# Supplementary material for: Impact of Phosphorylation on the Physiological Form of Human alpha-Synuclein in Aqueous Solution
Source: J Chem Inf Model. 2024 Oct 28;64(21):8215–26. doi: 10.1021/acs.jcim.4c01172 (PMC11558680; doi:10.1021/acs.jcim.4c01172)
Supplement: Supplementary file 2 — ci4c01172_si_003.zip [file ci4c01172_si_003.zip]

Archive with 52 entries (50 files):
- AS/
- AS/AS_8.pdb
- AS/AS_9.pdb
- AS/AS_12.pdb
- AS/AS_13.pdb
- AS/AS_11.pdb
- AS/AS_10.pdb
- AS/AS_14.pdb
- AS/AS_15.pdb
- AS/AS_17.pdb
- AS/AS_16.pdb
- AS/AS_24.pdb
- AS/AS_18.pdb
- AS/AS_19.pdb
- AS/AS_25.pdb
- AS/AS_21.pdb
- AS/AS_20.pdb
- AS/AS_22.pdb
- AS/AS_23.pdb
- AS/AS_7.pdb
- AS/AS_6.pdb
- AS/AS_4.pdb
- AS/AS_5.pdb
- AS/AS_1.pdb
- AS/AS_2.pdb
- AS/AS_3.pdb
- pAS/
- pAS/pAS_17.pdb
- pAS/pAS_9.pdb
- pAS/pAS_8.pdb
- pAS/pAS_16.pdb
- pAS/pAS_14.pdb
- pAS/pAS_15.pdb
- pAS/pAS_11.pdb
- pAS/pAS_10.pdb
- pAS/pAS_12.pdb
- pAS/pAS_13.pdb
- pAS/pAS_22.pdb
- pAS/pAS_23.pdb
- pAS/pAS_1.pdb
- pAS/pAS_3.pdb
- pAS/pAS_21.pdb
- pAS/pAS_20.pdb
- pAS/pAS_2.pdb
- pAS/pAS_24.pdb
- pAS/pAS_18.pdb
- pAS/pAS_6.pdb
- pAS/pAS_7.pdb
- pAS/pAS_19.pdb
- pAS/pAS_25.pdb
- pAS/pAS_5.pdb
- pAS/pAS_4.pdb
