# Supplementary material for: Impact of Phosphorylation on the Physiological Form of Human alpha-Synuclein in Aqueous Solution
Source: J Chem Inf Model. 2024 Oct 28;64(21):8215–26. doi: 10.1021/acs.jcim.4c01172 (PMC11558680; doi:10.1021/acs.jcim.4c01172)
Supplement: Supplementary file 2 — ci4c01172_si_003.zip [file ci4c01172_si_003.zip › AS/AS_8.pdb]

REMARK    GENERATED BY TRJCONV
TITLE     MDANALYSIS FRAME 0: Created by PDBWriter in water
REMARK    THIS IS A SIMULATION BOX
CRYST1  137.515  137.515  140.655  60.74  60.74  90.00 P 1           1
MODEL        1
ATOM      1  CH3 ACE     0      91.940 114.204  24.185  1.00  0.00            
ATOM      2 HH31 ACE     0      91.139 114.282  23.451  1.00  0.00            
ATOM      3 HH32 ACE     0      92.822 113.805  23.684  1.00  0.00            
ATOM      4 HH33 ACE     0      91.757 113.425  24.926  1.00  0.00            
ATOM      5  C   ACE     0      92.178 115.564  24.835  1.00  0.00            
ATOM      6  O   ACE     0      92.203 115.697  26.027  1.00  0.00            
ATOM      7  N   MET     1      92.264 116.612  24.068  1.00  0.00            
ATOM      8  H   MET     1      92.068 116.593  23.077  1.00  0.00            
ATOM      9  CA  MET     1      92.500 117.978  24.602  1.00  0.00            
ATOM     10  HA  MET     1      93.432 117.882  25.160  1.00  0.00            
ATOM     11  CB  MET     1      93.038 118.922  23.527  1.00  0.00            
ATOM     12  HB1 MET     1      92.181 119.341  22.999  1.00  0.00            
ATOM     13  HB2 MET     1      93.579 118.325  22.792  1.00  0.00            
ATOM     14  CG  MET     1      94.062 119.986  24.077  1.00  0.00            
ATOM     15  HG1 MET     1      93.620 120.738  24.731  1.00  0.00            
ATOM     16  HG2 MET     1      94.469 120.505  23.209  1.00  0.00            
ATOM     17  SD  MET     1      95.429 119.209  24.958  1.00  0.00            
ATOM     18  CE  MET     1      95.053 119.698  26.645  1.00  0.00            
ATOM     19  HE1 MET     1      95.215 120.772  26.738  1.00  0.00            
ATOM     20  HE2 MET     1      94.026 119.528  26.966  1.00  0.00            
ATOM     21  HE3 MET     1      95.810 119.184  27.237  1.00  0.00            
ATOM     22  C   MET     1      91.414 118.695  25.410  1.00  0.00            
ATOM     23  O   MET     1      91.759 119.768  25.944  1.00  0.00            
ATOM     24  N   ASP     2      90.252 118.082  25.576  1.00  0.00            
ATOM     25  H   ASP     2      90.199 117.139  25.217  1.00  0.00            
ATOM     26  CA  ASP     2      89.138 118.661  26.420  1.00  0.00            
ATOM     27  HA  ASP     2      89.243 119.742  26.325  1.00  0.00            
ATOM     28  CB  ASP     2      87.737 118.309  25.862  1.00  0.00            
ATOM     29  HB1 ASP     2      87.654 118.648  24.829  1.00  0.00            
ATOM     30  HB2 ASP     2      86.895 118.700  26.433  1.00  0.00            
ATOM     31  CG  ASP     2      87.472 116.804  25.799  1.00  0.00            
ATOM     32  OD1 ASP     2      88.259 115.923  26.313  1.00  0.00            
ATOM     33  OD2 ASP     2      86.406 116.373  25.345  1.00  0.00            
ATOM     34  C   ASP     2      89.350 118.446  27.884  1.00  0.00            
ATOM     35  O   ASP     2      88.757 119.143  28.715  1.00  0.00            
ATOM     36  N   VAL     3      90.246 117.490  28.299  1.00  0.00            
ATOM     37  H   VAL     3      90.885 117.085  27.630  1.00  0.00            
ATOM     38  CA  VAL     3      90.486 117.226  29.741  1.00  0.00            
ATOM     39  HA  VAL     3      89.509 117.057  30.193  1.00  0.00            
ATOM     40  CB  VAL     3      91.260 115.958  29.898  1.00  0.00            
ATOM     41  HB  VAL     3      91.325 115.731  30.962  1.00  0.00            
ATOM     42  CG1 VAL     3      90.499 114.848  29.168  1.00  0.00            
ATOM     43 HG11 VAL     3      90.247 114.969  28.114  1.00  0.00            
ATOM     44 HG12 VAL     3      91.110 113.949  29.246  1.00  0.00            
ATOM     45 HG13 VAL     3      89.561 114.759  29.716  1.00  0.00            
ATOM     46  CG2 VAL     3      92.708 116.024  29.423  1.00  0.00            
ATOM     47 HG21 VAL     3      93.397 116.652  29.988  1.00  0.00            
ATOM     48 HG22 VAL     3      93.188 115.046  29.410  1.00  0.00            
ATOM     49 HG23 VAL     3      92.735 116.412  28.405  1.00  0.00            
ATOM     50  C   VAL     3      91.128 118.306  30.631  1.00  0.00            
ATOM     51  O   VAL     3      91.989 119.116  30.137  1.00  0.00            
ATOM     52  N   PHE     4      90.589 118.289  31.859  1.00  0.00            
ATOM     53  H   PHE     4      89.961 117.549  32.138  1.00  0.00            
ATOM     54  CA  PHE     4      91.083 119.135  32.899  1.00  0.00            
ATOM     55  HA  PHE     4      90.944 120.164  32.569  1.00  0.00            
ATOM     56  CB  PHE     4      90.108 119.008  34.082  1.00  0.00            
ATOM     57  HB1 PHE     4      90.143 118.080  34.653  1.00  0.00            
ATOM     58  HB2 PHE     4      89.107 118.936  33.657  1.00  0.00            
ATOM     59  CG  PHE     4      90.028 120.199  35.050  1.00  0.00            
ATOM     60  CD1 PHE     4      89.491 121.455  34.722  1.00  0.00            
ATOM     61  HD1 PHE     4      88.898 121.685  33.849  1.00  0.00            
ATOM     62  CE1 PHE     4      89.737 122.587  35.493  1.00  0.00            
ATOM     63  HE1 PHE     4      89.403 123.565  35.178  1.00  0.00            
ATOM     64  CZ  PHE     4      90.333 122.442  36.732  1.00  0.00            
ATOM     65  HZ  PHE     4      90.366 123.295  37.394  1.00  0.00            
ATOM     66  CE2 PHE     4      90.884 121.242  37.148  1.00  0.00            
ATOM     67  HE2 PHE     4      91.489 121.248  38.043  1.00  0.00            
ATOM     68  CD2 PHE     4      90.794 120.129  36.255  1.00  0.00            
ATOM     69  HD2 PHE     4      91.343 119.240  36.530  1.00  0.00            
ATOM     70  C   PHE     4      92.596 118.886  33.276  1.00  0.00            
ATOM     71  O   PHE     4      93.274 117.977  32.812  1.00  0.00            
ATOM     72  N   MET     5      93.185 119.802  34.113  1.00  0.00            
ATOM     73  H   MET     5      92.660 120.544  34.553  1.00  0.00            
ATOM     74  CA  MET     5      94.666 119.733  34.354  1.00  0.00            
ATOM     75  HA  MET     5      95.177 119.490  33.423  1.00  0.00            
ATOM     76  CB  MET     5      95.215 121.121  34.758  1.00  0.00            
ATOM     77  HB1 MET     5      94.870 121.832  34.006  1.00  0.00            
ATOM     78  HB2 MET     5      96.302 121.192  34.717  1.00  0.00            
ATOM     79  CG  MET     5      94.710 121.672  36.100  1.00  0.00            
ATOM     80  HG1 MET     5      95.095 120.991  36.858  1.00  0.00            
ATOM     81  HG2 MET     5      93.623 121.591  36.076  1.00  0.00            
ATOM     82  SD  MET     5      95.197 123.310  36.433  1.00  0.00            
ATOM     83  CE  MET     5      94.088 123.714  37.811  1.00  0.00            
ATOM     84  HE1 MET     5      93.111 123.684  37.329  1.00  0.00            
ATOM     85  HE2 MET     5      94.138 122.938  38.574  1.00  0.00            
ATOM     86  HE3 MET     5      94.249 124.665  38.319  1.00  0.00            
ATOM     87  C   MET     5      95.040 118.599  35.384  1.00  0.00            
ATOM     88  O   MET     5      94.162 118.109  36.105  1.00  0.00            
ATOM     89  N   LYS     6      96.290 118.072  35.475  1.00  0.00            
ATOM     90  H   LYS     6      96.985 118.320  34.785  1.00  0.00            
ATOM     91  CA  LYS     6      96.653 116.959  36.356  1.00  0.00            
ATOM     92  HA  LYS     6      95.897 116.244  36.031  1.00  0.00            
ATOM     93  CB  LYS     6      98.076 116.436  35.994  1.00  0.00            
ATOM     94  HB1 LYS     6      98.790 117.254  36.085  1.00  0.00            
ATOM     95  HB2 LYS     6      98.034 116.081  34.964  1.00  0.00            
ATOM     96  CG  LYS     6      98.575 115.319  36.944  1.00  0.00            
ATOM     97  HG1 LYS     6      97.854 114.508  36.842  1.00  0.00            
ATOM     98  HG2 LYS     6      98.600 115.612  37.993  1.00  0.00            
ATOM     99  CD  LYS     6      99.929 114.775  36.516  1.00  0.00            
ATOM    100  HD1 LYS     6     100.570 115.655  36.572  1.00  0.00            
ATOM    101  HD2 LYS     6      99.965 114.379  35.501  1.00  0.00            
ATOM    102  CE  LYS     6     100.541 113.861  37.581  1.00  0.00            
ATOM    103  HE1 LYS     6     100.121 112.881  37.353  1.00  0.00            
ATOM    104  HE2 LYS     6     100.355 114.235  38.587  1.00  0.00            
ATOM    105  NZ  LYS     6     101.992 114.016  37.400  1.00  0.00            
ATOM    106  HZ1 LYS     6     102.295 114.899  37.787  1.00  0.00            
ATOM    107  HZ2 LYS     6     102.561 113.359  37.914  1.00  0.00            
ATOM    108  HZ3 LYS     6     102.175 114.008  36.407  1.00  0.00            
ATOM    109  C   LYS     6      96.358 117.146  37.912  1.00  0.00            
ATOM    110  O   LYS     6      96.437 118.205  38.380  1.00  0.00            
ATOM    111  N   GLY     7      95.724 116.170  38.564  1.00  0.00            
ATOM    112  H   GLY     7      95.404 115.371  38.034  1.00  0.00            
ATOM    113  CA  GLY     7      95.148 116.228  39.983  1.00  0.00            
ATOM    114  HA1 GLY     7      94.215 115.668  40.047  1.00  0.00            
ATOM    115  HA2 GLY     7      95.000 117.272  40.257  1.00  0.00            
ATOM    116  C   GLY     7      95.939 115.485  41.041  1.00  0.00            
ATOM    117  O   GLY     7      97.080 115.116  40.728  1.00  0.00            
ATOM    118  N   LEU     8      95.400 115.325  42.209  1.00  0.00            
ATOM    119  H   LEU     8      94.511 115.789  42.331  1.00  0.00            
ATOM    120  CA  LEU     8      96.045 114.639  43.339  1.00  0.00            
ATOM    121  HA  LEU     8      97.083 114.477  43.051  1.00  0.00            
ATOM    122  CB  LEU     8      96.159 115.487  44.620  1.00  0.00            
ATOM    123  HB1 LEU     8      96.507 114.876  45.453  1.00  0.00            
ATOM    124  HB2 LEU     8      95.155 115.849  44.841  1.00  0.00            
ATOM    125  CG  LEU     8      97.231 116.639  44.510  1.00  0.00            
ATOM    126  HG  LEU     8      96.950 117.326  43.712  1.00  0.00            
ATOM    127  CD1 LEU     8      97.315 117.668  45.691  1.00  0.00            
ATOM    128 HD11 LEU     8      96.322 117.918  46.064  1.00  0.00            
ATOM    129 HD12 LEU     8      97.798 117.175  46.534  1.00  0.00            
ATOM    130 HD13 LEU     8      97.851 118.601  45.515  1.00  0.00            
ATOM    131  CD2 LEU     8      98.605 116.086  44.342  1.00  0.00            
ATOM    132 HD21 LEU     8      98.952 115.589  45.247  1.00  0.00            
ATOM    133 HD22 LEU     8      98.553 115.214  43.690  1.00  0.00            
ATOM    134 HD23 LEU     8      99.333 116.798  43.952  1.00  0.00            
ATOM    135  C   LEU     8      95.445 113.241  43.611  1.00  0.00            
ATOM    136  O   LEU     8      94.264 112.919  43.286  1.00  0.00            
ATOM    137  N   SER     9      96.257 112.318  44.223  1.00  0.00            
ATOM    138  H   SER     9      97.200 112.542  44.508  1.00  0.00            
ATOM    139  CA  SER     9      95.710 110.992  44.545  1.00  0.00            
ATOM    140  HA  SER     9      95.412 110.514  43.612  1.00  0.00            
ATOM    141  CB  SER     9      96.891 110.022  44.964  1.00  0.00            
ATOM    142  HB1 SER     9      97.535 109.856  44.101  1.00  0.00            
ATOM    143  HB2 SER     9      96.500 109.038  45.222  1.00  0.00            
ATOM    144  OG  SER     9      97.709 110.560  45.993  1.00  0.00            
ATOM    145  HG  SER     9      97.395 110.076  46.760  1.00  0.00            
ATOM    146  C   SER     9      94.687 111.066  45.655  1.00  0.00            
ATOM    147  O   SER     9      94.794 111.824  46.620  1.00  0.00            
ATOM    148  N   LYS    10      93.737 110.146  45.563  1.00  0.00            
ATOM    149  H   LYS    10      93.795 109.483  44.804  1.00  0.00            
ATOM    150  CA  LYS    10      92.539 109.988  46.443  1.00  0.00            
ATOM    151  HA  LYS    10      91.917 110.870  46.288  1.00  0.00            
ATOM    152  CB  LYS    10      91.742 108.789  46.014  1.00  0.00            
ATOM    153  HB1 LYS    10      90.970 108.606  46.761  1.00  0.00            
ATOM    154  HB2 LYS    10      92.318 107.864  46.020  1.00  0.00            
ATOM    155  CG  LYS    10      91.124 109.019  44.617  1.00  0.00            
ATOM    156  HG1 LYS    10      91.815 109.178  43.789  1.00  0.00            
ATOM    157  HG2 LYS    10      90.522 109.916  44.761  1.00  0.00            
ATOM    158  CD  LYS    10      90.244 107.817  44.213  1.00  0.00            
ATOM    159  HD1 LYS    10      89.472 107.764  44.980  1.00  0.00            
ATOM    160  HD2 LYS    10      90.976 107.019  44.087  1.00  0.00            
ATOM    161  CE  LYS    10      89.535 108.053  42.923  1.00  0.00            
ATOM    162  HE1 LYS    10      90.200 108.471  42.168  1.00  0.00            
ATOM    163  HE2 LYS    10      88.701 108.745  43.038  1.00  0.00            
ATOM    164  NZ  LYS    10      88.989 106.828  42.367  1.00  0.00            
ATOM    165  HZ1 LYS    10      89.673 106.096  42.244  1.00  0.00            
ATOM    166  HZ2 LYS    10      88.235 106.451  42.924  1.00  0.00            
ATOM    167  HZ3 LYS    10      88.528 107.075  41.503  1.00  0.00            
ATOM    168  C   LYS    10      92.966 109.886  47.936  1.00  0.00            
ATOM    169  O   LYS    10      93.894 109.102  48.290  1.00  0.00            
ATOM    170  N   ALA    11      92.172 110.510  48.757  1.00  0.00            
ATOM    171  H   ALA    11      91.412 111.103  48.454  1.00  0.00            
ATOM    172  CA  ALA    11      92.054 110.100  50.165  1.00  0.00            
ATOM    173  HA  ALA    11      92.982 110.344  50.681  1.00  0.00            
ATOM    174  CB  ALA    11      90.995 110.974  50.794  1.00  0.00            
ATOM    175  HB1 ALA    11      91.303 112.019  50.753  1.00  0.00            
ATOM    176  HB2 ALA    11      90.080 110.791  50.231  1.00  0.00            
ATOM    177  HB3 ALA    11      90.964 110.779  51.866  1.00  0.00            
ATOM    178  C   ALA    11      91.804 108.625  50.418  1.00  0.00            
ATOM    179  O   ALA    11      91.175 107.867  49.625  1.00  0.00            
ATOM    180  N   LYS    12      91.975 108.272  51.630  1.00  0.00            
ATOM    181  H   LYS    12      92.443 108.912  52.256  1.00  0.00            
ATOM    182  CA  LYS    12      91.736 106.899  52.169  1.00  0.00            
ATOM    183  HA  LYS    12      92.135 106.345  51.320  1.00  0.00            
ATOM    184  CB  LYS    12      92.681 106.680  53.322  1.00  0.00            
ATOM    185  HB1 LYS    12      92.431 107.294  54.188  1.00  0.00            
ATOM    186  HB2 LYS    12      93.674 107.005  53.015  1.00  0.00            
ATOM    187  CG  LYS    12      92.672 105.328  53.965  1.00  0.00            
ATOM    188  HG1 LYS    12      92.949 104.609  53.193  1.00  0.00            
ATOM    189  HG2 LYS    12      91.674 105.110  54.345  1.00  0.00            
ATOM    190  CD  LYS    12      93.733 105.182  55.070  1.00  0.00            
ATOM    191  HD1 LYS    12      93.676 105.922  55.868  1.00  0.00            
ATOM    192  HD2 LYS    12      94.717 105.313  54.621  1.00  0.00            
ATOM    193  CE  LYS    12      93.533 103.688  55.551  1.00  0.00            
ATOM    194  HE1 LYS    12      93.532 103.011  54.697  1.00  0.00            
ATOM    195  HE2 LYS    12      92.579 103.572  56.066  1.00  0.00            
ATOM    196  NZ  LYS    12      94.581 103.378  56.565  1.00  0.00            
ATOM    197  HZ1 LYS    12      94.690 104.039  57.321  1.00  0.00            
ATOM    198  HZ2 LYS    12      94.432 102.487  57.016  1.00  0.00            
ATOM    199  HZ3 LYS    12      95.445 103.236  56.061  1.00  0.00            
ATOM    200  C   LYS    12      90.227 106.672  52.422  1.00  0.00            
ATOM    201  O   LYS    12      89.654 107.308  53.329  1.00  0.00            
ATOM    202  N   GLU    13      89.602 105.726  51.647  1.00  0.00            
ATOM    203  H   GLU    13      90.105 105.326  50.868  1.00  0.00            
ATOM    204  CA  GLU    13      88.334 105.134  51.979  1.00  0.00            
ATOM    205  HA  GLU    13      87.835 105.888  52.588  1.00  0.00            
ATOM    206  CB  GLU    13      87.480 104.889  50.651  1.00  0.00            
ATOM    207  HB1 GLU    13      87.286 105.858  50.192  1.00  0.00            
ATOM    208  HB2 GLU    13      86.512 104.485  50.948  1.00  0.00            
ATOM    209  CG  GLU    13      88.121 103.874  49.624  1.00  0.00            
ATOM    210  HG1 GLU    13      88.613 103.118  50.236  1.00  0.00            
ATOM    211  HG2 GLU    13      88.845 104.451  49.048  1.00  0.00            
ATOM    212  CD  GLU    13      87.043 103.352  48.595  1.00  0.00            
ATOM    213  OE1 GLU    13      87.446 102.450  47.767  1.00  0.00            
ATOM    214  OE2 GLU    13      85.866 103.769  48.390  1.00  0.00            
ATOM    215  C   GLU    13      88.473 103.950  52.870  1.00  0.00            
ATOM    216  O   GLU    13      89.424 103.091  52.738  1.00  0.00            
ATOM    217  N   GLY    14      87.517 103.843  53.843  1.00  0.00            
ATOM    218  H   GLY    14      86.798 104.551  53.799  1.00  0.00            
ATOM    219  CA  GLY    14      87.355 102.740  54.833  1.00  0.00            
ATOM    220  HA1 GLY    14      86.482 102.901  55.465  1.00  0.00            
ATOM    221  HA2 GLY    14      88.269 102.781  55.425  1.00  0.00            
ATOM    222  C   GLY    14      87.229 101.301  54.259  1.00  0.00            
ATOM    223  O   GLY    14      87.003 100.995  53.069  1.00  0.00            
ATOM    224  N   VAL    15      87.418 100.319  55.161  1.00  0.00            
ATOM    225  H   VAL    15      87.435 100.660  56.112  1.00  0.00            
ATOM    226  CA  VAL    15      87.363  98.882  54.939  1.00  0.00            
ATOM    227  HA  VAL    15      87.426  98.619  53.883  1.00  0.00            
ATOM    228  CB  VAL    15      88.424  97.957  55.634  1.00  0.00            
ATOM    229  HB  VAL    15      88.314  96.903  55.380  1.00  0.00            
ATOM    230  CG1 VAL    15      89.767  98.314  55.095  1.00  0.00            
ATOM    231 HG11 VAL    15      90.196  99.246  55.463  1.00  0.00            
ATOM    232 HG12 VAL    15      90.426  97.483  55.345  1.00  0.00            
ATOM    233 HG13 VAL    15      89.793  98.290  54.006  1.00  0.00            
ATOM    234  CG2 VAL    15      88.531  98.081  57.146  1.00  0.00            
ATOM    235 HG21 VAL    15      87.594  97.745  57.592  1.00  0.00            
ATOM    236 HG22 VAL    15      89.362  97.444  57.450  1.00  0.00            
ATOM    237 HG23 VAL    15      88.665  99.131  57.407  1.00  0.00            
ATOM    238  C   VAL    15      85.906  98.385  55.248  1.00  0.00            
ATOM    239  O   VAL    15      85.053  99.124  55.815  1.00  0.00            
ATOM    240  N   VAL    16      85.717  97.119  54.764  1.00  0.00            
ATOM    241  H   VAL    16      86.477  96.531  54.452  1.00  0.00            
ATOM    242  CA  VAL    16      84.469  96.366  54.945  1.00  0.00            
ATOM    243  HA  VAL    16      83.666  97.084  54.781  1.00  0.00            
ATOM    244  CB  VAL    16      84.220  95.335  53.887  1.00  0.00            
ATOM    245  HB  VAL    16      83.700  94.496  54.349  1.00  0.00            
ATOM    246  CG1 VAL    16      83.397  95.993  52.762  1.00  0.00            
ATOM    247 HG11 VAL    16      82.329  95.870  52.939  1.00  0.00            
ATOM    248 HG12 VAL    16      83.595  97.061  52.668  1.00  0.00            
ATOM    249 HG13 VAL    16      83.607  95.386  51.882  1.00  0.00            
ATOM    250  CG2 VAL    16      85.451  94.771  53.263  1.00  0.00            
ATOM    251 HG21 VAL    16      86.152  94.391  54.007  1.00  0.00            
ATOM    252 HG22 VAL    16      85.216  93.997  52.532  1.00  0.00            
ATOM    253 HG23 VAL    16      85.897  95.569  52.670  1.00  0.00            
ATOM    254  C   VAL    16      84.417  95.776  56.351  1.00  0.00            
ATOM    255  O   VAL    16      85.389  95.163  56.803  1.00  0.00            
ATOM    256  N   ALA    17      83.303  95.984  57.021  1.00  0.00            
ATOM    257  H   ALA    17      82.571  96.560  56.630  1.00  0.00            
ATOM    258  CA  ALA    17      83.386  95.990  58.521  1.00  0.00            
ATOM    259  HA  ALA    17      84.440  96.180  58.726  1.00  0.00            
ATOM    260  CB  ALA    17      82.509  97.092  59.078  1.00  0.00            
ATOM    261  HB1 ALA    17      82.932  97.267  60.067  1.00  0.00            
ATOM    262  HB2 ALA    17      82.485  97.966  58.428  1.00  0.00            
ATOM    263  HB3 ALA    17      81.481  96.740  59.160  1.00  0.00            
ATOM    264  C   ALA    17      83.124  94.605  59.169  1.00  0.00            
ATOM    265  O   ALA    17      83.841  94.291  60.104  1.00  0.00            
ATOM    266  N   ALA    18      82.213  93.676  58.695  1.00  0.00            
ATOM    267  H   ALA    18      81.782  93.925  57.816  1.00  0.00            
ATOM    268  CA  ALA    18      81.945  92.361  59.276  1.00  0.00            
ATOM    269  HA  ALA    18      81.429  92.458  60.231  1.00  0.00            
ATOM    270  CB  ALA    18      80.880  91.574  58.530  1.00  0.00            
ATOM    271  HB1 ALA    18      79.941  92.116  58.420  1.00  0.00            
ATOM    272  HB2 ALA    18      81.244  91.350  57.528  1.00  0.00            
ATOM    273  HB3 ALA    18      80.676  90.673  59.108  1.00  0.00            
ATOM    274  C   ALA    18      83.303  91.546  59.431  1.00  0.00            
ATOM    275  O   ALA    18      84.211  91.514  58.625  1.00  0.00            
ATOM    276  N   ALA    19      83.235  90.700  60.498  1.00  0.00            
ATOM    277  H   ALA    19      82.454  90.765  61.136  1.00  0.00            
ATOM    278  CA  ALA    19      84.308  89.852  60.900  1.00  0.00            
ATOM    279  HA  ALA    19      85.252  90.378  60.759  1.00  0.00            
ATOM    280  CB  ALA    19      84.115  89.714  62.475  1.00  0.00            
ATOM    281  HB1 ALA    19      83.198  89.217  62.790  1.00  0.00            
ATOM    282  HB2 ALA    19      84.990  89.142  62.783  1.00  0.00            
ATOM    283  HB3 ALA    19      84.260  90.743  62.806  1.00  0.00            
ATOM    284  C   ALA    19      84.311  88.515  60.114  1.00  0.00            
ATOM    285  O   ALA    19      83.575  87.544  60.362  1.00  0.00            
ATOM    286  N   GLU    20      85.163  88.485  59.056  1.00  0.00            
ATOM    287  H   GLU    20      85.542  89.390  58.815  1.00  0.00            
ATOM    288  CA  GLU    20      85.236  87.311  58.154  1.00  0.00            
ATOM    289  HA  GLU    20      84.221  86.915  58.168  1.00  0.00            
ATOM    290  CB  GLU    20      85.539  87.740  56.655  1.00  0.00            
ATOM    291  HB1 GLU    20      85.640  86.889  55.981  1.00  0.00            
ATOM    292  HB2 GLU    20      86.338  88.480  56.708  1.00  0.00            
ATOM    293  CG  GLU    20      84.209  88.472  56.238  1.00  0.00            
ATOM    294  HG1 GLU    20      84.292  89.463  56.683  1.00  0.00            
ATOM    295  HG2 GLU    20      83.337  87.904  56.563  1.00  0.00            
ATOM    296  CD  GLU    20      84.251  88.704  54.720  1.00  0.00            
ATOM    297  OE1 GLU    20      85.289  89.111  54.168  1.00  0.00            
ATOM    298  OE2 GLU    20      83.225  88.397  54.085  1.00  0.00            
ATOM    299  C   GLU    20      86.131  86.157  58.682  1.00  0.00            
ATOM    300  O   GLU    20      85.945  85.002  58.290  1.00  0.00            
ATOM    301  N   LYS    21      86.967  86.417  59.661  1.00  0.00            
ATOM    302  H   LYS    21      87.116  87.373  59.951  1.00  0.00            
ATOM    303  CA  LYS    21      87.670  85.387  60.426  1.00  0.00            
ATOM    304  HA  LYS    21      87.314  84.442  60.015  1.00  0.00            
ATOM    305  CB  LYS    21      89.213  85.502  60.235  1.00  0.00            
ATOM    306  HB1 LYS    21      89.699  85.656  61.198  1.00  0.00            
ATOM    307  HB2 LYS    21      89.436  86.431  59.709  1.00  0.00            
ATOM    308  CG  LYS    21      89.856  84.406  59.320  1.00  0.00            
ATOM    309  HG1 LYS    21      89.202  84.291  58.455  1.00  0.00            
ATOM    310  HG2 LYS    21      89.823  83.435  59.813  1.00  0.00            
ATOM    311  CD  LYS    21      91.262  84.794  58.828  1.00  0.00            
ATOM    312  HD1 LYS    21      91.090  85.650  58.176  1.00  0.00            
ATOM    313  HD2 LYS    21      91.626  83.911  58.302  1.00  0.00            
ATOM    314  CE  LYS    21      92.158  85.165  59.991  1.00  0.00            
ATOM    315  HE1 LYS    21      92.146  84.324  60.684  1.00  0.00            
ATOM    316  HE2 LYS    21      91.918  86.103  60.491  1.00  0.00            
ATOM    317  NZ  LYS    21      93.496  85.369  59.510  1.00  0.00            
ATOM    318  HZ1 LYS    21      93.525  86.148  58.868  1.00  0.00            
ATOM    319  HZ2 LYS    21      94.116  85.682  60.244  1.00  0.00            
ATOM    320  HZ3 LYS    21      93.851  84.571  59.004  1.00  0.00            
ATOM    321  C   LYS    21      87.249  85.576  61.950  1.00  0.00            
ATOM    322  O   LYS    21      86.622  86.571  62.288  1.00  0.00            
ATOM    323  N   THR    22      87.607  84.590  62.859  1.00  0.00            
ATOM    324  H   THR    22      88.142  83.794  62.543  1.00  0.00            
ATOM    325  CA  THR    22      87.510  84.715  64.312  1.00  0.00            
ATOM    326  HA  THR    22      86.663  85.399  64.370  1.00  0.00            
ATOM    327  CB  THR    22      87.304  83.382  65.037  1.00  0.00            
ATOM    328  HB  THR    22      87.434  83.447  66.117  1.00  0.00            
ATOM    329  CG2 THR    22      85.909  82.875  64.817  1.00  0.00            
ATOM    330 HG21 THR    22      85.623  82.226  65.645  1.00  0.00            
ATOM    331 HG22 THR    22      85.223  83.720  64.883  1.00  0.00            
ATOM    332 HG23 THR    22      85.813  82.375  63.854  1.00  0.00            
ATOM    333  OG1 THR    22      88.207  82.384  64.453  1.00  0.00            
ATOM    334  HG1 THR    22      88.907  82.312  65.106  1.00  0.00            
ATOM    335  C   THR    22      88.678  85.502  64.882  1.00  0.00            
ATOM    336  O   THR    22      89.659  85.758  64.239  1.00  0.00            
ATOM    337  N   LYS    23      88.533  86.054  66.098  1.00  0.00            
ATOM    338  H   LYS    23      87.676  86.046  66.633  1.00  0.00            
ATOM    339  CA  LYS    23      89.664  86.797  66.771  1.00  0.00            
ATOM    340  HA  LYS    23      90.166  87.326  65.961  1.00  0.00            
ATOM    341  CB  LYS    23      89.050  87.983  67.596  1.00  0.00            
ATOM    342  HB1 LYS    23      88.175  87.705  68.183  1.00  0.00            
ATOM    343  HB2 LYS    23      88.756  88.590  66.740  1.00  0.00            
ATOM    344  CG  LYS    23      89.979  88.817  68.538  1.00  0.00            
ATOM    345  HG1 LYS    23      90.939  88.867  68.024  1.00  0.00            
ATOM    346  HG2 LYS    23      90.076  88.272  69.477  1.00  0.00            
ATOM    347  CD  LYS    23      89.304  90.159  68.793  1.00  0.00            
ATOM    348  HD1 LYS    23      88.259  90.025  69.071  1.00  0.00            
ATOM    349  HD2 LYS    23      89.340  90.743  67.873  1.00  0.00            
ATOM    350  CE  LYS    23      90.157  90.847  69.870  1.00  0.00            
ATOM    351  HE1 LYS    23      91.124  90.993  69.389  1.00  0.00            
ATOM    352  HE2 LYS    23      90.411  90.161  70.678  1.00  0.00            
ATOM    353  NZ  LYS    23      89.544  92.086  70.364  1.00  0.00            
ATOM    354  HZ1 LYS    23      90.078  92.596  71.054  1.00  0.00            
ATOM    355  HZ2 LYS    23      89.380  92.770  69.639  1.00  0.00            
ATOM    356  HZ3 LYS    23      88.640  91.886  70.765  1.00  0.00            
ATOM    357  C   LYS    23      90.671  85.889  67.475  1.00  0.00            
ATOM    358  O   LYS    23      90.322  85.110  68.369  1.00  0.00            
ATOM    359  N   GLN    24      91.974  86.129  67.187  1.00  0.00            
ATOM    360  H   GLN    24      92.232  86.785  66.464  1.00  0.00            
ATOM    361  CA  GLN    24      93.145  85.500  67.813  1.00  0.00            
ATOM    362  HA  GLN    24      92.916  84.479  68.120  1.00  0.00            
ATOM    363  CB  GLN    24      94.414  85.539  67.056  1.00  0.00            
ATOM    364  HB1 GLN    24      95.249  85.648  67.748  1.00  0.00            
ATOM    365  HB2 GLN    24      94.398  86.367  66.348  1.00  0.00            
ATOM    366  CG  GLN    24      94.592  84.213  66.232  1.00  0.00            
ATOM    367  HG1 GLN    24      93.759  84.211  65.529  1.00  0.00            
ATOM    368  HG2 GLN    24      94.528  83.352  66.898  1.00  0.00            
ATOM    369  CD  GLN    24      95.837  84.264  65.315  1.00  0.00            
ATOM    370  OE1 GLN    24      96.634  85.200  65.263  1.00  0.00            
ATOM    371  NE2 GLN    24      95.988  83.195  64.658  1.00  0.00            
ATOM    372 HE21 GLN    24      95.186  82.583  64.711  1.00  0.00            
ATOM    373 HE22 GLN    24      96.736  83.084  63.988  1.00  0.00            
ATOM    374  C   GLN    24      93.320  86.294  69.098  1.00  0.00            
ATOM    375  O   GLN    24      93.570  87.496  69.071  1.00  0.00            
ATOM    376  N   GLY    25      93.192  85.714  70.296  1.00  0.00            
ATOM    377  H   GLY    25      92.757  84.803  70.297  1.00  0.00            
ATOM    378  CA  GLY    25      93.341  86.336  71.578  1.00  0.00            
ATOM    379  HA1 GLY    25      93.034  85.554  72.272  1.00  0.00            
ATOM    380  HA2 GLY    25      92.706  87.205  71.749  1.00  0.00            
ATOM    381  C   GLY    25      94.807  86.794  71.982  1.00  0.00            
ATOM    382  O   GLY    25      94.896  87.448  72.997  1.00  0.00            
ATOM    383  N   VAL    26      95.855  86.483  71.223  1.00  0.00            
ATOM    384  H   VAL    26      95.677  85.771  70.530  1.00  0.00            
ATOM    385  CA  VAL    26      97.158  87.093  71.264  1.00  0.00            
ATOM    386  HA  VAL    26      97.654  86.787  72.185  1.00  0.00            
ATOM    387  CB  VAL    26      98.115  86.550  70.268  1.00  0.00            
ATOM    388  HB  VAL    26      99.079  86.978  70.543  1.00  0.00            
ATOM    389  CG1 VAL    26      98.244  85.031  70.525  1.00  0.00            
ATOM    390 HG11 VAL    26      99.243  84.603  70.455  1.00  0.00            
ATOM    391 HG12 VAL    26      97.803  84.788  71.492  1.00  0.00            
ATOM    392 HG13 VAL    26      97.663  84.458  69.802  1.00  0.00            
ATOM    393  CG2 VAL    26      98.025  86.940  68.805  1.00  0.00            
ATOM    394 HG21 VAL    26      98.914  86.559  68.301  1.00  0.00            
ATOM    395 HG22 VAL    26      97.055  86.600  68.444  1.00  0.00            
ATOM    396 HG23 VAL    26      98.058  88.015  68.631  1.00  0.00            
ATOM    397  C   VAL    26      97.242  88.657  71.301  1.00  0.00            
ATOM    398  O   VAL    26      96.377  89.350  70.760  1.00  0.00            
ATOM    399  N   ALA    27      98.208  89.158  72.059  1.00  0.00            
ATOM    400  H   ALA    27      98.828  88.595  72.624  1.00  0.00            
ATOM    401  CA  ALA    27      98.494  90.617  72.126  1.00  0.00            
ATOM    402  HA  ALA    27      97.566  91.150  72.333  1.00  0.00            
ATOM    403  CB  ALA    27      99.305  90.889  73.382  1.00  0.00            
ATOM    404  HB1 ALA    27     100.192  90.256  73.414  1.00  0.00            
ATOM    405  HB2 ALA    27      99.573  91.943  73.462  1.00  0.00            
ATOM    406  HB3 ALA    27      98.598  90.579  74.152  1.00  0.00            
ATOM    407  C   ALA    27      99.131  91.164  70.824  1.00  0.00            
ATOM    408  O   ALA    27      99.570  90.431  69.961  1.00  0.00            
ATOM    409  N   GLU    28      98.988  92.471  70.592  1.00  0.00            
ATOM    410  H   GLU    28      98.518  93.013  71.303  1.00  0.00            
ATOM    411  CA  GLU    28      99.374  93.193  69.320  1.00  0.00            
ATOM    412  HA  GLU    28      98.732  92.809  68.527  1.00  0.00            
ATOM    413  CB  GLU    28      99.082  94.740  69.438  1.00  0.00            
ATOM    414  HB1 GLU    28      98.014  94.905  69.576  1.00  0.00            
ATOM    415  HB2 GLU    28      99.374  95.205  68.497  1.00  0.00            
ATOM    416  CG  GLU    28      99.631  95.462  70.708  1.00  0.00            
ATOM    417  HG1 GLU    28     100.710  95.375  70.576  1.00  0.00            
ATOM    418  HG2 GLU    28      99.265  95.086  71.663  1.00  0.00            
ATOM    419  CD  GLU    28      99.306  97.021  70.833  1.00  0.00            
ATOM    420  OE1 GLU    28      99.444  97.552  71.998  1.00  0.00            
ATOM    421  OE2 GLU    28      99.051  97.662  69.819  1.00  0.00            
ATOM    422  C   GLU    28     100.826  93.069  68.794  1.00  0.00            
ATOM    423  O   GLU    28     101.107  93.101  67.579  1.00  0.00            
ATOM    424  N   ALA    29     101.781  92.863  69.685  1.00  0.00            
ATOM    425  H   ALA    29     101.467  92.747  70.638  1.00  0.00            
ATOM    426  CA  ALA    29     103.196  92.630  69.376  1.00  0.00            
ATOM    427  HA  ALA    29     103.242  92.388  68.314  1.00  0.00            
ATOM    428  CB  ALA    29     103.890  94.017  69.522  1.00  0.00            
ATOM    429  HB1 ALA    29     103.575  94.598  68.655  1.00  0.00            
ATOM    430  HB2 ALA    29     103.477  94.462  70.428  1.00  0.00            
ATOM    431  HB3 ALA    29     104.968  93.926  69.650  1.00  0.00            
ATOM    432  C   ALA    29     103.895  91.473  70.153  1.00  0.00            
ATOM    433  O   ALA    29     103.362  91.110  71.214  1.00  0.00            
ATOM    434  N   ALA    30     105.088  91.036  69.601  1.00  0.00            
ATOM    435  H   ALA    30     105.257  91.355  68.658  1.00  0.00            
ATOM    436  CA  ALA    30     106.103  90.302  70.353  1.00  0.00            
ATOM    437  HA  ALA    30     105.496  89.478  70.727  1.00  0.00            
ATOM    438  CB  ALA    30     107.252  89.786  69.430  1.00  0.00            
ATOM    439  HB1 ALA    30     106.828  89.376  68.514  1.00  0.00            
ATOM    440  HB2 ALA    30     107.892  90.534  68.962  1.00  0.00            
ATOM    441  HB3 ALA    30     107.843  89.019  69.931  1.00  0.00            
ATOM    442  C   ALA    30     106.670  90.933  71.615  1.00  0.00            
ATOM    443  O   ALA    30     106.814  90.285  72.634  1.00  0.00            
ATOM    444  N   GLY    31     106.887  92.261  71.544  1.00  0.00            
ATOM    445  H   GLY    31     106.786  92.656  70.620  1.00  0.00            
ATOM    446  CA  GLY    31     107.078  93.161  72.661  1.00  0.00            
ATOM    447  HA1 GLY    31     107.486  94.084  72.250  1.00  0.00            
ATOM    448  HA2 GLY    31     107.828  92.670  73.282  1.00  0.00            
ATOM    449  C   GLY    31     105.770  93.327  73.369  1.00  0.00            
ATOM    450  O   GLY    31     104.807  93.848  72.722  1.00  0.00            
ATOM    451  N   LYS    32     105.727  93.154  74.702  1.00  0.00            
ATOM    452  H   LYS    32     106.394  92.518  75.114  1.00  0.00            
ATOM    453  CA  LYS    32     104.562  93.612  75.528  1.00  0.00            
ATOM    454  HA  LYS    32     103.616  93.147  75.253  1.00  0.00            
ATOM    455  CB  LYS    32     104.809  92.989  76.925  1.00  0.00            
ATOM    456  HB1 LYS    32     105.740  93.316  77.390  1.00  0.00            
ATOM    457  HB2 LYS    32     104.866  91.917  76.740  1.00  0.00            
ATOM    458  CG  LYS    32     103.738  93.360  77.950  1.00  0.00            
ATOM    459  HG1 LYS    32     102.750  92.934  77.772  1.00  0.00            
ATOM    460  HG2 LYS    32     103.595  94.439  77.892  1.00  0.00            
ATOM    461  CD  LYS    32     104.214  93.085  79.417  1.00  0.00            
ATOM    462  HD1 LYS    32     105.062  93.741  79.614  1.00  0.00            
ATOM    463  HD2 LYS    32     104.205  92.006  79.573  1.00  0.00            
ATOM    464  CE  LYS    32     103.099  93.587  80.306  1.00  0.00            
ATOM    465  HE1 LYS    32     102.141  93.204  79.954  1.00  0.00            
ATOM    466  HE2 LYS    32     103.042  94.676  80.299  1.00  0.00            
ATOM    467  NZ  LYS    32     103.248  93.038  81.643  1.00  0.00            
ATOM    468  HZ1 LYS    32     102.404  93.168  82.182  1.00  0.00            
ATOM    469  HZ2 LYS    32     103.476  92.055  81.596  1.00  0.00            
ATOM    470  HZ3 LYS    32     103.993  93.517  82.129  1.00  0.00            
ATOM    471  C   LYS    32     104.404  95.125  75.471  1.00  0.00            
ATOM    472  O   LYS    32     105.383  95.853  75.678  1.00  0.00            
ATOM    473  N   THR    33     103.260  95.677  75.117  1.00  0.00            
ATOM    474  H   THR    33     102.482  95.068  74.906  1.00  0.00            
ATOM    475  CA  THR    33     103.045  97.090  74.694  1.00  0.00            
ATOM    476  HA  THR    33     104.003  97.601  74.605  1.00  0.00            
ATOM    477  CB  THR    33     102.328  97.196  73.373  1.00  0.00            
ATOM    478  HB  THR    33     101.755  98.123  73.359  1.00  0.00            
ATOM    479  CG2 THR    33     103.281  97.100  72.248  1.00  0.00            
ATOM    480 HG21 THR    33     103.671  96.090  72.122  1.00  0.00            
ATOM    481 HG22 THR    33     102.744  97.420  71.355  1.00  0.00            
ATOM    482 HG23 THR    33     104.145  97.730  72.457  1.00  0.00            
ATOM    483  OG1 THR    33     101.481  96.102  73.178  1.00  0.00            
ATOM    484  HG1 THR    33     100.777  96.450  72.627  1.00  0.00            
ATOM    485  C   THR    33     102.108  97.802  75.705  1.00  0.00            
ATOM    486  O   THR    33     101.159  97.277  76.313  1.00  0.00            
ATOM    487  N   LYS    34     102.228  99.152  75.766  1.00  0.00            
ATOM    488  H   LYS    34     102.695  99.595  74.988  1.00  0.00            
ATOM    489  CA  LYS    34     101.519 100.017  76.733  1.00  0.00            
ATOM    490  HA  LYS    34     101.485  99.457  77.667  1.00  0.00            
ATOM    491  CB  LYS    34     102.432 101.236  76.922  1.00  0.00            
ATOM    492  HB1 LYS    34     101.889 102.091  77.327  1.00  0.00            
ATOM    493  HB2 LYS    34     102.725 101.594  75.935  1.00  0.00            
ATOM    494  CG  LYS    34     103.781 101.067  77.668  1.00  0.00            
ATOM    495  HG1 LYS    34     104.421 100.402  77.087  1.00  0.00            
ATOM    496  HG2 LYS    34     103.752 100.686  78.689  1.00  0.00            
ATOM    497  CD  LYS    34     104.518 102.466  77.658  1.00  0.00            
ATOM    498  HD1 LYS    34     103.879 103.195  78.157  1.00  0.00            
ATOM    499  HD2 LYS    34     104.521 102.841  76.635  1.00  0.00            
ATOM    500  CE  LYS    34     105.960 102.408  78.319  1.00  0.00            
ATOM    501  HE1 LYS    34     106.604 101.703  77.793  1.00  0.00            
ATOM    502  HE2 LYS    34     105.819 101.958  79.302  1.00  0.00            
ATOM    503  NZ  LYS    34     106.555 103.715  78.393  1.00  0.00            
ATOM    504  HZ1 LYS    34     106.765 104.035  77.458  1.00  0.00            
ATOM    505  HZ2 LYS    34     105.883 104.380  78.750  1.00  0.00            
ATOM    506  HZ3 LYS    34     107.377 103.637  78.975  1.00  0.00            
ATOM    507  C   LYS    34     100.101 100.380  76.209  1.00  0.00            
ATOM    508  O   LYS    34      99.746 100.316  75.016  1.00  0.00            
ATOM    509  N   GLU    35      99.278 100.884  77.165  1.00  0.00            
ATOM    510  H   GLU    35      99.641 100.904  78.107  1.00  0.00            
ATOM    511  CA  GLU    35      97.936 101.427  76.968  1.00  0.00            
ATOM    512  HA  GLU    35      97.273 100.683  76.527  1.00  0.00            
ATOM    513  CB  GLU    35      97.340 101.923  78.340  1.00  0.00            
ATOM    514  HB1 GLU    35      97.712 102.920  78.578  1.00  0.00            
ATOM    515  HB2 GLU    35      97.648 101.214  79.108  1.00  0.00            
ATOM    516  CG  GLU    35      95.869 101.820  78.312  1.00  0.00            
ATOM    517  HG1 GLU    35      95.507 100.822  78.062  1.00  0.00            
ATOM    518  HG2 GLU    35      95.492 102.497  77.545  1.00  0.00            
ATOM    519  CD  GLU    35      95.249 102.291  79.656  1.00  0.00            
ATOM    520  OE1 GLU    35      94.108 101.873  79.934  1.00  0.00            
ATOM    521  OE2 GLU    35      95.894 103.087  80.383  1.00  0.00            
ATOM    522  C   GLU    35      97.817 102.481  75.867  1.00  0.00            
ATOM    523  O   GLU    35      98.697 103.340  75.733  1.00  0.00            
ATOM    524  N   GLY    36      96.720 102.342  75.077  1.00  0.00            
ATOM    525  H   GLY    36      96.038 101.615  75.243  1.00  0.00            
ATOM    526  CA  GLY    36      96.367 103.375  74.120  1.00  0.00            
ATOM    527  HA1 GLY    36      95.704 102.841  73.439  1.00  0.00            
ATOM    528  HA2 GLY    36      97.274 103.714  73.620  1.00  0.00            
ATOM    529  C   GLY    36      95.721 104.571  74.709  1.00  0.00            
ATOM    530  O   GLY    36      95.432 104.623  75.910  1.00  0.00            
ATOM    531  N   VAL    37      95.598 105.625  73.850  1.00  0.00            
ATOM    532  H   VAL    37      95.751 105.422  72.873  1.00  0.00            
ATOM    533  CA  VAL    37      95.258 107.004  74.316  1.00  0.00            
ATOM    534  HA  VAL    37      95.206 106.926  75.402  1.00  0.00            
ATOM    535  CB  VAL    37      96.263 108.019  73.786  1.00  0.00            
ATOM    536  HB  VAL    37      95.945 109.018  74.083  1.00  0.00            
ATOM    537  CG1 VAL    37      97.589 107.810  74.651  1.00  0.00            
ATOM    538 HG11 VAL    37      97.323 107.848  75.707  1.00  0.00            
ATOM    539 HG12 VAL    37      98.020 106.824  74.480  1.00  0.00            
ATOM    540 HG13 VAL    37      98.330 108.551  74.347  1.00  0.00            
ATOM    541  CG2 VAL    37      96.429 107.987  72.286  1.00  0.00            
ATOM    542 HG21 VAL    37      97.350 107.503  71.960  1.00  0.00            
ATOM    543 HG22 VAL    37      95.605 107.648  71.658  1.00  0.00            
ATOM    544 HG23 VAL    37      96.516 109.020  71.950  1.00  0.00            
ATOM    545  C   VAL    37      93.804 107.361  73.941  1.00  0.00            
ATOM    546  O   VAL    37      93.203 108.201  74.602  1.00  0.00            
ATOM    547  N   LEU    38      93.251 106.852  72.799  1.00  0.00            
ATOM    548  H   LEU    38      93.767 106.357  72.086  1.00  0.00            
ATOM    549  CA  LEU    38      91.780 106.855  72.591  1.00  0.00            
ATOM    550  HA  LEU    38      91.372 107.854  72.441  1.00  0.00            
ATOM    551  CB  LEU    38      91.446 105.951  71.388  1.00  0.00            
ATOM    552  HB1 LEU    38      90.409 105.620  71.343  1.00  0.00            
ATOM    553  HB2 LEU    38      91.915 104.981  71.554  1.00  0.00            
ATOM    554  CG  LEU    38      91.707 106.674  70.015  1.00  0.00            
ATOM    555  HG  LEU    38      92.684 107.152  70.081  1.00  0.00            
ATOM    556  CD1 LEU    38      91.565 105.698  68.891  1.00  0.00            
ATOM    557 HD11 LEU    38      92.221 104.842  69.049  1.00  0.00            
ATOM    558 HD12 LEU    38      90.537 105.339  68.838  1.00  0.00            
ATOM    559 HD13 LEU    38      91.763 106.202  67.945  1.00  0.00            
ATOM    560  CD2 LEU    38      90.574 107.759  69.809  1.00  0.00            
ATOM    561 HD21 LEU    38      90.475 107.976  68.745  1.00  0.00            
ATOM    562 HD22 LEU    38      89.578 107.391  70.054  1.00  0.00            
ATOM    563 HD23 LEU    38      90.727 108.689  70.357  1.00  0.00            
ATOM    564  C   LEU    38      91.014 106.271  73.844  1.00  0.00            
ATOM    565  O   LEU    38      91.305 105.210  74.315  1.00  0.00            
ATOM    566  N   TYR    39      89.926 106.950  74.238  1.00  0.00            
ATOM    567  H   TYR    39      89.564 107.788  73.806  1.00  0.00            
ATOM    568  CA  TYR    39      89.232 106.688  75.499  1.00  0.00            
ATOM    569  HA  TYR    39      89.387 105.689  75.907  1.00  0.00            
ATOM    570  CB  TYR    39      89.874 107.474  76.625  1.00  0.00            
ATOM    571  HB1 TYR    39      89.564 108.514  76.526  1.00  0.00            
ATOM    572  HB2 TYR    39      90.947 107.509  76.435  1.00  0.00            
ATOM    573  CG  TYR    39      89.593 106.921  77.993  1.00  0.00            
ATOM    574  CD1 TYR    39      88.492 107.378  78.739  1.00  0.00            
ATOM    575  HD1 TYR    39      87.736 107.946  78.217  1.00  0.00            
ATOM    576  CE1 TYR    39      88.450 107.092  80.094  1.00  0.00            
ATOM    577  HE1 TYR    39      87.624 107.462  80.684  1.00  0.00            
ATOM    578  CZ  TYR    39      89.443 106.299  80.733  1.00  0.00            
ATOM    579  OH  TYR    39      89.382 105.959  82.053  1.00  0.00            
ATOM    580  HH  TYR    39      88.660 106.424  82.483  1.00  0.00            
ATOM    581  CE2 TYR    39      90.506 105.862  79.935  1.00  0.00            
ATOM    582  HE2 TYR    39      91.169 105.114  80.345  1.00  0.00            
ATOM    583  CD2 TYR    39      90.591 106.128  78.579  1.00  0.00            
ATOM    584  HD2 TYR    39      91.410 105.738  77.995  1.00  0.00            
ATOM    585  C   TYR    39      87.713 106.872  75.219  1.00  0.00            
ATOM    586  O   TYR    39      87.316 107.857  74.633  1.00  0.00            
ATOM    587  N   VAL    40      86.894 105.960  75.691  1.00  0.00            
ATOM    588  H   VAL    40      87.324 105.195  76.191  1.00  0.00            
ATOM    589  CA  VAL    40      85.478 106.139  75.751  1.00  0.00            
ATOM    590  HA  VAL    40      85.216 106.578  74.788  1.00  0.00            
ATOM    591  CB  VAL    40      84.641 104.891  75.839  1.00  0.00            
ATOM    592  HB  VAL    40      84.730 104.474  76.842  1.00  0.00            
ATOM    593  CG1 VAL    40      83.162 105.204  75.814  1.00  0.00            
ATOM    594 HG11 VAL    40      82.956 105.726  76.749  1.00  0.00            
ATOM    595 HG12 VAL    40      82.852 105.811  74.963  1.00  0.00            
ATOM    596 HG13 VAL    40      82.621 104.258  75.850  1.00  0.00            
ATOM    597  CG2 VAL    40      84.939 103.772  74.858  1.00  0.00            
ATOM    598 HG21 VAL    40      84.984 104.186  73.851  1.00  0.00            
ATOM    599 HG22 VAL    40      85.953 103.388  74.975  1.00  0.00            
ATOM    600 HG23 VAL    40      84.224 102.954  74.938  1.00  0.00            
ATOM    601  C   VAL    40      85.133 107.145  76.869  1.00  0.00            
ATOM    602  O   VAL    40      85.175 106.912  78.084  1.00  0.00            
ATOM    603  N   GLY    41      84.797 108.377  76.485  1.00  0.00            
ATOM    604  H   GLY    41      84.782 108.586  75.497  1.00  0.00            
ATOM    605  CA  GLY    41      84.330 109.395  77.353  1.00  0.00            
ATOM    606  HA1 GLY    41      84.342 110.282  76.720  1.00  0.00            
ATOM    607  HA2 GLY    41      84.986 109.622  78.193  1.00  0.00            
ATOM    608  C   GLY    41      83.009 109.078  78.039  1.00  0.00            
ATOM    609  O   GLY    41      82.118 108.448  77.515  1.00  0.00            
ATOM    610  N   SER    42      82.826 109.744  79.184  1.00  0.00            
ATOM    611  H   SER    42      83.648 110.229  79.513  1.00  0.00            
ATOM    612  CA  SER    42      81.544 110.032  79.867  1.00  0.00            
ATOM    613  HA  SER    42      80.914 109.146  79.789  1.00  0.00            
ATOM    614  CB  SER    42      81.822 110.215  81.425  1.00  0.00            
ATOM    615  HB1 SER    42      82.539 111.004  81.653  1.00  0.00            
ATOM    616  HB2 SER    42      82.251 109.263  81.736  1.00  0.00            
ATOM    617  OG  SER    42      80.596 110.447  82.049  1.00  0.00            
ATOM    618  HG  SER    42      80.794 110.607  82.974  1.00  0.00            
ATOM    619  C   SER    42      80.768 111.189  79.230  1.00  0.00            
ATOM    620  O   SER    42      81.262 112.283  79.047  1.00  0.00            
ATOM    621  N   LYS    43      79.535 110.953  78.845  1.00  0.00            
ATOM    622  H   LYS    43      79.067 110.167  79.272  1.00  0.00            
ATOM    623  CA  LYS    43      78.587 111.805  78.061  1.00  0.00            
ATOM    624  HA  LYS    43      79.180 112.110  77.198  1.00  0.00            
ATOM    625  CB  LYS    43      77.345 110.962  77.692  1.00  0.00            
ATOM    626  HB1 LYS    43      76.525 111.582  77.331  1.00  0.00            
ATOM    627  HB2 LYS    43      76.990 110.276  78.461  1.00  0.00            
ATOM    628  CG  LYS    43      77.565 110.040  76.470  1.00  0.00            
ATOM    629  HG1 LYS    43      78.282 109.298  76.820  1.00  0.00            
ATOM    630  HG2 LYS    43      78.089 110.539  75.655  1.00  0.00            
ATOM    631  CD  LYS    43      76.244 109.482  75.896  1.00  0.00            
ATOM    632  HD1 LYS    43      75.647 110.348  75.608  1.00  0.00            
ATOM    633  HD2 LYS    43      75.764 108.905  76.686  1.00  0.00            
ATOM    634  CE  LYS    43      76.369 108.606  74.703  1.00  0.00            
ATOM    635  HE1 LYS    43      76.653 109.181  73.822  1.00  0.00            
ATOM    636  HE2 LYS    43      75.395 108.189  74.446  1.00  0.00            
ATOM    637  NZ  LYS    43      77.338 107.606  74.983  1.00  0.00            
ATOM    638  HZ1 LYS    43      77.318 107.110  75.863  1.00  0.00            
ATOM    639  HZ2 LYS    43      77.215 106.806  74.378  1.00  0.00            
ATOM    640  HZ3 LYS    43      78.279 107.972  74.955  1.00  0.00            
ATOM    641  C   LYS    43      78.189 113.109  78.763  1.00  0.00            
ATOM    642  O   LYS    43      78.096 114.096  78.100  1.00  0.00            
ATOM    643  N   THR    44      78.115 113.233  80.107  1.00  0.00            
ATOM    644  H   THR    44      78.318 112.420  80.671  1.00  0.00            
ATOM    645  CA  THR    44      78.048 114.513  80.699  1.00  0.00            
ATOM    646  HA  THR    44      77.651 115.246  79.997  1.00  0.00            
ATOM    647  CB  THR    44      76.942 114.475  81.791  1.00  0.00            
ATOM    648  HB  THR    44      76.904 115.429  82.317  1.00  0.00            
ATOM    649  CG2 THR    44      75.519 114.198  81.329  1.00  0.00            
ATOM    650 HG21 THR    44      75.273 114.986  80.617  1.00  0.00            
ATOM    651 HG22 THR    44      75.338 113.204  80.921  1.00  0.00            
ATOM    652 HG23 THR    44      74.902 114.219  82.227  1.00  0.00            
ATOM    653  OG1 THR    44      77.354 113.528  82.685  1.00  0.00            
ATOM    654  HG1 THR    44      77.109 113.854  83.554  1.00  0.00            
ATOM    655  C   THR    44      79.397 115.138  81.169  1.00  0.00            
ATOM    656  O   THR    44      79.462 116.232  81.853  1.00  0.00            
ATOM    657  N   LYS    45      80.552 114.533  80.894  1.00  0.00            
ATOM    658  H   LYS    45      80.622 113.772  80.234  1.00  0.00            
ATOM    659  CA  LYS    45      81.826 115.240  81.082  1.00  0.00            
ATOM    660  HA  LYS    45      81.620 115.937  81.894  1.00  0.00            
ATOM    661  CB  LYS    45      82.800 114.115  81.419  1.00  0.00            
ATOM    662  HB1 LYS    45      83.090 113.598  80.504  1.00  0.00            
ATOM    663  HB2 LYS    45      82.448 113.347  82.108  1.00  0.00            
ATOM    664  CG  LYS    45      84.185 114.734  81.940  1.00  0.00            
ATOM    665  HG1 LYS    45      84.042 115.134  82.944  1.00  0.00            
ATOM    666  HG2 LYS    45      84.502 115.569  81.314  1.00  0.00            
ATOM    667  CD  LYS    45      85.362 113.736  82.175  1.00  0.00            
ATOM    668  HD1 LYS    45      86.127 114.348  82.651  1.00  0.00            
ATOM    669  HD2 LYS    45      85.696 113.295  81.235  1.00  0.00            
ATOM    670  CE  LYS    45      85.206 112.561  83.141  1.00  0.00            
ATOM    671  HE1 LYS    45      84.961 111.702  82.516  1.00  0.00            
ATOM    672  HE2 LYS    45      84.444 112.734  83.902  1.00  0.00            
ATOM    673  NZ  LYS    45      86.488 112.269  83.801  1.00  0.00            
ATOM    674  HZ1 LYS    45      87.237 112.469  83.153  1.00  0.00            
ATOM    675  HZ2 LYS    45      86.592 112.911  84.573  1.00  0.00            
ATOM    676  HZ3 LYS    45      86.517 111.309  84.111  1.00  0.00            
ATOM    677  C   LYS    45      82.241 116.049  79.868  1.00  0.00            
ATOM    678  O   LYS    45      81.883 115.665  78.726  1.00  0.00            
ATOM    679  N   GLU    46      82.971 117.189  80.032  1.00  0.00            
ATOM    680  H   GLU    46      83.319 117.529  80.917  1.00  0.00            
ATOM    681  CA  GLU    46      83.037 118.215  78.893  1.00  0.00            
ATOM    682  HA  GLU    46      82.052 118.203  78.426  1.00  0.00            
ATOM    683  CB  GLU    46      83.121 119.664  79.352  1.00  0.00            
ATOM    684  HB1 GLU    46      84.072 119.828  79.859  1.00  0.00            
ATOM    685  HB2 GLU    46      82.281 119.949  79.985  1.00  0.00            
ATOM    686  CG  GLU    46      83.218 120.686  78.173  1.00  0.00            
ATOM    687  HG1 GLU    46      82.270 120.496  77.670  1.00  0.00            
ATOM    688  HG2 GLU    46      84.092 120.564  77.533  1.00  0.00            
ATOM    689  CD  GLU    46      83.177 122.115  78.727  1.00  0.00            
ATOM    690  OE1 GLU    46      83.026 122.996  77.847  1.00  0.00            
ATOM    691  OE2 GLU    46      83.574 122.399  79.852  1.00  0.00            
ATOM    692  C   GLU    46      83.976 117.979  77.711  1.00  0.00            
ATOM    693  O   GLU    46      85.148 117.861  77.943  1.00  0.00            
ATOM    694  N   GLY    47      83.421 117.736  76.549  1.00  0.00            
ATOM    695  H   GLY    47      82.418 117.851  76.545  1.00  0.00            
ATOM    696  CA  GLY    47      84.177 117.633  75.323  1.00  0.00            
ATOM    697  HA1 GLY    47      84.814 118.512  75.229  1.00  0.00            
ATOM    698  HA2 GLY    47      83.478 117.688  74.488  1.00  0.00            
ATOM    699  C   GLY    47      85.069 116.421  75.117  1.00  0.00            
ATOM    700  O   GLY    47      86.045 116.544  74.376  1.00  0.00            
ATOM    701  N   VAL    48      84.767 115.253  75.744  1.00  0.00            
ATOM    702  H   VAL    48      83.967 115.144  76.351  1.00  0.00            
ATOM    703  CA  VAL    48      85.608 114.027  75.698  1.00  0.00            
ATOM    704  HA  VAL    48      86.584 114.363  75.346  1.00  0.00            
ATOM    705  CB  VAL    48      85.958 113.530  77.196  1.00  0.00            
ATOM    706  HB  VAL    48      86.552 112.651  76.944  1.00  0.00            
ATOM    707  CG1 VAL    48      86.761 114.564  78.074  1.00  0.00            
ATOM    708 HG11 VAL    48      87.108 114.086  78.990  1.00  0.00            
ATOM    709 HG12 VAL    48      87.655 114.949  77.584  1.00  0.00            
ATOM    710 HG13 VAL    48      86.025 115.357  78.198  1.00  0.00            
ATOM    711  CG2 VAL    48      84.699 113.182  78.045  1.00  0.00            
ATOM    712 HG21 VAL    48      84.848 112.934  79.095  1.00  0.00            
ATOM    713 HG22 VAL    48      84.105 114.078  78.224  1.00  0.00            
ATOM    714 HG23 VAL    48      84.074 112.452  77.529  1.00  0.00            
ATOM    715  C   VAL    48      85.117 112.900  74.773  1.00  0.00            
ATOM    716  O   VAL    48      85.956 112.295  74.083  1.00  0.00            
ATOM    717  N   VAL    49      83.780 112.720  74.709  1.00  0.00            
ATOM    718  H   VAL    49      83.177 113.324  75.248  1.00  0.00            
ATOM    719  CA  VAL    49      83.099 111.846  73.693  1.00  0.00            
ATOM    720  HA  VAL    49      83.466 110.827  73.813  1.00  0.00            
ATOM    721  CB  VAL    49      81.592 111.851  73.911  1.00  0.00            
ATOM    722  HB  VAL    49      81.238 112.880  73.839  1.00  0.00            
ATOM    723  CG1 VAL    49      80.879 110.936  72.863  1.00  0.00            
ATOM    724 HG11 VAL    49      81.060 109.891  73.112  1.00  0.00            
ATOM    725 HG12 VAL    49      79.816 111.170  72.931  1.00  0.00            
ATOM    726 HG13 VAL    49      81.230 111.307  71.900  1.00  0.00            
ATOM    727  CG2 VAL    49      81.345 111.302  75.400  1.00  0.00            
ATOM    728 HG21 VAL    49      80.283 111.234  75.637  1.00  0.00            
ATOM    729 HG22 VAL    49      81.753 110.293  75.455  1.00  0.00            
ATOM    730 HG23 VAL    49      81.757 111.909  76.206  1.00  0.00            
ATOM    731  C   VAL    49      83.523 112.046  72.320  1.00  0.00            
ATOM    732  O   VAL    49      83.967 111.078  71.702  1.00  0.00            
ATOM    733  N   HIE    50      83.578 113.250  71.756  1.00  0.00            
ATOM    734  H   HIE    50      83.131 114.028  72.219  1.00  0.00            
ATOM    735  CA  HIE    50      84.201 113.636  70.503  1.00  0.00            
ATOM    736  HA  HIE    50      84.358 112.701  69.965  1.00  0.00            
ATOM    737  CB  HIE    50      83.094 114.390  69.716  1.00  0.00            
ATOM    738  HB1 HIE    50      83.237 115.449  69.932  1.00  0.00            
ATOM    739  HB2 HIE    50      82.108 114.088  70.070  1.00  0.00            
ATOM    740  CG  HIE    50      83.038 114.006  68.285  1.00  0.00            
ATOM    741  ND1 HIE    50      82.222 112.982  67.855  1.00  0.00            
ATOM    742  CE1 HIE    50      82.320 113.046  66.499  1.00  0.00            
ATOM    743  HE1 HIE    50      81.794 112.346  65.866  1.00  0.00            
ATOM    744  NE2 HIE    50      83.172 114.057  66.136  1.00  0.00            
ATOM    745  HE2 HIE    50      83.346 114.365  65.190  1.00  0.00            
ATOM    746  CD2 HIE    50      83.690 114.670  67.260  1.00  0.00            
ATOM    747  HD2 HIE    50      84.266 115.582  67.320  1.00  0.00            
ATOM    748  C   HIE    50      85.541 114.338  70.665  1.00  0.00            
ATOM    749  O   HIE    50      86.183 114.929  69.758  1.00  0.00            
ATOM    750  N   GLY    51      86.205 114.294  71.835  1.00  0.00            
ATOM    751  H   GLY    51      85.881 113.638  72.531  1.00  0.00            
ATOM    752  CA  GLY    51      87.525 114.919  72.058  1.00  0.00            
ATOM    753  HA1 GLY    51      87.513 115.425  73.024  1.00  0.00            
ATOM    754  HA2 GLY    51      87.601 115.679  71.281  1.00  0.00            
ATOM    755  C   GLY    51      88.699 113.886  71.991  1.00  0.00            
ATOM    756  O   GLY    51      89.404 113.643  72.984  1.00  0.00            
ATOM    757  N   VAL    52      88.786 113.296  70.784  1.00  0.00            
ATOM    758  H   VAL    52      88.236 113.707  70.044  1.00  0.00            
ATOM    759  CA  VAL    52      89.694 112.215  70.432  1.00  0.00            
ATOM    760  HA  VAL    52      89.496 111.370  71.092  1.00  0.00            
ATOM    761  CB  VAL    52      89.372 111.639  69.053  1.00  0.00            
ATOM    762  HB  VAL    52      90.284 111.141  68.725  1.00  0.00            
ATOM    763  CG1 VAL    52      88.245 110.630  68.911  1.00  0.00            
ATOM    764 HG11 VAL    52      87.359 111.114  69.322  1.00  0.00            
ATOM    765 HG12 VAL    52      88.079 110.366  67.867  1.00  0.00            
ATOM    766 HG13 VAL    52      88.451 109.753  69.525  1.00  0.00            
ATOM    767  CG2 VAL    52      89.069 112.744  68.004  1.00  0.00            
ATOM    768 HG21 VAL    52      89.162 112.405  66.972  1.00  0.00            
ATOM    769 HG22 VAL    52      88.063 113.135  68.158  1.00  0.00            
ATOM    770 HG23 VAL    52      89.798 113.552  68.067  1.00  0.00            
ATOM    771  C   VAL    52      91.164 112.552  70.544  1.00  0.00            
ATOM    772  O   VAL    52      91.676 113.524  69.968  1.00  0.00            
ATOM    773  N   ALA    53      91.879 111.705  71.236  1.00  0.00            
ATOM    774  H   ALA    53      91.369 110.980  71.720  1.00  0.00            
ATOM    775  CA  ALA    53      93.301 111.606  71.171  1.00  0.00            
ATOM    776  HA  ALA    53      93.635 112.633  71.324  1.00  0.00            
ATOM    777  CB  ALA    53      93.810 110.706  72.247  1.00  0.00            
ATOM    778  HB1 ALA    53      94.896 110.734  72.347  1.00  0.00            
ATOM    779  HB2 ALA    53      93.505 111.015  73.247  1.00  0.00            
ATOM    780  HB3 ALA    53      93.531 109.708  71.909  1.00  0.00            
ATOM    781  C   ALA    53      93.892 111.123  69.859  1.00  0.00            
ATOM    782  O   ALA    53      93.417 110.139  69.277  1.00  0.00            
ATOM    783  N   THR    54      94.969 111.737  69.364  1.00  0.00            
ATOM    784  H   THR    54      95.356 112.470  69.940  1.00  0.00            
ATOM    785  CA  THR    54      95.405 111.410  67.988  1.00  0.00            
ATOM    786  HA  THR    54      94.849 110.634  67.462  1.00  0.00            
ATOM    787  CB  THR    54      95.245 112.613  67.058  1.00  0.00            
ATOM    788  HB  THR    54      95.818 112.418  66.152  1.00  0.00            
ATOM    789  CG2 THR    54      93.774 112.824  66.550  1.00  0.00            
ATOM    790 HG21 THR    54      93.438 112.013  65.904  1.00  0.00            
ATOM    791 HG22 THR    54      93.082 112.902  67.389  1.00  0.00            
ATOM    792 HG23 THR    54      93.810 113.764  65.999  1.00  0.00            
ATOM    793  OG1 THR    54      95.750 113.816  67.696  1.00  0.00            
ATOM    794  HG1 THR    54      95.908 114.367  66.926  1.00  0.00            
ATOM    795  C   THR    54      96.956 111.010  68.035  1.00  0.00            
ATOM    796  O   THR    54      97.662 111.408  68.986  1.00  0.00            
ATOM    797  N   VAL    55      97.477 110.436  66.985  1.00  0.00            
ATOM    798  H   VAL    55      96.881 110.160  66.218  1.00  0.00            
ATOM    799  CA  VAL    55      98.871 110.059  66.857  1.00  0.00            
ATOM    800  HA  VAL    55      99.330 110.109  67.844  1.00  0.00            
ATOM    801  CB  VAL    55      99.033 108.559  66.487  1.00  0.00            
ATOM    802  HB  VAL    55     100.082 108.262  66.466  1.00  0.00            
ATOM    803  CG1 VAL    55      98.375 107.660  67.456  1.00  0.00            
ATOM    804 HG11 VAL    55      97.340 107.892  67.709  1.00  0.00            
ATOM    805 HG12 VAL    55      98.455 106.657  67.038  1.00  0.00            
ATOM    806 HG13 VAL    55      98.936 107.615  68.390  1.00  0.00            
ATOM    807  CG2 VAL    55      98.513 108.366  65.008  1.00  0.00            
ATOM    808 HG21 VAL    55      99.073 108.983  64.305  1.00  0.00            
ATOM    809 HG22 VAL    55      98.651 107.305  64.801  1.00  0.00            
ATOM    810 HG23 VAL    55      97.448 108.429  64.788  1.00  0.00            
ATOM    811  C   VAL    55      99.660 111.071  66.010  1.00  0.00            
ATOM    812  O   VAL    55      99.176 111.595  65.006  1.00  0.00            
ATOM    813  N   ALA    56     100.853 111.431  66.425  1.00  0.00            
ATOM    814  H   ALA    56     101.052 111.075  67.349  1.00  0.00            
ATOM    815  CA  ALA    56     101.634 112.603  65.811  1.00  0.00            
ATOM    816  HA  ALA    56     100.965 113.397  65.480  1.00  0.00            
ATOM    817  CB  ALA    56     102.683 113.106  66.850  1.00  0.00            
ATOM    818  HB1 ALA    56     103.163 112.234  67.296  1.00  0.00            
ATOM    819  HB2 ALA    56     103.364 113.866  66.468  1.00  0.00            
ATOM    820  HB3 ALA    56     102.074 113.563  67.630  1.00  0.00            
ATOM    821  C   ALA    56     102.300 112.282  64.468  1.00  0.00            
ATOM    822  O   ALA    56     102.728 111.142  64.237  1.00  0.00            
ATOM    823  N   GLU    57     102.462 113.234  63.542  1.00  0.00            
ATOM    824  H   GLU    57     102.272 114.189  63.813  1.00  0.00            
ATOM    825  CA  GLU    57     102.932 112.990  62.202  1.00  0.00            
ATOM    826  HA  GLU    57     102.436 112.108  61.797  1.00  0.00            
ATOM    827  CB  GLU    57     102.515 114.152  61.309  1.00  0.00            
ATOM    828  HB1 GLU    57     101.514 114.464  61.606  1.00  0.00            
ATOM    829  HB2 GLU    57     102.679 114.042  60.237  1.00  0.00            
ATOM    830  CG  GLU    57     103.280 115.427  61.663  1.00  0.00            
ATOM    831  HG1 GLU    57     104.324 115.114  61.655  1.00  0.00            
ATOM    832  HG2 GLU    57     102.945 115.829  62.619  1.00  0.00            
ATOM    833  CD  GLU    57     103.131 116.633  60.735  1.00  0.00            
ATOM    834  OE1 GLU    57     103.520 117.767  61.112  1.00  0.00            
ATOM    835  OE2 GLU    57     102.398 116.502  59.705  1.00  0.00            
ATOM    836  C   GLU    57     104.366 112.541  62.069  1.00  0.00            
ATOM    837  O   GLU    57     104.634 111.976  61.043  1.00  0.00            
ATOM    838  N   LYS    58     105.220 112.665  63.065  1.00  0.00            
ATOM    839  H   LYS    58     104.893 113.277  63.799  1.00  0.00            
ATOM    840  CA  LYS    58     106.526 112.020  63.255  1.00  0.00            
ATOM    841  HA  LYS    58     107.250 112.420  62.545  1.00  0.00            
ATOM    842  CB  LYS    58     106.869 112.348  64.698  1.00  0.00            
ATOM    843  HB1 LYS    58     106.121 111.940  65.377  1.00  0.00            
ATOM    844  HB2 LYS    58     106.769 113.428  64.799  1.00  0.00            
ATOM    845  CG  LYS    58     108.265 111.874  65.111  1.00  0.00            
ATOM    846  HG1 LYS    58     109.027 112.585  64.793  1.00  0.00            
ATOM    847  HG2 LYS    58     108.404 110.883  64.680  1.00  0.00            
ATOM    848  CD  LYS    58     108.298 111.768  66.657  1.00  0.00            
ATOM    849  HD1 LYS    58     107.586 111.033  67.031  1.00  0.00            
ATOM    850  HD2 LYS    58     108.083 112.733  67.116  1.00  0.00            
ATOM    851  CE  LYS    58     109.642 111.382  67.147  1.00  0.00            
ATOM    852  HE1 LYS    58     110.372 112.136  66.853  1.00  0.00            
ATOM    853  HE2 LYS    58     109.750 110.342  66.837  1.00  0.00            
ATOM    854  NZ  LYS    58     109.540 111.340  68.589  1.00  0.00            
ATOM    855  HZ1 LYS    58     109.250 112.222  68.985  1.00  0.00            
ATOM    856  HZ2 LYS    58     108.946 110.604  68.944  1.00  0.00            
ATOM    857  HZ3 LYS    58     110.395 111.090  69.065  1.00  0.00            
ATOM    858  C   LYS    58     106.415 110.548  62.906  1.00  0.00            
ATOM    859  O   LYS    58     107.352 110.027  62.327  1.00  0.00            
ATOM    860  N   THR    59     105.313 109.872  63.223  1.00  0.00            
ATOM    861  H   THR    59     104.592 110.353  63.743  1.00  0.00            
ATOM    862  CA  THR    59     105.392 108.446  63.264  1.00  0.00            
ATOM    863  HA  THR    59     106.452 108.198  63.210  1.00  0.00            
ATOM    864  CB  THR    59     104.814 108.108  64.671  1.00  0.00            
ATOM    865  HB  THR    59     103.847 108.564  64.881  1.00  0.00            
ATOM    866  CG2 THR    59     104.965 106.578  64.872  1.00  0.00            
ATOM    867 HG21 THR    59     104.197 105.945  64.426  1.00  0.00            
ATOM    868 HG22 THR    59     105.927 106.221  64.504  1.00  0.00            
ATOM    869 HG23 THR    59     104.907 106.338  65.933  1.00  0.00            
ATOM    870  OG1 THR    59     105.720 108.569  65.674  1.00  0.00            
ATOM    871  HG1 THR    59     105.179 108.883  66.402  1.00  0.00            
ATOM    872  C   THR    59     104.523 107.737  62.231  1.00  0.00            
ATOM    873  O   THR    59     103.365 108.046  62.063  1.00  0.00            
ATOM    874  N   LYS    60     105.138 106.718  61.606  1.00  0.00            
ATOM    875  H   LYS    60     106.130 106.617  61.765  1.00  0.00            
ATOM    876  CA  LYS    60     104.467 105.721  60.777  1.00  0.00            
ATOM    877  HA  LYS    60     103.435 105.707  61.127  1.00  0.00            
ATOM    878  CB  LYS    60     104.323 106.208  59.377  1.00  0.00            
ATOM    879  HB1 LYS    60     104.176 107.287  59.336  1.00  0.00            
ATOM    880  HB2 LYS    60     103.433 105.690  59.020  1.00  0.00            
ATOM    881  CG  LYS    60     105.508 105.831  58.405  1.00  0.00            
ATOM    882  HG1 LYS    60     105.467 104.770  58.157  1.00  0.00            
ATOM    883  HG2 LYS    60     106.475 106.084  58.839  1.00  0.00            
ATOM    884  CD  LYS    60     105.496 106.529  57.012  1.00  0.00            
ATOM    885  HD1 LYS    60     104.473 106.526  56.637  1.00  0.00            
ATOM    886  HD2 LYS    60     106.144 106.008  56.307  1.00  0.00            
ATOM    887  CE  LYS    60     106.097 107.976  57.054  1.00  0.00            
ATOM    888  HE1 LYS    60     107.085 107.735  57.447  1.00  0.00            
ATOM    889  HE2 LYS    60     105.645 108.544  57.867  1.00  0.00            
ATOM    890  NZ  LYS    60     105.977 108.719  55.817  1.00  0.00            
ATOM    891  HZ1 LYS    60     105.010 108.690  55.525  1.00  0.00            
ATOM    892  HZ2 LYS    60     106.255 109.685  55.911  1.00  0.00            
ATOM    893  HZ3 LYS    60     106.541 108.327  55.077  1.00  0.00            
ATOM    894  C   LYS    60     104.895 104.265  60.910  1.00  0.00            
ATOM    895  O   LYS    60     105.804 103.942  61.678  1.00  0.00            
ATOM    896  N   GLU    61     104.237 103.286  60.277  1.00  0.00            
ATOM    897  H   GLU    61     103.420 103.537  59.738  1.00  0.00            
ATOM    898  CA  GLU    61     104.460 101.863  60.446  1.00  0.00            
ATOM    899  HA  GLU    61     105.289 101.792  61.151  1.00  0.00            
ATOM    900  CB  GLU    61     103.163 101.228  60.966  1.00  0.00            
ATOM    901  HB1 GLU    61     102.301 101.260  60.300  1.00  0.00            
ATOM    902  HB2 GLU    61     102.847 101.823  61.823  1.00  0.00            
ATOM    903  CG  GLU    61     103.382  99.783  61.364  1.00  0.00            
ATOM    904  HG1 GLU    61     104.293  99.769  61.962  1.00  0.00            
ATOM    905  HG2 GLU    61     103.646  99.115  60.545  1.00  0.00            
ATOM    906  CD  GLU    61     102.257  99.159  62.093  1.00  0.00            
ATOM    907  OE1 GLU    61     102.194  97.951  62.128  1.00  0.00            
ATOM    908  OE2 GLU    61     101.277  99.788  62.619  1.00  0.00            
ATOM    909  C   GLU    61     105.040 101.260  59.193  1.00  0.00            
ATOM    910  O   GLU    61     104.381 100.666  58.380  1.00  0.00            
ATOM    911  N   GLN    62     106.379 101.366  59.060  1.00  0.00            
ATOM    912  H   GLN    62     106.897 101.672  59.871  1.00  0.00            
ATOM    913  CA  GLN    62     107.099 100.852  57.922  1.00  0.00            
ATOM    914  HA  GLN    62     106.392 100.838  57.092  1.00  0.00            
ATOM    915  CB  GLN    62     108.334 101.642  57.631  1.00  0.00            
ATOM    916  HB1 GLN    62     109.033 101.250  56.892  1.00  0.00            
ATOM    917  HB2 GLN    62     108.871 101.696  58.578  1.00  0.00            
ATOM    918  CG  GLN    62     107.972 103.063  57.184  1.00  0.00            
ATOM    919  HG1 GLN    62     107.561 103.551  58.068  1.00  0.00            
ATOM    920  HG2 GLN    62     107.136 103.091  56.485  1.00  0.00            
ATOM    921  CD  GLN    62     109.035 103.876  56.439  1.00  0.00            
ATOM    922  OE1 GLN    62     109.739 104.757  56.974  1.00  0.00            
ATOM    923  NE2 GLN    62     109.277 103.560  55.221  1.00  0.00            
ATOM    924 HE21 GLN    62     108.686 102.937  54.689  1.00  0.00            
ATOM    925 HE22 GLN    62     109.990 104.096  54.748  1.00  0.00            
ATOM    926  C   GLN    62     107.372  99.287  57.981  1.00  0.00            
ATOM    927  O   GLN    62     107.841  98.706  58.994  1.00  0.00            
ATOM    928  N   VAL    63     107.024  98.595  56.908  1.00  0.00            
ATOM    929  H   VAL    63     106.529  99.070  56.166  1.00  0.00            
ATOM    930  CA  VAL    63     106.963  97.122  56.703  1.00  0.00            
ATOM    931  HA  VAL    63     107.587  96.604  57.432  1.00  0.00            
ATOM    932  CB  VAL    63     105.524  96.555  56.980  1.00  0.00            
ATOM    933  HB  VAL    63     105.567  95.471  56.870  1.00  0.00            
ATOM    934  CG1 VAL    63     104.994  96.844  58.372  1.00  0.00            
ATOM    935 HG11 VAL    63     104.022  96.357  58.455  1.00  0.00            
ATOM    936 HG12 VAL    63     105.741  96.439  59.055  1.00  0.00            
ATOM    937 HG13 VAL    63     104.796  97.908  58.499  1.00  0.00            
ATOM    938  CG2 VAL    63     104.498  97.012  55.975  1.00  0.00            
ATOM    939 HG21 VAL    63     103.569  96.459  56.114  1.00  0.00            
ATOM    940 HG22 VAL    63     104.210  98.028  56.247  1.00  0.00            
ATOM    941 HG23 VAL    63     104.746  97.156  54.924  1.00  0.00            
ATOM    942  C   VAL    63     107.523  96.685  55.290  1.00  0.00            
ATOM    943  O   VAL    63     107.499  97.475  54.340  1.00  0.00            
ATOM    944  N   THR    64     107.998  95.412  55.264  1.00  0.00            
ATOM    945  H   THR    64     108.059  94.904  56.135  1.00  0.00            
ATOM    946  CA  THR    64     108.386  94.756  53.959  1.00  0.00            
ATOM    947  HA  THR    64     108.279  95.411  53.095  1.00  0.00            
ATOM    948  CB  THR    64     109.778  94.148  54.070  1.00  0.00            
ATOM    949  HB  THR    64     109.870  93.458  53.230  1.00  0.00            
ATOM    950  CG2 THR    64     110.938  95.249  54.145  1.00  0.00            
ATOM    951 HG21 THR    64     110.648  95.941  54.936  1.00  0.00            
ATOM    952 HG22 THR    64     111.807  94.654  54.424  1.00  0.00            
ATOM    953 HG23 THR    64     111.202  95.654  53.168  1.00  0.00            
ATOM    954  OG1 THR    64     109.839  93.304  55.204  1.00  0.00            
ATOM    955  HG1 THR    64     110.140  92.425  54.961  1.00  0.00            
ATOM    956  C   THR    64     107.323  93.743  53.541  1.00  0.00            
ATOM    957  O   THR    64     106.452  93.276  54.267  1.00  0.00            
ATOM    958  N   ASN    65     107.426  93.346  52.232  1.00  0.00            
ATOM    959  H   ASN    65     108.128  93.870  51.728  1.00  0.00            
ATOM    960  CA  ASN    65     106.983  92.028  51.823  1.00  0.00            
ATOM    961  HA  ASN    65     105.961  91.939  52.191  1.00  0.00            
ATOM    962  CB  ASN    65     106.758  91.854  50.356  1.00  0.00            
ATOM    963  HB1 ASN    65     106.424  90.846  50.108  1.00  0.00            
ATOM    964  HB2 ASN    65     107.725  92.077  49.907  1.00  0.00            
ATOM    965  CG  ASN    65     105.726  92.820  49.849  1.00  0.00            
ATOM    966  OD1 ASN    65     104.621  92.733  50.333  1.00  0.00            
ATOM    967  ND2 ASN    65     105.992  93.709  48.906  1.00  0.00            
ATOM    968 HD21 ASN    65     106.860  93.678  48.391  1.00  0.00            
ATOM    969 HD22 ASN    65     105.249  94.296  48.553  1.00  0.00            
ATOM    970  C   ASN    65     107.714  90.817  52.371  1.00  0.00            
ATOM    971  O   ASN    65     108.951  90.793  52.510  1.00  0.00            
ATOM    972  N   VAL    66     106.997  89.736  52.612  1.00  0.00            
ATOM    973  H   VAL    66     105.988  89.679  52.619  1.00  0.00            
ATOM    974  CA  VAL    66     107.680  88.441  52.695  1.00  0.00            
ATOM    975  HA  VAL    66     108.666  88.567  53.142  1.00  0.00            
ATOM    976  CB  VAL    66     106.914  87.435  53.532  1.00  0.00            
ATOM    977  HB  VAL    66     105.970  87.225  53.030  1.00  0.00            
ATOM    978  CG1 VAL    66     107.656  86.100  53.641  1.00  0.00            
ATOM    979 HG11 VAL    66     108.521  86.203  54.297  1.00  0.00            
ATOM    980 HG12 VAL    66     106.940  85.381  54.040  1.00  0.00            
ATOM    981 HG13 VAL    66     107.857  85.652  52.669  1.00  0.00            
ATOM    982  CG2 VAL    66     106.589  87.880  54.983  1.00  0.00            
ATOM    983 HG21 VAL    66     107.489  87.738  55.581  1.00  0.00            
ATOM    984 HG22 VAL    66     106.462  88.960  54.910  1.00  0.00            
ATOM    985 HG23 VAL    66     105.643  87.459  55.324  1.00  0.00            
ATOM    986  C   VAL    66     107.746  87.959  51.296  1.00  0.00            
ATOM    987  O   VAL    66     106.820  87.711  50.551  1.00  0.00            
ATOM    988  N   GLY    67     109.000  87.784  50.835  1.00  0.00            
ATOM    989  H   GLY    67     109.788  88.009  51.425  1.00  0.00            
ATOM    990  CA  GLY    67     109.305  87.149  49.508  1.00  0.00            
ATOM    991  HA1 GLY    67     108.795  86.194  49.385  1.00  0.00            
ATOM    992  HA2 GLY    67     110.365  86.899  49.528  1.00  0.00            
ATOM    993  C   GLY    67     108.940  88.114  48.316  1.00  0.00            
ATOM    994  O   GLY    67     108.809  89.330  48.524  1.00  0.00            
ATOM    995  N   GLY    68     108.870  87.511  47.165  1.00  0.00            
ATOM    996  H   GLY    68     109.162  86.551  47.051  1.00  0.00            
ATOM    997  CA  GLY    68     108.128  88.077  46.014  1.00  0.00            
ATOM    998  HA1 GLY    68     107.207  88.560  46.340  1.00  0.00            
ATOM    999  HA2 GLY    68     107.941  87.212  45.378  1.00  0.00            
ATOM   1000  C   GLY    68     108.840  89.111  45.122  1.00  0.00            
ATOM   1001  O   GLY    68     108.280  89.541  44.094  1.00  0.00            
ATOM   1002  N   ALA    69     110.001  89.686  45.515  1.00  0.00            
ATOM   1003  H   ALA    69     110.297  89.530  46.468  1.00  0.00            
ATOM   1004  CA  ALA    69     110.879  90.457  44.596  1.00  0.00            
ATOM   1005  HA  ALA    69     110.270  91.082  43.943  1.00  0.00            
ATOM   1006  CB  ALA    69     111.684  91.400  45.439  1.00  0.00            
ATOM   1007  HB1 ALA    69     112.336  92.097  44.913  1.00  0.00            
ATOM   1008  HB2 ALA    69     111.007  92.101  45.927  1.00  0.00            
ATOM   1009  HB3 ALA    69     112.424  90.903  46.066  1.00  0.00            
ATOM   1010  C   ALA    69     111.708  89.708  43.578  1.00  0.00            
ATOM   1011  O   ALA    69     112.290  88.706  43.894  1.00  0.00            
ATOM   1012  N   VAL    70     112.030  90.211  42.403  1.00  0.00            
ATOM   1013  H   VAL    70     111.767  91.178  42.277  1.00  0.00            
ATOM   1014  CA  VAL    70     112.673  89.578  41.197  1.00  0.00            
ATOM   1015  HA  VAL    70     113.090  88.626  41.526  1.00  0.00            
ATOM   1016  CB  VAL    70     111.550  89.291  40.214  1.00  0.00            
ATOM   1017  HB  VAL    70     112.056  88.815  39.374  1.00  0.00            
ATOM   1018  CG1 VAL    70     110.502  88.386  40.894  1.00  0.00            
ATOM   1019 HG11 VAL    70     109.707  88.887  41.447  1.00  0.00            
ATOM   1020 HG12 VAL    70     109.905  87.966  40.085  1.00  0.00            
ATOM   1021 HG13 VAL    70     110.948  87.595  41.497  1.00  0.00            
ATOM   1022  CG2 VAL    70     110.839  90.431  39.562  1.00  0.00            
ATOM   1023 HG21 VAL    70     110.219  90.030  38.759  1.00  0.00            
ATOM   1024 HG22 VAL    70     110.200  90.986  40.249  1.00  0.00            
ATOM   1025 HG23 VAL    70     111.487  91.162  39.080  1.00  0.00            
ATOM   1026  C   VAL    70     113.843  90.321  40.654  1.00  0.00            
ATOM   1027  O   VAL    70     114.685  89.664  40.061  1.00  0.00            
ATOM   1028  N   VAL    71     113.935  91.647  40.784  1.00  0.00            
ATOM   1029  H   VAL    71     113.160  92.109  41.237  1.00  0.00            
ATOM   1030  CA  VAL    71     115.058  92.377  40.307  1.00  0.00            
ATOM   1031  HA  VAL    71     115.854  91.671  40.070  1.00  0.00            
ATOM   1032  CB  VAL    71     114.761  93.261  39.101  1.00  0.00            
ATOM   1033  HB  VAL    71     115.606  93.933  38.950  1.00  0.00            
ATOM   1034  CG1 VAL    71     114.695  92.498  37.820  1.00  0.00            
ATOM   1035 HG11 VAL    71     114.654  93.195  36.983  1.00  0.00            
ATOM   1036 HG12 VAL    71     115.448  91.733  37.628  1.00  0.00            
ATOM   1037 HG13 VAL    71     113.760  91.938  37.787  1.00  0.00            
ATOM   1038  CG2 VAL    71     113.495  94.096  39.192  1.00  0.00            
ATOM   1039 HG21 VAL    71     112.667  93.388  39.214  1.00  0.00            
ATOM   1040 HG22 VAL    71     113.586  94.615  40.147  1.00  0.00            
ATOM   1041 HG23 VAL    71     113.509  94.764  38.331  1.00  0.00            
ATOM   1042  C   VAL    71     115.768  93.165  41.458  1.00  0.00            
ATOM   1043  O   VAL    71     115.445  94.327  41.755  1.00  0.00            
ATOM   1044  N   THR    72     116.531  92.439  42.253  1.00  0.00            
ATOM   1045  H   THR    72     117.214  91.827  41.830  1.00  0.00            
ATOM   1046  CA  THR    72     116.683  92.592  43.761  1.00  0.00            
ATOM   1047  HA  THR    72     115.685  92.583  44.201  1.00  0.00            
ATOM   1048  CB  THR    72     117.288  91.420  44.551  1.00  0.00            
ATOM   1049  HB  THR    72     117.547  91.586  45.597  1.00  0.00            
ATOM   1050  CG2 THR    72     116.290  90.292  44.608  1.00  0.00            
ATOM   1051 HG21 THR    72     115.685  90.445  45.502  1.00  0.00            
ATOM   1052 HG22 THR    72     115.673  90.302  43.709  1.00  0.00            
ATOM   1053 HG23 THR    72     116.761  89.309  44.634  1.00  0.00            
ATOM   1054  OG1 THR    72     118.389  90.877  43.843  1.00  0.00            
ATOM   1055  HG1 THR    72     118.957  90.451  44.489  1.00  0.00            
ATOM   1056  C   THR    72     117.323  93.907  44.203  1.00  0.00            
ATOM   1057  O   THR    72     116.727  94.637  44.952  1.00  0.00            
ATOM   1058  N   GLY    73     118.491  94.194  43.605  1.00  0.00            
ATOM   1059  H   GLY    73     118.997  93.445  43.154  1.00  0.00            
ATOM   1060  CA  GLY    73     119.225  95.493  43.676  1.00  0.00            
ATOM   1061  HA1 GLY    73     120.077  95.549  42.999  1.00  0.00            
ATOM   1062  HA2 GLY    73     119.639  95.623  44.676  1.00  0.00            
ATOM   1063  C   GLY    73     118.502  96.772  43.401  1.00  0.00            
ATOM   1064  O   GLY    73     118.672  97.724  44.147  1.00  0.00            
ATOM   1065  N   VAL    74     117.561  96.779  42.472  1.00  0.00            
ATOM   1066  H   VAL    74     117.345  95.945  41.945  1.00  0.00            
ATOM   1067  CA  VAL    74     116.691  97.972  42.209  1.00  0.00            
ATOM   1068  HA  VAL    74     117.243  98.778  42.693  1.00  0.00            
ATOM   1069  CB  VAL    74     116.544  98.364  40.664  1.00  0.00            
ATOM   1070  HB  VAL    74     115.873  99.222  40.626  1.00  0.00            
ATOM   1071  CG1 VAL    74     117.936  98.856  40.178  1.00  0.00            
ATOM   1072 HG11 VAL    74     118.752  98.149  40.327  1.00  0.00            
ATOM   1073 HG12 VAL    74     117.941  99.182  39.138  1.00  0.00            
ATOM   1074 HG13 VAL    74     118.225  99.776  40.687  1.00  0.00            
ATOM   1075  CG2 VAL    74     115.974  97.272  39.746  1.00  0.00            
ATOM   1076 HG21 VAL    74     116.619  96.393  39.741  1.00  0.00            
ATOM   1077 HG22 VAL    74     114.958  96.931  39.946  1.00  0.00            
ATOM   1078 HG23 VAL    74     115.977  97.634  38.718  1.00  0.00            
ATOM   1079  C   VAL    74     115.301  97.999  42.918  1.00  0.00            
ATOM   1080  O   VAL    74     114.462  98.828  42.622  1.00  0.00            
ATOM   1081  N   THR    75     114.944  97.117  43.793  1.00  0.00            
ATOM   1082  H   THR    75     115.616  96.413  44.063  1.00  0.00            
ATOM   1083  CA  THR    75     113.575  96.993  44.318  1.00  0.00            
ATOM   1084  HA  THR    75     113.078  97.956  44.191  1.00  0.00            
ATOM   1085  CB  THR    75     112.718  95.882  43.700  1.00  0.00            
ATOM   1086  HB  THR    75     111.840  95.820  44.343  1.00  0.00            
ATOM   1087  CG2 THR    75     112.203  96.365  42.391  1.00  0.00            
ATOM   1088 HG21 THR    75     113.073  96.443  41.739  1.00  0.00            
ATOM   1089 HG22 THR    75     111.449  95.722  41.937  1.00  0.00            
ATOM   1090 HG23 THR    75     111.657  97.297  42.534  1.00  0.00            
ATOM   1091  OG1 THR    75     113.383  94.672  43.605  1.00  0.00            
ATOM   1092  HG1 THR    75     114.149  94.745  43.030  1.00  0.00            
ATOM   1093  C   THR    75     113.555  96.859  45.836  1.00  0.00            
ATOM   1094  O   THR    75     112.632  97.439  46.428  1.00  0.00            
ATOM   1095  N   ALA    76     114.449  96.109  46.477  1.00  0.00            
ATOM   1096  H   ALA    76     115.090  95.603  45.883  1.00  0.00            
ATOM   1097  CA  ALA    76     114.636  96.000  47.923  1.00  0.00            
ATOM   1098  HA  ALA    76     113.687  96.276  48.384  1.00  0.00            
ATOM   1099  CB  ALA    76     114.976  94.567  48.348  1.00  0.00            
ATOM   1100  HB1 ALA    76     114.032  94.041  48.209  1.00  0.00            
ATOM   1101  HB2 ALA    76     115.732  94.111  47.709  1.00  0.00            
ATOM   1102  HB3 ALA    76     115.307  94.622  49.385  1.00  0.00            
ATOM   1103  C   ALA    76     115.644  97.009  48.527  1.00  0.00            
ATOM   1104  O   ALA    76     116.448  97.666  47.850  1.00  0.00            
ATOM   1105  N   VAL    77     115.722  96.946  49.793  1.00  0.00            
ATOM   1106  H   VAL    77     115.000  96.409  50.252  1.00  0.00            
ATOM   1107  CA  VAL    77     116.548  97.890  50.570  1.00  0.00            
ATOM   1108  HA  VAL    77     117.390  98.193  49.949  1.00  0.00            
ATOM   1109  CB  VAL    77     115.712  99.237  50.895  1.00  0.00            
ATOM   1110  HB  VAL    77     114.952  98.924  51.610  1.00  0.00            
ATOM   1111  CG1 VAL    77     116.548 100.428  51.547  1.00  0.00            
ATOM   1112 HG11 VAL    77     117.323 100.741  50.848  1.00  0.00            
ATOM   1113 HG12 VAL    77     115.838 101.201  51.842  1.00  0.00            
ATOM   1114 HG13 VAL    77     117.051 100.066  52.443  1.00  0.00            
ATOM   1115  CG2 VAL    77     114.797  99.858  49.807  1.00  0.00            
ATOM   1116 HG21 VAL    77     114.396 100.796  50.190  1.00  0.00            
ATOM   1117 HG22 VAL    77     115.578 100.004  49.061  1.00  0.00            
ATOM   1118 HG23 VAL    77     113.982  99.190  49.529  1.00  0.00            
ATOM   1119  C   VAL    77     117.133  97.316  51.843  1.00  0.00            
ATOM   1120  O   VAL    77     116.415  96.524  52.480  1.00  0.00            
ATOM   1121  N   ALA    78     118.341  97.804  52.226  1.00  0.00            
ATOM   1122  H   ALA    78     118.979  98.234  51.572  1.00  0.00            
ATOM   1123  CA  ALA    78     118.820  97.490  53.497  1.00  0.00            
ATOM   1124  HA  ALA    78     118.872  96.410  53.636  1.00  0.00            
ATOM   1125  CB  ALA    78     120.213  97.952  53.732  1.00  0.00            
ATOM   1126  HB1 ALA    78     120.816  97.770  52.843  1.00  0.00            
ATOM   1127  HB2 ALA    78     120.280  99.022  53.928  1.00  0.00            
ATOM   1128  HB3 ALA    78     120.616  97.340  54.539  1.00  0.00            
ATOM   1129  C   ALA    78     117.835  97.813  54.687  1.00  0.00            
ATOM   1130  O   ALA    78     117.365  98.931  54.803  1.00  0.00            
ATOM   1131  N   GLN    79     117.643  96.963  55.731  1.00  0.00            
ATOM   1132  H   GLN    79     118.121  96.074  55.762  1.00  0.00            
ATOM   1133  CA  GLN    79     116.647  97.143  56.794  1.00  0.00            
ATOM   1134  HA  GLN    79     116.172  98.118  56.685  1.00  0.00            
ATOM   1135  CB  GLN    79     115.590  96.037  56.818  1.00  0.00            
ATOM   1136  HB1 GLN    79     114.864  96.270  57.597  1.00  0.00            
ATOM   1137  HB2 GLN    79     116.032  95.098  57.153  1.00  0.00            
ATOM   1138  CG  GLN    79     114.701  95.885  55.552  1.00  0.00            
ATOM   1139  HG1 GLN    79     114.042  95.049  55.788  1.00  0.00            
ATOM   1140  HG2 GLN    79     115.317  95.638  54.688  1.00  0.00            
ATOM   1141  CD  GLN    79     113.934  97.167  55.284  1.00  0.00            
ATOM   1142  OE1 GLN    79     113.282  97.675  56.137  1.00  0.00            
ATOM   1143  NE2 GLN    79     114.134  97.729  54.120  1.00  0.00            
ATOM   1144 HE21 GLN    79     114.789  97.227  53.537  1.00  0.00            
ATOM   1145 HE22 GLN    79     113.771  98.656  53.956  1.00  0.00            
ATOM   1146  C   GLN    79     117.388  97.161  58.082  1.00  0.00            
ATOM   1147  O   GLN    79     118.440  96.527  58.256  1.00  0.00            
ATOM   1148  N   LYS    80     116.937  97.965  59.007  1.00  0.00            
ATOM   1149  H   LYS    80     116.180  98.593  58.778  1.00  0.00            
ATOM   1150  CA  LYS    80     117.667  98.220  60.301  1.00  0.00            
ATOM   1151  HA  LYS    80     118.674  98.609  60.149  1.00  0.00            
ATOM   1152  CB  LYS    80     116.950  99.353  61.113  1.00  0.00            
ATOM   1153  HB1 LYS    80     117.441  99.534  62.069  1.00  0.00            
ATOM   1154  HB2 LYS    80     115.925  99.040  61.313  1.00  0.00            
ATOM   1155  CG  LYS    80     117.134 100.694  60.264  1.00  0.00            
ATOM   1156  HG1 LYS    80     116.538 100.530  59.366  1.00  0.00            
ATOM   1157  HG2 LYS    80     118.217 100.748  60.160  1.00  0.00            
ATOM   1158  CD  LYS    80     116.585 101.976  60.899  1.00  0.00            
ATOM   1159  HD1 LYS    80     115.616 101.769  61.352  1.00  0.00            
ATOM   1160  HD2 LYS    80     116.464 102.770  60.163  1.00  0.00            
ATOM   1161  CE  LYS    80     117.569 102.575  61.871  1.00  0.00            
ATOM   1162  HE1 LYS    80     117.251 103.572  62.177  1.00  0.00            
ATOM   1163  HE2 LYS    80     118.554 102.690  61.418  1.00  0.00            
ATOM   1164  NZ  LYS    80     117.565 101.746  63.096  1.00  0.00            
ATOM   1165  HZ1 LYS    80     118.293 101.046  63.079  1.00  0.00            
ATOM   1166  HZ2 LYS    80     117.742 102.371  63.869  1.00  0.00            
ATOM   1167  HZ3 LYS    80     116.641 101.496  63.419  1.00  0.00            
ATOM   1168  C   LYS    80     117.920  96.978  61.115  1.00  0.00            
ATOM   1169  O   LYS    80     116.877  96.450  61.540  1.00  0.00            
ATOM   1170  N   THR    81     119.209  96.644  61.382  1.00  0.00            
ATOM   1171  H   THR    81     119.945  97.223  61.003  1.00  0.00            
ATOM   1172  CA  THR    81     119.588  95.627  62.408  1.00  0.00            
ATOM   1173  HA  THR    81     118.860  94.829  62.268  1.00  0.00            
ATOM   1174  CB  THR    81     120.950  95.028  62.026  1.00  0.00            
ATOM   1175  HB  THR    81     121.243  94.350  62.827  1.00  0.00            
ATOM   1176  CG2 THR    81     120.924  94.141  60.747  1.00  0.00            
ATOM   1177 HG21 THR    81     121.791  94.121  60.088  1.00  0.00            
ATOM   1178 HG22 THR    81     120.613  93.157  61.098  1.00  0.00            
ATOM   1179 HG23 THR    81     120.153  94.637  60.156  1.00  0.00            
ATOM   1180  OG1 THR    81     121.924  96.001  61.812  1.00  0.00            
ATOM   1181  HG1 THR    81     122.829  95.690  61.738  1.00  0.00            
ATOM   1182  C   THR    81     119.365  96.086  63.873  1.00  0.00            
ATOM   1183  O   THR    81     119.361  97.340  64.192  1.00  0.00            
ATOM   1184  N   VAL    82     119.497  95.090  64.755  1.00  0.00            
ATOM   1185  H   VAL    82     119.484  94.123  64.462  1.00  0.00            
ATOM   1186  CA  VAL    82     119.517  95.342  66.156  1.00  0.00            
ATOM   1187  HA  VAL    82     119.730  96.395  66.346  1.00  0.00            
ATOM   1188  CB  VAL    82     118.125  95.264  66.769  1.00  0.00            
ATOM   1189  HB  VAL    82     118.315  95.487  67.819  1.00  0.00            
ATOM   1190  CG1 VAL    82     117.141  96.324  66.301  1.00  0.00            
ATOM   1191 HG11 VAL    82     117.491  97.290  66.664  1.00  0.00            
ATOM   1192 HG12 VAL    82     116.943  96.243  65.232  1.00  0.00            
ATOM   1193 HG13 VAL    82     116.198  96.178  66.828  1.00  0.00            
ATOM   1194  CG2 VAL    82     117.311  93.936  66.705  1.00  0.00            
ATOM   1195 HG21 VAL    82     116.424  93.921  67.339  1.00  0.00            
ATOM   1196 HG22 VAL    82     117.079  93.716  65.663  1.00  0.00            
ATOM   1197 HG23 VAL    82     117.860  93.103  67.144  1.00  0.00            
ATOM   1198  C   VAL    82     120.639  94.565  66.883  1.00  0.00            
ATOM   1199  O   VAL    82     121.025  93.515  66.502  1.00  0.00            
ATOM   1200  N   GLU    83     121.087  95.145  67.983  1.00  0.00            
ATOM   1201  H   GLU    83     120.672  96.048  68.163  1.00  0.00            
ATOM   1202  CA  GLU    83     121.939  94.574  69.042  1.00  0.00            
ATOM   1203  HA  GLU    83     122.942  94.431  68.640  1.00  0.00            
ATOM   1204  CB  GLU    83     122.124  95.539  70.251  1.00  0.00            
ATOM   1205  HB1 GLU    83     122.929  95.115  70.851  1.00  0.00            
ATOM   1206  HB2 GLU    83     121.217  95.553  70.855  1.00  0.00            
ATOM   1207  CG  GLU    83     122.636  97.039  69.914  1.00  0.00            
ATOM   1208  HG1 GLU    83     122.785  97.610  70.830  1.00  0.00            
ATOM   1209  HG2 GLU    83     121.901  97.501  69.254  1.00  0.00            
ATOM   1210  CD  GLU    83     123.982  97.205  69.215  1.00  0.00            
ATOM   1211  OE1 GLU    83     124.883  96.634  69.770  1.00  0.00            
ATOM   1212  OE2 GLU    83     124.118  97.827  68.159  1.00  0.00            
ATOM   1213  C   GLU    83     121.401  93.212  69.473  1.00  0.00            
ATOM   1214  O   GLU    83     120.281  93.087  69.976  1.00  0.00            
ATOM   1215  N   GLY    84     122.287  92.271  69.429  1.00  0.00            
ATOM   1216  H   GLY    84     123.084  92.490  68.848  1.00  0.00            
ATOM   1217  CA  GLY    84     122.075  90.837  69.572  1.00  0.00            
ATOM   1218  HA1 GLY    84     121.034  90.571  69.386  1.00  0.00            
ATOM   1219  HA2 GLY    84     122.373  90.427  70.537  1.00  0.00            
ATOM   1220  C   GLY    84     122.990  90.040  68.669  1.00  0.00            
ATOM   1221  O   GLY    84     123.950  90.526  68.077  1.00  0.00            
ATOM   1222  N   ALA    85     122.723  88.773  68.484  1.00  0.00            
ATOM   1223  H   ALA    85     121.974  88.362  69.022  1.00  0.00            
ATOM   1224  CA  ALA    85     123.271  87.952  67.398  1.00  0.00            
ATOM   1225  HA  ALA    85     124.345  88.118  67.320  1.00  0.00            
ATOM   1226  CB  ALA    85     122.906  86.435  67.534  1.00  0.00            
ATOM   1227  HB1 ALA    85     121.852  86.450  67.257  1.00  0.00            
ATOM   1228  HB2 ALA    85     123.421  85.784  66.829  1.00  0.00            
ATOM   1229  HB3 ALA    85     123.087  86.052  68.539  1.00  0.00            
ATOM   1230  C   ALA    85     122.783  88.449  66.074  1.00  0.00            
ATOM   1231  O   ALA    85     121.638  88.903  65.836  1.00  0.00            
ATOM   1232  N   GLY    86     123.774  88.348  65.124  1.00  0.00            
ATOM   1233  H   GLY    86     124.640  87.860  65.303  1.00  0.00            
ATOM   1234  CA  GLY    86     123.418  88.510  63.639  1.00  0.00            
ATOM   1235  HA1 GLY    86     124.270  88.867  63.060  1.00  0.00            
ATOM   1236  HA2 GLY    86     122.688  89.312  63.541  1.00  0.00            
ATOM   1237  C   GLY    86     122.903  87.280  62.931  1.00  0.00            
ATOM   1238  O   GLY    86     122.529  86.320  63.580  1.00  0.00            
ATOM   1239  N   SER    87     123.084  87.323  61.651  1.00  0.00            
ATOM   1240  H   SER    87     123.442  88.162  61.217  1.00  0.00            
ATOM   1241  CA  SER    87     122.862  86.204  60.736  1.00  0.00            
ATOM   1242  HA  SER    87     123.051  85.253  61.233  1.00  0.00            
ATOM   1243  CB  SER    87     121.428  86.296  60.276  1.00  0.00            
ATOM   1244  HB1 SER    87     121.385  87.122  59.566  1.00  0.00            
ATOM   1245  HB2 SER    87     120.671  86.388  61.055  1.00  0.00            
ATOM   1246  OG  SER    87     120.975  85.197  59.559  1.00  0.00            
ATOM   1247  HG  SER    87     120.665  84.546  60.192  1.00  0.00            
ATOM   1248  C   SER    87     123.772  86.202  59.470  1.00  0.00            
ATOM   1249  O   SER    87     124.423  87.175  59.168  1.00  0.00            
ATOM   1250  N   ILE    88     123.865  85.121  58.705  1.00  0.00            
ATOM   1251  H   ILE    88     123.374  84.342  59.122  1.00  0.00            
ATOM   1252  CA  ILE    88     124.728  85.040  57.490  1.00  0.00            
ATOM   1253  HA  ILE    88     125.504  85.805  57.509  1.00  0.00            
ATOM   1254  CB  ILE    88     125.584  83.746  57.425  1.00  0.00            
ATOM   1255  HB  ILE    88     124.900  82.899  57.361  1.00  0.00            
ATOM   1256  CG2 ILE    88     126.407  83.660  56.102  1.00  0.00            
ATOM   1257 HG21 ILE    88     125.919  83.744  55.131  1.00  0.00            
ATOM   1258 HG22 ILE    88     127.107  84.494  56.059  1.00  0.00            
ATOM   1259 HG23 ILE    88     127.089  82.809  56.110  1.00  0.00            
ATOM   1260  CG1 ILE    88     126.488  83.465  58.624  1.00  0.00            
ATOM   1261 HG11 ILE    88     125.901  83.573  59.535  1.00  0.00            
ATOM   1262 HG12 ILE    88     127.284  84.209  58.654  1.00  0.00            
ATOM   1263  CD  ILE    88     127.263  82.121  58.738  1.00  0.00            
ATOM   1264  HD1 ILE    88     127.985  82.005  57.930  1.00  0.00            
ATOM   1265  HD2 ILE    88     127.887  82.100  59.632  1.00  0.00            
ATOM   1266  HD3 ILE    88     126.522  81.322  58.752  1.00  0.00            
ATOM   1267  C   ILE    88     123.854  85.294  56.259  1.00  0.00            
ATOM   1268  O   ILE    88     123.242  84.265  55.813  1.00  0.00            
ATOM   1269  N   ALA    89     123.703  86.505  55.771  1.00  0.00            
ATOM   1270  H   ALA    89     124.264  87.256  56.147  1.00  0.00            
ATOM   1271  CA  ALA    89     122.782  86.886  54.678  1.00  0.00            
ATOM   1272  HA  ALA    89     121.754  86.625  54.931  1.00  0.00            
ATOM   1273  CB  ALA    89     122.960  88.396  54.426  1.00  0.00            
ATOM   1274  HB1 ALA    89     123.898  88.536  53.889  1.00  0.00            
ATOM   1275  HB2 ALA    89     122.161  88.774  53.788  1.00  0.00            
ATOM   1276  HB3 ALA    89     123.035  89.003  55.328  1.00  0.00            
ATOM   1277  C   ALA    89     122.918  86.107  53.358  1.00  0.00            
ATOM   1278  O   ALA    89     121.895  85.694  52.782  1.00  0.00            
ATOM   1279  N   ALA    90     124.147  85.813  52.977  1.00  0.00            
ATOM   1280  H   ALA    90     124.919  86.326  53.380  1.00  0.00            
ATOM   1281  CA  ALA    90     124.463  84.937  51.862  1.00  0.00            
ATOM   1282  HA  ALA    90     124.154  85.321  50.890  1.00  0.00            
ATOM   1283  CB  ALA    90     126.030  84.797  51.765  1.00  0.00            
ATOM   1284  HB1 ALA    90     126.411  85.792  51.535  1.00  0.00            
ATOM   1285  HB2 ALA    90     126.411  84.408  52.709  1.00  0.00            
ATOM   1286  HB3 ALA    90     126.307  84.026  51.046  1.00  0.00            
ATOM   1287  C   ALA    90     123.901  83.476  51.856  1.00  0.00            
ATOM   1288  O   ALA    90     123.656  83.017  50.716  1.00  0.00            
ATOM   1289  N   ALA    91     123.658  82.806  52.985  1.00  0.00            
ATOM   1290  H   ALA    91     123.768  83.295  53.862  1.00  0.00            
ATOM   1291  CA  ALA    91     123.503  81.406  53.054  1.00  0.00            
ATOM   1292  HA  ALA    91     123.870  81.049  52.092  1.00  0.00            
ATOM   1293  CB  ALA    91     124.432  80.975  54.174  1.00  0.00            
ATOM   1294  HB1 ALA    91     125.486  80.964  53.898  1.00  0.00            
ATOM   1295  HB2 ALA    91     124.223  81.582  55.055  1.00  0.00            
ATOM   1296  HB3 ALA    91     124.153  79.947  54.403  1.00  0.00            
ATOM   1297  C   ALA    91     122.046  81.006  53.221  1.00  0.00            
ATOM   1298  O   ALA    91     121.271  81.675  53.849  1.00  0.00            
ATOM   1299  N   THR    92     121.556  79.892  52.647  1.00  0.00            
ATOM   1300  H   THR    92     122.153  79.222  52.183  1.00  0.00            
ATOM   1301  CA  THR    92     120.245  79.301  52.905  1.00  0.00            
ATOM   1302  HA  THR    92     119.572  80.123  53.147  1.00  0.00            
ATOM   1303  CB  THR    92     119.757  78.725  51.536  1.00  0.00            
ATOM   1304  HB  THR    92     118.897  78.070  51.673  1.00  0.00            
ATOM   1305  CG2 THR    92     119.518  79.833  50.487  1.00  0.00            
ATOM   1306 HG21 THR    92     120.391  80.463  50.321  1.00  0.00            
ATOM   1307 HG22 THR    92     119.265  79.376  49.531  1.00  0.00            
ATOM   1308 HG23 THR    92     118.694  80.459  50.829  1.00  0.00            
ATOM   1309  OG1 THR    92     120.773  77.856  51.034  1.00  0.00            
ATOM   1310  HG1 THR    92     121.061  78.063  50.142  1.00  0.00            
ATOM   1311  C   THR    92     120.114  78.376  54.186  1.00  0.00            
ATOM   1312  O   THR    92     121.137  77.922  54.710  1.00  0.00            
ATOM   1313  N   GLY    93     118.882  77.950  54.576  1.00  0.00            
ATOM   1314  H   GLY    93     118.008  78.080  54.086  1.00  0.00            
ATOM   1315  CA  GLY    93     118.765  76.979  55.677  1.00  0.00            
ATOM   1316  HA1 GLY    93     119.611  76.294  55.630  1.00  0.00            
ATOM   1317  HA2 GLY    93     117.846  76.418  55.510  1.00  0.00            
ATOM   1318  C   GLY    93     118.625  77.616  57.040  1.00  0.00            
ATOM   1319  O   GLY    93     119.017  77.050  58.079  1.00  0.00            
ATOM   1320  N   PHE    94     118.181  78.893  57.184  1.00  0.00            
ATOM   1321  H   PHE    94     118.018  79.439  56.350  1.00  0.00            
ATOM   1322  CA  PHE    94     117.942  79.569  58.495  1.00  0.00            
ATOM   1323  HA  PHE    94     118.070  78.868  59.319  1.00  0.00            
ATOM   1324  CB  PHE    94     118.870  80.775  58.706  1.00  0.00            
ATOM   1325  HB1 PHE    94     118.733  81.068  59.747  1.00  0.00            
ATOM   1326  HB2 PHE    94     118.651  81.649  58.093  1.00  0.00            
ATOM   1327  CG  PHE    94     120.381  80.488  58.713  1.00  0.00            
ATOM   1328  CD1 PHE    94     121.062  79.888  59.770  1.00  0.00            
ATOM   1329  HD1 PHE    94     120.497  79.567  60.633  1.00  0.00            
ATOM   1330  CE1 PHE    94     122.468  79.764  59.823  1.00  0.00            
ATOM   1331  HE1 PHE    94     122.908  79.338  60.713  1.00  0.00            
ATOM   1332  CZ  PHE    94     123.238  80.187  58.737  1.00  0.00            
ATOM   1333  HZ  PHE    94     124.300  79.996  58.775  1.00  0.00            
ATOM   1334  CE2 PHE    94     122.556  80.847  57.652  1.00  0.00            
ATOM   1335  HE2 PHE    94     123.049  81.232  56.771  1.00  0.00            
ATOM   1336  CD2 PHE    94     121.118  80.922  57.696  1.00  0.00            
ATOM   1337  HD2 PHE    94     120.671  81.454  56.869  1.00  0.00            
ATOM   1338  C   PHE    94     116.433  80.011  58.363  1.00  0.00            
ATOM   1339  O   PHE    94     115.982  80.440  57.336  1.00  0.00            
ATOM   1340  N   VAL    95     115.687  80.152  59.521  1.00  0.00            
ATOM   1341  H   VAL    95     116.153  79.856  60.367  1.00  0.00            
ATOM   1342  CA  VAL    95     114.320  80.734  59.612  1.00  0.00            
ATOM   1343  HA  VAL    95     113.678  80.344  58.822  1.00  0.00            
ATOM   1344  CB  VAL    95     113.707  80.474  61.006  1.00  0.00            
ATOM   1345  HB  VAL    95     112.707  80.902  61.072  1.00  0.00            
ATOM   1346  CG1 VAL    95     113.359  78.975  61.240  1.00  0.00            
ATOM   1347 HG11 VAL    95     114.263  78.367  61.204  1.00  0.00            
ATOM   1348 HG12 VAL    95     113.001  78.857  62.262  1.00  0.00            
ATOM   1349 HG13 VAL    95     112.606  78.552  60.575  1.00  0.00            
ATOM   1350  CG2 VAL    95     114.564  81.098  62.110  1.00  0.00            
ATOM   1351 HG21 VAL    95     114.290  80.678  63.078  1.00  0.00            
ATOM   1352 HG22 VAL    95     115.614  80.865  61.933  1.00  0.00            
ATOM   1353 HG23 VAL    95     114.342  82.165  62.136  1.00  0.00            
ATOM   1354  C   VAL    95     114.450  82.237  59.316  1.00  0.00            
ATOM   1355  O   VAL    95     115.564  82.798  59.280  1.00  0.00            
ATOM   1356  N   LYS    96     113.397  82.965  59.156  1.00  0.00            
ATOM   1357  H   LYS    96     112.550  82.414  59.180  1.00  0.00            
ATOM   1358  CA  LYS    96     113.238  84.341  58.686  1.00  0.00            
ATOM   1359  HA  LYS    96     114.193  84.648  58.260  1.00  0.00            
ATOM   1360  CB  LYS    96     112.029  84.391  57.731  1.00  0.00            
ATOM   1361  HB1 LYS    96     111.109  84.190  58.280  1.00  0.00            
ATOM   1362  HB2 LYS    96     112.235  83.595  57.016  1.00  0.00            
ATOM   1363  CG  LYS    96     111.800  85.665  56.934  1.00  0.00            
ATOM   1364  HG1 LYS    96     111.525  86.387  57.702  1.00  0.00            
ATOM   1365  HG2 LYS    96     110.907  85.508  56.329  1.00  0.00            
ATOM   1366  CD  LYS    96     112.975  86.060  55.942  1.00  0.00            
ATOM   1367  HD1 LYS    96     113.188  85.298  55.193  1.00  0.00            
ATOM   1368  HD2 LYS    96     113.853  86.245  56.562  1.00  0.00            
ATOM   1369  CE  LYS    96     112.547  87.329  55.149  1.00  0.00            
ATOM   1370  HE1 LYS    96     112.190  88.081  55.852  1.00  0.00            
ATOM   1371  HE2 LYS    96     111.818  86.989  54.413  1.00  0.00            
ATOM   1372  NZ  LYS    96     113.642  88.050  54.521  1.00  0.00            
ATOM   1373  HZ1 LYS    96     113.314  88.956  54.218  1.00  0.00            
ATOM   1374  HZ2 LYS    96     114.346  88.155  55.238  1.00  0.00            
ATOM   1375  HZ3 LYS    96     114.090  87.477  53.821  1.00  0.00            
ATOM   1376  C   LYS    96     113.134  85.346  59.833  1.00  0.00            
ATOM   1377  O   LYS    96     113.666  86.408  59.702  1.00  0.00            
ATOM   1378  N   LYS    97     112.577  84.961  61.002  1.00  0.00            
ATOM   1379  H   LYS    97     112.110  84.068  61.067  1.00  0.00            
ATOM   1380  CA  LYS    97     112.626  85.795  62.185  1.00  0.00            
ATOM   1381  HA  LYS    97     112.379  86.801  61.847  1.00  0.00            
ATOM   1382  CB  LYS    97     111.448  85.491  63.163  1.00  0.00            
ATOM   1383  HB1 LYS    97     110.572  85.351  62.530  1.00  0.00            
ATOM   1384  HB2 LYS    97     111.294  86.464  63.629  1.00  0.00            
ATOM   1385  CG  LYS    97     111.764  84.328  64.146  1.00  0.00            
ATOM   1386  HG1 LYS    97     112.695  84.523  64.679  1.00  0.00            
ATOM   1387  HG2 LYS    97     111.866  83.395  63.593  1.00  0.00            
ATOM   1388  CD  LYS    97     110.555  84.218  65.050  1.00  0.00            
ATOM   1389  HD1 LYS    97     109.695  83.816  64.514  1.00  0.00            
ATOM   1390  HD2 LYS    97     110.241  85.176  65.464  1.00  0.00            
ATOM   1391  CE  LYS    97     110.791  83.165  66.121  1.00  0.00            
ATOM   1392  HE1 LYS    97     111.682  83.425  66.694  1.00  0.00            
ATOM   1393  HE2 LYS    97     110.880  82.166  65.694  1.00  0.00            
ATOM   1394  NZ  LYS    97     109.746  83.229  67.056  1.00  0.00            
ATOM   1395  HZ1 LYS    97     109.853  82.529  67.776  1.00  0.00            
ATOM   1396  HZ2 LYS    97     109.704  84.133  67.504  1.00  0.00            
ATOM   1397  HZ3 LYS    97     108.877  82.994  66.598  1.00  0.00            
ATOM   1398  C   LYS    97     114.005  85.768  62.817  1.00  0.00            
ATOM   1399  O   LYS    97     114.878  84.904  62.596  1.00  0.00            
ATOM   1400  N   ASP    98     114.280  86.880  63.494  1.00  0.00            
ATOM   1401  H   ASP    98     113.500  87.514  63.591  1.00  0.00            
ATOM   1402  CA  ASP    98     115.474  87.213  64.287  1.00  0.00            
ATOM   1403  HA  ASP    98     115.356  88.251  64.600  1.00  0.00            
ATOM   1404  CB  ASP    98     115.391  86.350  65.617  1.00  0.00            
ATOM   1405  HB1 ASP    98     116.252  86.594  66.241  1.00  0.00            
ATOM   1406  HB2 ASP    98     115.323  85.265  65.539  1.00  0.00            
ATOM   1407  CG  ASP    98     114.373  86.818  66.582  1.00  0.00            
ATOM   1408  OD1 ASP    98     113.643  87.831  66.360  1.00  0.00            
ATOM   1409  OD2 ASP    98     114.193  86.049  67.570  1.00  0.00            
ATOM   1410  C   ASP    98     116.867  87.179  63.504  1.00  0.00            
ATOM   1411  O   ASP    98     117.894  87.253  64.171  1.00  0.00            
ATOM   1412  N   GLN    99     116.824  87.132  62.219  1.00  0.00            
ATOM   1413  H   GLN    99     115.984  86.826  61.750  1.00  0.00            
ATOM   1414  CA  GLN    99     117.955  87.379  61.452  1.00  0.00            
ATOM   1415  HA  GLN    99     118.680  86.627  61.762  1.00  0.00            
ATOM   1416  CB  GLN    99     117.588  87.221  59.953  1.00  0.00            
ATOM   1417  HB1 GLN    99     118.450  87.547  59.371  1.00  0.00            
ATOM   1418  HB2 GLN    99     116.701  87.820  59.748  1.00  0.00            
ATOM   1419  CG  GLN    99     117.345  85.827  59.457  1.00  0.00            
ATOM   1420  HG1 GLN    99     116.451  85.342  59.848  1.00  0.00            
ATOM   1421  HG2 GLN    99     118.246  85.245  59.649  1.00  0.00            
ATOM   1422  CD  GLN    99     117.108  85.680  57.942  1.00  0.00            
ATOM   1423  OE1 GLN    99     117.432  86.610  57.199  1.00  0.00            
ATOM   1424  NE2 GLN    99     116.539  84.551  57.398  1.00  0.00            
ATOM   1425 HE21 GLN    99     116.355  83.742  57.974  1.00  0.00            
ATOM   1426 HE22 GLN    99     116.549  84.427  56.395  1.00  0.00            
ATOM   1427  C   GLN    99     118.492  88.809  61.665  1.00  0.00            
ATOM   1428  O   GLN    99     119.741  88.899  61.712  1.00  0.00            
ATOM   1429  N   LEU   100     117.594  89.829  61.777  1.00  0.00            
ATOM   1430  H   LEU   100     116.612  89.600  61.716  1.00  0.00            
ATOM   1431  CA  LEU   100     118.050  91.237  61.921  1.00  0.00            
ATOM   1432  HA  LEU   100     118.910  91.339  61.259  1.00  0.00            
ATOM   1433  CB  LEU   100     117.003  92.298  61.415  1.00  0.00            
ATOM   1434  HB1 LEU   100     117.260  93.301  61.756  1.00  0.00            
ATOM   1435  HB2 LEU   100     116.040  92.050  61.860  1.00  0.00            
ATOM   1436  CG  LEU   100     116.779  92.286  59.919  1.00  0.00            
ATOM   1437  HG  LEU   100     116.760  91.262  59.544  1.00  0.00            
ATOM   1438  CD1 LEU   100     115.377  92.826  59.620  1.00  0.00            
ATOM   1439 HD11 LEU   100     115.375  93.840  60.020  1.00  0.00            
ATOM   1440 HD12 LEU   100     115.160  92.751  58.554  1.00  0.00            
ATOM   1441 HD13 LEU   100     114.595  92.195  60.043  1.00  0.00            
ATOM   1442  CD2 LEU   100     117.823  93.153  59.253  1.00  0.00            
ATOM   1443 HD21 LEU   100     117.679  93.198  58.174  1.00  0.00            
ATOM   1444 HD22 LEU   100     117.819  94.151  59.691  1.00  0.00            
ATOM   1445 HD23 LEU   100     118.803  92.674  59.266  1.00  0.00            
ATOM   1446  C   LEU   100     118.640  91.560  63.305  1.00  0.00            
ATOM   1447  O   LEU   100     119.067  92.689  63.591  1.00  0.00            
ATOM   1448  N   GLY   101     118.661  90.603  64.236  1.00  0.00            
ATOM   1449  H   GLY   101     118.333  89.703  63.916  1.00  0.00            
ATOM   1450  CA  GLY   101     118.968  90.683  65.651  1.00  0.00            
ATOM   1451  HA1 GLY   101     118.622  91.672  65.952  1.00  0.00            
ATOM   1452  HA2 GLY   101     120.039  90.650  65.848  1.00  0.00            
ATOM   1453  C   GLY   101     118.275  89.652  66.534  1.00  0.00            
ATOM   1454  O   GLY   101     117.099  89.793  66.976  1.00  0.00            
ATOM   1455  N   LYS   102     118.964  88.545  66.903  1.00  0.00            
ATOM   1456  H   LYS   102     119.905  88.566  66.536  1.00  0.00            
ATOM   1457  CA  LYS   102     118.518  87.725  68.073  1.00  0.00            
ATOM   1458  HA  LYS   102     117.439  87.879  68.052  1.00  0.00            
ATOM   1459  CB  LYS   102     118.768  86.201  67.795  1.00  0.00            
ATOM   1460  HB1 LYS   102     119.817  85.997  68.011  1.00  0.00            
ATOM   1461  HB2 LYS   102     118.518  85.934  66.768  1.00  0.00            
ATOM   1462  CG  LYS   102     117.916  85.290  68.720  1.00  0.00            
ATOM   1463  HG1 LYS   102     116.867  85.480  68.490  1.00  0.00            
ATOM   1464  HG2 LYS   102     118.097  85.473  69.779  1.00  0.00            
ATOM   1465  CD  LYS   102     118.320  83.857  68.434  1.00  0.00            
ATOM   1466  HD1 LYS   102     119.346  83.692  68.762  1.00  0.00            
ATOM   1467  HD2 LYS   102     118.290  83.647  67.365  1.00  0.00            
ATOM   1468  CE  LYS   102     117.429  82.863  69.187  1.00  0.00            
ATOM   1469  HE1 LYS   102     116.387  82.971  68.884  1.00  0.00            
ATOM   1470  HE2 LYS   102     117.557  82.948  70.266  1.00  0.00            
ATOM   1471  NZ  LYS   102     117.800  81.503  68.769  1.00  0.00            
ATOM   1472  HZ1 LYS   102     117.412  81.238  67.875  1.00  0.00            
ATOM   1473  HZ2 LYS   102     118.800  81.397  68.682  1.00  0.00            
ATOM   1474  HZ3 LYS   102     117.380  80.869  69.434  1.00  0.00            
ATOM   1475  C   LYS   102     118.978  88.206  69.409  1.00  0.00            
ATOM   1476  O   LYS   102     120.122  88.625  69.462  1.00  0.00            
ATOM   1477  N   ASN   103     118.071  88.164  70.411  1.00  0.00            
ATOM   1478  H   ASN   103     117.148  87.904  70.092  1.00  0.00            
ATOM   1479  CA  ASN   103     118.354  88.501  71.853  1.00  0.00            
ATOM   1480  HA  ASN   103     118.952  89.405  71.739  1.00  0.00            
ATOM   1481  CB  ASN   103     117.071  88.879  72.604  1.00  0.00            
ATOM   1482  HB1 ASN   103     116.615  87.963  72.979  1.00  0.00            
ATOM   1483  HB2 ASN   103     116.312  89.367  71.992  1.00  0.00            
ATOM   1484  CG  ASN   103     117.391  89.736  73.831  1.00  0.00            
ATOM   1485  OD1 ASN   103     118.425  90.384  73.877  1.00  0.00            
ATOM   1486  ND2 ASN   103     116.597  89.664  74.832  1.00  0.00            
ATOM   1487 HD21 ASN   103     115.909  88.943  74.995  1.00  0.00            
ATOM   1488 HD22 ASN   103     116.726  90.487  75.402  1.00  0.00            
ATOM   1489  C   ASN   103     119.250  87.474  72.567  1.00  0.00            
ATOM   1490  O   ASN   103     118.830  86.808  73.521  1.00  0.00            
ATOM   1491  N   GLU   104     120.545  87.416  72.195  1.00  0.00            
ATOM   1492  H   GLU   104     120.896  88.036  71.479  1.00  0.00            
ATOM   1493  CA  GLU   104     121.580  86.604  72.902  1.00  0.00            
ATOM   1494  HA  GLU   104     121.498  86.727  73.982  1.00  0.00            
ATOM   1495  CB  GLU   104     121.328  85.103  72.709  1.00  0.00            
ATOM   1496  HB1 GLU   104     120.379  84.795  73.148  1.00  0.00            
ATOM   1497  HB2 GLU   104     122.115  84.526  73.194  1.00  0.00            
ATOM   1498  CG  GLU   104     121.567  84.754  71.209  1.00  0.00            
ATOM   1499  HG1 GLU   104     122.562  85.091  70.918  1.00  0.00            
ATOM   1500  HG2 GLU   104     120.770  85.279  70.682  1.00  0.00            
ATOM   1501  CD  GLU   104     121.513  83.309  70.846  1.00  0.00            
ATOM   1502  OE1 GLU   104     120.874  82.591  71.599  1.00  0.00            
ATOM   1503  OE2 GLU   104     122.085  82.807  69.829  1.00  0.00            
ATOM   1504  C   GLU   104     122.994  86.987  72.477  1.00  0.00            
ATOM   1505  O   GLU   104     123.222  87.746  71.539  1.00  0.00            
ATOM   1506  N   GLU   105     124.032  86.366  73.093  1.00  0.00            
ATOM   1507  H   GLU   105     123.802  85.794  73.894  1.00  0.00            
ATOM   1508  CA  GLU   105     125.452  86.394  72.655  1.00  0.00            
ATOM   1509  HA  GLU   105     125.519  87.397  72.234  1.00  0.00            
ATOM   1510  CB  GLU   105     126.343  86.388  73.893  1.00  0.00            
ATOM   1511  HB1 GLU   105     126.302  85.486  74.503  1.00  0.00            
ATOM   1512  HB2 GLU   105     126.094  87.245  74.517  1.00  0.00            
ATOM   1513  CG  GLU   105     127.811  86.613  73.567  1.00  0.00            
ATOM   1514  HG1 GLU   105     127.780  87.578  73.062  1.00  0.00            
ATOM   1515  HG2 GLU   105     128.008  85.838  72.826  1.00  0.00            
ATOM   1516  CD  GLU   105     128.774  86.494  74.717  1.00  0.00            
ATOM   1517  OE1 GLU   105     129.948  86.088  74.507  1.00  0.00            
ATOM   1518  OE2 GLU   105     128.305  86.760  75.886  1.00  0.00            
ATOM   1519  C   GLU   105     125.744  85.393  71.559  1.00  0.00            
ATOM   1520  O   GLU   105     125.524  84.161  71.715  1.00  0.00            
ATOM   1521  N   GLY   106     126.101  85.975  70.395  1.00  0.00            
ATOM   1522  H   GLY   106     126.167  86.978  70.296  1.00  0.00            
ATOM   1523  CA  GLY   106     126.440  85.177  69.171  1.00  0.00            
ATOM   1524  HA1 GLY   106     125.548  85.304  68.558  1.00  0.00            
ATOM   1525  HA2 GLY   106     126.469  84.094  69.295  1.00  0.00            
ATOM   1526  C   GLY   106     127.694  85.588  68.391  1.00  0.00            
ATOM   1527  O   GLY   106     128.632  86.154  68.908  1.00  0.00            
ATOM   1528  N   ALA   107     127.664  85.457  67.076  1.00  0.00            
ATOM   1529  H   ALA   107     126.822  85.055  66.690  1.00  0.00            
ATOM   1530  CA  ALA   107     128.500  86.223  66.103  1.00  0.00            
ATOM   1531  HA  ALA   107     129.441  86.532  66.557  1.00  0.00            
ATOM   1532  CB  ALA   107     128.840  85.221  65.035  1.00  0.00            
ATOM   1533  HB1 ALA   107     129.268  84.337  65.506  1.00  0.00            
ATOM   1534  HB2 ALA   107     127.982  84.886  64.452  1.00  0.00            
ATOM   1535  HB3 ALA   107     129.545  85.712  64.363  1.00  0.00            
ATOM   1536  C   ALA   107     127.736  87.494  65.691  1.00  0.00            
ATOM   1537  O   ALA   107     126.503  87.552  65.783  1.00  0.00            
ATOM   1538  N   PRO   108     128.493  88.449  65.040  1.00  0.00            
ATOM   1539  CD  PRO   108     129.944  88.507  65.109  1.00  0.00            
ATOM   1540  HD1 PRO   108     130.291  87.930  64.252  1.00  0.00            
ATOM   1541  HD2 PRO   108     130.307  88.125  66.064  1.00  0.00            
ATOM   1542  CG  PRO   108     130.346  89.959  64.953  1.00  0.00            
ATOM   1543  HG1 PRO   108     131.362  90.059  64.570  1.00  0.00            
ATOM   1544  HG2 PRO   108     130.140  90.486  65.885  1.00  0.00            
ATOM   1545  CB  PRO   108     129.232  90.472  63.978  1.00  0.00            
ATOM   1546  HB1 PRO   108     129.620  90.148  63.013  1.00  0.00            
ATOM   1547  HB2 PRO   108     129.044  91.541  64.081  1.00  0.00            
ATOM   1548  CA  PRO   108     127.984  89.631  64.368  1.00  0.00            
ATOM   1549  HA  PRO   108     127.450  90.347  64.992  1.00  0.00            
ATOM   1550  C   PRO   108     127.078  89.334  63.155  1.00  0.00            
ATOM   1551  O   PRO   108     127.063  88.164  62.679  1.00  0.00            
ATOM   1552  N   GLN   109     126.457  90.387  62.606  1.00  0.00            
ATOM   1553  H   GLN   109     126.581  91.280  63.061  1.00  0.00            
ATOM   1554  CA  GLN   109     126.013  90.388  61.232  1.00  0.00            
ATOM   1555  HA  GLN   109     125.215  89.659  61.090  1.00  0.00            
ATOM   1556  CB  GLN   109     125.312  91.687  60.837  1.00  0.00            
ATOM   1557  HB1 GLN   109     125.109  91.716  59.766  1.00  0.00            
ATOM   1558  HB2 GLN   109     125.857  92.589  61.117  1.00  0.00            
ATOM   1559  CG  GLN   109     123.942  91.930  61.583  1.00  0.00            
ATOM   1560  HG1 GLN   109     123.504  92.895  61.325  1.00  0.00            
ATOM   1561  HG2 GLN   109     124.200  91.893  62.642  1.00  0.00            
ATOM   1562  CD  GLN   109     122.851  90.938  61.260  1.00  0.00            
ATOM   1563  OE1 GLN   109     122.962  90.215  60.263  1.00  0.00            
ATOM   1564  NE2 GLN   109     121.823  90.795  62.097  1.00  0.00            
ATOM   1565 HE21 GLN   109     121.831  91.389  62.914  1.00  0.00            
ATOM   1566 HE22 GLN   109     121.043  90.211  61.832  1.00  0.00            
ATOM   1567  C   GLN   109     127.090  90.009  60.159  1.00  0.00            
ATOM   1568  O   GLN   109     128.230  90.453  60.238  1.00  0.00            
ATOM   1569  N   GLU   110     126.669  89.278  59.125  1.00  0.00            
ATOM   1570  H   GLU   110     125.714  88.949  59.108  1.00  0.00            
ATOM   1571  CA  GLU   110     127.492  88.756  58.013  1.00  0.00            
ATOM   1572  HA  GLU   110     128.442  89.289  57.963  1.00  0.00            
ATOM   1573  CB  GLU   110     127.877  87.236  58.259  1.00  0.00            
ATOM   1574  HB1 GLU   110     127.003  86.592  58.169  1.00  0.00            
ATOM   1575  HB2 GLU   110     128.234  87.195  59.288  1.00  0.00            
ATOM   1576  CG  GLU   110     128.959  86.907  57.237  1.00  0.00            
ATOM   1577  HG1 GLU   110     129.732  87.667  57.344  1.00  0.00            
ATOM   1578  HG2 GLU   110     128.407  86.936  56.297  1.00  0.00            
ATOM   1579  CD  GLU   110     129.547  85.515  57.445  1.00  0.00            
ATOM   1580  OE1 GLU   110     129.963  85.235  58.602  1.00  0.00            
ATOM   1581  OE2 GLU   110     129.791  84.775  56.433  1.00  0.00            
ATOM   1582  C   GLU   110     126.773  89.102  56.669  1.00  0.00            
ATOM   1583  O   GLU   110     125.754  88.539  56.293  1.00  0.00            
ATOM   1584  N   GLY   111     127.397  89.970  55.857  1.00  0.00            
ATOM   1585  H   GLY   111     128.269  90.386  56.152  1.00  0.00            
ATOM   1586  CA  GLY   111     126.762  90.534  54.627  1.00  0.00            
ATOM   1587  HA1 GLY   111     126.390  89.757  53.959  1.00  0.00            
ATOM   1588  HA2 GLY   111     127.538  91.053  54.064  1.00  0.00            
ATOM   1589  C   GLY   111     125.573  91.444  54.982  1.00  0.00            
ATOM   1590  O   GLY   111     125.350  91.853  56.133  1.00  0.00            
ATOM   1591  N   ILE   112     124.632  91.742  54.051  1.00  0.00            
ATOM   1592  H   ILE   112     124.855  91.393  53.129  1.00  0.00            
ATOM   1593  CA  ILE   112     123.540  92.734  54.290  1.00  0.00            
ATOM   1594  HA  ILE   112     123.634  93.033  55.334  1.00  0.00            
ATOM   1595  CB  ILE   112     123.657  94.028  53.373  1.00  0.00            
ATOM   1596  HB  ILE   112     123.309  93.806  52.364  1.00  0.00            
ATOM   1597  CG2 ILE   112     122.659  95.070  53.973  1.00  0.00            
ATOM   1598 HG21 ILE   112     121.675  94.623  54.114  1.00  0.00            
ATOM   1599 HG22 ILE   112     122.951  95.507  54.928  1.00  0.00            
ATOM   1600 HG23 ILE   112     122.611  95.944  53.324  1.00  0.00            
ATOM   1601  CG1 ILE   112     125.109  94.647  53.378  1.00  0.00            
ATOM   1602 HG11 ILE   112     125.789  93.898  52.972  1.00  0.00            
ATOM   1603 HG12 ILE   112     125.317  94.808  54.436  1.00  0.00            
ATOM   1604  CD  ILE   112     125.278  95.963  52.657  1.00  0.00            
ATOM   1605  HD1 ILE   112     124.808  96.063  51.679  1.00  0.00            
ATOM   1606  HD2 ILE   112     124.875  96.763  53.278  1.00  0.00            
ATOM   1607  HD3 ILE   112     126.343  96.133  52.499  1.00  0.00            
ATOM   1608  C   ILE   112     122.148  92.097  54.068  1.00  0.00            
ATOM   1609  O   ILE   112     121.899  91.549  53.012  1.00  0.00            
ATOM   1610  N   LEU   113     121.273  92.205  55.078  1.00  0.00            
ATOM   1611  H   LEU   113     121.635  92.438  55.991  1.00  0.00            
ATOM   1612  CA  LEU   113     119.888  91.793  55.025  1.00  0.00            
ATOM   1613  HA  LEU   113     119.728  90.935  54.372  1.00  0.00            
ATOM   1614  CB  LEU   113     119.396  91.385  56.426  1.00  0.00            
ATOM   1615  HB1 LEU   113     118.311  91.309  56.496  1.00  0.00            
ATOM   1616  HB2 LEU   113     119.695  92.153  57.139  1.00  0.00            
ATOM   1617  CG  LEU   113     120.091  89.989  56.782  1.00  0.00            
ATOM   1618  HG  LEU   113     121.179  90.028  56.840  1.00  0.00            
ATOM   1619  CD1 LEU   113     119.594  89.803  58.225  1.00  0.00            
ATOM   1620 HD11 LEU   113     120.098  88.925  58.630  1.00  0.00            
ATOM   1621 HD12 LEU   113     119.924  90.677  58.787  1.00  0.00            
ATOM   1622 HD13 LEU   113     118.507  89.724  58.242  1.00  0.00            
ATOM   1623  CD2 LEU   113     119.642  88.780  55.923  1.00  0.00            
ATOM   1624 HD21 LEU   113     118.579  88.884  55.704  1.00  0.00            
ATOM   1625 HD22 LEU   113     120.219  88.812  54.999  1.00  0.00            
ATOM   1626 HD23 LEU   113     119.927  87.856  56.426  1.00  0.00            
ATOM   1627  C   LEU   113     119.067  92.901  54.327  1.00  0.00            
ATOM   1628  O   LEU   113     118.952  94.041  54.835  1.00  0.00            
ATOM   1629  N   GLU   114     118.449  92.640  53.146  1.00  0.00            
ATOM   1630  H   GLU   114     118.441  91.674  52.851  1.00  0.00            
ATOM   1631  CA  GLU   114     117.459  93.432  52.330  1.00  0.00            
ATOM   1632  HA  GLU   114     117.153  94.266  52.962  1.00  0.00            
ATOM   1633  CB  GLU   114     118.111  94.067  51.074  1.00  0.00            
ATOM   1634  HB1 GLU   114     117.461  94.811  50.613  1.00  0.00            
ATOM   1635  HB2 GLU   114     118.320  93.299  50.330  1.00  0.00            
ATOM   1636  CG  GLU   114     119.540  94.652  51.243  1.00  0.00            
ATOM   1637  HG1 GLU   114     120.272  93.898  51.533  1.00  0.00            
ATOM   1638  HG2 GLU   114     119.488  95.387  52.047  1.00  0.00            
ATOM   1639  CD  GLU   114     119.949  95.467  50.017  1.00  0.00            
ATOM   1640  OE1 GLU   114     120.940  96.212  50.116  1.00  0.00            
ATOM   1641  OE2 GLU   114     119.258  95.484  48.957  1.00  0.00            
ATOM   1642  C   GLU   114     116.157  92.626  52.001  1.00  0.00            
ATOM   1643  O   GLU   114     116.223  91.523  51.447  1.00  0.00            
ATOM   1644  N   ASP   115     115.012  93.315  52.075  1.00  0.00            
ATOM   1645  H   ASP   115     115.087  94.250  52.450  1.00  0.00            
ATOM   1646  CA  ASP   115     113.662  92.975  51.445  1.00  0.00            
ATOM   1647  HA  ASP   115     113.771  92.204  50.682  1.00  0.00            
ATOM   1648  CB  ASP   115     112.838  92.335  52.580  1.00  0.00            
ATOM   1649  HB1 ASP   115     111.820  92.460  52.210  1.00  0.00            
ATOM   1650  HB2 ASP   115     113.001  92.962  53.457  1.00  0.00            
ATOM   1651  CG  ASP   115     113.088  90.892  52.846  1.00  0.00            
ATOM   1652  OD1 ASP   115     112.814  90.423  53.936  1.00  0.00            
ATOM   1653  OD2 ASP   115     113.339  90.130  51.908  1.00  0.00            
ATOM   1654  C   ASP   115     112.977  94.183  50.791  1.00  0.00            
ATOM   1655  O   ASP   115     113.293  95.349  51.019  1.00  0.00            
ATOM   1656  N   MET   116     111.957  93.895  50.023  1.00  0.00            
ATOM   1657  H   MET   116     111.765  92.942  49.747  1.00  0.00            
ATOM   1658  CA  MET   116     111.159  94.963  49.376  1.00  0.00            
ATOM   1659  HA  MET   116     111.802  95.827  49.207  1.00  0.00            
ATOM   1660  CB  MET   116     110.672  94.535  47.955  1.00  0.00            
ATOM   1661  HB1 MET   116     110.208  93.549  47.952  1.00  0.00            
ATOM   1662  HB2 MET   116     111.494  94.485  47.241  1.00  0.00            
ATOM   1663  CG  MET   116     109.664  95.467  47.321  1.00  0.00            
ATOM   1664  HG1 MET   116     110.198  96.409  47.197  1.00  0.00            
ATOM   1665  HG2 MET   116     108.717  95.586  47.849  1.00  0.00            
ATOM   1666  SD  MET   116     109.142  94.805  45.758  1.00  0.00            
ATOM   1667  CE  MET   116     108.603  96.319  45.039  1.00  0.00            
ATOM   1668  HE1 MET   116     109.238  97.175  45.264  1.00  0.00            
ATOM   1669  HE2 MET   116     108.574  96.204  43.955  1.00  0.00            
ATOM   1670  HE3 MET   116     107.611  96.628  45.368  1.00  0.00            
ATOM   1671  C   MET   116     110.084  95.636  50.313  1.00  0.00            
ATOM   1672  O   MET   116     109.313  94.949  50.985  1.00  0.00            
ATOM   1673  N   PRO   117     110.127  96.988  50.410  1.00  0.00            
ATOM   1674  CD  PRO   117     111.215  97.775  49.960  1.00  0.00            
ATOM   1675  HD1 PRO   117     111.022  98.145  48.953  1.00  0.00            
ATOM   1676  HD2 PRO   117     112.134  97.187  49.968  1.00  0.00            
ATOM   1677  CG  PRO   117     111.387  98.947  50.950  1.00  0.00            
ATOM   1678  HG1 PRO   117     111.850  99.819  50.488  1.00  0.00            
ATOM   1679  HG2 PRO   117     112.025  98.717  51.803  1.00  0.00            
ATOM   1680  CB  PRO   117     109.924  99.238  51.325  1.00  0.00            
ATOM   1681  HB1 PRO   117     109.486 100.032  50.719  1.00  0.00            
ATOM   1682  HB2 PRO   117     109.792  99.551  52.361  1.00  0.00            
ATOM   1683  CA  PRO   117     109.229  97.821  51.205  1.00  0.00            
ATOM   1684  HA  PRO   117     109.135  97.391  52.202  1.00  0.00            
ATOM   1685  C   PRO   117     107.810  97.928  50.623  1.00  0.00            
ATOM   1686  O   PRO   117     107.668  98.095  49.392  1.00  0.00            
ATOM   1687  N   VAL   118     106.793  97.995  51.502  1.00  0.00            
ATOM   1688  H   VAL   118     106.945  98.001  52.501  1.00  0.00            
ATOM   1689  CA  VAL   118     105.374  97.959  51.080  1.00  0.00            
ATOM   1690  HA  VAL   118     105.348  98.323  50.053  1.00  0.00            
ATOM   1691  CB  VAL   118     104.958  96.414  51.106  1.00  0.00            
ATOM   1692  HB  VAL   118     105.779  95.873  50.635  1.00  0.00            
ATOM   1693  CG1 VAL   118     104.575  95.825  52.490  1.00  0.00            
ATOM   1694 HG11 VAL   118     104.385  94.758  52.374  1.00  0.00            
ATOM   1695 HG12 VAL   118     105.337  96.019  53.245  1.00  0.00            
ATOM   1696 HG13 VAL   118     103.639  96.294  52.793  1.00  0.00            
ATOM   1697  CG2 VAL   118     103.845  96.359  50.038  1.00  0.00            
ATOM   1698 HG21 VAL   118     104.099  96.797  49.073  1.00  0.00            
ATOM   1699 HG22 VAL   118     103.547  95.313  49.955  1.00  0.00            
ATOM   1700 HG23 VAL   118     102.961  96.848  50.447  1.00  0.00            
ATOM   1701  C   VAL   118     104.488  98.968  51.776  1.00  0.00            
ATOM   1702  O   VAL   118     104.540  99.114  52.990  1.00  0.00            
ATOM   1703  N   ASP   119     103.719  99.666  50.946  1.00  0.00            
ATOM   1704  H   ASP   119     103.727  99.383  49.976  1.00  0.00            
ATOM   1705  CA  ASP   119     102.655 100.676  51.337  1.00  0.00            
ATOM   1706  HA  ASP   119     102.206 100.186  52.201  1.00  0.00            
ATOM   1707  CB  ASP   119     103.305 102.000  51.846  1.00  0.00            
ATOM   1708  HB1 ASP   119     103.810 101.680  52.757  1.00  0.00            
ATOM   1709  HB2 ASP   119     102.532 102.731  52.087  1.00  0.00            
ATOM   1710  CG  ASP   119     104.391 102.664  50.953  1.00  0.00            
ATOM   1711  OD1 ASP   119     104.883 102.053  49.923  1.00  0.00            
ATOM   1712  OD2 ASP   119     104.591 103.898  51.176  1.00  0.00            
ATOM   1713  C   ASP   119     101.625 100.856  50.268  1.00  0.00            
ATOM   1714  O   ASP   119     102.019 100.912  49.077  1.00  0.00            
ATOM   1715  N   PRO   120     100.327 101.033  50.604  1.00  0.00            
ATOM   1716  CD  PRO   120      99.781 100.981  51.970  1.00  0.00            
ATOM   1717  HD1 PRO   120     100.348 101.542  52.713  1.00  0.00            
ATOM   1718  HD2 PRO   120      99.859  99.973  52.379  1.00  0.00            
ATOM   1719  CG  PRO   120      98.329 101.647  51.855  1.00  0.00            
ATOM   1720  HG1 PRO   120      98.384 102.709  52.093  1.00  0.00            
ATOM   1721  HG2 PRO   120      97.586 101.206  52.519  1.00  0.00            
ATOM   1722  CB  PRO   120      97.949 101.405  50.382  1.00  0.00            
ATOM   1723  HB1 PRO   120      97.282 102.205  50.062  1.00  0.00            
ATOM   1724  HB2 PRO   120      97.481 100.426  50.282  1.00  0.00            
ATOM   1725  CA  PRO   120      99.319 101.364  49.617  1.00  0.00            
ATOM   1726  HA  PRO   120      99.190 100.600  48.850  1.00  0.00            
ATOM   1727  C   PRO   120      99.453 102.737  49.012  1.00  0.00            
ATOM   1728  O   PRO   120      99.746 103.715  49.681  1.00  0.00            
ATOM   1729  N   ASP   121      99.097 102.817  47.722  1.00  0.00            
ATOM   1730  H   ASP   121      98.951 101.994  47.156  1.00  0.00            
ATOM   1731  CA  ASP   121      99.084 104.055  46.870  1.00  0.00            
ATOM   1732  HA  ASP   121      98.957 104.880  47.571  1.00  0.00            
ATOM   1733  CB  ASP   121     100.332 104.595  46.119  1.00  0.00            
ATOM   1734  HB1 ASP   121     101.032 104.904  46.895  1.00  0.00            
ATOM   1735  HB2 ASP   121     100.084 105.497  45.559  1.00  0.00            
ATOM   1736  CG  ASP   121     101.073 103.546  45.304  1.00  0.00            
ATOM   1737  OD1 ASP   121     100.720 102.360  45.202  1.00  0.00            
ATOM   1738  OD2 ASP   121     101.993 103.836  44.539  1.00  0.00            
ATOM   1739  C   ASP   121      97.828 104.030  46.064  1.00  0.00            
ATOM   1740  O   ASP   121      97.525 103.049  45.382  1.00  0.00            
ATOM   1741  N   ASN   122      97.165 105.189  45.947  1.00  0.00            
ATOM   1742  H   ASN   122      97.517 106.043  46.356  1.00  0.00            
ATOM   1743  CA  ASN   122      95.929 105.376  45.171  1.00  0.00            
ATOM   1744  HA  ASN   122      95.529 104.383  44.964  1.00  0.00            
ATOM   1745  CB  ASN   122      94.855 106.111  45.978  1.00  0.00            
ATOM   1746  HB1 ASN   122      93.974 106.295  45.363  1.00  0.00            
ATOM   1747  HB2 ASN   122      95.233 107.095  46.258  1.00  0.00            
ATOM   1748  CG  ASN   122      94.312 105.289  47.145  1.00  0.00            
ATOM   1749  OD1 ASN   122      94.466 104.062  47.217  1.00  0.00            
ATOM   1750  ND2 ASN   122      93.844 105.959  48.141  1.00  0.00            
ATOM   1751 HD21 ASN   122      93.893 106.967  48.101  1.00  0.00            
ATOM   1752 HD22 ASN   122      93.647 105.387  48.950  1.00  0.00            
ATOM   1753  C   ASN   122      96.302 106.021  43.837  1.00  0.00            
ATOM   1754  O   ASN   122      97.315 106.763  43.670  1.00  0.00            
ATOM   1755  N   GLU   123      95.407 105.817  42.887  1.00  0.00            
ATOM   1756  H   GLU   123      94.685 105.143  43.099  1.00  0.00            
ATOM   1757  CA  GLU   123      95.196 106.741  41.725  1.00  0.00            
ATOM   1758  HA  GLU   123      96.029 106.629  41.030  1.00  0.00            
ATOM   1759  CB  GLU   123      93.966 106.305  40.910  1.00  0.00            
ATOM   1760  HB1 GLU   123      93.925 106.984  40.058  1.00  0.00            
ATOM   1761  HB2 GLU   123      93.036 106.457  41.458  1.00  0.00            
ATOM   1762  CG  GLU   123      93.896 104.842  40.335  1.00  0.00            
ATOM   1763  HG1 GLU   123      92.923 104.759  39.851  1.00  0.00            
ATOM   1764  HG2 GLU   123      93.818 104.080  41.111  1.00  0.00            
ATOM   1765  CD  GLU   123      95.084 104.514  39.428  1.00  0.00            
ATOM   1766  OE1 GLU   123      95.140 103.400  38.831  1.00  0.00            
ATOM   1767  OE2 GLU   123      96.058 105.316  39.285  1.00  0.00            
ATOM   1768  C   GLU   123      95.163 108.294  42.168  1.00  0.00            
ATOM   1769  O   GLU   123      94.548 108.591  43.216  1.00  0.00            
ATOM   1770  N   ALA   124      95.584 109.178  41.259  1.00  0.00            
ATOM   1771  H   ALA   124      96.125 108.819  40.485  1.00  0.00            
ATOM   1772  CA  ALA   124      94.977 110.490  41.072  1.00  0.00            
ATOM   1773  HA  ALA   124      94.939 111.007  42.031  1.00  0.00            
ATOM   1774  CB  ALA   124      95.836 111.335  40.186  1.00  0.00            
ATOM   1775  HB1 ALA   124      95.864 111.040  39.137  1.00  0.00            
ATOM   1776  HB2 ALA   124      95.484 112.363  40.096  1.00  0.00            
ATOM   1777  HB3 ALA   124      96.879 111.384  40.498  1.00  0.00            
ATOM   1778  C   ALA   124      93.494 110.355  40.526  1.00  0.00            
ATOM   1779  O   ALA   124      93.235 109.433  39.767  1.00  0.00            
ATOM   1780  N   TYR   125      92.672 111.404  40.759  1.00  0.00            
ATOM   1781  H   TYR   125      93.014 112.154  41.342  1.00  0.00            
ATOM   1782  CA  TYR   125      91.406 111.583  40.053  1.00  0.00            
ATOM   1783  HA  TYR   125      90.811 110.714  40.335  1.00  0.00            
ATOM   1784  CB  TYR   125      90.566 112.769  40.562  1.00  0.00            
ATOM   1785  HB1 TYR   125      89.669 112.794  39.943  1.00  0.00            
ATOM   1786  HB2 TYR   125      91.139 113.691  40.460  1.00  0.00            
ATOM   1787  CG  TYR   125      90.180 112.629  41.990  1.00  0.00            
ATOM   1788  CD1 TYR   125      88.962 111.961  42.378  1.00  0.00            
ATOM   1789  HD1 TYR   125      88.256 111.668  41.616  1.00  0.00            
ATOM   1790  CE1 TYR   125      88.574 111.972  43.708  1.00  0.00            
ATOM   1791  HE1 TYR   125      87.655 111.451  43.929  1.00  0.00            
ATOM   1792  CZ  TYR   125      89.402 112.451  44.693  1.00  0.00            
ATOM   1793  OH  TYR   125      89.003 112.394  45.976  1.00  0.00            
ATOM   1794  HH  TYR   125      89.522 112.910  46.596  1.00  0.00            
ATOM   1795  CE2 TYR   125      90.656 113.019  44.304  1.00  0.00            
ATOM   1796  HE2 TYR   125      91.227 113.508  45.080  1.00  0.00            
ATOM   1797  CD2 TYR   125      90.972 113.159  42.992  1.00  0.00            
ATOM   1798  HD2 TYR   125      91.886 113.674  42.733  1.00  0.00            
ATOM   1799  C   TYR   125      91.480 111.560  38.491  1.00  0.00            
ATOM   1800  O   TYR   125      92.335 112.197  37.911  1.00  0.00            
ATOM   1801  N   GLU   126      90.744 110.609  37.923  1.00  0.00            
ATOM   1802  H   GLU   126      90.119 110.210  38.609  1.00  0.00            
ATOM   1803  CA  GLU   126      90.511 110.660  36.512  1.00  0.00            
ATOM   1804  HA  GLU   126      91.502 110.680  36.060  1.00  0.00            
ATOM   1805  CB  GLU   126      89.834 109.425  36.087  1.00  0.00            
ATOM   1806  HB1 GLU   126      88.755 109.582  36.080  1.00  0.00            
ATOM   1807  HB2 GLU   126      90.197 108.602  36.702  1.00  0.00            
ATOM   1808  CG  GLU   126      90.287 108.870  34.767  1.00  0.00            
ATOM   1809  HG1 GLU   126      91.370 108.754  34.731  1.00  0.00            
ATOM   1810  HG2 GLU   126      90.016 109.572  33.978  1.00  0.00            
ATOM   1811  CD  GLU   126      89.766 107.492  34.534  1.00  0.00            
ATOM   1812  OE1 GLU   126      88.539 107.132  34.685  1.00  0.00            
ATOM   1813  OE2 GLU   126      90.603 106.665  34.096  1.00  0.00            
ATOM   1814  C   GLU   126      89.895 111.943  35.963  1.00  0.00            
ATOM   1815  O   GLU   126      88.814 112.224  36.424  1.00  0.00            
ATOM   1816  N   MET   127      90.529 112.697  35.079  1.00  0.00            
ATOM   1817  H   MET   127      91.450 112.381  34.807  1.00  0.00            
ATOM   1818  CA  MET   127      90.140 114.057  34.626  1.00  0.00            
ATOM   1819  HA  MET   127      89.633 114.539  35.461  1.00  0.00            
ATOM   1820  CB  MET   127      91.337 114.896  34.354  1.00  0.00            
ATOM   1821  HB1 MET   127      91.056 115.826  33.860  1.00  0.00            
ATOM   1822  HB2 MET   127      91.968 114.289  33.705  1.00  0.00            
ATOM   1823  CG  MET   127      92.082 115.186  35.707  1.00  0.00            
ATOM   1824  HG1 MET   127      92.939 115.842  35.553  1.00  0.00            
ATOM   1825  HG2 MET   127      92.477 114.300  36.205  1.00  0.00            
ATOM   1826  SD  MET   127      90.986 115.897  36.991  1.00  0.00            
ATOM   1827  CE  MET   127      92.101 116.086  38.455  1.00  0.00            
ATOM   1828  HE1 MET   127      92.928 116.778  38.296  1.00  0.00            
ATOM   1829  HE2 MET   127      91.589 116.620  39.255  1.00  0.00            
ATOM   1830  HE3 MET   127      92.350 115.127  38.910  1.00  0.00            
ATOM   1831  C   MET   127      89.163 114.081  33.430  1.00  0.00            
ATOM   1832  O   MET   127      89.544 113.647  32.338  1.00  0.00            
ATOM   1833  N   PRO   128      87.977 114.611  33.681  1.00  0.00            
ATOM   1834  CD  PRO   128      87.356 114.902  34.963  1.00  0.00            
ATOM   1835  HD1 PRO   128      87.924 115.525  35.654  1.00  0.00            
ATOM   1836  HD2 PRO   128      87.132 113.992  35.521  1.00  0.00            
ATOM   1837  CG  PRO   128      86.072 115.650  34.583  1.00  0.00            
ATOM   1838  HG1 PRO   128      86.376 116.678  34.390  1.00  0.00            
ATOM   1839  HG2 PRO   128      85.341 115.589  35.390  1.00  0.00            
ATOM   1840  CB  PRO   128      85.620 114.957  33.322  1.00  0.00            
ATOM   1841  HB1 PRO   128      84.983 115.681  32.815  1.00  0.00            
ATOM   1842  HB2 PRO   128      85.173 114.019  33.652  1.00  0.00            
ATOM   1843  CA  PRO   128      86.953 114.731  32.584  1.00  0.00            
ATOM   1844  HA  PRO   128      86.956 113.818  31.989  1.00  0.00            
ATOM   1845  C   PRO   128      87.243 115.881  31.629  1.00  0.00            
ATOM   1846  O   PRO   128      88.148 116.705  31.778  1.00  0.00            
ATOM   1847  N   SER   129      86.415 116.049  30.578  1.00  0.00            
ATOM   1848  H   SER   129      85.785 115.267  30.468  1.00  0.00            
ATOM   1849  CA  SER   129      86.107 117.147  29.714  1.00  0.00            
ATOM   1850  HA  SER   129      87.078 117.457  29.329  1.00  0.00            
ATOM   1851  CB  SER   129      85.244 116.697  28.539  1.00  0.00            
ATOM   1852  HB1 SER   129      85.311 117.528  27.837  1.00  0.00            
ATOM   1853  HB2 SER   129      84.225 116.687  28.924  1.00  0.00            
ATOM   1854  OG  SER   129      85.570 115.468  27.946  1.00  0.00            
ATOM   1855  HG  SER   129      86.273 115.522  27.296  1.00  0.00            
ATOM   1856  C   SER   129      85.733 118.359  30.576  1.00  0.00            
ATOM   1857  O   SER   129      84.631 118.435  31.216  1.00  0.00            
ATOM   1858  N   GLU   130      86.590 119.400  30.524  1.00  0.00            
ATOM   1859  H   GLU   130      87.407 119.202  29.964  1.00  0.00            
ATOM   1860  CA  GLU   130      86.254 120.751  30.988  1.00  0.00            
ATOM   1861  HA  GLU   130      85.178 120.882  31.098  1.00  0.00            
ATOM   1862  CB  GLU   130      86.933 120.889  32.358  1.00  0.00            
ATOM   1863  HB1 GLU   130      86.850 121.945  32.613  1.00  0.00            
ATOM   1864  HB2 GLU   130      87.998 120.761  32.160  1.00  0.00            
ATOM   1865  CG  GLU   130      86.340 120.024  33.511  1.00  0.00            
ATOM   1866  HG1 GLU   130      86.972 120.351  34.337  1.00  0.00            
ATOM   1867  HG2 GLU   130      86.447 118.961  33.295  1.00  0.00            
ATOM   1868  CD  GLU   130      84.832 120.275  33.826  1.00  0.00            
ATOM   1869  OE1 GLU   130      84.171 121.163  33.188  1.00  0.00            
ATOM   1870  OE2 GLU   130      84.298 119.567  34.714  1.00  0.00            
ATOM   1871  C   GLU   130      86.634 121.875  30.059  1.00  0.00            
ATOM   1872  O   GLU   130      86.133 123.035  30.262  1.00  0.00            
ATOM   1873  N   GLU   131      87.387 121.617  28.946  1.00  0.00            
ATOM   1874  H   GLU   131      87.932 120.777  28.812  1.00  0.00            
ATOM   1875  CA  GLU   131      87.717 122.757  28.014  1.00  0.00            
ATOM   1876  HA  GLU   131      88.674 122.491  27.563  1.00  0.00            
ATOM   1877  CB  GLU   131      86.748 122.795  26.832  1.00  0.00            
ATOM   1878  HB1 GLU   131      86.935 123.697  26.248  1.00  0.00            
ATOM   1879  HB2 GLU   131      85.702 122.868  27.129  1.00  0.00            
ATOM   1880  CG  GLU   131      87.089 121.622  25.988  1.00  0.00            
ATOM   1881  HG1 GLU   131      86.824 120.763  26.605  1.00  0.00            
ATOM   1882  HG2 GLU   131      88.169 121.664  25.846  1.00  0.00            
ATOM   1883  CD  GLU   131      86.365 121.625  24.618  1.00  0.00            
ATOM   1884  OE1 GLU   131      85.407 122.345  24.325  1.00  0.00            
ATOM   1885  OE2 GLU   131      86.550 120.669  23.831  1.00  0.00            
ATOM   1886  C   GLU   131      88.102 124.132  28.674  1.00  0.00            
ATOM   1887  O   GLU   131      87.693 125.172  28.138  1.00  0.00            
ATOM   1888  N   GLY   132      88.958 124.170  29.649  1.00  0.00            
ATOM   1889  H   GLY   132      89.265 123.285  30.026  1.00  0.00            
ATOM   1890  CA  GLY   132      89.678 125.302  30.113  1.00  0.00            
ATOM   1891  HA1 GLY   132      89.081 125.696  30.936  1.00  0.00            
ATOM   1892  HA2 GLY   132      89.761 126.065  29.339  1.00  0.00            
ATOM   1893  C   GLY   132      91.129 125.071  30.608  1.00  0.00            
ATOM   1894  O   GLY   132      91.983 124.891  29.713  1.00  0.00            
ATOM   1895  N   TYR   133      91.357 124.935  31.915  1.00  0.00            
ATOM   1896  H   TYR   133      90.563 125.064  32.527  1.00  0.00            
ATOM   1897  CA  TYR   133      92.686 124.646  32.552  1.00  0.00            
ATOM   1898  HA  TYR   133      93.349 125.350  32.050  1.00  0.00            
ATOM   1899  CB  TYR   133      92.609 124.905  34.054  1.00  0.00            
ATOM   1900  HB1 TYR   133      93.617 124.740  34.432  1.00  0.00            
ATOM   1901  HB2 TYR   133      91.977 124.199  34.593  1.00  0.00            
ATOM   1902  CG  TYR   133      92.104 126.282  34.340  1.00  0.00            
ATOM   1903  CD1 TYR   133      92.801 127.496  34.200  1.00  0.00            
ATOM   1904  HD1 TYR   133      93.834 127.467  33.886  1.00  0.00            
ATOM   1905  CE1 TYR   133      92.187 128.734  34.548  1.00  0.00            
ATOM   1906  HE1 TYR   133      92.746 129.651  34.434  1.00  0.00            
ATOM   1907  CZ  TYR   133      90.886 128.764  35.159  1.00  0.00            
ATOM   1908  OH  TYR   133      90.300 129.970  35.490  1.00  0.00            
ATOM   1909  HH  TYR   133      89.412 129.819  35.824  1.00  0.00            
ATOM   1910  CE2 TYR   133      90.105 127.576  35.081  1.00  0.00            
ATOM   1911  HE2 TYR   133      89.102 127.536  35.478  1.00  0.00            
ATOM   1912  CD2 TYR   133      90.748 126.322  34.726  1.00  0.00            
ATOM   1913  HD2 TYR   133      90.123 125.444  34.803  1.00  0.00            
ATOM   1914  C   TYR   133      93.189 123.232  32.150  1.00  0.00            
ATOM   1915  O   TYR   133      92.434 122.293  32.226  1.00  0.00            
ATOM   1916  N   GLN   134      94.414 123.313  31.639  1.00  0.00            
ATOM   1917  H   GLN   134      94.860 124.214  31.540  1.00  0.00            
ATOM   1918  CA  GLN   134      94.934 122.107  30.898  1.00  0.00            
ATOM   1919  HA  GLN   134      94.459 121.218  31.313  1.00  0.00            
ATOM   1920  CB  GLN   134      94.533 122.139  29.426  1.00  0.00            
ATOM   1921  HB1 GLN   134      93.455 122.297  29.388  1.00  0.00            
ATOM   1922  HB2 GLN   134      94.832 121.229  28.905  1.00  0.00            
ATOM   1923  CG  GLN   134      95.003 123.355  28.555  1.00  0.00            
ATOM   1924  HG1 GLN   134      96.092 123.373  28.590  1.00  0.00            
ATOM   1925  HG2 GLN   134      94.763 124.270  29.096  1.00  0.00            
ATOM   1926  CD  GLN   134      94.375 123.421  27.123  1.00  0.00            
ATOM   1927  OE1 GLN   134      94.718 122.805  26.144  1.00  0.00            
ATOM   1928  NE2 GLN   134      93.205 123.989  27.108  1.00  0.00            
ATOM   1929 HE21 GLN   134      92.695 124.246  27.940  1.00  0.00            
ATOM   1930 HE22 GLN   134      92.582 123.862  26.323  1.00  0.00            
ATOM   1931  C   GLN   134      96.451 121.935  31.048  1.00  0.00            
ATOM   1932  O   GLN   134      97.118 122.902  31.314  1.00  0.00            
ATOM   1933  N   ASP   135      96.954 120.755  30.830  1.00  0.00            
ATOM   1934  H   ASP   135      96.276 120.104  30.460  1.00  0.00            
ATOM   1935  CA  ASP   135      98.379 120.351  30.795  1.00  0.00            
ATOM   1936  HA  ASP   135      98.906 121.074  30.172  1.00  0.00            
ATOM   1937  CB  ASP   135      98.933 120.398  32.193  1.00  0.00            
ATOM   1938  HB1 ASP   135      98.860 121.410  32.593  1.00  0.00            
ATOM   1939  HB2 ASP   135      99.984 120.125  32.097  1.00  0.00            
ATOM   1940  CG  ASP   135      98.194 119.592  33.198  1.00  0.00            
ATOM   1941  OD1 ASP   135      98.484 119.824  34.417  1.00  0.00            
ATOM   1942  OD2 ASP   135      97.404 118.691  32.849  1.00  0.00            
ATOM   1943  C   ASP   135      98.610 118.960  30.172  1.00  0.00            
ATOM   1944  O   ASP   135      99.770 118.492  30.118  1.00  0.00            
ATOM   1945  N   TYR   136      97.601 118.187  29.763  1.00  0.00            
ATOM   1946  H   TYR   136      96.665 118.510  29.962  1.00  0.00            
ATOM   1947  CA  TYR   136      97.765 116.972  28.922  1.00  0.00            
ATOM   1948  HA  TYR   136      98.272 116.199  29.500  1.00  0.00            
ATOM   1949  CB  TYR   136      96.424 116.440  28.545  1.00  0.00            
ATOM   1950  HB1 TYR   136      95.878 117.265  28.087  1.00  0.00            
ATOM   1951  HB2 TYR   136      95.793 116.064  29.350  1.00  0.00            
ATOM   1952  CG  TYR   136      96.491 115.386  27.435  1.00  0.00            
ATOM   1953  CD1 TYR   136      97.181 114.210  27.611  1.00  0.00            
ATOM   1954  HD1 TYR   136      97.564 113.940  28.584  1.00  0.00            
ATOM   1955  CE1 TYR   136      97.235 113.191  26.617  1.00  0.00            
ATOM   1956  HE1 TYR   136      97.704 112.228  26.755  1.00  0.00            
ATOM   1957  CZ  TYR   136      96.661 113.480  25.403  1.00  0.00            
ATOM   1958  OH  TYR   136      96.694 112.505  24.420  1.00  0.00            
ATOM   1959  HH  TYR   136      96.443 112.972  23.619  1.00  0.00            
ATOM   1960  CE2 TYR   136      95.927 114.664  25.155  1.00  0.00            
ATOM   1961  HE2 TYR   136      95.443 114.868  24.212  1.00  0.00            
ATOM   1962  CD2 TYR   136      95.817 115.618  26.191  1.00  0.00            
ATOM   1963  HD2 TYR   136      95.351 116.573  25.997  1.00  0.00            
ATOM   1964  C   TYR   136      98.602 117.219  27.669  1.00  0.00            
ATOM   1965  O   TYR   136      98.456 118.215  26.976  1.00  0.00            
ATOM   1966  N   GLU   137      99.646 116.406  27.519  1.00  0.00            
ATOM   1967  H   GLU   137      99.790 115.803  28.316  1.00  0.00            
ATOM   1968  CA  GLU   137     100.577 116.284  26.326  1.00  0.00            
ATOM   1969  HA  GLU   137     100.336 117.108  25.655  1.00  0.00            
ATOM   1970  CB  GLU   137     102.021 116.619  26.787  1.00  0.00            
ATOM   1971  HB1 GLU   137     102.366 115.876  27.506  1.00  0.00            
ATOM   1972  HB2 GLU   137     101.940 117.588  27.279  1.00  0.00            
ATOM   1973  CG  GLU   137     103.001 116.511  25.628  1.00  0.00            
ATOM   1974  HG1 GLU   137     102.709 117.208  24.842  1.00  0.00            
ATOM   1975  HG2 GLU   137     102.935 115.524  25.168  1.00  0.00            
ATOM   1976  CD  GLU   137     104.469 116.682  25.843  1.00  0.00            
ATOM   1977  OE1 GLU   137     105.084 117.188  24.924  1.00  0.00            
ATOM   1978  OE2 GLU   137     105.013 116.344  26.908  1.00  0.00            
ATOM   1979  C   GLU   137     100.397 114.950  25.647  1.00  0.00            
ATOM   1980  O   GLU   137     100.727 113.862  26.171  1.00  0.00            
ATOM   1981  N   PRO   138      99.933 114.982  24.403  1.00  0.00            
ATOM   1982  CD  PRO   138      99.338 116.170  23.755  1.00  0.00            
ATOM   1983  HD1 PRO   138     100.153 116.758  23.335  1.00  0.00            
ATOM   1984  HD2 PRO   138      98.709 116.824  24.359  1.00  0.00            
ATOM   1985  CG  PRO   138      98.492 115.534  22.682  1.00  0.00            
ATOM   1986  HG1 PRO   138      98.237 116.286  21.935  1.00  0.00            
ATOM   1987  HG2 PRO   138      97.585 115.140  23.140  1.00  0.00            
ATOM   1988  CB  PRO   138      99.335 114.379  22.156  1.00  0.00            
ATOM   1989  HB1 PRO   138     100.087 114.713  21.442  1.00  0.00            
ATOM   1990  HB2 PRO   138      98.786 113.566  21.680  1.00  0.00            
ATOM   1991  CA  PRO   138     100.078 113.919  23.408  1.00  0.00            
ATOM   1992  HA  PRO   138      99.638 113.016  23.832  1.00  0.00            
ATOM   1993  C   PRO   138     101.476 113.417  23.043  1.00  0.00            
ATOM   1994  O   PRO   138     102.446 114.197  23.102  1.00  0.00            
ATOM   1995  N   GLU   139     101.599 112.088  22.709  1.00  0.00            
ATOM   1996  H   GLU   139     100.755 111.547  22.587  1.00  0.00            
ATOM   1997  CA  GLU   139     102.726 111.579  21.945  1.00  0.00            
ATOM   1998  HA  GLU   139     103.610 111.813  22.539  1.00  0.00            
ATOM   1999  CB  GLU   139     102.560 110.047  21.787  1.00  0.00            
ATOM   2000  HB1 GLU   139     103.277 109.756  21.019  1.00  0.00            
ATOM   2001  HB2 GLU   139     101.577 109.955  21.327  1.00  0.00            
ATOM   2002  CG  GLU   139     102.799 109.249  23.027  1.00  0.00            
ATOM   2003  HG1 GLU   139     102.040 109.554  23.747  1.00  0.00            
ATOM   2004  HG2 GLU   139     103.806 109.371  23.427  1.00  0.00            
ATOM   2005  CD  GLU   139     102.560 107.764  22.898  1.00  0.00            
ATOM   2006  OE1 GLU   139     102.187 107.310  21.829  1.00  0.00            
ATOM   2007  OE2 GLU   139     102.619 107.024  23.893  1.00  0.00            
ATOM   2008  C   GLU   139     102.883 112.250  20.594  1.00  0.00            
ATOM   2009  O   GLU   139     101.815 112.526  19.992  1.00  0.00            
ATOM   2010  N   ALA   140     104.104 112.492  20.172  1.00  0.00            
ATOM   2011  H   ALA   140     104.915 112.087  20.616  1.00  0.00            
ATOM   2012  CA  ALA   140     104.466 113.289  18.984  1.00  0.00            
ATOM   2013  HA  ALA   140     103.584 113.412  18.356  1.00  0.00            
ATOM   2014  CB  ALA   140     104.771 114.725  19.318  1.00  0.00            
ATOM   2015  HB1 ALA   140     104.998 115.210  18.368  1.00  0.00            
ATOM   2016  HB2 ALA   140     103.911 115.238  19.749  1.00  0.00            
ATOM   2017  HB3 ALA   140     105.619 114.803  19.997  1.00  0.00            
ATOM   2018  C   ALA   140     105.508 112.477  18.104  1.00  0.00            
ATOM   2019  OC1 ALA   140     105.103 111.895  17.069  1.00  0.00            
ATOM   2020  OC2 ALA   140     106.795 112.495  18.422  1.00  0.00            
TER
ENDMDL
