# Supplementary material for: Impact of Phosphorylation on the Physiological Form of Human alpha-Synuclein in Aqueous Solution
Source: J Chem Inf Model. 2024 Oct 28;64(21):8215–26. doi: 10.1021/acs.jcim.4c01172 (PMC11558680; doi:10.1021/acs.jcim.4c01172)
Supplement: Supplementary file 2 — ci4c01172_si_003.zip [file ci4c01172_si_003.zip › AS/AS_9.pdb]

REMARK    GENERATED BY TRJCONV
TITLE     MDANALYSIS FRAME 0: Created by PDBWriter in water
REMARK    THIS IS A SIMULATION BOX
CRYST1  137.588  137.588  140.730  60.74  60.74  90.00 P 1           1
MODEL        1
ATOM      1  CH3 ACE     0      81.703 100.313  59.949  1.00  0.00            
ATOM      2 HH31 ACE     0      81.120 100.110  59.050  1.00  0.00            
ATOM      3 HH32 ACE     0      81.092 100.522  60.827  1.00  0.00            
ATOM      4 HH33 ACE     0      82.206 101.241  59.676  1.00  0.00            
ATOM      5  C   ACE     0      82.585  99.115  60.230  1.00  0.00            
ATOM      6  O   ACE     0      82.396  98.324  61.156  1.00  0.00            
ATOM      7  N   MET     1      83.583  98.944  59.357  1.00  0.00            
ATOM      8  H   MET     1      83.845  99.722  58.769  1.00  0.00            
ATOM      9  CA  MET     1      84.411  97.705  59.382  1.00  0.00            
ATOM     10  HA  MET     1      83.813  96.862  59.035  1.00  0.00            
ATOM     11  CB  MET     1      85.489  97.964  58.280  1.00  0.00            
ATOM     12  HB1 MET     1      86.309  98.573  58.658  1.00  0.00            
ATOM     13  HB2 MET     1      84.931  98.436  57.471  1.00  0.00            
ATOM     14  CG  MET     1      86.048  96.624  57.764  1.00  0.00            
ATOM     15  HG1 MET     1      86.686  96.238  58.558  1.00  0.00            
ATOM     16  HG2 MET     1      86.833  96.860  57.045  1.00  0.00            
ATOM     17  SD  MET     1      84.821  95.506  57.083  1.00  0.00            
ATOM     18  CE  MET     1      85.978  94.458  56.117  1.00  0.00            
ATOM     19  HE1 MET     1      86.348  94.914  55.199  1.00  0.00            
ATOM     20  HE2 MET     1      86.915  94.299  56.650  1.00  0.00            
ATOM     21  HE3 MET     1      85.504  93.511  55.858  1.00  0.00            
ATOM     22  C   MET     1      85.119  97.332  60.676  1.00  0.00            
ATOM     23  O   MET     1      85.009  96.140  61.004  1.00  0.00            
ATOM     24  N   ASP     2      85.726  98.235  61.521  1.00  0.00            
ATOM     25  H   ASP     2      85.788  99.200  61.229  1.00  0.00            
ATOM     26  CA  ASP     2      86.236  97.824  62.815  1.00  0.00            
ATOM     27  HA  ASP     2      86.919  97.009  62.577  1.00  0.00            
ATOM     28  CB  ASP     2      87.177  98.856  63.403  1.00  0.00            
ATOM     29  HB1 ASP     2      87.624  98.376  64.274  1.00  0.00            
ATOM     30  HB2 ASP     2      86.648  99.751  63.729  1.00  0.00            
ATOM     31  CG  ASP     2      88.253  99.313  62.385  1.00  0.00            
ATOM     32  OD1 ASP     2      88.823 100.394  62.609  1.00  0.00            
ATOM     33  OD2 ASP     2      88.563  98.580  61.428  1.00  0.00            
ATOM     34  C   ASP     2      85.338  97.231  63.821  1.00  0.00            
ATOM     35  O   ASP     2      85.716  96.220  64.498  1.00  0.00            
ATOM     36  N   VAL     3      84.104  97.682  63.917  1.00  0.00            
ATOM     37  H   VAL     3      83.840  98.410  63.269  1.00  0.00            
ATOM     38  CA  VAL     3      83.139  96.992  64.722  1.00  0.00            
ATOM     39  HA  VAL     3      83.686  96.738  65.630  1.00  0.00            
ATOM     40  CB  VAL     3      81.990  97.881  65.201  1.00  0.00            
ATOM     41  HB  VAL     3      81.248  97.285  65.731  1.00  0.00            
ATOM     42  CG1 VAL     3      82.410  98.880  66.332  1.00  0.00            
ATOM     43 HG11 VAL     3      81.558  99.230  66.914  1.00  0.00            
ATOM     44 HG12 VAL     3      83.119  98.341  66.960  1.00  0.00            
ATOM     45 HG13 VAL     3      82.788  99.769  65.826  1.00  0.00            
ATOM     46  CG2 VAL     3      81.320  98.598  64.011  1.00  0.00            
ATOM     47 HG21 VAL     3      80.528  99.223  64.424  1.00  0.00            
ATOM     48 HG22 VAL     3      82.064  99.269  63.582  1.00  0.00            
ATOM     49 HG23 VAL     3      80.963  97.885  63.267  1.00  0.00            
ATOM     50  C   VAL     3      82.528  95.762  64.022  1.00  0.00            
ATOM     51  O   VAL     3      82.471  94.845  64.781  1.00  0.00            
ATOM     52  N   PHE     4      82.199  95.771  62.687  1.00  0.00            
ATOM     53  H   PHE     4      82.446  96.614  62.188  1.00  0.00            
ATOM     54  CA  PHE     4      81.719  94.566  61.991  1.00  0.00            
ATOM     55  HA  PHE     4      80.690  94.304  62.236  1.00  0.00            
ATOM     56  CB  PHE     4      81.673  94.911  60.527  1.00  0.00            
ATOM     57  HB1 PHE     4      82.698  95.185  60.275  1.00  0.00            
ATOM     58  HB2 PHE     4      81.022  95.779  60.426  1.00  0.00            
ATOM     59  CG  PHE     4      81.121  93.723  59.710  1.00  0.00            
ATOM     60  CD1 PHE     4      82.138  93.012  58.990  1.00  0.00            
ATOM     61  HD1 PHE     4      83.164  93.310  59.150  1.00  0.00            
ATOM     62  CE1 PHE     4      81.870  91.754  58.430  1.00  0.00            
ATOM     63  HE1 PHE     4      82.643  91.132  58.003  1.00  0.00            
ATOM     64  CZ  PHE     4      80.568  91.234  58.486  1.00  0.00            
ATOM     65  HZ  PHE     4      80.364  90.305  57.974  1.00  0.00            
ATOM     66  CE2 PHE     4      79.532  91.957  59.064  1.00  0.00            
ATOM     67  HE2 PHE     4      78.510  91.629  58.944  1.00  0.00            
ATOM     68  CD2 PHE     4      79.809  93.177  59.645  1.00  0.00            
ATOM     69  HD2 PHE     4      79.038  93.654  60.233  1.00  0.00            
ATOM     70  C   PHE     4      82.670  93.335  62.259  1.00  0.00            
ATOM     71  O   PHE     4      82.145  92.234  62.546  1.00  0.00            
ATOM     72  N   MET     5      84.001  93.496  62.214  1.00  0.00            
ATOM     73  H   MET     5      84.422  94.356  61.894  1.00  0.00            
ATOM     74  CA  MET     5      84.985  92.446  62.432  1.00  0.00            
ATOM     75  HA  MET     5      84.742  91.611  61.776  1.00  0.00            
ATOM     76  CB  MET     5      86.420  92.952  62.076  1.00  0.00            
ATOM     77  HB1 MET     5      87.140  92.289  62.557  1.00  0.00            
ATOM     78  HB2 MET     5      86.536  93.978  62.424  1.00  0.00            
ATOM     79  CG  MET     5      86.718  92.897  60.573  1.00  0.00            
ATOM     80  HG1 MET     5      87.796  93.050  60.505  1.00  0.00            
ATOM     81  HG2 MET     5      86.077  93.604  60.046  1.00  0.00            
ATOM     82  SD  MET     5      86.529  91.258  59.966  1.00  0.00            
ATOM     83  CE  MET     5      87.461  91.253  58.376  1.00  0.00            
ATOM     84  HE1 MET     5      87.347  90.288  57.883  1.00  0.00            
ATOM     85  HE2 MET     5      87.009  92.018  57.744  1.00  0.00            
ATOM     86  HE3 MET     5      88.532  91.422  58.485  1.00  0.00            
ATOM     87  C   MET     5      84.949  91.942  63.915  1.00  0.00            
ATOM     88  O   MET     5      84.886  90.718  64.080  1.00  0.00            
ATOM     89  N   LYS     6      84.788  92.777  64.914  1.00  0.00            
ATOM     90  H   LYS     6      84.894  93.761  64.714  1.00  0.00            
ATOM     91  CA  LYS     6      84.546  92.424  66.257  1.00  0.00            
ATOM     92  HA  LYS     6      85.289  91.674  66.528  1.00  0.00            
ATOM     93  CB  LYS     6      84.801  93.602  67.335  1.00  0.00            
ATOM     94  HB1 LYS     6      84.482  93.375  68.353  1.00  0.00            
ATOM     95  HB2 LYS     6      84.281  94.487  66.969  1.00  0.00            
ATOM     96  CG  LYS     6      86.275  94.104  67.611  1.00  0.00            
ATOM     97  HG1 LYS     6      86.270  94.835  68.419  1.00  0.00            
ATOM     98  HG2 LYS     6      86.672  94.483  66.670  1.00  0.00            
ATOM     99  CD  LYS     6      87.060  92.823  67.938  1.00  0.00            
ATOM    100  HD1 LYS     6      86.993  92.067  67.156  1.00  0.00            
ATOM    101  HD2 LYS     6      86.665  92.318  68.820  1.00  0.00            
ATOM    102  CE  LYS     6      88.530  93.248  68.088  1.00  0.00            
ATOM    103  HE1 LYS     6      88.666  93.948  68.912  1.00  0.00            
ATOM    104  HE2 LYS     6      88.930  93.620  67.145  1.00  0.00            
ATOM    105  NZ  LYS     6      89.380  92.142  68.520  1.00  0.00            
ATOM    106  HZ1 LYS     6      90.357  92.342  68.363  1.00  0.00            
ATOM    107  HZ2 LYS     6      89.206  91.876  69.478  1.00  0.00            
ATOM    108  HZ3 LYS     6      89.212  91.407  67.847  1.00  0.00            
ATOM    109  C   LYS     6      83.222  91.735  66.414  1.00  0.00            
ATOM    110  O   LYS     6      83.118  90.787  67.237  1.00  0.00            
ATOM    111  N   GLY     7      82.158  92.223  65.745  1.00  0.00            
ATOM    112  H   GLY     7      82.188  93.137  65.316  1.00  0.00            
ATOM    113  CA  GLY     7      80.873  91.545  65.697  1.00  0.00            
ATOM    114  HA1 GLY     7      80.258  92.182  65.061  1.00  0.00            
ATOM    115  HA2 GLY     7      80.448  91.622  66.698  1.00  0.00            
ATOM    116  C   GLY     7      80.991  90.127  65.140  1.00  0.00            
ATOM    117  O   GLY     7      80.446  89.191  65.748  1.00  0.00            
ATOM    118  N   LEU     8      81.793  89.936  64.081  1.00  0.00            
ATOM    119  H   LEU     8      82.086  90.741  63.545  1.00  0.00            
ATOM    120  CA  LEU     8      81.958  88.575  63.532  1.00  0.00            
ATOM    121  HA  LEU     8      80.912  88.281  63.450  1.00  0.00            
ATOM    122  CB  LEU     8      82.397  88.727  62.023  1.00  0.00            
ATOM    123  HB1 LEU     8      83.437  89.034  62.132  1.00  0.00            
ATOM    124  HB2 LEU     8      81.830  89.504  61.510  1.00  0.00            
ATOM    125  CG  LEU     8      82.343  87.418  61.266  1.00  0.00            
ATOM    126  HG  LEU     8      83.076  86.784  61.766  1.00  0.00            
ATOM    127  CD1 LEU     8      80.938  86.699  61.270  1.00  0.00            
ATOM    128 HD11 LEU     8      80.086  87.376  61.332  1.00  0.00            
ATOM    129 HD12 LEU     8      80.866  86.062  60.388  1.00  0.00            
ATOM    130 HD13 LEU     8      80.904  86.094  62.176  1.00  0.00            
ATOM    131  CD2 LEU     8      82.711  87.685  59.835  1.00  0.00            
ATOM    132 HD21 LEU     8      82.945  86.724  59.377  1.00  0.00            
ATOM    133 HD22 LEU     8      81.818  88.032  59.315  1.00  0.00            
ATOM    134 HD23 LEU     8      83.587  88.333  59.832  1.00  0.00            
ATOM    135  C   LEU     8      82.816  87.646  64.390  1.00  0.00            
ATOM    136  O   LEU     8      82.500  86.492  64.512  1.00  0.00            
ATOM    137  N   SER     9      83.878  88.180  64.908  1.00  0.00            
ATOM    138  H   SER     9      84.233  89.110  64.739  1.00  0.00            
ATOM    139  CA  SER     9      84.643  87.343  65.878  1.00  0.00            
ATOM    140  HA  SER     9      84.897  86.484  65.258  1.00  0.00            
ATOM    141  CB  SER     9      85.997  88.067  66.313  1.00  0.00            
ATOM    142  HB1 SER     9      86.723  88.043  65.500  1.00  0.00            
ATOM    143  HB2 SER     9      86.501  87.443  67.051  1.00  0.00            
ATOM    144  OG  SER     9      85.873  89.396  66.613  1.00  0.00            
ATOM    145  HG  SER     9      86.767  89.740  66.546  1.00  0.00            
ATOM    146  C   SER     9      83.923  86.869  67.149  1.00  0.00            
ATOM    147  O   SER     9      83.964  85.663  67.275  1.00  0.00            
ATOM    148  N   LYS    10      83.272  87.735  67.901  1.00  0.00            
ATOM    149  H   LYS    10      83.299  88.708  67.634  1.00  0.00            
ATOM    150  CA  LYS    10      82.300  87.333  68.926  1.00  0.00            
ATOM    151  HA  LYS    10      82.912  86.885  69.709  1.00  0.00            
ATOM    152  CB  LYS    10      81.549  88.607  69.222  1.00  0.00            
ATOM    153  HB1 LYS    10      81.045  88.900  68.301  1.00  0.00            
ATOM    154  HB2 LYS    10      82.198  89.444  69.480  1.00  0.00            
ATOM    155  CG  LYS    10      80.582  88.289  70.317  1.00  0.00            
ATOM    156  HG1 LYS    10      81.108  87.851  71.166  1.00  0.00            
ATOM    157  HG2 LYS    10      79.762  87.644  70.001  1.00  0.00            
ATOM    158  CD  LYS    10      80.022  89.520  70.998  1.00  0.00            
ATOM    159  HD1 LYS    10      80.738  90.337  71.090  1.00  0.00            
ATOM    160  HD2 LYS    10      79.698  89.147  71.969  1.00  0.00            
ATOM    161  CE  LYS    10      78.842  90.124  70.281  1.00  0.00            
ATOM    162  HE1 LYS    10      78.322  89.266  69.854  1.00  0.00            
ATOM    163  HE2 LYS    10      79.091  90.738  69.415  1.00  0.00            
ATOM    164  NZ  LYS    10      77.979  90.882  71.197  1.00  0.00            
ATOM    165  HZ1 LYS    10      77.680  90.316  71.978  1.00  0.00            
ATOM    166  HZ2 LYS    10      78.502  91.700  71.474  1.00  0.00            
ATOM    167  HZ3 LYS    10      77.162  91.180  70.682  1.00  0.00            
ATOM    168  C   LYS    10      81.287  86.259  68.372  1.00  0.00            
ATOM    169  O   LYS    10      81.037  85.310  69.057  1.00  0.00            
ATOM    170  N   ALA    11      80.607  86.349  67.179  1.00  0.00            
ATOM    171  H   ALA    11      80.783  87.159  66.601  1.00  0.00            
ATOM    172  CA  ALA    11      79.737  85.301  66.709  1.00  0.00            
ATOM    173  HA  ALA    11      79.232  84.934  67.602  1.00  0.00            
ATOM    174  CB  ALA    11      78.793  85.973  65.710  1.00  0.00            
ATOM    175  HB1 ALA    11      79.380  86.318  64.858  1.00  0.00            
ATOM    176  HB2 ALA    11      78.038  85.336  65.249  1.00  0.00            
ATOM    177  HB3 ALA    11      78.256  86.750  66.254  1.00  0.00            
ATOM    178  C   ALA    11      80.423  84.014  66.232  1.00  0.00            
ATOM    179  O   ALA    11      79.758  82.967  66.331  1.00  0.00            
ATOM    180  N   LYS    12      81.700  84.019  65.749  1.00  0.00            
ATOM    181  H   LYS    12      82.163  84.916  65.721  1.00  0.00            
ATOM    182  CA  LYS    12      82.461  82.825  65.505  1.00  0.00            
ATOM    183  HA  LYS    12      81.806  82.168  64.932  1.00  0.00            
ATOM    184  CB  LYS    12      83.653  83.102  64.547  1.00  0.00            
ATOM    185  HB1 LYS    12      84.429  82.336  64.565  1.00  0.00            
ATOM    186  HB2 LYS    12      84.005  84.125  64.680  1.00  0.00            
ATOM    187  CG  LYS    12      83.034  83.161  63.090  1.00  0.00            
ATOM    188  HG1 LYS    12      82.241  83.909  63.080  1.00  0.00            
ATOM    189  HG2 LYS    12      82.547  82.222  62.826  1.00  0.00            
ATOM    190  CD  LYS    12      84.038  83.493  62.031  1.00  0.00            
ATOM    191  HD1 LYS    12      84.763  82.691  61.893  1.00  0.00            
ATOM    192  HD2 LYS    12      84.565  84.413  62.283  1.00  0.00            
ATOM    193  CE  LYS    12      83.230  83.554  60.728  1.00  0.00            
ATOM    194  HE1 LYS    12      82.452  84.317  60.719  1.00  0.00            
ATOM    195  HE2 LYS    12      82.779  82.587  60.508  1.00  0.00            
ATOM    196  NZ  LYS    12      84.240  83.956  59.654  1.00  0.00            
ATOM    197  HZ1 LYS    12      83.762  84.193  58.797  1.00  0.00            
ATOM    198  HZ2 LYS    12      84.800  84.784  59.800  1.00  0.00            
ATOM    199  HZ3 LYS    12      84.886  83.202  59.472  1.00  0.00            
ATOM    200  C   LYS    12      82.856  82.091  66.859  1.00  0.00            
ATOM    201  O   LYS    12      83.298  80.952  66.706  1.00  0.00            
ATOM    202  N   GLU    13      82.588  82.619  68.051  1.00  0.00            
ATOM    203  H   GLU    13      82.137  83.521  68.118  1.00  0.00            
ATOM    204  CA  GLU    13      82.994  81.924  69.338  1.00  0.00            
ATOM    205  HA  GLU    13      84.071  81.786  69.247  1.00  0.00            
ATOM    206  CB  GLU    13      82.841  82.773  70.593  1.00  0.00            
ATOM    207  HB1 GLU    13      83.107  82.180  71.468  1.00  0.00            
ATOM    208  HB2 GLU    13      81.803  83.069  70.741  1.00  0.00            
ATOM    209  CG  GLU    13      83.672  84.060  70.620  1.00  0.00            
ATOM    210  HG1 GLU    13      83.703  84.678  69.722  1.00  0.00            
ATOM    211  HG2 GLU    13      84.748  83.946  70.750  1.00  0.00            
ATOM    212  CD  GLU    13      83.414  84.957  71.873  1.00  0.00            
ATOM    213  OE1 GLU    13      82.746  84.555  72.840  1.00  0.00            
ATOM    214  OE2 GLU    13      83.824  86.123  71.821  1.00  0.00            
ATOM    215  C   GLU    13      82.399  80.494  69.496  1.00  0.00            
ATOM    216  O   GLU    13      83.079  79.712  70.145  1.00  0.00            
ATOM    217  N   GLY    14      81.203  80.254  68.951  1.00  0.00            
ATOM    218  H   GLY    14      80.868  80.930  68.280  1.00  0.00            
ATOM    219  CA  GLY    14      80.508  78.941  68.877  1.00  0.00            
ATOM    220  HA1 GLY    14      79.443  79.068  69.071  1.00  0.00            
ATOM    221  HA2 GLY    14      80.860  78.373  69.739  1.00  0.00            
ATOM    222  C   GLY    14      80.799  78.111  67.600  1.00  0.00            
ATOM    223  O   GLY    14      80.627  76.864  67.621  1.00  0.00            
ATOM    224  N   VAL    15      81.284  78.684  66.482  1.00  0.00            
ATOM    225  H   VAL    15      81.659  79.617  66.576  1.00  0.00            
ATOM    226  CA  VAL    15      81.593  78.119  65.171  1.00  0.00            
ATOM    227  HA  VAL    15      80.915  77.309  64.900  1.00  0.00            
ATOM    228  CB  VAL    15      81.495  79.093  64.041  1.00  0.00            
ATOM    229  HB  VAL    15      82.344  79.776  64.060  1.00  0.00            
ATOM    230  CG1 VAL    15      81.509  78.272  62.747  1.00  0.00            
ATOM    231 HG11 VAL    15      81.659  78.908  61.875  1.00  0.00            
ATOM    232 HG12 VAL    15      82.262  77.484  62.769  1.00  0.00            
ATOM    233 HG13 VAL    15      80.607  77.725  62.473  1.00  0.00            
ATOM    234  CG2 VAL    15      80.164  79.968  64.147  1.00  0.00            
ATOM    235 HG21 VAL    15      79.269  79.460  64.507  1.00  0.00            
ATOM    236 HG22 VAL    15      80.422  80.781  64.826  1.00  0.00            
ATOM    237 HG23 VAL    15      79.892  80.452  63.209  1.00  0.00            
ATOM    238  C   VAL    15      82.976  77.466  65.263  1.00  0.00            
ATOM    239  O   VAL    15      83.143  76.298  64.904  1.00  0.00            
ATOM    240  N   VAL    16      84.049  78.207  65.677  1.00  0.00            
ATOM    241  H   VAL    16      83.844  79.158  65.948  1.00  0.00            
ATOM    242  CA  VAL    16      85.505  77.883  65.644  1.00  0.00            
ATOM    243  HA  VAL    16      85.510  76.794  65.592  1.00  0.00            
ATOM    244  CB  VAL    16      86.301  78.341  64.418  1.00  0.00            
ATOM    245  HB  VAL    16      87.365  78.419  64.642  1.00  0.00            
ATOM    246  CG1 VAL    16      86.011  77.300  63.354  1.00  0.00            
ATOM    247 HG11 VAL    16      86.652  77.281  62.472  1.00  0.00            
ATOM    248 HG12 VAL    16      86.162  76.311  63.785  1.00  0.00            
ATOM    249 HG13 VAL    16      84.962  77.368  63.065  1.00  0.00            
ATOM    250  CG2 VAL    16      85.819  79.721  63.940  1.00  0.00            
ATOM    251 HG21 VAL    16      84.768  79.689  63.654  1.00  0.00            
ATOM    252 HG22 VAL    16      85.994  80.392  64.780  1.00  0.00            
ATOM    253 HG23 VAL    16      86.422  79.939  63.058  1.00  0.00            
ATOM    254  C   VAL    16      86.246  78.175  66.882  1.00  0.00            
ATOM    255  O   VAL    16      86.167  79.289  67.420  1.00  0.00            
ATOM    256  N   ALA    17      86.971  77.228  67.438  1.00  0.00            
ATOM    257  H   ALA    17      86.911  76.302  67.038  1.00  0.00            
ATOM    258  CA  ALA    17      87.623  77.503  68.739  1.00  0.00            
ATOM    259  HA  ALA    17      86.883  78.105  69.267  1.00  0.00            
ATOM    260  CB  ALA    17      87.851  76.166  69.477  1.00  0.00            
ATOM    261  HB1 ALA    17      88.176  76.500  70.463  1.00  0.00            
ATOM    262  HB2 ALA    17      86.955  75.545  69.469  1.00  0.00            
ATOM    263  HB3 ALA    17      88.573  75.498  69.009  1.00  0.00            
ATOM    264  C   ALA    17      88.888  78.311  68.599  1.00  0.00            
ATOM    265  O   ALA    17      89.848  77.833  67.985  1.00  0.00            
ATOM    266  N   ALA    18      89.020  79.514  69.133  1.00  0.00            
ATOM    267  H   ALA    18      88.226  79.801  69.687  1.00  0.00            
ATOM    268  CA  ALA    18      90.133  80.504  68.999  1.00  0.00            
ATOM    269  HA  ALA    18      90.206  80.848  67.967  1.00  0.00            
ATOM    270  CB  ALA    18      89.803  81.681  69.996  1.00  0.00            
ATOM    271  HB1 ALA    18      90.655  82.354  70.100  1.00  0.00            
ATOM    272  HB2 ALA    18      88.902  82.248  69.763  1.00  0.00            
ATOM    273  HB3 ALA    18      89.668  81.269  70.996  1.00  0.00            
ATOM    274  C   ALA    18      91.546  79.794  69.289  1.00  0.00            
ATOM    275  O   ALA    18      92.512  80.107  68.639  1.00  0.00            
ATOM    276  N   ALA    19      91.604  78.787  70.216  1.00  0.00            
ATOM    277  H   ALA    19      90.719  78.473  70.587  1.00  0.00            
ATOM    278  CA  ALA    19      92.849  78.010  70.516  1.00  0.00            
ATOM    279  HA  ALA    19      93.576  78.788  70.747  1.00  0.00            
ATOM    280  CB  ALA    19      92.563  77.013  71.628  1.00  0.00            
ATOM    281  HB1 ALA    19      93.396  76.379  71.932  1.00  0.00            
ATOM    282  HB2 ALA    19      92.181  77.520  72.514  1.00  0.00            
ATOM    283  HB3 ALA    19      91.894  76.235  71.261  1.00  0.00            
ATOM    284  C   ALA    19      93.562  77.297  69.294  1.00  0.00            
ATOM    285  O   ALA    19      94.777  77.476  69.198  1.00  0.00            
ATOM    286  N   GLU    20      92.822  76.699  68.368  1.00  0.00            
ATOM    287  H   GLU    20      91.818  76.769  68.459  1.00  0.00            
ATOM    288  CA  GLU    20      93.400  76.282  67.093  1.00  0.00            
ATOM    289  HA  GLU    20      94.025  75.400  67.234  1.00  0.00            
ATOM    290  CB  GLU    20      92.220  75.844  66.245  1.00  0.00            
ATOM    291  HB1 GLU    20      92.739  75.408  65.392  1.00  0.00            
ATOM    292  HB2 GLU    20      91.647  76.673  65.829  1.00  0.00            
ATOM    293  CG  GLU    20      91.232  74.784  66.756  1.00  0.00            
ATOM    294  HG1 GLU    20      90.678  75.145  67.623  1.00  0.00            
ATOM    295  HG2 GLU    20      91.781  73.921  67.133  1.00  0.00            
ATOM    296  CD  GLU    20      90.201  74.326  65.710  1.00  0.00            
ATOM    297  OE1 GLU    20      89.189  73.651  66.017  1.00  0.00            
ATOM    298  OE2 GLU    20      90.343  74.617  64.528  1.00  0.00            
ATOM    299  C   GLU    20      94.242  77.369  66.351  1.00  0.00            
ATOM    300  O   GLU    20      95.317  76.938  65.842  1.00  0.00            
ATOM    301  N   LYS    21      93.905  78.656  66.343  1.00  0.00            
ATOM    302  H   LYS    21      92.999  78.880  66.730  1.00  0.00            
ATOM    303  CA  LYS    21      94.627  79.693  65.695  1.00  0.00            
ATOM    304  HA  LYS    21      95.185  79.274  64.857  1.00  0.00            
ATOM    305  CB  LYS    21      93.600  80.716  65.079  1.00  0.00            
ATOM    306  HB1 LYS    21      94.094  81.676  64.933  1.00  0.00            
ATOM    307  HB2 LYS    21      92.695  80.812  65.679  1.00  0.00            
ATOM    308  CG  LYS    21      93.163  80.168  63.673  1.00  0.00            
ATOM    309  HG1 LYS    21      92.436  79.361  63.766  1.00  0.00            
ATOM    310  HG2 LYS    21      94.060  79.784  63.187  1.00  0.00            
ATOM    311  CD  LYS    21      92.554  81.294  62.746  1.00  0.00            
ATOM    312  HD1 LYS    21      93.326  82.052  62.617  1.00  0.00            
ATOM    313  HD2 LYS    21      91.735  81.750  63.304  1.00  0.00            
ATOM    314  CE  LYS    21      92.122  80.722  61.399  1.00  0.00            
ATOM    315  HE1 LYS    21      91.485  79.872  61.644  1.00  0.00            
ATOM    316  HE2 LYS    21      92.964  80.191  60.956  1.00  0.00            
ATOM    317  NZ  LYS    21      91.497  81.732  60.556  1.00  0.00            
ATOM    318  HZ1 LYS    21      90.668  82.038  61.044  1.00  0.00            
ATOM    319  HZ2 LYS    21      92.018  82.587  60.425  1.00  0.00            
ATOM    320  HZ3 LYS    21      91.256  81.310  59.671  1.00  0.00            
ATOM    321  C   LYS    21      95.644  80.391  66.559  1.00  0.00            
ATOM    322  O   LYS    21      96.700  80.767  66.046  1.00  0.00            
ATOM    323  N   THR    22      95.522  80.489  67.877  1.00  0.00            
ATOM    324  H   THR    22      94.599  80.335  68.257  1.00  0.00            
ATOM    325  CA  THR    22      96.504  80.949  68.848  1.00  0.00            
ATOM    326  HA  THR    22      96.681  82.019  68.741  1.00  0.00            
ATOM    327  CB  THR    22      95.975  80.860  70.323  1.00  0.00            
ATOM    328  HB  THR    22      96.025  79.816  70.634  1.00  0.00            
ATOM    329  CG2 THR    22      96.767  81.743  71.300  1.00  0.00            
ATOM    330 HG21 THR    22      96.507  81.664  72.356  1.00  0.00            
ATOM    331 HG22 THR    22      97.830  81.574  71.125  1.00  0.00            
ATOM    332 HG23 THR    22      96.547  82.783  71.059  1.00  0.00            
ATOM    333  OG1 THR    22      94.637  81.321  70.326  1.00  0.00            
ATOM    334  HG1 THR    22      94.385  81.432  71.246  1.00  0.00            
ATOM    335  C   THR    22      97.936  80.294  68.677  1.00  0.00            
ATOM    336  O   THR    22      99.007  80.950  68.518  1.00  0.00            
ATOM    337  N   LYS    23      97.890  78.950  68.736  1.00  0.00            
ATOM    338  H   LYS    23      96.982  78.553  68.930  1.00  0.00            
ATOM    339  CA  LYS    23      99.046  78.033  68.688  1.00  0.00            
ATOM    340  HA  LYS    23      99.794  78.556  69.284  1.00  0.00            
ATOM    341  CB  LYS    23      98.619  76.652  69.201  1.00  0.00            
ATOM    342  HB1 LYS    23      99.582  76.143  69.227  1.00  0.00            
ATOM    343  HB2 LYS    23      97.920  76.195  68.501  1.00  0.00            
ATOM    344  CG  LYS    23      98.035  76.444  70.652  1.00  0.00            
ATOM    345  HG1 LYS    23      97.463  77.299  71.012  1.00  0.00            
ATOM    346  HG2 LYS    23      98.899  76.187  71.265  1.00  0.00            
ATOM    347  CD  LYS    23      97.116  75.240  70.863  1.00  0.00            
ATOM    348  HD1 LYS    23      97.615  74.307  70.599  1.00  0.00            
ATOM    349  HD2 LYS    23      96.300  75.356  70.151  1.00  0.00            
ATOM    350  CE  LYS    23      96.607  75.088  72.221  1.00  0.00            
ATOM    351  HE1 LYS    23      96.119  76.037  72.441  1.00  0.00            
ATOM    352  HE2 LYS    23      97.449  74.960  72.902  1.00  0.00            
ATOM    353  NZ  LYS    23      95.665  73.960  72.257  1.00  0.00            
ATOM    354  HZ1 LYS    23      96.098  73.069  72.056  1.00  0.00            
ATOM    355  HZ2 LYS    23      95.253  73.910  73.177  1.00  0.00            
ATOM    356  HZ3 LYS    23      94.885  74.082  71.627  1.00  0.00            
ATOM    357  C   LYS    23      99.660  77.887  67.279  1.00  0.00            
ATOM    358  O   LYS    23     100.566  77.109  67.057  1.00  0.00            
ATOM    359  N   GLN    24      99.239  78.645  66.225  1.00  0.00            
ATOM    360  H   GLN    24      98.414  79.215  66.346  1.00  0.00            
ATOM    361  CA  GLN    24      99.687  78.442  64.866  1.00  0.00            
ATOM    362  HA  GLN    24     100.557  77.785  64.882  1.00  0.00            
ATOM    363  CB  GLN    24      98.573  77.818  63.983  1.00  0.00            
ATOM    364  HB1 GLN    24      98.544  78.379  63.048  1.00  0.00            
ATOM    365  HB2 GLN    24      97.547  77.955  64.324  1.00  0.00            
ATOM    366  CG  GLN    24      98.855  76.315  63.680  1.00  0.00            
ATOM    367  HG1 GLN    24      97.943  75.996  63.175  1.00  0.00            
ATOM    368  HG2 GLN    24      98.938  75.825  64.650  1.00  0.00            
ATOM    369  CD  GLN    24     100.096  76.006  62.776  1.00  0.00            
ATOM    370  OE1 GLN    24     100.955  76.820  62.574  1.00  0.00            
ATOM    371  NE2 GLN    24     100.094  74.873  62.185  1.00  0.00            
ATOM    372 HE21 GLN    24      99.280  74.278  62.245  1.00  0.00            
ATOM    373 HE22 GLN    24     100.957  74.626  61.722  1.00  0.00            
ATOM    374  C   GLN    24     100.093  79.781  64.197  1.00  0.00            
ATOM    375  O   GLN    24      99.485  80.861  64.365  1.00  0.00            
ATOM    376  N   GLY    25     101.048  79.747  63.236  1.00  0.00            
ATOM    377  H   GLY    25     101.602  78.910  63.130  1.00  0.00            
ATOM    378  CA  GLY    25     101.774  80.857  62.549  1.00  0.00            
ATOM    379  HA1 GLY    25     101.488  81.834  62.939  1.00  0.00            
ATOM    380  HA2 GLY    25     101.542  80.847  61.484  1.00  0.00            
ATOM    381  C   GLY    25     103.310  80.794  62.695  1.00  0.00            
ATOM    382  O   GLY    25     103.937  79.775  62.923  1.00  0.00            
ATOM    383  N   VAL    26     103.999  81.927  62.512  1.00  0.00            
ATOM    384  H   VAL    26     103.520  82.814  62.455  1.00  0.00            
ATOM    385  CA  VAL    26     105.457  82.044  62.628  1.00  0.00            
ATOM    386  HA  VAL    26     105.779  81.003  62.633  1.00  0.00            
ATOM    387  CB  VAL    26     106.151  82.549  61.391  1.00  0.00            
ATOM    388  HB  VAL    26     107.221  82.405  61.536  1.00  0.00            
ATOM    389  CG1 VAL    26     105.692  81.823  60.126  1.00  0.00            
ATOM    390 HG11 VAL    26     106.189  82.185  59.226  1.00  0.00            
ATOM    391 HG12 VAL    26     105.773  80.741  60.227  1.00  0.00            
ATOM    392 HG13 VAL    26     104.648  82.054  59.914  1.00  0.00            
ATOM    393  CG2 VAL    26     105.991  84.012  61.149  1.00  0.00            
ATOM    394 HG21 VAL    26     106.170  84.480  62.117  1.00  0.00            
ATOM    395 HG22 VAL    26     106.587  84.340  60.298  1.00  0.00            
ATOM    396 HG23 VAL    26     104.934  84.205  60.962  1.00  0.00            
ATOM    397  C   VAL    26     105.936  82.735  63.914  1.00  0.00            
ATOM    398  O   VAL    26     105.219  83.571  64.440  1.00  0.00            
ATOM    399  N   ALA    27     107.175  82.390  64.333  1.00  0.00            
ATOM    400  H   ALA    27     107.620  81.714  63.730  1.00  0.00            
ATOM    401  CA  ALA    27     107.987  83.180  65.249  1.00  0.00            
ATOM    402  HA  ALA    27     107.850  84.216  64.939  1.00  0.00            
ATOM    403  CB  ALA    27     107.549  83.178  66.770  1.00  0.00            
ATOM    404  HB1 ALA    27     106.539  83.570  66.883  1.00  0.00            
ATOM    405  HB2 ALA    27     107.589  82.164  67.168  1.00  0.00            
ATOM    406  HB3 ALA    27     108.209  83.857  67.311  1.00  0.00            
ATOM    407  C   ALA    27     109.460  82.665  65.299  1.00  0.00            
ATOM    408  O   ALA    27     109.739  81.487  65.248  1.00  0.00            
ATOM    409  N   GLU    28     110.365  83.656  65.434  1.00  0.00            
ATOM    410  H   GLU    28     109.948  84.537  65.698  1.00  0.00            
ATOM    411  CA  GLU    28     111.661  83.277  65.947  1.00  0.00            
ATOM    412  HA  GLU    28     111.971  82.308  65.557  1.00  0.00            
ATOM    413  CB  GLU    28     112.745  84.221  65.337  1.00  0.00            
ATOM    414  HB1 GLU    28     113.682  84.134  65.886  1.00  0.00            
ATOM    415  HB2 GLU    28     112.427  85.251  65.503  1.00  0.00            
ATOM    416  CG  GLU    28     113.138  83.883  63.893  1.00  0.00            
ATOM    417  HG1 GLU    28     112.201  83.750  63.352  1.00  0.00            
ATOM    418  HG2 GLU    28     113.667  82.934  63.795  1.00  0.00            
ATOM    419  CD  GLU    28     114.024  85.026  63.249  1.00  0.00            
ATOM    420  OE1 GLU    28     113.595  86.188  63.400  1.00  0.00            
ATOM    421  OE2 GLU    28     115.104  84.807  62.640  1.00  0.00            
ATOM    422  C   GLU    28     111.752  83.255  67.461  1.00  0.00            
ATOM    423  O   GLU    28     110.907  83.750  68.276  1.00  0.00            
ATOM    424  N   ALA    29     112.813  82.676  67.892  1.00  0.00            
ATOM    425  H   ALA    29     113.250  82.000  67.282  1.00  0.00            
ATOM    426  CA  ALA    29     113.230  82.681  69.268  1.00  0.00            
ATOM    427  HA  ALA    29     112.360  82.520  69.904  1.00  0.00            
ATOM    428  CB  ALA    29     114.221  81.478  69.509  1.00  0.00            
ATOM    429  HB1 ALA    29     113.647  80.620  69.161  1.00  0.00            
ATOM    430  HB2 ALA    29     115.054  81.571  68.812  1.00  0.00            
ATOM    431  HB3 ALA    29     114.490  81.321  70.554  1.00  0.00            
ATOM    432  C   ALA    29     113.777  84.049  69.789  1.00  0.00            
ATOM    433  O   ALA    29     114.244  84.895  69.026  1.00  0.00            
ATOM    434  N   ALA    30     113.638  84.183  71.090  1.00  0.00            
ATOM    435  H   ALA    30     113.211  83.523  71.724  1.00  0.00            
ATOM    436  CA  ALA    30     114.144  85.411  71.736  1.00  0.00            
ATOM    437  HA  ALA    30     113.918  86.242  71.069  1.00  0.00            
ATOM    438  CB  ALA    30     113.208  85.790  72.888  1.00  0.00            
ATOM    439  HB1 ALA    30     113.335  86.816  73.234  1.00  0.00            
ATOM    440  HB2 ALA    30     112.175  85.683  72.556  1.00  0.00            
ATOM    441  HB3 ALA    30     113.245  85.093  73.726  1.00  0.00            
ATOM    442  C   ALA    30     115.622  85.464  72.049  1.00  0.00            
ATOM    443  O   ALA    30     116.265  84.474  72.348  1.00  0.00            
ATOM    444  N   GLY    31     116.194  86.666  71.845  1.00  0.00            
ATOM    445  H   GLY    31     115.633  87.495  71.711  1.00  0.00            
ATOM    446  CA  GLY    31     117.659  86.930  71.870  1.00  0.00            
ATOM    447  HA1 GLY    31     117.900  87.529  70.991  1.00  0.00            
ATOM    448  HA2 GLY    31     118.141  85.955  71.795  1.00  0.00            
ATOM    449  C   GLY    31     118.221  87.697  73.047  1.00  0.00            
ATOM    450  O   GLY    31     117.496  88.375  73.857  1.00  0.00            
ATOM    451  N   LYS    32     119.561  87.666  73.205  1.00  0.00            
ATOM    452  H   LYS    32     120.065  87.291  72.414  1.00  0.00            
ATOM    453  CA  LYS    32     120.350  88.564  73.992  1.00  0.00            
ATOM    454  HA  LYS    32     119.835  88.690  74.944  1.00  0.00            
ATOM    455  CB  LYS    32     121.775  88.061  74.159  1.00  0.00            
ATOM    456  HB1 LYS    32     122.191  88.862  74.770  1.00  0.00            
ATOM    457  HB2 LYS    32     122.273  87.962  73.194  1.00  0.00            
ATOM    458  CG  LYS    32     121.773  86.685  74.957  1.00  0.00            
ATOM    459  HG1 LYS    32     121.110  85.990  74.442  1.00  0.00            
ATOM    460  HG2 LYS    32     121.379  86.809  75.966  1.00  0.00            
ATOM    461  CD  LYS    32     123.230  86.086  75.063  1.00  0.00            
ATOM    462  HD1 LYS    32     123.706  86.694  75.832  1.00  0.00            
ATOM    463  HD2 LYS    32     123.643  86.146  74.056  1.00  0.00            
ATOM    464  CE  LYS    32     123.327  84.572  75.464  1.00  0.00            
ATOM    465  HE1 LYS    32     122.593  84.080  74.826  1.00  0.00            
ATOM    466  HE2 LYS    32     122.953  84.512  76.486  1.00  0.00            
ATOM    467  NZ  LYS    32     124.662  84.065  75.328  1.00  0.00            
ATOM    468  HZ1 LYS    32     125.336  84.498  75.943  1.00  0.00            
ATOM    469  HZ2 LYS    32     124.628  83.119  75.678  1.00  0.00            
ATOM    470  HZ3 LYS    32     125.026  84.075  74.385  1.00  0.00            
ATOM    471  C   LYS    32     120.444  89.986  73.431  1.00  0.00            
ATOM    472  O   LYS    32     120.497  90.214  72.260  1.00  0.00            
ATOM    473  N   THR    33     120.382  90.999  74.326  1.00  0.00            
ATOM    474  H   THR    33     120.179  90.748  75.283  1.00  0.00            
ATOM    475  CA  THR    33     120.471  92.445  74.016  1.00  0.00            
ATOM    476  HA  THR    33     119.630  92.736  73.386  1.00  0.00            
ATOM    477  CB  THR    33     120.228  93.215  75.319  1.00  0.00            
ATOM    478  HB  THR    33     120.613  94.234  75.291  1.00  0.00            
ATOM    479  CG2 THR    33     118.823  93.179  75.839  1.00  0.00            
ATOM    480 HG21 THR    33     118.672  92.630  76.768  1.00  0.00            
ATOM    481 HG22 THR    33     118.592  94.211  76.105  1.00  0.00            
ATOM    482 HG23 THR    33     118.107  92.807  75.106  1.00  0.00            
ATOM    483  OG1 THR    33     120.961  92.644  76.361  1.00  0.00            
ATOM    484  HG1 THR    33     120.683  93.151  77.127  1.00  0.00            
ATOM    485  C   THR    33     121.760  92.884  73.365  1.00  0.00            
ATOM    486  O   THR    33     121.681  93.655  72.408  1.00  0.00            
ATOM    487  N   LYS    34     122.917  92.485  73.883  1.00  0.00            
ATOM    488  H   LYS    34     122.993  91.828  74.646  1.00  0.00            
ATOM    489  CA  LYS    34     124.230  92.929  73.381  1.00  0.00            
ATOM    490  HA  LYS    34     124.064  93.453  72.440  1.00  0.00            
ATOM    491  CB  LYS    34     124.776  93.931  74.481  1.00  0.00            
ATOM    492  HB1 LYS    34     125.824  94.060  74.211  1.00  0.00            
ATOM    493  HB2 LYS    34     124.592  93.528  75.477  1.00  0.00            
ATOM    494  CG  LYS    34     124.065  95.292  74.224  1.00  0.00            
ATOM    495  HG1 LYS    34     124.633  96.032  74.788  1.00  0.00            
ATOM    496  HG2 LYS    34     123.057  95.361  74.634  1.00  0.00            
ATOM    497  CD  LYS    34     124.040  95.961  72.846  1.00  0.00            
ATOM    498  HD1 LYS    34     123.573  95.311  72.105  1.00  0.00            
ATOM    499  HD2 LYS    34     125.045  95.938  72.425  1.00  0.00            
ATOM    500  CE  LYS    34     123.308  97.321  72.759  1.00  0.00            
ATOM    501  HE1 LYS    34     123.662  98.005  73.530  1.00  0.00            
ATOM    502  HE2 LYS    34     122.233  97.271  72.929  1.00  0.00            
ATOM    503  NZ  LYS    34     123.365  97.971  71.429  1.00  0.00            
ATOM    504  HZ1 LYS    34     122.969  97.269  70.820  1.00  0.00            
ATOM    505  HZ2 LYS    34     122.835  98.829  71.479  1.00  0.00            
ATOM    506  HZ3 LYS    34     124.344  98.108  71.223  1.00  0.00            
ATOM    507  C   LYS    34     125.070  91.691  73.159  1.00  0.00            
ATOM    508  O   LYS    34     125.301  90.934  74.092  1.00  0.00            
ATOM    509  N   GLU    35     125.569  91.469  71.905  1.00  0.00            
ATOM    510  H   GLU    35     125.389  92.198  71.230  1.00  0.00            
ATOM    511  CA  GLU    35     126.512  90.386  71.514  1.00  0.00            
ATOM    512  HA  GLU    35     126.070  89.391  71.574  1.00  0.00            
ATOM    513  CB  GLU    35     126.816  90.571  70.002  1.00  0.00            
ATOM    514  HB1 GLU    35     127.772  90.084  69.811  1.00  0.00            
ATOM    515  HB2 GLU    35     126.898  91.650  69.869  1.00  0.00            
ATOM    516  CG  GLU    35     125.771  89.984  69.008  1.00  0.00            
ATOM    517  HG1 GLU    35     124.840  90.543  69.099  1.00  0.00            
ATOM    518  HG2 GLU    35     125.536  88.935  69.189  1.00  0.00            
ATOM    519  CD  GLU    35     126.242  90.121  67.586  1.00  0.00            
ATOM    520  OE1 GLU    35     125.807  89.297  66.756  1.00  0.00            
ATOM    521  OE2 GLU    35     127.043  90.986  67.251  1.00  0.00            
ATOM    522  C   GLU    35     127.820  90.328  72.321  1.00  0.00            
ATOM    523  O   GLU    35     128.425  91.376  72.444  1.00  0.00            
ATOM    524  N   GLY    36     128.199  89.146  72.818  1.00  0.00            
ATOM    525  H   GLY    36     127.537  88.390  72.707  1.00  0.00            
ATOM    526  CA  GLY    36     129.421  88.911  73.625  1.00  0.00            
ATOM    527  HA1 GLY    36     129.533  87.833  73.745  1.00  0.00            
ATOM    528  HA2 GLY    36     129.306  89.504  74.532  1.00  0.00            
ATOM    529  C   GLY    36     130.802  89.286  72.934  1.00  0.00            
ATOM    530  O   GLY    36     131.542  90.079  73.515  1.00  0.00            
ATOM    531  N   VAL    37     130.888  88.881  71.679  1.00  0.00            
ATOM    532  H   VAL    37     130.138  88.280  71.366  1.00  0.00            
ATOM    533  CA  VAL    37     131.936  89.224  70.667  1.00  0.00            
ATOM    534  HA  VAL    37     132.791  88.607  70.946  1.00  0.00            
ATOM    535  CB  VAL    37     131.552  88.681  69.309  1.00  0.00            
ATOM    536  HB  VAL    37     132.247  89.156  68.616  1.00  0.00            
ATOM    537  CG1 VAL    37     131.944  87.195  69.233  1.00  0.00            
ATOM    538 HG11 VAL    37     131.768  86.673  68.292  1.00  0.00            
ATOM    539 HG12 VAL    37     133.010  87.013  69.369  1.00  0.00            
ATOM    540 HG13 VAL    37     131.398  86.695  70.033  1.00  0.00            
ATOM    541  CG2 VAL    37     130.155  88.993  68.793  1.00  0.00            
ATOM    542 HG21 VAL    37     129.993  88.881  67.721  1.00  0.00            
ATOM    543 HG22 VAL    37     129.505  88.350  69.385  1.00  0.00            
ATOM    544 HG23 VAL    37     129.943  90.009  69.126  1.00  0.00            
ATOM    545  C   VAL    37     132.404  90.678  70.607  1.00  0.00            
ATOM    546  O   VAL    37     133.578  90.890  70.302  1.00  0.00            
ATOM    547  N   LEU    38     131.522  91.650  70.820  1.00  0.00            
ATOM    548  H   LEU    38     130.592  91.354  71.078  1.00  0.00            
ATOM    549  CA  LEU    38     131.892  93.068  71.118  1.00  0.00            
ATOM    550  HA  LEU    38     132.213  93.585  70.213  1.00  0.00            
ATOM    551  CB  LEU    38     130.630  93.793  71.507  1.00  0.00            
ATOM    552  HB1 LEU    38     130.955  94.815  71.703  1.00  0.00            
ATOM    553  HB2 LEU    38     130.199  93.418  72.436  1.00  0.00            
ATOM    554  CG  LEU    38     129.523  93.954  70.466  1.00  0.00            
ATOM    555  HG  LEU    38     129.208  92.947  70.193  1.00  0.00            
ATOM    556  CD1 LEU    38     128.314  94.712  70.973  1.00  0.00            
ATOM    557 HD11 LEU    38     128.060  94.283  71.942  1.00  0.00            
ATOM    558 HD12 LEU    38     128.472  95.785  71.073  1.00  0.00            
ATOM    559 HD13 LEU    38     127.489  94.520  70.287  1.00  0.00            
ATOM    560  CD2 LEU    38     129.985  94.635  69.205  1.00  0.00            
ATOM    561 HD21 LEU    38     130.783  94.101  68.689  1.00  0.00            
ATOM    562 HD22 LEU    38     129.091  94.957  68.671  1.00  0.00            
ATOM    563 HD23 LEU    38     130.557  95.531  69.446  1.00  0.00            
ATOM    564  C   LEU    38     132.925  93.314  72.202  1.00  0.00            
ATOM    565  O   LEU    38     133.781  94.186  72.027  1.00  0.00            
ATOM    566  N   TYR    39     132.935  92.546  73.272  1.00  0.00            
ATOM    567  H   TYR    39     132.185  91.881  73.395  1.00  0.00            
ATOM    568  CA  TYR    39     134.021  92.652  74.272  1.00  0.00            
ATOM    569  HA  TYR    39     134.639  93.507  73.999  1.00  0.00            
ATOM    570  CB  TYR    39     133.349  93.027  75.601  1.00  0.00            
ATOM    571  HB1 TYR    39     132.605  93.794  75.381  1.00  0.00            
ATOM    572  HB2 TYR    39     134.095  93.470  76.260  1.00  0.00            
ATOM    573  CG  TYR    39     132.544  91.936  76.301  1.00  0.00            
ATOM    574  CD1 TYR    39     133.191  91.004  77.146  1.00  0.00            
ATOM    575  HD1 TYR    39     134.237  91.180  77.345  1.00  0.00            
ATOM    576  CE1 TYR    39     132.398  89.995  77.715  1.00  0.00            
ATOM    577  HE1 TYR    39     132.853  89.270  78.373  1.00  0.00            
ATOM    578  CZ  TYR    39     131.019  89.905  77.525  1.00  0.00            
ATOM    579  OH  TYR    39     130.324  89.028  78.284  1.00  0.00            
ATOM    580  HH  TYR    39     129.528  88.779  77.808  1.00  0.00            
ATOM    581  CE2 TYR    39     130.382  90.873  76.694  1.00  0.00            
ATOM    582  HE2 TYR    39     129.313  90.898  76.539  1.00  0.00            
ATOM    583  CD2 TYR    39     131.173  91.896  76.103  1.00  0.00            
ATOM    584  HD2 TYR    39     130.675  92.695  75.574  1.00  0.00            
ATOM    585  C   TYR    39     134.914  91.410  74.419  1.00  0.00            
ATOM    586  O   TYR    39     135.948  91.533  75.064  1.00  0.00            
ATOM    587  N   VAL    40     134.591  90.202  73.926  1.00  0.00            
ATOM    588  H   VAL    40     133.610  90.131  73.695  1.00  0.00            
ATOM    589  CA  VAL    40     135.364  89.002  73.900  1.00  0.00            
ATOM    590  HA  VAL    40     136.410  89.186  74.143  1.00  0.00            
ATOM    591  CB  VAL    40     134.889  88.080  75.087  1.00  0.00            
ATOM    592  HB  VAL    40     135.074  88.566  76.045  1.00  0.00            
ATOM    593  CG1 VAL    40     133.491  87.547  75.192  1.00  0.00            
ATOM    594 HG11 VAL    40     132.834  88.407  75.064  1.00  0.00            
ATOM    595 HG12 VAL    40     133.108  86.788  74.510  1.00  0.00            
ATOM    596 HG13 VAL    40     133.291  87.141  76.184  1.00  0.00            
ATOM    597  CG2 VAL    40     135.786  86.903  75.125  1.00  0.00            
ATOM    598 HG21 VAL    40     135.639  86.185  74.319  1.00  0.00            
ATOM    599 HG22 VAL    40     136.834  87.197  75.167  1.00  0.00            
ATOM    600 HG23 VAL    40     135.558  86.282  75.991  1.00  0.00            
ATOM    601  C   VAL    40     135.312  88.401  72.516  1.00  0.00            
ATOM    602  O   VAL    40     134.451  87.629  72.156  1.00  0.00            
ATOM    603  N   GLY    41     136.357  88.613  71.717  1.00  0.00            
ATOM    604  H   GLY    41     137.156  89.086  72.116  1.00  0.00            
ATOM    605  CA  GLY    41     136.468  88.049  70.336  1.00  0.00            
ATOM    606  HA1 GLY    41     135.526  87.649  69.962  1.00  0.00            
ATOM    607  HA2 GLY    41     137.209  87.269  70.160  1.00  0.00            
ATOM    608  C   GLY    41     136.795  89.191  69.310  1.00  0.00            
ATOM    609  O   GLY    41     137.599  90.085  69.528  1.00  0.00            
ATOM    610  N   SER    42     136.214  88.996  68.113  1.00  0.00            
ATOM    611  H   SER    42     135.644  88.205  67.849  1.00  0.00            
ATOM    612  CA  SER    42     136.239  90.050  67.133  1.00  0.00            
ATOM    613  HA  SER    42     136.086  91.042  67.556  1.00  0.00            
ATOM    614  CB  SER    42     137.625  90.083  66.452  1.00  0.00            
ATOM    615  HB1 SER    42     137.850  89.057  66.161  1.00  0.00            
ATOM    616  HB2 SER    42     138.423  90.184  67.187  1.00  0.00            
ATOM    617  OG  SER    42     137.717  91.107  65.445  1.00  0.00            
ATOM    618  HG  SER    42     138.046  91.952  65.761  1.00  0.00            
ATOM    619  C   SER    42     135.160  89.863  66.064  1.00  0.00            
ATOM    620  O   SER    42     134.583  88.735  65.862  1.00  0.00            
ATOM    621  N   LYS    43     134.782  90.962  65.432  1.00  0.00            
ATOM    622  H   LYS    43     135.231  91.845  65.632  1.00  0.00            
ATOM    623  CA  LYS    43     133.902  91.093  64.274  1.00  0.00            
ATOM    624  HA  LYS    43     133.536  90.099  64.015  1.00  0.00            
ATOM    625  CB  LYS    43     132.674  91.943  64.599  1.00  0.00            
ATOM    626  HB1 LYS    43     132.183  92.086  63.637  1.00  0.00            
ATOM    627  HB2 LYS    43     132.995  92.948  64.876  1.00  0.00            
ATOM    628  CG  LYS    43     131.783  91.223  65.706  1.00  0.00            
ATOM    629  HG1 LYS    43     132.316  91.363  66.647  1.00  0.00            
ATOM    630  HG2 LYS    43     131.708  90.168  65.446  1.00  0.00            
ATOM    631  CD  LYS    43     130.485  91.936  65.772  1.00  0.00            
ATOM    632  HD1 LYS    43     130.691  92.994  65.935  1.00  0.00            
ATOM    633  HD2 LYS    43     129.917  91.654  66.658  1.00  0.00            
ATOM    634  CE  LYS    43     129.477  91.647  64.715  1.00  0.00            
ATOM    635  HE1 LYS    43     129.302  90.571  64.688  1.00  0.00            
ATOM    636  HE2 LYS    43     129.847  91.992  63.749  1.00  0.00            
ATOM    637  NZ  LYS    43     128.196  92.274  64.998  1.00  0.00            
ATOM    638  HZ1 LYS    43     128.294  93.212  65.358  1.00  0.00            
ATOM    639  HZ2 LYS    43     127.681  92.394  64.137  1.00  0.00            
ATOM    640  HZ3 LYS    43     127.729  91.629  65.619  1.00  0.00            
ATOM    641  C   LYS    43     134.666  91.645  63.046  1.00  0.00            
ATOM    642  O   LYS    43     135.688  92.292  63.209  1.00  0.00            
ATOM    643  N   THR    44     134.164  91.550  61.849  1.00  0.00            
ATOM    644  H   THR    44     133.329  91.045  61.588  1.00  0.00            
ATOM    645  CA  THR    44     134.569  92.406  60.738  1.00  0.00            
ATOM    646  HA  THR    44     135.654  92.461  60.652  1.00  0.00            
ATOM    647  CB  THR    44     134.131  91.698  59.429  1.00  0.00            
ATOM    648  HB  THR    44     134.066  92.445  58.637  1.00  0.00            
ATOM    649  CG2 THR    44     134.981  90.505  59.110  1.00  0.00            
ATOM    650 HG21 THR    44     135.120  89.971  60.049  1.00  0.00            
ATOM    651 HG22 THR    44     134.445  89.913  58.368  1.00  0.00            
ATOM    652 HG23 THR    44     135.978  90.847  58.832  1.00  0.00            
ATOM    653  OG1 THR    44     132.826  91.147  59.593  1.00  0.00            
ATOM    654  HG1 THR    44     132.426  91.057  58.725  1.00  0.00            
ATOM    655  C   THR    44     133.966  93.829  60.793  1.00  0.00            
ATOM    656  O   THR    44     133.082  94.195  61.566  1.00  0.00            
ATOM    657  N   LYS    45     134.559  94.628  59.953  1.00  0.00            
ATOM    658  H   LYS    45     135.399  94.289  59.507  1.00  0.00            
ATOM    659  CA  LYS    45     134.108  95.925  59.584  1.00  0.00            
ATOM    660  HA  LYS    45     133.393  96.198  60.361  1.00  0.00            
ATOM    661  CB  LYS    45     135.305  96.851  59.840  1.00  0.00            
ATOM    662  HB1 LYS    45     136.157  96.594  59.211  1.00  0.00            
ATOM    663  HB2 LYS    45     135.657  96.710  60.862  1.00  0.00            
ATOM    664  CG  LYS    45     134.861  98.319  59.720  1.00  0.00            
ATOM    665  HG1 LYS    45     134.075  98.545  60.442  1.00  0.00            
ATOM    666  HG2 LYS    45     134.506  98.562  58.719  1.00  0.00            
ATOM    667  CD  LYS    45     135.976  99.353  59.969  1.00  0.00            
ATOM    668  HD1 LYS    45     136.794  99.087  59.299  1.00  0.00            
ATOM    669  HD2 LYS    45     136.339  99.285  60.995  1.00  0.00            
ATOM    670  CE  LYS    45     135.446 100.787  59.718  1.00  0.00            
ATOM    671  HE1 LYS    45     134.644 101.049  60.407  1.00  0.00            
ATOM    672  HE2 LYS    45     134.989 100.818  58.730  1.00  0.00            
ATOM    673  NZ  LYS    45     136.490 101.766  59.943  1.00  0.00            
ATOM    674  HZ1 LYS    45     137.221 101.744  59.247  1.00  0.00            
ATOM    675  HZ2 LYS    45     136.105 102.696  59.854  1.00  0.00            
ATOM    676  HZ3 LYS    45     136.841 101.660  60.883  1.00  0.00            
ATOM    677  C   LYS    45     133.549  95.995  58.159  1.00  0.00            
ATOM    678  O   LYS    45     134.198  95.712  57.174  1.00  0.00            
ATOM    679  N   GLU    46     132.245  96.348  58.072  1.00  0.00            
ATOM    680  H   GLU    46     131.759  96.614  58.917  1.00  0.00            
ATOM    681  CA  GLU    46     131.532  96.720  56.780  1.00  0.00            
ATOM    682  HA  GLU    46     131.287  95.781  56.283  1.00  0.00            
ATOM    683  CB  GLU    46     130.237  97.518  57.130  1.00  0.00            
ATOM    684  HB1 GLU    46     129.766  97.923  56.235  1.00  0.00            
ATOM    685  HB2 GLU    46     130.423  98.391  57.756  1.00  0.00            
ATOM    686  CG  GLU    46     129.153  96.614  57.903  1.00  0.00            
ATOM    687  HG1 GLU    46     129.617  95.974  58.653  1.00  0.00            
ATOM    688  HG2 GLU    46     128.683  95.872  57.257  1.00  0.00            
ATOM    689  CD  GLU    46     127.957  97.308  58.418  1.00  0.00            
ATOM    690  OE1 GLU    46     127.238  96.795  59.342  1.00  0.00            
ATOM    691  OE2 GLU    46     127.739  98.475  58.055  1.00  0.00            
ATOM    692  C   GLU    46     132.432  97.520  55.816  1.00  0.00            
ATOM    693  O   GLU    46     133.268  98.301  56.205  1.00  0.00            
ATOM    694  N   GLY    47     132.194  97.246  54.544  1.00  0.00            
ATOM    695  H   GLY    47     131.396  96.778  54.138  1.00  0.00            
ATOM    696  CA  GLY    47     133.140  97.554  53.571  1.00  0.00            
ATOM    697  HA1 GLY    47     133.613  98.463  53.943  1.00  0.00            
ATOM    698  HA2 GLY    47     132.609  97.752  52.640  1.00  0.00            
ATOM    699  C   GLY    47     134.208  96.484  53.493  1.00  0.00            
ATOM    700  O   GLY    47     135.274  96.798  52.910  1.00  0.00            
ATOM    701  N   VAL    48     133.997  95.285  54.031  1.00  0.00            
ATOM    702  H   VAL    48     133.348  95.107  54.785  1.00  0.00            
ATOM    703  CA  VAL    48     134.817  94.215  53.592  1.00  0.00            
ATOM    704  HA  VAL    48     135.679  94.745  53.185  1.00  0.00            
ATOM    705  CB  VAL    48     135.248  93.173  54.653  1.00  0.00            
ATOM    706  HB  VAL    48     135.581  92.302  54.088  1.00  0.00            
ATOM    707  CG1 VAL    48     136.474  93.538  55.514  1.00  0.00            
ATOM    708 HG11 VAL    48     136.608  92.694  56.190  1.00  0.00            
ATOM    709 HG12 VAL    48     137.371  93.548  54.895  1.00  0.00            
ATOM    710 HG13 VAL    48     136.400  94.420  56.151  1.00  0.00            
ATOM    711  CG2 VAL    48     134.125  92.565  55.494  1.00  0.00            
ATOM    712 HG21 VAL    48     133.755  93.312  56.197  1.00  0.00            
ATOM    713 HG22 VAL    48     133.288  92.329  54.837  1.00  0.00            
ATOM    714 HG23 VAL    48     134.512  91.633  55.906  1.00  0.00            
ATOM    715  C   VAL    48     134.177  93.473  52.364  1.00  0.00            
ATOM    716  O   VAL    48     132.996  93.147  52.290  1.00  0.00            
ATOM    717  N   VAL    49     135.062  93.108  51.402  1.00  0.00            
ATOM    718  H   VAL    49     136.041  93.205  51.631  1.00  0.00            
ATOM    719  CA  VAL    49     134.651  92.187  50.273  1.00  0.00            
ATOM    720  HA  VAL    49     133.618  92.474  50.078  1.00  0.00            
ATOM    721  CB  VAL    49     135.269  92.567  48.910  1.00  0.00            
ATOM    722  HB  VAL    49     134.941  91.927  48.091  1.00  0.00            
ATOM    723  CG1 VAL    49     135.031  94.034  48.433  1.00  0.00            
ATOM    724 HG11 VAL    49     133.971  94.156  48.211  1.00  0.00            
ATOM    725 HG12 VAL    49     135.404  94.736  49.179  1.00  0.00            
ATOM    726 HG13 VAL    49     135.529  94.218  47.481  1.00  0.00            
ATOM    727  CG2 VAL    49     136.831  92.483  49.024  1.00  0.00            
ATOM    728 HG21 VAL    49     137.167  91.456  49.170  1.00  0.00            
ATOM    729 HG22 VAL    49     137.287  92.927  48.140  1.00  0.00            
ATOM    730 HG23 VAL    49     137.251  93.064  49.846  1.00  0.00            
ATOM    731  C   VAL    49     134.617  90.677  50.461  1.00  0.00            
ATOM    732  O   VAL    49     133.743  90.031  49.983  1.00  0.00            
ATOM    733  N   HIE    50     135.643  90.039  51.083  1.00  0.00            
ATOM    734  H   HIE    50     136.266  90.601  51.646  1.00  0.00            
ATOM    735  CA  HIE    50     135.659  88.546  51.365  1.00  0.00            
ATOM    736  HA  HIE    50     134.857  88.154  50.740  1.00  0.00            
ATOM    737  CB  HIE    50     137.012  87.938  50.974  1.00  0.00            
ATOM    738  HB1 HIE    50     137.045  86.869  51.183  1.00  0.00            
ATOM    739  HB2 HIE    50     137.798  88.440  51.539  1.00  0.00            
ATOM    740  CG  HIE    50     137.315  88.127  49.547  1.00  0.00            
ATOM    741  ND1 HIE    50     136.377  87.857  48.509  1.00  0.00            
ATOM    742  CE1 HIE    50     136.975  88.371  47.414  1.00  0.00            
ATOM    743  HE1 HIE    50     136.470  88.405  46.460  1.00  0.00            
ATOM    744  NE2 HIE    50     138.199  88.798  47.659  1.00  0.00            
ATOM    745  HE2 HIE    50     138.869  89.121  46.975  1.00  0.00            
ATOM    746  CD2 HIE    50     138.493  88.608  49.038  1.00  0.00            
ATOM    747  HD2 HIE    50     139.348  88.930  49.615  1.00  0.00            
ATOM    748  C   HIE    50     135.189  88.159  52.788  1.00  0.00            
ATOM    749  O   HIE    50     135.277  88.917  53.729  1.00  0.00            
ATOM    750  N   GLY    51     134.666  86.988  52.900  1.00  0.00            
ATOM    751  H   GLY    51     134.549  86.512  52.017  1.00  0.00            
ATOM    752  CA  GLY    51     134.407  86.411  54.215  1.00  0.00            
ATOM    753  HA1 GLY    51     134.579  87.070  55.066  1.00  0.00            
ATOM    754  HA2 GLY    51     135.133  85.602  54.283  1.00  0.00            
ATOM    755  C   GLY    51     132.953  85.820  54.321  1.00  0.00            
ATOM    756  O   GLY    51     132.004  86.247  53.703  1.00  0.00            
ATOM    757  N   VAL    52     132.839  84.804  55.163  1.00  0.00            
ATOM    758  H   VAL    52     133.744  84.456  55.445  1.00  0.00            
ATOM    759  CA  VAL    52     131.625  84.058  55.627  1.00  0.00            
ATOM    760  HA  VAL    52     131.312  83.417  54.802  1.00  0.00            
ATOM    761  CB  VAL    52     131.888  83.018  56.754  1.00  0.00            
ATOM    762  HB  VAL    52     132.468  82.217  56.296  1.00  0.00            
ATOM    763  CG1 VAL    52     132.520  83.566  58.000  1.00  0.00            
ATOM    764 HG11 VAL    52     132.429  82.806  58.776  1.00  0.00            
ATOM    765 HG12 VAL    52     133.556  83.850  57.815  1.00  0.00            
ATOM    766 HG13 VAL    52     131.830  84.345  58.322  1.00  0.00            
ATOM    767  CG2 VAL    52     130.510  82.350  57.124  1.00  0.00            
ATOM    768 HG21 VAL    52     130.017  82.079  56.191  1.00  0.00            
ATOM    769 HG22 VAL    52     130.708  81.461  57.724  1.00  0.00            
ATOM    770 HG23 VAL    52     129.887  83.033  57.701  1.00  0.00            
ATOM    771  C   VAL    52     130.457  84.976  55.842  1.00  0.00            
ATOM    772  O   VAL    52     129.382  84.730  55.262  1.00  0.00            
ATOM    773  N   ALA    53     130.592  86.011  56.570  1.00  0.00            
ATOM    774  H   ALA    53     131.421  86.277  57.082  1.00  0.00            
ATOM    775  CA  ALA    53     129.440  86.889  56.880  1.00  0.00            
ATOM    776  HA  ALA    53     128.639  86.157  56.973  1.00  0.00            
ATOM    777  CB  ALA    53     129.753  87.509  58.222  1.00  0.00            
ATOM    778  HB1 ALA    53     129.064  88.315  58.475  1.00  0.00            
ATOM    779  HB2 ALA    53     129.660  86.762  59.010  1.00  0.00            
ATOM    780  HB3 ALA    53     130.757  87.933  58.213  1.00  0.00            
ATOM    781  C   ALA    53     129.070  87.833  55.742  1.00  0.00            
ATOM    782  O   ALA    53     127.900  88.148  55.715  1.00  0.00            
ATOM    783  N   THR    54     129.917  88.268  54.784  1.00  0.00            
ATOM    784  H   THR    54     130.903  88.077  54.889  1.00  0.00            
ATOM    785  CA  THR    54     129.588  88.920  53.473  1.00  0.00            
ATOM    786  HA  THR    54     128.883  89.737  53.632  1.00  0.00            
ATOM    787  CB  THR    54     130.819  89.523  52.781  1.00  0.00            
ATOM    788  HB  THR    54     131.534  88.751  52.496  1.00  0.00            
ATOM    789  CG2 THR    54     130.296  90.361  51.594  1.00  0.00            
ATOM    790 HG21 THR    54     129.852  89.709  50.842  1.00  0.00            
ATOM    791 HG22 THR    54     129.554  91.112  51.864  1.00  0.00            
ATOM    792 HG23 THR    54     131.106  90.875  51.079  1.00  0.00            
ATOM    793  OG1 THR    54     131.394  90.468  53.620  1.00  0.00            
ATOM    794  HG1 THR    54     131.796  91.085  53.004  1.00  0.00            
ATOM    795  C   THR    54     128.893  87.968  52.537  1.00  0.00            
ATOM    796  O   THR    54     127.894  88.320  51.921  1.00  0.00            
ATOM    797  N   VAL    55     129.368  86.745  52.400  1.00  0.00            
ATOM    798  H   VAL    55     130.192  86.486  52.925  1.00  0.00            
ATOM    799  CA  VAL    55     128.584  85.671  51.752  1.00  0.00            
ATOM    800  HA  VAL    55     128.332  85.952  50.730  1.00  0.00            
ATOM    801  CB  VAL    55     129.390  84.347  51.707  1.00  0.00            
ATOM    802  HB  VAL    55     129.549  83.952  52.711  1.00  0.00            
ATOM    803  CG1 VAL    55     128.600  83.188  51.000  1.00  0.00            
ATOM    804 HG11 VAL    55     129.138  82.241  51.045  1.00  0.00            
ATOM    805 HG12 VAL    55     127.566  83.090  51.329  1.00  0.00            
ATOM    806 HG13 VAL    55     128.526  83.432  49.940  1.00  0.00            
ATOM    807  CG2 VAL    55     130.653  84.605  50.843  1.00  0.00            
ATOM    808 HG21 VAL    55     130.253  85.185  50.011  1.00  0.00            
ATOM    809 HG22 VAL    55     131.465  85.175  51.294  1.00  0.00            
ATOM    810 HG23 VAL    55     131.038  83.647  50.493  1.00  0.00            
ATOM    811  C   VAL    55     127.183  85.564  52.385  1.00  0.00            
ATOM    812  O   VAL    55     126.234  85.656  51.536  1.00  0.00            
ATOM    813  N   ALA    56     126.919  85.500  53.688  1.00  0.00            
ATOM    814  H   ALA    56     127.723  85.410  54.293  1.00  0.00            
ATOM    815  CA  ALA    56     125.533  85.421  54.206  1.00  0.00            
ATOM    816  HA  ALA    56     124.894  84.786  53.592  1.00  0.00            
ATOM    817  CB  ALA    56     125.550  84.872  55.652  1.00  0.00            
ATOM    818  HB1 ALA    56     124.520  84.825  56.005  1.00  0.00            
ATOM    819  HB2 ALA    56     125.798  83.817  55.533  1.00  0.00            
ATOM    820  HB3 ALA    56     126.171  85.411  56.367  1.00  0.00            
ATOM    821  C   ALA    56     124.802  86.736  54.082  1.00  0.00            
ATOM    822  O   ALA    56     123.588  86.684  53.880  1.00  0.00            
ATOM    823  N   GLU    57     125.454  87.923  54.106  1.00  0.00            
ATOM    824  H   GLU    57     126.428  88.012  54.358  1.00  0.00            
ATOM    825  CA  GLU    57     124.731  89.223  53.711  1.00  0.00            
ATOM    826  HA  GLU    57     123.762  89.253  54.209  1.00  0.00            
ATOM    827  CB  GLU    57     125.421  90.463  54.166  1.00  0.00            
ATOM    828  HB1 GLU    57     126.260  90.829  53.575  1.00  0.00            
ATOM    829  HB2 GLU    57     125.770  90.281  55.183  1.00  0.00            
ATOM    830  CG  GLU    57     124.449  91.673  54.272  1.00  0.00            
ATOM    831  HG1 GLU    57     123.555  91.408  54.837  1.00  0.00            
ATOM    832  HG2 GLU    57     124.213  91.972  53.251  1.00  0.00            
ATOM    833  CD  GLU    57     124.939  92.855  55.035  1.00  0.00            
ATOM    834  OE1 GLU    57     124.167  93.761  55.394  1.00  0.00            
ATOM    835  OE2 GLU    57     126.142  92.910  55.419  1.00  0.00            
ATOM    836  C   GLU    57     124.342  89.272  52.298  1.00  0.00            
ATOM    837  O   GLU    57     123.266  89.807  52.024  1.00  0.00            
ATOM    838  N   LYS    58     125.140  88.764  51.386  1.00  0.00            
ATOM    839  H   LYS    58     126.123  88.686  51.604  1.00  0.00            
ATOM    840  CA  LYS    58     124.835  88.659  49.926  1.00  0.00            
ATOM    841  HA  LYS    58     124.581  89.684  49.658  1.00  0.00            
ATOM    842  CB  LYS    58     126.042  88.138  49.164  1.00  0.00            
ATOM    843  HB1 LYS    58     125.669  87.791  48.201  1.00  0.00            
ATOM    844  HB2 LYS    58     126.524  87.346  49.737  1.00  0.00            
ATOM    845  CG  LYS    58     126.936  89.295  48.789  1.00  0.00            
ATOM    846  HG1 LYS    58     127.077  89.975  49.630  1.00  0.00            
ATOM    847  HG2 LYS    58     126.402  89.926  48.079  1.00  0.00            
ATOM    848  CD  LYS    58     128.267  88.955  48.178  1.00  0.00            
ATOM    849  HD1 LYS    58     128.916  88.281  48.737  1.00  0.00            
ATOM    850  HD2 LYS    58     128.789  89.877  47.922  1.00  0.00            
ATOM    851  CE  LYS    58     128.036  88.073  46.957  1.00  0.00            
ATOM    852  HE1 LYS    58     127.202  88.446  46.363  1.00  0.00            
ATOM    853  HE2 LYS    58     127.757  87.067  47.271  1.00  0.00            
ATOM    854  NZ  LYS    58     129.252  87.978  46.105  1.00  0.00            
ATOM    855  HZ1 LYS    58     129.073  87.429  45.276  1.00  0.00            
ATOM    856  HZ2 LYS    58     129.547  88.887  45.776  1.00  0.00            
ATOM    857  HZ3 LYS    58     129.973  87.512  46.637  1.00  0.00            
ATOM    858  C   LYS    58     123.558  87.823  49.692  1.00  0.00            
ATOM    859  O   LYS    58     122.625  88.317  49.073  1.00  0.00            
ATOM    860  N   THR    59     123.529  86.616  50.223  1.00  0.00            
ATOM    861  H   THR    59     124.366  86.271  50.671  1.00  0.00            
ATOM    862  CA  THR    59     122.450  85.686  50.167  1.00  0.00            
ATOM    863  HA  THR    59     122.228  85.391  49.142  1.00  0.00            
ATOM    864  CB  THR    59     122.841  84.374  50.954  1.00  0.00            
ATOM    865  HB  THR    59     122.613  84.329  52.019  1.00  0.00            
ATOM    866  CG2 THR    59     121.997  83.259  50.477  1.00  0.00            
ATOM    867 HG21 THR    59     122.209  82.397  51.111  1.00  0.00            
ATOM    868 HG22 THR    59     120.940  83.525  50.505  1.00  0.00            
ATOM    869 HG23 THR    59     122.323  82.898  49.502  1.00  0.00            
ATOM    870  OG1 THR    59     124.125  83.968  50.736  1.00  0.00            
ATOM    871  HG1 THR    59     124.667  84.311  51.451  1.00  0.00            
ATOM    872  C   THR    59     121.084  86.248  50.753  1.00  0.00            
ATOM    873  O   THR    59     120.184  86.320  49.962  1.00  0.00            
ATOM    874  N   LYS    60     121.183  86.802  52.041  1.00  0.00            
ATOM    875  H   LYS    60     122.051  86.626  52.526  1.00  0.00            
ATOM    876  CA  LYS    60     120.090  87.362  52.797  1.00  0.00            
ATOM    877  HA  LYS    60     119.327  86.600  52.957  1.00  0.00            
ATOM    878  CB  LYS    60     120.595  87.934  54.124  1.00  0.00            
ATOM    879  HB1 LYS    60     121.418  88.628  53.960  1.00  0.00            
ATOM    880  HB2 LYS    60     120.865  87.113  54.788  1.00  0.00            
ATOM    881  CG  LYS    60     119.498  88.811  54.872  1.00  0.00            
ATOM    882  HG1 LYS    60     118.692  88.219  55.305  1.00  0.00            
ATOM    883  HG2 LYS    60     119.121  89.701  54.369  1.00  0.00            
ATOM    884  CD  LYS    60     120.085  89.412  56.110  1.00  0.00            
ATOM    885  HD1 LYS    60     120.593  90.313  55.766  1.00  0.00            
ATOM    886  HD2 LYS    60     120.855  88.836  56.623  1.00  0.00            
ATOM    887  CE  LYS    60     119.136  89.836  57.161  1.00  0.00            
ATOM    888  HE1 LYS    60     119.705  90.060  58.064  1.00  0.00            
ATOM    889  HE2 LYS    60     118.522  88.941  57.260  1.00  0.00            
ATOM    890  NZ  LYS    60     118.396  91.064  56.862  1.00  0.00            
ATOM    891  HZ1 LYS    60     117.766  90.917  56.087  1.00  0.00            
ATOM    892  HZ2 LYS    60     117.830  91.349  57.648  1.00  0.00            
ATOM    893  HZ3 LYS    60     119.075  91.760  56.591  1.00  0.00            
ATOM    894  C   LYS    60     119.394  88.463  51.949  1.00  0.00            
ATOM    895  O   LYS    60     118.132  88.564  51.879  1.00  0.00            
ATOM    896  N   GLU    61     120.196  89.347  51.308  1.00  0.00            
ATOM    897  H   GLU    61     121.197  89.243  51.219  1.00  0.00            
ATOM    898  CA  GLU    61     119.800  90.386  50.409  1.00  0.00            
ATOM    899  HA  GLU    61     118.830  90.804  50.680  1.00  0.00            
ATOM    900  CB  GLU    61     120.853  91.517  50.373  1.00  0.00            
ATOM    901  HB1 GLU    61     120.419  92.216  49.659  1.00  0.00            
ATOM    902  HB2 GLU    61     121.882  91.233  50.153  1.00  0.00            
ATOM    903  CG  GLU    61     120.869  92.333  51.715  1.00  0.00            
ATOM    904  HG1 GLU    61     121.558  91.943  52.464  1.00  0.00            
ATOM    905  HG2 GLU    61     119.885  92.224  52.170  1.00  0.00            
ATOM    906  CD  GLU    61     121.280  93.865  51.499  1.00  0.00            
ATOM    907  OE1 GLU    61     121.735  94.245  50.386  1.00  0.00            
ATOM    908  OE2 GLU    61     120.949  94.672  52.381  1.00  0.00            
ATOM    909  C   GLU    61     119.438  89.939  48.982  1.00  0.00            
ATOM    910  O   GLU    61     119.140  90.832  48.112  1.00  0.00            
ATOM    911  N   GLN    62     119.461  88.646  48.653  1.00  0.00            
ATOM    912  H   GLN    62     119.627  88.031  49.436  1.00  0.00            
ATOM    913  CA  GLN    62     119.136  87.847  47.427  1.00  0.00            
ATOM    914  HA  GLN    62     119.407  86.844  47.755  1.00  0.00            
ATOM    915  CB  GLN    62     117.632  87.914  47.198  1.00  0.00            
ATOM    916  HB1 GLN    62     117.442  87.485  46.214  1.00  0.00            
ATOM    917  HB2 GLN    62     117.232  88.927  47.156  1.00  0.00            
ATOM    918  CG  GLN    62     116.803  87.049  48.190  1.00  0.00            
ATOM    919  HG1 GLN    62     115.748  87.297  48.071  1.00  0.00            
ATOM    920  HG2 GLN    62     116.958  87.334  49.230  1.00  0.00            
ATOM    921  CD  GLN    62     117.106  85.516  48.117  1.00  0.00            
ATOM    922  OE1 GLN    62     117.168  84.923  47.025  1.00  0.00            
ATOM    923  NE2 GLN    62     117.314  84.910  49.238  1.00  0.00            
ATOM    924 HE21 GLN    62     117.720  85.449  49.990  1.00  0.00            
ATOM    925 HE22 GLN    62     117.509  83.920  49.208  1.00  0.00            
ATOM    926  C   GLN    62     120.042  88.350  46.271  1.00  0.00            
ATOM    927  O   GLN    62     119.622  88.433  45.136  1.00  0.00            
ATOM    928  N   VAL    63     121.285  88.798  46.538  1.00  0.00            
ATOM    929  H   VAL    63     121.483  88.812  47.528  1.00  0.00            
ATOM    930  CA  VAL    63     122.145  89.528  45.597  1.00  0.00            
ATOM    931  HA  VAL    63     121.487  90.308  45.215  1.00  0.00            
ATOM    932  CB  VAL    63     123.387  90.278  46.199  1.00  0.00            
ATOM    933  HB  VAL    63     123.981  89.486  46.654  1.00  0.00            
ATOM    934  CG1 VAL    63     124.181  91.064  45.139  1.00  0.00            
ATOM    935 HG11 VAL    63     123.587  91.916  44.806  1.00  0.00            
ATOM    936 HG12 VAL    63     125.129  91.452  45.512  1.00  0.00            
ATOM    937 HG13 VAL    63     124.358  90.414  44.282  1.00  0.00            
ATOM    938  CG2 VAL    63     123.032  91.285  47.354  1.00  0.00            
ATOM    939 HG21 VAL    63     122.379  92.041  46.918  1.00  0.00            
ATOM    940 HG22 VAL    63     122.512  90.793  48.176  1.00  0.00            
ATOM    941 HG23 VAL    63     123.962  91.635  47.801  1.00  0.00            
ATOM    942  C   VAL    63     122.512  88.564  44.420  1.00  0.00            
ATOM    943  O   VAL    63     123.030  87.498  44.748  1.00  0.00            
ATOM    944  N   THR    64     122.176  88.853  43.178  1.00  0.00            
ATOM    945  H   THR    64     121.594  89.650  42.962  1.00  0.00            
ATOM    946  CA  THR    64     122.587  88.042  42.006  1.00  0.00            
ATOM    947  HA  THR    64     122.416  87.014  42.326  1.00  0.00            
ATOM    948  CB  THR    64     121.708  88.367  40.762  1.00  0.00            
ATOM    949  HB  THR    64     122.082  87.873  39.866  1.00  0.00            
ATOM    950  CG2 THR    64     120.250  87.899  40.901  1.00  0.00            
ATOM    951 HG21 THR    64     119.889  88.243  41.870  1.00  0.00            
ATOM    952 HG22 THR    64     119.522  88.290  40.190  1.00  0.00            
ATOM    953 HG23 THR    64     120.262  86.814  40.799  1.00  0.00            
ATOM    954  OG1 THR    64     121.645  89.777  40.427  1.00  0.00            
ATOM    955  HG1 THR    64     122.518  90.101  40.192  1.00  0.00            
ATOM    956  C   THR    64     124.072  88.104  41.716  1.00  0.00            
ATOM    957  O   THR    64     124.672  89.135  41.916  1.00  0.00            
ATOM    958  N   ASN    65     124.630  87.016  41.169  1.00  0.00            
ATOM    959  H   ASN    65     124.019  86.226  41.025  1.00  0.00            
ATOM    960  CA  ASN    65     126.041  86.827  40.880  1.00  0.00            
ATOM    961  HA  ASN    65     126.627  87.225  41.709  1.00  0.00            
ATOM    962  CB  ASN    65     126.298  85.308  40.775  1.00  0.00            
ATOM    963  HB1 ASN    65     125.726  84.825  39.983  1.00  0.00            
ATOM    964  HB2 ASN    65     125.992  84.880  41.730  1.00  0.00            
ATOM    965  CG  ASN    65     127.798  85.088  40.766  1.00  0.00            
ATOM    966  OD1 ASN    65     128.575  85.603  41.569  1.00  0.00            
ATOM    967  ND2 ASN    65     128.263  84.323  39.815  1.00  0.00            
ATOM    968 HD21 ASN    65     127.688  83.931  39.083  1.00  0.00            
ATOM    969 HD22 ASN    65     129.250  84.115  39.846  1.00  0.00            
ATOM    970  C   ASN    65     126.515  87.655  39.673  1.00  0.00            
ATOM    971  O   ASN    65     127.594  88.182  39.761  1.00  0.00            
ATOM    972  N   VAL    66     125.725  87.723  38.582  1.00  0.00            
ATOM    973  H   VAL    66     124.794  87.380  38.773  1.00  0.00            
ATOM    974  CA  VAL    66     125.864  88.596  37.385  1.00  0.00            
ATOM    975  HA  VAL    66     126.449  89.469  37.675  1.00  0.00            
ATOM    976  CB  VAL    66     126.660  87.842  36.251  1.00  0.00            
ATOM    977  HB  VAL    66     126.708  88.490  35.375  1.00  0.00            
ATOM    978  CG1 VAL    66     128.161  87.776  36.645  1.00  0.00            
ATOM    979 HG11 VAL    66     128.569  88.785  36.701  1.00  0.00            
ATOM    980 HG12 VAL    66     128.271  87.292  37.616  1.00  0.00            
ATOM    981 HG13 VAL    66     128.662  87.139  35.916  1.00  0.00            
ATOM    982  CG2 VAL    66     126.102  86.535  35.805  1.00  0.00            
ATOM    983 HG21 VAL    66     126.653  86.322  34.889  1.00  0.00            
ATOM    984 HG22 VAL    66     126.158  85.740  36.548  1.00  0.00            
ATOM    985 HG23 VAL    66     125.030  86.651  35.644  1.00  0.00            
ATOM    986  C   VAL    66     124.516  89.080  36.826  1.00  0.00            
ATOM    987  O   VAL    66     123.515  88.669  37.355  1.00  0.00            
ATOM    988  N   GLY    67     124.545  89.954  35.824  1.00  0.00            
ATOM    989  H   GLY    67     125.464  90.336  35.653  1.00  0.00            
ATOM    990  CA  GLY    67     123.358  90.649  35.331  1.00  0.00            
ATOM    991  HA1 GLY    67     122.632  89.885  35.055  1.00  0.00            
ATOM    992  HA2 GLY    67     123.590  91.110  34.371  1.00  0.00            
ATOM    993  C   GLY    67     122.645  91.650  36.265  1.00  0.00            
ATOM    994  O   GLY    67     121.450  91.708  36.147  1.00  0.00            
ATOM    995  N   GLY    68     123.351  92.261  37.229  1.00  0.00            
ATOM    996  H   GLY    68     124.327  92.012  37.305  1.00  0.00            
ATOM    997  CA  GLY    68     122.893  93.235  38.164  1.00  0.00            
ATOM    998  HA1 GLY    68     123.727  93.402  38.844  1.00  0.00            
ATOM    999  HA2 GLY    68     121.995  92.962  38.719  1.00  0.00            
ATOM   1000  C   GLY    68     122.499  94.536  37.493  1.00  0.00            
ATOM   1001  O   GLY    68     123.187  95.003  36.568  1.00  0.00            
ATOM   1002  N   ALA    69     121.419  95.220  37.996  1.00  0.00            
ATOM   1003  H   ALA    69     121.028  94.957  38.889  1.00  0.00            
ATOM   1004  CA  ALA    69     120.848  96.484  37.346  1.00  0.00            
ATOM   1005  HA  ALA    69     121.560  97.016  36.716  1.00  0.00            
ATOM   1006  CB  ALA    69     119.815  95.955  36.340  1.00  0.00            
ATOM   1007  HB1 ALA    69     120.200  95.195  35.660  1.00  0.00            
ATOM   1008  HB2 ALA    69     118.954  95.556  36.875  1.00  0.00            
ATOM   1009  HB3 ALA    69     119.409  96.686  35.641  1.00  0.00            
ATOM   1010  C   ALA    69     120.241  97.405  38.370  1.00  0.00            
ATOM   1011  O   ALA    69     119.976  97.053  39.515  1.00  0.00            
ATOM   1012  N   VAL    70     120.105  98.640  37.918  1.00  0.00            
ATOM   1013  H   VAL    70     120.294  98.861  36.951  1.00  0.00            
ATOM   1014  CA  VAL    70     119.309  99.623  38.652  1.00  0.00            
ATOM   1015  HA  VAL    70     119.918  99.720  39.550  1.00  0.00            
ATOM   1016  CB  VAL    70     119.385 100.968  37.995  1.00  0.00            
ATOM   1017  HB  VAL    70     118.749 101.659  38.550  1.00  0.00            
ATOM   1018  CG1 VAL    70     120.805 101.552  38.221  1.00  0.00            
ATOM   1019 HG11 VAL    70     120.945 102.566  37.848  1.00  0.00            
ATOM   1020 HG12 VAL    70     120.836 101.605  39.309  1.00  0.00            
ATOM   1021 HG13 VAL    70     121.466 100.838  37.730  1.00  0.00            
ATOM   1022  CG2 VAL    70     118.956 101.065  36.548  1.00  0.00            
ATOM   1023 HG21 VAL    70     118.796 102.127  36.366  1.00  0.00            
ATOM   1024 HG22 VAL    70     119.777 100.717  35.920  1.00  0.00            
ATOM   1025 HG23 VAL    70     118.028 100.498  36.484  1.00  0.00            
ATOM   1026  C   VAL    70     117.886  99.260  39.099  1.00  0.00            
ATOM   1027  O   VAL    70     117.589  99.431  40.281  1.00  0.00            
ATOM   1028  N   VAL    71     117.008  98.647  38.272  1.00  0.00            
ATOM   1029  H   VAL    71     117.295  98.501  37.315  1.00  0.00            
ATOM   1030  CA  VAL    71     115.713  98.110  38.633  1.00  0.00            
ATOM   1031  HA  VAL    71     115.726  98.200  39.719  1.00  0.00            
ATOM   1032  CB  VAL    71     114.535  98.915  37.956  1.00  0.00            
ATOM   1033  HB  VAL    71     113.580  98.428  38.153  1.00  0.00            
ATOM   1034  CG1 VAL    71     114.457 100.357  38.483  1.00  0.00            
ATOM   1035 HG11 VAL    71     113.480 100.824  38.355  1.00  0.00            
ATOM   1036 HG12 VAL    71     114.520 100.177  39.556  1.00  0.00            
ATOM   1037 HG13 VAL    71     115.295 100.968  38.148  1.00  0.00            
ATOM   1038  CG2 VAL    71     114.553  98.978  36.404  1.00  0.00            
ATOM   1039 HG21 VAL    71     113.692  99.586  36.130  1.00  0.00            
ATOM   1040 HG22 VAL    71     115.440  99.509  36.059  1.00  0.00            
ATOM   1041 HG23 VAL    71     114.346  97.971  36.041  1.00  0.00            
ATOM   1042  C   VAL    71     115.686  96.587  38.342  1.00  0.00            
ATOM   1043  O   VAL    71     116.090  96.126  37.240  1.00  0.00            
ATOM   1044  N   THR    72     115.107  95.786  39.213  1.00  0.00            
ATOM   1045  H   THR    72     114.835  96.211  40.088  1.00  0.00            
ATOM   1046  CA  THR    72     114.587  94.435  38.964  1.00  0.00            
ATOM   1047  HA  THR    72     114.941  94.043  38.010  1.00  0.00            
ATOM   1048  CB  THR    72     115.194  93.428  39.970  1.00  0.00            
ATOM   1049  HB  THR    72     114.859  92.416  39.743  1.00  0.00            
ATOM   1050  CG2 THR    72     116.780  93.493  39.869  1.00  0.00            
ATOM   1051 HG21 THR    72     117.155  93.475  38.845  1.00  0.00            
ATOM   1052 HG22 THR    72     117.269  94.253  40.478  1.00  0.00            
ATOM   1053 HG23 THR    72     116.995  92.465  40.160  1.00  0.00            
ATOM   1054  OG1 THR    72     114.877  93.933  41.281  1.00  0.00            
ATOM   1055  HG1 THR    72     115.473  93.481  41.883  1.00  0.00            
ATOM   1056  C   THR    72     113.084  94.441  38.983  1.00  0.00            
ATOM   1057  O   THR    72     112.449  95.479  39.105  1.00  0.00            
ATOM   1058  N   GLY    73     112.457  93.282  38.648  1.00  0.00            
ATOM   1059  H   GLY    73     112.958  92.480  38.292  1.00  0.00            
ATOM   1060  CA  GLY    73     111.030  93.215  38.508  1.00  0.00            
ATOM   1061  HA1 GLY    73     110.704  92.623  37.653  1.00  0.00            
ATOM   1062  HA2 GLY    73     110.574  94.165  38.229  1.00  0.00            
ATOM   1063  C   GLY    73     110.384  92.727  39.837  1.00  0.00            
ATOM   1064  O   GLY    73     109.380  93.330  40.205  1.00  0.00            
ATOM   1065  N   VAL    74     110.867  91.724  40.556  1.00  0.00            
ATOM   1066  H   VAL    74     111.619  91.185  40.150  1.00  0.00            
ATOM   1067  CA  VAL    74     110.372  91.368  41.892  1.00  0.00            
ATOM   1068  HA  VAL    74     109.377  90.972  41.691  1.00  0.00            
ATOM   1069  CB  VAL    74     111.216  90.138  42.373  1.00  0.00            
ATOM   1070  HB  VAL    74     112.281  90.364  42.311  1.00  0.00            
ATOM   1071  CG1 VAL    74     110.948  89.634  43.811  1.00  0.00            
ATOM   1072 HG11 VAL    74     111.224  90.378  44.558  1.00  0.00            
ATOM   1073 HG12 VAL    74     109.962  89.222  44.026  1.00  0.00            
ATOM   1074 HG13 VAL    74     111.592  88.755  43.866  1.00  0.00            
ATOM   1075  CG2 VAL    74     110.975  89.021  41.320  1.00  0.00            
ATOM   1076 HG21 VAL    74     111.263  88.058  41.740  1.00  0.00            
ATOM   1077 HG22 VAL    74     109.942  89.007  40.973  1.00  0.00            
ATOM   1078 HG23 VAL    74     111.473  89.222  40.371  1.00  0.00            
ATOM   1079  C   VAL    74     110.163  92.484  42.898  1.00  0.00            
ATOM   1080  O   VAL    74     111.049  93.257  43.226  1.00  0.00            
ATOM   1081  N   THR    75     108.941  92.501  43.421  1.00  0.00            
ATOM   1082  H   THR    75     108.360  91.711  43.179  1.00  0.00            
ATOM   1083  CA  THR    75     108.387  93.558  44.341  1.00  0.00            
ATOM   1084  HA  THR    75     109.155  94.324  44.448  1.00  0.00            
ATOM   1085  CB  THR    75     107.120  94.142  43.784  1.00  0.00            
ATOM   1086  HB  THR    75     106.613  94.720  44.557  1.00  0.00            
ATOM   1087  CG2 THR    75     107.354  95.093  42.565  1.00  0.00            
ATOM   1088 HG21 THR    75     106.405  95.607  42.413  1.00  0.00            
ATOM   1089 HG22 THR    75     108.146  95.821  42.743  1.00  0.00            
ATOM   1090 HG23 THR    75     107.663  94.425  41.762  1.00  0.00            
ATOM   1091  OG1 THR    75     106.215  93.180  43.254  1.00  0.00            
ATOM   1092  HG1 THR    75     105.451  93.636  42.893  1.00  0.00            
ATOM   1093  C   THR    75     108.235  93.044  45.737  1.00  0.00            
ATOM   1094  O   THR    75     108.130  91.834  46.008  1.00  0.00            
ATOM   1095  N   ALA    76     108.190  93.888  46.849  1.00  0.00            
ATOM   1096  H   ALA    76     108.266  94.868  46.618  1.00  0.00            
ATOM   1097  CA  ALA    76     107.840  93.466  48.187  1.00  0.00            
ATOM   1098  HA  ALA    76     108.242  92.467  48.356  1.00  0.00            
ATOM   1099  CB  ALA    76     108.535  94.474  49.071  1.00  0.00            
ATOM   1100  HB1 ALA    76     108.352  94.304  50.132  1.00  0.00            
ATOM   1101  HB2 ALA    76     109.604  94.411  48.869  1.00  0.00            
ATOM   1102  HB3 ALA    76     108.221  95.501  48.885  1.00  0.00            
ATOM   1103  C   ALA    76     106.278  93.434  48.411  1.00  0.00            
ATOM   1104  O   ALA    76     105.786  93.850  49.466  1.00  0.00            
ATOM   1105  N   VAL    77     105.640  92.698  47.470  1.00  0.00            
ATOM   1106  H   VAL    77     106.145  92.369  46.659  1.00  0.00            
ATOM   1107  CA  VAL    77     104.209  92.162  47.480  1.00  0.00            
ATOM   1108  HA  VAL    77     104.003  91.912  48.521  1.00  0.00            
ATOM   1109  CB  VAL    77     103.171  93.167  46.943  1.00  0.00            
ATOM   1110  HB  VAL    77     102.206  92.696  47.129  1.00  0.00            
ATOM   1111  CG1 VAL    77     103.223  94.454  47.790  1.00  0.00            
ATOM   1112 HG11 VAL    77     102.432  95.081  47.378  1.00  0.00            
ATOM   1113 HG12 VAL    77     103.045  94.275  48.851  1.00  0.00            
ATOM   1114 HG13 VAL    77     104.099  95.101  47.821  1.00  0.00            
ATOM   1115  CG2 VAL    77     103.195  93.584  45.458  1.00  0.00            
ATOM   1116 HG21 VAL    77     102.977  92.696  44.866  1.00  0.00            
ATOM   1117 HG22 VAL    77     102.419  94.306  45.203  1.00  0.00            
ATOM   1118 HG23 VAL    77     104.255  93.757  45.271  1.00  0.00            
ATOM   1119  C   VAL    77     104.168  90.791  46.855  1.00  0.00            
ATOM   1120  O   VAL    77     105.099  90.381  46.183  1.00  0.00            
ATOM   1121  N   ALA    78     103.002  90.098  46.980  1.00  0.00            
ATOM   1122  H   ALA    78     102.246  90.403  47.577  1.00  0.00            
ATOM   1123  CA  ALA    78     102.791  88.702  46.475  1.00  0.00            
ATOM   1124  HA  ALA    78     103.433  87.966  46.961  1.00  0.00            
ATOM   1125  CB  ALA    78     101.307  88.125  46.651  1.00  0.00            
ATOM   1126  HB1 ALA    78     101.249  87.132  46.205  1.00  0.00            
ATOM   1127  HB2 ALA    78     101.151  88.155  47.730  1.00  0.00            
ATOM   1128  HB3 ALA    78     100.721  88.745  45.974  1.00  0.00            
ATOM   1129  C   ALA    78     103.191  88.453  45.015  1.00  0.00            
ATOM   1130  O   ALA    78     102.637  89.169  44.141  1.00  0.00            
ATOM   1131  N   GLN    79     104.098  87.565  44.771  1.00  0.00            
ATOM   1132  H   GLN    79     104.476  86.957  45.482  1.00  0.00            
ATOM   1133  CA  GLN    79     104.587  87.462  43.378  1.00  0.00            
ATOM   1134  HA  GLN    79     104.573  88.467  42.956  1.00  0.00            
ATOM   1135  CB  GLN    79     106.021  87.079  43.271  1.00  0.00            
ATOM   1136  HB1 GLN    79     106.359  86.883  42.253  1.00  0.00            
ATOM   1137  HB2 GLN    79     106.207  86.112  43.737  1.00  0.00            
ATOM   1138  CG  GLN    79     107.005  88.020  43.989  1.00  0.00            
ATOM   1139  HG1 GLN    79     107.971  87.519  44.055  1.00  0.00            
ATOM   1140  HG2 GLN    79     106.696  88.196  45.019  1.00  0.00            
ATOM   1141  CD  GLN    79     107.044  89.328  43.312  1.00  0.00            
ATOM   1142  OE1 GLN    79     107.913  89.522  42.505  1.00  0.00            
ATOM   1143  NE2 GLN    79     106.125  90.242  43.559  1.00  0.00            
ATOM   1144 HE21 GLN    79     105.643  90.137  44.440  1.00  0.00            
ATOM   1145 HE22 GLN    79     106.090  91.149  43.116  1.00  0.00            
ATOM   1146  C   GLN    79     103.623  86.582  42.540  1.00  0.00            
ATOM   1147  O   GLN    79     103.229  85.529  43.037  1.00  0.00            
ATOM   1148  N   LYS    80     103.510  86.942  41.268  1.00  0.00            
ATOM   1149  H   LYS    80     103.764  87.843  40.889  1.00  0.00            
ATOM   1150  CA  LYS    80     102.817  86.216  40.280  1.00  0.00            
ATOM   1151  HA  LYS    80     102.910  85.183  40.617  1.00  0.00            
ATOM   1152  CB  LYS    80     101.361  86.682  40.322  1.00  0.00            
ATOM   1153  HB1 LYS    80     101.184  87.656  39.868  1.00  0.00            
ATOM   1154  HB2 LYS    80     101.053  86.728  41.367  1.00  0.00            
ATOM   1155  CG  LYS    80     100.501  85.668  39.510  1.00  0.00            
ATOM   1156  HG1 LYS    80     100.700  84.740  40.047  1.00  0.00            
ATOM   1157  HG2 LYS    80     100.698  85.718  38.439  1.00  0.00            
ATOM   1158  CD  LYS    80      98.975  86.067  39.747  1.00  0.00            
ATOM   1159  HD1 LYS    80      98.700  86.274  40.781  1.00  0.00            
ATOM   1160  HD2 LYS    80      98.352  85.263  39.356  1.00  0.00            
ATOM   1161  CE  LYS    80      98.566  87.304  38.957  1.00  0.00            
ATOM   1162  HE1 LYS    80      98.797  87.225  37.894  1.00  0.00            
ATOM   1163  HE2 LYS    80      99.041  88.184  39.391  1.00  0.00            
ATOM   1164  NZ  LYS    80      97.083  87.617  39.102  1.00  0.00            
ATOM   1165  HZ1 LYS    80      96.887  88.403  38.499  1.00  0.00            
ATOM   1166  HZ2 LYS    80      96.460  86.846  38.909  1.00  0.00            
ATOM   1167  HZ3 LYS    80      96.833  87.747  40.072  1.00  0.00            
ATOM   1168  C   LYS    80     103.562  86.286  38.919  1.00  0.00            
ATOM   1169  O   LYS    80     103.936  87.369  38.508  1.00  0.00            
ATOM   1170  N   THR    81     103.760  85.231  38.216  1.00  0.00            
ATOM   1171  H   THR    81     103.372  84.354  38.531  1.00  0.00            
ATOM   1172  CA  THR    81     104.268  85.099  36.817  1.00  0.00            
ATOM   1173  HA  THR    81     105.105  85.790  36.722  1.00  0.00            
ATOM   1174  CB  THR    81     104.970  83.733  36.622  1.00  0.00            
ATOM   1175  HB  THR    81     104.358  82.873  36.894  1.00  0.00            
ATOM   1176  CG2 THR    81     105.543  83.519  35.211  1.00  0.00            
ATOM   1177 HG21 THR    81     105.625  82.446  35.041  1.00  0.00            
ATOM   1178 HG22 THR    81     104.899  83.965  34.453  1.00  0.00            
ATOM   1179 HG23 THR    81     106.555  83.924  35.218  1.00  0.00            
ATOM   1180  OG1 THR    81     106.056  83.692  37.475  1.00  0.00            
ATOM   1181  HG1 THR    81     106.480  82.846  37.314  1.00  0.00            
ATOM   1182  C   THR    81     103.275  85.525  35.779  1.00  0.00            
ATOM   1183  O   THR    81     102.435  84.781  35.292  1.00  0.00            
ATOM   1184  N   VAL    82     103.369  86.819  35.446  1.00  0.00            
ATOM   1185  H   VAL    82     104.180  87.313  35.789  1.00  0.00            
ATOM   1186  CA  VAL    82     102.393  87.608  34.762  1.00  0.00            
ATOM   1187  HA  VAL    82     101.541  86.965  34.544  1.00  0.00            
ATOM   1188  CB  VAL    82     101.771  88.776  35.572  1.00  0.00            
ATOM   1189  HB  VAL    82     101.062  89.345  34.971  1.00  0.00            
ATOM   1190  CG1 VAL    82     100.907  88.186  36.676  1.00  0.00            
ATOM   1191 HG11 VAL    82     101.518  87.457  37.209  1.00  0.00            
ATOM   1192 HG12 VAL    82     100.593  88.972  37.362  1.00  0.00            
ATOM   1193 HG13 VAL    82     100.039  87.667  36.269  1.00  0.00            
ATOM   1194  CG2 VAL    82     102.821  89.725  36.148  1.00  0.00            
ATOM   1195 HG21 VAL    82     103.377  90.319  35.423  1.00  0.00            
ATOM   1196 HG22 VAL    82     102.251  90.396  36.790  1.00  0.00            
ATOM   1197 HG23 VAL    82     103.489  89.139  36.779  1.00  0.00            
ATOM   1198  C   VAL    82     102.919  88.107  33.392  1.00  0.00            
ATOM   1199  O   VAL    82     104.128  88.216  33.257  1.00  0.00            
ATOM   1200  N   GLU    83     102.038  88.542  32.426  1.00  0.00            
ATOM   1201  H   GLU    83     101.068  88.612  32.698  1.00  0.00            
ATOM   1202  CA  GLU    83     102.445  89.215  31.221  1.00  0.00            
ATOM   1203  HA  GLU    83     103.320  88.650  30.902  1.00  0.00            
ATOM   1204  CB  GLU    83     101.287  89.243  30.183  1.00  0.00            
ATOM   1205  HB1 GLU    83     101.607  89.866  29.348  1.00  0.00            
ATOM   1206  HB2 GLU    83     100.381  89.535  30.715  1.00  0.00            
ATOM   1207  CG  GLU    83     101.094  87.827  29.643  1.00  0.00            
ATOM   1208  HG1 GLU    83     100.742  87.178  30.445  1.00  0.00            
ATOM   1209  HG2 GLU    83     101.979  87.454  29.128  1.00  0.00            
ATOM   1210  CD  GLU    83      99.978  87.898  28.619  1.00  0.00            
ATOM   1211  OE1 GLU    83     100.348  88.371  27.553  1.00  0.00            
ATOM   1212  OE2 GLU    83      98.845  87.579  28.979  1.00  0.00            
ATOM   1213  C   GLU    83     102.962  90.603  31.535  1.00  0.00            
ATOM   1214  O   GLU    83     102.415  91.235  32.472  1.00  0.00            
ATOM   1215  N   GLY    84     103.889  91.154  30.779  1.00  0.00            
ATOM   1216  H   GLY    84     104.166  90.665  29.940  1.00  0.00            
ATOM   1217  CA  GLY    84     104.460  92.516  30.841  1.00  0.00            
ATOM   1218  HA1 GLY    84     105.014  92.721  31.757  1.00  0.00            
ATOM   1219  HA2 GLY    84     103.706  93.303  30.795  1.00  0.00            
ATOM   1220  C   GLY    84     105.298  92.884  29.630  1.00  0.00            
ATOM   1221  O   GLY    84     104.903  92.511  28.501  1.00  0.00            
ATOM   1222  N   ALA    85     106.302  93.738  29.814  1.00  0.00            
ATOM   1223  H   ALA    85     106.514  93.916  30.785  1.00  0.00            
ATOM   1224  CA  ALA    85     107.133  94.371  28.795  1.00  0.00            
ATOM   1225  HA  ALA    85     106.411  94.966  28.236  1.00  0.00            
ATOM   1226  CB  ALA    85     108.128  95.412  29.449  1.00  0.00            
ATOM   1227  HB1 ALA    85     108.515  95.079  30.412  1.00  0.00            
ATOM   1228  HB2 ALA    85     108.856  95.754  28.714  1.00  0.00            
ATOM   1229  HB3 ALA    85     107.589  96.336  29.656  1.00  0.00            
ATOM   1230  C   ALA    85     107.896  93.399  27.840  1.00  0.00            
ATOM   1231  O   ALA    85     108.283  93.778  26.696  1.00  0.00            
ATOM   1232  N   GLY    86     108.197  92.174  28.248  1.00  0.00            
ATOM   1233  H   GLY    86     108.147  92.025  29.246  1.00  0.00            
ATOM   1234  CA  GLY    86     108.909  91.161  27.464  1.00  0.00            
ATOM   1235  HA1 GLY    86     109.735  90.775  28.061  1.00  0.00            
ATOM   1236  HA2 GLY    86     109.343  91.749  26.656  1.00  0.00            
ATOM   1237  C   GLY    86     108.077  90.072  26.796  1.00  0.00            
ATOM   1238  O   GLY    86     106.958  89.869  27.224  1.00  0.00            
ATOM   1239  N   SER    87     108.622  89.261  25.825  1.00  0.00            
ATOM   1240  H   SER    87     109.605  89.433  25.670  1.00  0.00            
ATOM   1241  CA  SER    87     108.136  88.082  25.130  1.00  0.00            
ATOM   1242  HA  SER    87     107.308  88.493  24.552  1.00  0.00            
ATOM   1243  CB  SER    87     109.195  87.555  24.147  1.00  0.00            
ATOM   1244  HB1 SER    87     109.303  88.261  23.323  1.00  0.00            
ATOM   1245  HB2 SER    87     108.882  86.592  23.744  1.00  0.00            
ATOM   1246  OG  SER    87     110.502  87.486  24.736  1.00  0.00            
ATOM   1247  HG  SER    87     110.758  86.571  24.598  1.00  0.00            
ATOM   1248  C   SER    87     107.668  87.033  26.127  1.00  0.00            
ATOM   1249  O   SER    87     106.804  86.221  25.724  1.00  0.00            
ATOM   1250  N   ILE    88     108.323  86.863  27.318  1.00  0.00            
ATOM   1251  H   ILE    88     109.057  87.488  27.619  1.00  0.00            
ATOM   1252  CA  ILE    88     108.099  85.764  28.288  1.00  0.00            
ATOM   1253  HA  ILE    88     107.349  85.106  27.849  1.00  0.00            
ATOM   1254  CB  ILE    88     109.272  84.857  28.353  1.00  0.00            
ATOM   1255  HB  ILE    88     110.096  85.248  28.950  1.00  0.00            
ATOM   1256  CG2 ILE    88     109.026  83.508  29.078  1.00  0.00            
ATOM   1257 HG21 ILE    88     108.661  83.649  30.095  1.00  0.00            
ATOM   1258 HG22 ILE    88     108.320  82.927  28.484  1.00  0.00            
ATOM   1259 HG23 ILE    88     109.966  82.968  29.185  1.00  0.00            
ATOM   1260  CG1 ILE    88     110.027  84.521  27.028  1.00  0.00            
ATOM   1261 HG11 ILE    88     110.986  84.120  27.356  1.00  0.00            
ATOM   1262 HG12 ILE    88     110.380  85.349  26.413  1.00  0.00            
ATOM   1263  CD  ILE    88     109.413  83.445  26.100  1.00  0.00            
ATOM   1264  HD1 ILE    88     110.032  83.235  25.227  1.00  0.00            
ATOM   1265  HD2 ILE    88     109.261  82.519  26.655  1.00  0.00            
ATOM   1266  HD3 ILE    88     108.398  83.736  25.832  1.00  0.00            
ATOM   1267  C   ILE    88     107.669  86.266  29.675  1.00  0.00            
ATOM   1268  O   ILE    88     108.396  87.006  30.266  1.00  0.00            
ATOM   1269  N   ALA    89     106.465  85.799  30.016  1.00  0.00            
ATOM   1270  H   ALA    89     106.084  85.174  29.320  1.00  0.00            
ATOM   1271  CA  ALA    89     105.687  86.112  31.299  1.00  0.00            
ATOM   1272  HA  ALA    89     105.427  87.171  31.288  1.00  0.00            
ATOM   1273  CB  ALA    89     104.384  85.348  31.268  1.00  0.00            
ATOM   1274  HB1 ALA    89     103.811  85.571  30.368  1.00  0.00            
ATOM   1275  HB2 ALA    89     104.668  84.303  31.391  1.00  0.00            
ATOM   1276  HB3 ALA    89     103.835  85.697  32.143  1.00  0.00            
ATOM   1277  C   ALA    89     106.508  85.862  32.554  1.00  0.00            
ATOM   1278  O   ALA    89     107.139  84.791  32.697  1.00  0.00            
ATOM   1279  N   ALA    90     106.516  86.806  33.534  1.00  0.00            
ATOM   1280  H   ALA    90     105.889  87.598  33.546  1.00  0.00            
ATOM   1281  CA  ALA    90     107.519  86.680  34.611  1.00  0.00            
ATOM   1282  HA  ALA    90     107.848  85.643  34.675  1.00  0.00            
ATOM   1283  CB  ALA    90     108.778  87.491  34.132  1.00  0.00            
ATOM   1284  HB1 ALA    90     108.444  88.507  33.926  1.00  0.00            
ATOM   1285  HB2 ALA    90     109.506  87.581  34.939  1.00  0.00            
ATOM   1286  HB3 ALA    90     109.252  87.133  33.218  1.00  0.00            
ATOM   1287  C   ALA    90     106.955  87.164  35.959  1.00  0.00            
ATOM   1288  O   ALA    90     106.006  87.949  36.036  1.00  0.00            
ATOM   1289  N   ALA    91     107.440  86.512  37.021  1.00  0.00            
ATOM   1290  H   ALA    91     108.121  85.790  36.836  1.00  0.00            
ATOM   1291  CA  ALA    91     107.209  86.870  38.446  1.00  0.00            
ATOM   1292  HA  ALA    91     106.136  86.730  38.579  1.00  0.00            
ATOM   1293  CB  ALA    91     107.889  85.900  39.327  1.00  0.00            
ATOM   1294  HB1 ALA    91     107.429  84.934  39.119  1.00  0.00            
ATOM   1295  HB2 ALA    91     108.932  85.714  39.071  1.00  0.00            
ATOM   1296  HB3 ALA    91     107.928  86.230  40.365  1.00  0.00            
ATOM   1297  C   ALA    91     107.517  88.342  38.882  1.00  0.00            
ATOM   1298  O   ALA    91     108.686  88.771  38.715  1.00  0.00            
ATOM   1299  N   THR    92     106.489  89.011  39.376  1.00  0.00            
ATOM   1300  H   THR    92     105.616  88.504  39.398  1.00  0.00            
ATOM   1301  CA  THR    92     106.348  90.367  39.968  1.00  0.00            
ATOM   1302  HA  THR    92     107.060  90.646  40.745  1.00  0.00            
ATOM   1303  CB  THR    92     106.614  91.377  38.835  1.00  0.00            
ATOM   1304  HB  THR    92     107.545  91.118  38.330  1.00  0.00            
ATOM   1305  CG2 THR    92     105.572  91.494  37.688  1.00  0.00            
ATOM   1306 HG21 THR    92     105.922  92.274  37.011  1.00  0.00            
ATOM   1307 HG22 THR    92     105.486  90.522  37.203  1.00  0.00            
ATOM   1308 HG23 THR    92     104.556  91.666  38.045  1.00  0.00            
ATOM   1309  OG1 THR    92     106.763  92.659  39.446  1.00  0.00            
ATOM   1310  HG1 THR    92     107.681  92.782  39.697  1.00  0.00            
ATOM   1311  C   THR    92     104.947  90.544  40.624  1.00  0.00            
ATOM   1312  O   THR    92     104.166  89.602  40.680  1.00  0.00            
ATOM   1313  N   GLY    93     104.707  91.704  41.135  1.00  0.00            
ATOM   1314  H   GLY    93     105.380  92.455  41.071  1.00  0.00            
ATOM   1315  CA  GLY    93     103.401  92.019  41.750  1.00  0.00            
ATOM   1316  HA1 GLY    93     103.488  91.671  42.779  1.00  0.00            
ATOM   1317  HA2 GLY    93     102.602  91.518  41.204  1.00  0.00            
ATOM   1318  C   GLY    93     103.161  93.518  41.716  1.00  0.00            
ATOM   1319  O   GLY    93     104.093  94.264  41.992  1.00  0.00            
ATOM   1320  N   PHE    94     101.908  94.009  41.472  1.00  0.00            
ATOM   1321  H   PHE    94     101.125  93.372  41.433  1.00  0.00            
ATOM   1322  CA  PHE    94     101.735  95.425  41.076  1.00  0.00            
ATOM   1323  HA  PHE    94     102.669  95.777  40.637  1.00  0.00            
ATOM   1324  CB  PHE    94     100.622  95.527  40.022  1.00  0.00            
ATOM   1325  HB1 PHE    94     100.497  96.550  39.666  1.00  0.00            
ATOM   1326  HB2 PHE    94      99.693  95.118  40.420  1.00  0.00            
ATOM   1327  CG  PHE    94     100.748  94.768  38.730  1.00  0.00            
ATOM   1328  CD1 PHE    94      99.574  94.472  37.934  1.00  0.00            
ATOM   1329  HD1 PHE    94      98.626  94.919  38.198  1.00  0.00            
ATOM   1330  CE1 PHE    94      99.681  93.755  36.768  1.00  0.00            
ATOM   1331  HE1 PHE    94      98.803  93.559  36.170  1.00  0.00            
ATOM   1332  CZ  PHE    94     100.917  93.276  36.332  1.00  0.00            
ATOM   1333  HZ  PHE    94     100.981  92.510  35.574  1.00  0.00            
ATOM   1334  CE2 PHE    94     102.060  93.549  37.041  1.00  0.00            
ATOM   1335  HE2 PHE    94     103.007  93.170  36.687  1.00  0.00            
ATOM   1336  CD2 PHE    94     101.965  94.318  38.270  1.00  0.00            
ATOM   1337  HD2 PHE    94     102.880  94.621  38.757  1.00  0.00            
ATOM   1338  C   PHE    94     101.619  96.293  42.339  1.00  0.00            
ATOM   1339  O   PHE    94     100.512  96.328  43.030  1.00  0.00            
ATOM   1340  N   VAL    95     102.773  96.847  42.780  1.00  0.00            
ATOM   1341  H   VAL    95     103.631  96.587  42.315  1.00  0.00            
ATOM   1342  CA  VAL    95     102.843  97.796  43.936  1.00  0.00            
ATOM   1343  HA  VAL    95     102.408  97.184  44.725  1.00  0.00            
ATOM   1344  CB  VAL    95     104.331  98.099  44.355  1.00  0.00            
ATOM   1345  HB  VAL    95     104.398  98.870  45.122  1.00  0.00            
ATOM   1346  CG1 VAL    95     105.016  96.859  44.942  1.00  0.00            
ATOM   1347 HG11 VAL    95     104.365  96.470  45.725  1.00  0.00            
ATOM   1348 HG12 VAL    95     105.077  95.983  44.296  1.00  0.00            
ATOM   1349 HG13 VAL    95     105.982  97.132  45.368  1.00  0.00            
ATOM   1350  CG2 VAL    95     105.041  98.631  43.141  1.00  0.00            
ATOM   1351 HG21 VAL    95     105.971  99.061  43.514  1.00  0.00            
ATOM   1352 HG22 VAL    95     105.162  98.006  42.257  1.00  0.00            
ATOM   1353 HG23 VAL    95     104.472  99.452  42.706  1.00  0.00            
ATOM   1354  C   VAL    95     102.082  99.108  43.680  1.00  0.00            
ATOM   1355  O   VAL    95     102.041  99.727  42.595  1.00  0.00            
ATOM   1356  N   LYS    96     101.554  99.738  44.748  1.00  0.00            
ATOM   1357  H   LYS    96     101.576  99.350  45.681  1.00  0.00            
ATOM   1358  CA  LYS    96     100.860 101.072  44.674  1.00  0.00            
ATOM   1359  HA  LYS    96     101.217 101.435  43.711  1.00  0.00            
ATOM   1360  CB  LYS    96      99.302 100.781  44.608  1.00  0.00            
ATOM   1361  HB1 LYS    96      99.055 100.145  43.758  1.00  0.00            
ATOM   1362  HB2 LYS    96      98.757 101.713  44.454  1.00  0.00            
ATOM   1363  CG  LYS    96      98.747 100.148  45.916  1.00  0.00            
ATOM   1364  HG1 LYS    96      98.986 100.671  46.842  1.00  0.00            
ATOM   1365  HG2 LYS    96      99.153  99.140  45.998  1.00  0.00            
ATOM   1366  CD  LYS    96      97.284 100.041  45.870  1.00  0.00            
ATOM   1367  HD1 LYS    96      97.071  99.172  45.247  1.00  0.00            
ATOM   1368  HD2 LYS    96      96.890 100.954  45.424  1.00  0.00            
ATOM   1369  CE  LYS    96      96.627  99.765  47.229  1.00  0.00            
ATOM   1370  HE1 LYS    96      95.553  99.642  47.095  1.00  0.00            
ATOM   1371  HE2 LYS    96      96.839 100.565  47.938  1.00  0.00            
ATOM   1372  NZ  LYS    96      97.105  98.447  47.701  1.00  0.00            
ATOM   1373  HZ1 LYS    96      96.320  97.996  48.149  1.00  0.00            
ATOM   1374  HZ2 LYS    96      97.499  97.888  46.956  1.00  0.00            
ATOM   1375  HZ3 LYS    96      97.810  98.464  48.424  1.00  0.00            
ATOM   1376  C   LYS    96     101.260 102.008  45.753  1.00  0.00            
ATOM   1377  O   LYS    96     101.773 101.605  46.778  1.00  0.00            
ATOM   1378  N   LYS    97     100.685 103.258  45.723  1.00  0.00            
ATOM   1379  H   LYS    97     100.388 103.744  44.888  1.00  0.00            
ATOM   1380  CA  LYS    97     100.707 104.196  46.897  1.00  0.00            
ATOM   1381  HA  LYS    97     101.709 104.283  47.317  1.00  0.00            
ATOM   1382  CB  LYS    97     100.257 105.635  46.548  1.00  0.00            
ATOM   1383  HB1 LYS    97     100.924 105.998  45.766  1.00  0.00            
ATOM   1384  HB2 LYS    97     100.309 106.321  47.393  1.00  0.00            
ATOM   1385  CG  LYS    97      98.823 105.634  45.962  1.00  0.00            
ATOM   1386  HG1 LYS    97      98.072 105.507  46.742  1.00  0.00            
ATOM   1387  HG2 LYS    97      98.748 104.763  45.312  1.00  0.00            
ATOM   1388  CD  LYS    97      98.421 106.909  45.273  1.00  0.00            
ATOM   1389  HD1 LYS    97      97.606 106.688  44.584  1.00  0.00            
ATOM   1390  HD2 LYS    97      99.350 107.272  44.833  1.00  0.00            
ATOM   1391  CE  LYS    97      97.860 107.829  46.367  1.00  0.00            
ATOM   1392  HE1 LYS    97      98.442 107.711  47.281  1.00  0.00            
ATOM   1393  HE2 LYS    97      96.869 107.472  46.649  1.00  0.00            
ATOM   1394  NZ  LYS    97      97.992 109.226  45.920  1.00  0.00            
ATOM   1395  HZ1 LYS    97      97.562 109.410  45.026  1.00  0.00            
ATOM   1396  HZ2 LYS    97      97.701 109.881  46.631  1.00  0.00            
ATOM   1397  HZ3 LYS    97      98.981 109.384  45.789  1.00  0.00            
ATOM   1398  C   LYS    97      99.808 103.654  48.015  1.00  0.00            
ATOM   1399  O   LYS    97      98.744 103.088  47.793  1.00  0.00            
ATOM   1400  N   ASP    98     100.288 103.747  49.292  1.00  0.00            
ATOM   1401  H   ASP    98     101.172 104.229  49.374  1.00  0.00            
ATOM   1402  CA  ASP    98      99.599 103.313  50.500  1.00  0.00            
ATOM   1403  HA  ASP    98      99.508 102.227  50.529  1.00  0.00            
ATOM   1404  CB  ASP    98     100.373 103.769  51.780  1.00  0.00            
ATOM   1405  HB1 ASP    98      99.812 103.618  52.702  1.00  0.00            
ATOM   1406  HB2 ASP    98     100.513 104.849  51.742  1.00  0.00            
ATOM   1407  CG  ASP    98     101.772 103.095  52.019  1.00  0.00            
ATOM   1408  OD1 ASP    98     102.315 103.159  53.160  1.00  0.00            
ATOM   1409  OD2 ASP    98     102.184 102.384  51.127  1.00  0.00            
ATOM   1410  C   ASP    98      98.068 103.651  50.669  1.00  0.00            
ATOM   1411  O   ASP    98      97.744 104.859  50.467  1.00  0.00            
ATOM   1412  N   GLN    99      97.282 102.737  51.119  1.00  0.00            
ATOM   1413  H   GLN    99      97.730 101.898  51.459  1.00  0.00            
ATOM   1414  CA  GLN    99      95.801 102.968  51.274  1.00  0.00            
ATOM   1415  HA  GLN    99      95.393 103.309  50.322  1.00  0.00            
ATOM   1416  CB  GLN    99      95.097 101.659  51.670  1.00  0.00            
ATOM   1417  HB1 GLN    99      95.629 101.256  52.531  1.00  0.00            
ATOM   1418  HB2 GLN    99      95.302 100.937  50.880  1.00  0.00            
ATOM   1419  CG  GLN    99      93.607 101.706  51.888  1.00  0.00            
ATOM   1420  HG1 GLN    99      93.019 101.973  51.009  1.00  0.00            
ATOM   1421  HG2 GLN    99      93.302 102.354  52.710  1.00  0.00            
ATOM   1422  CD  GLN    99      93.030 100.307  52.251  1.00  0.00            
ATOM   1423  OE1 GLN    99      93.694  99.337  51.936  1.00  0.00            
ATOM   1424  NE2 GLN    99      91.882 100.186  52.848  1.00  0.00            
ATOM   1425 HE21 GLN    99      91.186 100.890  53.047  1.00  0.00            
ATOM   1426 HE22 GLN    99      91.581  99.222  52.858  1.00  0.00            
ATOM   1427  C   GLN    99      95.351 104.132  52.186  1.00  0.00            
ATOM   1428  O   GLN    99      94.413 104.863  51.850  1.00  0.00            
ATOM   1429  N   LEU   100      96.123 104.320  53.242  1.00  0.00            
ATOM   1430  H   LEU   100      96.843 103.626  53.384  1.00  0.00            
ATOM   1431  CA  LEU   100      96.201 105.464  54.205  1.00  0.00            
ATOM   1432  HA  LEU   100      96.552 104.957  55.104  1.00  0.00            
ATOM   1433  CB  LEU   100      97.272 106.452  53.777  1.00  0.00            
ATOM   1434  HB1 LEU   100      97.034 107.474  54.072  1.00  0.00            
ATOM   1435  HB2 LEU   100      97.415 106.432  52.697  1.00  0.00            
ATOM   1436  CG  LEU   100      98.636 106.125  54.512  1.00  0.00            
ATOM   1437  HG  LEU   100      98.937 105.078  54.534  1.00  0.00            
ATOM   1438  CD1 LEU   100      99.851 106.898  53.954  1.00  0.00            
ATOM   1439 HD11 LEU   100     100.715 106.500  54.486  1.00  0.00            
ATOM   1440 HD12 LEU   100      99.963 106.733  52.882  1.00  0.00            
ATOM   1441 HD13 LEU   100      99.779 107.973  54.121  1.00  0.00            
ATOM   1442  CD2 LEU   100      98.401 106.622  55.969  1.00  0.00            
ATOM   1443 HD21 LEU   100      97.731 105.940  56.491  1.00  0.00            
ATOM   1444 HD22 LEU   100      99.267 106.533  56.625  1.00  0.00            
ATOM   1445 HD23 LEU   100      97.867 107.571  56.015  1.00  0.00            
ATOM   1446  C   LEU   100      94.822 106.024  54.492  1.00  0.00            
ATOM   1447  O   LEU   100      94.434 107.164  54.034  1.00  0.00            
ATOM   1448  N   GLY   101      93.995 105.367  55.315  1.00  0.00            
ATOM   1449  H   GLY   101      94.219 104.444  55.658  1.00  0.00            
ATOM   1450  CA  GLY   101      92.694 106.001  55.733  1.00  0.00            
ATOM   1451  HA1 GLY   101      92.866 107.077  55.763  1.00  0.00            
ATOM   1452  HA2 GLY   101      92.545 105.736  56.780  1.00  0.00            
ATOM   1453  C   GLY   101      91.573 105.593  54.818  1.00  0.00            
ATOM   1454  O   GLY   101      90.416 105.655  55.261  1.00  0.00            
ATOM   1455  N   LYS   102      91.783 105.280  53.566  1.00  0.00            
ATOM   1456  H   LYS   102      92.683 105.396  53.123  1.00  0.00            
ATOM   1457  CA  LYS   102      90.698 104.725  52.680  1.00  0.00            
ATOM   1458  HA  LYS   102      89.929 105.497  52.703  1.00  0.00            
ATOM   1459  CB  LYS   102      91.135 104.548  51.257  1.00  0.00            
ATOM   1460  HB1 LYS   102      90.456 103.906  50.697  1.00  0.00            
ATOM   1461  HB2 LYS   102      92.111 104.062  51.242  1.00  0.00            
ATOM   1462  CG  LYS   102      91.104 105.954  50.653  1.00  0.00            
ATOM   1463  HG1 LYS   102      91.731 106.642  51.220  1.00  0.00            
ATOM   1464  HG2 LYS   102      90.099 106.347  50.806  1.00  0.00            
ATOM   1465  CD  LYS   102      91.390 106.064  49.149  1.00  0.00            
ATOM   1466  HD1 LYS   102      92.367 105.654  48.894  1.00  0.00            
ATOM   1467  HD2 LYS   102      91.335 107.133  48.941  1.00  0.00            
ATOM   1468  CE  LYS   102      90.212 105.411  48.349  1.00  0.00            
ATOM   1469  HE1 LYS   102      89.374 105.298  49.037  1.00  0.00            
ATOM   1470  HE2 LYS   102      90.477 104.416  47.992  1.00  0.00            
ATOM   1471  NZ  LYS   102      89.957 106.157  47.090  1.00  0.00            
ATOM   1472  HZ1 LYS   102      89.269 105.694  46.514  1.00  0.00            
ATOM   1473  HZ2 LYS   102      89.575 107.083  47.213  1.00  0.00            
ATOM   1474  HZ3 LYS   102      90.765 106.360  46.520  1.00  0.00            
ATOM   1475  C   LYS   102      90.016 103.518  53.233  1.00  0.00            
ATOM   1476  O   LYS   102      90.577 102.598  53.827  1.00  0.00            
ATOM   1477  N   ASN   103      88.705 103.484  52.898  1.00  0.00            
ATOM   1478  H   ASN   103      88.281 104.280  52.443  1.00  0.00            
ATOM   1479  CA  ASN   103      87.746 102.428  53.166  1.00  0.00            
ATOM   1480  HA  ASN   103      87.737 102.274  54.245  1.00  0.00            
ATOM   1481  CB  ASN   103      86.355 102.646  52.625  1.00  0.00            
ATOM   1482  HB1 ASN   103      85.802 101.707  52.664  1.00  0.00            
ATOM   1483  HB2 ASN   103      86.362 102.971  51.585  1.00  0.00            
ATOM   1484  CG  ASN   103      85.662 103.791  53.354  1.00  0.00            
ATOM   1485  OD1 ASN   103      86.138 104.065  54.467  1.00  0.00            
ATOM   1486  ND2 ASN   103      84.566 104.289  52.865  1.00  0.00            
ATOM   1487 HD21 ASN   103      84.350 104.014  51.917  1.00  0.00            
ATOM   1488 HD22 ASN   103      83.960 104.883  53.412  1.00  0.00            
ATOM   1489  C   ASN   103      88.227 101.080  52.592  1.00  0.00            
ATOM   1490  O   ASN   103      88.975 100.995  51.635  1.00  0.00            
ATOM   1491  N   GLU   104      87.825 100.055  53.306  1.00  0.00            
ATOM   1492  H   GLU   104      87.388 100.233  54.198  1.00  0.00            
ATOM   1493  CA  GLU   104      87.781  98.709  52.847  1.00  0.00            
ATOM   1494  HA  GLU   104      88.601  98.500  52.160  1.00  0.00            
ATOM   1495  CB  GLU   104      87.783  97.764  54.105  1.00  0.00            
ATOM   1496  HB1 GLU   104      87.783  96.721  53.787  1.00  0.00            
ATOM   1497  HB2 GLU   104      86.926  97.942  54.755  1.00  0.00            
ATOM   1498  CG  GLU   104      88.892  97.990  55.069  1.00  0.00            
ATOM   1499  HG1 GLU   104      88.827  97.282  55.896  1.00  0.00            
ATOM   1500  HG2 GLU   104      88.847  98.969  55.544  1.00  0.00            
ATOM   1501  CD  GLU   104      90.333  97.822  54.575  1.00  0.00            
ATOM   1502  OE1 GLU   104      90.689  97.377  53.493  1.00  0.00            
ATOM   1503  OE2 GLU   104      91.204  98.162  55.406  1.00  0.00            
ATOM   1504  C   GLU   104      86.581  98.316  51.996  1.00  0.00            
ATOM   1505  O   GLU   104      85.439  98.756  52.185  1.00  0.00            
ATOM   1506  N   GLU   105      86.834  97.467  50.983  1.00  0.00            
ATOM   1507  H   GLU   105      87.657  96.885  51.044  1.00  0.00            
ATOM   1508  CA  GLU   105      85.917  97.141  49.806  1.00  0.00            
ATOM   1509  HA  GLU   105      85.657  98.107  49.374  1.00  0.00            
ATOM   1510  CB  GLU   105      86.689  96.439  48.642  1.00  0.00            
ATOM   1511  HB1 GLU   105      86.062  95.972  47.883  1.00  0.00            
ATOM   1512  HB2 GLU   105      87.302  95.619  49.017  1.00  0.00            
ATOM   1513  CG  GLU   105      87.699  97.394  47.962  1.00  0.00            
ATOM   1514  HG1 GLU   105      88.523  97.576  48.652  1.00  0.00            
ATOM   1515  HG2 GLU   105      87.078  98.288  47.909  1.00  0.00            
ATOM   1516  CD  GLU   105      88.140  97.003  46.550  1.00  0.00            
ATOM   1517  OE1 GLU   105      88.824  97.874  45.996  1.00  0.00            
ATOM   1518  OE2 GLU   105      87.864  95.873  46.126  1.00  0.00            
ATOM   1519  C   GLU   105      84.716  96.370  50.279  1.00  0.00            
ATOM   1520  O   GLU   105      83.595  96.707  49.870  1.00  0.00            
ATOM   1521  N   GLY   106      84.964  95.332  51.157  1.00  0.00            
ATOM   1522  H   GLY   106      85.935  95.128  51.342  1.00  0.00            
ATOM   1523  CA  GLY   106      83.895  94.798  51.962  1.00  0.00            
ATOM   1524  HA1 GLY   106      84.251  93.878  52.426  1.00  0.00            
ATOM   1525  HA2 GLY   106      83.141  94.433  51.265  1.00  0.00            
ATOM   1526  C   GLY   106      83.280  95.552  53.130  1.00  0.00            
ATOM   1527  O   GLY   106      82.480  94.793  53.669  1.00  0.00            
ATOM   1528  N   ALA   107      83.638  96.739  53.533  1.00  0.00            
ATOM   1529  H   ALA   107      84.319  97.233  52.975  1.00  0.00            
ATOM   1530  CA  ALA   107      82.980  97.516  54.505  1.00  0.00            
ATOM   1531  HA  ALA   107      83.214  96.975  55.422  1.00  0.00            
ATOM   1532  CB  ALA   107      83.643  98.906  54.672  1.00  0.00            
ATOM   1533  HB1 ALA   107      84.726  98.909  54.798  1.00  0.00            
ATOM   1534  HB2 ALA   107      83.198  99.474  53.855  1.00  0.00            
ATOM   1535  HB3 ALA   107      83.292  99.312  55.620  1.00  0.00            
ATOM   1536  C   ALA   107      81.463  97.546  54.306  1.00  0.00            
ATOM   1537  O   ALA   107      80.962  98.020  53.271  1.00  0.00            
ATOM   1538  N   PRO   108      80.683  97.116  55.354  1.00  0.00            
ATOM   1539  CD  PRO   108      81.091  96.455  56.511  1.00  0.00            
ATOM   1540  HD1 PRO   108      81.716  97.071  57.157  1.00  0.00            
ATOM   1541  HD2 PRO   108      81.549  95.503  56.243  1.00  0.00            
ATOM   1542  CG  PRO   108      79.826  95.940  57.264  1.00  0.00            
ATOM   1543  HG1 PRO   108      80.024  95.897  58.335  1.00  0.00            
ATOM   1544  HG2 PRO   108      79.533  94.963  56.881  1.00  0.00            
ATOM   1545  CB  PRO   108      78.739  96.930  56.844  1.00  0.00            
ATOM   1546  HB1 PRO   108      78.849  97.891  57.346  1.00  0.00            
ATOM   1547  HB2 PRO   108      77.732  96.527  56.954  1.00  0.00            
ATOM   1548  CA  PRO   108      79.189  97.050  55.365  1.00  0.00            
ATOM   1549  HA  PRO   108      78.943  96.125  54.843  1.00  0.00            
ATOM   1550  C   PRO   108      78.410  98.234  54.683  1.00  0.00            
ATOM   1551  O   PRO   108      78.488  99.405  55.040  1.00  0.00            
ATOM   1552  N   GLN   109      77.579  97.844  53.712  1.00  0.00            
ATOM   1553  H   GLN   109      77.519  96.863  53.479  1.00  0.00            
ATOM   1554  CA  GLN   109      76.694  98.689  52.975  1.00  0.00            
ATOM   1555  HA  GLN   109      76.862  99.649  53.463  1.00  0.00            
ATOM   1556  CB  GLN   109      77.023  98.722  51.541  1.00  0.00            
ATOM   1557  HB1 GLN   109      76.112  98.901  50.969  1.00  0.00            
ATOM   1558  HB2 GLN   109      77.487  97.767  51.294  1.00  0.00            
ATOM   1559  CG  GLN   109      78.048  99.808  51.164  1.00  0.00            
ATOM   1560  HG1 GLN   109      78.165  99.761  50.081  1.00  0.00            
ATOM   1561  HG2 GLN   109      78.997  99.599  51.656  1.00  0.00            
ATOM   1562  CD  GLN   109      77.592 101.225  51.503  1.00  0.00            
ATOM   1563  OE1 GLN   109      76.413 101.458  51.613  1.00  0.00            
ATOM   1564  NE2 GLN   109      78.504 102.142  51.607  1.00  0.00            
ATOM   1565 HE21 GLN   109      79.476 102.089  51.340  1.00  0.00            
ATOM   1566 HE22 GLN   109      78.200 103.074  51.849  1.00  0.00            
ATOM   1567  C   GLN   109      75.139  98.444  53.185  1.00  0.00            
ATOM   1568  O   GLN   109      74.664  97.384  52.796  1.00  0.00            
ATOM   1569  N   GLU   110      74.332  99.378  53.751  1.00  0.00            
ATOM   1570  H   GLU   110      74.718 100.283  53.980  1.00  0.00            
ATOM   1571  CA  GLU   110      72.857  99.276  53.960  1.00  0.00            
ATOM   1572  HA  GLU   110      72.589  98.267  54.274  1.00  0.00            
ATOM   1573  CB  GLU   110      72.444 100.226  55.096  1.00  0.00            
ATOM   1574  HB1 GLU   110      71.354 100.229  55.099  1.00  0.00            
ATOM   1575  HB2 GLU   110      72.597 101.271  54.827  1.00  0.00            
ATOM   1576  CG  GLU   110      72.958  99.761  56.444  1.00  0.00            
ATOM   1577  HG1 GLU   110      74.042  99.875  56.435  1.00  0.00            
ATOM   1578  HG2 GLU   110      72.751  98.716  56.673  1.00  0.00            
ATOM   1579  CD  GLU   110      72.510 100.594  57.621  1.00  0.00            
ATOM   1580  OE1 GLU   110      71.487 101.321  57.638  1.00  0.00            
ATOM   1581  OE2 GLU   110      73.224 100.438  58.647  1.00  0.00            
ATOM   1582  C   GLU   110      72.006  99.360  52.691  1.00  0.00            
ATOM   1583  O   GLU   110      71.220  98.381  52.574  1.00  0.00            
ATOM   1584  N   GLY   111      72.114 100.334  51.821  1.00  0.00            
ATOM   1585  H   GLY   111      72.736 101.108  52.005  1.00  0.00            
ATOM   1586  CA  GLY   111      71.481 100.255  50.498  1.00  0.00            
ATOM   1587  HA1 GLY   111      70.968 101.183  50.247  1.00  0.00            
ATOM   1588  HA2 GLY   111      70.788  99.414  50.449  1.00  0.00            
ATOM   1589  C   GLY   111      72.518 100.096  49.355  1.00  0.00            
ATOM   1590  O   GLY   111      73.697 100.387  49.541  1.00  0.00            
ATOM   1591  N   ILE   112      72.153  99.776  48.135  1.00  0.00            
ATOM   1592  H   ILE   112      71.167  99.675  47.944  1.00  0.00            
ATOM   1593  CA  ILE   112      73.063  99.796  46.998  1.00  0.00            
ATOM   1594  HA  ILE   112      74.007 100.104  47.447  1.00  0.00            
ATOM   1595  CB  ILE   112      73.250  98.380  46.456  1.00  0.00            
ATOM   1596  HB  ILE   112      72.261  98.192  46.039  1.00  0.00            
ATOM   1597  CG2 ILE   112      74.306  98.307  45.388  1.00  0.00            
ATOM   1598 HG21 ILE   112      74.092  98.980  44.557  1.00  0.00            
ATOM   1599 HG22 ILE   112      75.239  98.475  45.925  1.00  0.00            
ATOM   1600 HG23 ILE   112      74.367  97.297  44.982  1.00  0.00            
ATOM   1601  CG1 ILE   112      73.609  97.356  47.586  1.00  0.00            
ATOM   1602 HG11 ILE   112      72.950  97.524  48.438  1.00  0.00            
ATOM   1603 HG12 ILE   112      74.605  97.602  47.952  1.00  0.00            
ATOM   1604  CD  ILE   112      73.593  95.841  47.265  1.00  0.00            
ATOM   1605  HD1 ILE   112      72.621  95.347  47.260  1.00  0.00            
ATOM   1606  HD2 ILE   112      74.093  95.576  46.334  1.00  0.00            
ATOM   1607  HD3 ILE   112      74.138  95.351  48.072  1.00  0.00            
ATOM   1608  C   ILE   112      72.639 100.847  45.931  1.00  0.00            
ATOM   1609  O   ILE   112      71.394 100.953  45.640  1.00  0.00            
ATOM   1610  N   LEU   113      73.606 101.512  45.307  1.00  0.00            
ATOM   1611  H   LEU   113      74.554 101.196  45.457  1.00  0.00            
ATOM   1612  CA  LEU   113      73.290 102.470  44.248  1.00  0.00            
ATOM   1613  HA  LEU   113      72.253 102.743  44.446  1.00  0.00            
ATOM   1614  CB  LEU   113      74.143 103.773  44.208  1.00  0.00            
ATOM   1615  HB1 LEU   113      73.678 104.312  43.382  1.00  0.00            
ATOM   1616  HB2 LEU   113      75.185 103.532  43.997  1.00  0.00            
ATOM   1617  CG  LEU   113      73.926 104.642  45.440  1.00  0.00            
ATOM   1618  HG  LEU   113      74.693 104.364  46.163  1.00  0.00            
ATOM   1619  CD1 LEU   113      74.034 106.109  45.122  1.00  0.00            
ATOM   1620 HD11 LEU   113      75.070 106.182  44.791  1.00  0.00            
ATOM   1621 HD12 LEU   113      73.479 106.375  44.222  1.00  0.00            
ATOM   1622 HD13 LEU   113      73.804 106.707  46.003  1.00  0.00            
ATOM   1623  CD2 LEU   113      72.539 104.380  46.123  1.00  0.00            
ATOM   1624 HD21 LEU   113      72.510 103.348  46.473  1.00  0.00            
ATOM   1625 HD22 LEU   113      72.268 105.104  46.891  1.00  0.00            
ATOM   1626 HD23 LEU   113      71.813 104.595  45.340  1.00  0.00            
ATOM   1627  C   LEU   113      73.277 101.739  42.851  1.00  0.00            
ATOM   1628  O   LEU   113      74.371 101.649  42.223  1.00  0.00            
ATOM   1629  N   GLU   114      72.203 101.156  42.511  1.00  0.00            
ATOM   1630  H   GLU   114      71.402 101.338  43.100  1.00  0.00            
ATOM   1631  CA  GLU   114      72.008 100.657  41.132  1.00  0.00            
ATOM   1632  HA  GLU   114      72.970 100.200  40.902  1.00  0.00            
ATOM   1633  CB  GLU   114      71.056  99.394  41.172  1.00  0.00            
ATOM   1634  HB1 GLU   114      70.938  99.027  40.153  1.00  0.00            
ATOM   1635  HB2 GLU   114      70.052  99.640  41.518  1.00  0.00            
ATOM   1636  CG  GLU   114      71.526  98.285  42.024  1.00  0.00            
ATOM   1637  HG1 GLU   114      71.835  98.692  42.987  1.00  0.00            
ATOM   1638  HG2 GLU   114      72.391  97.825  41.546  1.00  0.00            
ATOM   1639  CD  GLU   114      70.568  97.150  42.216  1.00  0.00            
ATOM   1640  OE1 GLU   114      69.343  97.330  41.883  1.00  0.00            
ATOM   1641  OE2 GLU   114      70.832  96.142  42.916  1.00  0.00            
ATOM   1642  C   GLU   114      71.708 101.692  40.043  1.00  0.00            
ATOM   1643  O   GLU   114      72.064 101.425  38.891  1.00  0.00            
ATOM   1644  N   ASP   115      71.116 102.824  40.336  1.00  0.00            
ATOM   1645  H   ASP   115      70.910 103.092  41.288  1.00  0.00            
ATOM   1646  CA  ASP   115      70.326 103.499  39.301  1.00  0.00            
ATOM   1647  HA  ASP   115      70.888 103.584  38.370  1.00  0.00            
ATOM   1648  CB  ASP   115      69.004 102.791  38.985  1.00  0.00            
ATOM   1649  HB1 ASP   115      69.305 101.812  38.611  1.00  0.00            
ATOM   1650  HB2 ASP   115      68.457 103.356  38.230  1.00  0.00            
ATOM   1651  CG  ASP   115      68.204 102.559  40.242  1.00  0.00            
ATOM   1652  OD1 ASP   115      67.074 102.041  40.149  1.00  0.00            
ATOM   1653  OD2 ASP   115      68.529 103.018  41.335  1.00  0.00            
ATOM   1654  C   ASP   115      70.108 104.980  39.649  1.00  0.00            
ATOM   1655  O   ASP   115      69.269 105.606  39.123  1.00  0.00            
ATOM   1656  N   MET   116      70.830 105.562  40.581  1.00  0.00            
ATOM   1657  H   MET   116      71.693 105.138  40.892  1.00  0.00            
ATOM   1658  CA  MET   116      70.631 106.970  40.989  1.00  0.00            
ATOM   1659  HA  MET   116      69.560 107.045  41.176  1.00  0.00            
ATOM   1660  CB  MET   116      71.295 107.129  42.369  1.00  0.00            
ATOM   1661  HB1 MET   116      72.373 107.164  42.211  1.00  0.00            
ATOM   1662  HB2 MET   116      71.123 106.319  43.078  1.00  0.00            
ATOM   1663  CG  MET   116      70.781 108.416  42.976  1.00  0.00            
ATOM   1664  HG1 MET   116      69.797 108.321  43.437  1.00  0.00            
ATOM   1665  HG2 MET   116      70.603 109.171  42.211  1.00  0.00            
ATOM   1666  SD  MET   116      71.861 109.024  44.186  1.00  0.00            
ATOM   1667  CE  MET   116      71.243 110.636  44.615  1.00  0.00            
ATOM   1668  HE1 MET   116      71.870 111.200  45.307  1.00  0.00            
ATOM   1669  HE2 MET   116      71.158 111.146  43.656  1.00  0.00            
ATOM   1670  HE3 MET   116      70.302 110.437  45.127  1.00  0.00            
ATOM   1671  C   MET   116      71.057 107.979  39.965  1.00  0.00            
ATOM   1672  O   MET   116      72.101 107.860  39.422  1.00  0.00            
ATOM   1673  N   PRO   117      70.141 108.916  39.533  1.00  0.00            
ATOM   1674  CD  PRO   117      68.703 108.930  39.944  1.00  0.00            
ATOM   1675  HD1 PRO   117      68.458 109.439  40.876  1.00  0.00            
ATOM   1676  HD2 PRO   117      68.299 107.918  39.977  1.00  0.00            
ATOM   1677  CG  PRO   117      67.931 109.610  38.834  1.00  0.00            
ATOM   1678  HG1 PRO   117      67.026 110.154  39.102  1.00  0.00            
ATOM   1679  HG2 PRO   117      67.676 108.844  38.101  1.00  0.00            
ATOM   1680  CB  PRO   117      68.979 110.529  38.227  1.00  0.00            
ATOM   1681  HB1 PRO   117      68.898 111.449  38.805  1.00  0.00            
ATOM   1682  HB2 PRO   117      68.762 110.742  37.180  1.00  0.00            
ATOM   1683  CA  PRO   117      70.344 109.801  38.354  1.00  0.00            
ATOM   1684  HA  PRO   117      70.382 109.131  37.494  1.00  0.00            
ATOM   1685  C   PRO   117      71.486 110.821  38.313  1.00  0.00            
ATOM   1686  O   PRO   117      71.303 111.907  37.772  1.00  0.00            
ATOM   1687  N   VAL   118      72.621 110.593  39.029  1.00  0.00            
ATOM   1688  H   VAL   118      72.784 109.663  39.387  1.00  0.00            
ATOM   1689  CA  VAL   118      73.572 111.641  39.289  1.00  0.00            
ATOM   1690  HA  VAL   118      73.258 112.566  38.805  1.00  0.00            
ATOM   1691  CB  VAL   118      73.677 112.053  40.816  1.00  0.00            
ATOM   1692  HB  VAL   118      74.429 112.832  40.940  1.00  0.00            
ATOM   1693  CG1 VAL   118      72.396 112.629  41.336  1.00  0.00            
ATOM   1694 HG11 VAL   118      71.667 111.871  41.625  1.00  0.00            
ATOM   1695 HG12 VAL   118      72.563 113.161  42.273  1.00  0.00            
ATOM   1696 HG13 VAL   118      71.928 113.334  40.650  1.00  0.00            
ATOM   1697  CG2 VAL   118      74.112 110.878  41.729  1.00  0.00            
ATOM   1698 HG21 VAL   118      75.015 110.475  41.271  1.00  0.00            
ATOM   1699 HG22 VAL   118      74.352 111.113  42.766  1.00  0.00            
ATOM   1700 HG23 VAL   118      73.305 110.146  41.737  1.00  0.00            
ATOM   1701  C   VAL   118      74.970 111.371  38.686  1.00  0.00            
ATOM   1702  O   VAL   118      75.318 110.225  38.398  1.00  0.00            
ATOM   1703  N   ASP   119      75.713 112.423  38.402  1.00  0.00            
ATOM   1704  H   ASP   119      75.259 113.319  38.505  1.00  0.00            
ATOM   1705  CA  ASP   119      77.141 112.339  37.916  1.00  0.00            
ATOM   1706  HA  ASP   119      77.162 111.779  36.982  1.00  0.00            
ATOM   1707  CB  ASP   119      77.734 113.751  37.621  1.00  0.00            
ATOM   1708  HB1 ASP   119      78.623 113.605  37.008  1.00  0.00            
ATOM   1709  HB2 ASP   119      78.063 114.175  38.570  1.00  0.00            
ATOM   1710  CG  ASP   119      76.868 114.783  36.928  1.00  0.00            
ATOM   1711  OD1 ASP   119      77.480 115.905  36.665  1.00  0.00            
ATOM   1712  OD2 ASP   119      75.678 114.618  36.595  1.00  0.00            
ATOM   1713  C   ASP   119      78.120 111.558  38.856  1.00  0.00            
ATOM   1714  O   ASP   119      78.126 111.835  40.076  1.00  0.00            
ATOM   1715  N   PRO   120      79.072 110.761  38.339  1.00  0.00            
ATOM   1716  CD  PRO   120      79.085 110.447  36.929  1.00  0.00            
ATOM   1717  HD1 PRO   120      79.649 111.145  36.311  1.00  0.00            
ATOM   1718  HD2 PRO   120      78.090 110.490  36.487  1.00  0.00            
ATOM   1719  CG  PRO   120      79.634 109.019  36.804  1.00  0.00            
ATOM   1720  HG1 PRO   120      80.235 108.840  35.913  1.00  0.00            
ATOM   1721  HG2 PRO   120      78.832 108.283  36.868  1.00  0.00            
ATOM   1722  CB  PRO   120      80.465 108.905  38.076  1.00  0.00            
ATOM   1723  HB1 PRO   120      81.473 109.274  37.890  1.00  0.00            
ATOM   1724  HB2 PRO   120      80.579 107.930  38.548  1.00  0.00            
ATOM   1725  CA  PRO   120      79.827 109.774  39.089  1.00  0.00            
ATOM   1726  HA  PRO   120      79.126 109.139  39.631  1.00  0.00            
ATOM   1727  C   PRO   120      80.747 110.419  40.176  1.00  0.00            
ATOM   1728  O   PRO   120      81.185 109.588  40.963  1.00  0.00            
ATOM   1729  N   ASP   121      81.045 111.740  40.239  1.00  0.00            
ATOM   1730  H   ASP   121      80.709 112.480  39.640  1.00  0.00            
ATOM   1731  CA  ASP   121      81.895 112.185  41.356  1.00  0.00            
ATOM   1732  HA  ASP   121      82.398 111.270  41.668  1.00  0.00            
ATOM   1733  CB  ASP   121      82.986 113.196  40.824  1.00  0.00            
ATOM   1734  HB1 ASP   121      83.583 112.624  40.113  1.00  0.00            
ATOM   1735  HB2 ASP   121      83.687 113.515  41.595  1.00  0.00            
ATOM   1736  CG  ASP   121      82.506 114.476  40.105  1.00  0.00            
ATOM   1737  OD1 ASP   121      81.349 114.519  39.632  1.00  0.00            
ATOM   1738  OD2 ASP   121      83.365 115.404  40.020  1.00  0.00            
ATOM   1739  C   ASP   121      81.101 112.780  42.617  1.00  0.00            
ATOM   1740  O   ASP   121      81.717 113.089  43.605  1.00  0.00            
ATOM   1741  N   ASN   122      79.773 112.789  42.547  1.00  0.00            
ATOM   1742  H   ASN   122      79.326 112.437  41.712  1.00  0.00            
ATOM   1743  CA  ASN   122      78.792 112.988  43.573  1.00  0.00            
ATOM   1744  HA  ASN   122      78.927 114.010  43.930  1.00  0.00            
ATOM   1745  CB  ASN   122      77.370 112.697  43.044  1.00  0.00            
ATOM   1746  HB1 ASN   122      77.314 111.616  42.915  1.00  0.00            
ATOM   1747  HB2 ASN   122      77.250 113.211  42.090  1.00  0.00            
ATOM   1748  CG  ASN   122      76.282 113.267  44.006  1.00  0.00            
ATOM   1749  OD1 ASN   122      75.946 112.688  44.996  1.00  0.00            
ATOM   1750  ND2 ASN   122      75.836 114.476  43.776  1.00  0.00            
ATOM   1751 HD21 ASN   122      76.306 114.937  43.010  1.00  0.00            
ATOM   1752 HD22 ASN   122      75.097 114.803  44.381  1.00  0.00            
ATOM   1753  C   ASN   122      79.125 112.078  44.811  1.00  0.00            
ATOM   1754  O   ASN   122      79.468 110.902  44.726  1.00  0.00            
ATOM   1755  N   GLU   123      78.945 112.741  46.002  1.00  0.00            
ATOM   1756  H   GLU   123      78.701 113.720  45.956  1.00  0.00            
ATOM   1757  CA  GLU   123      79.092 112.111  47.290  1.00  0.00            
ATOM   1758  HA  GLU   123      80.154 111.908  47.421  1.00  0.00            
ATOM   1759  CB  GLU   123      78.711 113.182  48.346  1.00  0.00            
ATOM   1760  HB1 GLU   123      77.656 113.458  48.322  1.00  0.00            
ATOM   1761  HB2 GLU   123      79.285 114.087  48.148  1.00  0.00            
ATOM   1762  CG  GLU   123      79.093 112.694  49.785  1.00  0.00            
ATOM   1763  HG1 GLU   123      79.989 112.074  49.770  1.00  0.00            
ATOM   1764  HG2 GLU   123      78.253 112.163  50.231  1.00  0.00            
ATOM   1765  CD  GLU   123      79.336 113.893  50.761  1.00  0.00            
ATOM   1766  OE1 GLU   123      79.617 113.627  51.976  1.00  0.00            
ATOM   1767  OE2 GLU   123      79.209 115.119  50.350  1.00  0.00            
ATOM   1768  C   GLU   123      78.395 110.734  47.447  1.00  0.00            
ATOM   1769  O   GLU   123      78.785 109.920  48.260  1.00  0.00            
ATOM   1770  N   ALA   124      77.314 110.476  46.654  1.00  0.00            
ATOM   1771  H   ALA   124      77.066 111.199  45.995  1.00  0.00            
ATOM   1772  CA  ALA   124      76.663 109.207  46.405  1.00  0.00            
ATOM   1773  HA  ALA   124      76.096 108.931  47.294  1.00  0.00            
ATOM   1774  CB  ALA   124      75.809 109.293  45.113  1.00  0.00            
ATOM   1775  HB1 ALA   124      76.399 109.708  44.296  1.00  0.00            
ATOM   1776  HB2 ALA   124      75.389 108.344  44.778  1.00  0.00            
ATOM   1777  HB3 ALA   124      75.001 110.004  45.286  1.00  0.00            
ATOM   1778  C   ALA   124      77.627 108.000  46.110  1.00  0.00            
ATOM   1779  O   ALA   124      77.300 106.848  46.354  1.00  0.00            
ATOM   1780  N   TYR   125      78.802 108.306  45.528  1.00  0.00            
ATOM   1781  H   TYR   125      78.971 109.270  45.278  1.00  0.00            
ATOM   1782  CA  TYR   125      79.806 107.306  45.110  1.00  0.00            
ATOM   1783  HA  TYR   125      79.589 106.284  45.419  1.00  0.00            
ATOM   1784  CB  TYR   125      79.953 107.349  43.605  1.00  0.00            
ATOM   1785  HB1 TYR   125      80.672 106.543  43.456  1.00  0.00            
ATOM   1786  HB2 TYR   125      80.466 108.195  43.147  1.00  0.00            
ATOM   1787  CG  TYR   125      78.753 107.139  42.747  1.00  0.00            
ATOM   1788  CD1 TYR   125      78.271 108.231  42.023  1.00  0.00            
ATOM   1789  HD1 TYR   125      78.699 109.223  42.010  1.00  0.00            
ATOM   1790  CE1 TYR   125      76.999 108.051  41.387  1.00  0.00            
ATOM   1791  HE1 TYR   125      76.542 108.882  40.872  1.00  0.00            
ATOM   1792  CZ  TYR   125      76.323 106.818  41.537  1.00  0.00            
ATOM   1793  OH  TYR   125      75.107 106.798  40.995  1.00  0.00            
ATOM   1794  HH  TYR   125      74.752 105.906  41.013  1.00  0.00            
ATOM   1795  CE2 TYR   125      76.821 105.719  42.258  1.00  0.00            
ATOM   1796  HE2 TYR   125      76.247 104.822  42.441  1.00  0.00            
ATOM   1797  CD2 TYR   125      78.067 105.873  42.864  1.00  0.00            
ATOM   1798  HD2 TYR   125      78.325 105.191  43.660  1.00  0.00            
ATOM   1799  C   TYR   125      81.178 107.628  45.673  1.00  0.00            
ATOM   1800  O   TYR   125      81.930 106.705  46.021  1.00  0.00            
ATOM   1801  N   GLU   126      81.520 108.918  45.836  1.00  0.00            
ATOM   1802  H   GLU   126      80.983 109.674  45.437  1.00  0.00            
ATOM   1803  CA  GLU   126      82.827 109.253  46.279  1.00  0.00            
ATOM   1804  HA  GLU   126      83.342 108.308  46.455  1.00  0.00            
ATOM   1805  CB  GLU   126      83.540 110.064  45.161  1.00  0.00            
ATOM   1806  HB1 GLU   126      84.554 110.307  45.479  1.00  0.00            
ATOM   1807  HB2 GLU   126      83.024 110.961  44.818  1.00  0.00            
ATOM   1808  CG  GLU   126      83.676 109.213  43.813  1.00  0.00            
ATOM   1809  HG1 GLU   126      84.229 109.826  43.100  1.00  0.00            
ATOM   1810  HG2 GLU   126      82.751 109.072  43.254  1.00  0.00            
ATOM   1811  CD  GLU   126      84.370 107.852  43.991  1.00  0.00            
ATOM   1812  OE1 GLU   126      85.304 107.748  44.813  1.00  0.00            
ATOM   1813  OE2 GLU   126      84.203 106.936  43.125  1.00  0.00            
ATOM   1814  C   GLU   126      82.967 110.094  47.496  1.00  0.00            
ATOM   1815  O   GLU   126      82.274 111.128  47.558  1.00  0.00            
ATOM   1816  N   MET   127      83.912 109.747  48.355  1.00  0.00            
ATOM   1817  H   MET   127      84.516 108.993  48.059  1.00  0.00            
ATOM   1818  CA  MET   127      84.130 110.331  49.686  1.00  0.00            
ATOM   1819  HA  MET   127      83.165 110.679  50.053  1.00  0.00            
ATOM   1820  CB  MET   127      84.523 109.166  50.635  1.00  0.00            
ATOM   1821  HB1 MET   127      85.464 108.800  50.226  1.00  0.00            
ATOM   1822  HB2 MET   127      83.794 108.374  50.461  1.00  0.00            
ATOM   1823  CG  MET   127      84.529 109.628  52.095  1.00  0.00            
ATOM   1824  HG1 MET   127      83.551 110.065  52.302  1.00  0.00            
ATOM   1825  HG2 MET   127      85.206 110.483  52.099  1.00  0.00            
ATOM   1826  SD  MET   127      84.864 108.474  53.488  1.00  0.00            
ATOM   1827  CE  MET   127      85.407 109.771  54.691  1.00  0.00            
ATOM   1828  HE1 MET   127      86.302 110.253  54.298  1.00  0.00            
ATOM   1829  HE2 MET   127      84.636 110.539  54.755  1.00  0.00            
ATOM   1830  HE3 MET   127      85.734 109.202  55.561  1.00  0.00            
ATOM   1831  C   MET   127      85.157 111.476  49.734  1.00  0.00            
ATOM   1832  O   MET   127      86.328 111.138  49.488  1.00  0.00            
ATOM   1833  N   PRO   128      84.717 112.753  49.946  1.00  0.00            
ATOM   1834  CD  PRO   128      83.352 113.011  49.971  1.00  0.00            
ATOM   1835  HD1 PRO   128      82.821 112.717  50.876  1.00  0.00            
ATOM   1836  HD2 PRO   128      82.734 112.763  49.108  1.00  0.00            
ATOM   1837  CG  PRO   128      83.254 114.573  49.907  1.00  0.00            
ATOM   1838  HG1 PRO   128      82.509 115.063  50.533  1.00  0.00            
ATOM   1839  HG2 PRO   128      83.162 114.877  48.865  1.00  0.00            
ATOM   1840  CB  PRO   128      84.589 114.969  50.491  1.00  0.00            
ATOM   1841  HB1 PRO   128      84.578 114.891  51.578  1.00  0.00            
ATOM   1842  HB2 PRO   128      84.894 115.991  50.266  1.00  0.00            
ATOM   1843  CA  PRO   128      85.566 113.913  49.945  1.00  0.00            
ATOM   1844  HA  PRO   128      85.829 114.101  48.904  1.00  0.00            
ATOM   1845  C   PRO   128      86.835 113.831  50.854  1.00  0.00            
ATOM   1846  O   PRO   128      86.815 113.223  51.938  1.00  0.00            
ATOM   1847  N   SER   129      87.933 114.490  50.425  1.00  0.00            
ATOM   1848  H   SER   129      87.928 114.902  49.503  1.00  0.00            
ATOM   1849  CA  SER   129      89.135 114.685  51.197  1.00  0.00            
ATOM   1850  HA  SER   129      88.900 115.032  52.203  1.00  0.00            
ATOM   1851  CB  SER   129      89.997 113.429  51.022  1.00  0.00            
ATOM   1852  HB1 SER   129      90.356 113.278  50.004  1.00  0.00            
ATOM   1853  HB2 SER   129      89.358 112.567  51.215  1.00  0.00            
ATOM   1854  OG  SER   129      91.109 113.384  51.868  1.00  0.00            
ATOM   1855  HG  SER   129      91.391 112.466  51.860  1.00  0.00            
ATOM   1856  C   SER   129      90.001 115.768  50.581  1.00  0.00            
ATOM   1857  O   SER   129      90.252 115.763  49.335  1.00  0.00            
ATOM   1858  N   GLU   130      90.579 116.687  51.389  1.00  0.00            
ATOM   1859  H   GLU   130      90.346 116.592  52.367  1.00  0.00            
ATOM   1860  CA  GLU   130      91.452 117.817  50.911  1.00  0.00            
ATOM   1861  HA  GLU   130      90.861 118.301  50.133  1.00  0.00            
ATOM   1862  CB  GLU   130      91.762 118.891  51.947  1.00  0.00            
ATOM   1863  HB1 GLU   130      92.395 119.683  51.545  1.00  0.00            
ATOM   1864  HB2 GLU   130      92.329 118.520  52.801  1.00  0.00            
ATOM   1865  CG  GLU   130      90.471 119.563  52.434  1.00  0.00            
ATOM   1866  HG1 GLU   130      89.805 118.767  52.768  1.00  0.00            
ATOM   1867  HG2 GLU   130      90.131 120.085  51.540  1.00  0.00            
ATOM   1868  CD  GLU   130      90.628 120.543  53.625  1.00  0.00            
ATOM   1869  OE1 GLU   130      91.733 120.500  54.262  1.00  0.00            
ATOM   1870  OE2 GLU   130      89.659 121.264  53.869  1.00  0.00            
ATOM   1871  C   GLU   130      92.711 117.403  50.180  1.00  0.00            
ATOM   1872  O   GLU   130      93.215 118.145  49.291  1.00  0.00            
ATOM   1873  N   GLU   131      93.209 116.209  50.494  1.00  0.00            
ATOM   1874  H   GLU   131      92.756 115.694  51.236  1.00  0.00            
ATOM   1875  CA  GLU   131      94.320 115.571  49.800  1.00  0.00            
ATOM   1876  HA  GLU   131      95.210 116.170  49.994  1.00  0.00            
ATOM   1877  CB  GLU   131      94.510 114.180  50.480  1.00  0.00            
ATOM   1878  HB1 GLU   131      93.543 113.681  50.434  1.00  0.00            
ATOM   1879  HB2 GLU   131      94.734 114.433  51.516  1.00  0.00            
ATOM   1880  CG  GLU   131      95.670 113.300  50.044  1.00  0.00            
ATOM   1881  HG1 GLU   131      96.613 113.799  50.266  1.00  0.00            
ATOM   1882  HG2 GLU   131      95.569 113.104  48.976  1.00  0.00            
ATOM   1883  CD  GLU   131      95.751 111.937  50.692  1.00  0.00            
ATOM   1884  OE1 GLU   131      95.016 111.579  51.627  1.00  0.00            
ATOM   1885  OE2 GLU   131      96.741 111.252  50.429  1.00  0.00            
ATOM   1886  C   GLU   131      94.138 115.344  48.302  1.00  0.00            
ATOM   1887  O   GLU   131      95.072 115.476  47.564  1.00  0.00            
ATOM   1888  N   GLY   132      92.893 115.059  47.823  1.00  0.00            
ATOM   1889  H   GLY   132      92.107 115.127  48.453  1.00  0.00            
ATOM   1890  CA  GLY   132      92.675 114.837  46.461  1.00  0.00            
ATOM   1891  HA1 GLY   132      91.854 114.127  46.562  1.00  0.00            
ATOM   1892  HA2 GLY   132      93.536 114.381  45.971  1.00  0.00            
ATOM   1893  C   GLY   132      92.310 116.171  45.711  1.00  0.00            
ATOM   1894  O   GLY   132      91.621 116.078  44.676  1.00  0.00            
ATOM   1895  N   TYR   133      92.678 117.342  46.282  1.00  0.00            
ATOM   1896  H   TYR   133      93.147 117.357  47.176  1.00  0.00            
ATOM   1897  CA  TYR   133      92.409 118.619  45.635  1.00  0.00            
ATOM   1898  HA  TYR   133      91.692 118.446  44.832  1.00  0.00            
ATOM   1899  CB  TYR   133      91.771 119.594  46.587  1.00  0.00            
ATOM   1900  HB1 TYR   133      91.616 120.542  46.072  1.00  0.00            
ATOM   1901  HB2 TYR   133      92.445 119.734  47.432  1.00  0.00            
ATOM   1902  CG  TYR   133      90.377 119.229  47.170  1.00  0.00            
ATOM   1903  CD1 TYR   133      89.454 118.524  46.347  1.00  0.00            
ATOM   1904  HD1 TYR   133      89.704 118.277  45.326  1.00  0.00            
ATOM   1905  CE1 TYR   133      88.257 118.177  46.919  1.00  0.00            
ATOM   1906  HE1 TYR   133      87.433 117.625  46.492  1.00  0.00            
ATOM   1907  CZ  TYR   133      87.887 118.627  48.230  1.00  0.00            
ATOM   1908  OH  TYR   133      86.681 118.290  48.718  1.00  0.00            
ATOM   1909  HH  TYR   133      86.607 118.502  49.651  1.00  0.00            
ATOM   1910  CE2 TYR   133      88.784 119.421  49.021  1.00  0.00            
ATOM   1911  HE2 TYR   133      88.578 119.801  50.010  1.00  0.00            
ATOM   1912  CD2 TYR   133      90.046 119.670  48.495  1.00  0.00            
ATOM   1913  HD2 TYR   133      90.770 120.262  49.034  1.00  0.00            
ATOM   1914  C   TYR   133      93.609 119.228  44.935  1.00  0.00            
ATOM   1915  O   TYR   133      94.772 119.017  45.346  1.00  0.00            
ATOM   1916  N   GLN   134      93.371 120.052  43.861  1.00  0.00            
ATOM   1917  H   GLN   134      92.442 120.123  43.471  1.00  0.00            
ATOM   1918  CA  GLN   134      94.368 120.796  43.200  1.00  0.00            
ATOM   1919  HA  GLN   134      95.241 120.901  43.843  1.00  0.00            
ATOM   1920  CB  GLN   134      94.883 120.017  41.987  1.00  0.00            
ATOM   1921  HB1 GLN   134      94.088 120.069  41.243  1.00  0.00            
ATOM   1922  HB2 GLN   134      95.092 118.991  42.291  1.00  0.00            
ATOM   1923  CG  GLN   134      96.232 120.569  41.447  1.00  0.00            
ATOM   1924  HG1 GLN   134      96.195 121.658  41.439  1.00  0.00            
ATOM   1925  HG2 GLN   134      96.232 120.159  40.438  1.00  0.00            
ATOM   1926  CD  GLN   134      97.364 120.051  42.320  1.00  0.00            
ATOM   1927  OE1 GLN   134      97.532 120.539  43.445  1.00  0.00            
ATOM   1928  NE2 GLN   134      98.096 119.034  42.018  1.00  0.00            
ATOM   1929 HE21 GLN   134      97.971 118.637  41.098  1.00  0.00            
ATOM   1930 HE22 GLN   134      98.828 118.743  42.650  1.00  0.00            
ATOM   1931  C   GLN   134      93.850 122.199  42.810  1.00  0.00            
ATOM   1932  O   GLN   134      92.906 122.320  42.049  1.00  0.00            
ATOM   1933  N   ASP   135      94.499 123.265  43.295  1.00  0.00            
ATOM   1934  H   ASP   135      95.038 122.969  44.096  1.00  0.00            
ATOM   1935  CA  ASP   135      94.392 124.628  42.897  1.00  0.00            
ATOM   1936  HA  ASP   135      93.345 124.888  43.052  1.00  0.00            
ATOM   1937  CB  ASP   135      95.147 125.570  43.871  1.00  0.00            
ATOM   1938  HB1 ASP   135      96.210 125.447  43.666  1.00  0.00            
ATOM   1939  HB2 ASP   135      94.958 125.191  44.875  1.00  0.00            
ATOM   1940  CG  ASP   135      94.751 127.054  43.927  1.00  0.00            
ATOM   1941  OD1 ASP   135      93.638 127.352  43.378  1.00  0.00            
ATOM   1942  OD2 ASP   135      95.496 127.840  44.512  1.00  0.00            
ATOM   1943  C   ASP   135      94.621 124.894  41.435  1.00  0.00            
ATOM   1944  O   ASP   135      95.591 124.476  40.740  1.00  0.00            
ATOM   1945  N   TYR   136      93.678 125.599  40.918  1.00  0.00            
ATOM   1946  H   TYR   136      92.923 125.941  41.495  1.00  0.00            
ATOM   1947  CA  TYR   136      93.601 125.773  39.472  1.00  0.00            
ATOM   1948  HA  TYR   136      93.998 124.838  39.076  1.00  0.00            
ATOM   1949  CB  TYR   136      92.186 125.805  38.946  1.00  0.00            
ATOM   1950  HB1 TYR   136      91.644 126.672  39.325  1.00  0.00            
ATOM   1951  HB2 TYR   136      91.690 124.908  39.314  1.00  0.00            
ATOM   1952  CG  TYR   136      91.954 125.713  37.432  1.00  0.00            
ATOM   1953  CD1 TYR   136      91.498 126.888  36.746  1.00  0.00            
ATOM   1954  HD1 TYR   136      91.262 127.766  37.329  1.00  0.00            
ATOM   1955  CE1 TYR   136      91.320 126.846  35.341  1.00  0.00            
ATOM   1956  HE1 TYR   136      90.928 127.641  34.723  1.00  0.00            
ATOM   1957  CZ  TYR   136      91.595 125.659  34.611  1.00  0.00            
ATOM   1958  OH  TYR   136      91.379 125.768  33.268  1.00  0.00            
ATOM   1959  HH  TYR   136      91.541 124.983  32.738  1.00  0.00            
ATOM   1960  CE2 TYR   136      92.050 124.485  35.292  1.00  0.00            
ATOM   1961  HE2 TYR   136      92.373 123.598  34.768  1.00  0.00            
ATOM   1962  CD2 TYR   136      92.182 124.521  36.715  1.00  0.00            
ATOM   1963  HD2 TYR   136      92.445 123.643  37.286  1.00  0.00            
ATOM   1964  C   TYR   136      94.579 126.795  38.830  1.00  0.00            
ATOM   1965  O   TYR   136      94.877 127.794  39.432  1.00  0.00            
ATOM   1966  N   GLU   137      95.011 126.519  37.606  1.00  0.00            
ATOM   1967  H   GLU   137      94.638 125.671  37.203  1.00  0.00            
ATOM   1968  CA  GLU   137      95.954 127.237  36.804  1.00  0.00            
ATOM   1969  HA  GLU   137      96.296 128.057  37.436  1.00  0.00            
ATOM   1970  CB  GLU   137      97.174 126.356  36.304  1.00  0.00            
ATOM   1971  HB1 GLU   137      97.767 127.022  35.678  1.00  0.00            
ATOM   1972  HB2 GLU   137      96.752 125.521  35.745  1.00  0.00            
ATOM   1973  CG  GLU   137      98.012 125.735  37.448  1.00  0.00            
ATOM   1974  HG1 GLU   137      97.416 125.201  38.188  1.00  0.00            
ATOM   1975  HG2 GLU   137      98.397 126.557  38.051  1.00  0.00            
ATOM   1976  CD  GLU   137      99.162 124.885  36.953  1.00  0.00            
ATOM   1977  OE1 GLU   137      98.904 123.976  36.093  1.00  0.00            
ATOM   1978  OE2 GLU   137     100.309 125.190  37.237  1.00  0.00            
ATOM   1979  C   GLU   137      95.119 127.820  35.616  1.00  0.00            
ATOM   1980  O   GLU   137      94.943 127.162  34.615  1.00  0.00            
ATOM   1981  N   PRO   138      94.555 129.062  35.844  1.00  0.00            
ATOM   1982  CD  PRO   138      94.803 129.957  36.969  1.00  0.00            
ATOM   1983  HD1 PRO   138      95.783 129.965  37.446  1.00  0.00            
ATOM   1984  HD2 PRO   138      94.151 129.687  37.799  1.00  0.00            
ATOM   1985  CG  PRO   138      94.454 131.378  36.440  1.00  0.00            
ATOM   1986  HG1 PRO   138      95.202 131.687  35.710  1.00  0.00            
ATOM   1987  HG2 PRO   138      94.252 132.140  37.192  1.00  0.00            
ATOM   1988  CB  PRO   138      93.263 131.075  35.570  1.00  0.00            
ATOM   1989  HB1 PRO   138      92.995 131.883  34.889  1.00  0.00            
ATOM   1990  HB2 PRO   138      92.375 130.778  36.129  1.00  0.00            
ATOM   1991  CA  PRO   138      93.674 129.760  34.891  1.00  0.00            
ATOM   1992  HA  PRO   138      92.813 129.094  34.838  1.00  0.00            
ATOM   1993  C   PRO   138      94.254 130.015  33.479  1.00  0.00            
ATOM   1994  O   PRO   138      95.417 130.488  33.319  1.00  0.00            
ATOM   1995  N   GLU   139      93.448 129.741  32.438  1.00  0.00            
ATOM   1996  H   GLU   139      92.506 129.490  32.704  1.00  0.00            
ATOM   1997  CA  GLU   139      93.918 129.755  31.065  1.00  0.00            
ATOM   1998  HA  GLU   139      94.903 129.289  31.032  1.00  0.00            
ATOM   1999  CB  GLU   139      92.903 129.124  30.146  1.00  0.00            
ATOM   2000  HB1 GLU   139      93.080 129.358  29.096  1.00  0.00            
ATOM   2001  HB2 GLU   139      91.894 129.514  30.274  1.00  0.00            
ATOM   2002  CG  GLU   139      92.730 127.629  30.360  1.00  0.00            
ATOM   2003  HG1 GLU   139      92.748 127.419  31.430  1.00  0.00            
ATOM   2004  HG2 GLU   139      93.551 127.029  29.967  1.00  0.00            
ATOM   2005  CD  GLU   139      91.341 127.227  29.765  1.00  0.00            
ATOM   2006  OE1 GLU   139      91.363 126.598  28.647  1.00  0.00            
ATOM   2007  OE2 GLU   139      90.281 127.513  30.374  1.00  0.00            
ATOM   2008  C   GLU   139      94.427 131.139  30.475  1.00  0.00            
ATOM   2009  O   GLU   139      93.771 132.147  30.745  1.00  0.00            
ATOM   2010  N   ALA   140      95.538 130.987  29.731  1.00  0.00            
ATOM   2011  H   ALA   140      96.035 130.108  29.709  1.00  0.00            
ATOM   2012  CA  ALA   140      96.109 132.051  28.945  1.00  0.00            
ATOM   2013  HA  ALA   140      95.880 132.978  29.470  1.00  0.00            
ATOM   2014  CB  ALA   140      97.595 131.970  28.882  1.00  0.00            
ATOM   2015  HB1 ALA   140      98.032 131.865  29.875  1.00  0.00            
ATOM   2016  HB2 ALA   140      97.822 131.080  28.296  1.00  0.00            
ATOM   2017  HB3 ALA   140      98.021 132.667  28.161  1.00  0.00            
ATOM   2018  C   ALA   140      95.510 132.264  27.521  1.00  0.00            
ATOM   2019  OC1 ALA   140      95.624 131.388  26.659  1.00  0.00            
ATOM   2020  OC2 ALA   140      94.898 133.304  27.332  1.00  0.00            
TER
ENDMDL
