# Supplementary material for: Impact of Phosphorylation on the Physiological Form of Human alpha-Synuclein in Aqueous Solution
Source: J Chem Inf Model. 2024 Oct 28;64(21):8215–26. doi: 10.1021/acs.jcim.4c01172 (PMC11558680; doi:10.1021/acs.jcim.4c01172)
Supplement: Supplementary file 2 — ci4c01172_si_003.zip [file ci4c01172_si_003.zip › AS/AS_12.pdb]

REMARK    GENERATED BY TRJCONV
TITLE     MDANALYSIS FRAME 0: Created by PDBWriter in water
REMARK    THIS IS A SIMULATION BOX
CRYST1  137.549  137.549  140.691  60.74  60.74  90.00 P 1           1
MODEL        1
ATOM      1  CH3 ACE     0      95.680  73.727  46.873  1.00  0.00            
ATOM      2 HH31 ACE     0      95.476  72.992  46.094  1.00  0.00            
ATOM      3 HH32 ACE     0      94.807  74.371  46.982  1.00  0.00            
ATOM      4 HH33 ACE     0      96.550  74.317  46.584  1.00  0.00            
ATOM      5  C   ACE     0      95.960  72.973  48.152  1.00  0.00            
ATOM      6  O   ACE     0      96.291  73.598  49.128  1.00  0.00            
ATOM      7  N   MET     1      95.748  71.629  48.135  1.00  0.00            
ATOM      8  H   MET     1      95.607  71.236  47.216  1.00  0.00            
ATOM      9  CA  MET     1      95.992  70.773  49.292  1.00  0.00            
ATOM     10  HA  MET     1      95.270  71.109  50.036  1.00  0.00            
ATOM     11  CB  MET     1      95.816  69.297  48.921  1.00  0.00            
ATOM     12  HB1 MET     1      96.691  68.869  48.431  1.00  0.00            
ATOM     13  HB2 MET     1      95.033  69.190  48.171  1.00  0.00            
ATOM     14  CG  MET     1      95.455  68.449  50.087  1.00  0.00            
ATOM     15  HG1 MET     1      96.305  68.315  50.756  1.00  0.00            
ATOM     16  HG2 MET     1      95.220  67.480  49.646  1.00  0.00            
ATOM     17  SD  MET     1      94.076  69.236  50.937  1.00  0.00            
ATOM     18  CE  MET     1      94.043  68.187  52.422  1.00  0.00            
ATOM     19  HE1 MET     1      95.058  68.215  52.818  1.00  0.00            
ATOM     20  HE2 MET     1      93.251  68.444  53.125  1.00  0.00            
ATOM     21  HE3 MET     1      93.783  67.211  52.012  1.00  0.00            
ATOM     22  C   MET     1      97.291  70.983  49.989  1.00  0.00            
ATOM     23  O   MET     1      97.276  71.035  51.198  1.00  0.00            
ATOM     24  N   ASP     2      98.382  71.074  49.236  1.00  0.00            
ATOM     25  H   ASP     2      98.183  70.831  48.277  1.00  0.00            
ATOM     26  CA  ASP     2      99.685  71.385  49.749  1.00  0.00            
ATOM     27  HA  ASP     2     100.048  70.561  50.362  1.00  0.00            
ATOM     28  CB  ASP     2     100.752  71.704  48.635  1.00  0.00            
ATOM     29  HB1 ASP     2     101.038  70.712  48.283  1.00  0.00            
ATOM     30  HB2 ASP     2     101.634  72.108  49.131  1.00  0.00            
ATOM     31  CG  ASP     2     100.340  72.658  47.414  1.00  0.00            
ATOM     32  OD1 ASP     2      99.323  73.400  47.488  1.00  0.00            
ATOM     33  OD2 ASP     2     101.153  72.651  46.461  1.00  0.00            
ATOM     34  C   ASP     2      99.671  72.653  50.617  1.00  0.00            
ATOM     35  O   ASP     2     100.094  72.547  51.753  1.00  0.00            
ATOM     36  N   VAL     3      99.349  73.851  50.102  1.00  0.00            
ATOM     37  H   VAL     3      99.176  73.919  49.109  1.00  0.00            
ATOM     38  CA  VAL     3      99.155  75.105  50.881  1.00  0.00            
ATOM     39  HA  VAL     3     100.015  75.230  51.538  1.00  0.00            
ATOM     40  CB  VAL     3      99.083  76.376  49.951  1.00  0.00            
ATOM     41  HB  VAL     3      98.925  77.195  50.652  1.00  0.00            
ATOM     42  CG1 VAL     3     100.400  76.552  49.170  1.00  0.00            
ATOM     43 HG11 VAL     3     101.275  76.606  49.819  1.00  0.00            
ATOM     44 HG12 VAL     3     100.585  75.698  48.519  1.00  0.00            
ATOM     45 HG13 VAL     3     100.438  77.340  48.418  1.00  0.00            
ATOM     46  CG2 VAL     3      97.929  76.341  48.985  1.00  0.00            
ATOM     47 HG21 VAL     3      97.936  75.405  48.428  1.00  0.00            
ATOM     48 HG22 VAL     3      97.019  76.573  49.538  1.00  0.00            
ATOM     49 HG23 VAL     3      97.915  77.176  48.285  1.00  0.00            
ATOM     50  C   VAL     3      97.998  75.057  51.915  1.00  0.00            
ATOM     51  O   VAL     3      98.073  75.588  53.038  1.00  0.00            
ATOM     52  N   PHE     4      96.908  74.313  51.643  1.00  0.00            
ATOM     53  H   PHE     4      96.833  73.972  50.695  1.00  0.00            
ATOM     54  CA  PHE     4      95.937  74.006  52.650  1.00  0.00            
ATOM     55  HA  PHE     4      95.632  74.995  52.993  1.00  0.00            
ATOM     56  CB  PHE     4      94.693  73.166  52.119  1.00  0.00            
ATOM     57  HB1 PHE     4      94.991  72.253  51.603  1.00  0.00            
ATOM     58  HB2 PHE     4      94.131  73.753  51.392  1.00  0.00            
ATOM     59  CG  PHE     4      93.890  72.690  53.315  1.00  0.00            
ATOM     60  CD1 PHE     4      94.154  71.469  53.961  1.00  0.00            
ATOM     61  HD1 PHE     4      94.888  70.806  53.526  1.00  0.00            
ATOM     62  CE1 PHE     4      93.553  71.211  55.201  1.00  0.00            
ATOM     63  HE1 PHE     4      93.701  70.292  55.748  1.00  0.00            
ATOM     64  CZ  PHE     4      92.559  72.049  55.701  1.00  0.00            
ATOM     65  HZ  PHE     4      92.089  71.780  56.635  1.00  0.00            
ATOM     66  CE2 PHE     4      92.270  73.285  55.054  1.00  0.00            
ATOM     67  HE2 PHE     4      91.564  73.961  55.512  1.00  0.00            
ATOM     68  CD2 PHE     4      92.980  73.586  53.876  1.00  0.00            
ATOM     69  HD2 PHE     4      92.875  74.603  53.527  1.00  0.00            
ATOM     70  C   PHE     4      96.575  73.270  53.868  1.00  0.00            
ATOM     71  O   PHE     4      96.319  73.677  55.043  1.00  0.00            
ATOM     72  N   MET     5      97.494  72.318  53.634  1.00  0.00            
ATOM     73  H   MET     5      97.404  71.858  52.739  1.00  0.00            
ATOM     74  CA  MET     5      98.134  71.588  54.705  1.00  0.00            
ATOM     75  HA  MET     5      97.443  71.341  55.511  1.00  0.00            
ATOM     76  CB  MET     5      98.617  70.203  54.240  1.00  0.00            
ATOM     77  HB1 MET     5      99.202  69.796  55.064  1.00  0.00            
ATOM     78  HB2 MET     5      99.195  70.326  53.324  1.00  0.00            
ATOM     79  CG  MET     5      97.446  69.241  53.918  1.00  0.00            
ATOM     80  HG1 MET     5      97.902  68.299  53.614  1.00  0.00            
ATOM     81  HG2 MET     5      96.808  69.702  53.164  1.00  0.00            
ATOM     82  SD  MET     5      96.407  68.944  55.391  1.00  0.00            
ATOM     83  CE  MET     5      97.674  68.115  56.418  1.00  0.00            
ATOM     84  HE1 MET     5      98.123  67.249  55.931  1.00  0.00            
ATOM     85  HE2 MET     5      98.406  68.853  56.743  1.00  0.00            
ATOM     86  HE3 MET     5      97.265  67.725  57.350  1.00  0.00            
ATOM     87  C   MET     5      99.130  72.452  55.530  1.00  0.00            
ATOM     88  O   MET     5      99.139  72.395  56.764  1.00  0.00            
ATOM     89  N   LYS     6      99.926  73.296  54.851  1.00  0.00            
ATOM     90  H   LYS     6     100.073  73.268  53.852  1.00  0.00            
ATOM     91  CA  LYS     6     100.796  74.177  55.499  1.00  0.00            
ATOM     92  HA  LYS     6     101.423  73.683  56.240  1.00  0.00            
ATOM     93  CB  LYS     6     101.744  74.679  54.359  1.00  0.00            
ATOM     94  HB1 LYS     6     101.268  75.043  53.449  1.00  0.00            
ATOM     95  HB2 LYS     6     102.286  73.785  54.050  1.00  0.00            
ATOM     96  CG  LYS     6     102.794  75.621  55.028  1.00  0.00            
ATOM     97  HG1 LYS     6     103.203  74.995  55.821  1.00  0.00            
ATOM     98  HG2 LYS     6     102.307  76.485  55.481  1.00  0.00            
ATOM     99  CD  LYS     6     103.872  76.247  54.146  1.00  0.00            
ATOM    100  HD1 LYS     6     104.637  75.524  53.865  1.00  0.00            
ATOM    101  HD2 LYS     6     104.375  76.938  54.822  1.00  0.00            
ATOM    102  CE  LYS     6     103.310  77.051  52.913  1.00  0.00            
ATOM    103  HE1 LYS     6     102.630  77.834  53.250  1.00  0.00            
ATOM    104  HE2 LYS     6     102.728  76.376  52.285  1.00  0.00            
ATOM    105  NZ  LYS     6     104.379  77.730  52.119  1.00  0.00            
ATOM    106  HZ1 LYS     6     104.071  78.647  51.827  1.00  0.00            
ATOM    107  HZ2 LYS     6     105.236  77.882  52.631  1.00  0.00            
ATOM    108  HZ3 LYS     6     104.584  77.141  51.325  1.00  0.00            
ATOM    109  C   LYS     6      99.957  75.285  56.231  1.00  0.00            
ATOM    110  O   LYS     6     100.400  75.738  57.267  1.00  0.00            
ATOM    111  N   GLY     7      98.822  75.726  55.728  1.00  0.00            
ATOM    112  H   GLY     7      98.518  75.342  54.844  1.00  0.00            
ATOM    113  CA  GLY     7      97.930  76.691  56.408  1.00  0.00            
ATOM    114  HA1 GLY     7      97.025  76.871  55.828  1.00  0.00            
ATOM    115  HA2 GLY     7      98.407  77.661  56.546  1.00  0.00            
ATOM    116  C   GLY     7      97.403  76.123  57.752  1.00  0.00            
ATOM    117  O   GLY     7      97.265  76.909  58.746  1.00  0.00            
ATOM    118  N   LEU     8      97.152  74.820  57.767  1.00  0.00            
ATOM    119  H   LEU     8      97.160  74.281  56.913  1.00  0.00            
ATOM    120  CA  LEU     8      96.768  74.218  59.035  1.00  0.00            
ATOM    121  HA  LEU     8      95.904  74.722  59.468  1.00  0.00            
ATOM    122  CB  LEU     8      96.150  72.863  58.643  1.00  0.00            
ATOM    123  HB1 LEU     8      96.873  72.181  58.195  1.00  0.00            
ATOM    124  HB2 LEU     8      95.432  73.067  57.849  1.00  0.00            
ATOM    125  CG  LEU     8      95.337  72.190  59.821  1.00  0.00            
ATOM    126  HG  LEU     8      96.066  71.757  60.506  1.00  0.00            
ATOM    127  CD1 LEU     8      94.425  73.193  60.536  1.00  0.00            
ATOM    128 HD11 LEU     8      93.911  72.688  61.354  1.00  0.00            
ATOM    129 HD12 LEU     8      95.080  73.837  61.124  1.00  0.00            
ATOM    130 HD13 LEU     8      93.652  73.690  59.951  1.00  0.00            
ATOM    131  CD2 LEU     8      94.406  70.979  59.466  1.00  0.00            
ATOM    132 HD21 LEU     8      93.545  71.278  58.867  1.00  0.00            
ATOM    133 HD22 LEU     8      94.934  70.198  58.919  1.00  0.00            
ATOM    134 HD23 LEU     8      94.060  70.539  60.402  1.00  0.00            
ATOM    135  C   LEU     8      97.903  74.198  60.004  1.00  0.00            
ATOM    136  O   LEU     8      97.699  74.017  61.192  1.00  0.00            
ATOM    137  N   SER     9      99.156  74.344  59.538  1.00  0.00            
ATOM    138  H   SER     9      99.279  74.462  58.543  1.00  0.00            
ATOM    139  CA  SER     9     100.379  74.521  60.324  1.00  0.00            
ATOM    140  HA  SER     9     100.168  73.977  61.245  1.00  0.00            
ATOM    141  CB  SER     9     101.690  73.961  59.734  1.00  0.00            
ATOM    142  HB1 SER     9     102.530  74.028  60.424  1.00  0.00            
ATOM    143  HB2 SER     9     101.997  74.417  58.793  1.00  0.00            
ATOM    144  OG  SER     9     101.451  72.576  59.572  1.00  0.00            
ATOM    145  HG  SER     9     102.276  72.176  59.285  1.00  0.00            
ATOM    146  C   SER     9     100.416  75.990  60.786  1.00  0.00            
ATOM    147  O   SER     9     100.650  76.246  61.960  1.00  0.00            
ATOM    148  N   LYS    10     100.131  76.945  59.913  1.00  0.00            
ATOM    149  H   LYS    10      99.915  76.735  58.949  1.00  0.00            
ATOM    150  CA  LYS    10     100.170  78.358  60.212  1.00  0.00            
ATOM    151  HA  LYS    10     101.111  78.531  60.735  1.00  0.00            
ATOM    152  CB  LYS    10     100.278  79.160  58.921  1.00  0.00            
ATOM    153  HB1 LYS    10      99.323  79.307  58.416  1.00  0.00            
ATOM    154  HB2 LYS    10     100.856  78.596  58.189  1.00  0.00            
ATOM    155  CG  LYS    10     101.048  80.510  59.014  1.00  0.00            
ATOM    156  HG1 LYS    10     100.433  81.197  59.595  1.00  0.00            
ATOM    157  HG2 LYS    10     101.112  81.010  58.048  1.00  0.00            
ATOM    158  CD  LYS    10     102.451  80.367  59.552  1.00  0.00            
ATOM    159  HD1 LYS    10     102.897  79.688  58.824  1.00  0.00            
ATOM    160  HD2 LYS    10     102.447  80.044  60.593  1.00  0.00            
ATOM    161  CE  LYS    10     103.188  81.756  59.442  1.00  0.00            
ATOM    162  HE1 LYS    10     102.742  82.411  60.190  1.00  0.00            
ATOM    163  HE2 LYS    10     103.257  82.251  58.473  1.00  0.00            
ATOM    164  NZ  LYS    10     104.492  81.658  60.092  1.00  0.00            
ATOM    165  HZ1 LYS    10     105.238  81.321  59.502  1.00  0.00            
ATOM    166  HZ2 LYS    10     104.659  82.593  60.437  1.00  0.00            
ATOM    167  HZ3 LYS    10     104.581  81.009  60.861  1.00  0.00            
ATOM    168  C   LYS    10      99.126  78.883  61.176  1.00  0.00            
ATOM    169  O   LYS    10      99.618  79.669  62.013  1.00  0.00            
ATOM    170  N   ALA    11      97.893  78.353  61.268  1.00  0.00            
ATOM    171  H   ALA    11      97.592  77.666  60.591  1.00  0.00            
ATOM    172  CA  ALA    11      96.944  78.823  62.240  1.00  0.00            
ATOM    173  HA  ALA    11      96.879  79.908  62.151  1.00  0.00            
ATOM    174  CB  ALA    11      95.649  78.052  62.039  1.00  0.00            
ATOM    175  HB1 ALA    11      94.928  78.454  62.751  1.00  0.00            
ATOM    176  HB2 ALA    11      95.325  78.306  61.030  1.00  0.00            
ATOM    177  HB3 ALA    11      95.762  76.979  62.199  1.00  0.00            
ATOM    178  C   ALA    11      97.460  78.557  63.716  1.00  0.00            
ATOM    179  O   ALA    11      97.188  79.362  64.587  1.00  0.00            
ATOM    180  N   LYS    12      98.308  77.513  63.878  1.00  0.00            
ATOM    181  H   LYS    12      98.543  76.903  63.109  1.00  0.00            
ATOM    182  CA  LYS    12      98.779  77.079  65.185  1.00  0.00            
ATOM    183  HA  LYS    12      98.072  77.456  65.924  1.00  0.00            
ATOM    184  CB  LYS    12      98.886  75.492  65.277  1.00  0.00            
ATOM    185  HB1 LYS    12      99.133  75.259  66.313  1.00  0.00            
ATOM    186  HB2 LYS    12      99.699  75.176  64.624  1.00  0.00            
ATOM    187  CG  LYS    12      97.529  74.882  64.857  1.00  0.00            
ATOM    188  HG1 LYS    12      97.178  75.078  63.844  1.00  0.00            
ATOM    189  HG2 LYS    12      96.779  75.263  65.550  1.00  0.00            
ATOM    190  CD  LYS    12      97.726  73.365  64.950  1.00  0.00            
ATOM    191  HD1 LYS    12      98.003  73.085  65.966  1.00  0.00            
ATOM    192  HD2 LYS    12      98.556  73.019  64.334  1.00  0.00            
ATOM    193  CE  LYS    12      96.463  72.464  64.615  1.00  0.00            
ATOM    194  HE1 LYS    12      96.221  72.750  63.591  1.00  0.00            
ATOM    195  HE2 LYS    12      95.607  72.753  65.225  1.00  0.00            
ATOM    196  NZ  LYS    12      96.688  71.014  64.779  1.00  0.00            
ATOM    197  HZ1 LYS    12      97.245  70.796  63.965  1.00  0.00            
ATOM    198  HZ2 LYS    12      97.025  70.687  65.673  1.00  0.00            
ATOM    199  HZ3 LYS    12      95.856  70.466  64.610  1.00  0.00            
ATOM    200  C   LYS    12     100.083  77.845  65.590  1.00  0.00            
ATOM    201  O   LYS    12     100.805  77.551  66.525  1.00  0.00            
ATOM    202  N   GLU    13     100.459  78.919  64.872  1.00  0.00            
ATOM    203  H   GLU    13     100.108  78.914  63.925  1.00  0.00            
ATOM    204  CA  GLU    13     101.483  79.954  65.156  1.00  0.00            
ATOM    205  HA  GLU    13     102.054  79.466  65.946  1.00  0.00            
ATOM    206  CB  GLU    13     102.488  80.178  64.032  1.00  0.00            
ATOM    207  HB1 GLU    13     103.298  80.741  64.496  1.00  0.00            
ATOM    208  HB2 GLU    13     102.099  80.795  63.222  1.00  0.00            
ATOM    209  CG  GLU    13     103.010  78.829  63.449  1.00  0.00            
ATOM    210  HG1 GLU    13     102.205  78.343  62.897  1.00  0.00            
ATOM    211  HG2 GLU    13     103.382  78.208  64.264  1.00  0.00            
ATOM    212  CD  GLU    13     104.137  79.016  62.420  1.00  0.00            
ATOM    213  OE1 GLU    13     104.612  78.017  61.888  1.00  0.00            
ATOM    214  OE2 GLU    13     104.507  80.178  62.115  1.00  0.00            
ATOM    215  C   GLU    13     100.885  81.235  65.747  1.00  0.00            
ATOM    216  O   GLU    13     101.573  82.231  66.025  1.00  0.00            
ATOM    217  N   GLY    14      99.565  81.330  65.958  1.00  0.00            
ATOM    218  H   GLY    14      99.024  80.514  65.710  1.00  0.00            
ATOM    219  CA  GLY    14      98.835  82.478  66.559  1.00  0.00            
ATOM    220  HA1 GLY    14      99.445  82.934  67.338  1.00  0.00            
ATOM    221  HA2 GLY    14      97.941  82.063  67.024  1.00  0.00            
ATOM    222  C   GLY    14      98.255  83.396  65.578  1.00  0.00            
ATOM    223  O   GLY    14      98.715  83.406  64.435  1.00  0.00            
ATOM    224  N   VAL    15      97.240  84.149  66.011  1.00  0.00            
ATOM    225  H   VAL    15      96.814  83.844  66.874  1.00  0.00            
ATOM    226  CA  VAL    15      96.423  85.142  65.220  1.00  0.00            
ATOM    227  HA  VAL    15      95.745  84.509  64.646  1.00  0.00            
ATOM    228  CB  VAL    15      95.545  85.994  66.223  1.00  0.00            
ATOM    229  HB  VAL    15      95.055  86.786  65.657  1.00  0.00            
ATOM    230  CG1 VAL    15      94.421  85.135  66.774  1.00  0.00            
ATOM    231 HG11 VAL    15      94.783  84.524  67.601  1.00  0.00            
ATOM    232 HG12 VAL    15      93.528  85.705  67.029  1.00  0.00            
ATOM    233 HG13 VAL    15      94.148  84.386  66.031  1.00  0.00            
ATOM    234  CG2 VAL    15      96.248  86.653  67.332  1.00  0.00            
ATOM    235 HG21 VAL    15      97.014  87.362  67.017  1.00  0.00            
ATOM    236 HG22 VAL    15      95.492  87.212  67.883  1.00  0.00            
ATOM    237 HG23 VAL    15      96.700  85.891  67.966  1.00  0.00            
ATOM    238  C   VAL    15      97.266  85.946  64.261  1.00  0.00            
ATOM    239  O   VAL    15      97.047  85.719  63.027  1.00  0.00            
ATOM    240  N   VAL    16      98.324  86.578  64.673  1.00  0.00            
ATOM    241  H   VAL    16      98.522  86.557  65.663  1.00  0.00            
ATOM    242  CA  VAL    16      99.135  87.422  63.744  1.00  0.00            
ATOM    243  HA  VAL    16      98.508  88.170  63.257  1.00  0.00            
ATOM    244  CB  VAL    16     100.159  88.275  64.455  1.00  0.00            
ATOM    245  HB  VAL    16     100.666  87.797  65.293  1.00  0.00            
ATOM    246  CG1 VAL    16     101.216  88.920  63.581  1.00  0.00            
ATOM    247 HG11 VAL    16     102.007  89.419  64.141  1.00  0.00            
ATOM    248 HG12 VAL    16     101.641  88.118  62.977  1.00  0.00            
ATOM    249 HG13 VAL    16     100.830  89.762  63.006  1.00  0.00            
ATOM    250  CG2 VAL    16      99.330  89.430  65.007  1.00  0.00            
ATOM    251 HG21 VAL    16      99.012  90.118  64.223  1.00  0.00            
ATOM    252 HG22 VAL    16      98.445  89.093  65.546  1.00  0.00            
ATOM    253 HG23 VAL    16     100.010  89.996  65.644  1.00  0.00            
ATOM    254  C   VAL    16      99.744  86.528  62.624  1.00  0.00            
ATOM    255  O   VAL    16      99.563  86.915  61.461  1.00  0.00            
ATOM    256  N   ALA    17     100.375  85.392  62.951  1.00  0.00            
ATOM    257  H   ALA    17     100.293  85.107  63.916  1.00  0.00            
ATOM    258  CA  ALA    17     101.115  84.537  62.035  1.00  0.00            
ATOM    259  HA  ALA    17     101.650  85.238  61.395  1.00  0.00            
ATOM    260  CB  ALA    17     102.019  83.606  62.892  1.00  0.00            
ATOM    261  HB1 ALA    17     102.503  84.122  63.721  1.00  0.00            
ATOM    262  HB2 ALA    17     101.468  82.799  63.376  1.00  0.00            
ATOM    263  HB3 ALA    17     102.920  83.302  62.361  1.00  0.00            
ATOM    264  C   ALA    17     100.123  83.766  61.113  1.00  0.00            
ATOM    265  O   ALA    17     100.469  83.680  59.953  1.00  0.00            
ATOM    266  N   ALA    18      98.930  83.360  61.596  1.00  0.00            
ATOM    267  H   ALA    18      98.782  83.608  62.564  1.00  0.00            
ATOM    268  CA  ALA    18      97.864  82.659  60.781  1.00  0.00            
ATOM    269  HA  ALA    18      98.259  81.762  60.305  1.00  0.00            
ATOM    270  CB  ALA    18      96.894  82.159  61.796  1.00  0.00            
ATOM    271  HB1 ALA    18      97.432  81.552  62.525  1.00  0.00            
ATOM    272  HB2 ALA    18      96.499  83.010  62.351  1.00  0.00            
ATOM    273  HB3 ALA    18      96.135  81.590  61.260  1.00  0.00            
ATOM    274  C   ALA    18      97.263  83.536  59.671  1.00  0.00            
ATOM    275  O   ALA    18      96.809  82.924  58.773  1.00  0.00            
ATOM    276  N   ALA    19      97.356  84.876  59.807  1.00  0.00            
ATOM    277  H   ALA    19      97.845  85.242  60.612  1.00  0.00            
ATOM    278  CA  ALA    19      97.062  85.859  58.779  1.00  0.00            
ATOM    279  HA  ALA    19      96.136  85.430  58.396  1.00  0.00            
ATOM    280  CB  ALA    19      96.767  87.236  59.419  1.00  0.00            
ATOM    281  HB1 ALA    19      96.483  87.925  58.624  1.00  0.00            
ATOM    282  HB2 ALA    19      95.895  87.212  60.072  1.00  0.00            
ATOM    283  HB3 ALA    19      97.647  87.618  59.937  1.00  0.00            
ATOM    284  C   ALA    19      98.214  86.042  57.705  1.00  0.00            
ATOM    285  O   ALA    19      97.898  86.546  56.659  1.00  0.00            
ATOM    286  N   GLU    20      99.471  85.724  57.982  1.00  0.00            
ATOM    287  H   GLU    20      99.750  85.359  58.882  1.00  0.00            
ATOM    288  CA  GLU    20     100.569  85.951  57.073  1.00  0.00            
ATOM    289  HA  GLU    20     100.553  87.021  56.868  1.00  0.00            
ATOM    290  CB  GLU    20     101.909  85.466  57.611  1.00  0.00            
ATOM    291  HB1 GLU    20     102.649  85.716  56.851  1.00  0.00            
ATOM    292  HB2 GLU    20     101.858  84.389  57.769  1.00  0.00            
ATOM    293  CG  GLU    20     102.323  86.221  58.939  1.00  0.00            
ATOM    294  HG1 GLU    20     101.681  86.087  59.809  1.00  0.00            
ATOM    295  HG2 GLU    20     102.402  87.295  58.771  1.00  0.00            
ATOM    296  CD  GLU    20     103.698  85.852  59.413  1.00  0.00            
ATOM    297  OE1 GLU    20     104.337  86.509  60.228  1.00  0.00            
ATOM    298  OE2 GLU    20     104.239  84.818  58.913  1.00  0.00            
ATOM    299  C   GLU    20     100.310  85.201  55.730  1.00  0.00            
ATOM    300  O   GLU    20      99.976  84.066  55.584  1.00  0.00            
ATOM    301  N   LYS    21     100.543  85.949  54.682  1.00  0.00            
ATOM    302  H   LYS    21     101.035  86.797  54.923  1.00  0.00            
ATOM    303  CA  LYS    21     100.329  85.701  53.258  1.00  0.00            
ATOM    304  HA  LYS    21     100.489  86.740  52.972  1.00  0.00            
ATOM    305  CB  LYS    21     101.467  84.881  52.685  1.00  0.00            
ATOM    306  HB1 LYS    21     101.218  84.707  51.638  1.00  0.00            
ATOM    307  HB2 LYS    21     101.526  83.975  53.288  1.00  0.00            
ATOM    308  CG  LYS    21     102.843  85.543  52.816  1.00  0.00            
ATOM    309  HG1 LYS    21     103.168  85.625  53.853  1.00  0.00            
ATOM    310  HG2 LYS    21     102.790  86.549  52.401  1.00  0.00            
ATOM    311  CD  LYS    21     103.828  84.670  51.950  1.00  0.00            
ATOM    312  HD1 LYS    21     103.459  84.743  50.927  1.00  0.00            
ATOM    313  HD2 LYS    21     103.859  83.635  52.292  1.00  0.00            
ATOM    314  CE  LYS    21     105.206  85.413  51.971  1.00  0.00            
ATOM    315  HE1 LYS    21     105.541  85.310  53.003  1.00  0.00            
ATOM    316  HE2 LYS    21     105.136  86.466  51.698  1.00  0.00            
ATOM    317  NZ  LYS    21     106.203  84.662  51.128  1.00  0.00            
ATOM    318  HZ1 LYS    21     106.074  83.670  51.264  1.00  0.00            
ATOM    319  HZ2 LYS    21     106.013  84.797  50.146  1.00  0.00            
ATOM    320  HZ3 LYS    21     107.169  84.891  51.315  1.00  0.00            
ATOM    321  C   LYS    21      98.854  85.361  52.750  1.00  0.00            
ATOM    322  O   LYS    21      98.619  85.058  51.552  1.00  0.00            
ATOM    323  N   THR    22      97.907  85.164  53.690  1.00  0.00            
ATOM    324  H   THR    22      98.128  85.087  54.672  1.00  0.00            
ATOM    325  CA  THR    22      96.457  85.054  53.348  1.00  0.00            
ATOM    326  HA  THR    22      96.411  84.863  52.276  1.00  0.00            
ATOM    327  CB  THR    22      95.855  83.823  54.069  1.00  0.00            
ATOM    328  HB  THR    22      94.843  83.643  53.707  1.00  0.00            
ATOM    329  CG2 THR    22      96.623  82.518  53.754  1.00  0.00            
ATOM    330 HG21 THR    22      96.062  81.642  54.080  1.00  0.00            
ATOM    331 HG22 THR    22      96.609  82.336  52.679  1.00  0.00            
ATOM    332 HG23 THR    22      97.685  82.592  53.988  1.00  0.00            
ATOM    333  OG1 THR    22      95.881  83.980  55.483  1.00  0.00            
ATOM    334  HG1 THR    22      95.854  83.070  55.788  1.00  0.00            
ATOM    335  C   THR    22      95.566  86.305  53.534  1.00  0.00            
ATOM    336  O   THR    22      94.523  86.430  52.886  1.00  0.00            
ATOM    337  N   LYS    23      95.898  87.319  54.369  1.00  0.00            
ATOM    338  H   LYS    23      96.694  87.221  54.983  1.00  0.00            
ATOM    339  CA  LYS    23      95.206  88.564  54.489  1.00  0.00            
ATOM    340  HA  LYS    23      94.161  88.378  54.739  1.00  0.00            
ATOM    341  CB  LYS    23      95.707  89.360  55.749  1.00  0.00            
ATOM    342  HB1 LYS    23      96.787  89.506  55.745  1.00  0.00            
ATOM    343  HB2 LYS    23      95.525  88.765  56.644  1.00  0.00            
ATOM    344  CG  LYS    23      94.923  90.731  55.773  1.00  0.00            
ATOM    345  HG1 LYS    23      93.862  90.488  55.721  1.00  0.00            
ATOM    346  HG2 LYS    23      95.263  91.417  54.997  1.00  0.00            
ATOM    347  CD  LYS    23      95.013  91.374  57.114  1.00  0.00            
ATOM    348  HD1 LYS    23      96.007  91.572  57.515  1.00  0.00            
ATOM    349  HD2 LYS    23      94.569  90.617  57.760  1.00  0.00            
ATOM    350  CE  LYS    23      94.246  92.693  57.108  1.00  0.00            
ATOM    351  HE1 LYS    23      93.214  92.556  56.785  1.00  0.00            
ATOM    352  HE2 LYS    23      94.686  93.280  56.301  1.00  0.00            
ATOM    353  NZ  LYS    23      94.406  93.295  58.495  1.00  0.00            
ATOM    354  HZ1 LYS    23      93.787  92.816  59.133  1.00  0.00            
ATOM    355  HZ2 LYS    23      95.329  93.127  58.866  1.00  0.00            
ATOM    356  HZ3 LYS    23      94.190  94.282  58.504  1.00  0.00            
ATOM    357  C   LYS    23      95.221  89.395  53.212  1.00  0.00            
ATOM    358  O   LYS    23      94.215  89.698  52.605  1.00  0.00            
ATOM    359  N   GLN    24      96.438  89.548  52.677  1.00  0.00            
ATOM    360  H   GLN    24      97.218  89.044  53.073  1.00  0.00            
ATOM    361  CA  GLN    24      96.802  90.132  51.393  1.00  0.00            
ATOM    362  HA  GLN    24      96.552  91.192  51.442  1.00  0.00            
ATOM    363  CB  GLN    24      98.282  90.002  51.061  1.00  0.00            
ATOM    364  HB1 GLN    24      98.511  90.595  50.176  1.00  0.00            
ATOM    365  HB2 GLN    24      98.571  88.970  50.862  1.00  0.00            
ATOM    366  CG  GLN    24      99.258  90.609  52.120  1.00  0.00            
ATOM    367  HG1 GLN    24      98.895  91.595  52.409  1.00  0.00            
ATOM    368  HG2 GLN    24     100.246  90.756  51.684  1.00  0.00            
ATOM    369  CD  GLN    24      99.438  89.743  53.363  1.00  0.00            
ATOM    370  OE1 GLN    24      99.070  88.606  53.360  1.00  0.00            
ATOM    371  NE2 GLN    24     100.016  90.277  54.402  1.00  0.00            
ATOM    372 HE21 GLN    24     100.334  91.233  54.464  1.00  0.00            
ATOM    373 HE22 GLN    24     100.255  89.703  55.199  1.00  0.00            
ATOM    374  C   GLN    24      95.953  89.536  50.284  1.00  0.00            
ATOM    375  O   GLN    24      95.968  88.307  50.129  1.00  0.00            
ATOM    376  N   GLY    25      95.339  90.473  49.548  1.00  0.00            
ATOM    377  H   GLY    25      95.458  91.470  49.655  1.00  0.00            
ATOM    378  CA  GLY    25      94.406  90.083  48.489  1.00  0.00            
ATOM    379  HA1 GLY    25      94.728  89.155  48.016  1.00  0.00            
ATOM    380  HA2 GLY    25      94.444  90.834  47.700  1.00  0.00            
ATOM    381  C   GLY    25      92.932  89.862  48.916  1.00  0.00            
ATOM    382  O   GLY    25      91.993  90.422  48.363  1.00  0.00            
ATOM    383  N   VAL    26      92.700  88.899  49.817  1.00  0.00            
ATOM    384  H   VAL    26      93.482  88.602  50.383  1.00  0.00            
ATOM    385  CA  VAL    26      91.320  88.377  50.195  1.00  0.00            
ATOM    386  HA  VAL    26      90.726  88.178  49.303  1.00  0.00            
ATOM    387  CB  VAL    26      91.358  86.925  50.724  1.00  0.00            
ATOM    388  HB  VAL    26      91.973  86.818  51.618  1.00  0.00            
ATOM    389  CG1 VAL    26      90.063  86.356  51.181  1.00  0.00            
ATOM    390 HG11 VAL    26      89.736  87.106  51.900  1.00  0.00            
ATOM    391 HG12 VAL    26      89.354  86.126  50.385  1.00  0.00            
ATOM    392 HG13 VAL    26      90.232  85.419  51.711  1.00  0.00            
ATOM    393  CG2 VAL    26      91.916  86.038  49.575  1.00  0.00            
ATOM    394 HG21 VAL    26      91.796  84.984  49.827  1.00  0.00            
ATOM    395 HG22 VAL    26      91.395  86.298  48.654  1.00  0.00            
ATOM    396 HG23 VAL    26      92.984  86.245  49.502  1.00  0.00            
ATOM    397  C   VAL    26      90.644  89.411  51.121  1.00  0.00            
ATOM    398  O   VAL    26      89.546  89.830  50.841  1.00  0.00            
ATOM    399  N   ALA    27      91.288  89.877  52.189  1.00  0.00            
ATOM    400  H   ALA    27      92.268  89.674  52.327  1.00  0.00            
ATOM    401  CA  ALA    27      90.706  90.951  53.068  1.00  0.00            
ATOM    402  HA  ALA    27      89.662  90.705  53.261  1.00  0.00            
ATOM    403  CB  ALA    27      91.491  90.947  54.433  1.00  0.00            
ATOM    404  HB1 ALA    27      92.559  91.111  54.286  1.00  0.00            
ATOM    405  HB2 ALA    27      90.983  91.644  55.100  1.00  0.00            
ATOM    406  HB3 ALA    27      91.361  89.884  54.640  1.00  0.00            
ATOM    407  C   ALA    27      90.726  92.338  52.358  1.00  0.00            
ATOM    408  O   ALA    27      91.802  92.854  51.956  1.00  0.00            
ATOM    409  N   GLU    28      89.474  92.878  52.344  1.00  0.00            
ATOM    410  H   GLU    28      88.745  92.310  52.751  1.00  0.00            
ATOM    411  CA  GLU    28      89.150  94.295  51.959  1.00  0.00            
ATOM    412  HA  GLU    28      89.205  94.355  50.872  1.00  0.00            
ATOM    413  CB  GLU    28      87.721  94.326  52.227  1.00  0.00            
ATOM    414  HB1 GLU    28      87.095  93.604  51.701  1.00  0.00            
ATOM    415  HB2 GLU    28      87.309  95.275  51.884  1.00  0.00            
ATOM    416  CG  GLU    28      87.375  94.278  53.668  1.00  0.00            
ATOM    417  HG1 GLU    28      88.169  94.708  54.279  1.00  0.00            
ATOM    418  HG2 GLU    28      87.258  93.229  53.940  1.00  0.00            
ATOM    419  CD  GLU    28      86.098  94.942  53.911  1.00  0.00            
ATOM    420  OE1 GLU    28      85.912  95.496  55.010  1.00  0.00            
ATOM    421  OE2 GLU    28      85.182  94.821  53.060  1.00  0.00            
ATOM    422  C   GLU    28      89.875  95.472  52.662  1.00  0.00            
ATOM    423  O   GLU    28      89.701  96.659  52.346  1.00  0.00            
ATOM    424  N   ALA    29      90.811  95.107  53.544  1.00  0.00            
ATOM    425  H   ALA    29      90.897  94.101  53.529  1.00  0.00            
ATOM    426  CA  ALA    29      91.687  96.002  54.392  1.00  0.00            
ATOM    427  HA  ALA    29      91.142  96.599  55.123  1.00  0.00            
ATOM    428  CB  ALA    29      92.599  95.055  55.163  1.00  0.00            
ATOM    429  HB1 ALA    29      93.346  95.653  55.684  1.00  0.00            
ATOM    430  HB2 ALA    29      92.006  94.481  55.875  1.00  0.00            
ATOM    431  HB3 ALA    29      93.149  94.446  54.445  1.00  0.00            
ATOM    432  C   ALA    29      92.542  96.905  53.500  1.00  0.00            
ATOM    433  O   ALA    29      92.758  98.046  53.829  1.00  0.00            
ATOM    434  N   ALA    30      92.959  96.522  52.226  1.00  0.00            
ATOM    435  H   ALA    30      92.857  95.548  51.980  1.00  0.00            
ATOM    436  CA  ALA    30      93.562  97.420  51.212  1.00  0.00            
ATOM    437  HA  ALA    30      94.558  97.652  51.589  1.00  0.00            
ATOM    438  CB  ALA    30      93.647  96.610  49.897  1.00  0.00            
ATOM    439  HB1 ALA    30      94.194  95.677  50.037  1.00  0.00            
ATOM    440  HB2 ALA    30      92.730  96.323  49.384  1.00  0.00            
ATOM    441  HB3 ALA    30      94.274  97.112  49.161  1.00  0.00            
ATOM    442  C   ALA    30      92.703  98.609  50.865  1.00  0.00            
ATOM    443  O   ALA    30      93.256  99.617  50.547  1.00  0.00            
ATOM    444  N   GLY    31      91.390  98.486  50.816  1.00  0.00            
ATOM    445  H   GLY    31      91.179  97.498  50.816  1.00  0.00            
ATOM    446  CA  GLY    31      90.400  99.425  50.320  1.00  0.00            
ATOM    447  HA1 GLY    31      90.713 100.450  50.522  1.00  0.00            
ATOM    448  HA2 GLY    31      89.462  99.189  50.823  1.00  0.00            
ATOM    449  C   GLY    31      90.175  99.286  48.844  1.00  0.00            
ATOM    450  O   GLY    31      90.519  98.269  48.238  1.00  0.00            
ATOM    451  N   LYS    32      89.445 100.243  48.238  1.00  0.00            
ATOM    452  H   LYS    32      89.075 101.024  48.760  1.00  0.00            
ATOM    453  CA  LYS    32      88.779 100.106  46.927  1.00  0.00            
ATOM    454  HA  LYS    32      88.326  99.123  46.797  1.00  0.00            
ATOM    455  CB  LYS    32      87.626 101.073  46.786  1.00  0.00            
ATOM    456  HB1 LYS    32      87.229 100.928  45.781  1.00  0.00            
ATOM    457  HB2 LYS    32      87.977 102.102  46.876  1.00  0.00            
ATOM    458  CG  LYS    32      86.440 100.736  47.804  1.00  0.00            
ATOM    459  HG1 LYS    32      85.577 101.272  47.410  1.00  0.00            
ATOM    460  HG2 LYS    32      86.676 101.065  48.816  1.00  0.00            
ATOM    461  CD  LYS    32      86.021  99.259  47.878  1.00  0.00            
ATOM    462  HD1 LYS    32      86.885  98.773  48.332  1.00  0.00            
ATOM    463  HD2 LYS    32      85.704  98.892  46.902  1.00  0.00            
ATOM    464  CE  LYS    32      84.797  99.136  48.746  1.00  0.00            
ATOM    465  HE1 LYS    32      84.001  99.846  48.520  1.00  0.00            
ATOM    466  HE2 LYS    32      84.991  99.410  49.783  1.00  0.00            
ATOM    467  NZ  LYS    32      84.131  97.823  48.658  1.00  0.00            
ATOM    468  HZ1 LYS    32      83.367  97.867  49.317  1.00  0.00            
ATOM    469  HZ2 LYS    32      83.674  97.626  47.779  1.00  0.00            
ATOM    470  HZ3 LYS    32      84.668  97.017  48.944  1.00  0.00            
ATOM    471  C   LYS    32      89.798 100.320  45.697  1.00  0.00            
ATOM    472  O   LYS    32      90.654 101.202  45.665  1.00  0.00            
ATOM    473  N   THR    33      89.677  99.385  44.760  1.00  0.00            
ATOM    474  H   THR    33      88.811  98.867  44.807  1.00  0.00            
ATOM    475  CA  THR    33      90.343  99.338  43.449  1.00  0.00            
ATOM    476  HA  THR    33      91.401  99.145  43.623  1.00  0.00            
ATOM    477  CB  THR    33      89.925  98.079  42.671  1.00  0.00            
ATOM    478  HB  THR    33      90.437  97.996  41.712  1.00  0.00            
ATOM    479  CG2 THR    33      90.212  96.841  43.471  1.00  0.00            
ATOM    480 HG21 THR    33      89.460  96.671  44.242  1.00  0.00            
ATOM    481 HG22 THR    33      90.202  95.960  42.830  1.00  0.00            
ATOM    482 HG23 THR    33      91.149  96.937  44.020  1.00  0.00            
ATOM    483  OG1 THR    33      88.527  98.197  42.410  1.00  0.00            
ATOM    484  HG1 THR    33      88.439  97.891  41.504  1.00  0.00            
ATOM    485  C   THR    33      90.210 100.662  42.641  1.00  0.00            
ATOM    486  O   THR    33      89.327 101.526  42.847  1.00  0.00            
ATOM    487  N   LYS    34      91.050 100.808  41.609  1.00  0.00            
ATOM    488  H   LYS    34      91.763 100.104  41.486  1.00  0.00            
ATOM    489  CA  LYS    34      90.880 101.730  40.541  1.00  0.00            
ATOM    490  HA  LYS    34      90.241 102.573  40.806  1.00  0.00            
ATOM    491  CB  LYS    34      92.223 102.322  40.164  1.00  0.00            
ATOM    492  HB1 LYS    34      92.770 102.629  41.056  1.00  0.00            
ATOM    493  HB2 LYS    34      91.927 103.229  39.636  1.00  0.00            
ATOM    494  CG  LYS    34      93.115 101.415  39.270  1.00  0.00            
ATOM    495  HG1 LYS    34      92.687 101.264  38.279  1.00  0.00            
ATOM    496  HG2 LYS    34      93.243 100.449  39.757  1.00  0.00            
ATOM    497  CD  LYS    34      94.543 102.039  39.117  1.00  0.00            
ATOM    498  HD1 LYS    34      95.094 101.973  40.055  1.00  0.00            
ATOM    499  HD2 LYS    34      94.290 103.087  38.954  1.00  0.00            
ATOM    500  CE  LYS    34      95.393 101.516  37.928  1.00  0.00            
ATOM    501  HE1 LYS    34      94.920 101.689  36.962  1.00  0.00            
ATOM    502  HE2 LYS    34      95.674 100.500  38.203  1.00  0.00            
ATOM    503  NZ  LYS    34      96.623 102.250  37.909  1.00  0.00            
ATOM    504  HZ1 LYS    34      97.197 101.876  37.166  1.00  0.00            
ATOM    505  HZ2 LYS    34      96.422 103.207  37.656  1.00  0.00            
ATOM    506  HZ3 LYS    34      97.134 102.205  38.779  1.00  0.00            
ATOM    507  C   LYS    34      90.157 100.973  39.422  1.00  0.00            
ATOM    508  O   LYS    34      90.493  99.827  39.129  1.00  0.00            
ATOM    509  N   GLU    35      89.066 101.617  38.890  1.00  0.00            
ATOM    510  H   GLU    35      89.006 102.607  39.076  1.00  0.00            
ATOM    511  CA  GLU    35      88.138 100.924  38.001  1.00  0.00            
ATOM    512  HA  GLU    35      87.977 100.007  38.567  1.00  0.00            
ATOM    513  CB  GLU    35      86.720 101.617  38.014  1.00  0.00            
ATOM    514  HB1 GLU    35      86.162 101.243  37.156  1.00  0.00            
ATOM    515  HB2 GLU    35      86.894 102.692  37.947  1.00  0.00            
ATOM    516  CG  GLU    35      85.992 101.426  39.355  1.00  0.00            
ATOM    517  HG1 GLU    35      85.040 101.925  39.174  1.00  0.00            
ATOM    518  HG2 GLU    35      86.531 101.853  40.202  1.00  0.00            
ATOM    519  CD  GLU    35      85.651  99.995  39.869  1.00  0.00            
ATOM    520  OE1 GLU    35      86.461  99.072  39.519  1.00  0.00            
ATOM    521  OE2 GLU    35      84.588  99.873  40.479  1.00  0.00            
ATOM    522  C   GLU    35      88.635 100.698  36.582  1.00  0.00            
ATOM    523  O   GLU    35      89.289 101.542  35.942  1.00  0.00            
ATOM    524  N   GLY    36      88.257  99.546  35.931  1.00  0.00            
ATOM    525  H   GLY    36      87.516  99.043  36.399  1.00  0.00            
ATOM    526  CA  GLY    36      88.732  99.023  34.659  1.00  0.00            
ATOM    527  HA1 GLY    36      89.431  98.221  34.900  1.00  0.00            
ATOM    528  HA2 GLY    36      89.359  99.823  34.265  1.00  0.00            
ATOM    529  C   GLY    36      87.636  98.530  33.723  1.00  0.00            
ATOM    530  O   GLY    36      86.430  98.941  33.730  1.00  0.00            
ATOM    531  N   VAL    37      88.147  97.777  32.727  1.00  0.00            
ATOM    532  H   VAL    37      89.151  97.688  32.794  1.00  0.00            
ATOM    533  CA  VAL    37      87.491  97.313  31.492  1.00  0.00            
ATOM    534  HA  VAL    37      86.465  97.661  31.608  1.00  0.00            
ATOM    535  CB  VAL    37      87.932  97.982  30.150  1.00  0.00            
ATOM    536  HB  VAL    37      87.317  97.633  29.320  1.00  0.00            
ATOM    537  CG1 VAL    37      87.731  99.483  30.348  1.00  0.00            
ATOM    538 HG11 VAL    37      88.512  99.903  30.980  1.00  0.00            
ATOM    539 HG12 VAL    37      87.722  99.900  29.341  1.00  0.00            
ATOM    540 HG13 VAL    37      86.783  99.639  30.863  1.00  0.00            
ATOM    541  CG2 VAL    37      89.304  97.624  29.653  1.00  0.00            
ATOM    542 HG21 VAL    37      90.032  98.120  30.295  1.00  0.00            
ATOM    543 HG22 VAL    37      89.558  96.581  29.845  1.00  0.00            
ATOM    544 HG23 VAL    37      89.399  97.901  28.604  1.00  0.00            
ATOM    545  C   VAL    37      87.512  95.749  31.398  1.00  0.00            
ATOM    546  O   VAL    37      88.458  95.131  31.867  1.00  0.00            
ATOM    547  N   LEU    38      86.507  95.140  30.821  1.00  0.00            
ATOM    548  H   LEU    38      85.737  95.675  30.444  1.00  0.00            
ATOM    549  CA  LEU    38      86.461  93.654  30.620  1.00  0.00            
ATOM    550  HA  LEU    38      86.802  93.255  31.576  1.00  0.00            
ATOM    551  CB  LEU    38      84.986  93.245  30.243  1.00  0.00            
ATOM    552  HB1 LEU    38      85.043  92.218  29.881  1.00  0.00            
ATOM    553  HB2 LEU    38      84.662  93.821  29.377  1.00  0.00            
ATOM    554  CG  LEU    38      83.958  93.436  31.378  1.00  0.00            
ATOM    555  HG  LEU    38      84.102  94.453  31.741  1.00  0.00            
ATOM    556  CD1 LEU    38      82.528  93.170  30.923  1.00  0.00            
ATOM    557 HD11 LEU    38      81.785  93.307  31.709  1.00  0.00            
ATOM    558 HD12 LEU    38      82.382  94.007  30.240  1.00  0.00            
ATOM    559 HD13 LEU    38      82.382  92.238  30.375  1.00  0.00            
ATOM    560  CD2 LEU    38      84.349  92.363  32.460  1.00  0.00            
ATOM    561 HD21 LEU    38      83.874  91.396  32.293  1.00  0.00            
ATOM    562 HD22 LEU    38      85.424  92.315  32.637  1.00  0.00            
ATOM    563 HD23 LEU    38      83.849  92.687  33.372  1.00  0.00            
ATOM    564  C   LEU    38      87.566  93.250  29.630  1.00  0.00            
ATOM    565  O   LEU    38      88.135  92.140  29.811  1.00  0.00            
ATOM    566  N   TYR    39      87.943  94.034  28.588  1.00  0.00            
ATOM    567  H   TYR    39      87.459  94.919  28.528  1.00  0.00            
ATOM    568  CA  TYR    39      89.031  93.777  27.696  1.00  0.00            
ATOM    569  HA  TYR    39      88.826  92.817  27.220  1.00  0.00            
ATOM    570  CB  TYR    39      89.223  94.820  26.628  1.00  0.00            
ATOM    571  HB1 TYR    39      89.175  95.803  27.097  1.00  0.00            
ATOM    572  HB2 TYR    39      88.374  94.678  25.959  1.00  0.00            
ATOM    573  CG  TYR    39      90.486  94.744  25.795  1.00  0.00            
ATOM    574  CD1 TYR    39      91.662  95.220  26.241  1.00  0.00            
ATOM    575  HD1 TYR    39      91.720  95.861  27.108  1.00  0.00            
ATOM    576  CE1 TYR    39      92.873  95.001  25.517  1.00  0.00            
ATOM    577  HE1 TYR    39      93.802  95.355  25.939  1.00  0.00            
ATOM    578  CZ  TYR    39      92.795  94.211  24.367  1.00  0.00            
ATOM    579  OH  TYR    39      93.906  94.005  23.613  1.00  0.00            
ATOM    580  HH  TYR    39      94.626  94.113  24.239  1.00  0.00            
ATOM    581  CE2 TYR    39      91.546  93.754  23.812  1.00  0.00            
ATOM    582  HE2 TYR    39      91.496  93.275  22.846  1.00  0.00            
ATOM    583  CD2 TYR    39      90.379  94.075  24.563  1.00  0.00            
ATOM    584  HD2 TYR    39      89.426  93.761  24.162  1.00  0.00            
ATOM    585  C   TYR    39      90.333  93.694  28.555  1.00  0.00            
ATOM    586  O   TYR    39      90.636  94.605  29.325  1.00  0.00            
ATOM    587  N   VAL    40      91.136  92.631  28.360  1.00  0.00            
ATOM    588  H   VAL    40      90.790  91.856  27.811  1.00  0.00            
ATOM    589  CA  VAL    40      92.489  92.440  28.928  1.00  0.00            
ATOM    590  HA  VAL    40      92.761  93.367  29.431  1.00  0.00            
ATOM    591  CB  VAL    40      92.532  91.406  30.090  1.00  0.00            
ATOM    592  HB  VAL    40      93.545  91.287  30.476  1.00  0.00            
ATOM    593  CG1 VAL    40      91.762  91.885  31.289  1.00  0.00            
ATOM    594 HG11 VAL    40      91.891  92.961  31.411  1.00  0.00            
ATOM    595 HG12 VAL    40      90.717  91.686  31.055  1.00  0.00            
ATOM    596 HG13 VAL    40      92.024  91.543  32.291  1.00  0.00            
ATOM    597  CG2 VAL    40      92.057  90.004  29.743  1.00  0.00            
ATOM    598 HG21 VAL    40      91.973  89.527  30.720  1.00  0.00            
ATOM    599 HG22 VAL    40      91.060  90.065  29.306  1.00  0.00            
ATOM    600 HG23 VAL    40      92.869  89.579  29.154  1.00  0.00            
ATOM    601  C   VAL    40      93.503  92.100  27.789  1.00  0.00            
ATOM    602  O   VAL    40      94.674  92.441  27.754  1.00  0.00            
ATOM    603  N   GLY    41      92.967  91.356  26.754  1.00  0.00            
ATOM    604  H   GLY    41      91.989  91.132  26.872  1.00  0.00            
ATOM    605  CA  GLY    41      93.658  91.055  25.517  1.00  0.00            
ATOM    606  HA1 GLY    41      94.554  91.660  25.377  1.00  0.00            
ATOM    607  HA2 GLY    41      92.928  91.357  24.766  1.00  0.00            
ATOM    608  C   GLY    41      93.979  89.521  25.452  1.00  0.00            
ATOM    609  O   GLY    41      93.396  88.734  26.240  1.00  0.00            
ATOM    610  N   SER    42      94.988  89.110  24.668  1.00  0.00            
ATOM    611  H   SER    42      95.369  89.691  23.935  1.00  0.00            
ATOM    612  CA  SER    42      95.541  87.708  24.642  1.00  0.00            
ATOM    613  HA  SER    42      94.755  87.024  24.323  1.00  0.00            
ATOM    614  CB  SER    42      96.693  87.635  23.618  1.00  0.00            
ATOM    615  HB1 SER    42      96.362  87.936  22.624  1.00  0.00            
ATOM    616  HB2 SER    42      97.037  86.602  23.573  1.00  0.00            
ATOM    617  OG  SER    42      97.775  88.458  24.010  1.00  0.00            
ATOM    618  HG  SER    42      97.746  89.249  23.467  1.00  0.00            
ATOM    619  C   SER    42      96.017  87.171  26.019  1.00  0.00            
ATOM    620  O   SER    42      96.143  85.949  26.130  1.00  0.00            
ATOM    621  N   LYS    43      96.306  87.961  27.014  1.00  0.00            
ATOM    622  H   LYS    43      96.070  88.942  26.986  1.00  0.00            
ATOM    623  CA  LYS    43      96.948  87.467  28.209  1.00  0.00            
ATOM    624  HA  LYS    43      96.935  86.382  28.106  1.00  0.00            
ATOM    625  CB  LYS    43      98.378  87.986  28.401  1.00  0.00            
ATOM    626  HB1 LYS    43      98.404  89.012  28.770  1.00  0.00            
ATOM    627  HB2 LYS    43      98.937  87.872  27.472  1.00  0.00            
ATOM    628  CG  LYS    43      99.177  87.158  29.384  1.00  0.00            
ATOM    629  HG1 LYS    43      98.636  87.034  30.322  1.00  0.00            
ATOM    630  HG2 LYS    43     100.151  87.575  29.640  1.00  0.00            
ATOM    631  CD  LYS    43      99.510  85.806  28.815  1.00  0.00            
ATOM    632  HD1 LYS    43     100.280  85.885  28.048  1.00  0.00            
ATOM    633  HD2 LYS    43      98.599  85.375  28.400  1.00  0.00            
ATOM    634  CE  LYS    43     100.102  84.854  29.786  1.00  0.00            
ATOM    635  HE1 LYS    43     100.988  85.240  30.290  1.00  0.00            
ATOM    636  HE2 LYS    43     100.355  84.019  29.132  1.00  0.00            
ATOM    637  NZ  LYS    43      99.181  84.438  30.808  1.00  0.00            
ATOM    638  HZ1 LYS    43      99.453  83.611  31.321  1.00  0.00            
ATOM    639  HZ2 LYS    43      99.075  85.122  31.544  1.00  0.00            
ATOM    640  HZ3 LYS    43      98.284  84.206  30.406  1.00  0.00            
ATOM    641  C   LYS    43      95.971  87.795  29.408  1.00  0.00            
ATOM    642  O   LYS    43      95.555  88.959  29.564  1.00  0.00            
ATOM    643  N   THR    44      95.774  86.811  30.367  1.00  0.00            
ATOM    644  H   THR    44      96.084  85.860  30.230  1.00  0.00            
ATOM    645  CA  THR    44      94.975  86.977  31.597  1.00  0.00            
ATOM    646  HA  THR    44      93.963  87.322  31.383  1.00  0.00            
ATOM    647  CB  THR    44      94.746  85.687  32.402  1.00  0.00            
ATOM    648  HB  THR    44      94.460  85.865  33.439  1.00  0.00            
ATOM    649  CG2 THR    44      93.708  84.924  31.650  1.00  0.00            
ATOM    650 HG21 THR    44      93.993  84.678  30.626  1.00  0.00            
ATOM    651 HG22 THR    44      93.556  83.982  32.177  1.00  0.00            
ATOM    652 HG23 THR    44      92.732  85.401  31.570  1.00  0.00            
ATOM    653  OG1 THR    44      95.986  84.964  32.474  1.00  0.00            
ATOM    654  HG1 THR    44      95.954  84.364  33.223  1.00  0.00            
ATOM    655  C   THR    44      95.480  88.206  32.407  1.00  0.00            
ATOM    656  O   THR    44      96.678  88.396  32.573  1.00  0.00            
ATOM    657  N   LYS    45      94.559  88.898  33.048  1.00  0.00            
ATOM    658  H   LYS    45      93.611  88.583  32.901  1.00  0.00            
ATOM    659  CA  LYS    45      94.695  89.948  34.058  1.00  0.00            
ATOM    660  HA  LYS    45      95.060  90.901  33.675  1.00  0.00            
ATOM    661  CB  LYS    45      93.362  90.243  34.700  1.00  0.00            
ATOM    662  HB1 LYS    45      93.032  89.382  35.280  1.00  0.00            
ATOM    663  HB2 LYS    45      92.586  90.323  33.938  1.00  0.00            
ATOM    664  CG  LYS    45      93.276  91.484  35.574  1.00  0.00            
ATOM    665  HG1 LYS    45      93.760  92.335  35.093  1.00  0.00            
ATOM    666  HG2 LYS    45      93.717  91.201  36.530  1.00  0.00            
ATOM    667  CD  LYS    45      91.851  91.906  35.744  1.00  0.00            
ATOM    668  HD1 LYS    45      91.448  92.302  34.812  1.00  0.00            
ATOM    669  HD2 LYS    45      91.837  92.696  36.495  1.00  0.00            
ATOM    670  CE  LYS    45      90.836  90.798  36.221  1.00  0.00            
ATOM    671  HE1 LYS    45      90.896  89.910  35.591  1.00  0.00            
ATOM    672  HE2 LYS    45      89.789  91.104  36.201  1.00  0.00            
ATOM    673  NZ  LYS    45      91.248  90.280  37.561  1.00  0.00            
ATOM    674  HZ1 LYS    45      90.566  89.599  37.863  1.00  0.00            
ATOM    675  HZ2 LYS    45      92.157  89.840  37.570  1.00  0.00            
ATOM    676  HZ3 LYS    45      91.217  90.975  38.293  1.00  0.00            
ATOM    677  C   LYS    45      95.772  89.664  35.113  1.00  0.00            
ATOM    678  O   LYS    45      95.921  88.602  35.664  1.00  0.00            
ATOM    679  N   GLU    46      96.408  90.760  35.552  1.00  0.00            
ATOM    680  H   GLU    46      96.267  91.570  34.965  1.00  0.00            
ATOM    681  CA  GLU    46      97.350  91.005  36.632  1.00  0.00            
ATOM    682  HA  GLU    46      98.332  90.646  36.325  1.00  0.00            
ATOM    683  CB  GLU    46      97.461  92.506  36.716  1.00  0.00            
ATOM    684  HB1 GLU    46      96.594  93.038  37.108  1.00  0.00            
ATOM    685  HB2 GLU    46      97.607  92.881  35.703  1.00  0.00            
ATOM    686  CG  GLU    46      98.684  92.895  37.538  1.00  0.00            
ATOM    687  HG1 GLU    46      99.571  92.603  36.975  1.00  0.00            
ATOM    688  HG2 GLU    46      98.859  92.423  38.505  1.00  0.00            
ATOM    689  CD  GLU    46      98.768  94.424  37.677  1.00  0.00            
ATOM    690  OE1 GLU    46      98.431  94.959  38.780  1.00  0.00            
ATOM    691  OE2 GLU    46      99.146  95.171  36.745  1.00  0.00            
ATOM    692  C   GLU    46      97.022  90.265  37.957  1.00  0.00            
ATOM    693  O   GLU    46      96.132  90.713  38.739  1.00  0.00            
ATOM    694  N   GLY    47      97.621  89.103  38.104  1.00  0.00            
ATOM    695  H   GLY    47      98.068  88.666  37.310  1.00  0.00            
ATOM    696  CA  GLY    47      97.950  88.361  39.370  1.00  0.00            
ATOM    697  HA1 GLY    47      98.125  89.078  40.171  1.00  0.00            
ATOM    698  HA2 GLY    47      98.866  87.797  39.192  1.00  0.00            
ATOM    699  C   GLY    47      96.941  87.347  39.881  1.00  0.00            
ATOM    700  O   GLY    47      95.813  87.257  39.381  1.00  0.00            
ATOM    701  N   VAL    48      97.414  86.655  40.905  1.00  0.00            
ATOM    702  H   VAL    48      98.391  86.733  41.149  1.00  0.00            
ATOM    703  CA  VAL    48      96.655  85.629  41.629  1.00  0.00            
ATOM    704  HA  VAL    48      95.599  85.785  41.409  1.00  0.00            
ATOM    705  CB  VAL    48      97.060  84.203  41.252  1.00  0.00            
ATOM    706  HB  VAL    48      98.125  83.993  41.343  1.00  0.00            
ATOM    707  CG1 VAL    48      96.350  83.159  42.191  1.00  0.00            
ATOM    708 HG11 VAL    48      95.298  83.441  42.233  1.00  0.00            
ATOM    709 HG12 VAL    48      96.493  82.142  41.826  1.00  0.00            
ATOM    710 HG13 VAL    48      96.632  83.291  43.236  1.00  0.00            
ATOM    711  CG2 VAL    48      96.592  83.914  39.833  1.00  0.00            
ATOM    712 HG21 VAL    48      96.864  84.754  39.193  1.00  0.00            
ATOM    713 HG22 VAL    48      97.111  82.993  39.568  1.00  0.00            
ATOM    714 HG23 VAL    48      95.525  83.701  39.892  1.00  0.00            
ATOM    715  C   VAL    48      96.860  86.004  43.060  1.00  0.00            
ATOM    716  O   VAL    48      97.985  86.287  43.451  1.00  0.00            
ATOM    717  N   VAL    49      95.895  85.776  43.965  1.00  0.00            
ATOM    718  H   VAL    49      95.084  85.328  43.563  1.00  0.00            
ATOM    719  CA  VAL    49      96.065  85.514  45.431  1.00  0.00            
ATOM    720  HA  VAL    49      97.136  85.546  45.631  1.00  0.00            
ATOM    721  CB  VAL    49      95.296  86.599  46.251  1.00  0.00            
ATOM    722  HB  VAL    49      95.334  86.349  47.311  1.00  0.00            
ATOM    723  CG1 VAL    49      96.133  87.875  46.112  1.00  0.00            
ATOM    724 HG11 VAL    49      97.139  87.689  46.489  1.00  0.00            
ATOM    725 HG12 VAL    49      96.168  88.318  45.117  1.00  0.00            
ATOM    726 HG13 VAL    49      95.623  88.632  46.710  1.00  0.00            
ATOM    727  CG2 VAL    49      93.821  86.862  45.885  1.00  0.00            
ATOM    728 HG21 VAL    49      93.674  87.240  44.873  1.00  0.00            
ATOM    729 HG22 VAL    49      93.202  85.992  46.103  1.00  0.00            
ATOM    730 HG23 VAL    49      93.416  87.659  46.508  1.00  0.00            
ATOM    731  C   VAL    49      95.565  84.129  45.822  1.00  0.00            
ATOM    732  O   VAL    49      94.611  83.594  45.264  1.00  0.00            
ATOM    733  N   HIE    50      96.286  83.403  46.701  1.00  0.00            
ATOM    734  H   HIE    50      97.116  83.742  47.166  1.00  0.00            
ATOM    735  CA  HIE    50      95.965  82.002  47.193  1.00  0.00            
ATOM    736  HA  HIE    50      94.896  81.900  47.006  1.00  0.00            
ATOM    737  CB  HIE    50      96.777  80.980  46.342  1.00  0.00            
ATOM    738  HB1 HIE    50      96.719  81.265  45.292  1.00  0.00            
ATOM    739  HB2 HIE    50      96.326  80.010  46.554  1.00  0.00            
ATOM    740  CG  HIE    50      98.212  80.828  46.729  1.00  0.00            
ATOM    741  ND1 HIE    50      98.776  79.681  47.309  1.00  0.00            
ATOM    742  CE1 HIE    50     100.085  79.898  47.100  1.00  0.00            
ATOM    743  HE1 HIE    50     100.750  79.055  47.215  1.00  0.00            
ATOM    744  NE2 HIE    50     100.413  81.151  46.684  1.00  0.00            
ATOM    745  HE2 HIE    50     101.310  81.614  46.703  1.00  0.00            
ATOM    746  CD2 HIE    50      99.233  81.727  46.340  1.00  0.00            
ATOM    747  HD2 HIE    50      99.098  82.700  45.890  1.00  0.00            
ATOM    748  C   HIE    50      96.299  81.802  48.714  1.00  0.00            
ATOM    749  O   HIE    50      96.979  82.701  49.263  1.00  0.00            
ATOM    750  N   GLY    51      96.022  80.737  49.356  1.00  0.00            
ATOM    751  H   GLY    51      95.810  79.898  48.835  1.00  0.00            
ATOM    752  CA  GLY    51      96.368  80.677  50.740  1.00  0.00            
ATOM    753  HA1 GLY    51      96.589  81.674  51.120  1.00  0.00            
ATOM    754  HA2 GLY    51      97.256  80.091  50.978  1.00  0.00            
ATOM    755  C   GLY    51      95.314  80.101  51.691  1.00  0.00            
ATOM    756  O   GLY    51      95.628  79.448  52.673  1.00  0.00            
ATOM    757  N   VAL    52      94.060  80.297  51.436  1.00  0.00            
ATOM    758  H   VAL    52      93.828  80.696  50.538  1.00  0.00            
ATOM    759  CA  VAL    52      92.894  79.675  52.188  1.00  0.00            
ATOM    760  HA  VAL    52      93.272  78.840  52.778  1.00  0.00            
ATOM    761  CB  VAL    52      92.072  80.633  53.095  1.00  0.00            
ATOM    762  HB  VAL    52      91.198  80.127  53.506  1.00  0.00            
ATOM    763  CG1 VAL    52      92.873  81.076  54.343  1.00  0.00            
ATOM    764 HG11 VAL    52      92.176  81.533  55.045  1.00  0.00            
ATOM    765 HG12 VAL    52      93.304  80.250  54.909  1.00  0.00            
ATOM    766 HG13 VAL    52      93.633  81.742  53.935  1.00  0.00            
ATOM    767  CG2 VAL    52      91.524  81.770  52.280  1.00  0.00            
ATOM    768 HG21 VAL    52      92.300  82.415  51.869  1.00  0.00            
ATOM    769 HG22 VAL    52      90.869  81.331  51.528  1.00  0.00            
ATOM    770 HG23 VAL    52      90.835  82.297  52.940  1.00  0.00            
ATOM    771  C   VAL    52      92.018  78.910  51.236  1.00  0.00            
ATOM    772  O   VAL    52      91.802  79.313  50.072  1.00  0.00            
ATOM    773  N   ALA    53      91.500  77.810  51.739  1.00  0.00            
ATOM    774  H   ALA    53      91.686  77.628  52.715  1.00  0.00            
ATOM    775  CA  ALA    53      90.429  76.973  51.151  1.00  0.00            
ATOM    776  HA  ALA    53      90.780  76.579  50.197  1.00  0.00            
ATOM    777  CB  ALA    53      90.113  75.818  52.035  1.00  0.00            
ATOM    778  HB1 ALA    53      89.686  76.071  53.006  1.00  0.00            
ATOM    779  HB2 ALA    53      89.524  75.115  51.447  1.00  0.00            
ATOM    780  HB3 ALA    53      91.014  75.263  52.294  1.00  0.00            
ATOM    781  C   ALA    53      89.124  77.723  50.803  1.00  0.00            
ATOM    782  O   ALA    53      88.725  78.661  51.547  1.00  0.00            
ATOM    783  N   THR    54      88.554  77.246  49.718  1.00  0.00            
ATOM    784  H   THR    54      89.061  76.550  49.190  1.00  0.00            
ATOM    785  CA  THR    54      87.306  77.693  49.190  1.00  0.00            
ATOM    786  HA  THR    54      87.122  78.673  49.629  1.00  0.00            
ATOM    787  CB  THR    54      87.418  78.027  47.610  1.00  0.00            
ATOM    788  HB  THR    54      86.494  78.513  47.298  1.00  0.00            
ATOM    789  CG2 THR    54      88.504  78.954  47.187  1.00  0.00            
ATOM    790 HG21 THR    54      89.444  78.517  47.523  1.00  0.00            
ATOM    791 HG22 THR    54      88.500  78.954  46.097  1.00  0.00            
ATOM    792 HG23 THR    54      88.395  79.930  47.660  1.00  0.00            
ATOM    793  OG1 THR    54      87.615  76.900  46.825  1.00  0.00            
ATOM    794  HG1 THR    54      87.870  77.104  45.923  1.00  0.00            
ATOM    795  C   THR    54      86.034  76.856  49.555  1.00  0.00            
ATOM    796  O   THR    54      84.949  77.178  49.112  1.00  0.00            
ATOM    797  N   VAL    55      86.144  75.825  50.433  1.00  0.00            
ATOM    798  H   VAL    55      87.041  75.643  50.859  1.00  0.00            
ATOM    799  CA  VAL    55      84.953  75.192  51.002  1.00  0.00            
ATOM    800  HA  VAL    55      84.053  75.595  50.538  1.00  0.00            
ATOM    801  CB  VAL    55      84.928  73.678  50.620  1.00  0.00            
ATOM    802  HB  VAL    55      83.977  73.289  50.985  1.00  0.00            
ATOM    803  CG1 VAL    55      84.835  73.496  49.118  1.00  0.00            
ATOM    804 HG11 VAL    55      84.686  72.443  48.878  1.00  0.00            
ATOM    805 HG12 VAL    55      83.901  74.008  48.888  1.00  0.00            
ATOM    806 HG13 VAL    55      85.716  73.882  48.607  1.00  0.00            
ATOM    807  CG2 VAL    55      86.092  72.900  51.219  1.00  0.00            
ATOM    808 HG21 VAL    55      86.967  73.266  50.682  1.00  0.00            
ATOM    809 HG22 VAL    55      86.384  73.072  52.255  1.00  0.00            
ATOM    810 HG23 VAL    55      85.838  71.847  51.092  1.00  0.00            
ATOM    811  C   VAL    55      84.937  75.415  52.527  1.00  0.00            
ATOM    812  O   VAL    55      85.992  75.428  53.256  1.00  0.00            
ATOM    813  N   ALA    56      83.737  75.598  53.071  1.00  0.00            
ATOM    814  H   ALA    56      82.933  75.758  52.482  1.00  0.00            
ATOM    815  CA  ALA    56      83.415  75.917  54.493  1.00  0.00            
ATOM    816  HA  ALA    56      83.961  76.830  54.730  1.00  0.00            
ATOM    817  CB  ALA    56      81.881  76.159  54.680  1.00  0.00            
ATOM    818  HB1 ALA    56      81.625  76.145  55.740  1.00  0.00            
ATOM    819  HB2 ALA    56      81.712  77.159  54.281  1.00  0.00            
ATOM    820  HB3 ALA    56      81.282  75.428  54.137  1.00  0.00            
ATOM    821  C   ALA    56      83.902  74.756  55.423  1.00  0.00            
ATOM    822  O   ALA    56      84.221  75.096  56.568  1.00  0.00            
ATOM    823  N   GLU    57      83.957  73.428  55.006  1.00  0.00            
ATOM    824  H   GLU    57      83.505  73.242  54.121  1.00  0.00            
ATOM    825  CA  GLU    57      84.579  72.323  55.866  1.00  0.00            
ATOM    826  HA  GLU    57      84.179  72.488  56.866  1.00  0.00            
ATOM    827  CB  GLU    57      84.248  70.895  55.378  1.00  0.00            
ATOM    828  HB1 GLU    57      83.175  70.857  55.191  1.00  0.00            
ATOM    829  HB2 GLU    57      84.511  70.261  56.225  1.00  0.00            
ATOM    830  CG  GLU    57      85.061  70.370  54.217  1.00  0.00            
ATOM    831  HG1 GLU    57      86.012  70.110  54.681  1.00  0.00            
ATOM    832  HG2 GLU    57      85.213  71.107  53.428  1.00  0.00            
ATOM    833  CD  GLU    57      84.522  69.160  53.569  1.00  0.00            
ATOM    834  OE1 GLU    57      83.663  68.410  54.044  1.00  0.00            
ATOM    835  OE2 GLU    57      84.925  68.965  52.384  1.00  0.00            
ATOM    836  C   GLU    57      86.099  72.506  56.005  1.00  0.00            
ATOM    837  O   GLU    57      86.593  72.166  57.063  1.00  0.00            
ATOM    838  N   LYS    58      86.786  73.151  55.111  1.00  0.00            
ATOM    839  H   LYS    58      86.289  73.512  54.309  1.00  0.00            
ATOM    840  CA  LYS    58      88.239  73.347  55.250  1.00  0.00            
ATOM    841  HA  LYS    58      88.568  72.588  55.960  1.00  0.00            
ATOM    842  CB  LYS    58      88.835  73.038  53.883  1.00  0.00            
ATOM    843  HB1 LYS    58      89.815  73.514  53.842  1.00  0.00            
ATOM    844  HB2 LYS    58      88.331  73.455  53.012  1.00  0.00            
ATOM    845  CG  LYS    58      89.230  71.582  53.670  1.00  0.00            
ATOM    846  HG1 LYS    58      88.349  70.941  53.714  1.00  0.00            
ATOM    847  HG2 LYS    58      89.816  71.381  54.567  1.00  0.00            
ATOM    848  CD  LYS    58      89.890  71.423  52.252  1.00  0.00            
ATOM    849  HD1 LYS    58      90.597  72.252  52.203  1.00  0.00            
ATOM    850  HD2 LYS    58      89.172  71.482  51.433  1.00  0.00            
ATOM    851  CE  LYS    58      90.738  70.109  52.209  1.00  0.00            
ATOM    852  HE1 LYS    58      91.558  70.093  52.927  1.00  0.00            
ATOM    853  HE2 LYS    58      91.201  70.056  51.224  1.00  0.00            
ATOM    854  NZ  LYS    58      89.838  68.965  52.488  1.00  0.00            
ATOM    855  HZ1 LYS    58      89.439  68.944  53.415  1.00  0.00            
ATOM    856  HZ2 LYS    58      89.064  69.007  51.840  1.00  0.00            
ATOM    857  HZ3 LYS    58      90.293  68.082  52.308  1.00  0.00            
ATOM    858  C   LYS    58      88.544  74.648  56.035  1.00  0.00            
ATOM    859  O   LYS    58      89.215  74.475  57.072  1.00  0.00            
ATOM    860  N   THR    59      87.967  75.784  55.739  1.00  0.00            
ATOM    861  H   THR    59      87.347  75.695  54.946  1.00  0.00            
ATOM    862  CA  THR    59      87.981  77.094  56.448  1.00  0.00            
ATOM    863  HA  THR    59      89.020  77.408  56.341  1.00  0.00            
ATOM    864  CB  THR    59      87.030  78.172  55.863  1.00  0.00            
ATOM    865  HB  THR    59      87.234  79.070  56.447  1.00  0.00            
ATOM    866  CG2 THR    59      87.262  78.409  54.377  1.00  0.00            
ATOM    867 HG21 THR    59      86.762  79.307  54.013  1.00  0.00            
ATOM    868 HG22 THR    59      88.341  78.540  54.298  1.00  0.00            
ATOM    869 HG23 THR    59      86.947  77.575  53.750  1.00  0.00            
ATOM    870  OG1 THR    59      85.731  77.835  56.106  1.00  0.00            
ATOM    871  HG1 THR    59      85.219  78.431  55.555  1.00  0.00            
ATOM    872  C   THR    59      87.646  76.985  57.970  1.00  0.00            
ATOM    873  O   THR    59      88.526  77.383  58.722  1.00  0.00            
ATOM    874  N   LYS    60      86.558  76.370  58.361  1.00  0.00            
ATOM    875  H   LYS    60      85.886  76.125  57.648  1.00  0.00            
ATOM    876  CA  LYS    60      86.228  75.997  59.714  1.00  0.00            
ATOM    877  HA  LYS    60      86.051  76.943  60.226  1.00  0.00            
ATOM    878  CB  LYS    60      84.948  75.173  59.753  1.00  0.00            
ATOM    879  HB1 LYS    60      85.005  74.259  59.162  1.00  0.00            
ATOM    880  HB2 LYS    60      84.080  75.647  59.295  1.00  0.00            
ATOM    881  CG  LYS    60      84.720  74.818  61.253  1.00  0.00            
ATOM    882  HG1 LYS    60      84.830  75.750  61.808  1.00  0.00            
ATOM    883  HG2 LYS    60      85.426  74.085  61.644  1.00  0.00            
ATOM    884  CD  LYS    60      83.308  74.249  61.462  1.00  0.00            
ATOM    885  HD1 LYS    60      83.095  73.492  60.707  1.00  0.00            
ATOM    886  HD2 LYS    60      82.619  75.094  61.458  1.00  0.00            
ATOM    887  CE  LYS    60      83.124  73.590  62.803  1.00  0.00            
ATOM    888  HE1 LYS    60      83.315  74.427  63.474  1.00  0.00            
ATOM    889  HE2 LYS    60      83.836  72.797  63.033  1.00  0.00            
ATOM    890  NZ  LYS    60      81.714  73.285  62.949  1.00  0.00            
ATOM    891  HZ1 LYS    60      81.152  74.057  62.619  1.00  0.00            
ATOM    892  HZ2 LYS    60      81.569  72.523  62.303  1.00  0.00            
ATOM    893  HZ3 LYS    60      81.493  73.146  63.924  1.00  0.00            
ATOM    894  C   LYS    60      87.375  75.230  60.493  1.00  0.00            
ATOM    895  O   LYS    60      87.727  75.652  61.628  1.00  0.00            
ATOM    896  N   GLU    61      87.892  74.102  59.977  1.00  0.00            
ATOM    897  H   GLU    61      87.681  73.938  59.003  1.00  0.00            
ATOM    898  CA  GLU    61      89.094  73.383  60.517  1.00  0.00            
ATOM    899  HA  GLU    61      88.761  73.075  61.509  1.00  0.00            
ATOM    900  CB  GLU    61      89.456  72.084  59.738  1.00  0.00            
ATOM    901  HB1 GLU    61      89.890  72.373  58.781  1.00  0.00            
ATOM    902  HB2 GLU    61      88.545  71.525  59.523  1.00  0.00            
ATOM    903  CG  GLU    61      90.413  71.048  60.414  1.00  0.00            
ATOM    904  HG1 GLU    61      91.289  71.381  60.971  1.00  0.00            
ATOM    905  HG2 GLU    61      90.836  70.483  59.583  1.00  0.00            
ATOM    906  CD  GLU    61      89.551  70.305  61.410  1.00  0.00            
ATOM    907  OE1 GLU    61      88.398  69.873  61.110  1.00  0.00            
ATOM    908  OE2 GLU    61      89.953  70.095  62.593  1.00  0.00            
ATOM    909  C   GLU    61      90.284  74.376  60.694  1.00  0.00            
ATOM    910  O   GLU    61      90.859  74.486  61.788  1.00  0.00            
ATOM    911  N   GLN    62      90.573  75.118  59.649  1.00  0.00            
ATOM    912  H   GLN    62      90.085  75.139  58.765  1.00  0.00            
ATOM    913  CA  GLN    62      91.737  75.940  59.728  1.00  0.00            
ATOM    914  HA  GLN    62      92.478  75.224  60.087  1.00  0.00            
ATOM    915  CB  GLN    62      92.171  76.271  58.275  1.00  0.00            
ATOM    916  HB1 GLN    62      91.613  77.124  57.890  1.00  0.00            
ATOM    917  HB2 GLN    62      91.981  75.391  57.660  1.00  0.00            
ATOM    918  CG  GLN    62      93.666  76.522  58.233  1.00  0.00            
ATOM    919  HG1 GLN    62      94.202  75.608  58.490  1.00  0.00            
ATOM    920  HG2 GLN    62      93.966  77.349  58.877  1.00  0.00            
ATOM    921  CD  GLN    62      94.060  76.911  56.856  1.00  0.00            
ATOM    922  OE1 GLN    62      93.999  78.026  56.423  1.00  0.00            
ATOM    923  NE2 GLN    62      94.223  75.950  55.934  1.00  0.00            
ATOM    924 HE21 GLN    62      94.029  74.989  56.177  1.00  0.00            
ATOM    925 HE22 GLN    62      94.333  76.242  54.973  1.00  0.00            
ATOM    926  C   GLN    62      91.590  77.115  60.733  1.00  0.00            
ATOM    927  O   GLN    62      92.451  77.386  61.609  1.00  0.00            
ATOM    928  N   VAL    63      90.412  77.813  60.802  1.00  0.00            
ATOM    929  H   VAL    63      89.726  77.468  60.147  1.00  0.00            
ATOM    930  CA  VAL    63      90.031  78.962  61.706  1.00  0.00            
ATOM    931  HA  VAL    63      90.833  79.700  61.732  1.00  0.00            
ATOM    932  CB  VAL    63      88.965  79.865  61.074  1.00  0.00            
ATOM    933  HB  VAL    63      88.094  79.250  60.851  1.00  0.00            
ATOM    934  CG1 VAL    63      88.539  81.052  61.841  1.00  0.00            
ATOM    935 HG11 VAL    63      87.989  80.735  62.727  1.00  0.00            
ATOM    936 HG12 VAL    63      89.400  81.647  62.146  1.00  0.00            
ATOM    937 HG13 VAL    63      87.857  81.605  61.195  1.00  0.00            
ATOM    938  CG2 VAL    63      89.546  80.506  59.754  1.00  0.00            
ATOM    939 HG21 VAL    63      90.459  81.060  59.971  1.00  0.00            
ATOM    940 HG22 VAL    63      89.834  79.671  59.116  1.00  0.00            
ATOM    941 HG23 VAL    63      88.736  81.094  59.322  1.00  0.00            
ATOM    942  C   VAL    63      89.751  78.542  63.148  1.00  0.00            
ATOM    943  O   VAL    63      90.189  79.221  64.081  1.00  0.00            
ATOM    944  N   THR    64      89.138  77.406  63.485  1.00  0.00            
ATOM    945  H   THR    64      88.835  76.788  62.746  1.00  0.00            
ATOM    946  CA  THR    64      89.228  76.858  64.905  1.00  0.00            
ATOM    947  HA  THR    64      88.978  77.705  65.545  1.00  0.00            
ATOM    948  CB  THR    64      88.199  75.806  65.143  1.00  0.00            
ATOM    949  HB  THR    64      88.293  75.448  66.168  1.00  0.00            
ATOM    950  CG2 THR    64      86.721  76.122  64.851  1.00  0.00            
ATOM    951 HG21 THR    64      86.540  76.317  63.794  1.00  0.00            
ATOM    952 HG22 THR    64      86.120  75.270  65.169  1.00  0.00            
ATOM    953 HG23 THR    64      86.332  76.961  65.427  1.00  0.00            
ATOM    954  OG1 THR    64      88.526  74.732  64.330  1.00  0.00            
ATOM    955  HG1 THR    64      88.142  74.915  63.470  1.00  0.00            
ATOM    956  C   THR    64      90.593  76.439  65.443  1.00  0.00            
ATOM    957  O   THR    64      90.818  76.358  66.650  1.00  0.00            
ATOM    958  N   ASN    65      91.523  76.283  64.561  1.00  0.00            
ATOM    959  H   ASN    65      91.338  76.134  63.579  1.00  0.00            
ATOM    960  CA  ASN    65      92.915  75.879  64.961  1.00  0.00            
ATOM    961  HA  ASN    65      92.911  75.440  65.959  1.00  0.00            
ATOM    962  CB  ASN    65      93.348  74.732  64.009  1.00  0.00            
ATOM    963  HB1 ASN    65      94.428  74.673  64.142  1.00  0.00            
ATOM    964  HB2 ASN    65      93.130  74.854  62.948  1.00  0.00            
ATOM    965  CG  ASN    65      92.817  73.393  64.436  1.00  0.00            
ATOM    966  OD1 ASN    65      93.325  72.844  65.345  1.00  0.00            
ATOM    967  ND2 ASN    65      91.871  72.782  63.726  1.00  0.00            
ATOM    968 HD21 ASN    65      91.399  73.234  62.957  1.00  0.00            
ATOM    969 HD22 ASN    65      91.606  71.866  64.060  1.00  0.00            
ATOM    970  C   ASN    65      93.804  77.102  65.109  1.00  0.00            
ATOM    971  O   ASN    65      95.015  76.986  65.222  1.00  0.00            
ATOM    972  N   VAL    66      93.219  78.299  65.199  1.00  0.00            
ATOM    973  H   VAL    66      92.229  78.329  65.005  1.00  0.00            
ATOM    974  CA  VAL    66      93.978  79.550  65.405  1.00  0.00            
ATOM    975  HA  VAL    66      94.904  79.384  64.853  1.00  0.00            
ATOM    976  CB  VAL    66      93.330  80.732  64.613  1.00  0.00            
ATOM    977  HB  VAL    66      93.089  80.307  63.639  1.00  0.00            
ATOM    978  CG1 VAL    66      92.119  81.380  65.301  1.00  0.00            
ATOM    979 HG11 VAL    66      91.510  81.812  64.508  1.00  0.00            
ATOM    980 HG12 VAL    66      91.553  80.644  65.872  1.00  0.00            
ATOM    981 HG13 VAL    66      92.388  82.181  65.990  1.00  0.00            
ATOM    982  CG2 VAL    66      94.280  81.916  64.349  1.00  0.00            
ATOM    983 HG21 VAL    66      95.123  81.636  63.718  1.00  0.00            
ATOM    984 HG22 VAL    66      93.709  82.724  63.892  1.00  0.00            
ATOM    985 HG23 VAL    66      94.637  82.184  65.343  1.00  0.00            
ATOM    986  C   VAL    66      94.344  79.918  66.867  1.00  0.00            
ATOM    987  O   VAL    66      93.494  80.136  67.715  1.00  0.00            
ATOM    988  N   GLY    67      95.683  79.904  67.112  1.00  0.00            
ATOM    989  H   GLY    67      96.261  79.744  66.300  1.00  0.00            
ATOM    990  CA  GLY    67      96.260  80.087  68.428  1.00  0.00            
ATOM    991  HA1 GLY    67      97.322  79.847  68.384  1.00  0.00            
ATOM    992  HA2 GLY    67      95.764  79.393  69.106  1.00  0.00            
ATOM    993  C   GLY    67      96.130  81.513  68.945  1.00  0.00            
ATOM    994  O   GLY    67      96.011  82.507  68.203  1.00  0.00            
ATOM    995  N   GLY    68      96.011  81.637  70.273  1.00  0.00            
ATOM    996  H   GLY    68      96.333  80.901  70.885  1.00  0.00            
ATOM    997  CA  GLY    68      95.822  82.963  70.858  1.00  0.00            
ATOM    998  HA1 GLY    68      95.800  82.999  71.948  1.00  0.00            
ATOM    999  HA2 GLY    68      94.888  83.421  70.534  1.00  0.00            
ATOM   1000  C   GLY    68      97.036  83.970  70.599  1.00  0.00            
ATOM   1001  O   GLY    68      98.101  83.617  69.988  1.00  0.00            
ATOM   1002  N   ALA    69      96.849  85.257  70.899  1.00  0.00            
ATOM   1003  H   ALA    69      96.047  85.525  71.451  1.00  0.00            
ATOM   1004  CA  ALA    69      97.825  86.295  70.647  1.00  0.00            
ATOM   1005  HA  ALA    69      98.055  86.205  69.585  1.00  0.00            
ATOM   1006  CB  ALA    69      97.219  87.683  70.782  1.00  0.00            
ATOM   1007  HB1 ALA    69      96.399  87.814  70.077  1.00  0.00            
ATOM   1008  HB2 ALA    69      96.971  87.908  71.819  1.00  0.00            
ATOM   1009  HB3 ALA    69      97.973  88.365  70.388  1.00  0.00            
ATOM   1010  C   ALA    69      99.125  86.085  71.397  1.00  0.00            
ATOM   1011  O   ALA    69      99.160  86.012  72.627  1.00  0.00            
ATOM   1012  N   VAL    70     100.169  85.886  70.528  1.00  0.00            
ATOM   1013  H   VAL    70     100.005  85.852  69.532  1.00  0.00            
ATOM   1014  CA  VAL    70     101.512  85.449  70.909  1.00  0.00            
ATOM   1015  HA  VAL    70     101.383  84.520  71.465  1.00  0.00            
ATOM   1016  CB  VAL    70     102.263  84.997  69.702  1.00  0.00            
ATOM   1017  HB  VAL    70     102.200  85.784  68.950  1.00  0.00            
ATOM   1018  CG1 VAL    70     103.728  84.714  69.964  1.00  0.00            
ATOM   1019 HG11 VAL    70     104.235  85.537  70.469  1.00  0.00            
ATOM   1020 HG12 VAL    70     103.844  83.910  70.691  1.00  0.00            
ATOM   1021 HG13 VAL    70     104.206  84.308  69.074  1.00  0.00            
ATOM   1022  CG2 VAL    70     101.640  83.739  69.196  1.00  0.00            
ATOM   1023 HG21 VAL    70     101.755  83.029  70.016  1.00  0.00            
ATOM   1024 HG22 VAL    70     100.620  83.916  68.854  1.00  0.00            
ATOM   1025 HG23 VAL    70     102.341  83.356  68.455  1.00  0.00            
ATOM   1026  C   VAL    70     102.198  86.481  71.851  1.00  0.00            
ATOM   1027  O   VAL    70     102.814  86.021  72.788  1.00  0.00            
ATOM   1028  N   VAL    71     102.151  87.819  71.508  1.00  0.00            
ATOM   1029  H   VAL    71     101.759  88.119  70.627  1.00  0.00            
ATOM   1030  CA  VAL    71     102.761  88.932  72.351  1.00  0.00            
ATOM   1031  HA  VAL    71     103.387  88.477  73.119  1.00  0.00            
ATOM   1032  CB  VAL    71     103.784  89.767  71.533  1.00  0.00            
ATOM   1033  HB  VAL    71     104.018  90.675  72.087  1.00  0.00            
ATOM   1034  CG1 VAL    71     105.020  88.916  71.629  1.00  0.00            
ATOM   1035 HG11 VAL    71     105.467  89.220  72.575  1.00  0.00            
ATOM   1036 HG12 VAL    71     104.840  87.855  71.454  1.00  0.00            
ATOM   1037 HG13 VAL    71     105.630  89.354  70.839  1.00  0.00            
ATOM   1038  CG2 VAL    71     103.340  90.184  70.136  1.00  0.00            
ATOM   1039 HG21 VAL    71     103.986  90.896  69.622  1.00  0.00            
ATOM   1040 HG22 VAL    71     103.379  89.300  69.500  1.00  0.00            
ATOM   1041 HG23 VAL    71     102.350  90.629  70.233  1.00  0.00            
ATOM   1042  C   VAL    71     101.634  89.850  72.897  1.00  0.00            
ATOM   1043  O   VAL    71     100.436  89.805  72.492  1.00  0.00            
ATOM   1044  N   THR    72     101.998  90.717  73.846  1.00  0.00            
ATOM   1045  H   THR    72     102.988  90.661  74.036  1.00  0.00            
ATOM   1046  CA  THR    72     101.303  91.862  74.347  1.00  0.00            
ATOM   1047  HA  THR    72     100.304  91.567  74.670  1.00  0.00            
ATOM   1048  CB  THR    72     102.187  92.338  75.533  1.00  0.00            
ATOM   1049  HB  THR    72     101.898  93.349  75.821  1.00  0.00            
ATOM   1050  CG2 THR    72     102.267  91.380  76.717  1.00  0.00            
ATOM   1051 HG21 THR    72     102.754  91.788  77.602  1.00  0.00            
ATOM   1052 HG22 THR    72     101.281  90.976  76.949  1.00  0.00            
ATOM   1053 HG23 THR    72     102.825  90.516  76.356  1.00  0.00            
ATOM   1054  OG1 THR    72     103.523  92.489  75.116  1.00  0.00            
ATOM   1055  HG1 THR    72     103.657  93.345  74.702  1.00  0.00            
ATOM   1056  C   THR    72     101.205  93.040  73.390  1.00  0.00            
ATOM   1057  O   THR    72     101.974  93.305  72.477  1.00  0.00            
ATOM   1058  N   GLY    73     100.332  93.995  73.799  1.00  0.00            
ATOM   1059  H   GLY    73      99.769  93.871  74.628  1.00  0.00            
ATOM   1060  CA  GLY    73     100.135  95.281  73.200  1.00  0.00            
ATOM   1061  HA1 GLY    73      99.210  95.741  73.548  1.00  0.00            
ATOM   1062  HA2 GLY    73     100.055  95.041  72.140  1.00  0.00            
ATOM   1063  C   GLY    73     101.274  96.266  73.580  1.00  0.00            
ATOM   1064  O   GLY    73     101.969  96.114  74.598  1.00  0.00            
ATOM   1065  N   VAL    74     101.460  97.206  72.643  1.00  0.00            
ATOM   1066  H   VAL    74     100.726  97.277  71.954  1.00  0.00            
ATOM   1067  CA  VAL    74     102.568  98.217  72.611  1.00  0.00            
ATOM   1068  HA  VAL    74     103.457  97.602  72.748  1.00  0.00            
ATOM   1069  CB  VAL    74     102.685  98.916  71.270  1.00  0.00            
ATOM   1070  HB  VAL    74     101.700  99.315  71.029  1.00  0.00            
ATOM   1071  CG1 VAL    74     103.761 100.015  71.198  1.00  0.00            
ATOM   1072 HG11 VAL    74     103.392 100.850  71.795  1.00  0.00            
ATOM   1073 HG12 VAL    74     104.769  99.685  71.450  1.00  0.00            
ATOM   1074 HG13 VAL    74     103.831 100.457  70.204  1.00  0.00            
ATOM   1075  CG2 VAL    74     103.006  97.907  70.135  1.00  0.00            
ATOM   1076 HG21 VAL    74     102.196  97.189  70.004  1.00  0.00            
ATOM   1077 HG22 VAL    74     102.908  98.367  69.151  1.00  0.00            
ATOM   1078 HG23 VAL    74     104.007  97.477  70.171  1.00  0.00            
ATOM   1079  C   VAL    74     102.411  99.118  73.855  1.00  0.00            
ATOM   1080  O   VAL    74     101.536  99.955  73.961  1.00  0.00            
ATOM   1081  N   THR    75     103.412  98.895  74.777  1.00  0.00            
ATOM   1082  H   THR    75     104.129  98.217  74.560  1.00  0.00            
ATOM   1083  CA  THR    75     103.757  99.886  75.869  1.00  0.00            
ATOM   1084  HA  THR    75     102.787 100.275  76.178  1.00  0.00            
ATOM   1085  CB  THR    75     104.357  99.256  77.129  1.00  0.00            
ATOM   1086  HB  THR    75     105.375  98.943  76.895  1.00  0.00            
ATOM   1087  CG2 THR    75     104.315 100.155  78.394  1.00  0.00            
ATOM   1088 HG21 THR    75     105.183  99.867  78.988  1.00  0.00            
ATOM   1089 HG22 THR    75     104.264 101.226  78.201  1.00  0.00            
ATOM   1090 HG23 THR    75     103.506  99.822  79.045  1.00  0.00            
ATOM   1091  OG1 THR    75     103.597  98.105  77.378  1.00  0.00            
ATOM   1092  HG1 THR    75     103.970  97.640  78.130  1.00  0.00            
ATOM   1093  C   THR    75     104.600 101.077  75.337  1.00  0.00            
ATOM   1094  O   THR    75     105.623 100.944  74.651  1.00  0.00            
ATOM   1095  N   ALA    76     104.193 102.316  75.650  1.00  0.00            
ATOM   1096  H   ALA    76     103.427 102.501  76.281  1.00  0.00            
ATOM   1097  CA  ALA    76     104.877 103.565  75.260  1.00  0.00            
ATOM   1098  HA  ALA    76     105.192 103.384  74.233  1.00  0.00            
ATOM   1099  CB  ALA    76     103.873 104.708  75.380  1.00  0.00            
ATOM   1100  HB1 ALA    76     104.441 105.630  75.255  1.00  0.00            
ATOM   1101  HB2 ALA    76     103.103 104.477  74.644  1.00  0.00            
ATOM   1102  HB3 ALA    76     103.439 104.757  76.379  1.00  0.00            
ATOM   1103  C   ALA    76     106.110 103.763  76.115  1.00  0.00            
ATOM   1104  O   ALA    76     106.075 103.608  77.338  1.00  0.00            
ATOM   1105  N   VAL    77     107.170 104.091  75.443  1.00  0.00            
ATOM   1106  H   VAL    77     106.953 104.383  74.501  1.00  0.00            
ATOM   1107  CA  VAL    77     108.497 104.450  75.910  1.00  0.00            
ATOM   1108  HA  VAL    77     108.359 104.518  76.989  1.00  0.00            
ATOM   1109  CB  VAL    77     109.528 103.370  75.545  1.00  0.00            
ATOM   1110  HB  VAL    77     110.467 103.804  75.890  1.00  0.00            
ATOM   1111  CG1 VAL    77     109.264 102.095  76.390  1.00  0.00            
ATOM   1112 HG11 VAL    77     108.318 101.626  76.121  1.00  0.00            
ATOM   1113 HG12 VAL    77     110.152 101.465  76.349  1.00  0.00            
ATOM   1114 HG13 VAL    77     109.275 102.410  77.434  1.00  0.00            
ATOM   1115  CG2 VAL    77     109.664 103.143  74.077  1.00  0.00            
ATOM   1116 HG21 VAL    77     110.205 103.981  73.637  1.00  0.00            
ATOM   1117 HG22 VAL    77     110.222 102.227  73.883  1.00  0.00            
ATOM   1118 HG23 VAL    77     108.699 102.852  73.662  1.00  0.00            
ATOM   1119  C   VAL    77     108.869 105.820  75.415  1.00  0.00            
ATOM   1120  O   VAL    77     108.476 106.298  74.395  1.00  0.00            
ATOM   1121  N   ALA    78     109.789 106.443  76.121  1.00  0.00            
ATOM   1122  H   ALA    78     110.047 105.953  76.966  1.00  0.00            
ATOM   1123  CA  ALA    78     110.727 107.534  75.672  1.00  0.00            
ATOM   1124  HA  ALA    78     110.196 108.389  75.253  1.00  0.00            
ATOM   1125  CB  ALA    78     111.462 107.930  76.931  1.00  0.00            
ATOM   1126  HB1 ALA    78     111.770 106.976  77.359  1.00  0.00            
ATOM   1127  HB2 ALA    78     112.264 108.651  76.777  1.00  0.00            
ATOM   1128  HB3 ALA    78     110.782 108.333  77.681  1.00  0.00            
ATOM   1129  C   ALA    78     111.738 107.259  74.547  1.00  0.00            
ATOM   1130  O   ALA    78     112.307 106.146  74.532  1.00  0.00            
ATOM   1131  N   GLN    79     112.038 108.101  73.632  1.00  0.00            
ATOM   1132  H   GLN    79     111.482 108.944  73.656  1.00  0.00            
ATOM   1133  CA  GLN    79     112.967 107.918  72.507  1.00  0.00            
ATOM   1134  HA  GLN    79     113.491 106.974  72.651  1.00  0.00            
ATOM   1135  CB  GLN    79     112.244 107.841  71.181  1.00  0.00            
ATOM   1136  HB1 GLN    79     112.954 107.807  70.354  1.00  0.00            
ATOM   1137  HB2 GLN    79     111.763 108.814  71.088  1.00  0.00            
ATOM   1138  CG  GLN    79     111.344 106.640  71.061  1.00  0.00            
ATOM   1139  HG1 GLN    79     110.898 106.642  70.066  1.00  0.00            
ATOM   1140  HG2 GLN    79     110.613 106.668  71.869  1.00  0.00            
ATOM   1141  CD  GLN    79     112.130 105.327  71.076  1.00  0.00            
ATOM   1142  OE1 GLN    79     113.331 105.351  71.161  1.00  0.00            
ATOM   1143  NE2 GLN    79     111.522 104.207  71.059  1.00  0.00            
ATOM   1144 HE21 GLN    79     110.518 104.147  70.966  1.00  0.00            
ATOM   1145 HE22 GLN    79     112.051 103.347  71.068  1.00  0.00            
ATOM   1146  C   GLN    79     113.975 109.074  72.511  1.00  0.00            
ATOM   1147  O   GLN    79     113.692 110.121  73.073  1.00  0.00            
ATOM   1148  N   LYS    80     115.202 108.943  71.915  1.00  0.00            
ATOM   1149  H   LYS    80     115.481 107.998  71.693  1.00  0.00            
ATOM   1150  CA  LYS    80     116.165 110.069  71.898  1.00  0.00            
ATOM   1151  HA  LYS    80     116.158 110.504  72.898  1.00  0.00            
ATOM   1152  CB  LYS    80     117.571 109.597  71.590  1.00  0.00            
ATOM   1153  HB1 LYS    80     118.157 110.391  71.128  1.00  0.00            
ATOM   1154  HB2 LYS    80     117.648 108.794  70.858  1.00  0.00            
ATOM   1155  CG  LYS    80     118.428 109.202  72.817  1.00  0.00            
ATOM   1156  HG1 LYS    80     117.874 108.425  73.345  1.00  0.00            
ATOM   1157  HG2 LYS    80     118.669 110.109  73.372  1.00  0.00            
ATOM   1158  CD  LYS    80     119.723 108.543  72.389  1.00  0.00            
ATOM   1159  HD1 LYS    80     120.272 109.325  71.865  1.00  0.00            
ATOM   1160  HD2 LYS    80     119.699 107.717  71.679  1.00  0.00            
ATOM   1161  CE  LYS    80     120.457 108.250  73.688  1.00  0.00            
ATOM   1162  HE1 LYS    80     121.085 107.367  73.574  1.00  0.00            
ATOM   1163  HE2 LYS    80     119.776 107.980  74.495  1.00  0.00            
ATOM   1164  NZ  LYS    80     121.308 109.391  74.190  1.00  0.00            
ATOM   1165  HZ1 LYS    80     121.503 109.140  75.149  1.00  0.00            
ATOM   1166  HZ2 LYS    80     122.161 109.678  73.731  1.00  0.00            
ATOM   1167  HZ3 LYS    80     120.645 110.149  74.259  1.00  0.00            
ATOM   1168  C   LYS    80     115.700 111.105  70.799  1.00  0.00            
ATOM   1169  O   LYS    80     115.173 110.688  69.803  1.00  0.00            
ATOM   1170  N   THR    81     115.960 112.410  71.092  1.00  0.00            
ATOM   1171  H   THR    81     116.346 112.676  71.987  1.00  0.00            
ATOM   1172  CA  THR    81     115.878 113.385  70.026  1.00  0.00            
ATOM   1173  HA  THR    81     115.284 112.968  69.212  1.00  0.00            
ATOM   1174  CB  THR    81     115.245 114.726  70.395  1.00  0.00            
ATOM   1175  HB  THR    81     115.518 115.395  69.578  1.00  0.00            
ATOM   1176  CG2 THR    81     113.781 114.638  70.523  1.00  0.00            
ATOM   1177 HG21 THR    81     113.463 114.122  69.616  1.00  0.00            
ATOM   1178 HG22 THR    81     113.463 113.964  71.319  1.00  0.00            
ATOM   1179 HG23 THR    81     113.263 115.597  70.511  1.00  0.00            
ATOM   1180  OG1 THR    81     115.764 115.127  71.556  1.00  0.00            
ATOM   1181  HG1 THR    81     115.492 114.524  72.251  1.00  0.00            
ATOM   1182  C   THR    81     117.246 113.632  69.433  1.00  0.00            
ATOM   1183  O   THR    81     118.241 113.376  70.070  1.00  0.00            
ATOM   1184  N   VAL    82     117.300 114.116  68.231  1.00  0.00            
ATOM   1185  H   VAL    82     116.444 114.164  67.697  1.00  0.00            
ATOM   1186  CA  VAL    82     118.583 114.696  67.694  1.00  0.00            
ATOM   1187  HA  VAL    82     119.394 114.047  68.025  1.00  0.00            
ATOM   1188  CB  VAL    82     118.625 114.677  66.186  1.00  0.00            
ATOM   1189  HB  VAL    82     119.558 115.212  66.004  1.00  0.00            
ATOM   1190  CG1 VAL    82     118.783 113.373  65.515  1.00  0.00            
ATOM   1191 HG11 VAL    82     119.719 112.972  65.902  1.00  0.00            
ATOM   1192 HG12 VAL    82     118.081 112.623  65.882  1.00  0.00            
ATOM   1193 HG13 VAL    82     118.673 113.480  64.435  1.00  0.00            
ATOM   1194  CG2 VAL    82     117.481 115.599  65.676  1.00  0.00            
ATOM   1195 HG21 VAL    82     117.816 115.882  64.678  1.00  0.00            
ATOM   1196 HG22 VAL    82     116.556 115.025  65.725  1.00  0.00            
ATOM   1197 HG23 VAL    82     117.424 116.498  66.291  1.00  0.00            
ATOM   1198  C   VAL    82     119.023 116.039  68.358  1.00  0.00            
ATOM   1199  O   VAL    82     118.223 116.641  69.129  1.00  0.00            
ATOM   1200  N   GLU    83     120.286 116.498  68.230  1.00  0.00            
ATOM   1201  H   GLU    83     120.985 115.953  67.747  1.00  0.00            
ATOM   1202  CA  GLU    83     120.797 117.823  68.676  1.00  0.00            
ATOM   1203  HA  GLU    83     120.362 118.018  69.656  1.00  0.00            
ATOM   1204  CB  GLU    83     122.320 117.951  68.833  1.00  0.00            
ATOM   1205  HB1 GLU    83     122.534 119.005  69.009  1.00  0.00            
ATOM   1206  HB2 GLU    83     122.875 117.708  67.927  1.00  0.00            
ATOM   1207  CG  GLU    83     122.910 117.081  69.968  1.00  0.00            
ATOM   1208  HG1 GLU    83     122.439 116.109  69.820  1.00  0.00            
ATOM   1209  HG2 GLU    83     122.532 117.428  70.930  1.00  0.00            
ATOM   1210  CD  GLU    83     124.450 117.125  70.133  1.00  0.00            
ATOM   1211  OE1 GLU    83     125.025 117.262  71.211  1.00  0.00            
ATOM   1212  OE2 GLU    83     125.163 117.018  69.100  1.00  0.00            
ATOM   1213  C   GLU    83     120.222 118.949  67.789  1.00  0.00            
ATOM   1214  O   GLU    83     119.822 118.733  66.643  1.00  0.00            
ATOM   1215  N   GLY    84     120.214 120.167  68.284  1.00  0.00            
ATOM   1216  H   GLY    84     120.644 120.308  69.187  1.00  0.00            
ATOM   1217  CA  GLY    84     119.577 121.360  67.571  1.00  0.00            
ATOM   1218  HA1 GLY    84     119.842 121.415  66.515  1.00  0.00            
ATOM   1219  HA2 GLY    84     119.972 122.323  67.895  1.00  0.00            
ATOM   1220  C   GLY    84     117.995 121.380  67.709  1.00  0.00            
ATOM   1221  O   GLY    84     117.479 121.145  68.837  1.00  0.00            
ATOM   1222  N   ALA    85     117.329 121.656  66.606  1.00  0.00            
ATOM   1223  H   ALA    85     117.830 122.092  65.845  1.00  0.00            
ATOM   1224  CA  ALA    85     115.943 121.498  66.423  1.00  0.00            
ATOM   1225  HA  ALA    85     115.454 122.025  67.242  1.00  0.00            
ATOM   1226  CB  ALA    85     115.435 122.371  65.202  1.00  0.00            
ATOM   1227  HB1 ALA    85     115.999 121.975  64.358  1.00  0.00            
ATOM   1228  HB2 ALA    85     114.361 122.206  65.122  1.00  0.00            
ATOM   1229  HB3 ALA    85     115.688 123.412  65.405  1.00  0.00            
ATOM   1230  C   ALA    85     115.409 119.975  66.427  1.00  0.00            
ATOM   1231  O   ALA    85     114.612 119.493  65.605  1.00  0.00            
ATOM   1232  N   GLY    86     115.793 119.155  67.444  1.00  0.00            
ATOM   1233  H   GLY    86     116.360 119.555  68.178  1.00  0.00            
ATOM   1234  CA  GLY    86     115.334 117.723  67.638  1.00  0.00            
ATOM   1235  HA1 GLY    86     115.781 117.320  68.547  1.00  0.00            
ATOM   1236  HA2 GLY    86     115.722 117.164  66.787  1.00  0.00            
ATOM   1237  C   GLY    86     113.846 117.578  67.637  1.00  0.00            
ATOM   1238  O   GLY    86     113.319 116.655  66.985  1.00  0.00            
ATOM   1239  N   SER    87     113.171 118.407  68.393  1.00  0.00            
ATOM   1240  H   SER    87     113.732 119.093  68.878  1.00  0.00            
ATOM   1241  CA  SER    87     111.753 118.355  68.712  1.00  0.00            
ATOM   1242  HA  SER    87     111.596 117.327  69.038  1.00  0.00            
ATOM   1243  CB  SER    87     111.352 119.263  69.828  1.00  0.00            
ATOM   1244  HB1 SER    87     111.776 118.808  70.723  1.00  0.00            
ATOM   1245  HB2 SER    87     110.266 119.264  69.931  1.00  0.00            
ATOM   1246  OG  SER    87     111.761 120.594  69.694  1.00  0.00            
ATOM   1247  HG  SER    87     111.182 121.120  70.251  1.00  0.00            
ATOM   1248  C   SER    87     110.854 118.567  67.490  1.00  0.00            
ATOM   1249  O   SER    87     109.801 117.951  67.374  1.00  0.00            
ATOM   1250  N   ILE    88     111.318 119.442  66.569  1.00  0.00            
ATOM   1251  H   ILE    88     112.103 120.026  66.817  1.00  0.00            
ATOM   1252  CA  ILE    88     110.931 119.505  65.183  1.00  0.00            
ATOM   1253  HA  ILE    88     109.852 119.645  65.243  1.00  0.00            
ATOM   1254  CB  ILE    88     111.407 120.791  64.568  1.00  0.00            
ATOM   1255  HB  ILE    88     112.471 120.672  64.365  1.00  0.00            
ATOM   1256  CG2 ILE    88     110.680 121.099  63.291  1.00  0.00            
ATOM   1257 HG21 ILE    88     109.717 121.546  63.537  1.00  0.00            
ATOM   1258 HG22 ILE    88     111.218 121.853  62.715  1.00  0.00            
ATOM   1259 HG23 ILE    88     110.596 120.176  62.716  1.00  0.00            
ATOM   1260  CG1 ILE    88     111.399 122.036  65.432  1.00  0.00            
ATOM   1261 HG11 ILE    88     112.052 121.822  66.278  1.00  0.00            
ATOM   1262 HG12 ILE    88     110.416 122.040  65.901  1.00  0.00            
ATOM   1263  CD  ILE    88     111.866 123.345  64.807  1.00  0.00            
ATOM   1264  HD1 ILE    88     112.858 123.251  64.366  1.00  0.00            
ATOM   1265  HD2 ILE    88     111.125 123.531  64.030  1.00  0.00            
ATOM   1266  HD3 ILE    88     111.983 124.030  65.647  1.00  0.00            
ATOM   1267  C   ILE    88     111.103 118.175  64.350  1.00  0.00            
ATOM   1268  O   ILE    88     110.078 117.676  63.883  1.00  0.00            
ATOM   1269  N   ALA    89     112.301 117.678  64.260  1.00  0.00            
ATOM   1270  H   ALA    89     113.077 118.200  64.641  1.00  0.00            
ATOM   1271  CA  ALA    89     112.579 116.381  63.554  1.00  0.00            
ATOM   1272  HA  ALA    89     112.428 116.498  62.481  1.00  0.00            
ATOM   1273  CB  ALA    89     114.095 116.175  63.797  1.00  0.00            
ATOM   1274  HB1 ALA    89     114.673 116.905  63.231  1.00  0.00            
ATOM   1275  HB2 ALA    89     114.398 116.194  64.844  1.00  0.00            
ATOM   1276  HB3 ALA    89     114.458 115.211  63.441  1.00  0.00            
ATOM   1277  C   ALA    89     111.730 115.220  63.981  1.00  0.00            
ATOM   1278  O   ALA    89     111.235 114.470  63.141  1.00  0.00            
ATOM   1279  N   ALA    90     111.590 114.967  65.286  1.00  0.00            
ATOM   1280  H   ALA    90     112.132 115.493  65.957  1.00  0.00            
ATOM   1281  CA  ALA    90     110.682 114.047  65.967  1.00  0.00            
ATOM   1282  HA  ALA    90     111.057 113.079  65.633  1.00  0.00            
ATOM   1283  CB  ALA    90     110.811 114.135  67.527  1.00  0.00            
ATOM   1284  HB1 ALA    90     110.374 113.289  68.058  1.00  0.00            
ATOM   1285  HB2 ALA    90     111.838 114.276  67.863  1.00  0.00            
ATOM   1286  HB3 ALA    90     110.233 115.040  67.715  1.00  0.00            
ATOM   1287  C   ALA    90     109.203 114.089  65.519  1.00  0.00            
ATOM   1288  O   ALA    90     108.646 112.988  65.268  1.00  0.00            
ATOM   1289  N   ALA    91     108.612 115.336  65.478  1.00  0.00            
ATOM   1290  H   ALA    91     109.072 116.167  65.821  1.00  0.00            
ATOM   1291  CA  ALA    91     107.321 115.445  64.796  1.00  0.00            
ATOM   1292  HA  ALA    91     106.724 114.555  64.994  1.00  0.00            
ATOM   1293  CB  ALA    91     106.562 116.634  65.404  1.00  0.00            
ATOM   1294  HB1 ALA    91     105.536 116.612  65.034  1.00  0.00            
ATOM   1295  HB2 ALA    91     106.705 116.504  66.476  1.00  0.00            
ATOM   1296  HB3 ALA    91     107.010 117.552  65.024  1.00  0.00            
ATOM   1297  C   ALA    91     107.348 115.473  63.260  1.00  0.00            
ATOM   1298  O   ALA    91     106.271 115.571  62.690  1.00  0.00            
ATOM   1299  N   THR    92     108.460 115.293  62.511  1.00  0.00            
ATOM   1300  H   THR    92     109.336 115.272  63.014  1.00  0.00            
ATOM   1301  CA  THR    92     108.621 115.544  61.059  1.00  0.00            
ATOM   1302  HA  THR    92     109.675 115.451  60.797  1.00  0.00            
ATOM   1303  CB  THR    92     107.955 114.376  60.285  1.00  0.00            
ATOM   1304  HB  THR    92     106.876 114.488  60.389  1.00  0.00            
ATOM   1305  CG2 THR    92     108.349 114.301  58.800  1.00  0.00            
ATOM   1306 HG21 THR    92     108.283 113.281  58.421  1.00  0.00            
ATOM   1307 HG22 THR    92     107.731 114.999  58.236  1.00  0.00            
ATOM   1308 HG23 THR    92     109.399 114.513  58.596  1.00  0.00            
ATOM   1309  OG1 THR    92     108.279 113.073  60.786  1.00  0.00            
ATOM   1310  HG1 THR    92     107.644 112.412  60.503  1.00  0.00            
ATOM   1311  C   THR    92     108.192 116.985  60.638  1.00  0.00            
ATOM   1312  O   THR    92     107.615 117.265  59.602  1.00  0.00            
ATOM   1313  N   GLY    93     108.508 117.990  61.462  1.00  0.00            
ATOM   1314  H   GLY    93     109.005 117.893  62.336  1.00  0.00            
ATOM   1315  CA  GLY    93     108.186 119.418  61.202  1.00  0.00            
ATOM   1316  HA1 GLY    93     108.228 119.616  60.131  1.00  0.00            
ATOM   1317  HA2 GLY    93     108.896 120.017  61.772  1.00  0.00            
ATOM   1318  C   GLY    93     106.862 119.896  61.694  1.00  0.00            
ATOM   1319  O   GLY    93     106.378 119.335  62.673  1.00  0.00            
ATOM   1320  N   PHE    94     106.226 120.910  61.034  1.00  0.00            
ATOM   1321  H   PHE    94     106.755 121.367  60.305  1.00  0.00            
ATOM   1322  CA  PHE    94     105.057 121.526  61.681  1.00  0.00            
ATOM   1323  HA  PHE    94     105.016 121.302  62.747  1.00  0.00            
ATOM   1324  CB  PHE    94     105.207 123.037  61.454  1.00  0.00            
ATOM   1325  HB1 PHE    94     104.336 123.428  61.982  1.00  0.00            
ATOM   1326  HB2 PHE    94     105.142 123.106  60.369  1.00  0.00            
ATOM   1327  CG  PHE    94     106.473 123.746  62.008  1.00  0.00            
ATOM   1328  CD1 PHE    94     107.066 124.740  61.229  1.00  0.00            
ATOM   1329  HD1 PHE    94     106.677 125.104  60.290  1.00  0.00            
ATOM   1330  CE1 PHE    94     108.312 125.272  61.722  1.00  0.00            
ATOM   1331  HE1 PHE    94     108.861 126.075  61.253  1.00  0.00            
ATOM   1332  CZ  PHE    94     108.808 124.922  62.999  1.00  0.00            
ATOM   1333  HZ  PHE    94     109.761 125.356  63.262  1.00  0.00            
ATOM   1334  CE2 PHE    94     108.158 123.913  63.777  1.00  0.00            
ATOM   1335  HE2 PHE    94     108.617 123.609  64.706  1.00  0.00            
ATOM   1336  CD2 PHE    94     107.016 123.339  63.244  1.00  0.00            
ATOM   1337  HD2 PHE    94     106.511 122.588  63.834  1.00  0.00            
ATOM   1338  C   PHE    94     103.761 120.956  61.200  1.00  0.00            
ATOM   1339  O   PHE    94     103.681 120.415  60.087  1.00  0.00            
ATOM   1340  N   VAL    95     102.683 121.008  61.995  1.00  0.00            
ATOM   1341  H   VAL    95     102.761 121.426  62.912  1.00  0.00            
ATOM   1342  CA  VAL    95     101.309 120.441  61.662  1.00  0.00            
ATOM   1343  HA  VAL    95     101.506 119.383  61.492  1.00  0.00            
ATOM   1344  CB  VAL    95     100.259 120.561  62.810  1.00  0.00            
ATOM   1345  HB  VAL    95      99.381 120.122  62.337  1.00  0.00            
ATOM   1346  CG1 VAL    95     100.545 119.729  64.137  1.00  0.00            
ATOM   1347 HG11 VAL    95      99.720 119.667  64.847  1.00  0.00            
ATOM   1348 HG12 VAL    95     100.986 118.765  63.884  1.00  0.00            
ATOM   1349 HG13 VAL    95     101.311 120.318  64.641  1.00  0.00            
ATOM   1350  CG2 VAL    95      99.905 121.984  63.303  1.00  0.00            
ATOM   1351 HG21 VAL    95      99.332 122.410  62.479  1.00  0.00            
ATOM   1352 HG22 VAL    95      99.245 122.040  64.169  1.00  0.00            
ATOM   1353 HG23 VAL    95     100.778 122.628  63.407  1.00  0.00            
ATOM   1354  C   VAL    95     100.757 121.095  60.401  1.00  0.00            
ATOM   1355  O   VAL    95     100.962 122.258  60.194  1.00  0.00            
ATOM   1356  N   LYS    96      99.971 120.384  59.560  1.00  0.00            
ATOM   1357  H   LYS    96      99.889 119.382  59.650  1.00  0.00            
ATOM   1358  CA  LYS    96      99.329 120.922  58.274  1.00  0.00            
ATOM   1359  HA  LYS    96      98.910 120.066  57.746  1.00  0.00            
ATOM   1360  CB  LYS    96      98.038 121.776  58.563  1.00  0.00            
ATOM   1361  HB1 LYS    96      97.524 121.925  57.613  1.00  0.00            
ATOM   1362  HB2 LYS    96      98.335 122.652  59.140  1.00  0.00            
ATOM   1363  CG  LYS    96      97.076 121.041  59.503  1.00  0.00            
ATOM   1364  HG1 LYS    96      97.416 121.247  60.518  1.00  0.00            
ATOM   1365  HG2 LYS    96      97.151 119.981  59.263  1.00  0.00            
ATOM   1366  CD  LYS    96      95.600 121.491  59.134  1.00  0.00            
ATOM   1367  HD1 LYS    96      95.510 122.571  59.018  1.00  0.00            
ATOM   1368  HD2 LYS    96      95.007 121.223  60.009  1.00  0.00            
ATOM   1369  CE  LYS    96      94.963 120.828  57.920  1.00  0.00            
ATOM   1370  HE1 LYS    96      95.432 121.368  57.097  1.00  0.00            
ATOM   1371  HE2 LYS    96      93.897 121.018  57.792  1.00  0.00            
ATOM   1372  NZ  LYS    96      95.308 119.368  57.812  1.00  0.00            
ATOM   1373  HZ1 LYS    96      95.088 118.895  58.677  1.00  0.00            
ATOM   1374  HZ2 LYS    96      94.797 118.964  57.040  1.00  0.00            
ATOM   1375  HZ3 LYS    96      96.269 119.181  57.565  1.00  0.00            
ATOM   1376  C   LYS    96     100.367 121.586  57.244  1.00  0.00            
ATOM   1377  O   LYS    96     100.160 122.683  56.785  1.00  0.00            
ATOM   1378  N   LYS    97     101.409 120.853  56.779  1.00  0.00            
ATOM   1379  H   LYS    97     101.580 119.937  57.170  1.00  0.00            
ATOM   1380  CA  LYS    97     102.376 121.153  55.751  1.00  0.00            
ATOM   1381  HA  LYS    97     102.986 122.002  56.059  1.00  0.00            
ATOM   1382  CB  LYS    97     103.153 119.839  55.671  1.00  0.00            
ATOM   1383  HB1 LYS    97     102.479 119.059  55.316  1.00  0.00            
ATOM   1384  HB2 LYS    97     103.588 119.456  56.594  1.00  0.00            
ATOM   1385  CG  LYS    97     104.269 120.021  54.598  1.00  0.00            
ATOM   1386  HG1 LYS    97     104.885 120.872  54.888  1.00  0.00            
ATOM   1387  HG2 LYS    97     103.879 120.076  53.582  1.00  0.00            
ATOM   1388  CD  LYS    97     105.304 118.884  54.502  1.00  0.00            
ATOM   1389  HD1 LYS    97     104.768 117.938  54.586  1.00  0.00            
ATOM   1390  HD2 LYS    97     105.991 118.983  55.342  1.00  0.00            
ATOM   1391  CE  LYS    97     106.106 118.941  53.216  1.00  0.00            
ATOM   1392  HE1 LYS    97     105.550 119.111  52.294  1.00  0.00            
ATOM   1393  HE2 LYS    97     106.516 117.956  52.994  1.00  0.00            
ATOM   1394  NZ  LYS    97     107.091 119.948  53.328  1.00  0.00            
ATOM   1395  HZ1 LYS    97     107.765 119.728  52.609  1.00  0.00            
ATOM   1396  HZ2 LYS    97     106.676 120.829  53.061  1.00  0.00            
ATOM   1397  HZ3 LYS    97     107.539 119.951  54.233  1.00  0.00            
ATOM   1398  C   LYS    97     101.685 121.495  54.395  1.00  0.00            
ATOM   1399  O   LYS    97     102.174 122.401  53.817  1.00  0.00            
ATOM   1400  N   ASP    98     100.551 120.958  53.878  1.00  0.00            
ATOM   1401  H   ASP    98     100.128 120.148  54.308  1.00  0.00            
ATOM   1402  CA  ASP    98      99.824 121.417  52.693  1.00  0.00            
ATOM   1403  HA  ASP    98     100.611 121.471  51.941  1.00  0.00            
ATOM   1404  CB  ASP    98      98.708 120.571  52.170  1.00  0.00            
ATOM   1405  HB1 ASP    98      99.080 119.708  51.619  1.00  0.00            
ATOM   1406  HB2 ASP    98      98.257 120.993  51.272  1.00  0.00            
ATOM   1407  CG  ASP    98      97.612 120.089  53.163  1.00  0.00            
ATOM   1408  OD1 ASP    98      97.852 120.170  54.379  1.00  0.00            
ATOM   1409  OD2 ASP    98      96.529 119.599  52.690  1.00  0.00            
ATOM   1410  C   ASP    98      99.412 122.855  52.768  1.00  0.00            
ATOM   1411  O   ASP    98      99.833 123.638  51.921  1.00  0.00            
ATOM   1412  N   GLN    99      98.658 123.110  53.802  1.00  0.00            
ATOM   1413  H   GLN    99      98.481 122.389  54.487  1.00  0.00            
ATOM   1414  CA  GLN    99      98.158 124.564  53.999  1.00  0.00            
ATOM   1415  HA  GLN    99      97.788 124.867  53.019  1.00  0.00            
ATOM   1416  CB  GLN    99      96.979 124.549  54.947  1.00  0.00            
ATOM   1417  HB1 GLN    99      96.464 125.510  54.955  1.00  0.00            
ATOM   1418  HB2 GLN    99      97.335 124.078  55.862  1.00  0.00            
ATOM   1419  CG  GLN    99      95.858 123.490  54.541  1.00  0.00            
ATOM   1420  HG1 GLN    99      96.309 122.498  54.508  1.00  0.00            
ATOM   1421  HG2 GLN    99      95.516 123.704  53.528  1.00  0.00            
ATOM   1422  CD  GLN    99      94.673 123.503  55.511  1.00  0.00            
ATOM   1423  OE1 GLN    99      94.492 124.354  56.310  1.00  0.00            
ATOM   1424  NE2 GLN    99      93.834 122.463  55.387  1.00  0.00            
ATOM   1425 HE21 GLN    99      94.049 121.715  54.744  1.00  0.00            
ATOM   1426 HE22 GLN    99      93.021 122.531  55.983  1.00  0.00            
ATOM   1427  C   GLN    99      99.240 125.564  54.552  1.00  0.00            
ATOM   1428  O   GLN    99      99.061 126.783  54.316  1.00  0.00            
ATOM   1429  N   LEU   100     100.242 125.124  55.326  1.00  0.00            
ATOM   1430  H   LEU   100     100.228 124.173  55.667  1.00  0.00            
ATOM   1431  CA  LEU   100     101.306 126.053  55.806  1.00  0.00            
ATOM   1432  HA  LEU   100     100.798 126.977  56.082  1.00  0.00            
ATOM   1433  CB  LEU   100     101.975 125.395  56.976  1.00  0.00            
ATOM   1434  HB1 LEU   100     102.491 124.500  56.628  1.00  0.00            
ATOM   1435  HB2 LEU   100     101.214 125.156  57.719  1.00  0.00            
ATOM   1436  CG  LEU   100     102.930 126.114  57.824  1.00  0.00            
ATOM   1437  HG  LEU   100     103.737 126.450  57.173  1.00  0.00            
ATOM   1438  CD1 LEU   100     102.219 127.398  58.294  1.00  0.00            
ATOM   1439 HD11 LEU   100     101.552 127.157  59.123  1.00  0.00            
ATOM   1440 HD12 LEU   100     102.933 128.214  58.403  1.00  0.00            
ATOM   1441 HD13 LEU   100     101.618 127.867  57.515  1.00  0.00            
ATOM   1442  CD2 LEU   100     103.530 125.381  59.026  1.00  0.00            
ATOM   1443 HD21 LEU   100     104.412 125.942  59.336  1.00  0.00            
ATOM   1444 HD22 LEU   100     102.800 125.202  59.815  1.00  0.00            
ATOM   1445 HD23 LEU   100     103.788 124.331  58.884  1.00  0.00            
ATOM   1446  C   LEU   100     102.289 126.466  54.714  1.00  0.00            
ATOM   1447  O   LEU   100     102.568 127.651  54.632  1.00  0.00            
ATOM   1448  N   GLY   101     102.685 125.562  53.835  1.00  0.00            
ATOM   1449  H   GLY   101     102.351 124.611  53.896  1.00  0.00            
ATOM   1450  CA  GLY   101     103.609 125.954  52.775  1.00  0.00            
ATOM   1451  HA1 GLY   101     104.040 124.986  52.517  1.00  0.00            
ATOM   1452  HA2 GLY   101     104.432 126.545  53.177  1.00  0.00            
ATOM   1453  C   GLY   101     102.947 126.576  51.552  1.00  0.00            
ATOM   1454  O   GLY   101     103.665 126.695  50.550  1.00  0.00            
ATOM   1455  N   LYS   102     101.674 126.955  51.438  1.00  0.00            
ATOM   1456  H   LYS   102     101.139 126.875  52.292  1.00  0.00            
ATOM   1457  CA  LYS   102     101.177 127.825  50.410  1.00  0.00            
ATOM   1458  HA  LYS   102     101.114 127.305  49.454  1.00  0.00            
ATOM   1459  CB  LYS   102      99.755 128.266  50.837  1.00  0.00            
ATOM   1460  HB1 LYS   102      99.560 129.147  50.225  1.00  0.00            
ATOM   1461  HB2 LYS   102      99.807 128.685  51.842  1.00  0.00            
ATOM   1462  CG  LYS   102      98.631 127.239  50.851  1.00  0.00            
ATOM   1463  HG1 LYS   102      98.765 126.396  51.529  1.00  0.00            
ATOM   1464  HG2 LYS   102      98.611 126.832  49.839  1.00  0.00            
ATOM   1465  CD  LYS   102      97.282 127.815  51.124  1.00  0.00            
ATOM   1466  HD1 LYS   102      96.569 126.999  51.005  1.00  0.00            
ATOM   1467  HD2 LYS   102      97.036 128.597  50.405  1.00  0.00            
ATOM   1468  CE  LYS   102      97.096 128.553  52.456  1.00  0.00            
ATOM   1469  HE1 LYS   102      97.784 129.385  52.606  1.00  0.00            
ATOM   1470  HE2 LYS   102      97.166 127.896  53.324  1.00  0.00            
ATOM   1471  NZ  LYS   102      95.655 129.039  52.471  1.00  0.00            
ATOM   1472  HZ1 LYS   102      95.531 129.673  51.695  1.00  0.00            
ATOM   1473  HZ2 LYS   102      94.994 128.276  52.515  1.00  0.00            
ATOM   1474  HZ3 LYS   102      95.479 129.592  53.297  1.00  0.00            
ATOM   1475  C   LYS   102     102.001 129.175  50.219  1.00  0.00            
ATOM   1476  O   LYS   102     102.715 129.611  51.184  1.00  0.00            
ATOM   1477  N   ASN   103     101.982 129.754  49.031  1.00  0.00            
ATOM   1478  H   ASN   103     101.554 129.207  48.298  1.00  0.00            
ATOM   1479  CA  ASN   103     102.532 131.150  48.809  1.00  0.00            
ATOM   1480  HA  ASN   103     103.260 131.220  49.618  1.00  0.00            
ATOM   1481  CB  ASN   103     103.285 131.215  47.466  1.00  0.00            
ATOM   1482  HB1 ASN   103     104.008 130.411  47.599  1.00  0.00            
ATOM   1483  HB2 ASN   103     103.933 132.090  47.412  1.00  0.00            
ATOM   1484  CG  ASN   103     102.401 131.001  46.210  1.00  0.00            
ATOM   1485  OD1 ASN   103     101.231 131.104  46.278  1.00  0.00            
ATOM   1486  ND2 ASN   103     102.903 130.757  45.058  1.00  0.00            
ATOM   1487 HD21 ASN   103     103.878 130.507  44.974  1.00  0.00            
ATOM   1488 HD22 ASN   103     102.215 130.535  44.353  1.00  0.00            
ATOM   1489  C   ASN   103     101.413 132.168  49.196  1.00  0.00            
ATOM   1490  O   ASN   103     100.318 131.793  49.610  1.00  0.00            
ATOM   1491  N   GLU   104     101.693 133.472  49.143  1.00  0.00            
ATOM   1492  H   GLU   104     102.637 133.691  48.861  1.00  0.00            
ATOM   1493  CA  GLU   104     100.699 134.560  49.318  1.00  0.00            
ATOM   1494  HA  GLU   104     100.338 134.402  50.334  1.00  0.00            
ATOM   1495  CB  GLU   104     101.447 135.852  49.441  1.00  0.00            
ATOM   1496  HB1 GLU   104     101.618 136.229  48.432  1.00  0.00            
ATOM   1497  HB2 GLU   104     102.339 135.723  50.054  1.00  0.00            
ATOM   1498  CG  GLU   104     100.534 136.953  50.008  1.00  0.00            
ATOM   1499  HG1 GLU   104     100.014 136.556  50.880  1.00  0.00            
ATOM   1500  HG2 GLU   104      99.787 137.200  49.254  1.00  0.00            
ATOM   1501  CD  GLU   104     101.127 138.316  50.475  1.00  0.00            
ATOM   1502  OE1 GLU   104     100.455 139.105  51.163  1.00  0.00            
ATOM   1503  OE2 GLU   104     102.165 138.707  49.889  1.00  0.00            
ATOM   1504  C   GLU   104      99.560 134.428  48.397  1.00  0.00            
ATOM   1505  O   GLU   104      98.430 134.788  48.769  1.00  0.00            
ATOM   1506  N   GLU   105      99.883 133.926  47.155  1.00  0.00            
ATOM   1507  H   GLU   105     100.829 133.604  47.010  1.00  0.00            
ATOM   1508  CA  GLU   105      98.899 133.584  46.092  1.00  0.00            
ATOM   1509  HA  GLU   105      98.032 134.243  46.056  1.00  0.00            
ATOM   1510  CB  GLU   105      99.580 133.757  44.715  1.00  0.00            
ATOM   1511  HB1 GLU   105     100.279 132.939  44.539  1.00  0.00            
ATOM   1512  HB2 GLU   105     100.142 134.689  44.783  1.00  0.00            
ATOM   1513  CG  GLU   105      98.676 133.906  43.522  1.00  0.00            
ATOM   1514  HG1 GLU   105      98.028 134.754  43.744  1.00  0.00            
ATOM   1515  HG2 GLU   105      98.064 133.008  43.434  1.00  0.00            
ATOM   1516  CD  GLU   105      99.410 134.027  42.218  1.00  0.00            
ATOM   1517  OE1 GLU   105      98.904 134.758  41.306  1.00  0.00            
ATOM   1518  OE2 GLU   105     100.431 133.362  41.973  1.00  0.00            
ATOM   1519  C   GLU   105      98.083 132.260  46.322  1.00  0.00            
ATOM   1520  O   GLU   105      97.347 131.866  45.439  1.00  0.00            
ATOM   1521  N   GLY   106      98.264 131.642  47.486  1.00  0.00            
ATOM   1522  H   GLY   106      98.990 131.910  48.135  1.00  0.00            
ATOM   1523  CA  GLY   106      97.606 130.386  47.818  1.00  0.00            
ATOM   1524  HA1 GLY   106      96.535 130.542  47.689  1.00  0.00            
ATOM   1525  HA2 GLY   106      97.744 130.291  48.895  1.00  0.00            
ATOM   1526  C   GLY   106      98.051 129.087  47.124  1.00  0.00            
ATOM   1527  O   GLY   106      97.553 128.019  47.552  1.00  0.00            
ATOM   1528  N   ALA   107      99.022 129.171  46.257  1.00  0.00            
ATOM   1529  H   ALA   107      99.457 130.040  45.981  1.00  0.00            
ATOM   1530  CA  ALA   107      99.522 127.936  45.644  1.00  0.00            
ATOM   1531  HA  ALA   107      98.558 127.515  45.359  1.00  0.00            
ATOM   1532  CB  ALA   107     100.385 128.205  44.360  1.00  0.00            
ATOM   1533  HB1 ALA   107     100.612 127.285  43.821  1.00  0.00            
ATOM   1534  HB2 ALA   107      99.784 128.753  43.634  1.00  0.00            
ATOM   1535  HB3 ALA   107     101.328 128.693  44.607  1.00  0.00            
ATOM   1536  C   ALA   107     100.268 127.036  46.556  1.00  0.00            
ATOM   1537  O   ALA   107     101.226 127.467  47.188  1.00  0.00            
ATOM   1538  N   PRO   108      99.900 125.738  46.514  1.00  0.00            
ATOM   1539  CD  PRO   108      98.752 125.103  45.924  1.00  0.00            
ATOM   1540  HD1 PRO   108      98.886 125.106  44.842  1.00  0.00            
ATOM   1541  HD2 PRO   108      97.805 125.527  46.257  1.00  0.00            
ATOM   1542  CG  PRO   108      98.757 123.643  46.285  1.00  0.00            
ATOM   1543  HG1 PRO   108      99.025 123.022  45.430  1.00  0.00            
ATOM   1544  HG2 PRO   108      97.750 123.359  46.593  1.00  0.00            
ATOM   1545  CB  PRO   108      99.731 123.518  47.399  1.00  0.00            
ATOM   1546  HB1 PRO   108     100.296 122.586  47.414  1.00  0.00            
ATOM   1547  HB2 PRO   108      99.272 123.529  48.387  1.00  0.00            
ATOM   1548  CA  PRO   108     100.692 124.670  47.226  1.00  0.00            
ATOM   1549  HA  PRO   108     100.996 125.056  48.199  1.00  0.00            
ATOM   1550  C   PRO   108     101.931 124.264  46.495  1.00  0.00            
ATOM   1551  O   PRO   108     102.213 124.535  45.328  1.00  0.00            
ATOM   1552  N   GLN   109     102.729 123.568  47.298  1.00  0.00            
ATOM   1553  H   GLN   109     102.411 123.364  48.234  1.00  0.00            
ATOM   1554  CA  GLN   109     104.177 123.384  46.992  1.00  0.00            
ATOM   1555  HA  GLN   109     104.619 124.314  46.636  1.00  0.00            
ATOM   1556  CB  GLN   109     105.074 123.115  48.218  1.00  0.00            
ATOM   1557  HB1 GLN   109     106.091 122.833  47.943  1.00  0.00            
ATOM   1558  HB2 GLN   109     104.617 122.294  48.770  1.00  0.00            
ATOM   1559  CG  GLN   109     105.268 124.342  49.119  1.00  0.00            
ATOM   1560  HG1 GLN   109     104.342 124.493  49.673  1.00  0.00            
ATOM   1561  HG2 GLN   109     105.316 125.258  48.530  1.00  0.00            
ATOM   1562  CD  GLN   109     106.418 124.439  50.045  1.00  0.00            
ATOM   1563  OE1 GLN   109     107.417 123.737  50.019  1.00  0.00            
ATOM   1564  NE2 GLN   109     106.472 125.523  50.809  1.00  0.00            
ATOM   1565 HE21 GLN   109     105.756 126.235  50.791  1.00  0.00            
ATOM   1566 HE22 GLN   109     107.293 125.683  51.376  1.00  0.00            
ATOM   1567  C   GLN   109     104.412 122.393  45.799  1.00  0.00            
ATOM   1568  O   GLN   109     103.864 121.291  45.809  1.00  0.00            
ATOM   1569  N   GLU   110     105.275 122.692  44.843  1.00  0.00            
ATOM   1570  H   GLU   110     105.890 123.460  45.073  1.00  0.00            
ATOM   1571  CA  GLU   110     105.782 121.730  43.803  1.00  0.00            
ATOM   1572  HA  GLU   110     104.998 121.510  43.078  1.00  0.00            
ATOM   1573  CB  GLU   110     106.836 122.413  42.958  1.00  0.00            
ATOM   1574  HB1 GLU   110     107.705 122.599  43.588  1.00  0.00            
ATOM   1575  HB2 GLU   110     106.331 123.324  42.636  1.00  0.00            
ATOM   1576  CG  GLU   110     107.316 121.577  41.764  1.00  0.00            
ATOM   1577  HG1 GLU   110     107.841 120.720  42.187  1.00  0.00            
ATOM   1578  HG2 GLU   110     108.003 122.194  41.185  1.00  0.00            
ATOM   1579  CD  GLU   110     106.252 121.048  40.840  1.00  0.00            
ATOM   1580  OE1 GLU   110     105.002 121.310  40.953  1.00  0.00            
ATOM   1581  OE2 GLU   110     106.668 120.283  39.960  1.00  0.00            
ATOM   1582  C   GLU   110     106.210 120.414  44.359  1.00  0.00            
ATOM   1583  O   GLU   110     107.219 120.354  45.050  1.00  0.00            
ATOM   1584  N   GLY   111     105.454 119.364  44.078  1.00  0.00            
ATOM   1585  H   GLY   111     104.650 119.551  43.497  1.00  0.00            
ATOM   1586  CA  GLY   111     105.694 117.971  44.490  1.00  0.00            
ATOM   1587  HA1 GLY   111     106.753 117.715  44.457  1.00  0.00            
ATOM   1588  HA2 GLY   111     105.259 117.344  43.712  1.00  0.00            
ATOM   1589  C   GLY   111     105.208 117.484  45.820  1.00  0.00            
ATOM   1590  O   GLY   111     105.482 116.343  46.162  1.00  0.00            
ATOM   1591  N   ILE   112     104.629 118.350  46.642  1.00  0.00            
ATOM   1592  H   ILE   112     104.512 119.310  46.350  1.00  0.00            
ATOM   1593  CA  ILE   112     104.201 118.080  47.967  1.00  0.00            
ATOM   1594  HA  ILE   112     104.966 117.345  48.218  1.00  0.00            
ATOM   1595  CB  ILE   112     104.489 119.311  48.851  1.00  0.00            
ATOM   1596  HB  ILE   112     103.850 120.081  48.420  1.00  0.00            
ATOM   1597  CG2 ILE   112     103.919 119.015  50.250  1.00  0.00            
ATOM   1598 HG21 ILE   112     104.432 118.112  50.579  1.00  0.00            
ATOM   1599 HG22 ILE   112     104.259 119.776  50.952  1.00  0.00            
ATOM   1600 HG23 ILE   112     102.846 118.839  50.322  1.00  0.00            
ATOM   1601  CG1 ILE   112     105.937 119.720  48.939  1.00  0.00            
ATOM   1602 HG11 ILE   112     106.027 120.546  49.645  1.00  0.00            
ATOM   1603 HG12 ILE   112     106.313 119.961  47.944  1.00  0.00            
ATOM   1604  CD  ILE   112     106.875 118.611  49.421  1.00  0.00            
ATOM   1605  HD1 ILE   112     107.857 119.079  49.351  1.00  0.00            
ATOM   1606  HD2 ILE   112     106.530 118.241  50.387  1.00  0.00            
ATOM   1607  HD3 ILE   112     106.945 117.764  48.738  1.00  0.00            
ATOM   1608  C   ILE   112     102.813 117.429  48.121  1.00  0.00            
ATOM   1609  O   ILE   112     101.801 117.979  47.655  1.00  0.00            
ATOM   1610  N   LEU   113     102.791 116.166  48.551  1.00  0.00            
ATOM   1611  H   LEU   113     103.594 115.677  48.920  1.00  0.00            
ATOM   1612  CA  LEU   113     101.492 115.405  48.581  1.00  0.00            
ATOM   1613  HA  LEU   113     100.891 115.861  47.794  1.00  0.00            
ATOM   1614  CB  LEU   113     101.655 113.878  48.485  1.00  0.00            
ATOM   1615  HB1 LEU   113     100.636 113.516  48.347  1.00  0.00            
ATOM   1616  HB2 LEU   113     102.019 113.434  49.412  1.00  0.00            
ATOM   1617  CG  LEU   113     102.496 113.372  47.327  1.00  0.00            
ATOM   1618  HG  LEU   113     103.475 113.788  47.566  1.00  0.00            
ATOM   1619  CD1 LEU   113     102.516 111.862  47.126  1.00  0.00            
ATOM   1620 HD11 LEU   113     103.191 111.506  46.348  1.00  0.00            
ATOM   1621 HD12 LEU   113     102.919 111.474  48.061  1.00  0.00            
ATOM   1622 HD13 LEU   113     101.511 111.483  46.937  1.00  0.00            
ATOM   1623  CD2 LEU   113     102.083 114.055  46.027  1.00  0.00            
ATOM   1624 HD21 LEU   113     101.006 114.020  45.864  1.00  0.00            
ATOM   1625 HD22 LEU   113     102.465 115.076  46.014  1.00  0.00            
ATOM   1626 HD23 LEU   113     102.460 113.501  45.167  1.00  0.00            
ATOM   1627  C   LEU   113     100.587 115.826  49.752  1.00  0.00            
ATOM   1628  O   LEU   113     101.026 116.425  50.768  1.00  0.00            
ATOM   1629  N   GLU   114      99.268 115.690  49.510  1.00  0.00            
ATOM   1630  H   GLU   114      99.052 115.034  48.773  1.00  0.00            
ATOM   1631  CA  GLU   114      98.162 116.060  50.406  1.00  0.00            
ATOM   1632  HA  GLU   114      98.366 117.114  50.592  1.00  0.00            
ATOM   1633  CB  GLU   114      96.888 115.902  49.558  1.00  0.00            
ATOM   1634  HB1 GLU   114      96.817 114.821  49.440  1.00  0.00            
ATOM   1635  HB2 GLU   114      97.056 116.473  48.645  1.00  0.00            
ATOM   1636  CG  GLU   114      95.753 116.562  50.384  1.00  0.00            
ATOM   1637  HG1 GLU   114      95.927 117.581  50.730  1.00  0.00            
ATOM   1638  HG2 GLU   114      95.646 115.968  51.292  1.00  0.00            
ATOM   1639  CD  GLU   114      94.404 116.582  49.633  1.00  0.00            
ATOM   1640  OE1 GLU   114      93.411 117.059  50.244  1.00  0.00            
ATOM   1641  OE2 GLU   114      94.245 116.160  48.446  1.00  0.00            
ATOM   1642  C   GLU   114      98.125 115.296  51.784  1.00  0.00            
ATOM   1643  O   GLU   114      97.823 115.953  52.815  1.00  0.00            
ATOM   1644  N   ASP   115      98.465 114.031  51.820  1.00  0.00            
ATOM   1645  H   ASP   115      98.580 113.529  50.951  1.00  0.00            
ATOM   1646  CA  ASP   115      98.410 113.218  53.049  1.00  0.00            
ATOM   1647  HA  ASP   115      98.719 113.829  53.898  1.00  0.00            
ATOM   1648  CB  ASP   115      96.963 112.807  53.431  1.00  0.00            
ATOM   1649  HB1 ASP   115      96.571 113.748  53.819  1.00  0.00            
ATOM   1650  HB2 ASP   115      96.970 112.107  54.266  1.00  0.00            
ATOM   1651  CG  ASP   115      95.981 112.167  52.361  1.00  0.00            
ATOM   1652  OD1 ASP   115      94.820 111.804  52.702  1.00  0.00            
ATOM   1653  OD2 ASP   115      96.301 112.089  51.136  1.00  0.00            
ATOM   1654  C   ASP   115      99.443 112.062  52.917  1.00  0.00            
ATOM   1655  O   ASP   115      99.023 110.896  52.718  1.00  0.00            
ATOM   1656  N   MET   116     100.686 112.458  53.100  1.00  0.00            
ATOM   1657  H   MET   116     100.812 113.458  53.161  1.00  0.00            
ATOM   1658  CA  MET   116     101.951 111.677  53.386  1.00  0.00            
ATOM   1659  HA  MET   116     102.463 111.516  52.438  1.00  0.00            
ATOM   1660  CB  MET   116     102.952 112.507  54.312  1.00  0.00            
ATOM   1661  HB1 MET   116     102.384 112.838  55.182  1.00  0.00            
ATOM   1662  HB2 MET   116     103.189 113.478  53.877  1.00  0.00            
ATOM   1663  CG  MET   116     104.241 111.776  54.851  1.00  0.00            
ATOM   1664  HG1 MET   116     104.609 111.350  53.918  1.00  0.00            
ATOM   1665  HG2 MET   116     103.902 110.997  55.535  1.00  0.00            
ATOM   1666  SD  MET   116     105.570 112.817  55.504  1.00  0.00            
ATOM   1667  CE  MET   116     106.571 111.606  56.437  1.00  0.00            
ATOM   1668  HE1 MET   116     106.881 110.803  55.767  1.00  0.00            
ATOM   1669  HE2 MET   116     107.374 112.246  56.801  1.00  0.00            
ATOM   1670  HE3 MET   116     106.053 111.196  57.304  1.00  0.00            
ATOM   1671  C   MET   116     101.694 110.318  54.104  1.00  0.00            
ATOM   1672  O   MET   116     101.225 110.296  55.256  1.00  0.00            
ATOM   1673  N   PRO   117     102.010 109.192  53.398  1.00  0.00            
ATOM   1674  CD  PRO   117     102.804 109.186  52.194  1.00  0.00            
ATOM   1675  HD1 PRO   117     103.743 109.713  52.359  1.00  0.00            
ATOM   1676  HD2 PRO   117     102.119 109.439  51.385  1.00  0.00            
ATOM   1677  CG  PRO   117     103.233 107.729  51.940  1.00  0.00            
ATOM   1678  HG1 PRO   117     104.163 107.643  52.500  1.00  0.00            
ATOM   1679  HG2 PRO   117     103.387 107.421  50.906  1.00  0.00            
ATOM   1680  CB  PRO   117     102.128 106.929  52.737  1.00  0.00            
ATOM   1681  HB1 PRO   117     102.444 105.937  53.060  1.00  0.00            
ATOM   1682  HB2 PRO   117     101.179 106.901  52.202  1.00  0.00            
ATOM   1683  CA  PRO   117     101.874 107.852  53.948  1.00  0.00            
ATOM   1684  HA  PRO   117     100.868 107.643  54.310  1.00  0.00            
ATOM   1685  C   PRO   117     102.909 107.574  55.051  1.00  0.00            
ATOM   1686  O   PRO   117     104.057 107.985  55.058  1.00  0.00            
ATOM   1687  N   VAL   118     102.482 106.873  56.094  1.00  0.00            
ATOM   1688  H   VAL   118     101.625 106.339  56.115  1.00  0.00            
ATOM   1689  CA  VAL   118     103.307 106.706  57.307  1.00  0.00            
ATOM   1690  HA  VAL   118     104.336 106.880  56.992  1.00  0.00            
ATOM   1691  CB  VAL   118     102.979 107.805  58.399  1.00  0.00            
ATOM   1692  HB  VAL   118     103.641 107.492  59.207  1.00  0.00            
ATOM   1693  CG1 VAL   118     103.277 109.190  57.983  1.00  0.00            
ATOM   1694 HG11 VAL   118     102.638 109.456  57.141  1.00  0.00            
ATOM   1695 HG12 VAL   118     102.929 109.766  58.841  1.00  0.00            
ATOM   1696 HG13 VAL   118     104.334 109.349  57.769  1.00  0.00            
ATOM   1697  CG2 VAL   118     101.568 107.803  58.754  1.00  0.00            
ATOM   1698 HG21 VAL   118     101.321 108.481  59.571  1.00  0.00            
ATOM   1699 HG22 VAL   118     100.901 108.090  57.941  1.00  0.00            
ATOM   1700 HG23 VAL   118     101.279 106.866  59.230  1.00  0.00            
ATOM   1701  C   VAL   118     103.090 105.303  57.901  1.00  0.00            
ATOM   1702  O   VAL   118     102.119 104.664  57.530  1.00  0.00            
ATOM   1703  N   ASP   119     104.007 104.905  58.801  1.00  0.00            
ATOM   1704  H   ASP   119     104.759 105.542  59.023  1.00  0.00            
ATOM   1705  CA  ASP   119     104.142 103.556  59.184  1.00  0.00            
ATOM   1706  HA  ASP   119     103.754 102.865  58.436  1.00  0.00            
ATOM   1707  CB  ASP   119     105.627 103.166  59.317  1.00  0.00            
ATOM   1708  HB1 ASP   119     106.152 103.368  58.383  1.00  0.00            
ATOM   1709  HB2 ASP   119     105.759 102.084  59.321  1.00  0.00            
ATOM   1710  CG  ASP   119     106.339 103.745  60.491  1.00  0.00            
ATOM   1711  OD1 ASP   119     106.404 105.000  60.505  1.00  0.00            
ATOM   1712  OD2 ASP   119     106.712 102.912  61.376  1.00  0.00            
ATOM   1713  C   ASP   119     103.490 103.181  60.562  1.00  0.00            
ATOM   1714  O   ASP   119     103.315 104.080  61.388  1.00  0.00            
ATOM   1715  N   PRO   120     103.145 101.906  60.784  1.00  0.00            
ATOM   1716  CD  PRO   120     103.337 100.814  59.854  1.00  0.00            
ATOM   1717  HD1 PRO   120     104.301 100.320  59.978  1.00  0.00            
ATOM   1718  HD2 PRO   120     103.218 101.246  58.861  1.00  0.00            
ATOM   1719  CG  PRO   120     102.246  99.782  60.130  1.00  0.00            
ATOM   1720  HG1 PRO   120     102.808  98.887  59.864  1.00  0.00            
ATOM   1721  HG2 PRO   120     101.359 100.022  59.544  1.00  0.00            
ATOM   1722  CB  PRO   120     102.050 100.028  61.596  1.00  0.00            
ATOM   1723  HB1 PRO   120     102.827  99.477  62.125  1.00  0.00            
ATOM   1724  HB2 PRO   120     101.043  99.756  61.912  1.00  0.00            
ATOM   1725  CA  PRO   120     102.317 101.501  61.860  1.00  0.00            
ATOM   1726  HA  PRO   120     101.363 101.999  61.685  1.00  0.00            
ATOM   1727  C   PRO   120     102.766 101.611  63.269  1.00  0.00            
ATOM   1728  O   PRO   120     101.964 101.442  64.234  1.00  0.00            
ATOM   1729  N   ASP   121     104.081 101.778  63.495  1.00  0.00            
ATOM   1730  H   ASP   121     104.567 102.135  62.685  1.00  0.00            
ATOM   1731  CA  ASP   121     104.752 102.016  64.817  1.00  0.00            
ATOM   1732  HA  ASP   121     104.190 101.621  65.663  1.00  0.00            
ATOM   1733  CB  ASP   121     106.129 101.246  64.776  1.00  0.00            
ATOM   1734  HB1 ASP   121     106.677 101.391  65.706  1.00  0.00            
ATOM   1735  HB2 ASP   121     106.765 101.566  63.950  1.00  0.00            
ATOM   1736  CG  ASP   121     106.112  99.747  64.582  1.00  0.00            
ATOM   1737  OD1 ASP   121     107.230  99.197  64.353  1.00  0.00            
ATOM   1738  OD2 ASP   121     105.013  99.147  64.521  1.00  0.00            
ATOM   1739  C   ASP   121     104.917 103.500  65.148  1.00  0.00            
ATOM   1740  O   ASP   121     105.503 103.790  66.189  1.00  0.00            
ATOM   1741  N   ASN   122     104.573 104.461  64.284  1.00  0.00            
ATOM   1742  H   ASN   122     104.168 104.177  63.404  1.00  0.00            
ATOM   1743  CA  ASN   122     104.915 105.892  64.442  1.00  0.00            
ATOM   1744  HA  ASN   122     105.968 105.942  64.164  1.00  0.00            
ATOM   1745  CB  ASN   122     104.177 106.652  63.334  1.00  0.00            
ATOM   1746  HB1 ASN   122     103.115 106.527  63.545  1.00  0.00            
ATOM   1747  HB2 ASN   122     104.447 106.134  62.414  1.00  0.00            
ATOM   1748  CG  ASN   122     104.473 108.146  63.283  1.00  0.00            
ATOM   1749  OD1 ASN   122     105.572 108.624  63.519  1.00  0.00            
ATOM   1750  ND2 ASN   122     103.549 108.990  62.964  1.00  0.00            
ATOM   1751 HD21 ASN   122     102.601 108.668  62.829  1.00  0.00            
ATOM   1752 HD22 ASN   122     103.884 109.933  62.832  1.00  0.00            
ATOM   1753  C   ASN   122     104.707 106.540  65.774  1.00  0.00            
ATOM   1754  O   ASN   122     103.610 106.513  66.267  1.00  0.00            
ATOM   1755  N   GLU   123     105.780 107.039  66.390  1.00  0.00            
ATOM   1756  H   GLU   123     106.662 106.943  65.907  1.00  0.00            
ATOM   1757  CA  GLU   123     105.836 107.693  67.729  1.00  0.00            
ATOM   1758  HA  GLU   123     105.312 107.074  68.458  1.00  0.00            
ATOM   1759  CB  GLU   123     107.311 107.843  68.170  1.00  0.00            
ATOM   1760  HB1 GLU   123     107.381 108.376  69.119  1.00  0.00            
ATOM   1761  HB2 GLU   123     107.722 108.496  67.400  1.00  0.00            
ATOM   1762  CG  GLU   123     108.219 106.628  68.188  1.00  0.00            
ATOM   1763  HG1 GLU   123     109.246 106.981  68.094  1.00  0.00            
ATOM   1764  HG2 GLU   123     108.014 105.951  67.359  1.00  0.00            
ATOM   1765  CD  GLU   123     108.159 105.773  69.444  1.00  0.00            
ATOM   1766  OE1 GLU   123     107.312 105.975  70.381  1.00  0.00            
ATOM   1767  OE2 GLU   123     108.958 104.831  69.511  1.00  0.00            
ATOM   1768  C   GLU   123     105.094 109.007  67.738  1.00  0.00            
ATOM   1769  O   GLU   123     105.498 109.866  66.897  1.00  0.00            
ATOM   1770  N   ALA   124     104.057 109.202  68.555  1.00  0.00            
ATOM   1771  H   ALA   124     103.933 108.486  69.257  1.00  0.00            
ATOM   1772  CA  ALA   124     103.194 110.402  68.511  1.00  0.00            
ATOM   1773  HA  ALA   124     102.885 110.489  67.469  1.00  0.00            
ATOM   1774  CB  ALA   124     101.891 110.114  69.254  1.00  0.00            
ATOM   1775  HB1 ALA   124     101.201 110.935  69.060  1.00  0.00            
ATOM   1776  HB2 ALA   124     101.487 109.163  68.907  1.00  0.00            
ATOM   1777  HB3 ALA   124     102.071 110.055  70.328  1.00  0.00            
ATOM   1778  C   ALA   124     103.920 111.675  68.945  1.00  0.00            
ATOM   1779  O   ALA   124     104.419 111.711  70.091  1.00  0.00            
ATOM   1780  N   TYR   125     103.888 112.671  68.036  1.00  0.00            
ATOM   1781  H   TYR   125     103.478 112.489  67.131  1.00  0.00            
ATOM   1782  CA  TYR   125     104.830 113.807  68.076  1.00  0.00            
ATOM   1783  HA  TYR   125     104.844 114.135  69.116  1.00  0.00            
ATOM   1784  CB  TYR   125     106.293 113.356  67.755  1.00  0.00            
ATOM   1785  HB1 TYR   125     106.920 114.227  67.565  1.00  0.00            
ATOM   1786  HB2 TYR   125     106.210 112.744  66.856  1.00  0.00            
ATOM   1787  CG  TYR   125     107.092 112.666  68.747  1.00  0.00            
ATOM   1788  CD1 TYR   125     107.277 113.277  70.062  1.00  0.00            
ATOM   1789  HD1 TYR   125     107.014 114.304  70.268  1.00  0.00            
ATOM   1790  CE1 TYR   125     108.010 112.565  71.066  1.00  0.00            
ATOM   1791  HE1 TYR   125     108.074 112.925  72.082  1.00  0.00            
ATOM   1792  CZ  TYR   125     108.568 111.335  70.776  1.00  0.00            
ATOM   1793  OH  TYR   125     109.337 110.707  71.711  1.00  0.00            
ATOM   1794  HH  TYR   125     109.429 109.773  71.507  1.00  0.00            
ATOM   1795  CE2 TYR   125     108.506 110.765  69.495  1.00  0.00            
ATOM   1796  HE2 TYR   125     108.997 109.832  69.263  1.00  0.00            
ATOM   1797  CD2 TYR   125     107.823 111.494  68.497  1.00  0.00            
ATOM   1798  HD2 TYR   125     107.641 111.056  67.527  1.00  0.00            
ATOM   1799  C   TYR   125     104.268 114.799  67.052  1.00  0.00            
ATOM   1800  O   TYR   125     104.147 114.529  65.877  1.00  0.00            
ATOM   1801  N   GLU   126     103.977 115.959  67.529  1.00  0.00            
ATOM   1802  H   GLU   126     104.263 116.143  68.480  1.00  0.00            
ATOM   1803  CA  GLU   126     103.487 117.156  66.763  1.00  0.00            
ATOM   1804  HA  GLU   126     103.647 117.045  65.691  1.00  0.00            
ATOM   1805  CB  GLU   126     101.917 117.338  66.926  1.00  0.00            
ATOM   1806  HB1 GLU   126     101.672 118.314  66.508  1.00  0.00            
ATOM   1807  HB2 GLU   126     101.634 117.409  67.976  1.00  0.00            
ATOM   1808  CG  GLU   126     101.060 116.281  66.202  1.00  0.00            
ATOM   1809  HG1 GLU   126     101.114 115.382  66.817  1.00  0.00            
ATOM   1810  HG2 GLU   126     101.402 115.900  65.239  1.00  0.00            
ATOM   1811  CD  GLU   126      99.597 116.650  66.025  1.00  0.00            
ATOM   1812  OE1 GLU   126      99.031 116.392  64.921  1.00  0.00            
ATOM   1813  OE2 GLU   126      99.039 117.283  66.922  1.00  0.00            
ATOM   1814  C   GLU   126     104.115 118.414  67.176  1.00  0.00            
ATOM   1815  O   GLU   126     104.394 118.690  68.386  1.00  0.00            
ATOM   1816  N   MET   127     104.379 119.323  66.219  1.00  0.00            
ATOM   1817  H   MET   127     104.292 118.983  65.272  1.00  0.00            
ATOM   1818  CA  MET   127     104.907 120.674  66.498  1.00  0.00            
ATOM   1819  HA  MET   127     104.841 120.834  67.574  1.00  0.00            
ATOM   1820  CB  MET   127     106.394 120.828  66.104  1.00  0.00            
ATOM   1821  HB1 MET   127     106.658 121.883  66.180  1.00  0.00            
ATOM   1822  HB2 MET   127     106.576 120.500  65.081  1.00  0.00            
ATOM   1823  CG  MET   127     107.314 120.032  67.074  1.00  0.00            
ATOM   1824  HG1 MET   127     108.291 120.089  66.594  1.00  0.00            
ATOM   1825  HG2 MET   127     107.037 118.978  67.112  1.00  0.00            
ATOM   1826  SD  MET   127     107.217 120.643  68.788  1.00  0.00            
ATOM   1827  CE  MET   127     108.538 121.895  68.686  1.00  0.00            
ATOM   1828  HE1 MET   127     108.245 122.833  68.215  1.00  0.00            
ATOM   1829  HE2 MET   127     108.812 122.115  69.718  1.00  0.00            
ATOM   1830  HE3 MET   127     109.429 121.481  68.214  1.00  0.00            
ATOM   1831  C   MET   127     104.145 121.806  65.782  1.00  0.00            
ATOM   1832  O   MET   127     104.003 121.827  64.583  1.00  0.00            
ATOM   1833  N   PRO   128     103.775 122.835  66.594  1.00  0.00            
ATOM   1834  CD  PRO   128     103.518 122.759  68.052  1.00  0.00            
ATOM   1835  HD1 PRO   128     104.446 122.865  68.614  1.00  0.00            
ATOM   1836  HD2 PRO   128     103.161 121.752  68.267  1.00  0.00            
ATOM   1837  CG  PRO   128     102.523 123.752  68.445  1.00  0.00            
ATOM   1838  HG1 PRO   128     102.457 123.945  69.516  1.00  0.00            
ATOM   1839  HG2 PRO   128     101.535 123.352  68.218  1.00  0.00            
ATOM   1840  CB  PRO   128     102.934 124.891  67.599  1.00  0.00            
ATOM   1841  HB1 PRO   128     103.782 125.392  68.067  1.00  0.00            
ATOM   1842  HB2 PRO   128     102.076 125.538  67.417  1.00  0.00            
ATOM   1843  CA  PRO   128     103.314 124.187  66.238  1.00  0.00            
ATOM   1844  HA  PRO   128     102.351 124.091  65.736  1.00  0.00            
ATOM   1845  C   PRO   128     104.358 124.947  65.496  1.00  0.00            
ATOM   1846  O   PRO   128     105.529 124.873  65.811  1.00  0.00            
ATOM   1847  N   SER   129     103.888 125.661  64.442  1.00  0.00            
ATOM   1848  H   SER   129     102.953 125.407  64.155  1.00  0.00            
ATOM   1849  CA  SER   129     104.791 126.512  63.564  1.00  0.00            
ATOM   1850  HA  SER   129     105.602 125.857  63.246  1.00  0.00            
ATOM   1851  CB  SER   129     104.136 127.139  62.429  1.00  0.00            
ATOM   1852  HB1 SER   129     103.740 126.289  61.873  1.00  0.00            
ATOM   1853  HB2 SER   129     104.837 127.644  61.764  1.00  0.00            
ATOM   1854  OG  SER   129     103.160 128.102  62.868  1.00  0.00            
ATOM   1855  HG  SER   129     102.451 127.571  63.235  1.00  0.00            
ATOM   1856  C   SER   129     105.584 127.594  64.312  1.00  0.00            
ATOM   1857  O   SER   129     105.147 128.290  65.151  1.00  0.00            
ATOM   1858  N   GLU   130     106.826 127.828  63.863  1.00  0.00            
ATOM   1859  H   GLU   130     107.156 127.356  63.033  1.00  0.00            
ATOM   1860  CA  GLU   130     107.696 128.902  64.277  1.00  0.00            
ATOM   1861  HA  GLU   130     107.109 129.483  64.989  1.00  0.00            
ATOM   1862  CB  GLU   130     108.996 128.549  64.965  1.00  0.00            
ATOM   1863  HB1 GLU   130     109.785 128.213  64.292  1.00  0.00            
ATOM   1864  HB2 GLU   130     108.830 127.677  65.599  1.00  0.00            
ATOM   1865  CG  GLU   130     109.455 129.773  65.866  1.00  0.00            
ATOM   1866  HG1 GLU   130     108.602 130.319  66.267  1.00  0.00            
ATOM   1867  HG2 GLU   130     109.803 130.442  65.079  1.00  0.00            
ATOM   1868  CD  GLU   130     110.597 129.517  66.892  1.00  0.00            
ATOM   1869  OE1 GLU   130     111.042 130.496  67.535  1.00  0.00            
ATOM   1870  OE2 GLU   130     111.159 128.375  66.926  1.00  0.00            
ATOM   1871  C   GLU   130     107.987 129.878  63.155  1.00  0.00            
ATOM   1872  O   GLU   130     108.585 129.507  62.176  1.00  0.00            
ATOM   1873  N   GLU   131     107.568 131.131  63.361  1.00  0.00            
ATOM   1874  H   GLU   131     107.304 131.312  64.319  1.00  0.00            
ATOM   1875  CA  GLU   131     108.033 132.264  62.494  1.00  0.00            
ATOM   1876  HA  GLU   131     107.661 132.003  61.503  1.00  0.00            
ATOM   1877  CB  GLU   131     107.274 133.517  63.003  1.00  0.00            
ATOM   1878  HB1 GLU   131     107.478 133.851  64.020  1.00  0.00            
ATOM   1879  HB2 GLU   131     106.226 133.217  62.991  1.00  0.00            
ATOM   1880  CG  GLU   131     107.537 134.715  62.102  1.00  0.00            
ATOM   1881  HG1 GLU   131     107.476 134.332  61.083  1.00  0.00            
ATOM   1882  HG2 GLU   131     108.534 135.148  62.188  1.00  0.00            
ATOM   1883  CD  GLU   131     106.553 135.891  62.253  1.00  0.00            
ATOM   1884  OE1 GLU   131     106.314 136.621  61.222  1.00  0.00            
ATOM   1885  OE2 GLU   131     106.018 136.075  63.371  1.00  0.00            
ATOM   1886  C   GLU   131     109.495 132.407  62.530  1.00  0.00            
ATOM   1887  O   GLU   131     110.112 132.321  63.578  1.00  0.00            
ATOM   1888  N   GLY   132     110.044 132.479  61.284  1.00  0.00            
ATOM   1889  H   GLY   132     109.461 132.477  60.458  1.00  0.00            
ATOM   1890  CA  GLY   132     111.442 132.580  61.004  1.00  0.00            
ATOM   1891  HA1 GLY   132     111.896 133.287  61.698  1.00  0.00            
ATOM   1892  HA2 GLY   132     111.569 132.956  59.988  1.00  0.00            
ATOM   1893  C   GLY   132     112.343 131.377  61.095  1.00  0.00            
ATOM   1894  O   GLY   132     113.513 131.677  60.909  1.00  0.00            
ATOM   1895  N   TYR   133     111.844 130.137  61.339  1.00  0.00            
ATOM   1896  H   TYR   133     110.843 130.041  61.430  1.00  0.00            
ATOM   1897  CA  TYR   133     112.794 128.953  61.416  1.00  0.00            
ATOM   1898  HA  TYR   133     113.787 129.403  61.399  1.00  0.00            
ATOM   1899  CB  TYR   133     112.665 128.136  62.687  1.00  0.00            
ATOM   1900  HB1 TYR   133     111.614 127.855  62.748  1.00  0.00            
ATOM   1901  HB2 TYR   133     112.895 128.792  63.526  1.00  0.00            
ATOM   1902  CG  TYR   133     113.610 126.995  62.788  1.00  0.00            
ATOM   1903  CD1 TYR   133     113.166 125.780  62.259  1.00  0.00            
ATOM   1904  HD1 TYR   133     112.168 125.597  61.890  1.00  0.00            
ATOM   1905  CE1 TYR   133     114.100 124.796  62.012  1.00  0.00            
ATOM   1906  HE1 TYR   133     113.906 123.825  61.581  1.00  0.00            
ATOM   1907  CZ  TYR   133     115.353 124.907  62.547  1.00  0.00            
ATOM   1908  OH  TYR   133     116.213 123.903  62.255  1.00  0.00            
ATOM   1909  HH  TYR   133     115.801 123.185  61.770  1.00  0.00            
ATOM   1910  CE2 TYR   133     115.820 126.050  63.199  1.00  0.00            
ATOM   1911  HE2 TYR   133     116.868 126.133  63.444  1.00  0.00            
ATOM   1912  CD2 TYR   133     114.971 127.150  63.243  1.00  0.00            
ATOM   1913  HD2 TYR   133     115.342 128.122  63.532  1.00  0.00            
ATOM   1914  C   TYR   133     112.695 128.056  60.201  1.00  0.00            
ATOM   1915  O   TYR   133     111.609 127.859  59.642  1.00  0.00            
ATOM   1916  N   GLN   134     113.799 127.421  59.731  1.00  0.00            
ATOM   1917  H   GLN   134     114.640 127.732  60.197  1.00  0.00            
ATOM   1918  CA  GLN   134     114.036 126.486  58.607  1.00  0.00            
ATOM   1919  HA  GLN   134     114.294 127.079  57.730  1.00  0.00            
ATOM   1920  CB  GLN   134     115.184 125.533  58.743  1.00  0.00            
ATOM   1921  HB1 GLN   134     115.183 124.815  57.922  1.00  0.00            
ATOM   1922  HB2 GLN   134     115.076 124.869  59.600  1.00  0.00            
ATOM   1923  CG  GLN   134     116.465 126.285  58.865  1.00  0.00            
ATOM   1924  HG1 GLN   134     117.166 125.603  59.346  1.00  0.00            
ATOM   1925  HG2 GLN   134     116.442 127.078  59.612  1.00  0.00            
ATOM   1926  CD  GLN   134     117.106 126.869  57.549  1.00  0.00            
ATOM   1927  OE1 GLN   134     117.001 128.030  57.246  1.00  0.00            
ATOM   1928  NE2 GLN   134     117.678 125.972  56.795  1.00  0.00            
ATOM   1929 HE21 GLN   134     117.873 125.064  57.191  1.00  0.00            
ATOM   1930 HE22 GLN   134     118.045 126.291  55.910  1.00  0.00            
ATOM   1931  C   GLN   134     112.812 125.659  58.307  1.00  0.00            
ATOM   1932  O   GLN   134     112.276 124.970  59.169  1.00  0.00            
ATOM   1933  N   ASP   135     112.574 125.461  57.005  1.00  0.00            
ATOM   1934  H   ASP   135     113.022 126.093  56.357  1.00  0.00            
ATOM   1935  CA  ASP   135     111.780 124.445  56.388  1.00  0.00            
ATOM   1936  HA  ASP   135     110.855 124.498  56.962  1.00  0.00            
ATOM   1937  CB  ASP   135     111.427 124.767  54.904  1.00  0.00            
ATOM   1938  HB1 ASP   135     110.699 124.021  54.585  1.00  0.00            
ATOM   1939  HB2 ASP   135     112.286 124.720  54.235  1.00  0.00            
ATOM   1940  CG  ASP   135     110.751 126.067  54.811  1.00  0.00            
ATOM   1941  OD1 ASP   135     110.148 126.598  55.758  1.00  0.00            
ATOM   1942  OD2 ASP   135     110.750 126.554  53.656  1.00  0.00            
ATOM   1943  C   ASP   135     112.395 123.107  56.651  1.00  0.00            
ATOM   1944  O   ASP   135     113.579 122.892  56.448  1.00  0.00            
ATOM   1945  N   TYR   136     111.556 122.278  57.239  1.00  0.00            
ATOM   1946  H   TYR   136     110.656 122.601  57.565  1.00  0.00            
ATOM   1947  CA  TYR   136     111.954 120.930  57.656  1.00  0.00            
ATOM   1948  HA  TYR   136     112.913 121.070  58.155  1.00  0.00            
ATOM   1949  CB  TYR   136     110.982 120.385  58.741  1.00  0.00            
ATOM   1950  HB1 TYR   136     109.970 120.323  58.341  1.00  0.00            
ATOM   1951  HB2 TYR   136     111.055 120.985  59.648  1.00  0.00            
ATOM   1952  CG  TYR   136     111.445 118.986  59.150  1.00  0.00            
ATOM   1953  CD1 TYR   136     110.879 117.840  58.623  1.00  0.00            
ATOM   1954  HD1 TYR   136     110.009 117.900  57.986  1.00  0.00            
ATOM   1955  CE1 TYR   136     111.477 116.582  58.847  1.00  0.00            
ATOM   1956  HE1 TYR   136     111.012 115.769  58.309  1.00  0.00            
ATOM   1957  CZ  TYR   136     112.571 116.465  59.692  1.00  0.00            
ATOM   1958  OH  TYR   136     113.057 115.228  59.876  1.00  0.00            
ATOM   1959  HH  TYR   136     112.518 114.473  59.626  1.00  0.00            
ATOM   1960  CE2 TYR   136     112.977 117.581  60.403  1.00  0.00            
ATOM   1961  HE2 TYR   136     113.787 117.574  61.118  1.00  0.00            
ATOM   1962  CD2 TYR   136     112.508 118.872  60.014  1.00  0.00            
ATOM   1963  HD2 TYR   136     112.950 119.718  60.520  1.00  0.00            
ATOM   1964  C   TYR   136     112.149 119.894  56.512  1.00  0.00            
ATOM   1965  O   TYR   136     111.166 119.641  55.829  1.00  0.00            
ATOM   1966  N   GLU   137     113.300 119.318  56.325  1.00  0.00            
ATOM   1967  H   GLU   137     113.984 119.398  57.064  1.00  0.00            
ATOM   1968  CA  GLU   137     113.629 118.262  55.292  1.00  0.00            
ATOM   1969  HA  GLU   137     112.684 118.030  54.800  1.00  0.00            
ATOM   1970  CB  GLU   137     114.661 118.719  54.270  1.00  0.00            
ATOM   1971  HB1 GLU   137     115.607 119.084  54.671  1.00  0.00            
ATOM   1972  HB2 GLU   137     114.198 119.559  53.752  1.00  0.00            
ATOM   1973  CG  GLU   137     114.703 117.617  53.189  1.00  0.00            
ATOM   1974  HG1 GLU   137     115.014 116.661  53.612  1.00  0.00            
ATOM   1975  HG2 GLU   137     115.524 117.841  52.508  1.00  0.00            
ATOM   1976  CD  GLU   137     113.518 117.360  52.291  1.00  0.00            
ATOM   1977  OE1 GLU   137     113.662 116.545  51.395  1.00  0.00            
ATOM   1978  OE2 GLU   137     112.446 117.968  52.481  1.00  0.00            
ATOM   1979  C   GLU   137     114.126 116.967  56.023  1.00  0.00            
ATOM   1980  O   GLU   137     115.198 117.042  56.630  1.00  0.00            
ATOM   1981  N   PRO   138     113.395 115.822  56.000  1.00  0.00            
ATOM   1982  CD  PRO   138     112.203 115.672  55.259  1.00  0.00            
ATOM   1983  HD1 PRO   138     112.221 116.246  54.333  1.00  0.00            
ATOM   1984  HD2 PRO   138     111.354 115.967  55.877  1.00  0.00            
ATOM   1985  CG  PRO   138     112.124 114.159  55.011  1.00  0.00            
ATOM   1986  HG1 PRO   138     112.786 113.846  54.204  1.00  0.00            
ATOM   1987  HG2 PRO   138     111.142 113.710  54.863  1.00  0.00            
ATOM   1988  CB  PRO   138     112.787 113.516  56.322  1.00  0.00            
ATOM   1989  HB1 PRO   138     113.295 112.557  56.213  1.00  0.00            
ATOM   1990  HB2 PRO   138     112.112 113.535  57.177  1.00  0.00            
ATOM   1991  CA  PRO   138     113.802 114.587  56.658  1.00  0.00            
ATOM   1992  HA  PRO   138     113.689 114.826  57.715  1.00  0.00            
ATOM   1993  C   PRO   138     115.275 114.216  56.324  1.00  0.00            
ATOM   1994  O   PRO   138     115.605 114.021  55.163  1.00  0.00            
ATOM   1995  N   GLU   139     116.059 114.011  57.328  1.00  0.00            
ATOM   1996  H   GLU   139     115.655 114.137  58.245  1.00  0.00            
ATOM   1997  CA  GLU   139     117.275 113.194  57.266  1.00  0.00            
ATOM   1998  HA  GLU   139     117.619 113.215  56.232  1.00  0.00            
ATOM   1999  CB  GLU   139     118.432 113.701  58.174  1.00  0.00            
ATOM   2000  HB1 GLU   139     119.334 113.160  57.889  1.00  0.00            
ATOM   2001  HB2 GLU   139     118.208 113.531  59.227  1.00  0.00            
ATOM   2002  CG  GLU   139     118.759 115.155  57.934  1.00  0.00            
ATOM   2003  HG1 GLU   139     117.874 115.789  57.892  1.00  0.00            
ATOM   2004  HG2 GLU   139     119.131 115.288  56.917  1.00  0.00            
ATOM   2005  CD  GLU   139     119.813 115.681  58.918  1.00  0.00            
ATOM   2006  OE1 GLU   139     120.194 116.883  58.834  1.00  0.00            
ATOM   2007  OE2 GLU   139     120.165 114.987  59.926  1.00  0.00            
ATOM   2008  C   GLU   139     116.987 111.755  57.619  1.00  0.00            
ATOM   2009  O   GLU   139     116.294 111.547  58.587  1.00  0.00            
ATOM   2010  N   ALA   140     117.491 110.785  56.847  1.00  0.00            
ATOM   2011  H   ALA   140     117.970 111.019  55.989  1.00  0.00            
ATOM   2012  CA  ALA   140     117.520 109.351  57.011  1.00  0.00            
ATOM   2013  HA  ALA   140     116.466 109.072  57.015  1.00  0.00            
ATOM   2014  CB  ALA   140     118.319 108.766  55.809  1.00  0.00            
ATOM   2015  HB1 ALA   140     118.435 107.695  55.973  1.00  0.00            
ATOM   2016  HB2 ALA   140     117.898 109.090  54.857  1.00  0.00            
ATOM   2017  HB3 ALA   140     119.330 109.172  55.792  1.00  0.00            
ATOM   2018  C   ALA   140     118.120 108.990  58.373  1.00  0.00            
ATOM   2019  OC1 ALA   140     117.336 108.718  59.292  1.00  0.00            
ATOM   2020  OC2 ALA   140     119.401 109.068  58.498  1.00  0.00            
TER
ENDMDL
