# Supplementary material for: Impact of Phosphorylation on the Physiological Form of Human alpha-Synuclein in Aqueous Solution
Source: J Chem Inf Model. 2024 Oct 28;64(21):8215–26. doi: 10.1021/acs.jcim.4c01172 (PMC11558680; doi:10.1021/acs.jcim.4c01172)
Supplement: Supplementary file 2 — ci4c01172_si_003.zip [file ci4c01172_si_003.zip › AS/AS_13.pdb]

REMARK    GENERATED BY TRJCONV
TITLE     MDANALYSIS FRAME 0: Created by PDBWriter in water
REMARK    THIS IS A SIMULATION BOX
CRYST1  137.560  137.560  140.702  60.74  60.74  90.00 P 1           1
MODEL        1
ATOM      1  CH3 ACE     0     109.908  85.993  62.141  1.00  0.00            
ATOM      2 HH31 ACE     0     110.736  86.507  62.630  1.00  0.00            
ATOM      3 HH32 ACE     0     110.130  84.931  62.247  1.00  0.00            
ATOM      4 HH33 ACE     0     109.836  86.272  61.090  1.00  0.00            
ATOM      5  C   ACE     0     108.515  86.158  62.814  1.00  0.00            
ATOM      6  O   ACE     0     107.575  86.711  62.231  1.00  0.00            
ATOM      7  N   MET     1     108.398  85.727  64.085  1.00  0.00            
ATOM      8  H   MET     1     109.145  85.215  64.532  1.00  0.00            
ATOM      9  CA  MET     1     107.282  86.125  64.958  1.00  0.00            
ATOM     10  HA  MET     1     106.355  85.782  64.499  1.00  0.00            
ATOM     11  CB  MET     1     107.418  85.481  66.348  1.00  0.00            
ATOM     12  HB1 MET     1     107.638  86.299  67.033  1.00  0.00            
ATOM     13  HB2 MET     1     108.278  84.844  66.553  1.00  0.00            
ATOM     14  CG  MET     1     106.057  84.916  66.729  1.00  0.00            
ATOM     15  HG1 MET     1     105.273  85.610  66.429  1.00  0.00            
ATOM     16  HG2 MET     1     105.976  84.731  67.800  1.00  0.00            
ATOM     17  SD  MET     1     105.761  83.398  65.794  1.00  0.00            
ATOM     18  CE  MET     1     104.007  83.352  66.284  1.00  0.00            
ATOM     19  HE1 MET     1     103.583  84.308  65.975  1.00  0.00            
ATOM     20  HE2 MET     1     103.525  82.475  65.852  1.00  0.00            
ATOM     21  HE3 MET     1     104.116  83.292  67.367  1.00  0.00            
ATOM     22  C   MET     1     107.199  87.625  65.098  1.00  0.00            
ATOM     23  O   MET     1     106.078  88.105  65.237  1.00  0.00            
ATOM     24  N   ASP     2     108.285  88.431  65.103  1.00  0.00            
ATOM     25  H   ASP     2     109.145  87.919  64.970  1.00  0.00            
ATOM     26  CA  ASP     2     108.331  89.925  65.069  1.00  0.00            
ATOM     27  HA  ASP     2     107.682  90.223  65.893  1.00  0.00            
ATOM     28  CB  ASP     2     109.768  90.495  65.349  1.00  0.00            
ATOM     29  HB1 ASP     2     110.073  90.178  66.346  1.00  0.00            
ATOM     30  HB2 ASP     2     109.703  91.582  65.404  1.00  0.00            
ATOM     31  CG  ASP     2     110.881  89.970  64.410  1.00  0.00            
ATOM     32  OD1 ASP     2     110.679  89.224  63.398  1.00  0.00            
ATOM     33  OD2 ASP     2     112.053  90.354  64.538  1.00  0.00            
ATOM     34  C   ASP     2     107.605  90.507  63.823  1.00  0.00            
ATOM     35  O   ASP     2     106.758  91.371  63.990  1.00  0.00            
ATOM     36  N   VAL     3     107.911  90.003  62.692  1.00  0.00            
ATOM     37  H   VAL     3     108.572  89.240  62.707  1.00  0.00            
ATOM     38  CA  VAL     3     107.215  90.405  61.444  1.00  0.00            
ATOM     39  HA  VAL     3     107.057  91.478  61.558  1.00  0.00            
ATOM     40  CB  VAL     3     108.077  90.347  60.199  1.00  0.00            
ATOM     41  HB  VAL     3     107.348  90.528  59.409  1.00  0.00            
ATOM     42  CG1 VAL     3     109.141  91.460  60.307  1.00  0.00            
ATOM     43 HG11 VAL     3     108.528  92.326  60.556  1.00  0.00            
ATOM     44 HG12 VAL     3     109.764  91.204  61.164  1.00  0.00            
ATOM     45 HG13 VAL     3     109.624  91.593  59.338  1.00  0.00            
ATOM     46  CG2 VAL     3     108.810  89.053  59.868  1.00  0.00            
ATOM     47 HG21 VAL     3     108.166  88.189  59.703  1.00  0.00            
ATOM     48 HG22 VAL     3     109.374  89.131  58.938  1.00  0.00            
ATOM     49 HG23 VAL     3     109.536  88.725  60.612  1.00  0.00            
ATOM     50  C   VAL     3     105.811  89.851  61.316  1.00  0.00            
ATOM     51  O   VAL     3     104.920  90.658  61.069  1.00  0.00            
ATOM     52  N   PHE     4     105.520  88.556  61.637  1.00  0.00            
ATOM     53  H   PHE     4     106.236  87.912  61.942  1.00  0.00            
ATOM     54  CA  PHE     4     104.221  87.975  61.725  1.00  0.00            
ATOM     55  HA  PHE     4     103.760  87.950  60.738  1.00  0.00            
ATOM     56  CB  PHE     4     104.326  86.524  62.203  1.00  0.00            
ATOM     57  HB1 PHE     4     104.635  86.481  63.247  1.00  0.00            
ATOM     58  HB2 PHE     4     105.062  86.044  61.558  1.00  0.00            
ATOM     59  CG  PHE     4     103.045  85.765  62.025  1.00  0.00            
ATOM     60  CD1 PHE     4     102.511  84.951  63.050  1.00  0.00            
ATOM     61  HD1 PHE     4     103.006  85.059  64.004  1.00  0.00            
ATOM     62  CE1 PHE     4     101.449  84.080  62.766  1.00  0.00            
ATOM     63  HE1 PHE     4     101.123  83.430  63.565  1.00  0.00            
ATOM     64  CZ  PHE     4     100.734  84.145  61.522  1.00  0.00            
ATOM     65  HZ  PHE     4      99.824  83.574  61.406  1.00  0.00            
ATOM     66  CE2 PHE     4     101.192  85.115  60.571  1.00  0.00            
ATOM     67  HE2 PHE     4     100.660  85.340  59.658  1.00  0.00            
ATOM     68  CD2 PHE     4     102.331  85.867  60.819  1.00  0.00            
ATOM     69  HD2 PHE     4     102.702  86.447  59.987  1.00  0.00            
ATOM     70  C   PHE     4     103.232  88.762  62.646  1.00  0.00            
ATOM     71  O   PHE     4     102.220  89.286  62.150  1.00  0.00            
ATOM     72  N   MET     5     103.606  88.886  63.942  1.00  0.00            
ATOM     73  H   MET     5     104.425  88.443  64.333  1.00  0.00            
ATOM     74  CA  MET     5     102.746  89.550  64.892  1.00  0.00            
ATOM     75  HA  MET     5     101.824  88.976  64.803  1.00  0.00            
ATOM     76  CB  MET     5     103.332  89.370  66.230  1.00  0.00            
ATOM     77  HB1 MET     5     102.919  90.010  67.010  1.00  0.00            
ATOM     78  HB2 MET     5     104.368  89.702  66.301  1.00  0.00            
ATOM     79  CG  MET     5     103.218  87.924  66.814  1.00  0.00            
ATOM     80  HG1 MET     5     103.652  88.081  67.801  1.00  0.00            
ATOM     81  HG2 MET     5     103.881  87.258  66.262  1.00  0.00            
ATOM     82  SD  MET     5     101.600  87.132  66.722  1.00  0.00            
ATOM     83  CE  MET     5     100.582  87.917  68.073  1.00  0.00            
ATOM     84  HE1 MET     5      99.564  87.530  68.112  1.00  0.00            
ATOM     85  HE2 MET     5     101.093  87.722  69.016  1.00  0.00            
ATOM     86  HE3 MET     5     100.715  88.987  67.909  1.00  0.00            
ATOM     87  C   MET     5     102.472  91.017  64.463  1.00  0.00            
ATOM     88  O   MET     5     101.346  91.417  64.820  1.00  0.00            
ATOM     89  N   LYS     6     103.394  91.746  63.861  1.00  0.00            
ATOM     90  H   LYS     6     104.280  91.352  63.578  1.00  0.00            
ATOM     91  CA  LYS     6     103.091  93.070  63.404  1.00  0.00            
ATOM     92  HA  LYS     6     102.618  93.737  64.125  1.00  0.00            
ATOM     93  CB  LYS     6     104.325  93.749  62.943  1.00  0.00            
ATOM     94  HB1 LYS     6     104.623  93.265  62.013  1.00  0.00            
ATOM     95  HB2 LYS     6     105.043  93.555  63.740  1.00  0.00            
ATOM     96  CG  LYS     6     104.296  95.269  62.522  1.00  0.00            
ATOM     97  HG1 LYS     6     103.716  95.368  61.604  1.00  0.00            
ATOM     98  HG2 LYS     6     105.320  95.626  62.409  1.00  0.00            
ATOM     99  CD  LYS     6     103.658  96.036  63.761  1.00  0.00            
ATOM    100  HD1 LYS     6     104.256  96.014  64.672  1.00  0.00            
ATOM    101  HD2 LYS     6     102.638  95.756  64.024  1.00  0.00            
ATOM    102  CE  LYS     6     103.622  97.500  63.290  1.00  0.00            
ATOM    103  HE1 LYS     6     102.853  98.007  63.872  1.00  0.00            
ATOM    104  HE2 LYS     6     103.539  97.574  62.206  1.00  0.00            
ATOM    105  NZ  LYS     6     104.995  98.219  63.369  1.00  0.00            
ATOM    106  HZ1 LYS     6     105.461  98.120  62.478  1.00  0.00            
ATOM    107  HZ2 LYS     6     104.751  99.192  63.487  1.00  0.00            
ATOM    108  HZ3 LYS     6     105.546  97.910  64.157  1.00  0.00            
ATOM    109  C   LYS     6     102.050  93.096  62.304  1.00  0.00            
ATOM    110  O   LYS     6     101.288  94.039  62.288  1.00  0.00            
ATOM    111  N   GLY     7     101.987  92.119  61.409  1.00  0.00            
ATOM    112  H   GLY     7     102.608  91.325  61.347  1.00  0.00            
ATOM    113  CA  GLY     7     100.903  92.125  60.365  1.00  0.00            
ATOM    114  HA1 GLY     7     101.148  91.385  59.602  1.00  0.00            
ATOM    115  HA2 GLY     7     100.816  93.135  59.966  1.00  0.00            
ATOM    116  C   GLY     7      99.538  91.735  60.842  1.00  0.00            
ATOM    117  O   GLY     7      98.586  92.397  60.510  1.00  0.00            
ATOM    118  N   LEU     8      99.524  90.818  61.820  1.00  0.00            
ATOM    119  H   LEU     8     100.421  90.436  62.082  1.00  0.00            
ATOM    120  CA  LEU     8      98.314  90.383  62.494  1.00  0.00            
ATOM    121  HA  LEU     8      97.642  90.142  61.670  1.00  0.00            
ATOM    122  CB  LEU     8      98.521  89.150  63.446  1.00  0.00            
ATOM    123  HB1 LEU     8      97.764  89.021  64.219  1.00  0.00            
ATOM    124  HB2 LEU     8      99.399  89.303  64.073  1.00  0.00            
ATOM    125  CG  LEU     8      98.675  87.870  62.592  1.00  0.00            
ATOM    126  HG  LEU     8      99.351  88.142  61.781  1.00  0.00            
ATOM    127  CD1 LEU     8      99.169  86.658  63.450  1.00  0.00            
ATOM    128 HD11 LEU     8      98.502  86.329  64.247  1.00  0.00            
ATOM    129 HD12 LEU     8      99.312  85.940  62.643  1.00  0.00            
ATOM    130 HD13 LEU     8     100.158  86.903  63.837  1.00  0.00            
ATOM    131  CD2 LEU     8      97.228  87.640  61.975  1.00  0.00            
ATOM    132 HD21 LEU     8      96.643  87.376  62.855  1.00  0.00            
ATOM    133 HD22 LEU     8      96.917  88.525  61.420  1.00  0.00            
ATOM    134 HD23 LEU     8      97.249  86.746  61.352  1.00  0.00            
ATOM    135  C   LEU     8      97.529  91.528  63.291  1.00  0.00            
ATOM    136  O   LEU     8      96.310  91.609  63.312  1.00  0.00            
ATOM    137  N   SER     9      98.262  92.321  64.124  1.00  0.00            
ATOM    138  H   SER     9      99.267  92.225  64.106  1.00  0.00            
ATOM    139  CA  SER     9      97.687  93.604  64.697  1.00  0.00            
ATOM    140  HA  SER     9      96.836  93.304  65.309  1.00  0.00            
ATOM    141  CB  SER     9      98.688  94.250  65.643  1.00  0.00            
ATOM    142  HB1 SER     9      98.942  93.506  66.398  1.00  0.00            
ATOM    143  HB2 SER     9      98.426  95.136  66.222  1.00  0.00            
ATOM    144  OG  SER     9      99.842  94.624  64.952  1.00  0.00            
ATOM    145  HG  SER     9      99.774  95.526  64.631  1.00  0.00            
ATOM    146  C   SER     9      97.135  94.529  63.631  1.00  0.00            
ATOM    147  O   SER     9      96.018  94.977  63.765  1.00  0.00            
ATOM    148  N   LYS    10      97.914  94.822  62.558  1.00  0.00            
ATOM    149  H   LYS    10      98.885  94.544  62.585  1.00  0.00            
ATOM    150  CA  LYS    10      97.382  95.689  61.488  1.00  0.00            
ATOM    151  HA  LYS    10      97.085  96.621  61.970  1.00  0.00            
ATOM    152  CB  LYS    10      98.591  95.888  60.536  1.00  0.00            
ATOM    153  HB1 LYS    10      98.606  94.988  59.922  1.00  0.00            
ATOM    154  HB2 LYS    10      99.509  96.100  61.084  1.00  0.00            
ATOM    155  CG  LYS    10      98.289  97.006  59.595  1.00  0.00            
ATOM    156  HG1 LYS    10      98.187  97.964  60.104  1.00  0.00            
ATOM    157  HG2 LYS    10      97.326  96.906  59.094  1.00  0.00            
ATOM    158  CD  LYS    10      99.274  97.171  58.445  1.00  0.00            
ATOM    159  HD1 LYS    10      99.063  97.996  57.766  1.00  0.00            
ATOM    160  HD2 LYS    10      99.258  96.309  57.778  1.00  0.00            
ATOM    161  CE  LYS    10     100.768  97.399  58.821  1.00  0.00            
ATOM    162  HE1 LYS    10     101.285  97.295  57.867  1.00  0.00            
ATOM    163  HE2 LYS    10     101.177  96.750  59.595  1.00  0.00            
ATOM    164  NZ  LYS    10     100.880  98.754  59.328  1.00  0.00            
ATOM    165  HZ1 LYS    10     100.692  99.479  58.651  1.00  0.00            
ATOM    166  HZ2 LYS    10     100.344  98.864  60.176  1.00  0.00            
ATOM    167  HZ3 LYS    10     101.812  98.960  59.660  1.00  0.00            
ATOM    168  C   LYS    10      96.124  95.085  60.766  1.00  0.00            
ATOM    169  O   LYS    10      95.188  95.889  60.493  1.00  0.00            
ATOM    170  N   ALA    11      96.129  93.803  60.513  1.00  0.00            
ATOM    171  H   ALA    11      96.888  93.169  60.720  1.00  0.00            
ATOM    172  CA  ALA    11      94.923  93.167  59.982  1.00  0.00            
ATOM    173  HA  ALA    11      94.569  93.672  59.083  1.00  0.00            
ATOM    174  CB  ALA    11      95.203  91.703  59.702  1.00  0.00            
ATOM    175  HB1 ALA    11      95.442  91.158  60.616  1.00  0.00            
ATOM    176  HB2 ALA    11      94.228  91.239  59.555  1.00  0.00            
ATOM    177  HB3 ALA    11      95.986  91.551  58.959  1.00  0.00            
ATOM    178  C   ALA    11      93.714  93.342  60.917  1.00  0.00            
ATOM    179  O   ALA    11      92.607  93.574  60.472  1.00  0.00            
ATOM    180  N   LYS    12      93.956  93.340  62.264  1.00  0.00            
ATOM    181  H   LYS    12      94.823  93.015  62.668  1.00  0.00            
ATOM    182  CA  LYS    12      92.816  93.302  63.179  1.00  0.00            
ATOM    183  HA  LYS    12      92.001  92.893  62.582  1.00  0.00            
ATOM    184  CB  LYS    12      93.183  92.286  64.349  1.00  0.00            
ATOM    185  HB1 LYS    12      94.217  92.440  64.659  1.00  0.00            
ATOM    186  HB2 LYS    12      93.122  91.302  63.883  1.00  0.00            
ATOM    187  CG  LYS    12      92.288  92.480  65.602  1.00  0.00            
ATOM    188  HG1 LYS    12      92.369  93.506  65.961  1.00  0.00            
ATOM    189  HG2 LYS    12      92.685  91.823  66.376  1.00  0.00            
ATOM    190  CD  LYS    12      90.841  92.083  65.490  1.00  0.00            
ATOM    191  HD1 LYS    12      90.675  91.051  65.799  1.00  0.00            
ATOM    192  HD2 LYS    12      90.479  92.190  64.467  1.00  0.00            
ATOM    193  CE  LYS    12      90.000  92.976  66.404  1.00  0.00            
ATOM    194  HE1 LYS    12      90.059  93.972  65.966  1.00  0.00            
ATOM    195  HE2 LYS    12      90.401  93.073  67.413  1.00  0.00            
ATOM    196  NZ  LYS    12      88.593  92.605  66.354  1.00  0.00            
ATOM    197  HZ1 LYS    12      88.384  92.489  65.373  1.00  0.00            
ATOM    198  HZ2 LYS    12      88.475  91.646  66.646  1.00  0.00            
ATOM    199  HZ3 LYS    12      88.040  93.273  66.872  1.00  0.00            
ATOM    200  C   LYS    12      92.229  94.641  63.544  1.00  0.00            
ATOM    201  O   LYS    12      91.055  94.690  63.864  1.00  0.00            
ATOM    202  N   GLU    13      93.033  95.694  63.474  1.00  0.00            
ATOM    203  H   GLU    13      93.943  95.428  63.124  1.00  0.00            
ATOM    204  CA  GLU    13      92.492  97.050  63.291  1.00  0.00            
ATOM    205  HA  GLU    13      91.979  97.260  64.229  1.00  0.00            
ATOM    206  CB  GLU    13      93.627  97.991  63.056  1.00  0.00            
ATOM    207  HB1 GLU    13      94.242  97.699  62.205  1.00  0.00            
ATOM    208  HB2 GLU    13      94.259  97.981  63.944  1.00  0.00            
ATOM    209  CG  GLU    13      93.190  99.412  62.760  1.00  0.00            
ATOM    210  HG1 GLU    13      92.465  99.728  63.510  1.00  0.00            
ATOM    211  HG2 GLU    13      92.845  99.513  61.731  1.00  0.00            
ATOM    212  CD  GLU    13      94.408 100.404  62.911  1.00  0.00            
ATOM    213  OE1 GLU    13      94.159 101.569  62.991  1.00  0.00            
ATOM    214  OE2 GLU    13      95.538  99.980  62.948  1.00  0.00            
ATOM    215  C   GLU    13      91.526  97.073  62.110  1.00  0.00            
ATOM    216  O   GLU    13      90.566  97.824  62.138  1.00  0.00            
ATOM    217  N   GLY    14      91.673  96.295  61.029  1.00  0.00            
ATOM    218  H   GLY    14      92.429  95.635  60.919  1.00  0.00            
ATOM    219  CA  GLY    14      90.504  96.188  60.186  1.00  0.00            
ATOM    220  HA1 GLY    14      89.707  96.825  60.569  1.00  0.00            
ATOM    221  HA2 GLY    14      90.292  95.119  60.197  1.00  0.00            
ATOM    222  C   GLY    14      90.866  96.508  58.708  1.00  0.00            
ATOM    223  O   GLY    14      92.020  96.863  58.371  1.00  0.00            
ATOM    224  N   VAL    15      89.872  96.210  57.875  1.00  0.00            
ATOM    225  H   VAL    15      89.011  95.868  58.277  1.00  0.00            
ATOM    226  CA  VAL    15      90.027  96.024  56.437  1.00  0.00            
ATOM    227  HA  VAL    15      90.697  95.176  56.297  1.00  0.00            
ATOM    228  CB  VAL    15      88.605  95.654  55.819  1.00  0.00            
ATOM    229  HB  VAL    15      88.303  94.733  56.317  1.00  0.00            
ATOM    230  CG1 VAL    15      87.538  96.684  56.093  1.00  0.00            
ATOM    231 HG11 VAL    15      87.744  97.710  55.787  1.00  0.00            
ATOM    232 HG12 VAL    15      86.630  96.362  55.582  1.00  0.00            
ATOM    233 HG13 VAL    15      87.343  96.737  57.164  1.00  0.00            
ATOM    234  CG2 VAL    15      88.712  95.350  54.337  1.00  0.00            
ATOM    235 HG21 VAL    15      89.022  96.230  53.772  1.00  0.00            
ATOM    236 HG22 VAL    15      89.395  94.501  54.307  1.00  0.00            
ATOM    237 HG23 VAL    15      87.718  95.098  53.968  1.00  0.00            
ATOM    238  C   VAL    15      90.625  97.239  55.688  1.00  0.00            
ATOM    239  O   VAL    15      91.601  97.027  54.941  1.00  0.00            
ATOM    240  N   VAL    16      90.200  98.481  56.050  1.00  0.00            
ATOM    241  H   VAL    16      89.481  98.590  56.751  1.00  0.00            
ATOM    242  CA  VAL    16      90.843  99.667  55.497  1.00  0.00            
ATOM    243  HA  VAL    16      90.902  99.542  54.416  1.00  0.00            
ATOM    244  CB  VAL    16      90.113 101.020  55.855  1.00  0.00            
ATOM    245  HB  VAL    16      90.261 101.132  56.930  1.00  0.00            
ATOM    246  CG1 VAL    16      90.694 102.283  55.254  1.00  0.00            
ATOM    247 HG11 VAL    16      91.768 102.295  55.441  1.00  0.00            
ATOM    248 HG12 VAL    16      90.455 102.091  54.208  1.00  0.00            
ATOM    249 HG13 VAL    16      90.134 103.131  55.647  1.00  0.00            
ATOM    250  CG2 VAL    16      88.631 100.851  55.575  1.00  0.00            
ATOM    251 HG21 VAL    16      88.057 100.147  56.178  1.00  0.00            
ATOM    252 HG22 VAL    16      88.309 101.891  55.634  1.00  0.00            
ATOM    253 HG23 VAL    16      88.603 100.559  54.525  1.00  0.00            
ATOM    254  C   VAL    16      92.326  99.709  55.806  1.00  0.00            
ATOM    255  O   VAL    16      93.145  99.971  54.925  1.00  0.00            
ATOM    256  N   ALA    17      92.771  99.549  57.041  1.00  0.00            
ATOM    257  H   ALA    17      92.149  99.403  57.823  1.00  0.00            
ATOM    258  CA  ALA    17      94.144  99.694  57.508  1.00  0.00            
ATOM    259  HA  ALA    17      94.576 100.627  57.146  1.00  0.00            
ATOM    260  CB  ALA    17      94.118  99.714  59.114  1.00  0.00            
ATOM    261  HB1 ALA    17      93.560  98.904  59.585  1.00  0.00            
ATOM    262  HB2 ALA    17      95.171  99.702  59.398  1.00  0.00            
ATOM    263  HB3 ALA    17      93.618 100.633  59.418  1.00  0.00            
ATOM    264  C   ALA    17      95.028  98.537  57.020  1.00  0.00            
ATOM    265  O   ALA    17      96.098  98.755  56.475  1.00  0.00            
ATOM    266  N   ALA    18      94.468  97.355  57.073  1.00  0.00            
ATOM    267  H   ALA    18      93.659  97.258  57.669  1.00  0.00            
ATOM    268  CA  ALA    18      95.224  96.233  56.476  1.00  0.00            
ATOM    269  HA  ALA    18      96.204  96.234  56.955  1.00  0.00            
ATOM    270  CB  ALA    18      94.365  95.009  56.788  1.00  0.00            
ATOM    271  HB1 ALA    18      93.328  95.241  56.545  1.00  0.00            
ATOM    272  HB2 ALA    18      94.609  94.073  56.285  1.00  0.00            
ATOM    273  HB3 ALA    18      94.396  94.829  57.863  1.00  0.00            
ATOM    274  C   ALA    18      95.445  96.332  54.901  1.00  0.00            
ATOM    275  O   ALA    18      96.336  95.686  54.356  1.00  0.00            
ATOM    276  N   ALA    19      94.632  97.155  54.224  1.00  0.00            
ATOM    277  H   ALA    19      93.775  97.539  54.595  1.00  0.00            
ATOM    278  CA  ALA    19      94.837  97.503  52.813  1.00  0.00            
ATOM    279  HA  ALA    19      95.492  96.761  52.357  1.00  0.00            
ATOM    280  CB  ALA    19      93.463  97.397  52.108  1.00  0.00            
ATOM    281  HB1 ALA    19      93.065  96.394  51.957  1.00  0.00            
ATOM    282  HB2 ALA    19      92.753  97.932  52.738  1.00  0.00            
ATOM    283  HB3 ALA    19      93.529  97.762  51.083  1.00  0.00            
ATOM    284  C   ALA    19      95.482  98.852  52.586  1.00  0.00            
ATOM    285  O   ALA    19      95.396  99.406  51.519  1.00  0.00            
ATOM    286  N   GLU    20      96.298  99.395  53.549  1.00  0.00            
ATOM    287  H   GLU    20      96.300  98.878  54.416  1.00  0.00            
ATOM    288  CA  GLU    20      96.819 100.722  53.504  1.00  0.00            
ATOM    289  HA  GLU    20      96.258 101.335  52.798  1.00  0.00            
ATOM    290  CB  GLU    20      96.657 101.445  54.807  1.00  0.00            
ATOM    291  HB1 GLU    20      97.412 100.987  55.448  1.00  0.00            
ATOM    292  HB2 GLU    20      95.703 101.349  55.325  1.00  0.00            
ATOM    293  CG  GLU    20      96.877 102.978  54.791  1.00  0.00            
ATOM    294  HG1 GLU    20      95.934 103.311  54.357  1.00  0.00            
ATOM    295  HG2 GLU    20      97.814 103.193  54.279  1.00  0.00            
ATOM    296  CD  GLU    20      96.879 103.585  56.231  1.00  0.00            
ATOM    297  OE1 GLU    20      96.923 102.850  57.210  1.00  0.00            
ATOM    298  OE2 GLU    20      96.874 104.828  56.289  1.00  0.00            
ATOM    299  C   GLU    20      98.282 100.723  52.923  1.00  0.00            
ATOM    300  O   GLU    20      99.073  99.815  53.088  1.00  0.00            
ATOM    301  N   LYS    21      98.646 101.780  52.220  1.00  0.00            
ATOM    302  H   LYS    21      97.997 102.548  52.125  1.00  0.00            
ATOM    303  CA  LYS    21      99.979 102.041  51.614  1.00  0.00            
ATOM    304  HA  LYS    21      99.921 103.033  51.166  1.00  0.00            
ATOM    305  CB  LYS    21     101.045 102.127  52.632  1.00  0.00            
ATOM    306  HB1 LYS    21     101.894 102.619  52.159  1.00  0.00            
ATOM    307  HB2 LYS    21     101.440 101.183  53.009  1.00  0.00            
ATOM    308  CG  LYS    21     100.822 102.978  53.916  1.00  0.00            
ATOM    309  HG1 LYS    21     101.707 102.886  54.545  1.00  0.00            
ATOM    310  HG2 LYS    21      99.943 102.626  54.454  1.00  0.00            
ATOM    311  CD  LYS    21     100.636 104.455  53.555  1.00  0.00            
ATOM    312  HD1 LYS    21      99.861 104.652  52.814  1.00  0.00            
ATOM    313  HD2 LYS    21     101.532 104.651  52.967  1.00  0.00            
ATOM    314  CE  LYS    21     100.567 105.466  54.681  1.00  0.00            
ATOM    315  HE1 LYS    21     101.336 105.142  55.382  1.00  0.00            
ATOM    316  HE2 LYS    21      99.570 105.567  55.109  1.00  0.00            
ATOM    317  NZ  LYS    21     100.915 106.812  54.224  1.00  0.00            
ATOM    318  HZ1 LYS    21     101.844 106.852  53.832  1.00  0.00            
ATOM    319  HZ2 LYS    21     100.230 107.203  53.592  1.00  0.00            
ATOM    320  HZ3 LYS    21     100.834 107.438  55.012  1.00  0.00            
ATOM    321  C   LYS    21     100.284 101.230  50.323  1.00  0.00            
ATOM    322  O   LYS    21     101.356 101.446  49.714  1.00  0.00            
ATOM    323  N   THR    22      99.380 100.389  49.787  1.00  0.00            
ATOM    324  H   THR    22      98.464 100.248  50.188  1.00  0.00            
ATOM    325  CA  THR    22      99.631  99.569  48.532  1.00  0.00            
ATOM    326  HA  THR    22     100.703  99.372  48.517  1.00  0.00            
ATOM    327  CB  THR    22      98.896  98.198  48.485  1.00  0.00            
ATOM    328  HB  THR    22      99.039  97.830  47.469  1.00  0.00            
ATOM    329  CG2 THR    22      99.528  97.344  49.588  1.00  0.00            
ATOM    330 HG21 THR    22      98.944  96.428  49.679  1.00  0.00            
ATOM    331 HG22 THR    22     100.491  96.995  49.216  1.00  0.00            
ATOM    332 HG23 THR    22      99.533  97.819  50.569  1.00  0.00            
ATOM    333  OG1 THR    22      97.521  98.435  48.753  1.00  0.00            
ATOM    334  HG1 THR    22      97.253  97.754  49.374  1.00  0.00            
ATOM    335  C   THR    22      99.273 100.459  47.282  1.00  0.00            
ATOM    336  O   THR    22     100.024 100.410  46.316  1.00  0.00            
ATOM    337  N   LYS    23      98.228 101.343  47.319  1.00  0.00            
ATOM    338  H   LYS    23      97.654 101.357  48.151  1.00  0.00            
ATOM    339  CA  LYS    23      97.812 102.206  46.207  1.00  0.00            
ATOM    340  HA  LYS    23      97.622 101.476  45.421  1.00  0.00            
ATOM    341  CB  LYS    23      96.533 102.962  46.599  1.00  0.00            
ATOM    342  HB1 LYS    23      96.663 103.758  47.331  1.00  0.00            
ATOM    343  HB2 LYS    23      95.886 102.166  46.966  1.00  0.00            
ATOM    344  CG  LYS    23      95.841 103.573  45.354  1.00  0.00            
ATOM    345  HG1 LYS    23      95.300 102.796  44.814  1.00  0.00            
ATOM    346  HG2 LYS    23      96.545 104.054  44.676  1.00  0.00            
ATOM    347  CD  LYS    23      94.713 104.577  45.713  1.00  0.00            
ATOM    348  HD1 LYS    23      95.172 105.528  45.982  1.00  0.00            
ATOM    349  HD2 LYS    23      94.159 104.235  46.586  1.00  0.00            
ATOM    350  CE  LYS    23      93.686 104.794  44.626  1.00  0.00            
ATOM    351  HE1 LYS    23      93.143 105.698  44.901  1.00  0.00            
ATOM    352  HE2 LYS    23      92.892 104.048  44.581  1.00  0.00            
ATOM    353  NZ  LYS    23      94.296 104.750  43.305  1.00  0.00            
ATOM    354  HZ1 LYS    23      95.041 105.432  43.278  1.00  0.00            
ATOM    355  HZ2 LYS    23      94.739 103.849  43.191  1.00  0.00            
ATOM    356  HZ3 LYS    23      93.562 104.847  42.618  1.00  0.00            
ATOM    357  C   LYS    23      98.889 103.085  45.522  1.00  0.00            
ATOM    358  O   LYS    23      98.980 103.035  44.332  1.00  0.00            
ATOM    359  N   GLN    24      99.783 103.857  46.227  1.00  0.00            
ATOM    360  H   GLN    24      99.650 103.857  47.227  1.00  0.00            
ATOM    361  CA  GLN    24     100.854 104.660  45.700  1.00  0.00            
ATOM    362  HA  GLN    24     100.514 104.925  44.698  1.00  0.00            
ATOM    363  CB  GLN    24     101.073 105.994  46.484  1.00  0.00            
ATOM    364  HB1 GLN    24     101.294 105.655  47.496  1.00  0.00            
ATOM    365  HB2 GLN    24     100.099 106.484  46.495  1.00  0.00            
ATOM    366  CG  GLN    24     102.087 106.935  46.011  1.00  0.00            
ATOM    367  HG1 GLN    24     103.004 106.395  46.245  1.00  0.00            
ATOM    368  HG2 GLN    24     102.003 107.838  46.616  1.00  0.00            
ATOM    369  CD  GLN    24     102.019 107.222  44.500  1.00  0.00            
ATOM    370  OE1 GLN    24     101.416 106.499  43.738  1.00  0.00            
ATOM    371  NE2 GLN    24     102.682 108.230  43.988  1.00  0.00            
ATOM    372 HE21 GLN    24     103.329 108.801  44.514  1.00  0.00            
ATOM    373 HE22 GLN    24     102.543 108.510  43.027  1.00  0.00            
ATOM    374  C   GLN    24     102.112 103.806  45.528  1.00  0.00            
ATOM    375  O   GLN    24     102.684 103.482  46.538  1.00  0.00            
ATOM    376  N   GLY    25     102.491 103.442  44.318  1.00  0.00            
ATOM    377  H   GLY    25     101.876 103.725  43.567  1.00  0.00            
ATOM    378  CA  GLY    25     103.581 102.510  43.998  1.00  0.00            
ATOM    379  HA1 GLY    25     103.546 102.155  42.969  1.00  0.00            
ATOM    380  HA2 GLY    25     103.375 101.663  44.653  1.00  0.00            
ATOM    381  C   GLY    25     104.974 102.924  44.367  1.00  0.00            
ATOM    382  O   GLY    25     105.310 104.112  44.618  1.00  0.00            
ATOM    383  N   VAL    26     105.885 101.937  44.312  1.00  0.00            
ATOM    384  H   VAL    26     105.651 100.961  44.194  1.00  0.00            
ATOM    385  CA  VAL    26     107.161 102.163  44.995  1.00  0.00            
ATOM    386  HA  VAL    26     107.350 103.237  44.994  1.00  0.00            
ATOM    387  CB  VAL    26     107.042 101.762  46.474  1.00  0.00            
ATOM    388  HB  VAL    26     106.120 102.243  46.801  1.00  0.00            
ATOM    389  CG1 VAL    26     106.911 100.269  46.691  1.00  0.00            
ATOM    390 HG11 VAL    26     107.623  99.623  46.176  1.00  0.00            
ATOM    391 HG12 VAL    26     107.020 100.056  47.753  1.00  0.00            
ATOM    392 HG13 VAL    26     105.878 100.030  46.439  1.00  0.00            
ATOM    393  CG2 VAL    26     108.219 102.341  47.396  1.00  0.00            
ATOM    394 HG21 VAL    26     107.973 102.267  48.455  1.00  0.00            
ATOM    395 HG22 VAL    26     109.094 101.718  47.213  1.00  0.00            
ATOM    396 HG23 VAL    26     108.325 103.397  47.148  1.00  0.00            
ATOM    397  C   VAL    26     108.415 101.628  44.340  1.00  0.00            
ATOM    398  O   VAL    26     108.384 100.567  43.660  1.00  0.00            
ATOM    399  N   ALA    27     109.468 102.458  44.425  1.00  0.00            
ATOM    400  H   ALA    27     109.537 103.152  45.155  1.00  0.00            
ATOM    401  CA  ALA    27     110.609 102.303  43.553  1.00  0.00            
ATOM    402  HA  ALA    27     110.399 101.592  42.754  1.00  0.00            
ATOM    403  CB  ALA    27     111.007 103.604  42.850  1.00  0.00            
ATOM    404  HB1 ALA    27     111.036 104.466  43.516  1.00  0.00            
ATOM    405  HB2 ALA    27     111.974 103.451  42.369  1.00  0.00            
ATOM    406  HB3 ALA    27     110.237 103.969  42.169  1.00  0.00            
ATOM    407  C   ALA    27     111.782 101.770  44.395  1.00  0.00            
ATOM    408  O   ALA    27     111.895 102.079  45.590  1.00  0.00            
ATOM    409  N   GLU    28     112.648 101.034  43.749  1.00  0.00            
ATOM    410  H   GLU    28     112.532 100.876  42.759  1.00  0.00            
ATOM    411  CA  GLU    28     113.696 100.253  44.382  1.00  0.00            
ATOM    412  HA  GLU    28     113.229  99.892  45.299  1.00  0.00            
ATOM    413  CB  GLU    28     113.995  99.018  43.611  1.00  0.00            
ATOM    414  HB1 GLU    28     114.554  99.379  42.748  1.00  0.00            
ATOM    415  HB2 GLU    28     113.113  98.478  43.266  1.00  0.00            
ATOM    416  CG  GLU    28     114.986  98.099  44.297  1.00  0.00            
ATOM    417  HG1 GLU    28     114.646  97.917  45.315  1.00  0.00            
ATOM    418  HG2 GLU    28     115.948  98.587  44.459  1.00  0.00            
ATOM    419  CD  GLU    28     115.251  96.821  43.482  1.00  0.00            
ATOM    420  OE1 GLU    28     114.639  96.668  42.370  1.00  0.00            
ATOM    421  OE2 GLU    28     116.008  95.927  43.926  1.00  0.00            
ATOM    422  C   GLU    28     114.921 101.071  44.760  1.00  0.00            
ATOM    423  O   GLU    28     115.621 101.618  43.869  1.00  0.00            
ATOM    424  N   ALA    29     115.226 101.146  46.092  1.00  0.00            
ATOM    425  H   ALA    29     114.569 100.771  46.762  1.00  0.00            
ATOM    426  CA  ALA    29     116.449 101.792  46.632  1.00  0.00            
ATOM    427  HA  ALA    29     116.507 102.847  46.367  1.00  0.00            
ATOM    428  CB  ALA    29     116.445 101.820  48.203  1.00  0.00            
ATOM    429  HB1 ALA    29     117.400 102.195  48.569  1.00  0.00            
ATOM    430  HB2 ALA    29     115.632 102.437  48.587  1.00  0.00            
ATOM    431  HB3 ALA    29     116.283 100.785  48.505  1.00  0.00            
ATOM    432  C   ALA    29     117.736 101.236  46.039  1.00  0.00            
ATOM    433  O   ALA    29     118.048 100.060  46.346  1.00  0.00            
ATOM    434  N   ALA    30     118.455 102.134  45.340  1.00  0.00            
ATOM    435  H   ALA    30     118.137 103.084  45.211  1.00  0.00            
ATOM    436  CA  ALA    30     119.715 101.768  44.669  1.00  0.00            
ATOM    437  HA  ALA    30     119.662 100.701  44.453  1.00  0.00            
ATOM    438  CB  ALA    30     119.713 102.574  43.312  1.00  0.00            
ATOM    439  HB1 ALA    30     118.681 102.494  42.971  1.00  0.00            
ATOM    440  HB2 ALA    30     120.032 103.602  43.483  1.00  0.00            
ATOM    441  HB3 ALA    30     120.499 102.131  42.701  1.00  0.00            
ATOM    442  C   ALA    30     120.975 101.937  45.536  1.00  0.00            
ATOM    443  O   ALA    30     121.101 102.839  46.338  1.00  0.00            
ATOM    444  N   GLY    31     121.934 100.995  45.487  1.00  0.00            
ATOM    445  H   GLY    31     121.700 100.174  44.946  1.00  0.00            
ATOM    446  CA  GLY    31     123.014 100.875  46.579  1.00  0.00            
ATOM    447  HA1 GLY    31     122.631 100.104  47.247  1.00  0.00            
ATOM    448  HA2 GLY    31     123.231 101.793  47.123  1.00  0.00            
ATOM    449  C   GLY    31     124.363 100.544  45.896  1.00  0.00            
ATOM    450  O   GLY    31     124.681 101.049  44.837  1.00  0.00            
ATOM    451  N   LYS    32     125.125  99.704  46.571  1.00  0.00            
ATOM    452  H   LYS    32     124.872  99.521  47.530  1.00  0.00            
ATOM    453  CA  LYS    32     126.529  99.350  46.125  1.00  0.00            
ATOM    454  HA  LYS    32     127.009 100.303  45.900  1.00  0.00            
ATOM    455  CB  LYS    32     127.375  98.703  47.233  1.00  0.00            
ATOM    456  HB1 LYS    32     127.484  97.649  46.979  1.00  0.00            
ATOM    457  HB2 LYS    32     126.899  98.866  48.201  1.00  0.00            
ATOM    458  CG  LYS    32     128.776  99.371  47.167  1.00  0.00            
ATOM    459  HG1 LYS    32     128.705 100.451  47.030  1.00  0.00            
ATOM    460  HG2 LYS    32     129.243  98.992  46.257  1.00  0.00            
ATOM    461  CD  LYS    32     129.641  99.021  48.359  1.00  0.00            
ATOM    462  HD1 LYS    32     129.946  97.978  48.278  1.00  0.00            
ATOM    463  HD2 LYS    32     129.059  99.280  49.244  1.00  0.00            
ATOM    464  CE  LYS    32     130.836  99.941  48.454  1.00  0.00            
ATOM    465  HE1 LYS    32     131.317  99.821  49.426  1.00  0.00            
ATOM    466  HE2 LYS    32     130.296 100.886  48.502  1.00  0.00            
ATOM    467  NZ  LYS    32     131.843  99.944  47.358  1.00  0.00            
ATOM    468  HZ1 LYS    32     132.634 100.554  47.504  1.00  0.00            
ATOM    469  HZ2 LYS    32     132.375  99.093  47.246  1.00  0.00            
ATOM    470  HZ3 LYS    32     131.350 100.212  46.517  1.00  0.00            
ATOM    471  C   LYS    32     126.755  98.546  44.785  1.00  0.00            
ATOM    472  O   LYS    32     126.304  97.374  44.681  1.00  0.00            
ATOM    473  N   THR    33     127.489  99.117  43.812  1.00  0.00            
ATOM    474  H   THR    33     127.614 100.118  43.854  1.00  0.00            
ATOM    475  CA  THR    33     127.852  98.418  42.586  1.00  0.00            
ATOM    476  HA  THR    33     128.022  97.369  42.832  1.00  0.00            
ATOM    477  CB  THR    33     126.758  98.484  41.512  1.00  0.00            
ATOM    478  HB  THR    33     125.837  98.234  42.039  1.00  0.00            
ATOM    479  CG2 THR    33     126.482  99.817  40.912  1.00  0.00            
ATOM    480 HG21 THR    33     127.414 100.260  40.561  1.00  0.00            
ATOM    481 HG22 THR    33     125.830  99.833  40.038  1.00  0.00            
ATOM    482 HG23 THR    33     125.967 100.456  41.630  1.00  0.00            
ATOM    483  OG1 THR    33     127.029  97.591  40.472  1.00  0.00            
ATOM    484  HG1 THR    33     126.194  97.623  39.999  1.00  0.00            
ATOM    485  C   THR    33     129.151  98.981  42.019  1.00  0.00            
ATOM    486  O   THR    33     129.546 100.120  42.331  1.00  0.00            
ATOM    487  N   LYS    34     129.863  98.311  41.084  1.00  0.00            
ATOM    488  H   LYS    34     129.564  97.400  40.767  1.00  0.00            
ATOM    489  CA  LYS    34     131.155  98.761  40.503  1.00  0.00            
ATOM    490  HA  LYS    34     131.371  99.829  40.493  1.00  0.00            
ATOM    491  CB  LYS    34     132.372  97.915  41.250  1.00  0.00            
ATOM    492  HB1 LYS    34     133.243  97.786  40.606  1.00  0.00            
ATOM    493  HB2 LYS    34     131.901  96.956  41.464  1.00  0.00            
ATOM    494  CG  LYS    34     132.826  98.404  42.622  1.00  0.00            
ATOM    495  HG1 LYS    34     133.463  97.614  43.018  1.00  0.00            
ATOM    496  HG2 LYS    34     132.015  98.514  43.342  1.00  0.00            
ATOM    497  CD  LYS    34     133.531  99.718  42.485  1.00  0.00            
ATOM    498  HD1 LYS    34     132.730 100.407  42.213  1.00  0.00            
ATOM    499  HD2 LYS    34     134.254  99.744  41.670  1.00  0.00            
ATOM    500  CE  LYS    34     134.161 100.220  43.730  1.00  0.00            
ATOM    501  HE1 LYS    34     135.016  99.610  44.021  1.00  0.00            
ATOM    502  HE2 LYS    34     133.413 100.221  44.522  1.00  0.00            
ATOM    503  NZ  LYS    34     134.613 101.577  43.611  1.00  0.00            
ATOM    504  HZ1 LYS    34     133.861 102.165  43.281  1.00  0.00            
ATOM    505  HZ2 LYS    34     134.908 102.020  44.469  1.00  0.00            
ATOM    506  HZ3 LYS    34     135.274 101.749  42.868  1.00  0.00            
ATOM    507  C   LYS    34     131.216  98.210  39.037  1.00  0.00            
ATOM    508  O   LYS    34     130.999  97.043  38.726  1.00  0.00            
ATOM    509  N   GLU    35     131.422  99.152  38.115  1.00  0.00            
ATOM    510  H   GLU    35     131.350 100.101  38.452  1.00  0.00            
ATOM    511  CA  GLU    35     131.486  98.876  36.683  1.00  0.00            
ATOM    512  HA  GLU    35     130.492  98.596  36.334  1.00  0.00            
ATOM    513  CB  GLU    35     131.789 100.256  36.054  1.00  0.00            
ATOM    514  HB1 GLU    35     132.755 100.659  36.356  1.00  0.00            
ATOM    515  HB2 GLU    35     131.025 100.967  36.369  1.00  0.00            
ATOM    516  CG  GLU    35     131.711 100.297  34.538  1.00  0.00            
ATOM    517  HG1 GLU    35     130.772  99.840  34.226  1.00  0.00            
ATOM    518  HG2 GLU    35     132.563  99.745  34.142  1.00  0.00            
ATOM    519  CD  GLU    35     131.939 101.664  33.895  1.00  0.00            
ATOM    520  OE1 GLU    35     132.007 102.677  34.618  1.00  0.00            
ATOM    521  OE2 GLU    35     132.119 101.752  32.661  1.00  0.00            
ATOM    522  C   GLU    35     132.458  97.740  36.228  1.00  0.00            
ATOM    523  O   GLU    35     133.633  97.688  36.567  1.00  0.00            
ATOM    524  N   GLY    36     131.906  96.846  35.406  1.00  0.00            
ATOM    525  H   GLY    36     130.993  97.042  35.020  1.00  0.00            
ATOM    526  CA  GLY    36     132.725  95.766  34.743  1.00  0.00            
ATOM    527  HA1 GLY    36     133.604  96.211  34.277  1.00  0.00            
ATOM    528  HA2 GLY    36     132.043  95.208  34.102  1.00  0.00            
ATOM    529  C   GLY    36     133.268  94.680  35.722  1.00  0.00            
ATOM    530  O   GLY    36     133.885  93.768  35.168  1.00  0.00            
ATOM    531  N   VAL    37     133.043  94.670  37.035  1.00  0.00            
ATOM    532  H   VAL    37     132.505  95.427  37.431  1.00  0.00            
ATOM    533  CA  VAL    37     133.767  93.619  37.854  1.00  0.00            
ATOM    534  HA  VAL    37     134.409  93.056  37.176  1.00  0.00            
ATOM    535  CB  VAL    37     134.666  94.240  38.965  1.00  0.00            
ATOM    536  HB  VAL    37     134.930  93.449  39.667  1.00  0.00            
ATOM    537  CG1 VAL    37     135.967  94.846  38.392  1.00  0.00            
ATOM    538 HG11 VAL    37     135.767  95.451  37.508  1.00  0.00            
ATOM    539 HG12 VAL    37     136.408  95.440  39.192  1.00  0.00            
ATOM    540 HG13 VAL    37     136.702  94.060  38.217  1.00  0.00            
ATOM    541  CG2 VAL    37     133.892  95.296  39.760  1.00  0.00            
ATOM    542 HG21 VAL    37     134.453  95.667  40.617  1.00  0.00            
ATOM    543 HG22 VAL    37     133.667  96.163  39.139  1.00  0.00            
ATOM    544 HG23 VAL    37     132.965  94.872  40.147  1.00  0.00            
ATOM    545  C   VAL    37     132.806  92.536  38.409  1.00  0.00            
ATOM    546  O   VAL    37     131.609  92.770  38.628  1.00  0.00            
ATOM    547  N   LEU    38     133.337  91.332  38.653  1.00  0.00            
ATOM    548  H   LEU    38     134.247  91.077  38.295  1.00  0.00            
ATOM    549  CA  LEU    38     132.604  90.207  39.334  1.00  0.00            
ATOM    550  HA  LEU    38     131.761  89.922  38.707  1.00  0.00            
ATOM    551  CB  LEU    38     133.585  89.040  39.393  1.00  0.00            
ATOM    552  HB1 LEU    38     133.266  88.314  40.140  1.00  0.00            
ATOM    553  HB2 LEU    38     134.535  89.365  39.817  1.00  0.00            
ATOM    554  CG  LEU    38     134.033  88.199  38.134  1.00  0.00            
ATOM    555  HG  LEU    38     134.560  88.840  37.428  1.00  0.00            
ATOM    556  CD1 LEU    38     135.036  87.123  38.633  1.00  0.00            
ATOM    557 HD11 LEU    38     134.629  86.565  39.475  1.00  0.00            
ATOM    558 HD12 LEU    38     135.400  86.519  37.801  1.00  0.00            
ATOM    559 HD13 LEU    38     135.865  87.660  39.096  1.00  0.00            
ATOM    560  CD2 LEU    38     132.882  87.607  37.401  1.00  0.00            
ATOM    561 HD21 LEU    38     133.192  86.704  36.874  1.00  0.00            
ATOM    562 HD22 LEU    38     132.072  87.356  38.085  1.00  0.00            
ATOM    563 HD23 LEU    38     132.464  88.336  36.706  1.00  0.00            
ATOM    564  C   LEU    38     132.229  90.534  40.731  1.00  0.00            
ATOM    565  O   LEU    38     132.867  91.267  41.504  1.00  0.00            
ATOM    566  N   TYR    39     131.069  89.951  41.090  1.00  0.00            
ATOM    567  H   TYR    39     130.567  89.346  40.455  1.00  0.00            
ATOM    568  CA  TYR    39     130.374  90.077  42.354  1.00  0.00            
ATOM    569  HA  TYR    39     130.851  90.949  42.802  1.00  0.00            
ATOM    570  CB  TYR    39     128.859  90.259  42.236  1.00  0.00            
ATOM    571  HB1 TYR    39     128.721  91.200  41.705  1.00  0.00            
ATOM    572  HB2 TYR    39     128.309  90.338  43.174  1.00  0.00            
ATOM    573  CG  TYR    39     128.122  89.266  41.411  1.00  0.00            
ATOM    574  CD1 TYR    39     127.840  87.961  41.839  1.00  0.00            
ATOM    575  HD1 TYR    39     128.263  87.557  42.746  1.00  0.00            
ATOM    576  CE1 TYR    39     126.872  87.167  41.173  1.00  0.00            
ATOM    577  HE1 TYR    39     126.730  86.153  41.516  1.00  0.00            
ATOM    578  CZ  TYR    39     126.241  87.666  40.019  1.00  0.00            
ATOM    579  OH  TYR    39     125.404  86.811  39.395  1.00  0.00            
ATOM    580  HH  TYR    39     125.490  85.944  39.797  1.00  0.00            
ATOM    581  CE2 TYR    39     126.544  88.918  39.529  1.00  0.00            
ATOM    582  HE2 TYR    39     126.042  89.287  38.647  1.00  0.00            
ATOM    583  CD2 TYR    39     127.500  89.707  40.215  1.00  0.00            
ATOM    584  HD2 TYR    39     127.744  90.677  39.806  1.00  0.00            
ATOM    585  C   TYR    39     130.595  88.866  43.258  1.00  0.00            
ATOM    586  O   TYR    39     130.669  87.710  42.877  1.00  0.00            
ATOM    587  N   VAL    40     130.858  89.210  44.508  1.00  0.00            
ATOM    588  H   VAL    40     130.775  90.185  44.758  1.00  0.00            
ATOM    589  CA  VAL    40     131.085  88.246  45.603  1.00  0.00            
ATOM    590  HA  VAL    40     131.759  87.487  45.206  1.00  0.00            
ATOM    591  CB  VAL    40     131.690  88.992  46.837  1.00  0.00            
ATOM    592  HB  VAL    40     131.245  89.976  46.980  1.00  0.00            
ATOM    593  CG1 VAL    40     131.707  88.327  48.234  1.00  0.00            
ATOM    594 HG11 VAL    40     132.359  87.453  48.223  1.00  0.00            
ATOM    595 HG12 VAL    40     132.131  89.007  48.972  1.00  0.00            
ATOM    596 HG13 VAL    40     130.730  88.043  48.627  1.00  0.00            
ATOM    597  CG2 VAL    40     133.184  89.144  46.440  1.00  0.00            
ATOM    598 HG21 VAL    40     133.228  89.595  45.449  1.00  0.00            
ATOM    599 HG22 VAL    40     133.698  89.854  47.090  1.00  0.00            
ATOM    600 HG23 VAL    40     133.715  88.193  46.418  1.00  0.00            
ATOM    601  C   VAL    40     129.802  87.634  46.018  1.00  0.00            
ATOM    602  O   VAL    40     128.817  88.264  46.425  1.00  0.00            
ATOM    603  N   GLY    41     129.753  86.343  45.863  1.00  0.00            
ATOM    604  H   GLY    41     130.516  85.876  45.393  1.00  0.00            
ATOM    605  CA  GLY    41     128.557  85.597  46.397  1.00  0.00            
ATOM    606  HA1 GLY    41     127.993  86.080  47.194  1.00  0.00            
ATOM    607  HA2 GLY    41     129.018  84.760  46.923  1.00  0.00            
ATOM    608  C   GLY    41     127.596  85.127  45.252  1.00  0.00            
ATOM    609  O   GLY    41     128.062  84.801  44.128  1.00  0.00            
ATOM    610  N   SER    42     126.290  85.113  45.531  1.00  0.00            
ATOM    611  H   SER    42     125.944  85.603  46.342  1.00  0.00            
ATOM    612  CA  SER    42     125.179  84.610  44.585  1.00  0.00            
ATOM    613  HA  SER    42     125.653  84.529  43.608  1.00  0.00            
ATOM    614  CB  SER    42     124.593  83.382  45.083  1.00  0.00            
ATOM    615  HB1 SER    42     124.099  83.627  46.022  1.00  0.00            
ATOM    616  HB2 SER    42     125.323  82.604  45.308  1.00  0.00            
ATOM    617  OG  SER    42     123.702  82.843  44.178  1.00  0.00            
ATOM    618  HG  SER    42     123.630  81.896  44.321  1.00  0.00            
ATOM    619  C   SER    42     124.043  85.723  44.655  1.00  0.00            
ATOM    620  O   SER    42     124.092  86.536  45.615  1.00  0.00            
ATOM    621  N   LYS    43     123.057  85.754  43.755  1.00  0.00            
ATOM    622  H   LYS    43     123.019  85.026  43.055  1.00  0.00            
ATOM    623  CA  LYS    43     121.954  86.757  43.846  1.00  0.00            
ATOM    624  HA  LYS    43     121.874  87.035  44.896  1.00  0.00            
ATOM    625  CB  LYS    43     122.110  87.969  42.887  1.00  0.00            
ATOM    626  HB1 LYS    43     121.301  88.697  42.961  1.00  0.00            
ATOM    627  HB2 LYS    43     122.184  87.687  41.838  1.00  0.00            
ATOM    628  CG  LYS    43     123.403  88.705  43.356  1.00  0.00            
ATOM    629  HG1 LYS    43     124.315  88.114  43.270  1.00  0.00            
ATOM    630  HG2 LYS    43     123.337  88.814  44.438  1.00  0.00            
ATOM    631  CD  LYS    43     123.628  90.084  42.680  1.00  0.00            
ATOM    632  HD1 LYS    43     122.756  90.706  42.885  1.00  0.00            
ATOM    633  HD2 LYS    43     123.644  89.988  41.593  1.00  0.00            
ATOM    634  CE  LYS    43     124.866  90.877  43.092  1.00  0.00            
ATOM    635  HE1 LYS    43     125.764  90.456  42.640  1.00  0.00            
ATOM    636  HE2 LYS    43     125.010  90.592  44.135  1.00  0.00            
ATOM    637  NZ  LYS    43     124.625  92.298  42.806  1.00  0.00            
ATOM    638  HZ1 LYS    43     125.484  92.768  43.051  1.00  0.00            
ATOM    639  HZ2 LYS    43     124.443  92.401  41.817  1.00  0.00            
ATOM    640  HZ3 LYS    43     123.956  92.779  43.389  1.00  0.00            
ATOM    641  C   LYS    43     120.573  86.061  43.485  1.00  0.00            
ATOM    642  O   LYS    43     120.283  85.767  42.334  1.00  0.00            
ATOM    643  N   THR    44     119.650  85.901  44.430  1.00  0.00            
ATOM    644  H   THR    44     119.918  86.229  45.347  1.00  0.00            
ATOM    645  CA  THR    44     118.244  85.596  44.247  1.00  0.00            
ATOM    646  HA  THR    44     118.239  84.555  43.925  1.00  0.00            
ATOM    647  CB  THR    44     117.516  85.617  45.639  1.00  0.00            
ATOM    648  HB  THR    44     117.251  86.606  46.011  1.00  0.00            
ATOM    649  CG2 THR    44     116.270  84.803  45.643  1.00  0.00            
ATOM    650 HG21 THR    44     115.442  85.261  45.100  1.00  0.00            
ATOM    651 HG22 THR    44     116.448  83.896  45.064  1.00  0.00            
ATOM    652 HG23 THR    44     115.946  84.684  46.677  1.00  0.00            
ATOM    653  OG1 THR    44     118.331  85.097  46.707  1.00  0.00            
ATOM    654  HG1 THR    44     117.919  85.190  47.569  1.00  0.00            
ATOM    655  C   THR    44     117.531  86.428  43.169  1.00  0.00            
ATOM    656  O   THR    44     117.422  87.676  43.237  1.00  0.00            
ATOM    657  N   LYS    45     117.138  85.738  42.078  1.00  0.00            
ATOM    658  H   LYS    45     117.180  84.731  42.016  1.00  0.00            
ATOM    659  CA  LYS    45     116.375  86.385  40.976  1.00  0.00            
ATOM    660  HA  LYS    45     116.944  87.162  40.465  1.00  0.00            
ATOM    661  CB  LYS    45     115.990  85.326  39.903  1.00  0.00            
ATOM    662  HB1 LYS    45     115.216  85.531  39.164  1.00  0.00            
ATOM    663  HB2 LYS    45     115.749  84.425  40.467  1.00  0.00            
ATOM    664  CG  LYS    45     117.241  85.021  39.065  1.00  0.00            
ATOM    665  HG1 LYS    45     116.935  84.223  38.389  1.00  0.00            
ATOM    666  HG2 LYS    45     118.032  84.635  39.706  1.00  0.00            
ATOM    667  CD  LYS    45     117.875  86.143  38.187  1.00  0.00            
ATOM    668  HD1 LYS    45     118.594  85.634  37.546  1.00  0.00            
ATOM    669  HD2 LYS    45     118.474  86.846  38.766  1.00  0.00            
ATOM    670  CE  LYS    45     116.798  86.933  37.434  1.00  0.00            
ATOM    671  HE1 LYS    45     116.163  87.382  38.196  1.00  0.00            
ATOM    672  HE2 LYS    45     116.213  86.314  36.755  1.00  0.00            
ATOM    673  NZ  LYS    45     117.436  87.985  36.721  1.00  0.00            
ATOM    674  HZ1 LYS    45     118.110  88.436  37.324  1.00  0.00            
ATOM    675  HZ2 LYS    45     118.002  87.521  36.026  1.00  0.00            
ATOM    676  HZ3 LYS    45     116.731  88.570  36.297  1.00  0.00            
ATOM    677  C   LYS    45     115.059  87.025  41.411  1.00  0.00            
ATOM    678  O   LYS    45     114.785  88.153  40.989  1.00  0.00            
ATOM    679  N   GLU    46     114.374  86.495  42.356  1.00  0.00            
ATOM    680  H   GLU    46     114.625  85.568  42.669  1.00  0.00            
ATOM    681  CA  GLU    46     113.085  87.155  42.944  1.00  0.00            
ATOM    682  HA  GLU    46     112.945  88.039  42.323  1.00  0.00            
ATOM    683  CB  GLU    46     111.865  86.298  42.728  1.00  0.00            
ATOM    684  HB1 GLU    46     111.060  86.810  43.253  1.00  0.00            
ATOM    685  HB2 GLU    46     112.055  85.315  43.157  1.00  0.00            
ATOM    686  CG  GLU    46     111.553  86.253  41.207  1.00  0.00            
ATOM    687  HG1 GLU    46     111.599  87.272  40.822  1.00  0.00            
ATOM    688  HG2 GLU    46     110.483  86.062  41.130  1.00  0.00            
ATOM    689  CD  GLU    46     112.269  85.243  40.336  1.00  0.00            
ATOM    690  OE1 GLU    46     112.750  84.166  40.767  1.00  0.00            
ATOM    691  OE2 GLU    46     112.248  85.458  39.132  1.00  0.00            
ATOM    692  C   GLU    46     113.245  87.576  44.371  1.00  0.00            
ATOM    693  O   GLU    46     113.509  86.766  45.268  1.00  0.00            
ATOM    694  N   GLY    47     112.946  88.847  44.701  1.00  0.00            
ATOM    695  H   GLY    47     112.655  89.468  43.960  1.00  0.00            
ATOM    696  CA  GLY    47     112.738  89.381  46.116  1.00  0.00            
ATOM    697  HA1 GLY    47     112.836  90.465  46.161  1.00  0.00            
ATOM    698  HA2 GLY    47     113.613  89.143  46.722  1.00  0.00            
ATOM    699  C   GLY    47     111.467  88.861  46.824  1.00  0.00            
ATOM    700  O   GLY    47     110.673  88.143  46.174  1.00  0.00            
ATOM    701  N   VAL    48     111.323  89.234  48.153  1.00  0.00            
ATOM    702  H   VAL    48     112.024  89.821  48.584  1.00  0.00            
ATOM    703  CA  VAL    48     110.238  88.852  49.043  1.00  0.00            
ATOM    704  HA  VAL    48     109.391  88.553  48.425  1.00  0.00            
ATOM    705  CB  VAL    48     110.594  87.687  49.963  1.00  0.00            
ATOM    706  HB  VAL    48     109.744  87.315  50.535  1.00  0.00            
ATOM    707  CG1 VAL    48     111.141  86.463  49.211  1.00  0.00            
ATOM    708 HG11 VAL    48     110.401  86.142  48.478  1.00  0.00            
ATOM    709 HG12 VAL    48     112.026  86.692  48.617  1.00  0.00            
ATOM    710 HG13 VAL    48     111.306  85.634  49.899  1.00  0.00            
ATOM    711  CG2 VAL    48     111.729  88.109  50.973  1.00  0.00            
ATOM    712 HG21 VAL    48     112.561  88.566  50.437  1.00  0.00            
ATOM    713 HG22 VAL    48     111.444  88.718  51.831  1.00  0.00            
ATOM    714 HG23 VAL    48     112.033  87.183  51.459  1.00  0.00            
ATOM    715  C   VAL    48     109.679  90.027  49.836  1.00  0.00            
ATOM    716  O   VAL    48     110.335  91.092  49.879  1.00  0.00            
ATOM    717  N   VAL    49     108.576  90.000  50.513  1.00  0.00            
ATOM    718  H   VAL    49     108.006  89.166  50.521  1.00  0.00            
ATOM    719  CA  VAL    49     108.066  91.088  51.372  1.00  0.00            
ATOM    720  HA  VAL    49     108.799  91.893  51.335  1.00  0.00            
ATOM    721  CB  VAL    49     106.758  91.691  50.753  1.00  0.00            
ATOM    722  HB  VAL    49     106.340  92.371  51.496  1.00  0.00            
ATOM    723  CG1 VAL    49     107.016  92.487  49.439  1.00  0.00            
ATOM    724 HG11 VAL    49     107.616  93.374  49.640  1.00  0.00            
ATOM    725 HG12 VAL    49     107.518  91.916  48.657  1.00  0.00            
ATOM    726 HG13 VAL    49     106.095  92.841  48.977  1.00  0.00            
ATOM    727  CG2 VAL    49     105.657  90.690  50.401  1.00  0.00            
ATOM    728 HG21 VAL    49     104.719  91.213  50.217  1.00  0.00            
ATOM    729 HG22 VAL    49     105.913  90.111  49.513  1.00  0.00            
ATOM    730 HG23 VAL    49     105.505  89.997  51.228  1.00  0.00            
ATOM    731  C   VAL    49     108.009  90.653  52.835  1.00  0.00            
ATOM    732  O   VAL    49     107.592  89.555  53.129  1.00  0.00            
ATOM    733  N   HIE    50     108.265  91.673  53.679  1.00  0.00            
ATOM    734  H   HIE    50     108.448  92.606  53.338  1.00  0.00            
ATOM    735  CA  HIE    50     108.127  91.477  55.170  1.00  0.00            
ATOM    736  HA  HIE    50     108.233  90.392  55.205  1.00  0.00            
ATOM    737  CB  HIE    50     109.154  92.252  56.024  1.00  0.00            
ATOM    738  HB1 HIE    50     110.168  91.871  55.908  1.00  0.00            
ATOM    739  HB2 HIE    50     108.915  91.947  57.043  1.00  0.00            
ATOM    740  CG  HIE    50     109.212  93.737  55.927  1.00  0.00            
ATOM    741  ND1 HIE    50     110.177  94.447  55.284  1.00  0.00            
ATOM    742  CE1 HIE    50     109.822  95.711  55.394  1.00  0.00            
ATOM    743  HE1 HIE    50     110.391  96.519  54.959  1.00  0.00            
ATOM    744  NE2 HIE    50     108.780  95.882  56.248  1.00  0.00            
ATOM    745  HE2 HIE    50     108.471  96.721  56.718  1.00  0.00            
ATOM    746  CD2 HIE    50     108.358  94.605  56.567  1.00  0.00            
ATOM    747  HD2 HIE    50     107.557  94.361  57.250  1.00  0.00            
ATOM    748  C   HIE    50     106.697  91.669  55.594  1.00  0.00            
ATOM    749  O   HIE    50     106.292  91.111  56.638  1.00  0.00            
ATOM    750  N   GLY    51     105.870  92.320  54.779  1.00  0.00            
ATOM    751  H   GLY    51     106.250  92.732  53.939  1.00  0.00            
ATOM    752  CA  GLY    51     104.474  92.591  55.184  1.00  0.00            
ATOM    753  HA1 GLY    51     104.129  93.470  54.641  1.00  0.00            
ATOM    754  HA2 GLY    51     104.518  92.825  56.248  1.00  0.00            
ATOM    755  C   GLY    51     103.401  91.515  54.905  1.00  0.00            
ATOM    756  O   GLY    51     102.177  91.718  55.180  1.00  0.00            
ATOM    757  N   VAL    52     103.669  90.378  54.290  1.00  0.00            
ATOM    758  H   VAL    52     104.653  90.152  54.257  1.00  0.00            
ATOM    759  CA  VAL    52     102.789  89.232  53.927  1.00  0.00            
ATOM    760  HA  VAL    52     101.842  89.260  54.467  1.00  0.00            
ATOM    761  CB  VAL    52     102.705  89.223  52.372  1.00  0.00            
ATOM    762  HB  VAL    52     103.695  89.247  51.916  1.00  0.00            
ATOM    763  CG1 VAL    52     101.957  87.992  51.840  1.00  0.00            
ATOM    764 HG11 VAL    52     100.998  87.981  52.359  1.00  0.00            
ATOM    765 HG12 VAL    52     101.822  87.912  50.762  1.00  0.00            
ATOM    766 HG13 VAL    52     102.560  87.103  52.024  1.00  0.00            
ATOM    767  CG2 VAL    52     101.929  90.496  51.951  1.00  0.00            
ATOM    768 HG21 VAL    52     102.558  91.380  52.059  1.00  0.00            
ATOM    769 HG22 VAL    52     101.676  90.553  50.892  1.00  0.00            
ATOM    770 HG23 VAL    52     101.047  90.594  52.584  1.00  0.00            
ATOM    771  C   VAL    52     103.440  87.961  54.493  1.00  0.00            
ATOM    772  O   VAL    52     104.652  87.705  54.339  1.00  0.00            
ATOM    773  N   ALA    53     102.678  87.108  55.201  1.00  0.00            
ATOM    774  H   ALA    53     101.681  87.269  55.199  1.00  0.00            
ATOM    775  CA  ALA    53     103.263  85.901  55.764  1.00  0.00            
ATOM    776  HA  ALA    53     104.130  86.227  56.338  1.00  0.00            
ATOM    777  CB  ALA    53     102.331  85.195  56.815  1.00  0.00            
ATOM    778  HB1 ALA    53     102.711  84.202  57.057  1.00  0.00            
ATOM    779  HB2 ALA    53     102.377  85.742  57.757  1.00  0.00            
ATOM    780  HB3 ALA    53     101.320  85.152  56.409  1.00  0.00            
ATOM    781  C   ALA    53     103.857  84.934  54.716  1.00  0.00            
ATOM    782  O   ALA    53     103.230  84.648  53.659  1.00  0.00            
ATOM    783  N   THR    54     104.957  84.337  55.055  1.00  0.00            
ATOM    784  H   THR    54     105.208  84.271  56.031  1.00  0.00            
ATOM    785  CA  THR    54     105.853  83.545  54.113  1.00  0.00            
ATOM    786  HA  THR    54     106.086  84.129  53.222  1.00  0.00            
ATOM    787  CB  THR    54     107.233  83.285  54.885  1.00  0.00            
ATOM    788  HB  THR    54     107.722  82.591  54.201  1.00  0.00            
ATOM    789  CG2 THR    54     108.073  84.535  55.014  1.00  0.00            
ATOM    790 HG21 THR    54     108.419  84.910  54.051  1.00  0.00            
ATOM    791 HG22 THR    54     107.558  85.348  55.526  1.00  0.00            
ATOM    792 HG23 THR    54     108.986  84.343  55.578  1.00  0.00            
ATOM    793  OG1 THR    54     107.067  82.729  56.170  1.00  0.00            
ATOM    794  HG1 THR    54     107.679  81.996  56.272  1.00  0.00            
ATOM    795  C   THR    54     105.253  82.184  53.738  1.00  0.00            
ATOM    796  O   THR    54     105.461  81.695  52.592  1.00  0.00            
ATOM    797  N   VAL    55     104.445  81.534  54.610  1.00  0.00            
ATOM    798  H   VAL    55     104.224  82.032  55.460  1.00  0.00            
ATOM    799  CA  VAL    55     103.780  80.238  54.323  1.00  0.00            
ATOM    800  HA  VAL    55     104.173  79.938  53.351  1.00  0.00            
ATOM    801  CB  VAL    55     104.220  79.178  55.315  1.00  0.00            
ATOM    802  HB  VAL    55     103.850  79.515  56.283  1.00  0.00            
ATOM    803  CG1 VAL    55     103.601  77.816  54.982  1.00  0.00            
ATOM    804 HG11 VAL    55     103.826  77.422  53.991  1.00  0.00            
ATOM    805 HG12 VAL    55     103.869  77.088  55.747  1.00  0.00            
ATOM    806 HG13 VAL    55     102.518  77.910  55.069  1.00  0.00            
ATOM    807  CG2 VAL    55     105.759  78.927  55.362  1.00  0.00            
ATOM    808 HG21 VAL    55     106.311  79.853  55.524  1.00  0.00            
ATOM    809 HG22 VAL    55     106.013  78.138  56.070  1.00  0.00            
ATOM    810 HG23 VAL    55     106.064  78.655  54.352  1.00  0.00            
ATOM    811  C   VAL    55     102.288  80.489  54.134  1.00  0.00            
ATOM    812  O   VAL    55     101.650  81.057  54.997  1.00  0.00            
ATOM    813  N   ALA    56     101.762  80.007  53.044  1.00  0.00            
ATOM    814  H   ALA    56     102.416  79.393  52.580  1.00  0.00            
ATOM    815  CA  ALA    56     100.404  80.315  52.558  1.00  0.00            
ATOM    816  HA  ALA    56     100.446  81.307  52.107  1.00  0.00            
ATOM    817  CB  ALA    56     100.124  79.473  51.285  1.00  0.00            
ATOM    818  HB1 ALA    56     100.793  79.876  50.525  1.00  0.00            
ATOM    819  HB2 ALA    56     100.487  78.461  51.462  1.00  0.00            
ATOM    820  HB3 ALA    56      99.082  79.442  50.966  1.00  0.00            
ATOM    821  C   ALA    56      99.360  80.077  53.642  1.00  0.00            
ATOM    822  O   ALA    56      98.453  80.881  53.696  1.00  0.00            
ATOM    823  N   GLU    57      99.508  78.985  54.389  1.00  0.00            
ATOM    824  H   GLU    57     100.291  78.377  54.195  1.00  0.00            
ATOM    825  CA  GLU    57      98.663  78.611  55.573  1.00  0.00            
ATOM    826  HA  GLU    57      97.695  78.306  55.176  1.00  0.00            
ATOM    827  CB  GLU    57      99.278  77.439  56.382  1.00  0.00            
ATOM    828  HB1 GLU    57      98.893  77.449  57.402  1.00  0.00            
ATOM    829  HB2 GLU    57     100.345  77.646  56.464  1.00  0.00            
ATOM    830  CG  GLU    57      99.281  76.118  55.565  1.00  0.00            
ATOM    831  HG1 GLU    57      98.390  76.095  54.937  1.00  0.00            
ATOM    832  HG2 GLU    57      99.262  75.272  56.253  1.00  0.00            
ATOM    833  CD  GLU    57     100.401  75.856  54.579  1.00  0.00            
ATOM    834  OE1 GLU    57     101.231  74.973  54.870  1.00  0.00            
ATOM    835  OE2 GLU    57     100.465  76.665  53.607  1.00  0.00            
ATOM    836  C   GLU    57      98.464  79.921  56.492  1.00  0.00            
ATOM    837  O   GLU    57      97.356  80.282  56.888  1.00  0.00            
ATOM    838  N   LYS    58      99.566  80.615  56.804  1.00  0.00            
ATOM    839  H   LYS    58     100.439  80.273  56.430  1.00  0.00            
ATOM    840  CA  LYS    58      99.674  81.768  57.664  1.00  0.00            
ATOM    841  HA  LYS    58      98.950  81.671  58.473  1.00  0.00            
ATOM    842  CB  LYS    58     100.987  81.798  58.473  1.00  0.00            
ATOM    843  HB1 LYS    58     100.923  82.653  59.146  1.00  0.00            
ATOM    844  HB2 LYS    58     101.857  81.982  57.842  1.00  0.00            
ATOM    845  CG  LYS    58     101.185  80.572  59.348  1.00  0.00            
ATOM    846  HG1 LYS    58     102.158  80.647  59.834  1.00  0.00            
ATOM    847  HG2 LYS    58     101.163  79.660  58.750  1.00  0.00            
ATOM    848  CD  LYS    58     100.119  80.476  60.461  1.00  0.00            
ATOM    849  HD1 LYS    58      99.108  80.727  60.139  1.00  0.00            
ATOM    850  HD2 LYS    58     100.364  81.316  61.111  1.00  0.00            
ATOM    851  CE  LYS    58     100.147  79.073  61.136  1.00  0.00            
ATOM    852  HE1 LYS    58     101.087  78.796  61.612  1.00  0.00            
ATOM    853  HE2 LYS    58      99.849  78.351  60.376  1.00  0.00            
ATOM    854  NZ  LYS    58      99.059  78.916  62.133  1.00  0.00            
ATOM    855  HZ1 LYS    58      99.199  78.025  62.587  1.00  0.00            
ATOM    856  HZ2 LYS    58      99.141  79.693  62.772  1.00  0.00            
ATOM    857  HZ3 LYS    58      98.127  79.113  61.796  1.00  0.00            
ATOM    858  C   LYS    58      99.460  83.153  57.055  1.00  0.00            
ATOM    859  O   LYS    58      99.011  84.074  57.776  1.00  0.00            
ATOM    860  N   THR    59      99.591  83.229  55.757  1.00  0.00            
ATOM    861  H   THR    59     100.187  82.550  55.306  1.00  0.00            
ATOM    862  CA  THR    59      99.008  84.218  54.846  1.00  0.00            
ATOM    863  HA  THR    59      99.336  85.193  55.208  1.00  0.00            
ATOM    864  CB  THR    59      99.422  83.998  53.394  1.00  0.00            
ATOM    865  HB  THR    59      98.844  83.271  52.824  1.00  0.00            
ATOM    866  CG2 THR    59      99.439  85.380  52.645  1.00  0.00            
ATOM    867 HG21 THR    59      99.596  85.229  51.577  1.00  0.00            
ATOM    868 HG22 THR    59      98.534  85.937  52.887  1.00  0.00            
ATOM    869 HG23 THR    59     100.258  86.023  52.967  1.00  0.00            
ATOM    870  OG1 THR    59     100.673  83.488  53.132  1.00  0.00            
ATOM    871  HG1 THR    59     101.373  84.032  53.503  1.00  0.00            
ATOM    872  C   THR    59      97.499  84.236  54.967  1.00  0.00            
ATOM    873  O   THR    59      96.949  85.305  55.076  1.00  0.00            
ATOM    874  N   LYS    60      96.799  83.056  54.869  1.00  0.00            
ATOM    875  H   LYS    60      97.282  82.178  54.740  1.00  0.00            
ATOM    876  CA  LYS    60      95.315  82.907  55.013  1.00  0.00            
ATOM    877  HA  LYS    60      94.781  83.591  54.353  1.00  0.00            
ATOM    878  CB  LYS    60      94.946  81.433  54.705  1.00  0.00            
ATOM    879  HB1 LYS    60      93.860  81.403  54.783  1.00  0.00            
ATOM    880  HB2 LYS    60      95.517  80.794  55.379  1.00  0.00            
ATOM    881  CG  LYS    60      95.279  80.990  53.316  1.00  0.00            
ATOM    882  HG1 LYS    60      96.112  81.599  52.964  1.00  0.00            
ATOM    883  HG2 LYS    60      94.388  81.179  52.718  1.00  0.00            
ATOM    884  CD  LYS    60      95.535  79.454  53.246  1.00  0.00            
ATOM    885  HD1 LYS    60      94.560  79.004  53.434  1.00  0.00            
ATOM    886  HD2 LYS    60      96.233  79.270  54.064  1.00  0.00            
ATOM    887  CE  LYS    60      96.128  78.930  51.861  1.00  0.00            
ATOM    888  HE1 LYS    60      96.170  77.846  51.971  1.00  0.00            
ATOM    889  HE2 LYS    60      97.052  79.439  51.587  1.00  0.00            
ATOM    890  NZ  LYS    60      95.073  79.118  50.806  1.00  0.00            
ATOM    891  HZ1 LYS    60      94.913  80.107  50.678  1.00  0.00            
ATOM    892  HZ2 LYS    60      95.353  78.662  49.949  1.00  0.00            
ATOM    893  HZ3 LYS    60      94.240  78.639  51.117  1.00  0.00            
ATOM    894  C   LYS    60      94.866  83.195  56.442  1.00  0.00            
ATOM    895  O   LYS    60      93.831  83.825  56.653  1.00  0.00            
ATOM    896  N   GLU    61      95.754  82.975  57.456  1.00  0.00            
ATOM    897  H   GLU    61      96.669  82.568  57.323  1.00  0.00            
ATOM    898  CA  GLU    61      95.524  83.559  58.772  1.00  0.00            
ATOM    899  HA  GLU    61      94.473  83.378  59.001  1.00  0.00            
ATOM    900  CB  GLU    61      96.321  82.775  59.866  1.00  0.00            
ATOM    901  HB1 GLU    61      96.375  83.362  60.783  1.00  0.00            
ATOM    902  HB2 GLU    61      97.351  82.611  59.549  1.00  0.00            
ATOM    903  CG  GLU    61      95.799  81.334  60.080  1.00  0.00            
ATOM    904  HG1 GLU    61      96.122  80.606  59.335  1.00  0.00            
ATOM    905  HG2 GLU    61      94.716  81.418  60.171  1.00  0.00            
ATOM    906  CD  GLU    61      96.291  80.753  61.371  1.00  0.00            
ATOM    907  OE1 GLU    61      96.676  79.566  61.386  1.00  0.00            
ATOM    908  OE2 GLU    61      96.368  81.523  62.365  1.00  0.00            
ATOM    909  C   GLU    61      95.695  85.010  58.815  1.00  0.00            
ATOM    910  O   GLU    61      94.841  85.572  59.533  1.00  0.00            
ATOM    911  N   GLN    62      96.614  85.740  58.162  1.00  0.00            
ATOM    912  H   GLN    62      97.336  85.304  57.605  1.00  0.00            
ATOM    913  CA  GLN    62      96.617  87.204  58.106  1.00  0.00            
ATOM    914  HA  GLN    62      96.871  87.546  59.109  1.00  0.00            
ATOM    915  CB  GLN    62      97.893  87.638  57.239  1.00  0.00            
ATOM    916  HB1 GLN    62      97.682  87.462  56.185  1.00  0.00            
ATOM    917  HB2 GLN    62      98.700  87.049  57.676  1.00  0.00            
ATOM    918  CG  GLN    62      98.292  89.063  57.577  1.00  0.00            
ATOM    919  HG1 GLN    62      98.436  89.232  58.644  1.00  0.00            
ATOM    920  HG2 GLN    62      97.515  89.672  57.116  1.00  0.00            
ATOM    921  CD  GLN    62      99.666  89.407  56.912  1.00  0.00            
ATOM    922  OE1 GLN    62     100.453  88.556  56.616  1.00  0.00            
ATOM    923  NE2 GLN    62      99.960  90.683  56.709  1.00  0.00            
ATOM    924 HE21 GLN    62      99.240  91.341  56.967  1.00  0.00            
ATOM    925 HE22 GLN    62     100.861  90.888  56.300  1.00  0.00            
ATOM    926  C   GLN    62      95.268  87.778  57.627  1.00  0.00            
ATOM    927  O   GLN    62      94.600  88.508  58.382  1.00  0.00            
ATOM    928  N   VAL    63      94.756  87.418  56.400  1.00  0.00            
ATOM    929  H   VAL    63      95.310  86.945  55.700  1.00  0.00            
ATOM    930  CA  VAL    63      93.362  87.742  56.010  1.00  0.00            
ATOM    931  HA  VAL    63      93.480  88.825  56.010  1.00  0.00            
ATOM    932  CB  VAL    63      93.070  87.375  54.551  1.00  0.00            
ATOM    933  HB  VAL    63      92.003  87.546  54.416  1.00  0.00            
ATOM    934  CG1 VAL    63      93.870  88.300  53.639  1.00  0.00            
ATOM    935 HG11 VAL    63      93.734  89.334  53.955  1.00  0.00            
ATOM    936 HG12 VAL    63      94.911  88.003  53.763  1.00  0.00            
ATOM    937 HG13 VAL    63      93.578  88.183  52.595  1.00  0.00            
ATOM    938  CG2 VAL    63      93.264  85.873  54.220  1.00  0.00            
ATOM    939 HG21 VAL    63      92.486  85.377  54.801  1.00  0.00            
ATOM    940 HG22 VAL    63      93.094  85.788  53.147  1.00  0.00            
ATOM    941 HG23 VAL    63      94.313  85.667  54.434  1.00  0.00            
ATOM    942  C   VAL    63      92.222  87.278  56.970  1.00  0.00            
ATOM    943  O   VAL    63      91.306  88.038  57.179  1.00  0.00            
ATOM    944  N   THR    64      92.262  86.105  57.609  1.00  0.00            
ATOM    945  H   THR    64      93.044  85.474  57.503  1.00  0.00            
ATOM    946  CA  THR    64      91.137  85.701  58.556  1.00  0.00            
ATOM    947  HA  THR    64      90.208  85.919  58.028  1.00  0.00            
ATOM    948  CB  THR    64      91.231  84.174  58.813  1.00  0.00            
ATOM    949  HB  THR    64      92.232  84.011  59.212  1.00  0.00            
ATOM    950  CG2 THR    64      90.110  83.632  59.694  1.00  0.00            
ATOM    951 HG21 THR    64      90.415  82.597  59.849  1.00  0.00            
ATOM    952 HG22 THR    64      90.093  84.187  60.632  1.00  0.00            
ATOM    953 HG23 THR    64      89.117  83.704  59.252  1.00  0.00            
ATOM    954  OG1 THR    64      91.219  83.478  57.539  1.00  0.00            
ATOM    955  HG1 THR    64      92.126  83.427  57.230  1.00  0.00            
ATOM    956  C   THR    64      91.171  86.587  59.845  1.00  0.00            
ATOM    957  O   THR    64      90.089  86.791  60.414  1.00  0.00            
ATOM    958  N   ASN    65      92.267  87.237  60.217  1.00  0.00            
ATOM    959  H   ASN    65      93.113  87.105  59.683  1.00  0.00            
ATOM    960  CA  ASN    65      92.287  88.256  61.187  1.00  0.00            
ATOM    961  HA  ASN    65      91.495  87.882  61.836  1.00  0.00            
ATOM    962  CB  ASN    65      93.732  88.394  61.755  1.00  0.00            
ATOM    963  HB1 ASN    65      93.848  89.217  62.461  1.00  0.00            
ATOM    964  HB2 ASN    65      94.522  88.455  61.006  1.00  0.00            
ATOM    965  CG  ASN    65      94.010  87.364  62.767  1.00  0.00            
ATOM    966  OD1 ASN    65      94.214  87.629  63.960  1.00  0.00            
ATOM    967  ND2 ASN    65      94.191  86.133  62.363  1.00  0.00            
ATOM    968 HD21 ASN    65      94.218  85.927  61.375  1.00  0.00            
ATOM    969 HD22 ASN    65      94.243  85.378  63.033  1.00  0.00            
ATOM    970  C   ASN    65      91.860  89.655  60.724  1.00  0.00            
ATOM    971  O   ASN    65      91.878  90.615  61.558  1.00  0.00            
ATOM    972  N   VAL    66      91.663  89.906  59.391  1.00  0.00            
ATOM    973  H   VAL    66      91.552  89.171  58.707  1.00  0.00            
ATOM    974  CA  VAL    66      91.262  91.226  58.905  1.00  0.00            
ATOM    975  HA  VAL    66      91.980  91.943  59.302  1.00  0.00            
ATOM    976  CB  VAL    66      91.294  91.423  57.326  1.00  0.00            
ATOM    977  HB  VAL    66      90.730  90.649  56.806  1.00  0.00            
ATOM    978  CG1 VAL    66      90.735  92.742  56.910  1.00  0.00            
ATOM    979 HG11 VAL    66      90.467  92.767  55.854  1.00  0.00            
ATOM    980 HG12 VAL    66      89.869  93.029  57.507  1.00  0.00            
ATOM    981 HG13 VAL    66      91.503  93.512  56.991  1.00  0.00            
ATOM    982  CG2 VAL    66      92.796  91.479  56.850  1.00  0.00            
ATOM    983 HG21 VAL    66      93.285  90.563  57.184  1.00  0.00            
ATOM    984 HG22 VAL    66      92.820  91.636  55.772  1.00  0.00            
ATOM    985 HG23 VAL    66      93.315  92.323  57.303  1.00  0.00            
ATOM    986  C   VAL    66      89.836  91.563  59.591  1.00  0.00            
ATOM    987  O   VAL    66      88.790  91.059  59.279  1.00  0.00            
ATOM    988  N   GLY    67      89.933  92.526  60.487  1.00  0.00            
ATOM    989  H   GLY    67      90.867  92.859  60.682  1.00  0.00            
ATOM    990  CA  GLY    67      88.872  93.147  61.247  1.00  0.00            
ATOM    991  HA1 GLY    67      89.276  93.874  61.950  1.00  0.00            
ATOM    992  HA2 GLY    67      88.447  92.329  61.829  1.00  0.00            
ATOM    993  C   GLY    67      87.806  93.884  60.420  1.00  0.00            
ATOM    994  O   GLY    67      88.018  94.263  59.242  1.00  0.00            
ATOM    995  N   GLY    68      86.686  94.259  61.015  1.00  0.00            
ATOM    996  H   GLY    68      86.531  93.662  61.815  1.00  0.00            
ATOM    997  CA  GLY    68      85.578  95.065  60.527  1.00  0.00            
ATOM    998  HA1 GLY    68      84.846  95.197  61.324  1.00  0.00            
ATOM    999  HA2 GLY    68      85.066  94.559  59.708  1.00  0.00            
ATOM   1000  C   GLY    68      85.931  96.498  60.200  1.00  0.00            
ATOM   1001  O   GLY    68      86.995  97.107  60.484  1.00  0.00            
ATOM   1002  N   ALA    69      84.795  97.148  59.856  1.00  0.00            
ATOM   1003  H   ALA    69      83.886  96.714  59.924  1.00  0.00            
ATOM   1004  CA  ALA    69      84.784  98.558  59.554  1.00  0.00            
ATOM   1005  HA  ALA    69      85.766  99.006  59.706  1.00  0.00            
ATOM   1006  CB  ALA    69      84.361  98.681  58.074  1.00  0.00            
ATOM   1007  HB1 ALA    69      85.181  98.222  57.521  1.00  0.00            
ATOM   1008  HB2 ALA    69      83.374  98.359  57.743  1.00  0.00            
ATOM   1009  HB3 ALA    69      84.411  99.756  57.904  1.00  0.00            
ATOM   1010  C   ALA    69      83.845  99.407  60.430  1.00  0.00            
ATOM   1011  O   ALA    69      82.926  98.869  61.031  1.00  0.00            
ATOM   1012  N   VAL    70      84.170 100.670  60.560  1.00  0.00            
ATOM   1013  H   VAL    70      85.076 100.885  60.167  1.00  0.00            
ATOM   1014  CA  VAL    70      83.427 101.715  61.290  1.00  0.00            
ATOM   1015  HA  VAL    70      83.555 101.610  62.367  1.00  0.00            
ATOM   1016  CB  VAL    70      84.133 103.024  60.963  1.00  0.00            
ATOM   1017  HB  VAL    70      84.130 103.235  59.893  1.00  0.00            
ATOM   1018  CG1 VAL    70      83.540 104.306  61.723  1.00  0.00            
ATOM   1019 HG11 VAL    70      83.340 104.027  62.757  1.00  0.00            
ATOM   1020 HG12 VAL    70      84.137 105.217  61.697  1.00  0.00            
ATOM   1021 HG13 VAL    70      82.545 104.646  61.438  1.00  0.00            
ATOM   1022  CG2 VAL    70      85.589 103.071  61.424  1.00  0.00            
ATOM   1023 HG21 VAL    70      86.184 102.382  60.826  1.00  0.00            
ATOM   1024 HG22 VAL    70      86.164 103.990  61.311  1.00  0.00            
ATOM   1025 HG23 VAL    70      85.707 102.700  62.442  1.00  0.00            
ATOM   1026  C   VAL    70      81.962 101.597  60.969  1.00  0.00            
ATOM   1027  O   VAL    70      81.509 101.797  59.829  1.00  0.00            
ATOM   1028  N   VAL    71      81.185 101.271  62.040  1.00  0.00            
ATOM   1029  H   VAL    71      81.728 101.221  62.890  1.00  0.00            
ATOM   1030  CA  VAL    71      79.696 101.094  62.155  1.00  0.00            
ATOM   1031  HA  VAL    71      79.548 100.741  63.176  1.00  0.00            
ATOM   1032  CB  VAL    71      78.934 102.485  62.262  1.00  0.00            
ATOM   1033  HB  VAL    71      77.923 102.340  62.644  1.00  0.00            
ATOM   1034  CG1 VAL    71      79.617 103.481  63.191  1.00  0.00            
ATOM   1035 HG11 VAL    71      80.572 103.847  62.814  1.00  0.00            
ATOM   1036 HG12 VAL    71      78.886 104.229  63.499  1.00  0.00            
ATOM   1037 HG13 VAL    71      79.818 102.903  64.093  1.00  0.00            
ATOM   1038  CG2 VAL    71      78.797 103.086  60.836  1.00  0.00            
ATOM   1039 HG21 VAL    71      77.964 103.788  60.795  1.00  0.00            
ATOM   1040 HG22 VAL    71      79.745 103.577  60.617  1.00  0.00            
ATOM   1041 HG23 VAL    71      78.543 102.369  60.055  1.00  0.00            
ATOM   1042  C   VAL    71      79.117 100.015  61.319  1.00  0.00            
ATOM   1043  O   VAL    71      77.914  99.760  61.283  1.00  0.00            
ATOM   1044  N   THR    72      79.844  99.222  60.609  1.00  0.00            
ATOM   1045  H   THR    72      80.822  99.458  60.696  1.00  0.00            
ATOM   1046  CA  THR    72      79.301  98.130  59.743  1.00  0.00            
ATOM   1047  HA  THR    72      78.403  98.496  59.245  1.00  0.00            
ATOM   1048  CB  THR    72      80.261  97.831  58.613  1.00  0.00            
ATOM   1049  HB  THR    72      81.256  97.478  58.883  1.00  0.00            
ATOM   1050  CG2 THR    72      79.705  96.864  57.528  1.00  0.00            
ATOM   1051 HG21 THR    72      78.703  97.189  57.247  1.00  0.00            
ATOM   1052 HG22 THR    72      80.341  96.764  56.649  1.00  0.00            
ATOM   1053 HG23 THR    72      79.724  95.830  57.871  1.00  0.00            
ATOM   1054  OG1 THR    72      80.510  99.010  57.867  1.00  0.00            
ATOM   1055  HG1 THR    72      79.815  99.132  57.217  1.00  0.00            
ATOM   1056  C   THR    72      78.958  96.904  60.605  1.00  0.00            
ATOM   1057  O   THR    72      79.764  96.484  61.464  1.00  0.00            
ATOM   1058  N   GLY    73      77.816  96.289  60.291  1.00  0.00            
ATOM   1059  H   GLY    73      77.274  96.737  59.567  1.00  0.00            
ATOM   1060  CA  GLY    73      77.331  95.128  61.053  1.00  0.00            
ATOM   1061  HA1 GLY    73      76.264  95.095  60.834  1.00  0.00            
ATOM   1062  HA2 GLY    73      77.588  95.267  62.103  1.00  0.00            
ATOM   1063  C   GLY    73      77.765  93.751  60.510  1.00  0.00            
ATOM   1064  O   GLY    73      78.231  93.675  59.307  1.00  0.00            
ATOM   1065  N   VAL    74      77.673  92.756  61.387  1.00  0.00            
ATOM   1066  H   VAL    74      77.291  93.039  62.278  1.00  0.00            
ATOM   1067  CA  VAL    74      78.111  91.355  61.064  1.00  0.00            
ATOM   1068  HA  VAL    74      79.053  91.500  60.535  1.00  0.00            
ATOM   1069  CB  VAL    74      78.452  90.586  62.325  1.00  0.00            
ATOM   1070  HB  VAL    74      79.228  91.143  62.851  1.00  0.00            
ATOM   1071  CG1 VAL    74      77.288  90.609  63.384  1.00  0.00            
ATOM   1072 HG11 VAL    74      77.306  91.593  63.853  1.00  0.00            
ATOM   1073 HG12 VAL    74      76.311  90.416  62.940  1.00  0.00            
ATOM   1074 HG13 VAL    74      77.493  89.901  64.187  1.00  0.00            
ATOM   1075  CG2 VAL    74      78.975  89.135  62.205  1.00  0.00            
ATOM   1076 HG21 VAL    74      78.219  88.432  61.857  1.00  0.00            
ATOM   1077 HG22 VAL    74      79.938  89.128  61.693  1.00  0.00            
ATOM   1078 HG23 VAL    74      79.186  88.748  63.202  1.00  0.00            
ATOM   1079  C   VAL    74      77.143  90.593  60.138  1.00  0.00            
ATOM   1080  O   VAL    74      77.572  89.787  59.287  1.00  0.00            
ATOM   1081  N   THR    75      75.851  90.836  60.194  1.00  0.00            
ATOM   1082  H   THR    75      75.474  91.517  60.838  1.00  0.00            
ATOM   1083  CA  THR    75      74.888  90.404  59.163  1.00  0.00            
ATOM   1084  HA  THR    75      75.342  89.499  58.762  1.00  0.00            
ATOM   1085  CB  THR    75      73.552  89.951  59.834  1.00  0.00            
ATOM   1086  HB  THR    75      72.680  89.679  59.240  1.00  0.00            
ATOM   1087  CG2 THR    75      73.888  88.691  60.679  1.00  0.00            
ATOM   1088 HG21 THR    75      74.656  88.788  61.447  1.00  0.00            
ATOM   1089 HG22 THR    75      72.962  88.449  61.199  1.00  0.00            
ATOM   1090 HG23 THR    75      74.151  87.922  59.952  1.00  0.00            
ATOM   1091  OG1 THR    75      73.041  91.003  60.593  1.00  0.00            
ATOM   1092  HG1 THR    75      72.671  91.580  59.920  1.00  0.00            
ATOM   1093  C   THR    75      74.800  91.365  57.904  1.00  0.00            
ATOM   1094  O   THR    75      73.812  91.284  57.122  1.00  0.00            
ATOM   1095  N   ALA    76      75.749  92.328  57.659  1.00  0.00            
ATOM   1096  H   ALA    76      76.600  92.434  58.193  1.00  0.00            
ATOM   1097  CA  ALA    76      75.734  93.078  56.433  1.00  0.00            
ATOM   1098  HA  ALA    76      74.725  93.472  56.309  1.00  0.00            
ATOM   1099  CB  ALA    76      76.775  94.151  56.304  1.00  0.00            
ATOM   1100  HB1 ALA    76      77.003  94.687  57.225  1.00  0.00            
ATOM   1101  HB2 ALA    76      77.747  93.826  55.934  1.00  0.00            
ATOM   1102  HB3 ALA    76      76.284  94.859  55.636  1.00  0.00            
ATOM   1103  C   ALA    76      75.948  92.128  55.217  1.00  0.00            
ATOM   1104  O   ALA    76      76.702  91.168  55.271  1.00  0.00            
ATOM   1105  N   VAL    77      75.245  92.298  54.070  1.00  0.00            
ATOM   1106  H   VAL    77      74.461  92.932  54.005  1.00  0.00            
ATOM   1107  CA  VAL    77      75.329  91.612  52.772  1.00  0.00            
ATOM   1108  HA  VAL    77      76.351  91.249  52.664  1.00  0.00            
ATOM   1109  CB  VAL    77      74.458  90.345  52.702  1.00  0.00            
ATOM   1110  HB  VAL    77      73.450  90.647  52.986  1.00  0.00            
ATOM   1111  CG1 VAL    77      74.435  89.669  51.353  1.00  0.00            
ATOM   1112 HG11 VAL    77      74.201  90.297  50.494  1.00  0.00            
ATOM   1113 HG12 VAL    77      75.404  89.201  51.178  1.00  0.00            
ATOM   1114 HG13 VAL    77      73.608  88.963  51.281  1.00  0.00            
ATOM   1115  CG2 VAL    77      74.866  89.230  53.640  1.00  0.00            
ATOM   1116 HG21 VAL    77      74.682  89.538  54.670  1.00  0.00            
ATOM   1117 HG22 VAL    77      74.237  88.354  53.486  1.00  0.00            
ATOM   1118 HG23 VAL    77      75.891  88.880  53.519  1.00  0.00            
ATOM   1119  C   VAL    77      74.988  92.599  51.668  1.00  0.00            
ATOM   1120  O   VAL    77      75.811  92.741  50.784  1.00  0.00            
ATOM   1121  N   ALA    78      73.777  93.162  51.737  1.00  0.00            
ATOM   1122  H   ALA    78      73.162  92.893  52.492  1.00  0.00            
ATOM   1123  CA  ALA    78      73.323  94.019  50.675  1.00  0.00            
ATOM   1124  HA  ALA    78      73.358  93.465  49.737  1.00  0.00            
ATOM   1125  CB  ALA    78      71.888  94.477  50.976  1.00  0.00            
ATOM   1126  HB1 ALA    78      71.547  95.001  50.083  1.00  0.00            
ATOM   1127  HB2 ALA    78      71.340  93.557  51.179  1.00  0.00            
ATOM   1128  HB3 ALA    78      72.008  95.132  51.840  1.00  0.00            
ATOM   1129  C   ALA    78      74.404  95.177  50.452  1.00  0.00            
ATOM   1130  O   ALA    78      74.847  95.886  51.392  1.00  0.00            
ATOM   1131  N   GLN    79      74.634  95.553  49.195  1.00  0.00            
ATOM   1132  H   GLN    79      74.191  95.136  48.389  1.00  0.00            
ATOM   1133  CA  GLN    79      75.521  96.728  48.836  1.00  0.00            
ATOM   1134  HA  GLN    79      75.488  97.505  49.599  1.00  0.00            
ATOM   1135  CB  GLN    79      76.931  96.192  48.619  1.00  0.00            
ATOM   1136  HB1 GLN    79      76.949  95.318  47.966  1.00  0.00            
ATOM   1137  HB2 GLN    79      77.382  95.873  49.559  1.00  0.00            
ATOM   1138  CG  GLN    79      78.004  97.200  48.147  1.00  0.00            
ATOM   1139  HG1 GLN    79      77.723  97.627  47.184  1.00  0.00            
ATOM   1140  HG2 GLN    79      78.898  96.597  47.991  1.00  0.00            
ATOM   1141  CD  GLN    79      78.181  98.313  49.121  1.00  0.00            
ATOM   1142  OE1 GLN    79      77.421  99.253  49.196  1.00  0.00            
ATOM   1143  NE2 GLN    79      79.193  98.279  49.956  1.00  0.00            
ATOM   1144 HE21 GLN    79      79.780  97.457  49.963  1.00  0.00            
ATOM   1145 HE22 GLN    79      79.326  99.016  50.633  1.00  0.00            
ATOM   1146  C   GLN    79      75.033  97.489  47.527  1.00  0.00            
ATOM   1147  O   GLN    79      74.499  96.865  46.611  1.00  0.00            
ATOM   1148  N   LYS    80      75.117  98.816  47.584  1.00  0.00            
ATOM   1149  H   LYS    80      75.714  99.259  48.267  1.00  0.00            
ATOM   1150  CA  LYS    80      74.629  99.686  46.511  1.00  0.00            
ATOM   1151  HA  LYS    80      74.055  99.061  45.828  1.00  0.00            
ATOM   1152  CB  LYS    80      73.685 100.802  46.992  1.00  0.00            
ATOM   1153  HB1 LYS    80      73.478 101.510  46.189  1.00  0.00            
ATOM   1154  HB2 LYS    80      74.153 101.376  47.792  1.00  0.00            
ATOM   1155  CG  LYS    80      72.382 100.208  47.501  1.00  0.00            
ATOM   1156  HG1 LYS    80      72.456  99.826  48.519  1.00  0.00            
ATOM   1157  HG2 LYS    80      71.967  99.453  46.833  1.00  0.00            
ATOM   1158  CD  LYS    80      71.259 101.182  47.668  1.00  0.00            
ATOM   1159  HD1 LYS    80      70.364 100.683  48.040  1.00  0.00            
ATOM   1160  HD2 LYS    80      71.017 101.553  46.671  1.00  0.00            
ATOM   1161  CE  LYS    80      71.601 102.285  48.648  1.00  0.00            
ATOM   1162  HE1 LYS    80      72.257 102.997  48.147  1.00  0.00            
ATOM   1163  HE2 LYS    80      72.077 101.874  49.538  1.00  0.00            
ATOM   1164  NZ  LYS    80      70.359 102.935  49.119  1.00  0.00            
ATOM   1165  HZ1 LYS    80      69.940 102.332  49.812  1.00  0.00            
ATOM   1166  HZ2 LYS    80      70.596 103.833  49.516  1.00  0.00            
ATOM   1167  HZ3 LYS    80      69.629 103.070  48.435  1.00  0.00            
ATOM   1168  C   LYS    80      75.720 100.185  45.637  1.00  0.00            
ATOM   1169  O   LYS    80      76.559 100.965  46.053  1.00  0.00            
ATOM   1170  N   THR    81      75.592  99.777  44.368  1.00  0.00            
ATOM   1171  H   THR    81      74.837  99.142  44.150  1.00  0.00            
ATOM   1172  CA  THR    81      76.447 100.152  43.223  1.00  0.00            
ATOM   1173  HA  THR    81      77.492  99.914  43.423  1.00  0.00            
ATOM   1174  CB  THR    81      76.065  99.312  41.944  1.00  0.00            
ATOM   1175  HB  THR    81      75.017  99.525  41.736  1.00  0.00            
ATOM   1176  CG2 THR    81      77.086  99.534  40.867  1.00  0.00            
ATOM   1177 HG21 THR    81      76.806 100.369  40.224  1.00  0.00            
ATOM   1178 HG22 THR    81      78.075  99.534  41.325  1.00  0.00            
ATOM   1179 HG23 THR    81      76.984  98.665  40.217  1.00  0.00            
ATOM   1180  OG1 THR    81      76.235  97.949  42.310  1.00  0.00            
ATOM   1181  HG1 THR    81      75.578  97.425  41.847  1.00  0.00            
ATOM   1182  C   THR    81      76.504 101.699  43.042  1.00  0.00            
ATOM   1183  O   THR    81      75.498 102.280  42.663  1.00  0.00            
ATOM   1184  N   VAL    82      77.647 102.393  43.187  1.00  0.00            
ATOM   1185  H   VAL    82      78.501 101.963  43.512  1.00  0.00            
ATOM   1186  CA  VAL    82      77.793 103.733  42.682  1.00  0.00            
ATOM   1187  HA  VAL    82      76.802 103.985  42.304  1.00  0.00            
ATOM   1188  CB  VAL    82      78.203 104.783  43.728  1.00  0.00            
ATOM   1189  HB  VAL    82      78.427 105.664  43.126  1.00  0.00            
ATOM   1190  CG1 VAL    82      77.139 105.171  44.713  1.00  0.00            
ATOM   1191 HG11 VAL    82      77.484 105.946  45.397  1.00  0.00            
ATOM   1192 HG12 VAL    82      76.271 105.468  44.124  1.00  0.00            
ATOM   1193 HG13 VAL    82      76.925 104.285  45.310  1.00  0.00            
ATOM   1194  CG2 VAL    82      79.530 104.514  44.422  1.00  0.00            
ATOM   1195 HG21 VAL    82      79.338 104.144  45.428  1.00  0.00            
ATOM   1196 HG22 VAL    82      80.065 103.692  43.946  1.00  0.00            
ATOM   1197 HG23 VAL    82      80.215 105.362  44.435  1.00  0.00            
ATOM   1198  C   VAL    82      78.756 103.620  41.426  1.00  0.00            
ATOM   1199  O   VAL    82      79.686 102.790  41.410  1.00  0.00            
ATOM   1200  N   GLU    83      78.607 104.508  40.442  1.00  0.00            
ATOM   1201  H   GLU    83      77.729 105.008  40.464  1.00  0.00            
ATOM   1202  CA  GLU    83      79.497 104.766  39.335  1.00  0.00            
ATOM   1203  HA  GLU    83      79.357 103.858  38.749  1.00  0.00            
ATOM   1204  CB  GLU    83      79.010 105.974  38.452  1.00  0.00            
ATOM   1205  HB1 GLU    83      78.105 105.610  37.966  1.00  0.00            
ATOM   1206  HB2 GLU    83      79.821 106.220  37.766  1.00  0.00            
ATOM   1207  CG  GLU    83      78.651 107.226  39.343  1.00  0.00            
ATOM   1208  HG1 GLU    83      79.380 107.285  40.152  1.00  0.00            
ATOM   1209  HG2 GLU    83      77.630 107.112  39.706  1.00  0.00            
ATOM   1210  CD  GLU    83      78.805 108.599  38.671  1.00  0.00            
ATOM   1211  OE1 GLU    83      78.116 109.569  39.052  1.00  0.00            
ATOM   1212  OE2 GLU    83      79.555 108.738  37.688  1.00  0.00            
ATOM   1213  C   GLU    83      80.949 104.963  39.746  1.00  0.00            
ATOM   1214  O   GLU    83      81.250 105.543  40.765  1.00  0.00            
ATOM   1215  N   GLY    84      81.933 104.467  38.979  1.00  0.00            
ATOM   1216  H   GLY    84      81.710 103.807  38.249  1.00  0.00            
ATOM   1217  CA  GLY    84      83.376 104.531  39.230  1.00  0.00            
ATOM   1218  HA1 GLY    84      83.723 105.530  39.495  1.00  0.00            
ATOM   1219  HA2 GLY    84      83.822 104.168  38.305  1.00  0.00            
ATOM   1220  C   GLY    84      83.689 103.521  40.371  1.00  0.00            
ATOM   1221  O   GLY    84      83.965 102.383  40.072  1.00  0.00            
ATOM   1222  N   ALA    85      83.686 103.938  41.636  1.00  0.00            
ATOM   1223  H   ALA    85      83.497 104.912  41.823  1.00  0.00            
ATOM   1224  CA  ALA    85      84.082 103.110  42.724  1.00  0.00            
ATOM   1225  HA  ALA    85      85.169 103.024  42.732  1.00  0.00            
ATOM   1226  CB  ALA    85      83.856 103.883  43.959  1.00  0.00            
ATOM   1227  HB1 ALA    85      82.846 104.281  43.855  1.00  0.00            
ATOM   1228  HB2 ALA    85      83.922 103.262  44.852  1.00  0.00            
ATOM   1229  HB3 ALA    85      84.531 104.736  44.030  1.00  0.00            
ATOM   1230  C   ALA    85      83.408 101.736  42.893  1.00  0.00            
ATOM   1231  O   ALA    85      84.122 100.920  43.521  1.00  0.00            
ATOM   1232  N   GLY    86      82.105 101.507  42.477  1.00  0.00            
ATOM   1233  H   GLY    86      81.582 102.215  41.980  1.00  0.00            
ATOM   1234  CA  GLY    86      81.302 100.394  42.910  1.00  0.00            
ATOM   1235  HA1 GLY    86      81.884  99.481  43.036  1.00  0.00            
ATOM   1236  HA2 GLY    86      80.536 100.182  42.163  1.00  0.00            
ATOM   1237  C   GLY    86      80.693 100.550  44.318  1.00  0.00            
ATOM   1238  O   GLY    86      79.468 100.455  44.340  1.00  0.00            
ATOM   1239  N   SER    87      81.421 100.849  45.382  1.00  0.00            
ATOM   1240  H   SER    87      82.428 100.818  45.315  1.00  0.00            
ATOM   1241  CA  SER    87      80.893 100.906  46.702  1.00  0.00            
ATOM   1242  HA  SER    87      79.821 101.099  46.737  1.00  0.00            
ATOM   1243  CB  SER    87      81.007  99.626  47.485  1.00  0.00            
ATOM   1244  HB1 SER    87      80.657  98.711  47.007  1.00  0.00            
ATOM   1245  HB2 SER    87      80.537  99.855  48.442  1.00  0.00            
ATOM   1246  OG  SER    87      82.361  99.510  47.801  1.00  0.00            
ATOM   1247  HG  SER    87      82.813  98.822  47.306  1.00  0.00            
ATOM   1248  C   SER    87      81.558 102.152  47.428  1.00  0.00            
ATOM   1249  O   SER    87      82.757 102.488  47.154  1.00  0.00            
ATOM   1250  N   ILE    88      80.835 102.828  48.353  1.00  0.00            
ATOM   1251  H   ILE    88      79.864 102.565  48.449  1.00  0.00            
ATOM   1252  CA  ILE    88      81.425 103.844  49.273  1.00  0.00            
ATOM   1253  HA  ILE    88      82.079 104.557  48.771  1.00  0.00            
ATOM   1254  CB  ILE    88      80.269 104.673  49.973  1.00  0.00            
ATOM   1255  HB  ILE    88      79.794 103.929  50.613  1.00  0.00            
ATOM   1256  CG2 ILE    88      80.811 105.812  50.836  1.00  0.00            
ATOM   1257 HG21 ILE    88      79.954 106.143  51.421  1.00  0.00            
ATOM   1258 HG22 ILE    88      81.656 105.596  51.491  1.00  0.00            
ATOM   1259 HG23 ILE    88      81.268 106.693  50.385  1.00  0.00            
ATOM   1260  CG1 ILE    88      79.139 105.290  49.143  1.00  0.00            
ATOM   1261 HG11 ILE    88      78.414 105.840  49.744  1.00  0.00            
ATOM   1262 HG12 ILE    88      78.672 104.395  48.730  1.00  0.00            
ATOM   1263  CD  ILE    88      79.781 106.168  48.058  1.00  0.00            
ATOM   1264  HD1 ILE    88      80.181 107.073  48.516  1.00  0.00            
ATOM   1265  HD2 ILE    88      80.485 105.591  47.458  1.00  0.00            
ATOM   1266  HD3 ILE    88      78.921 106.447  47.449  1.00  0.00            
ATOM   1267  C   ILE    88      82.483 103.209  50.206  1.00  0.00            
ATOM   1268  O   ILE    88      83.505 103.865  50.483  1.00  0.00            
ATOM   1269  N   ALA    89      82.349 101.910  50.510  1.00  0.00            
ATOM   1270  H   ALA    89      81.486 101.489  50.196  1.00  0.00            
ATOM   1271  CA  ALA    89      83.423 101.121  51.134  1.00  0.00            
ATOM   1272  HA  ALA    89      83.781 101.554  52.068  1.00  0.00            
ATOM   1273  CB  ALA    89      82.899  99.693  51.374  1.00  0.00            
ATOM   1274  HB1 ALA    89      82.921  99.054  50.491  1.00  0.00            
ATOM   1275  HB2 ALA    89      83.579  99.127  52.010  1.00  0.00            
ATOM   1276  HB3 ALA    89      81.963  99.562  51.918  1.00  0.00            
ATOM   1277  C   ALA    89      84.724 101.074  50.352  1.00  0.00            
ATOM   1278  O   ALA    89      85.754 101.495  50.913  1.00  0.00            
ATOM   1279  N   ALA    90      84.710 100.811  49.021  1.00  0.00            
ATOM   1280  H   ALA    90      83.888 100.467  48.546  1.00  0.00            
ATOM   1281  CA  ALA    90      85.793 100.831  48.094  1.00  0.00            
ATOM   1282  HA  ALA    90      86.629 100.183  48.355  1.00  0.00            
ATOM   1283  CB  ALA    90      85.350 100.344  46.688  1.00  0.00            
ATOM   1284  HB1 ALA    90      86.272 100.169  46.132  1.00  0.00            
ATOM   1285  HB2 ALA    90      84.872  99.367  46.768  1.00  0.00            
ATOM   1286  HB3 ALA    90      84.817 101.167  46.214  1.00  0.00            
ATOM   1287  C   ALA    90      86.421 102.213  47.986  1.00  0.00            
ATOM   1288  O   ALA    90      87.638 102.344  48.164  1.00  0.00            
ATOM   1289  N   ALA    91      85.592 103.311  47.822  1.00  0.00            
ATOM   1290  H   ALA    91      84.605 103.171  47.658  1.00  0.00            
ATOM   1291  CA  ALA    91      86.078 104.685  47.980  1.00  0.00            
ATOM   1292  HA  ALA    91      86.965 104.679  47.346  1.00  0.00            
ATOM   1293  CB  ALA    91      84.955 105.639  47.646  1.00  0.00            
ATOM   1294  HB1 ALA    91      84.097 105.447  48.289  1.00  0.00            
ATOM   1295  HB2 ALA    91      85.228 106.670  47.875  1.00  0.00            
ATOM   1296  HB3 ALA    91      84.602 105.510  46.622  1.00  0.00            
ATOM   1297  C   ALA    91      86.649 105.106  49.315  1.00  0.00            
ATOM   1298  O   ALA    91      87.138 106.293  49.441  1.00  0.00            
ATOM   1299  N   THR    92      86.600 104.259  50.349  1.00  0.00            
ATOM   1300  H   THR    92      86.097 103.415  50.114  1.00  0.00            
ATOM   1301  CA  THR    92      86.963 104.548  51.754  1.00  0.00            
ATOM   1302  HA  THR    92      86.512 103.699  52.269  1.00  0.00            
ATOM   1303  CB  THR    92      88.431 104.535  52.133  1.00  0.00            
ATOM   1304  HB  THR    92      88.413 104.587  53.222  1.00  0.00            
ATOM   1305  CG2 THR    92      89.111 103.269  51.800  1.00  0.00            
ATOM   1306 HG21 THR    92      90.091 103.188  52.270  1.00  0.00            
ATOM   1307 HG22 THR    92      88.544 102.403  52.142  1.00  0.00            
ATOM   1308 HG23 THR    92      89.334 103.312  50.733  1.00  0.00            
ATOM   1309  OG1 THR    92      89.144 105.631  51.612  1.00  0.00            
ATOM   1310  HG1 THR    92      88.522 106.359  51.682  1.00  0.00            
ATOM   1311  C   THR    92      86.164 105.778  52.266  1.00  0.00            
ATOM   1312  O   THR    92      86.790 106.701  52.833  1.00  0.00            
ATOM   1313  N   GLY    93      84.870 105.782  52.058  1.00  0.00            
ATOM   1314  H   GLY    93      84.452 104.991  51.589  1.00  0.00            
ATOM   1315  CA  GLY    93      84.004 106.855  52.584  1.00  0.00            
ATOM   1316  HA1 GLY    93      84.555 107.227  53.448  1.00  0.00            
ATOM   1317  HA2 GLY    93      82.983 106.558  52.825  1.00  0.00            
ATOM   1318  C   GLY    93      83.848 107.986  51.592  1.00  0.00            
ATOM   1319  O   GLY    93      83.952 107.847  50.340  1.00  0.00            
ATOM   1320  N   PHE    94      83.597 109.102  52.230  1.00  0.00            
ATOM   1321  H   PHE    94      83.661 109.148  53.237  1.00  0.00            
ATOM   1322  CA  PHE    94      83.453 110.399  51.576  1.00  0.00            
ATOM   1323  HA  PHE    94      83.300 110.245  50.508  1.00  0.00            
ATOM   1324  CB  PHE    94      82.171 111.104  51.967  1.00  0.00            
ATOM   1325  HB1 PHE    94      81.937 111.898  51.258  1.00  0.00            
ATOM   1326  HB2 PHE    94      82.376 111.648  52.890  1.00  0.00            
ATOM   1327  CG  PHE    94      80.896 110.266  52.024  1.00  0.00            
ATOM   1328  CD1 PHE    94      80.059 110.277  53.178  1.00  0.00            
ATOM   1329  HD1 PHE    94      80.332 110.711  54.129  1.00  0.00            
ATOM   1330  CE1 PHE    94      78.799 109.686  53.163  1.00  0.00            
ATOM   1331  HE1 PHE    94      78.159 109.591  54.028  1.00  0.00            
ATOM   1332  CZ  PHE    94      78.376 108.959  52.005  1.00  0.00            
ATOM   1333  HZ  PHE    94      77.442 108.423  51.917  1.00  0.00            
ATOM   1334  CE2 PHE    94      79.179 108.909  50.869  1.00  0.00            
ATOM   1335  HE2 PHE    94      78.833 108.350  50.012  1.00  0.00            
ATOM   1336  CD2 PHE    94      80.381 109.671  50.861  1.00  0.00            
ATOM   1337  HD2 PHE    94      80.914 109.749  49.925  1.00  0.00            
ATOM   1338  C   PHE    94      84.689 111.269  51.773  1.00  0.00            
ATOM   1339  O   PHE    94      85.470 111.138  52.773  1.00  0.00            
ATOM   1340  N   VAL    95      84.879 112.297  50.890  1.00  0.00            
ATOM   1341  H   VAL    95      84.200 112.410  50.151  1.00  0.00            
ATOM   1342  CA  VAL    95      85.992 113.292  50.980  1.00  0.00            
ATOM   1343  HA  VAL    95      86.892 112.678  50.965  1.00  0.00            
ATOM   1344  CB  VAL    95      86.000 114.387  49.926  1.00  0.00            
ATOM   1345  HB  VAL    95      86.887 115.019  49.976  1.00  0.00            
ATOM   1346  CG1 VAL    95      86.158 113.662  48.596  1.00  0.00            
ATOM   1347 HG11 VAL    95      86.993 112.961  48.600  1.00  0.00            
ATOM   1348 HG12 VAL    95      85.253 113.080  48.418  1.00  0.00            
ATOM   1349 HG13 VAL    95      86.324 114.458  47.870  1.00  0.00            
ATOM   1350  CG2 VAL    95      84.736 115.285  49.901  1.00  0.00            
ATOM   1351 HG21 VAL    95      84.605 115.711  50.896  1.00  0.00            
ATOM   1352 HG22 VAL    95      84.962 116.039  49.146  1.00  0.00            
ATOM   1353 HG23 VAL    95      83.855 114.738  49.566  1.00  0.00            
ATOM   1354  C   VAL    95      86.104 113.916  52.354  1.00  0.00            
ATOM   1355  O   VAL    95      85.087 114.325  52.969  1.00  0.00            
ATOM   1356  N   LYS    96      87.315 114.007  52.782  1.00  0.00            
ATOM   1357  H   LYS    96      88.051 113.786  52.126  1.00  0.00            
ATOM   1358  CA  LYS    96      87.710 114.591  54.016  1.00  0.00            
ATOM   1359  HA  LYS    96      87.050 114.329  54.842  1.00  0.00            
ATOM   1360  CB  LYS    96      89.114 114.065  54.318  1.00  0.00            
ATOM   1361  HB1 LYS    96      89.531 114.534  55.209  1.00  0.00            
ATOM   1362  HB2 LYS    96      89.747 114.336  53.472  1.00  0.00            
ATOM   1363  CG  LYS    96      89.311 112.533  54.480  1.00  0.00            
ATOM   1364  HG1 LYS    96      90.360 112.237  54.489  1.00  0.00            
ATOM   1365  HG2 LYS    96      88.986 112.016  53.577  1.00  0.00            
ATOM   1366  CD  LYS    96      88.535 111.871  55.617  1.00  0.00            
ATOM   1367  HD1 LYS    96      89.049 110.917  55.728  1.00  0.00            
ATOM   1368  HD2 LYS    96      87.490 111.738  55.335  1.00  0.00            
ATOM   1369  CE  LYS    96      88.696 112.659  56.950  1.00  0.00            
ATOM   1370  HE1 LYS    96      88.138 113.593  56.897  1.00  0.00            
ATOM   1371  HE2 LYS    96      89.744 112.949  57.020  1.00  0.00            
ATOM   1372  NZ  LYS    96      88.188 111.928  58.059  1.00  0.00            
ATOM   1373  HZ1 LYS    96      87.211 111.707  57.928  1.00  0.00            
ATOM   1374  HZ2 LYS    96      88.674 111.049  58.172  1.00  0.00            
ATOM   1375  HZ3 LYS    96      88.061 112.436  58.922  1.00  0.00            
ATOM   1376  C   LYS    96      87.710 116.144  53.865  1.00  0.00            
ATOM   1377  O   LYS    96      88.063 116.699  52.818  1.00  0.00            
ATOM   1378  N   LYS    97      87.354 116.810  54.949  1.00  0.00            
ATOM   1379  H   LYS    97      86.939 116.236  55.669  1.00  0.00            
ATOM   1380  CA  LYS    97      87.606 118.226  55.084  1.00  0.00            
ATOM   1381  HA  LYS    97      87.038 118.701  54.284  1.00  0.00            
ATOM   1382  CB  LYS    97      86.969 118.806  56.372  1.00  0.00            
ATOM   1383  HB1 LYS    97      87.100 119.883  56.268  1.00  0.00            
ATOM   1384  HB2 LYS    97      87.445 118.384  57.257  1.00  0.00            
ATOM   1385  CG  LYS    97      85.406 118.619  56.382  1.00  0.00            
ATOM   1386  HG1 LYS    97      85.080 117.583  56.288  1.00  0.00            
ATOM   1387  HG2 LYS    97      85.122 119.121  55.457  1.00  0.00            
ATOM   1388  CD  LYS    97      84.645 119.322  57.520  1.00  0.00            
ATOM   1389  HD1 LYS    97      84.922 120.371  57.619  1.00  0.00            
ATOM   1390  HD2 LYS    97      84.898 118.833  58.461  1.00  0.00            
ATOM   1391  CE  LYS    97      83.161 119.215  57.459  1.00  0.00            
ATOM   1392  HE1 LYS    97      82.878 118.201  57.176  1.00  0.00            
ATOM   1393  HE2 LYS    97      82.802 119.875  56.668  1.00  0.00            
ATOM   1394  NZ  LYS    97      82.585 119.642  58.776  1.00  0.00            
ATOM   1395  HZ1 LYS    97      82.882 120.582  58.994  1.00  0.00            
ATOM   1396  HZ2 LYS    97      81.575 119.618  58.748  1.00  0.00            
ATOM   1397  HZ3 LYS    97      82.988 119.029  59.470  1.00  0.00            
ATOM   1398  C   LYS    97      89.083 118.632  55.015  1.00  0.00            
ATOM   1399  O   LYS    97      89.386 119.743  54.600  1.00  0.00            
ATOM   1400  N   ASP    98      90.004 117.804  55.518  1.00  0.00            
ATOM   1401  H   ASP    98      89.698 116.960  55.979  1.00  0.00            
ATOM   1402  CA  ASP    98      91.477 117.885  55.294  1.00  0.00            
ATOM   1403  HA  ASP    98      91.663 118.958  55.349  1.00  0.00            
ATOM   1404  CB  ASP    98      92.293 117.378  56.485  1.00  0.00            
ATOM   1405  HB1 ASP    98      93.340 117.425  56.187  1.00  0.00            
ATOM   1406  HB2 ASP    98      91.987 116.374  56.780  1.00  0.00            
ATOM   1407  CG  ASP    98      92.195 118.245  57.787  1.00  0.00            
ATOM   1408  OD1 ASP    98      91.628 119.343  57.780  1.00  0.00            
ATOM   1409  OD2 ASP    98      92.788 117.750  58.790  1.00  0.00            
ATOM   1410  C   ASP    98      91.852 117.501  53.889  1.00  0.00            
ATOM   1411  O   ASP    98      91.661 116.335  53.528  1.00  0.00            
ATOM   1412  N   GLN    99      92.433 118.407  53.133  1.00  0.00            
ATOM   1413  H   GLN    99      92.330 119.376  53.399  1.00  0.00            
ATOM   1414  CA  GLN    99      93.159 118.008  51.918  1.00  0.00            
ATOM   1415  HA  GLN    99      92.625 117.164  51.483  1.00  0.00            
ATOM   1416  CB  GLN    99      93.173 119.077  50.822  1.00  0.00            
ATOM   1417  HB1 GLN    99      93.923 118.777  50.089  1.00  0.00            
ATOM   1418  HB2 GLN    99      93.473 120.032  51.252  1.00  0.00            
ATOM   1419  CG  GLN    99      91.782 119.158  50.136  1.00  0.00            
ATOM   1420  HG1 GLN    99      91.011 119.216  50.904  1.00  0.00            
ATOM   1421  HG2 GLN    99      91.738 118.154  49.714  1.00  0.00            
ATOM   1422  CD  GLN    99      91.749 120.260  49.028  1.00  0.00            
ATOM   1423  OE1 GLN    99      91.272 121.389  49.225  1.00  0.00            
ATOM   1424  NE2 GLN    99      92.361 120.010  47.871  1.00  0.00            
ATOM   1425 HE21 GLN    99      92.764 119.155  47.514  1.00  0.00            
ATOM   1426 HE22 GLN    99      92.531 120.850  47.337  1.00  0.00            
ATOM   1427  C   GLN    99      94.640 117.685  52.201  1.00  0.00            
ATOM   1428  O   GLN    99      95.386 118.495  52.817  1.00  0.00            
ATOM   1429  N   LEU   100      95.056 116.435  52.018  1.00  0.00            
ATOM   1430  H   LEU   100      94.401 115.858  51.511  1.00  0.00            
ATOM   1431  CA  LEU   100      96.411 115.873  52.236  1.00  0.00            
ATOM   1432  HA  LEU   100      96.390 114.786  52.158  1.00  0.00            
ATOM   1433  CB  LEU   100      97.336 116.383  51.147  1.00  0.00            
ATOM   1434  HB1 LEU   100      98.328 115.992  51.372  1.00  0.00            
ATOM   1435  HB2 LEU   100      97.382 117.468  51.245  1.00  0.00            
ATOM   1436  CG  LEU   100      96.955 115.805  49.757  1.00  0.00            
ATOM   1437  HG  LEU   100      96.154 116.455  49.406  1.00  0.00            
ATOM   1438  CD1 LEU   100      98.112 116.030  48.788  1.00  0.00            
ATOM   1439 HD11 LEU   100      97.949 115.617  47.793  1.00  0.00            
ATOM   1440 HD12 LEU   100      98.220 117.109  48.674  1.00  0.00            
ATOM   1441 HD13 LEU   100      99.097 115.837  49.212  1.00  0.00            
ATOM   1442  CD2 LEU   100      96.533 114.361  49.552  1.00  0.00            
ATOM   1443 HD21 LEU   100      97.321 113.625  49.714  1.00  0.00            
ATOM   1444 HD22 LEU   100      95.830 114.078  50.336  1.00  0.00            
ATOM   1445 HD23 LEU   100      96.252 114.167  48.517  1.00  0.00            
ATOM   1446  C   LEU   100      96.891 116.157  53.651  1.00  0.00            
ATOM   1447  O   LEU   100      98.010 116.567  53.896  1.00  0.00            
ATOM   1448  N   GLY   101      96.000 115.848  54.635  1.00  0.00            
ATOM   1449  H   GLY   101      95.067 115.487  54.498  1.00  0.00            
ATOM   1450  CA  GLY   101      96.390 116.159  56.060  1.00  0.00            
ATOM   1451  HA1 GLY   101      97.322 115.630  56.258  1.00  0.00            
ATOM   1452  HA2 GLY   101      95.711 115.671  56.760  1.00  0.00            
ATOM   1453  C   GLY   101      96.441 117.585  56.547  1.00  0.00            
ATOM   1454  O   GLY   101      96.835 117.795  57.671  1.00  0.00            
ATOM   1455  N   LYS   102      96.207 118.565  55.661  1.00  0.00            
ATOM   1456  H   LYS   102      95.945 118.320  54.717  1.00  0.00            
ATOM   1457  CA  LYS   102      96.245 119.979  56.019  1.00  0.00            
ATOM   1458  HA  LYS   102      96.826 120.126  56.929  1.00  0.00            
ATOM   1459  CB  LYS   102      96.921 120.787  54.953  1.00  0.00            
ATOM   1460  HB1 LYS   102      97.070 121.831  55.230  1.00  0.00            
ATOM   1461  HB2 LYS   102      96.380 120.756  54.007  1.00  0.00            
ATOM   1462  CG  LYS   102      98.432 120.257  54.746  1.00  0.00            
ATOM   1463  HG1 LYS   102      98.511 119.208  54.460  1.00  0.00            
ATOM   1464  HG2 LYS   102      98.965 120.311  55.695  1.00  0.00            
ATOM   1465  CD  LYS   102      99.154 121.177  53.783  1.00  0.00            
ATOM   1466  HD1 LYS   102      99.025 122.204  54.123  1.00  0.00            
ATOM   1467  HD2 LYS   102      98.680 121.075  52.807  1.00  0.00            
ATOM   1468  CE  LYS   102     100.688 120.900  53.585  1.00  0.00            
ATOM   1469  HE1 LYS   102     100.941 121.687  52.874  1.00  0.00            
ATOM   1470  HE2 LYS   102     100.843 119.917  53.140  1.00  0.00            
ATOM   1471  NZ  LYS   102     101.500 121.013  54.805  1.00  0.00            
ATOM   1472  HZ1 LYS   102     101.440 121.982  55.083  1.00  0.00            
ATOM   1473  HZ2 LYS   102     101.264 120.272  55.450  1.00  0.00            
ATOM   1474  HZ3 LYS   102     102.491 120.966  54.618  1.00  0.00            
ATOM   1475  C   LYS   102      94.803 120.533  56.226  1.00  0.00            
ATOM   1476  O   LYS   102      93.870 120.102  55.553  1.00  0.00            
ATOM   1477  N   ASN   103      94.566 121.513  57.071  1.00  0.00            
ATOM   1478  H   ASN   103      95.422 121.884  57.458  1.00  0.00            
ATOM   1479  CA  ASN   103      93.418 122.397  57.118  1.00  0.00            
ATOM   1480  HA  ASN   103      92.543 121.850  56.767  1.00  0.00            
ATOM   1481  CB  ASN   103      93.113 122.795  58.569  1.00  0.00            
ATOM   1482  HB1 ASN   103      93.171 121.973  59.283  1.00  0.00            
ATOM   1483  HB2 ASN   103      92.080 123.139  58.622  1.00  0.00            
ATOM   1484  CG  ASN   103      93.945 123.911  59.130  1.00  0.00            
ATOM   1485  OD1 ASN   103      94.872 124.350  58.553  1.00  0.00            
ATOM   1486  ND2 ASN   103      93.599 124.401  60.360  1.00  0.00            
ATOM   1487 HD21 ASN   103      92.772 124.076  60.840  1.00  0.00            
ATOM   1488 HD22 ASN   103      94.039 125.243  60.702  1.00  0.00            
ATOM   1489  C   ASN   103      93.371 123.555  56.118  1.00  0.00            
ATOM   1490  O   ASN   103      94.374 123.872  55.479  1.00  0.00            
ATOM   1491  N   GLU   104      92.261 124.238  55.910  1.00  0.00            
ATOM   1492  H   GLU   104      91.453 123.919  56.423  1.00  0.00            
ATOM   1493  CA  GLU   104      92.047 125.447  55.006  1.00  0.00            
ATOM   1494  HA  GLU   104      92.383 125.125  54.020  1.00  0.00            
ATOM   1495  CB  GLU   104      90.593 126.031  55.075  1.00  0.00            
ATOM   1496  HB1 GLU   104      90.509 126.597  54.147  1.00  0.00            
ATOM   1497  HB2 GLU   104      90.466 126.619  55.984  1.00  0.00            
ATOM   1498  CG  GLU   104      89.445 124.968  55.098  1.00  0.00            
ATOM   1499  HG1 GLU   104      89.410 124.538  56.099  1.00  0.00            
ATOM   1500  HG2 GLU   104      89.563 124.088  54.466  1.00  0.00            
ATOM   1501  CD  GLU   104      88.142 125.535  54.759  1.00  0.00            
ATOM   1502  OE1 GLU   104      87.258 124.722  54.304  1.00  0.00            
ATOM   1503  OE2 GLU   104      87.846 126.730  54.938  1.00  0.00            
ATOM   1504  C   GLU   104      92.980 126.552  55.366  1.00  0.00            
ATOM   1505  O   GLU   104      93.451 127.216  54.432  1.00  0.00            
ATOM   1506  N   GLU   105      93.312 126.804  56.668  1.00  0.00            
ATOM   1507  H   GLU   105      92.784 126.382  57.418  1.00  0.00            
ATOM   1508  CA  GLU   105      94.325 127.821  57.021  1.00  0.00            
ATOM   1509  HA  GLU   105      94.185 128.701  56.394  1.00  0.00            
ATOM   1510  CB  GLU   105      94.024 128.284  58.461  1.00  0.00            
ATOM   1511  HB1 GLU   105      94.336 127.604  59.254  1.00  0.00            
ATOM   1512  HB2 GLU   105      92.966 128.471  58.642  1.00  0.00            
ATOM   1513  CG  GLU   105      94.701 129.615  58.750  1.00  0.00            
ATOM   1514  HG1 GLU   105      95.783 129.483  58.766  1.00  0.00            
ATOM   1515  HG2 GLU   105      94.279 129.965  59.691  1.00  0.00            
ATOM   1516  CD  GLU   105      94.230 130.707  57.845  1.00  0.00            
ATOM   1517  OE1 GLU   105      93.076 131.101  57.933  1.00  0.00            
ATOM   1518  OE2 GLU   105      95.075 131.358  57.186  1.00  0.00            
ATOM   1519  C   GLU   105      95.749 127.466  56.719  1.00  0.00            
ATOM   1520  O   GLU   105      96.594 128.352  56.631  1.00  0.00            
ATOM   1521  N   GLY   106      96.069 126.200  56.526  1.00  0.00            
ATOM   1522  H   GLY   106      95.313 125.533  56.475  1.00  0.00            
ATOM   1523  CA  GLY   106      97.403 125.787  56.302  1.00  0.00            
ATOM   1524  HA1 GLY   106      97.953 126.647  55.921  1.00  0.00            
ATOM   1525  HA2 GLY   106      97.394 125.093  55.462  1.00  0.00            
ATOM   1526  C   GLY   106      98.244 125.171  57.391  1.00  0.00            
ATOM   1527  O   GLY   106      99.464 125.021  57.255  1.00  0.00            
ATOM   1528  N   ALA   107      97.563 124.611  58.375  1.00  0.00            
ATOM   1529  H   ALA   107      96.554 124.653  58.381  1.00  0.00            
ATOM   1530  CA  ALA   107      98.299 123.894  59.454  1.00  0.00            
ATOM   1531  HA  ALA   107      99.203 124.473  59.647  1.00  0.00            
ATOM   1532  CB  ALA   107      97.503 123.788  60.770  1.00  0.00            
ATOM   1533  HB1 ALA   107      97.961 123.114  61.494  1.00  0.00            
ATOM   1534  HB2 ALA   107      97.474 124.795  61.188  1.00  0.00            
ATOM   1535  HB3 ALA   107      96.474 123.544  60.503  1.00  0.00            
ATOM   1536  C   ALA   107      98.741 122.483  58.984  1.00  0.00            
ATOM   1537  O   ALA   107      97.984 121.740  58.405  1.00  0.00            
ATOM   1538  N   PRO   108      99.988 122.043  59.262  1.00  0.00            
ATOM   1539  CD  PRO   108     101.000 122.720  60.041  1.00  0.00            
ATOM   1540  HD1 PRO   108     100.586 123.050  60.994  1.00  0.00            
ATOM   1541  HD2 PRO   108     101.366 123.463  59.332  1.00  0.00            
ATOM   1542  CG  PRO   108     102.084 121.670  60.315  1.00  0.00            
ATOM   1543  HG1 PRO   108     101.888 121.152  61.254  1.00  0.00            
ATOM   1544  HG2 PRO   108     103.073 122.121  60.391  1.00  0.00            
ATOM   1545  CB  PRO   108     101.989 120.843  59.086  1.00  0.00            
ATOM   1546  HB1 PRO   108     102.414 119.858  59.280  1.00  0.00            
ATOM   1547  HB2 PRO   108     102.382 121.436  58.261  1.00  0.00            
ATOM   1548  CA  PRO   108     100.477 120.746  58.861  1.00  0.00            
ATOM   1549  HA  PRO   108     100.329 120.723  57.782  1.00  0.00            
ATOM   1550  C   PRO   108      99.839 119.538  59.548  1.00  0.00            
ATOM   1551  O   PRO   108      99.425 119.552  60.700  1.00  0.00            
ATOM   1552  N   GLN   109      99.813 118.405  58.814  1.00  0.00            
ATOM   1553  H   GLN   109      99.929 118.477  57.813  1.00  0.00            
ATOM   1554  CA  GLN   109      99.493 117.038  59.351  1.00  0.00            
ATOM   1555  HA  GLN   109      98.463 117.074  59.707  1.00  0.00            
ATOM   1556  CB  GLN   109      99.557 116.009  58.145  1.00  0.00            
ATOM   1557  HB1 GLN   109     100.568 115.619  58.026  1.00  0.00            
ATOM   1558  HB2 GLN   109      99.080 116.421  57.256  1.00  0.00            
ATOM   1559  CG  GLN   109      98.667 114.784  58.332  1.00  0.00            
ATOM   1560  HG1 GLN   109      97.626 115.064  58.492  1.00  0.00            
ATOM   1561  HG2 GLN   109      98.927 114.358  59.301  1.00  0.00            
ATOM   1562  CD  GLN   109      98.795 113.717  57.271  1.00  0.00            
ATOM   1563  OE1 GLN   109      98.804 113.963  56.052  1.00  0.00            
ATOM   1564  NE2 GLN   109      98.721 112.511  57.691  1.00  0.00            
ATOM   1565 HE21 GLN   109      98.765 112.227  58.659  1.00  0.00            
ATOM   1566 HE22 GLN   109      98.583 111.761  57.029  1.00  0.00            
ATOM   1567  C   GLN   109     100.292 116.589  60.580  1.00  0.00            
ATOM   1568  O   GLN   109     101.543 116.617  60.597  1.00  0.00            
ATOM   1569  N   GLU   110      99.586 115.929  61.474  1.00  0.00            
ATOM   1570  H   GLU   110      98.590 116.038  61.349  1.00  0.00            
ATOM   1571  CA  GLU   110     100.132 115.393  62.686  1.00  0.00            
ATOM   1572  HA  GLU   110     101.196 115.630  62.718  1.00  0.00            
ATOM   1573  CB  GLU   110      99.522 116.090  63.891  1.00  0.00            
ATOM   1574  HB1 GLU   110      99.829 115.510  64.762  1.00  0.00            
ATOM   1575  HB2 GLU   110      98.435 116.056  63.953  1.00  0.00            
ATOM   1576  CG  GLU   110      99.918 117.599  63.966  1.00  0.00            
ATOM   1577  HG1 GLU   110      99.507 118.041  64.874  1.00  0.00            
ATOM   1578  HG2 GLU   110      99.445 118.097  63.120  1.00  0.00            
ATOM   1579  CD  GLU   110     101.433 117.779  64.008  1.00  0.00            
ATOM   1580  OE1 GLU   110     102.141 116.874  64.447  1.00  0.00            
ATOM   1581  OE2 GLU   110     101.816 118.958  63.818  1.00  0.00            
ATOM   1582  C   GLU   110     100.037 113.833  62.793  1.00  0.00            
ATOM   1583  O   GLU   110      99.518 113.129  61.936  1.00  0.00            
ATOM   1584  N   GLY   111     100.654 113.285  63.836  1.00  0.00            
ATOM   1585  H   GLY   111     101.050 113.914  64.519  1.00  0.00            
ATOM   1586  CA  GLY   111     100.541 111.883  64.320  1.00  0.00            
ATOM   1587  HA1 GLY   111      99.506 111.622  64.543  1.00  0.00            
ATOM   1588  HA2 GLY   111     101.216 111.754  65.165  1.00  0.00            
ATOM   1589  C   GLY   111     101.130 110.866  63.268  1.00  0.00            
ATOM   1590  O   GLY   111     100.835 109.662  63.312  1.00  0.00            
ATOM   1591  N   ILE   112     101.844 111.301  62.249  1.00  0.00            
ATOM   1592  H   ILE   112     101.936 112.304  62.180  1.00  0.00            
ATOM   1593  CA  ILE   112     102.556 110.523  61.224  1.00  0.00            
ATOM   1594  HA  ILE   112     101.738 109.910  60.846  1.00  0.00            
ATOM   1595  CB  ILE   112     102.990 111.294  59.921  1.00  0.00            
ATOM   1596  HB  ILE   112     103.541 110.634  59.251  1.00  0.00            
ATOM   1597  CG2 ILE   112     101.769 111.640  59.057  1.00  0.00            
ATOM   1598 HG21 ILE   112     102.023 112.084  58.095  1.00  0.00            
ATOM   1599 HG22 ILE   112     101.281 110.682  58.877  1.00  0.00            
ATOM   1600 HG23 ILE   112     101.129 112.366  59.559  1.00  0.00            
ATOM   1601  CG1 ILE   112     103.806 112.647  59.923  1.00  0.00            
ATOM   1602 HG11 ILE   112     103.260 113.442  60.431  1.00  0.00            
ATOM   1603 HG12 ILE   112     103.962 112.967  58.892  1.00  0.00            
ATOM   1604  CD  ILE   112     105.117 112.527  60.686  1.00  0.00            
ATOM   1605  HD1 ILE   112     105.611 113.495  60.596  1.00  0.00            
ATOM   1606  HD2 ILE   112     104.822 112.345  61.719  1.00  0.00            
ATOM   1607  HD3 ILE   112     105.858 111.842  60.275  1.00  0.00            
ATOM   1608  C   ILE   112     103.592 109.506  61.802  1.00  0.00            
ATOM   1609  O   ILE   112     104.207 109.837  62.841  1.00  0.00            
ATOM   1610  N   LEU   113     103.954 108.492  61.011  1.00  0.00            
ATOM   1611  H   LEU   113     103.383 108.384  60.184  1.00  0.00            
ATOM   1612  CA  LEU   113     105.163 107.702  61.186  1.00  0.00            
ATOM   1613  HA  LEU   113     105.527 107.887  62.196  1.00  0.00            
ATOM   1614  CB  LEU   113     104.829 106.193  61.198  1.00  0.00            
ATOM   1615  HB1 LEU   113     105.752 105.615  61.152  1.00  0.00            
ATOM   1616  HB2 LEU   113     104.028 106.044  60.474  1.00  0.00            
ATOM   1617  CG  LEU   113     104.150 105.835  62.537  1.00  0.00            
ATOM   1618  HG  LEU   113     103.185 106.341  62.581  1.00  0.00            
ATOM   1619  CD1 LEU   113     103.859 104.353  62.484  1.00  0.00            
ATOM   1620 HD11 LEU   113     103.458 104.069  63.457  1.00  0.00            
ATOM   1621 HD12 LEU   113     103.079 104.167  61.745  1.00  0.00            
ATOM   1622 HD13 LEU   113     104.737 103.756  62.240  1.00  0.00            
ATOM   1623  CD2 LEU   113     104.939 106.101  63.849  1.00  0.00            
ATOM   1624 HD21 LEU   113     104.959 107.175  64.032  1.00  0.00            
ATOM   1625 HD22 LEU   113     104.319 105.738  64.668  1.00  0.00            
ATOM   1626 HD23 LEU   113     105.911 105.614  63.931  1.00  0.00            
ATOM   1627  C   LEU   113     106.227 107.974  60.104  1.00  0.00            
ATOM   1628  O   LEU   113     105.910 107.941  58.923  1.00  0.00            
ATOM   1629  N   GLU   114     107.463 108.246  60.528  1.00  0.00            
ATOM   1630  H   GLU   114     107.636 108.238  61.523  1.00  0.00            
ATOM   1631  CA  GLU   114     108.585 108.375  59.607  1.00  0.00            
ATOM   1632  HA  GLU   114     108.493 109.297  59.032  1.00  0.00            
ATOM   1633  CB  GLU   114     109.904 108.647  60.457  1.00  0.00            
ATOM   1634  HB1 GLU   114     110.756 108.536  59.787  1.00  0.00            
ATOM   1635  HB2 GLU   114     109.874 107.953  61.297  1.00  0.00            
ATOM   1636  CG  GLU   114     110.008 110.022  61.088  1.00  0.00            
ATOM   1637  HG1 GLU   114     109.083 110.294  61.597  1.00  0.00            
ATOM   1638  HG2 GLU   114     110.195 110.767  60.314  1.00  0.00            
ATOM   1639  CD  GLU   114     111.120 110.095  62.189  1.00  0.00            
ATOM   1640  OE1 GLU   114     110.998 111.035  63.026  1.00  0.00            
ATOM   1641  OE2 GLU   114     112.122 109.338  62.099  1.00  0.00            
ATOM   1642  C   GLU   114     108.769 107.213  58.626  1.00  0.00            
ATOM   1643  O   GLU   114     109.254 107.541  57.544  1.00  0.00            
ATOM   1644  N   ASP   115     108.330 105.985  58.997  1.00  0.00            
ATOM   1645  H   ASP   115     107.924 105.939  59.920  1.00  0.00            
ATOM   1646  CA  ASP   115     108.351 104.713  58.170  1.00  0.00            
ATOM   1647  HA  ASP   115     109.062 104.785  57.347  1.00  0.00            
ATOM   1648  CB  ASP   115     108.925 103.519  59.020  1.00  0.00            
ATOM   1649  HB1 ASP   115     110.000 103.657  59.133  1.00  0.00            
ATOM   1650  HB2 ASP   115     108.836 102.598  58.444  1.00  0.00            
ATOM   1651  CG  ASP   115     108.385 103.214  60.450  1.00  0.00            
ATOM   1652  OD1 ASP   115     107.477 103.905  60.955  1.00  0.00            
ATOM   1653  OD2 ASP   115     108.803 102.171  60.947  1.00  0.00            
ATOM   1654  C   ASP   115     107.018 104.448  57.539  1.00  0.00            
ATOM   1655  O   ASP   115     106.664 103.273  57.344  1.00  0.00            
ATOM   1656  N   MET   116     106.201 105.470  57.298  1.00  0.00            
ATOM   1657  H   MET   116     106.507 106.417  57.473  1.00  0.00            
ATOM   1658  CA  MET   116     104.961 105.371  56.455  1.00  0.00            
ATOM   1659  HA  MET   116     104.805 104.300  56.324  1.00  0.00            
ATOM   1660  CB  MET   116     103.673 105.935  57.106  1.00  0.00            
ATOM   1661  HB1 MET   116     102.923 105.992  56.317  1.00  0.00            
ATOM   1662  HB2 MET   116     103.884 106.882  57.603  1.00  0.00            
ATOM   1663  CG  MET   116     103.239 104.949  58.154  1.00  0.00            
ATOM   1664  HG1 MET   116     102.796 105.644  58.868  1.00  0.00            
ATOM   1665  HG2 MET   116     104.122 104.447  58.551  1.00  0.00            
ATOM   1666  SD  MET   116     101.818 103.864  57.701  1.00  0.00            
ATOM   1667  CE  MET   116     101.760 102.800  59.166  1.00  0.00            
ATOM   1668  HE1 MET   116     102.542 102.049  59.051  1.00  0.00            
ATOM   1669  HE2 MET   116     101.736 103.393  60.080  1.00  0.00            
ATOM   1670  HE3 MET   116     100.830 102.231  59.196  1.00  0.00            
ATOM   1671  C   MET   116     105.205 106.028  55.093  1.00  0.00            
ATOM   1672  O   MET   116     105.605 107.207  55.039  1.00  0.00            
ATOM   1673  N   PRO   117     105.084 105.221  54.019  1.00  0.00            
ATOM   1674  CD  PRO   117     104.998 103.789  54.082  1.00  0.00            
ATOM   1675  HD1 PRO   117     103.968 103.466  54.232  1.00  0.00            
ATOM   1676  HD2 PRO   117     105.590 103.314  54.865  1.00  0.00            
ATOM   1677  CG  PRO   117     105.479 103.276  52.699  1.00  0.00            
ATOM   1678  HG1 PRO   117     104.951 102.384  52.362  1.00  0.00            
ATOM   1679  HG2 PRO   117     106.565 103.232  52.782  1.00  0.00            
ATOM   1680  CB  PRO   117     105.164 104.415  51.771  1.00  0.00            
ATOM   1681  HB1 PRO   117     104.117 104.344  51.475  1.00  0.00            
ATOM   1682  HB2 PRO   117     105.812 104.318  50.900  1.00  0.00            
ATOM   1683  CA  PRO   117     105.349 105.606  52.648  1.00  0.00            
ATOM   1684  HA  PRO   117     106.367 105.959  52.489  1.00  0.00            
ATOM   1685  C   PRO   117     104.379 106.714  52.154  1.00  0.00            
ATOM   1686  O   PRO   117     103.326 106.889  52.791  1.00  0.00            
ATOM   1687  N   VAL   118     104.684 107.532  51.147  1.00  0.00            
ATOM   1688  H   VAL   118     105.525 107.276  50.649  1.00  0.00            
ATOM   1689  CA  VAL   118     103.831 108.637  50.636  1.00  0.00            
ATOM   1690  HA  VAL   118     103.654 109.402  51.392  1.00  0.00            
ATOM   1691  CB  VAL   118     104.492 109.452  49.530  1.00  0.00            
ATOM   1692  HB  VAL   118     103.829 110.282  49.287  1.00  0.00            
ATOM   1693  CG1 VAL   118     105.725 110.125  50.119  1.00  0.00            
ATOM   1694 HG11 VAL   118     105.403 110.803  50.910  1.00  0.00            
ATOM   1695 HG12 VAL   118     106.513 109.436  50.420  1.00  0.00            
ATOM   1696 HG13 VAL   118     106.177 110.820  49.410  1.00  0.00            
ATOM   1697  CG2 VAL   118     104.891 108.670  48.258  1.00  0.00            
ATOM   1698 HG21 VAL   118     105.366 109.357  47.559  1.00  0.00            
ATOM   1699 HG22 VAL   118     105.630 107.903  48.489  1.00  0.00            
ATOM   1700 HG23 VAL   118     103.946 108.341  47.825  1.00  0.00            
ATOM   1701  C   VAL   118     102.411 108.230  50.171  1.00  0.00            
ATOM   1702  O   VAL   118     102.139 107.056  49.796  1.00  0.00            
ATOM   1703  N   ASP   119     101.541 109.170  50.211  1.00  0.00            
ATOM   1704  H   ASP   119     101.865 109.992  50.700  1.00  0.00            
ATOM   1705  CA  ASP   119     100.101 109.146  49.817  1.00  0.00            
ATOM   1706  HA  ASP   119      99.806 108.097  49.822  1.00  0.00            
ATOM   1707  CB  ASP   119      99.236 109.867  50.870  1.00  0.00            
ATOM   1708  HB1 ASP   119      98.176 109.744  50.646  1.00  0.00            
ATOM   1709  HB2 ASP   119      99.583 110.900  50.868  1.00  0.00            
ATOM   1710  CG  ASP   119      99.369 109.382  52.281  1.00  0.00            
ATOM   1711  OD1 ASP   119      99.673 108.173  52.423  1.00  0.00            
ATOM   1712  OD2 ASP   119      99.398 110.178  53.306  1.00  0.00            
ATOM   1713  C   ASP   119      99.820 109.660  48.387  1.00  0.00            
ATOM   1714  O   ASP   119     100.433 110.603  47.908  1.00  0.00            
ATOM   1715  N   PRO   120      98.854 109.047  47.691  1.00  0.00            
ATOM   1716  CD  PRO   120      98.174 107.841  48.306  1.00  0.00            
ATOM   1717  HD1 PRO   120      97.613 108.083  49.208  1.00  0.00            
ATOM   1718  HD2 PRO   120      98.854 107.032  48.575  1.00  0.00            
ATOM   1719  CG  PRO   120      97.313 107.263  47.215  1.00  0.00            
ATOM   1720  HG1 PRO   120      96.296 107.087  47.565  1.00  0.00            
ATOM   1721  HG2 PRO   120      97.738 106.328  46.848  1.00  0.00            
ATOM   1722  CB  PRO   120      97.147 108.370  46.153  1.00  0.00            
ATOM   1723  HB1 PRO   120      96.254 108.955  46.376  1.00  0.00            
ATOM   1724  HB2 PRO   120      97.340 107.960  45.162  1.00  0.00            
ATOM   1725  CA  PRO   120      98.288 109.395  46.380  1.00  0.00            
ATOM   1726  HA  PRO   120      99.009 109.152  45.599  1.00  0.00            
ATOM   1727  C   PRO   120      97.852 110.825  46.189  1.00  0.00            
ATOM   1728  O   PRO   120      97.359 111.523  47.100  1.00  0.00            
ATOM   1729  N   ASP   121      98.062 111.319  44.971  1.00  0.00            
ATOM   1730  H   ASP   121      98.424 110.702  44.258  1.00  0.00            
ATOM   1731  CA  ASP   121      97.602 112.680  44.618  1.00  0.00            
ATOM   1732  HA  ASP   121      97.181 113.212  45.470  1.00  0.00            
ATOM   1733  CB  ASP   121      98.795 113.561  44.171  1.00  0.00            
ATOM   1734  HB1 ASP   121      99.465 113.408  45.016  1.00  0.00            
ATOM   1735  HB2 ASP   121      98.456 114.589  44.044  1.00  0.00            
ATOM   1736  CG  ASP   121      99.543 113.107  42.855  1.00  0.00            
ATOM   1737  OD1 ASP   121     100.651 113.645  42.717  1.00  0.00            
ATOM   1738  OD2 ASP   121      99.087 112.312  42.049  1.00  0.00            
ATOM   1739  C   ASP   121      96.457 112.755  43.560  1.00  0.00            
ATOM   1740  O   ASP   121      95.953 113.866  43.257  1.00  0.00            
ATOM   1741  N   ASN   122      95.991 111.627  43.101  1.00  0.00            
ATOM   1742  H   ASN   122      96.270 110.696  43.377  1.00  0.00            
ATOM   1743  CA  ASN   122      94.980 111.552  41.915  1.00  0.00            
ATOM   1744  HA  ASN   122      94.153 112.172  42.260  1.00  0.00            
ATOM   1745  CB  ASN   122      95.632 111.999  40.646  1.00  0.00            
ATOM   1746  HB1 ASN   122      96.263 112.880  40.764  1.00  0.00            
ATOM   1747  HB2 ASN   122      94.944 112.377  39.890  1.00  0.00            
ATOM   1748  CG  ASN   122      96.434 110.925  39.958  1.00  0.00            
ATOM   1749  OD1 ASN   122      96.031 110.328  38.936  1.00  0.00            
ATOM   1750  ND2 ASN   122      97.591 110.621  40.438  1.00  0.00            
ATOM   1751 HD21 ASN   122      97.920 111.091  41.270  1.00  0.00            
ATOM   1752 HD22 ASN   122      98.224 110.015  39.937  1.00  0.00            
ATOM   1753  C   ASN   122      94.443 110.090  41.744  1.00  0.00            
ATOM   1754  O   ASN   122      95.121 109.172  42.275  1.00  0.00            
ATOM   1755  N   GLU   123      93.508 109.832  40.798  1.00  0.00            
ATOM   1756  H   GLU   123      93.032 110.618  40.378  1.00  0.00            
ATOM   1757  CA  GLU   123      92.861 108.531  40.466  1.00  0.00            
ATOM   1758  HA  GLU   123      92.174 108.745  39.648  1.00  0.00            
ATOM   1759  CB  GLU   123      94.001 107.706  39.716  1.00  0.00            
ATOM   1760  HB1 GLU   123      94.641 107.179  40.424  1.00  0.00            
ATOM   1761  HB2 GLU   123      94.657 108.379  39.164  1.00  0.00            
ATOM   1762  CG  GLU   123      93.434 106.598  38.827  1.00  0.00            
ATOM   1763  HG1 GLU   123      92.746 107.121  38.162  1.00  0.00            
ATOM   1764  HG2 GLU   123      92.867 105.938  39.483  1.00  0.00            
ATOM   1765  CD  GLU   123      94.447 105.883  37.967  1.00  0.00            
ATOM   1766  OE1 GLU   123      94.168 104.767  37.541  1.00  0.00            
ATOM   1767  OE2 GLU   123      95.520 106.439  37.655  1.00  0.00            
ATOM   1768  C   GLU   123      92.154 107.693  41.565  1.00  0.00            
ATOM   1769  O   GLU   123      91.252 106.907  41.246  1.00  0.00            
ATOM   1770  N   ALA   124      92.512 108.009  42.896  1.00  0.00            
ATOM   1771  H   ALA   124      93.252 108.696  42.921  1.00  0.00            
ATOM   1772  CA  ALA   124      91.695 107.744  44.146  1.00  0.00            
ATOM   1773  HA  ALA   124      91.679 106.672  44.346  1.00  0.00            
ATOM   1774  CB  ALA   124      92.354 108.330  45.397  1.00  0.00            
ATOM   1775  HB1 ALA   124      93.326 107.841  45.456  1.00  0.00            
ATOM   1776  HB2 ALA   124      92.468 109.410  45.299  1.00  0.00            
ATOM   1777  HB3 ALA   124      91.771 108.148  46.299  1.00  0.00            
ATOM   1778  C   ALA   124      90.260 108.148  44.107  1.00  0.00            
ATOM   1779  O   ALA   124      90.041 109.198  43.623  1.00  0.00            
ATOM   1780  N   TYR   125      89.312 107.350  44.508  1.00  0.00            
ATOM   1781  H   TYR   125      89.616 106.512  44.981  1.00  0.00            
ATOM   1782  CA  TYR   125      87.938 107.708  44.641  1.00  0.00            
ATOM   1783  HA  TYR   125      87.594 108.115  43.690  1.00  0.00            
ATOM   1784  CB  TYR   125      87.075 106.463  44.968  1.00  0.00            
ATOM   1785  HB1 TYR   125      86.055 106.843  45.030  1.00  0.00            
ATOM   1786  HB2 TYR   125      87.379 106.088  45.946  1.00  0.00            
ATOM   1787  CG  TYR   125      87.126 105.396  43.840  1.00  0.00            
ATOM   1788  CD1 TYR   125      86.805 105.730  42.562  1.00  0.00            
ATOM   1789  HD1 TYR   125      86.585 106.757  42.310  1.00  0.00            
ATOM   1790  CE1 TYR   125      86.862 104.832  41.532  1.00  0.00            
ATOM   1791  HE1 TYR   125      86.685 105.187  40.527  1.00  0.00            
ATOM   1792  CZ  TYR   125      87.067 103.438  41.719  1.00  0.00            
ATOM   1793  OH  TYR   125      86.941 102.633  40.653  1.00  0.00            
ATOM   1794  HH  TYR   125      86.742 101.700  40.755  1.00  0.00            
ATOM   1795  CE2 TYR   125      87.426 103.027  43.008  1.00  0.00            
ATOM   1796  HE2 TYR   125      87.522 101.957  43.119  1.00  0.00            
ATOM   1797  CD2 TYR   125      87.419 103.964  44.113  1.00  0.00            
ATOM   1798  HD2 TYR   125      87.564 103.595  45.118  1.00  0.00            
ATOM   1799  C   TYR   125      87.757 108.756  45.787  1.00  0.00            
ATOM   1800  O   TYR   125      87.899 108.452  46.971  1.00  0.00            
ATOM   1801  N   GLU   126      87.340 109.969  45.316  1.00  0.00            
ATOM   1802  H   GLU   126      87.123 109.950  44.331  1.00  0.00            
ATOM   1803  CA  GLU   126      86.751 111.059  46.139  1.00  0.00            
ATOM   1804  HA  GLU   126      86.997 110.890  47.188  1.00  0.00            
ATOM   1805  CB  GLU   126      87.463 112.346  45.738  1.00  0.00            
ATOM   1806  HB1 GLU   126      86.966 113.181  46.234  1.00  0.00            
ATOM   1807  HB2 GLU   126      87.409 112.561  44.671  1.00  0.00            
ATOM   1808  CG  GLU   126      88.926 112.445  46.221  1.00  0.00            
ATOM   1809  HG1 GLU   126      89.421 111.486  46.072  1.00  0.00            
ATOM   1810  HG2 GLU   126      88.884 112.579  47.303  1.00  0.00            
ATOM   1811  CD  GLU   126      89.663 113.633  45.697  1.00  0.00            
ATOM   1812  OE1 GLU   126      89.140 114.424  44.840  1.00  0.00            
ATOM   1813  OE2 GLU   126      90.764 113.906  46.216  1.00  0.00            
ATOM   1814  C   GLU   126      85.268 111.016  45.938  1.00  0.00            
ATOM   1815  O   GLU   126      84.687 111.572  44.968  1.00  0.00            
ATOM   1816  N   MET   127      84.531 110.217  46.785  1.00  0.00            
ATOM   1817  H   MET   127      85.083 109.824  47.534  1.00  0.00            
ATOM   1818  CA  MET   127      83.063 110.148  46.824  1.00  0.00            
ATOM   1819  HA  MET   127      82.784 110.410  45.803  1.00  0.00            
ATOM   1820  CB  MET   127      82.498 108.858  47.271  1.00  0.00            
ATOM   1821  HB1 MET   127      81.453 108.997  47.550  1.00  0.00            
ATOM   1822  HB2 MET   127      82.980 108.520  48.188  1.00  0.00            
ATOM   1823  CG  MET   127      82.595 107.829  46.124  1.00  0.00            
ATOM   1824  HG1 MET   127      82.196 106.861  46.430  1.00  0.00            
ATOM   1825  HG2 MET   127      83.675 107.728  46.010  1.00  0.00            
ATOM   1826  SD  MET   127      81.777 108.274  44.561  1.00  0.00            
ATOM   1827  CE  MET   127      80.025 108.377  45.035  1.00  0.00            
ATOM   1828  HE1 MET   127      79.911 109.123  45.822  1.00  0.00            
ATOM   1829  HE2 MET   127      79.343 108.618  44.220  1.00  0.00            
ATOM   1830  HE3 MET   127      79.673 107.480  45.546  1.00  0.00            
ATOM   1831  C   MET   127      82.442 111.323  47.606  1.00  0.00            
ATOM   1832  O   MET   127      82.792 111.686  48.748  1.00  0.00            
ATOM   1833  N   PRO   128      81.377 111.964  46.965  1.00  0.00            
ATOM   1834  CD  PRO   128      81.001 111.914  45.583  1.00  0.00            
ATOM   1835  HD1 PRO   128      80.327 111.099  45.319  1.00  0.00            
ATOM   1836  HD2 PRO   128      81.819 111.774  44.876  1.00  0.00            
ATOM   1837  CG  PRO   128      80.506 113.274  45.182  1.00  0.00            
ATOM   1838  HG1 PRO   128      79.797 113.120  44.369  1.00  0.00            
ATOM   1839  HG2 PRO   128      81.300 113.911  44.791  1.00  0.00            
ATOM   1840  CB  PRO   128      79.935 113.798  46.487  1.00  0.00            
ATOM   1841  HB1 PRO   128      78.898 113.470  46.551  1.00  0.00            
ATOM   1842  HB2 PRO   128      80.083 114.862  46.667  1.00  0.00            
ATOM   1843  CA  PRO   128      80.691 113.078  47.598  1.00  0.00            
ATOM   1844  HA  PRO   128      81.486 113.756  47.908  1.00  0.00            
ATOM   1845  C   PRO   128      79.710 112.690  48.757  1.00  0.00            
ATOM   1846  O   PRO   128      78.928 111.674  48.744  1.00  0.00            
ATOM   1847  N   SER   129      79.679 113.576  49.744  1.00  0.00            
ATOM   1848  H   SER   129      80.230 114.413  49.617  1.00  0.00            
ATOM   1849  CA  SER   129      79.212 113.312  51.133  1.00  0.00            
ATOM   1850  HA  SER   129      79.679 112.412  51.532  1.00  0.00            
ATOM   1851  CB  SER   129      79.725 114.412  52.049  1.00  0.00            
ATOM   1852  HB1 SER   129      79.305 114.263  53.044  1.00  0.00            
ATOM   1853  HB2 SER   129      79.395 115.401  51.730  1.00  0.00            
ATOM   1854  OG  SER   129      81.121 114.498  52.187  1.00  0.00            
ATOM   1855  HG  SER   129      81.329 115.207  51.574  1.00  0.00            
ATOM   1856  C   SER   129      77.679 113.115  51.176  1.00  0.00            
ATOM   1857  O   SER   129      76.896 114.068  51.317  1.00  0.00            
ATOM   1858  N   GLU   130      77.188 111.865  50.943  1.00  0.00            
ATOM   1859  H   GLU   130      77.765 111.046  50.813  1.00  0.00            
ATOM   1860  CA  GLU   130      75.770 111.649  50.829  1.00  0.00            
ATOM   1861  HA  GLU   130      75.331 112.499  50.308  1.00  0.00            
ATOM   1862  CB  GLU   130      75.520 110.407  49.984  1.00  0.00            
ATOM   1863  HB1 GLU   130      75.798 109.546  50.593  1.00  0.00            
ATOM   1864  HB2 GLU   130      76.276 110.514  49.206  1.00  0.00            
ATOM   1865  CG  GLU   130      74.121 110.171  49.452  1.00  0.00            
ATOM   1866  HG1 GLU   130      73.428 110.268  50.288  1.00  0.00            
ATOM   1867  HG2 GLU   130      74.026 109.135  49.125  1.00  0.00            
ATOM   1868  CD  GLU   130      73.701 111.156  48.405  1.00  0.00            
ATOM   1869  OE1 GLU   130      73.931 112.374  48.602  1.00  0.00            
ATOM   1870  OE2 GLU   130      72.955 110.749  47.450  1.00  0.00            
ATOM   1871  C   GLU   130      75.114 111.664  52.205  1.00  0.00            
ATOM   1872  O   GLU   130      75.487 110.902  53.128  1.00  0.00            
ATOM   1873  N   GLU   131      74.038 112.476  52.369  1.00  0.00            
ATOM   1874  H   GLU   131      73.599 113.017  51.638  1.00  0.00            
ATOM   1875  CA  GLU   131      73.223 112.452  53.591  1.00  0.00            
ATOM   1876  HA  GLU   131      73.830 112.401  54.495  1.00  0.00            
ATOM   1877  CB  GLU   131      72.465 113.764  53.826  1.00  0.00            
ATOM   1878  HB1 GLU   131      71.664 113.722  54.563  1.00  0.00            
ATOM   1879  HB2 GLU   131      72.052 114.073  52.866  1.00  0.00            
ATOM   1880  CG  GLU   131      73.506 114.823  54.330  1.00  0.00            
ATOM   1881  HG1 GLU   131      74.233 114.978  53.533  1.00  0.00            
ATOM   1882  HG2 GLU   131      74.060 114.481  55.204  1.00  0.00            
ATOM   1883  CD  GLU   131      72.957 116.247  54.729  1.00  0.00            
ATOM   1884  OE1 GLU   131      73.421 116.695  55.839  1.00  0.00            
ATOM   1885  OE2 GLU   131      72.171 116.837  53.997  1.00  0.00            
ATOM   1886  C   GLU   131      72.281 111.214  53.650  1.00  0.00            
ATOM   1887  O   GLU   131      71.578 111.018  52.651  1.00  0.00            
ATOM   1888  N   GLY   132      72.166 110.545  54.821  1.00  0.00            
ATOM   1889  H   GLY   132      72.534 110.911  55.687  1.00  0.00            
ATOM   1890  CA  GLY   132      71.354 109.359  55.009  1.00  0.00            
ATOM   1891  HA1 GLY   132      70.485 109.648  54.418  1.00  0.00            
ATOM   1892  HA2 GLY   132      71.167 109.313  56.082  1.00  0.00            
ATOM   1893  C   GLY   132      71.867 108.003  54.427  1.00  0.00            
ATOM   1894  O   GLY   132      70.986 107.145  54.188  1.00  0.00            
ATOM   1895  N   TYR   133      73.109 107.859  54.019  1.00  0.00            
ATOM   1896  H   TYR   133      73.766 108.598  54.226  1.00  0.00            
ATOM   1897  CA  TYR   133      73.755 106.693  53.462  1.00  0.00            
ATOM   1898  HA  TYR   133      73.178 106.372  52.594  1.00  0.00            
ATOM   1899  CB  TYR   133      75.080 107.135  52.730  1.00  0.00            
ATOM   1900  HB1 TYR   133      75.912 106.746  53.316  1.00  0.00            
ATOM   1901  HB2 TYR   133      75.145 108.190  52.461  1.00  0.00            
ATOM   1902  CG  TYR   133      75.153 106.207  51.506  1.00  0.00            
ATOM   1903  CD1 TYR   133      75.995 105.129  51.504  1.00  0.00            
ATOM   1904  HD1 TYR   133      76.601 104.956  52.381  1.00  0.00            
ATOM   1905  CE1 TYR   133      76.090 104.293  50.412  1.00  0.00            
ATOM   1906  HE1 TYR   133      76.752 103.440  50.409  1.00  0.00            
ATOM   1907  CZ  TYR   133      75.438 104.576  49.212  1.00  0.00            
ATOM   1908  OH  TYR   133      75.485 103.634  48.189  1.00  0.00            
ATOM   1909  HH  TYR   133      75.911 102.813  48.447  1.00  0.00            
ATOM   1910  CE2 TYR   133      74.554 105.691  49.182  1.00  0.00            
ATOM   1911  HE2 TYR   133      73.914 105.775  48.316  1.00  0.00            
ATOM   1912  CD2 TYR   133      74.381 106.506  50.314  1.00  0.00            
ATOM   1913  HD2 TYR   133      73.682 107.329  50.331  1.00  0.00            
ATOM   1914  C   TYR   133      73.965 105.578  54.574  1.00  0.00            
ATOM   1915  O   TYR   133      73.938 105.806  55.768  1.00  0.00            
ATOM   1916  N   GLN   134      74.166 104.307  54.161  1.00  0.00            
ATOM   1917  H   GLN   134      73.971 104.122  53.187  1.00  0.00            
ATOM   1918  CA  GLN   134      74.739 103.228  54.981  1.00  0.00            
ATOM   1919  HA  GLN   134      74.239 103.271  55.948  1.00  0.00            
ATOM   1920  CB  GLN   134      74.317 101.907  54.333  1.00  0.00            
ATOM   1921  HB1 GLN   134      74.833 101.762  53.384  1.00  0.00            
ATOM   1922  HB2 GLN   134      73.278 102.065  54.041  1.00  0.00            
ATOM   1923  CG  GLN   134      74.386 100.633  55.176  1.00  0.00            
ATOM   1924  HG1 GLN   134      75.420 100.326  55.339  1.00  0.00            
ATOM   1925  HG2 GLN   134      73.913  99.841  54.596  1.00  0.00            
ATOM   1926  CD  GLN   134      73.637 100.775  56.567  1.00  0.00            
ATOM   1927  OE1 GLN   134      72.391 100.713  56.597  1.00  0.00            
ATOM   1928  NE2 GLN   134      74.260 101.010  57.702  1.00  0.00            
ATOM   1929 HE21 GLN   134      75.246 100.793  57.672  1.00  0.00            
ATOM   1930 HE22 GLN   134      73.759 100.965  58.578  1.00  0.00            
ATOM   1931  C   GLN   134      76.194 103.310  55.385  1.00  0.00            
ATOM   1932  O   GLN   134      77.118 103.372  54.572  1.00  0.00            
ATOM   1933  N   ASP   135      76.459 103.230  56.687  1.00  0.00            
ATOM   1934  H   ASP   135      75.687 103.319  57.333  1.00  0.00            
ATOM   1935  CA  ASP   135      77.770 103.313  57.324  1.00  0.00            
ATOM   1936  HA  ASP   135      77.613 103.325  58.402  1.00  0.00            
ATOM   1937  CB  ASP   135      78.664 102.048  57.031  1.00  0.00            
ATOM   1938  HB1 ASP   135      79.341 102.031  57.885  1.00  0.00            
ATOM   1939  HB2 ASP   135      79.251 102.199  56.125  1.00  0.00            
ATOM   1940  CG  ASP   135      77.961 100.633  56.919  1.00  0.00            
ATOM   1941  OD1 ASP   135      77.019 100.381  57.693  1.00  0.00            
ATOM   1942  OD2 ASP   135      78.454  99.715  56.207  1.00  0.00            
ATOM   1943  C   ASP   135      78.542 104.603  57.228  1.00  0.00            
ATOM   1944  O   ASP   135      78.951 105.161  58.256  1.00  0.00            
ATOM   1945  N   TYR   136      78.835 104.990  56.014  1.00  0.00            
ATOM   1946  H   TYR   136      78.285 104.552  55.289  1.00  0.00            
ATOM   1947  CA  TYR   136      79.451 106.229  55.741  1.00  0.00            
ATOM   1948  HA  TYR   136      80.327 106.494  56.333  1.00  0.00            
ATOM   1949  CB  TYR   136      79.984 106.206  54.328  1.00  0.00            
ATOM   1950  HB1 TYR   136      80.386 107.209  54.188  1.00  0.00            
ATOM   1951  HB2 TYR   136      79.227 105.977  53.577  1.00  0.00            
ATOM   1952  CG  TYR   136      81.103 105.199  54.223  1.00  0.00            
ATOM   1953  CD1 TYR   136      80.917 103.928  53.638  1.00  0.00            
ATOM   1954  HD1 TYR   136      79.992 103.676  53.141  1.00  0.00            
ATOM   1955  CE1 TYR   136      81.951 103.009  53.586  1.00  0.00            
ATOM   1956  HE1 TYR   136      81.794 102.074  53.069  1.00  0.00            
ATOM   1957  CZ  TYR   136      83.139 103.397  54.154  1.00  0.00            
ATOM   1958  OH  TYR   136      84.122 102.476  53.953  1.00  0.00            
ATOM   1959  HH  TYR   136      84.942 102.824  54.310  1.00  0.00            
ATOM   1960  CE2 TYR   136      83.390 104.584  54.796  1.00  0.00            
ATOM   1961  HE2 TYR   136      84.388 104.779  55.160  1.00  0.00            
ATOM   1962  CD2 TYR   136      82.340 105.580  54.819  1.00  0.00            
ATOM   1963  HD2 TYR   136      82.600 106.560  55.192  1.00  0.00            
ATOM   1964  C   TYR   136      78.419 107.362  56.024  1.00  0.00            
ATOM   1965  O   TYR   136      77.253 107.395  55.630  1.00  0.00            
ATOM   1966  N   GLU   137      78.875 108.249  56.882  1.00  0.00            
ATOM   1967  H   GLU   137      79.835 108.042  57.119  1.00  0.00            
ATOM   1968  CA  GLU   137      78.248 109.483  57.221  1.00  0.00            
ATOM   1969  HA  GLU   137      77.410 109.494  56.525  1.00  0.00            
ATOM   1970  CB  GLU   137      77.662 109.450  58.685  1.00  0.00            
ATOM   1971  HB1 GLU   137      77.079 108.531  58.746  1.00  0.00            
ATOM   1972  HB2 GLU   137      76.958 110.265  58.853  1.00  0.00            
ATOM   1973  CG  GLU   137      78.658 109.475  59.790  1.00  0.00            
ATOM   1974  HG1 GLU   137      79.095 110.465  59.919  1.00  0.00            
ATOM   1975  HG2 GLU   137      79.362 108.665  59.599  1.00  0.00            
ATOM   1976  CD  GLU   137      78.078 109.168  61.143  1.00  0.00            
ATOM   1977  OE1 GLU   137      78.657 109.551  62.173  1.00  0.00            
ATOM   1978  OE2 GLU   137      77.054 108.440  61.241  1.00  0.00            
ATOM   1979  C   GLU   137      79.115 110.733  56.825  1.00  0.00            
ATOM   1980  O   GLU   137      80.355 110.685  56.721  1.00  0.00            
ATOM   1981  N   PRO   138      78.538 111.933  56.739  1.00  0.00            
ATOM   1982  CD  PRO   138      77.124 112.186  56.442  1.00  0.00            
ATOM   1983  HD1 PRO   138      76.580 112.387  57.365  1.00  0.00            
ATOM   1984  HD2 PRO   138      76.576 111.354  55.999  1.00  0.00            
ATOM   1985  CG  PRO   138      77.056 113.526  55.685  1.00  0.00            
ATOM   1986  HG1 PRO   138      76.140 114.103  55.813  1.00  0.00            
ATOM   1987  HG2 PRO   138      77.168 113.223  54.644  1.00  0.00            
ATOM   1988  CB  PRO   138      78.165 114.271  56.338  1.00  0.00            
ATOM   1989  HB1 PRO   138      77.788 114.682  57.275  1.00  0.00            
ATOM   1990  HB2 PRO   138      78.563 115.163  55.855  1.00  0.00            
ATOM   1991  CA  PRO   138      79.232 113.191  56.661  1.00  0.00            
ATOM   1992  HA  PRO   138      79.922 113.136  55.820  1.00  0.00            
ATOM   1993  C   PRO   138      80.012 113.441  57.967  1.00  0.00            
ATOM   1994  O   PRO   138      79.496 113.463  59.098  1.00  0.00            
ATOM   1995  N   GLU   139      81.238 113.927  57.692  1.00  0.00            
ATOM   1996  H   GLU   139      81.457 114.066  56.716  1.00  0.00            
ATOM   1997  CA  GLU   139      82.362 114.247  58.630  1.00  0.00            
ATOM   1998  HA  GLU   139      82.495 113.429  59.339  1.00  0.00            
ATOM   1999  CB  GLU   139      83.622 114.246  57.733  1.00  0.00            
ATOM   2000  HB1 GLU   139      83.507 114.913  56.878  1.00  0.00            
ATOM   2001  HB2 GLU   139      83.834 113.203  57.499  1.00  0.00            
ATOM   2002  CG  GLU   139      84.913 114.729  58.482  1.00  0.00            
ATOM   2003  HG1 GLU   139      85.201 114.079  59.308  1.00  0.00            
ATOM   2004  HG2 GLU   139      84.768 115.746  58.845  1.00  0.00            
ATOM   2005  CD  GLU   139      86.146 114.831  57.618  1.00  0.00            
ATOM   2006  OE1 GLU   139      86.111 114.410  56.427  1.00  0.00            
ATOM   2007  OE2 GLU   139      87.161 115.385  58.120  1.00  0.00            
ATOM   2008  C   GLU   139      82.083 115.526  59.416  1.00  0.00            
ATOM   2009  O   GLU   139      81.683 116.586  58.884  1.00  0.00            
ATOM   2010  N   ALA   140      82.156 115.358  60.692  1.00  0.00            
ATOM   2011  H   ALA   140      82.410 114.407  60.918  1.00  0.00            
ATOM   2012  CA  ALA   140      82.355 116.333  61.702  1.00  0.00            
ATOM   2013  HA  ALA   140      81.491 116.996  61.745  1.00  0.00            
ATOM   2014  CB  ALA   140      82.337 115.831  63.156  1.00  0.00            
ATOM   2015  HB1 ALA   140      81.367 115.338  63.228  1.00  0.00            
ATOM   2016  HB2 ALA   140      83.139 115.122  63.360  1.00  0.00            
ATOM   2017  HB3 ALA   140      82.252 116.666  63.851  1.00  0.00            
ATOM   2018  C   ALA   140      83.670 117.196  61.486  1.00  0.00            
ATOM   2019  OC1 ALA   140      84.797 116.805  61.982  1.00  0.00            
ATOM   2020  OC2 ALA   140      83.630 118.249  60.786  1.00  0.00            
TER
ENDMDL
