# Supplementary material for: Impact of Phosphorylation on the Physiological Form of Human alpha-Synuclein in Aqueous Solution
Source: J Chem Inf Model. 2024 Oct 28;64(21):8215–26. doi: 10.1021/acs.jcim.4c01172 (PMC11558680; doi:10.1021/acs.jcim.4c01172)
Supplement: Supplementary file 2 — ci4c01172_si_003.zip [file ci4c01172_si_003.zip › AS/AS_11.pdb]

REMARK    GENERATED BY TRJCONV
TITLE     MDANALYSIS FRAME 0: Created by PDBWriter in water
REMARK    THIS IS A SIMULATION BOX
CRYST1  137.615  137.615  140.758  60.74  60.74  90.00 P 1           1
MODEL        1
ATOM      1  CH3 ACE     0     116.798  88.422  64.561  1.00  0.00            
ATOM      2 HH31 ACE     0     116.311  89.021  65.330  1.00  0.00            
ATOM      3 HH32 ACE     0     115.996  87.946  63.997  1.00  0.00            
ATOM      4 HH33 ACE     0     117.435  87.640  64.975  1.00  0.00            
ATOM      5  C   ACE     0     117.620  89.304  63.600  1.00  0.00            
ATOM      6  O   ACE     0     117.230  89.577  62.506  1.00  0.00            
ATOM      7  N   MET     1     118.856  89.718  64.067  1.00  0.00            
ATOM      8  H   MET     1     119.275  89.150  64.791  1.00  0.00            
ATOM      9  CA  MET     1     119.750  90.675  63.405  1.00  0.00            
ATOM     10  HA  MET     1     119.121  91.544  63.210  1.00  0.00            
ATOM     11  CB  MET     1     121.028  90.970  64.244  1.00  0.00            
ATOM     12  HB1 MET     1     121.586  90.051  64.424  1.00  0.00            
ATOM     13  HB2 MET     1     120.754  91.231  65.266  1.00  0.00            
ATOM     14  CG  MET     1     121.953  92.033  63.740  1.00  0.00            
ATOM     15  HG1 MET     1     122.360  91.729  62.776  1.00  0.00            
ATOM     16  HG2 MET     1     122.859  92.126  64.338  1.00  0.00            
ATOM     17  SD  MET     1     121.156  93.668  63.586  1.00  0.00            
ATOM     18  CE  MET     1     122.309  94.519  62.371  1.00  0.00            
ATOM     19  HE1 MET     1     122.471  95.591  62.480  1.00  0.00            
ATOM     20  HE2 MET     1     123.316  94.131  62.522  1.00  0.00            
ATOM     21  HE3 MET     1     121.921  94.274  61.382  1.00  0.00            
ATOM     22  C   MET     1     120.107  90.149  62.003  1.00  0.00            
ATOM     23  O   MET     1     119.857  90.846  60.984  1.00  0.00            
ATOM     24  N   ASP     2     120.524  88.892  61.844  1.00  0.00            
ATOM     25  H   ASP     2     120.693  88.421  62.721  1.00  0.00            
ATOM     26  CA  ASP     2     120.726  88.155  60.580  1.00  0.00            
ATOM     27  HA  ASP     2     121.584  88.648  60.123  1.00  0.00            
ATOM     28  CB  ASP     2     121.186  86.726  60.858  1.00  0.00            
ATOM     29  HB1 ASP     2     122.141  86.745  61.382  1.00  0.00            
ATOM     30  HB2 ASP     2     121.525  86.215  59.957  1.00  0.00            
ATOM     31  CG  ASP     2     120.148  85.839  61.606  1.00  0.00            
ATOM     32  OD1 ASP     2     119.935  84.652  61.211  1.00  0.00            
ATOM     33  OD2 ASP     2     119.361  86.409  62.417  1.00  0.00            
ATOM     34  C   ASP     2     119.499  88.185  59.698  1.00  0.00            
ATOM     35  O   ASP     2     119.594  88.537  58.571  1.00  0.00            
ATOM     36  N   VAL     3     118.323  87.704  60.198  1.00  0.00            
ATOM     37  H   VAL     3     118.325  87.590  61.202  1.00  0.00            
ATOM     38  CA  VAL     3     117.068  87.683  59.501  1.00  0.00            
ATOM     39  HA  VAL     3     117.127  86.975  58.674  1.00  0.00            
ATOM     40  CB  VAL     3     115.944  87.095  60.387  1.00  0.00            
ATOM     41  HB  VAL     3     115.931  87.561  61.372  1.00  0.00            
ATOM     42  CG1 VAL     3     114.585  87.252  59.751  1.00  0.00            
ATOM     43 HG11 VAL     3     114.361  88.318  59.707  1.00  0.00            
ATOM     44 HG12 VAL     3     114.565  86.980  58.696  1.00  0.00            
ATOM     45 HG13 VAL     3     113.820  86.735  60.331  1.00  0.00            
ATOM     46  CG2 VAL     3     116.150  85.584  60.594  1.00  0.00            
ATOM     47 HG21 VAL     3     115.355  85.196  61.230  1.00  0.00            
ATOM     48 HG22 VAL     3     115.944  85.114  59.632  1.00  0.00            
ATOM     49 HG23 VAL     3     117.135  85.357  61.004  1.00  0.00            
ATOM     50  C   VAL     3     116.665  89.088  58.916  1.00  0.00            
ATOM     51  O   VAL     3     116.444  89.198  57.722  1.00  0.00            
ATOM     52  N   PHE     4     116.668  90.166  59.708  1.00  0.00            
ATOM     53  H   PHE     4     116.986  89.976  60.647  1.00  0.00            
ATOM     54  CA  PHE     4     116.467  91.575  59.242  1.00  0.00            
ATOM     55  HA  PHE     4     115.464  91.522  58.819  1.00  0.00            
ATOM     56  CB  PHE     4     116.606  92.495  60.443  1.00  0.00            
ATOM     57  HB1 PHE     4     117.326  92.123  61.171  1.00  0.00            
ATOM     58  HB2 PHE     4     115.673  92.475  61.007  1.00  0.00            
ATOM     59  CG  PHE     4     116.992  93.915  60.183  1.00  0.00            
ATOM     60  CD1 PHE     4     118.251  94.318  60.651  1.00  0.00            
ATOM     61  HD1 PHE     4     118.968  93.591  61.004  1.00  0.00            
ATOM     62  CE1 PHE     4     118.693  95.638  60.553  1.00  0.00            
ATOM     63  HE1 PHE     4     119.643  95.961  60.951  1.00  0.00            
ATOM     64  CZ  PHE     4     117.797  96.588  60.030  1.00  0.00            
ATOM     65  HZ  PHE     4     118.077  97.630  60.077  1.00  0.00            
ATOM     66  CE2 PHE     4     116.528  96.211  59.511  1.00  0.00            
ATOM     67  HE2 PHE     4     115.811  96.888  59.071  1.00  0.00            
ATOM     68  CD2 PHE     4     116.112  94.845  59.529  1.00  0.00            
ATOM     69  HD2 PHE     4     115.104  94.598  59.229  1.00  0.00            
ATOM     70  C   PHE     4     117.492  91.997  58.169  1.00  0.00            
ATOM     71  O   PHE     4     117.193  92.567  57.120  1.00  0.00            
ATOM     72  N   MET     5     118.784  91.635  58.378  1.00  0.00            
ATOM     73  H   MET     5     119.000  91.195  59.261  1.00  0.00            
ATOM     74  CA  MET     5     119.918  91.928  57.512  1.00  0.00            
ATOM     75  HA  MET     5     120.042  92.987  57.285  1.00  0.00            
ATOM     76  CB  MET     5     121.256  91.497  58.163  1.00  0.00            
ATOM     77  HB1 MET     5     121.953  91.418  57.328  1.00  0.00            
ATOM     78  HB2 MET     5     121.124  90.558  58.701  1.00  0.00            
ATOM     79  CG  MET     5     121.971  92.454  59.067  1.00  0.00            
ATOM     80  HG1 MET     5     121.436  92.393  60.014  1.00  0.00            
ATOM     81  HG2 MET     5     121.749  93.439  58.656  1.00  0.00            
ATOM     82  SD  MET     5     123.740  92.281  59.290  1.00  0.00            
ATOM     83  CE  MET     5     124.024  90.888  60.466  1.00  0.00            
ATOM     84  HE1 MET     5     123.306  90.119  60.180  1.00  0.00            
ATOM     85  HE2 MET     5     124.976  90.363  60.397  1.00  0.00            
ATOM     86  HE3 MET     5     123.988  91.342  61.457  1.00  0.00            
ATOM     87  C   MET     5     119.794  91.250  56.128  1.00  0.00            
ATOM     88  O   MET     5     120.186  91.904  55.145  1.00  0.00            
ATOM     89  N   LYS     6     119.085  90.080  55.975  1.00  0.00            
ATOM     90  H   LYS     6     118.792  89.529  56.769  1.00  0.00            
ATOM     91  CA  LYS     6     118.891  89.402  54.729  1.00  0.00            
ATOM     92  HA  LYS     6     119.830  89.319  54.180  1.00  0.00            
ATOM     93  CB  LYS     6     118.411  87.964  54.971  1.00  0.00            
ATOM     94  HB1 LYS     6     118.263  87.354  54.080  1.00  0.00            
ATOM     95  HB2 LYS     6     117.589  87.903  55.685  1.00  0.00            
ATOM     96  CG  LYS     6     119.598  87.174  55.708  1.00  0.00            
ATOM     97  HG1 LYS     6     120.090  87.793  56.458  1.00  0.00            
ATOM     98  HG2 LYS     6     120.363  86.874  54.992  1.00  0.00            
ATOM     99  CD  LYS     6     118.981  85.994  56.516  1.00  0.00            
ATOM    100  HD1 LYS     6     118.045  86.204  57.034  1.00  0.00            
ATOM    101  HD2 LYS     6     119.751  85.806  57.266  1.00  0.00            
ATOM    102  CE  LYS     6     118.750  84.691  55.779  1.00  0.00            
ATOM    103  HE1 LYS     6     119.667  84.388  55.273  1.00  0.00            
ATOM    104  HE2 LYS     6     118.004  84.960  55.032  1.00  0.00            
ATOM    105  NZ  LYS     6     118.158  83.598  56.627  1.00  0.00            
ATOM    106  HZ1 LYS     6     118.659  83.466  57.493  1.00  0.00            
ATOM    107  HZ2 LYS     6     117.187  83.747  56.860  1.00  0.00            
ATOM    108  HZ3 LYS     6     118.167  82.711  56.143  1.00  0.00            
ATOM    109  C   LYS     6     117.981  90.225  53.796  1.00  0.00            
ATOM    110  O   LYS     6     118.285  90.397  52.664  1.00  0.00            
ATOM    111  N   GLY     7     116.802  90.565  54.325  1.00  0.00            
ATOM    112  H   GLY     7     116.555  90.258  55.254  1.00  0.00            
ATOM    113  CA  GLY     7     115.817  91.460  53.662  1.00  0.00            
ATOM    114  HA1 GLY     7     114.928  91.527  54.289  1.00  0.00            
ATOM    115  HA2 GLY     7     115.509  91.099  52.682  1.00  0.00            
ATOM    116  C   GLY     7     116.349  92.909  53.312  1.00  0.00            
ATOM    117  O   GLY     7     116.091  93.365  52.210  1.00  0.00            
ATOM    118  N   LEU     8     117.107  93.602  54.228  1.00  0.00            
ATOM    119  H   LEU     8     117.267  93.141  55.112  1.00  0.00            
ATOM    120  CA  LEU     8     117.890  94.784  53.973  1.00  0.00            
ATOM    121  HA  LEU     8     117.188  95.553  53.650  1.00  0.00            
ATOM    122  CB  LEU     8     118.547  95.310  55.257  1.00  0.00            
ATOM    123  HB1 LEU     8     119.132  94.492  55.675  1.00  0.00            
ATOM    124  HB2 LEU     8     117.701  95.526  55.909  1.00  0.00            
ATOM    125  CG  LEU     8     119.296  96.602  54.974  1.00  0.00            
ATOM    126  HG  LEU     8     120.161  96.426  54.335  1.00  0.00            
ATOM    127  CD1 LEU     8     118.414  97.688  54.303  1.00  0.00            
ATOM    128 HD11 LEU     8     118.886  98.609  53.962  1.00  0.00            
ATOM    129 HD12 LEU     8     117.845  97.325  53.447  1.00  0.00            
ATOM    130 HD13 LEU     8     117.667  98.025  55.021  1.00  0.00            
ATOM    131  CD2 LEU     8     119.771  97.157  56.339  1.00  0.00            
ATOM    132 HD21 LEU     8     119.008  97.377  57.085  1.00  0.00            
ATOM    133 HD22 LEU     8     120.415  96.387  56.764  1.00  0.00            
ATOM    134 HD23 LEU     8     120.406  98.038  56.246  1.00  0.00            
ATOM    135  C   LEU     8     118.849  94.581  52.812  1.00  0.00            
ATOM    136  O   LEU     8     118.797  95.381  51.841  1.00  0.00            
ATOM    137  N   SER     9     119.580  93.435  52.773  1.00  0.00            
ATOM    138  H   SER     9     119.485  92.838  53.582  1.00  0.00            
ATOM    139  CA  SER     9     120.505  93.079  51.706  1.00  0.00            
ATOM    140  HA  SER     9     121.090  93.956  51.428  1.00  0.00            
ATOM    141  CB  SER     9     121.367  91.940  52.196  1.00  0.00            
ATOM    142  HB1 SER     9     120.863  91.080  52.636  1.00  0.00            
ATOM    143  HB2 SER     9     121.968  92.293  53.034  1.00  0.00            
ATOM    144  OG  SER     9     122.179  91.514  51.087  1.00  0.00            
ATOM    145  HG  SER     9     122.459  90.613  51.264  1.00  0.00            
ATOM    146  C   SER     9     119.720  92.785  50.359  1.00  0.00            
ATOM    147  O   SER     9     119.908  93.528  49.391  1.00  0.00            
ATOM    148  N   LYS    10     118.706  91.860  50.396  1.00  0.00            
ATOM    149  H   LYS    10     118.529  91.393  51.274  1.00  0.00            
ATOM    150  CA  LYS    10     117.745  91.672  49.268  1.00  0.00            
ATOM    151  HA  LYS    10     118.356  91.160  48.525  1.00  0.00            
ATOM    152  CB  LYS    10     116.681  90.702  49.946  1.00  0.00            
ATOM    153  HB1 LYS    10     116.269  91.205  50.821  1.00  0.00            
ATOM    154  HB2 LYS    10     117.171  89.828  50.375  1.00  0.00            
ATOM    155  CG  LYS    10     115.586  90.362  48.955  1.00  0.00            
ATOM    156  HG1 LYS    10     115.104  91.248  48.542  1.00  0.00            
ATOM    157  HG2 LYS    10     114.867  89.801  49.552  1.00  0.00            
ATOM    158  CD  LYS    10     116.287  89.499  47.888  1.00  0.00            
ATOM    159  HD1 LYS    10     116.997  88.822  48.364  1.00  0.00            
ATOM    160  HD2 LYS    10     116.734  90.086  47.086  1.00  0.00            
ATOM    161  CE  LYS    10     115.156  88.840  47.072  1.00  0.00            
ATOM    162  HE1 LYS    10     114.483  89.645  46.778  1.00  0.00            
ATOM    163  HE2 LYS    10     114.682  88.038  47.638  1.00  0.00            
ATOM    164  NZ  LYS    10     115.692  88.254  45.859  1.00  0.00            
ATOM    165  HZ1 LYS    10     116.320  87.504  46.109  1.00  0.00            
ATOM    166  HZ2 LYS    10     114.990  87.747  45.340  1.00  0.00            
ATOM    167  HZ3 LYS    10     116.190  88.945  45.317  1.00  0.00            
ATOM    168  C   LYS    10     117.092  92.956  48.616  1.00  0.00            
ATOM    169  O   LYS    10     117.040  93.032  47.390  1.00  0.00            
ATOM    170  N   ALA    11     116.588  93.864  49.460  1.00  0.00            
ATOM    171  H   ALA    11     116.735  93.743  50.452  1.00  0.00            
ATOM    172  CA  ALA    11     115.890  95.118  49.039  1.00  0.00            
ATOM    173  HA  ALA    11     114.969  94.951  48.483  1.00  0.00            
ATOM    174  CB  ALA    11     115.586  96.046  50.233  1.00  0.00            
ATOM    175  HB1 ALA    11     115.233  97.018  49.888  1.00  0.00            
ATOM    176  HB2 ALA    11     114.890  95.548  50.907  1.00  0.00            
ATOM    177  HB3 ALA    11     116.490  96.121  50.839  1.00  0.00            
ATOM    178  C   ALA    11     116.737  95.930  48.012  1.00  0.00            
ATOM    179  O   ALA    11     116.193  96.497  47.050  1.00  0.00            
ATOM    180  N   LYS    12     118.112  95.888  48.033  1.00  0.00            
ATOM    181  H   LYS    12     118.500  95.283  48.743  1.00  0.00            
ATOM    182  CA  LYS    12     118.967  96.472  47.033  1.00  0.00            
ATOM    183  HA  LYS    12     118.657  97.517  47.070  1.00  0.00            
ATOM    184  CB  LYS    12     120.388  96.312  47.588  1.00  0.00            
ATOM    185  HB1 LYS    12     120.670  95.265  47.478  1.00  0.00            
ATOM    186  HB2 LYS    12     120.485  96.429  48.666  1.00  0.00            
ATOM    187  CG  LYS    12     121.439  97.150  46.894  1.00  0.00            
ATOM    188  HG1 LYS    12     121.673  96.951  45.848  1.00  0.00            
ATOM    189  HG2 LYS    12     122.403  96.861  47.311  1.00  0.00            
ATOM    190  CD  LYS    12     121.185  98.713  47.066  1.00  0.00            
ATOM    191  HD1 LYS    12     120.759  99.017  48.022  1.00  0.00            
ATOM    192  HD2 LYS    12     120.431  98.991  46.329  1.00  0.00            
ATOM    193  CE  LYS    12     122.378  99.632  46.757  1.00  0.00            
ATOM    194  HE1 LYS    12     123.231  99.272  47.331  1.00  0.00            
ATOM    195  HE2 LYS    12     122.156 100.663  47.034  1.00  0.00            
ATOM    196  NZ  LYS    12     122.751  99.514  45.299  1.00  0.00            
ATOM    197  HZ1 LYS    12     123.209  98.630  45.126  1.00  0.00            
ATOM    198  HZ2 LYS    12     121.961  99.391  44.681  1.00  0.00            
ATOM    199  HZ3 LYS    12     123.312 100.301  45.007  1.00  0.00            
ATOM    200  C   LYS    12     118.788  95.959  45.565  1.00  0.00            
ATOM    201  O   LYS    12     119.142  96.722  44.688  1.00  0.00            
ATOM    202  N   GLU    13     118.364  94.666  45.351  1.00  0.00            
ATOM    203  H   GLU    13     117.996  94.168  46.148  1.00  0.00            
ATOM    204  CA  GLU    13     118.044  94.275  43.982  1.00  0.00            
ATOM    205  HA  GLU    13     118.901  94.332  43.312  1.00  0.00            
ATOM    206  CB  GLU    13     117.498  92.839  43.853  1.00  0.00            
ATOM    207  HB1 GLU    13     117.107  92.693  42.846  1.00  0.00            
ATOM    208  HB2 GLU    13     116.751  92.702  44.634  1.00  0.00            
ATOM    209  CG  GLU    13     118.574  91.745  44.004  1.00  0.00            
ATOM    210  HG1 GLU    13     119.161  91.946  44.901  1.00  0.00            
ATOM    211  HG2 GLU    13     119.247  91.703  43.148  1.00  0.00            
ATOM    212  CD  GLU    13     117.980  90.311  44.085  1.00  0.00            
ATOM    213  OE1 GLU    13     116.809  90.223  44.427  1.00  0.00            
ATOM    214  OE2 GLU    13     118.805  89.411  44.017  1.00  0.00            
ATOM    215  C   GLU    13     117.054  95.279  43.263  1.00  0.00            
ATOM    216  O   GLU    13     117.437  95.855  42.239  1.00  0.00            
ATOM    217  N   GLY    14     115.945  95.560  43.928  1.00  0.00            
ATOM    218  H   GLY    14     115.671  95.086  44.777  1.00  0.00            
ATOM    219  CA  GLY    14     115.042  96.651  43.525  1.00  0.00            
ATOM    220  HA1 GLY    14     115.636  97.137  42.752  1.00  0.00            
ATOM    221  HA2 GLY    14     115.051  97.288  44.410  1.00  0.00            
ATOM    222  C   GLY    14     113.591  96.286  42.997  1.00  0.00            
ATOM    223  O   GLY    14     113.092  95.128  43.147  1.00  0.00            
ATOM    224  N   VAL    15     112.915  97.339  42.520  1.00  0.00            
ATOM    225  H   VAL    15     113.423  98.212  42.556  1.00  0.00            
ATOM    226  CA  VAL    15     111.558  97.262  42.073  1.00  0.00            
ATOM    227  HA  VAL    15     110.970  96.872  42.903  1.00  0.00            
ATOM    228  CB  VAL    15     110.956  98.645  41.832  1.00  0.00            
ATOM    229  HB  VAL    15     110.152  98.438  41.124  1.00  0.00            
ATOM    230  CG1 VAL    15     110.305  99.151  43.189  1.00  0.00            
ATOM    231 HG11 VAL    15     109.460  98.518  43.461  1.00  0.00            
ATOM    232 HG12 VAL    15     111.060  99.151  43.975  1.00  0.00            
ATOM    233 HG13 VAL    15     109.963 100.176  43.053  1.00  0.00            
ATOM    234  CG2 VAL    15     111.806  99.606  41.012  1.00  0.00            
ATOM    235 HG21 VAL    15     112.526 100.240  41.531  1.00  0.00            
ATOM    236 HG22 VAL    15     112.306  99.180  40.142  1.00  0.00            
ATOM    237 HG23 VAL    15     111.211 100.381  40.529  1.00  0.00            
ATOM    238  C   VAL    15     111.413  96.279  40.948  1.00  0.00            
ATOM    239  O   VAL    15     110.440  95.574  40.960  1.00  0.00            
ATOM    240  N   VAL    16     112.176  96.253  39.870  1.00  0.00            
ATOM    241  H   VAL    16     113.000  96.836  39.819  1.00  0.00            
ATOM    242  CA  VAL    16     111.927  95.437  38.778  1.00  0.00            
ATOM    243  HA  VAL    16     110.838  95.403  38.750  1.00  0.00            
ATOM    244  CB  VAL    16     112.442  96.082  37.439  1.00  0.00            
ATOM    245  HB  VAL    16     112.061  95.485  36.611  1.00  0.00            
ATOM    246  CG1 VAL    16     111.853  97.494  37.310  1.00  0.00            
ATOM    247 HG11 VAL    16     110.838  97.480  37.708  1.00  0.00            
ATOM    248 HG12 VAL    16     112.325  98.277  37.903  1.00  0.00            
ATOM    249 HG13 VAL    16     111.832  97.843  36.278  1.00  0.00            
ATOM    250  CG2 VAL    16     113.953  96.052  37.194  1.00  0.00            
ATOM    251 HG21 VAL    16     114.318  96.623  36.341  1.00  0.00            
ATOM    252 HG22 VAL    16     114.412  96.506  38.073  1.00  0.00            
ATOM    253 HG23 VAL    16     114.246  95.003  37.159  1.00  0.00            
ATOM    254  C   VAL    16     112.394  93.996  38.840  1.00  0.00            
ATOM    255  O   VAL    16     111.807  93.112  38.261  1.00  0.00            
ATOM    256  N   ALA    17     113.483  93.779  39.564  1.00  0.00            
ATOM    257  H   ALA    17     114.034  94.532  39.952  1.00  0.00            
ATOM    258  CA  ALA    17     113.860  92.485  40.012  1.00  0.00            
ATOM    259  HA  ALA    17     114.038  91.814  39.171  1.00  0.00            
ATOM    260  CB  ALA    17     115.144  92.581  40.890  1.00  0.00            
ATOM    261  HB1 ALA    17     115.859  93.301  40.491  1.00  0.00            
ATOM    262  HB2 ALA    17     114.861  92.923  41.884  1.00  0.00            
ATOM    263  HB3 ALA    17     115.568  91.582  40.994  1.00  0.00            
ATOM    264  C   ALA    17     112.694  91.895  40.839  1.00  0.00            
ATOM    265  O   ALA    17     112.425  90.759  40.578  1.00  0.00            
ATOM    266  N   ALA    18     112.160  92.488  41.896  1.00  0.00            
ATOM    267  H   ALA    18     112.580  93.259  42.395  1.00  0.00            
ATOM    268  CA  ALA    18     110.894  92.048  42.486  1.00  0.00            
ATOM    269  HA  ALA    18     111.130  91.094  42.958  1.00  0.00            
ATOM    270  CB  ALA    18     110.455  93.031  43.620  1.00  0.00            
ATOM    271  HB1 ALA    18     109.576  92.595  44.095  1.00  0.00            
ATOM    272  HB2 ALA    18     111.306  93.188  44.284  1.00  0.00            
ATOM    273  HB3 ALA    18     110.151  93.983  43.187  1.00  0.00            
ATOM    274  C   ALA    18     109.634  91.851  41.601  1.00  0.00            
ATOM    275  O   ALA    18     108.763  91.048  41.893  1.00  0.00            
ATOM    276  N   ALA    19     109.575  92.553  40.416  1.00  0.00            
ATOM    277  H   ALA    19     110.342  93.179  40.217  1.00  0.00            
ATOM    278  CA  ALA    19     108.514  92.433  39.390  1.00  0.00            
ATOM    279  HA  ALA    19     107.558  92.339  39.904  1.00  0.00            
ATOM    280  CB  ALA    19     108.382  93.765  38.518  1.00  0.00            
ATOM    281  HB1 ALA    19     107.532  93.671  37.843  1.00  0.00            
ATOM    282  HB2 ALA    19     108.333  94.676  39.115  1.00  0.00            
ATOM    283  HB3 ALA    19     109.214  93.841  37.817  1.00  0.00            
ATOM    284  C   ALA    19     108.716  91.098  38.623  1.00  0.00            
ATOM    285  O   ALA    19     107.778  90.639  37.993  1.00  0.00            
ATOM    286  N   GLU    20     109.887  90.456  38.610  1.00  0.00            
ATOM    287  H   GLU    20     110.635  90.805  39.193  1.00  0.00            
ATOM    288  CA  GLU    20     110.107  89.205  37.779  1.00  0.00            
ATOM    289  HA  GLU    20     109.837  89.449  36.751  1.00  0.00            
ATOM    290  CB  GLU    20     111.549  88.682  37.726  1.00  0.00            
ATOM    291  HB1 GLU    20     111.507  87.597  37.635  1.00  0.00            
ATOM    292  HB2 GLU    20     112.136  88.859  38.628  1.00  0.00            
ATOM    293  CG  GLU    20     112.191  89.436  36.580  1.00  0.00            
ATOM    294  HG1 GLU    20     112.134  90.469  36.922  1.00  0.00            
ATOM    295  HG2 GLU    20     111.591  89.252  35.688  1.00  0.00            
ATOM    296  CD  GLU    20     113.658  89.146  36.146  1.00  0.00            
ATOM    297  OE1 GLU    20     113.891  88.010  35.753  1.00  0.00            
ATOM    298  OE2 GLU    20     114.551  90.016  35.969  1.00  0.00            
ATOM    299  C   GLU    20     109.178  88.146  38.339  1.00  0.00            
ATOM    300  O   GLU    20     109.393  87.728  39.491  1.00  0.00            
ATOM    301  N   LYS    21     108.261  87.590  37.508  1.00  0.00            
ATOM    302  H   LYS    21     108.230  88.001  36.587  1.00  0.00            
ATOM    303  CA  LYS    21     107.394  86.372  37.611  1.00  0.00            
ATOM    304  HA  LYS    21     106.545  86.557  36.953  1.00  0.00            
ATOM    305  CB  LYS    21     108.162  85.143  37.021  1.00  0.00            
ATOM    306  HB1 LYS    21     108.976  84.822  37.670  1.00  0.00            
ATOM    307  HB2 LYS    21     108.644  85.448  36.092  1.00  0.00            
ATOM    308  CG  LYS    21     107.178  84.036  36.557  1.00  0.00            
ATOM    309  HG1 LYS    21     106.713  84.363  35.626  1.00  0.00            
ATOM    310  HG2 LYS    21     106.515  83.863  37.403  1.00  0.00            
ATOM    311  CD  LYS    21     107.925  82.734  36.294  1.00  0.00            
ATOM    312  HD1 LYS    21     108.471  82.478  37.202  1.00  0.00            
ATOM    313  HD2 LYS    21     108.584  83.015  35.472  1.00  0.00            
ATOM    314  CE  LYS    21     106.959  81.557  35.965  1.00  0.00            
ATOM    315  HE1 LYS    21     106.279  81.411  36.804  1.00  0.00            
ATOM    316  HE2 LYS    21     107.417  80.608  35.686  1.00  0.00            
ATOM    317  NZ  LYS    21     106.107  81.762  34.799  1.00  0.00            
ATOM    318  HZ1 LYS    21     106.647  81.891  33.955  1.00  0.00            
ATOM    319  HZ2 LYS    21     105.525  80.944  34.682  1.00  0.00            
ATOM    320  HZ3 LYS    21     105.509  82.573  34.869  1.00  0.00            
ATOM    321  C   LYS    21     106.776  86.251  39.007  1.00  0.00            
ATOM    322  O   LYS    21     107.085  85.341  39.758  1.00  0.00            
ATOM    323  N   THR    22     105.951  87.256  39.373  1.00  0.00            
ATOM    324  H   THR    22     105.606  87.963  38.741  1.00  0.00            
ATOM    325  CA  THR    22     105.037  87.195  40.583  1.00  0.00            
ATOM    326  HA  THR    22     105.682  87.350  41.448  1.00  0.00            
ATOM    327  CB  THR    22     104.023  88.338  40.713  1.00  0.00            
ATOM    328  HB  THR    22     103.101  87.957  41.151  1.00  0.00            
ATOM    329  CG2 THR    22     104.547  89.565  41.456  1.00  0.00            
ATOM    330 HG21 THR    22     105.207  90.078  40.757  1.00  0.00            
ATOM    331 HG22 THR    22     103.706  90.207  41.720  1.00  0.00            
ATOM    332 HG23 THR    22     105.096  89.302  42.360  1.00  0.00            
ATOM    333  OG1 THR    22     103.678  88.732  39.451  1.00  0.00            
ATOM    334  HG1 THR    22     103.074  88.020  39.228  1.00  0.00            
ATOM    335  C   THR    22     104.284  85.886  40.704  1.00  0.00            
ATOM    336  O   THR    22     103.463  85.572  39.819  1.00  0.00            
ATOM    337  N   LYS    23     104.377  85.330  41.945  1.00  0.00            
ATOM    338  H   LYS    23     104.905  85.862  42.622  1.00  0.00            
ATOM    339  CA  LYS    23     103.513  84.302  42.516  1.00  0.00            
ATOM    340  HA  LYS    23     103.794  83.334  42.103  1.00  0.00            
ATOM    341  CB  LYS    23     103.710  84.278  44.007  1.00  0.00            
ATOM    342  HB1 LYS    23     102.940  83.628  44.421  1.00  0.00            
ATOM    343  HB2 LYS    23     103.545  85.267  44.437  1.00  0.00            
ATOM    344  CG  LYS    23     105.034  83.725  44.539  1.00  0.00            
ATOM    345  HG1 LYS    23     105.796  84.482  44.356  1.00  0.00            
ATOM    346  HG2 LYS    23     105.292  82.824  43.983  1.00  0.00            
ATOM    347  CD  LYS    23     105.061  83.442  46.076  1.00  0.00            
ATOM    348  HD1 LYS    23     104.242  82.753  46.285  1.00  0.00            
ATOM    349  HD2 LYS    23     104.899  84.325  46.693  1.00  0.00            
ATOM    350  CE  LYS    23     106.415  82.804  46.395  1.00  0.00            
ATOM    351  HE1 LYS    23     107.170  83.583  46.288  1.00  0.00            
ATOM    352  HE2 LYS    23     106.633  82.022  45.667  1.00  0.00            
ATOM    353  NZ  LYS    23     106.487  82.349  47.757  1.00  0.00            
ATOM    354  HZ1 LYS    23     106.449  83.142  48.381  1.00  0.00            
ATOM    355  HZ2 LYS    23     105.676  81.768  47.914  1.00  0.00            
ATOM    356  HZ3 LYS    23     107.382  81.926  47.957  1.00  0.00            
ATOM    357  C   LYS    23     102.029  84.427  42.106  1.00  0.00            
ATOM    358  O   LYS    23     101.344  85.454  42.296  1.00  0.00            
ATOM    359  N   GLN    24     101.493  83.357  41.604  1.00  0.00            
ATOM    360  H   GLN    24     102.055  82.521  41.537  1.00  0.00            
ATOM    361  CA  GLN    24     100.080  83.290  41.292  1.00  0.00            
ATOM    362  HA  GLN    24      99.720  84.295  41.073  1.00  0.00            
ATOM    363  CB  GLN    24      99.680  82.425  40.083  1.00  0.00            
ATOM    364  HB1 GLN    24      98.610  82.548  39.920  1.00  0.00            
ATOM    365  HB2 GLN    24      99.763  81.381  40.385  1.00  0.00            
ATOM    366  CG  GLN    24     100.404  82.685  38.707  1.00  0.00            
ATOM    367  HG1 GLN    24     100.213  81.772  38.144  1.00  0.00            
ATOM    368  HG2 GLN    24     101.466  82.831  38.905  1.00  0.00            
ATOM    369  CD  GLN    24      99.802  83.906  38.012  1.00  0.00            
ATOM    370  OE1 GLN    24      99.100  84.801  38.546  1.00  0.00            
ATOM    371  NE2 GLN    24     100.066  84.196  36.755  1.00  0.00            
ATOM    372 HE21 GLN    24     100.516  83.572  36.100  1.00  0.00            
ATOM    373 HE22 GLN    24      99.692  85.060  36.386  1.00  0.00            
ATOM    374  C   GLN    24      99.274  82.781  42.500  1.00  0.00            
ATOM    375  O   GLN    24      99.642  81.790  43.139  1.00  0.00            
ATOM    376  N   GLY    25      98.144  83.382  42.794  1.00  0.00            
ATOM    377  H   GLY    25      97.812  84.106  42.173  1.00  0.00            
ATOM    378  CA  GLY    25      97.214  82.915  43.876  1.00  0.00            
ATOM    379  HA1 GLY    25      97.066  81.836  43.858  1.00  0.00            
ATOM    380  HA2 GLY    25      96.229  83.246  43.549  1.00  0.00            
ATOM    381  C   GLY    25      97.402  83.555  45.243  1.00  0.00            
ATOM    382  O   GLY    25      98.149  84.494  45.408  1.00  0.00            
ATOM    383  N   VAL    26      96.604  83.097  46.234  1.00  0.00            
ATOM    384  H   VAL    26      96.058  82.288  45.972  1.00  0.00            
ATOM    385  CA  VAL    26      96.366  83.640  47.583  1.00  0.00            
ATOM    386  HA  VAL    26      96.570  84.701  47.439  1.00  0.00            
ATOM    387  CB  VAL    26      94.847  83.519  47.959  1.00  0.00            
ATOM    388  HB  VAL    26      94.684  83.944  48.950  1.00  0.00            
ATOM    389  CG1 VAL    26      94.122  84.478  46.983  1.00  0.00            
ATOM    390 HG11 VAL    26      94.647  85.412  46.783  1.00  0.00            
ATOM    391 HG12 VAL    26      93.788  84.021  46.053  1.00  0.00            
ATOM    392 HG13 VAL    26      93.124  84.670  47.378  1.00  0.00            
ATOM    393  CG2 VAL    26      94.153  82.157  47.978  1.00  0.00            
ATOM    394 HG21 VAL    26      93.221  82.277  48.532  1.00  0.00            
ATOM    395 HG22 VAL    26      93.911  81.706  47.015  1.00  0.00            
ATOM    396 HG23 VAL    26      94.818  81.413  48.418  1.00  0.00            
ATOM    397  C   VAL    26      97.354  83.229  48.684  1.00  0.00            
ATOM    398  O   VAL    26      97.457  82.029  48.988  1.00  0.00            
ATOM    399  N   ALA    27      98.023  84.249  49.220  1.00  0.00            
ATOM    400  H   ALA    27      97.899  85.161  48.804  1.00  0.00            
ATOM    401  CA  ALA    27      98.810  84.181  50.389  1.00  0.00            
ATOM    402  HA  ALA    27      99.648  83.503  50.231  1.00  0.00            
ATOM    403  CB  ALA    27      99.408  85.509  50.596  1.00  0.00            
ATOM    404  HB1 ALA    27      99.833  85.780  49.628  1.00  0.00            
ATOM    405  HB2 ALA    27      98.653  86.263  50.816  1.00  0.00            
ATOM    406  HB3 ALA    27     100.192  85.443  51.349  1.00  0.00            
ATOM    407  C   ALA    27      97.958  83.722  51.595  1.00  0.00            
ATOM    408  O   ALA    27      96.926  84.383  51.932  1.00  0.00            
ATOM    409  N   GLU    28      98.465  82.686  52.302  1.00  0.00            
ATOM    410  H   GLU    28      99.227  82.135  51.933  1.00  0.00            
ATOM    411  CA  GLU    28      97.936  82.418  53.651  1.00  0.00            
ATOM    412  HA  GLU    28      96.918  82.806  53.646  1.00  0.00            
ATOM    413  CB  GLU    28      97.907  80.881  54.021  1.00  0.00            
ATOM    414  HB1 GLU    28      97.438  80.320  53.213  1.00  0.00            
ATOM    415  HB2 GLU    28      97.387  80.655  54.950  1.00  0.00            
ATOM    416  CG  GLU    28      99.340  80.384  54.416  1.00  0.00            
ATOM    417  HG1 GLU    28      99.629  80.829  55.368  1.00  0.00            
ATOM    418  HG2 GLU    28     100.084  80.615  53.653  1.00  0.00            
ATOM    419  CD  GLU    28      99.415  78.863  54.634  1.00  0.00            
ATOM    420  OE1 GLU    28      98.393  78.191  54.357  1.00  0.00            
ATOM    421  OE2 GLU    28     100.559  78.474  55.033  1.00  0.00            
ATOM    422  C   GLU    28      98.566  83.275  54.771  1.00  0.00            
ATOM    423  O   GLU    28      99.695  83.814  54.725  1.00  0.00            
ATOM    424  N   ALA    29      97.882  83.443  55.884  1.00  0.00            
ATOM    425  H   ALA    29      96.978  82.993  55.915  1.00  0.00            
ATOM    426  CA  ALA    29      98.260  84.305  56.980  1.00  0.00            
ATOM    427  HA  ALA    29      99.021  84.979  56.587  1.00  0.00            
ATOM    428  CB  ALA    29      97.008  85.073  57.436  1.00  0.00            
ATOM    429  HB1 ALA    29      96.556  84.622  58.319  1.00  0.00            
ATOM    430  HB2 ALA    29      97.349  86.058  57.755  1.00  0.00            
ATOM    431  HB3 ALA    29      96.270  85.287  56.664  1.00  0.00            
ATOM    432  C   ALA    29      98.825  83.391  58.157  1.00  0.00            
ATOM    433  O   ALA    29      98.475  82.192  58.405  1.00  0.00            
ATOM    434  N   ALA    30      99.786  84.001  58.906  1.00  0.00            
ATOM    435  H   ALA    30     100.075  84.953  58.731  1.00  0.00            
ATOM    436  CA  ALA    30     100.578  83.360  59.915  1.00  0.00            
ATOM    437  HA  ALA    30     100.017  82.543  60.369  1.00  0.00            
ATOM    438  CB  ALA    30     101.802  82.720  59.253  1.00  0.00            
ATOM    439  HB1 ALA    30     101.512  81.788  58.769  1.00  0.00            
ATOM    440  HB2 ALA    30     102.248  83.365  58.495  1.00  0.00            
ATOM    441  HB3 ALA    30     102.515  82.449  60.031  1.00  0.00            
ATOM    442  C   ALA    30     100.938  84.299  61.117  1.00  0.00            
ATOM    443  O   ALA    30     101.626  85.299  60.899  1.00  0.00            
ATOM    444  N   GLY    31     100.367  84.086  62.314  1.00  0.00            
ATOM    445  H   GLY    31      99.679  83.347  62.328  1.00  0.00            
ATOM    446  CA  GLY    31     100.350  84.999  63.469  1.00  0.00            
ATOM    447  HA1 GLY    31      99.813  84.466  64.254  1.00  0.00            
ATOM    448  HA2 GLY    31      99.695  85.835  63.221  1.00  0.00            
ATOM    449  C   GLY    31     101.660  85.533  63.994  1.00  0.00            
ATOM    450  O   GLY    31     101.655  86.536  64.694  1.00  0.00            
ATOM    451  N   LYS    32     102.712  84.808  63.730  1.00  0.00            
ATOM    452  H   LYS    32     102.644  84.000  63.128  1.00  0.00            
ATOM    453  CA  LYS    32     104.017  85.311  64.126  1.00  0.00            
ATOM    454  HA  LYS    32     103.992  85.453  65.206  1.00  0.00            
ATOM    455  CB  LYS    32     105.043  84.230  63.830  1.00  0.00            
ATOM    456  HB1 LYS    32     104.834  83.818  62.842  1.00  0.00            
ATOM    457  HB2 LYS    32     104.945  83.374  64.498  1.00  0.00            
ATOM    458  CG  LYS    32     106.488  84.704  63.807  1.00  0.00            
ATOM    459  HG1 LYS    32     106.878  84.901  64.806  1.00  0.00            
ATOM    460  HG2 LYS    32     106.510  85.601  63.188  1.00  0.00            
ATOM    461  CD  LYS    32     107.522  83.654  63.268  1.00  0.00            
ATOM    462  HD1 LYS    32     107.366  83.639  62.189  1.00  0.00            
ATOM    463  HD2 LYS    32     107.181  82.671  63.593  1.00  0.00            
ATOM    464  CE  LYS    32     108.945  83.917  63.577  1.00  0.00            
ATOM    465  HE1 LYS    32     109.110  83.876  64.654  1.00  0.00            
ATOM    466  HE2 LYS    32     109.213  84.919  63.242  1.00  0.00            
ATOM    467  NZ  LYS    32     109.768  82.908  62.900  1.00  0.00            
ATOM    468  HZ1 LYS    32     110.745  83.162  62.917  1.00  0.00            
ATOM    469  HZ2 LYS    32     109.760  82.082  63.482  1.00  0.00            
ATOM    470  HZ3 LYS    32     109.539  82.714  61.936  1.00  0.00            
ATOM    471  C   LYS    32     104.310  86.608  63.384  1.00  0.00            
ATOM    472  O   LYS    32     104.169  86.644  62.131  1.00  0.00            
ATOM    473  N   THR    33     104.626  87.670  64.118  1.00  0.00            
ATOM    474  H   THR    33     104.715  87.625  65.123  1.00  0.00            
ATOM    475  CA  THR    33     104.938  89.035  63.618  1.00  0.00            
ATOM    476  HA  THR    33     104.247  89.124  62.780  1.00  0.00            
ATOM    477  CB  THR    33     104.736  90.155  64.635  1.00  0.00            
ATOM    478  HB  THR    33     104.834  91.184  64.290  1.00  0.00            
ATOM    479  CG2 THR    33     103.349  89.958  65.203  1.00  0.00            
ATOM    480 HG21 THR    33     102.657  89.512  64.489  1.00  0.00            
ATOM    481 HG22 THR    33     103.546  89.310  66.057  1.00  0.00            
ATOM    482 HG23 THR    33     102.788  90.879  65.360  1.00  0.00            
ATOM    483  OG1 THR    33     105.603  89.997  65.644  1.00  0.00            
ATOM    484  HG1 THR    33     105.253  90.414  66.435  1.00  0.00            
ATOM    485  C   THR    33     106.369  89.038  63.022  1.00  0.00            
ATOM    486  O   THR    33     107.204  88.238  63.462  1.00  0.00            
ATOM    487  N   LYS    34     106.644  89.828  61.916  1.00  0.00            
ATOM    488  H   LYS    34     105.937  90.529  61.742  1.00  0.00            
ATOM    489  CA  LYS    34     107.808  89.865  61.191  1.00  0.00            
ATOM    490  HA  LYS    34     107.820  89.053  60.463  1.00  0.00            
ATOM    491  CB  LYS    34     107.850  91.105  60.261  1.00  0.00            
ATOM    492  HB1 LYS    34     108.047  92.004  60.845  1.00  0.00            
ATOM    493  HB2 LYS    34     106.898  91.263  59.753  1.00  0.00            
ATOM    494  CG  LYS    34     108.872  90.937  59.132  1.00  0.00            
ATOM    495  HG1 LYS    34     108.491  90.063  58.604  1.00  0.00            
ATOM    496  HG2 LYS    34     109.844  90.725  59.579  1.00  0.00            
ATOM    497  CD  LYS    34     108.968  92.147  58.266  1.00  0.00            
ATOM    498  HD1 LYS    34     109.222  93.046  58.827  1.00  0.00            
ATOM    499  HD2 LYS    34     108.003  92.335  57.794  1.00  0.00            
ATOM    500  CE  LYS    34     110.033  91.918  57.114  1.00  0.00            
ATOM    501  HE1 LYS    34     110.909  92.529  57.334  1.00  0.00            
ATOM    502  HE2 LYS    34     109.702  92.401  56.195  1.00  0.00            
ATOM    503  NZ  LYS    34     110.274  90.502  56.784  1.00  0.00            
ATOM    504  HZ1 LYS    34     110.784  90.020  57.510  1.00  0.00            
ATOM    505  HZ2 LYS    34     109.353  90.108  56.655  1.00  0.00            
ATOM    506  HZ3 LYS    34     110.783  90.319  55.933  1.00  0.00            
ATOM    507  C   LYS    34     109.193  89.696  61.860  1.00  0.00            
ATOM    508  O   LYS    34     109.725  90.640  62.477  1.00  0.00            
ATOM    509  N   GLU    35     109.770  88.518  61.810  1.00  0.00            
ATOM    510  H   GLU    35     109.167  87.797  61.440  1.00  0.00            
ATOM    511  CA  GLU    35     111.122  88.126  62.322  1.00  0.00            
ATOM    512  HA  GLU    35     111.101  88.307  63.397  1.00  0.00            
ATOM    513  CB  GLU    35     111.460  86.654  62.156  1.00  0.00            
ATOM    514  HB1 GLU    35     110.941  85.978  62.836  1.00  0.00            
ATOM    515  HB2 GLU    35     112.517  86.497  62.370  1.00  0.00            
ATOM    516  CG  GLU    35     111.231  86.021  60.748  1.00  0.00            
ATOM    517  HG1 GLU    35     111.738  86.719  60.082  1.00  0.00            
ATOM    518  HG2 GLU    35     110.172  86.055  60.492  1.00  0.00            
ATOM    519  CD  GLU    35     111.848  84.692  60.569  1.00  0.00            
ATOM    520  OE1 GLU    35     111.943  84.246  59.352  1.00  0.00            
ATOM    521  OE2 GLU    35     112.369  84.012  61.471  1.00  0.00            
ATOM    522  C   GLU    35     112.255  89.085  61.920  1.00  0.00            
ATOM    523  O   GLU    35     112.347  89.642  60.821  1.00  0.00            
ATOM    524  N   GLY    36     113.168  89.274  62.849  1.00  0.00            
ATOM    525  H   GLY    36     112.871  88.955  63.759  1.00  0.00            
ATOM    526  CA  GLY    36     114.326  90.123  62.699  1.00  0.00            
ATOM    527  HA1 GLY    36     114.908  90.024  61.782  1.00  0.00            
ATOM    528  HA2 GLY    36     115.009  89.817  63.491  1.00  0.00            
ATOM    529  C   GLY    36     113.992  91.559  62.990  1.00  0.00            
ATOM    530  O   GLY    36     114.616  92.133  63.858  1.00  0.00            
ATOM    531  N   VAL    37     113.028  92.118  62.314  1.00  0.00            
ATOM    532  H   VAL    37     112.443  91.544  61.724  1.00  0.00            
ATOM    533  CA  VAL    37     112.432  93.451  62.553  1.00  0.00            
ATOM    534  HA  VAL    37     113.207  94.217  62.583  1.00  0.00            
ATOM    535  CB  VAL    37     111.474  93.789  61.420  1.00  0.00            
ATOM    536  HB  VAL    37     110.662  93.067  61.338  1.00  0.00            
ATOM    537  CG1 VAL    37     110.767  95.129  61.686  1.00  0.00            
ATOM    538 HG11 VAL    37     110.088  95.043  62.534  1.00  0.00            
ATOM    539 HG12 VAL    37     111.529  95.900  61.800  1.00  0.00            
ATOM    540 HG13 VAL    37     110.111  95.237  60.822  1.00  0.00            
ATOM    541  CG2 VAL    37     112.285  93.949  60.100  1.00  0.00            
ATOM    542 HG21 VAL    37     113.181  94.530  60.319  1.00  0.00            
ATOM    543 HG22 VAL    37     112.579  92.914  59.924  1.00  0.00            
ATOM    544 HG23 VAL    37     111.769  94.441  59.275  1.00  0.00            
ATOM    545  C   VAL    37     111.782  93.545  63.887  1.00  0.00            
ATOM    546  O   VAL    37     112.219  94.409  64.648  1.00  0.00            
ATOM    547  N   LEU    38     110.674  92.875  64.234  1.00  0.00            
ATOM    548  H   LEU    38     110.378  92.131  63.619  1.00  0.00            
ATOM    549  CA  LEU    38     110.048  92.946  65.545  1.00  0.00            
ATOM    550  HA  LEU    38     110.243  93.966  65.878  1.00  0.00            
ATOM    551  CB  LEU    38     108.574  92.720  65.409  1.00  0.00            
ATOM    552  HB1 LEU    38     108.148  92.532  66.394  1.00  0.00            
ATOM    553  HB2 LEU    38     108.515  91.772  64.875  1.00  0.00            
ATOM    554  CG  LEU    38     107.650  93.811  64.757  1.00  0.00            
ATOM    555  HG  LEU    38     108.015  94.837  64.797  1.00  0.00            
ATOM    556  CD1 LEU    38     107.369  93.436  63.341  1.00  0.00            
ATOM    557 HD11 LEU    38     108.261  93.332  62.722  1.00  0.00            
ATOM    558 HD12 LEU    38     106.748  92.546  63.239  1.00  0.00            
ATOM    559 HD13 LEU    38     106.732  94.210  62.912  1.00  0.00            
ATOM    560  CD2 LEU    38     106.251  93.872  65.441  1.00  0.00            
ATOM    561 HD21 LEU    38     105.689  94.762  65.158  1.00  0.00            
ATOM    562 HD22 LEU    38     105.682  93.019  65.073  1.00  0.00            
ATOM    563 HD23 LEU    38     106.430  93.750  66.509  1.00  0.00            
ATOM    564  C   LEU    38     110.739  92.105  66.640  1.00  0.00            
ATOM    565  O   LEU    38     110.169  91.176  67.273  1.00  0.00            
ATOM    566  N   TYR    39     112.013  92.383  66.954  1.00  0.00            
ATOM    567  H   TYR    39     112.351  93.315  66.759  1.00  0.00            
ATOM    568  CA  TYR    39     112.895  91.507  67.729  1.00  0.00            
ATOM    569  HA  TYR    39     112.672  90.453  67.565  1.00  0.00            
ATOM    570  CB  TYR    39     114.313  91.650  67.293  1.00  0.00            
ATOM    571  HB1 TYR    39     114.647  92.686  67.347  1.00  0.00            
ATOM    572  HB2 TYR    39     114.289  91.246  66.281  1.00  0.00            
ATOM    573  CG  TYR    39     115.275  90.860  68.149  1.00  0.00            
ATOM    574  CD1 TYR    39     115.322  89.437  68.119  1.00  0.00            
ATOM    575  HD1 TYR    39     114.673  88.842  67.494  1.00  0.00            
ATOM    576  CE1 TYR    39     116.154  88.703  69.002  1.00  0.00            
ATOM    577  HE1 TYR    39     116.250  87.630  69.077  1.00  0.00            
ATOM    578  CZ  TYR    39     117.006  89.475  69.846  1.00  0.00            
ATOM    579  OH  TYR    39     118.004  88.890  70.667  1.00  0.00            
ATOM    580  HH  TYR    39     117.845  87.962  70.857  1.00  0.00            
ATOM    581  CE2 TYR    39     117.088  90.885  69.769  1.00  0.00            
ATOM    582  HE2 TYR    39     117.782  91.385  70.428  1.00  0.00            
ATOM    583  CD2 TYR    39     116.239  91.566  68.912  1.00  0.00            
ATOM    584  HD2 TYR    39     116.283  92.638  68.789  1.00  0.00            
ATOM    585  C   TYR    39     112.662  91.726  69.224  1.00  0.00            
ATOM    586  O   TYR    39     113.061  92.781  69.765  1.00  0.00            
ATOM    587  N   VAL    40     112.241  90.681  69.848  1.00  0.00            
ATOM    588  H   VAL    40     111.908  89.917  69.278  1.00  0.00            
ATOM    589  CA  VAL    40     112.343  90.447  71.269  1.00  0.00            
ATOM    590  HA  VAL    40     112.310  91.376  71.839  1.00  0.00            
ATOM    591  CB  VAL    40     110.988  89.894  71.735  1.00  0.00            
ATOM    592  HB  VAL    40     110.746  89.040  71.101  1.00  0.00            
ATOM    593  CG1 VAL    40     111.019  89.359  73.170  1.00  0.00            
ATOM    594 HG11 VAL    40     111.720  88.546  73.359  1.00  0.00            
ATOM    595 HG12 VAL    40     111.337  90.194  73.795  1.00  0.00            
ATOM    596 HG13 VAL    40     110.087  88.997  73.605  1.00  0.00            
ATOM    597  CG2 VAL    40     109.943  90.922  71.629  1.00  0.00            
ATOM    598 HG21 VAL    40     109.847  91.320  70.618  1.00  0.00            
ATOM    599 HG22 VAL    40     108.968  90.504  71.878  1.00  0.00            
ATOM    600 HG23 VAL    40     110.242  91.777  72.235  1.00  0.00            
ATOM    601  C   VAL    40     113.583  89.600  71.676  1.00  0.00            
ATOM    602  O   VAL    40     113.670  88.453  71.204  1.00  0.00            
ATOM    603  N   GLY    41     114.460  90.088  72.528  1.00  0.00            
ATOM    604  H   GLY    41     114.223  90.896  73.086  1.00  0.00            
ATOM    605  CA  GLY    41     115.612  89.389  73.150  1.00  0.00            
ATOM    606  HA1 GLY    41     116.367  90.106  73.473  1.00  0.00            
ATOM    607  HA2 GLY    41     116.059  88.681  72.452  1.00  0.00            
ATOM    608  C   GLY    41     115.197  88.694  74.430  1.00  0.00            
ATOM    609  O   GLY    41     114.302  89.067  75.185  1.00  0.00            
ATOM    610  N   SER    42     116.086  87.784  74.823  1.00  0.00            
ATOM    611  H   SER    42     116.834  87.458  74.228  1.00  0.00            
ATOM    612  CA  SER    42     115.730  86.885  75.903  1.00  0.00            
ATOM    613  HA  SER    42     114.819  87.281  76.351  1.00  0.00            
ATOM    614  CB  SER    42     115.422  85.510  75.359  1.00  0.00            
ATOM    615  HB1 SER    42     114.528  85.620  74.745  1.00  0.00            
ATOM    616  HB2 SER    42     115.176  84.917  76.241  1.00  0.00            
ATOM    617  OG  SER    42     116.475  84.882  74.594  1.00  0.00            
ATOM    618  HG  SER    42     116.180  84.026  74.274  1.00  0.00            
ATOM    619  C   SER    42     116.908  86.781  76.970  1.00  0.00            
ATOM    620  O   SER    42     116.711  87.019  78.144  1.00  0.00            
ATOM    621  N   LYS    43     118.152  86.585  76.423  1.00  0.00            
ATOM    622  H   LYS    43     118.243  86.153  75.514  1.00  0.00            
ATOM    623  CA  LYS    43     119.409  86.726  77.121  1.00  0.00            
ATOM    624  HA  LYS    43     119.201  86.248  78.078  1.00  0.00            
ATOM    625  CB  LYS    43     120.483  85.888  76.292  1.00  0.00            
ATOM    626  HB1 LYS    43     120.878  86.363  75.394  1.00  0.00            
ATOM    627  HB2 LYS    43     120.006  84.982  75.917  1.00  0.00            
ATOM    628  CG  LYS    43     121.663  85.553  77.245  1.00  0.00            
ATOM    629  HG1 LYS    43     121.308  84.905  78.047  1.00  0.00            
ATOM    630  HG2 LYS    43     122.044  86.459  77.716  1.00  0.00            
ATOM    631  CD  LYS    43     122.821  84.917  76.483  1.00  0.00            
ATOM    632  HD1 LYS    43     123.017  85.587  75.645  1.00  0.00            
ATOM    633  HD2 LYS    43     122.470  83.992  76.026  1.00  0.00            
ATOM    634  CE  LYS    43     124.089  84.698  77.389  1.00  0.00            
ATOM    635  HE1 LYS    43     123.774  83.903  78.064  1.00  0.00            
ATOM    636  HE2 LYS    43     124.289  85.638  77.904  1.00  0.00            
ATOM    637  NZ  LYS    43     125.207  84.203  76.608  1.00  0.00            
ATOM    638  HZ1 LYS    43     126.056  84.207  77.156  1.00  0.00            
ATOM    639  HZ2 LYS    43     125.089  83.239  76.334  1.00  0.00            
ATOM    640  HZ3 LYS    43     125.293  84.709  75.738  1.00  0.00            
ATOM    641  C   LYS    43     119.843  88.195  77.381  1.00  0.00            
ATOM    642  O   LYS    43     120.784  88.728  76.764  1.00  0.00            
ATOM    643  N   THR    44     119.309  88.864  78.412  1.00  0.00            
ATOM    644  H   THR    44     118.492  88.511  78.889  1.00  0.00            
ATOM    645  CA  THR    44     119.724  90.305  78.680  1.00  0.00            
ATOM    646  HA  THR    44     119.670  90.851  77.738  1.00  0.00            
ATOM    647  CB  THR    44     118.724  90.979  79.610  1.00  0.00            
ATOM    648  HB  THR    44     117.756  90.887  79.118  1.00  0.00            
ATOM    649  CG2 THR    44     118.567  90.388  80.990  1.00  0.00            
ATOM    650 HG21 THR    44     117.684  89.773  81.161  1.00  0.00            
ATOM    651 HG22 THR    44     119.512  89.899  81.224  1.00  0.00            
ATOM    652 HG23 THR    44     118.494  91.153  81.763  1.00  0.00            
ATOM    653  OG1 THR    44     118.995  92.317  79.607  1.00  0.00            
ATOM    654  HG1 THR    44     118.528  92.725  80.339  1.00  0.00            
ATOM    655  C   THR    44     121.169  90.478  79.064  1.00  0.00            
ATOM    656  O   THR    44     121.647  89.744  79.897  1.00  0.00            
ATOM    657  N   LYS    45     121.901  91.393  78.454  1.00  0.00            
ATOM    658  H   LYS    45     121.411  91.898  77.729  1.00  0.00            
ATOM    659  CA  LYS    45     123.242  91.763  78.854  1.00  0.00            
ATOM    660  HA  LYS    45     123.628  90.951  79.471  1.00  0.00            
ATOM    661  CB  LYS    45     123.971  91.957  77.516  1.00  0.00            
ATOM    662  HB1 LYS    45     123.595  92.829  76.981  1.00  0.00            
ATOM    663  HB2 LYS    45     123.716  91.080  76.921  1.00  0.00            
ATOM    664  CG  LYS    45     125.511  92.047  77.662  1.00  0.00            
ATOM    665  HG1 LYS    45     125.800  91.053  78.004  1.00  0.00            
ATOM    666  HG2 LYS    45     125.824  92.843  78.338  1.00  0.00            
ATOM    667  CD  LYS    45     126.162  92.367  76.302  1.00  0.00            
ATOM    668  HD1 LYS    45     125.612  93.190  75.847  1.00  0.00            
ATOM    669  HD2 LYS    45     126.051  91.507  75.641  1.00  0.00            
ATOM    670  CE  LYS    45     127.657  92.739  76.469  1.00  0.00            
ATOM    671  HE1 LYS    45     128.269  92.268  75.700  1.00  0.00            
ATOM    672  HE2 LYS    45     127.966  92.227  77.381  1.00  0.00            
ATOM    673  NZ  LYS    45     127.985  94.174  76.579  1.00  0.00            
ATOM    674  HZ1 LYS    45     127.749  94.760  75.791  1.00  0.00            
ATOM    675  HZ2 LYS    45     127.436  94.561  77.333  1.00  0.00            
ATOM    676  HZ3 LYS    45     128.973  94.326  76.727  1.00  0.00            
ATOM    677  C   LYS    45     123.158  92.991  79.818  1.00  0.00            
ATOM    678  O   LYS    45     122.334  93.905  79.570  1.00  0.00            
ATOM    679  N   GLU    46     124.008  93.087  80.814  1.00  0.00            
ATOM    680  H   GLU    46     124.730  92.386  80.894  1.00  0.00            
ATOM    681  CA  GLU    46     123.989  94.061  81.940  1.00  0.00            
ATOM    682  HA  GLU    46     122.994  94.055  82.385  1.00  0.00            
ATOM    683  CB  GLU    46     125.032  93.659  82.989  1.00  0.00            
ATOM    684  HB1 GLU    46     125.321  94.456  83.673  1.00  0.00            
ATOM    685  HB2 GLU    46     125.872  93.335  82.375  1.00  0.00            
ATOM    686  CG  GLU    46     124.617  92.484  83.889  1.00  0.00            
ATOM    687  HG1 GLU    46     125.581  92.052  84.160  1.00  0.00            
ATOM    688  HG2 GLU    46     124.198  91.632  83.353  1.00  0.00            
ATOM    689  CD  GLU    46     123.917  92.804  85.205  1.00  0.00            
ATOM    690  OE1 GLU    46     123.040  92.009  85.627  1.00  0.00            
ATOM    691  OE2 GLU    46     124.247  93.810  85.876  1.00  0.00            
ATOM    692  C   GLU    46     124.233  95.439  81.366  1.00  0.00            
ATOM    693  O   GLU    46     125.164  95.698  80.536  1.00  0.00            
ATOM    694  N   GLY    47     123.532  96.331  81.955  1.00  0.00            
ATOM    695  H   GLY    47     122.942  95.953  82.682  1.00  0.00            
ATOM    696  CA  GLY    47     123.476  97.760  81.651  1.00  0.00            
ATOM    697  HA1 GLY    47     124.464  98.220  81.643  1.00  0.00            
ATOM    698  HA2 GLY    47     122.906  98.217  82.460  1.00  0.00            
ATOM    699  C   GLY    47     122.806  98.168  80.357  1.00  0.00            
ATOM    700  O   GLY    47     122.672  99.358  80.143  1.00  0.00            
ATOM    701  N   VAL    48     122.321  97.307  79.421  1.00  0.00            
ATOM    702  H   VAL    48     122.336  96.315  79.615  1.00  0.00            
ATOM    703  CA  VAL    48     121.739  97.662  78.140  1.00  0.00            
ATOM    704  HA  VAL    48     122.074  98.664  77.874  1.00  0.00            
ATOM    705  CB  VAL    48     122.225  96.627  77.077  1.00  0.00            
ATOM    706  HB  VAL    48     121.843  95.661  77.407  1.00  0.00            
ATOM    707  CG1 VAL    48     121.535  96.849  75.743  1.00  0.00            
ATOM    708 HG11 VAL    48     121.645  97.908  75.510  1.00  0.00            
ATOM    709 HG12 VAL    48     122.058  96.364  74.919  1.00  0.00            
ATOM    710 HG13 VAL    48     120.461  96.676  75.825  1.00  0.00            
ATOM    711  CG2 VAL    48     123.669  96.570  76.952  1.00  0.00            
ATOM    712 HG21 VAL    48     124.080  96.205  77.893  1.00  0.00            
ATOM    713 HG22 VAL    48     123.941  95.965  76.087  1.00  0.00            
ATOM    714 HG23 VAL    48     123.979  97.591  76.727  1.00  0.00            
ATOM    715  C   VAL    48     120.250  97.766  78.254  1.00  0.00            
ATOM    716  O   VAL    48     119.617  96.892  78.812  1.00  0.00            
ATOM    717  N   VAL    49     119.692  98.870  77.746  1.00  0.00            
ATOM    718  H   VAL    49     120.370  99.481  77.312  1.00  0.00            
ATOM    719  CA  VAL    49     118.328  99.317  77.813  1.00  0.00            
ATOM    720  HA  VAL    49     117.647  98.568  78.218  1.00  0.00            
ATOM    721  CB  VAL    49     118.165 100.563  78.722  1.00  0.00            
ATOM    722  HB  VAL    49     118.721 101.378  78.259  1.00  0.00            
ATOM    723  CG1 VAL    49     116.675 100.903  78.995  1.00  0.00            
ATOM    724 HG11 VAL    49     116.692 101.610  79.824  1.00  0.00            
ATOM    725 HG12 VAL    49     116.275 101.347  78.083  1.00  0.00            
ATOM    726 HG13 VAL    49     116.211  99.927  79.134  1.00  0.00            
ATOM    727  CG2 VAL    49     118.866 100.209  80.114  1.00  0.00            
ATOM    728 HG21 VAL    49     119.919  99.955  79.990  1.00  0.00            
ATOM    729 HG22 VAL    49     118.818 101.143  80.673  1.00  0.00            
ATOM    730 HG23 VAL    49     118.177  99.560  80.654  1.00  0.00            
ATOM    731  C   VAL    49     117.731  99.666  76.449  1.00  0.00            
ATOM    732  O   VAL    49     118.313 100.454  75.689  1.00  0.00            
ATOM    733  N   HIE    50     116.556  99.144  76.100  1.00  0.00            
ATOM    734  H   HIE    50     116.143  98.485  76.745  1.00  0.00            
ATOM    735  CA  HIE    50     115.866  99.292  74.828  1.00  0.00            
ATOM    736  HA  HIE    50     116.469  98.722  74.121  1.00  0.00            
ATOM    737  CB  HIE    50     114.368  98.800  74.762  1.00  0.00            
ATOM    738  HB1 HIE    50     113.767  99.482  74.159  1.00  0.00            
ATOM    739  HB2 HIE    50     113.986  98.750  75.781  1.00  0.00            
ATOM    740  CG  HIE    50     114.020  97.440  74.073  1.00  0.00            
ATOM    741  ND1 HIE    50     112.713  96.859  74.129  1.00  0.00            
ATOM    742  CE1 HIE    50     112.838  95.769  73.310  1.00  0.00            
ATOM    743  HE1 HIE    50     112.117  94.987  73.124  1.00  0.00            
ATOM    744  NE2 HIE    50     114.105  95.642  72.869  1.00  0.00            
ATOM    745  HE2 HIE    50     114.482  94.872  72.336  1.00  0.00            
ATOM    746  CD2 HIE    50     114.841  96.696  73.301  1.00  0.00            
ATOM    747  HD2 HIE    50     115.840  97.008  73.034  1.00  0.00            
ATOM    748  C   HIE    50     115.788 100.729  74.259  1.00  0.00            
ATOM    749  O   HIE    50     115.378 101.704  74.975  1.00  0.00            
ATOM    750  N   GLY    51     116.054 100.973  72.977  1.00  0.00            
ATOM    751  H   GLY    51     116.275 100.247  72.311  1.00  0.00            
ATOM    752  CA  GLY    51     115.708 102.232  72.335  1.00  0.00            
ATOM    753  HA1 GLY    51     116.309 102.351  71.434  1.00  0.00            
ATOM    754  HA2 GLY    51     115.890 103.026  73.060  1.00  0.00            
ATOM    755  C   GLY    51     114.188 102.475  72.080  1.00  0.00            
ATOM    756  O   GLY    51     113.370 101.641  72.439  1.00  0.00            
ATOM    757  N   VAL    52     113.880 103.612  71.464  1.00  0.00            
ATOM    758  H   VAL    52     114.602 104.228  71.120  1.00  0.00            
ATOM    759  CA  VAL    52     112.517 104.151  71.171  1.00  0.00            
ATOM    760  HA  VAL    52     111.738 103.467  71.507  1.00  0.00            
ATOM    761  CB  VAL    52     112.167 105.467  71.826  1.00  0.00            
ATOM    762  HB  VAL    52     111.131 105.752  71.644  1.00  0.00            
ATOM    763  CG1 VAL    52     112.376 105.380  73.278  1.00  0.00            
ATOM    764 HG11 VAL    52     111.679 104.656  73.701  1.00  0.00            
ATOM    765 HG12 VAL    52     113.404 105.062  73.454  1.00  0.00            
ATOM    766 HG13 VAL    52     112.208 106.347  73.752  1.00  0.00            
ATOM    767  CG2 VAL    52     112.950 106.660  71.292  1.00  0.00            
ATOM    768 HG21 VAL    52     112.982 107.461  72.031  1.00  0.00            
ATOM    769 HG22 VAL    52     113.963 106.316  71.082  1.00  0.00            
ATOM    770 HG23 VAL    52     112.616 107.139  70.372  1.00  0.00            
ATOM    771  C   VAL    52     112.340 104.272  69.627  1.00  0.00            
ATOM    772  O   VAL    52     113.289 104.413  68.914  1.00  0.00            
ATOM    773  N   ALA    53     111.123 104.149  69.132  1.00  0.00            
ATOM    774  H   ALA    53     110.332 104.051  69.753  1.00  0.00            
ATOM    775  CA  ALA    53     110.732 103.998  67.692  1.00  0.00            
ATOM    776  HA  ALA    53     109.733 103.601  67.874  1.00  0.00            
ATOM    777  CB  ALA    53     110.655 105.381  67.115  1.00  0.00            
ATOM    778  HB1 ALA    53     111.643 105.804  66.937  1.00  0.00            
ATOM    779  HB2 ALA    53     110.153 105.338  66.149  1.00  0.00            
ATOM    780  HB3 ALA    53     110.026 105.998  67.758  1.00  0.00            
ATOM    781  C   ALA    53     111.389 102.867  66.877  1.00  0.00            
ATOM    782  O   ALA    53     111.192 102.921  65.667  1.00  0.00            
ATOM    783  N   THR    54     112.053 101.925  67.548  1.00  0.00            
ATOM    784  H   THR    54     112.013 101.953  68.557  1.00  0.00            
ATOM    785  CA  THR    54     112.988 100.954  67.016  1.00  0.00            
ATOM    786  HA  THR    54     113.793 101.557  66.595  1.00  0.00            
ATOM    787  CB  THR    54     113.651 100.148  68.126  1.00  0.00            
ATOM    788  HB  THR    54     112.926  99.432  68.512  1.00  0.00            
ATOM    789  CG2 THR    54     114.859  99.358  67.615  1.00  0.00            
ATOM    790 HG21 THR    54     115.391  99.916  66.844  1.00  0.00            
ATOM    791 HG22 THR    54     115.631  99.214  68.371  1.00  0.00            
ATOM    792 HG23 THR    54     114.501  98.392  67.260  1.00  0.00            
ATOM    793  OG1 THR    54     114.156 100.796  69.227  1.00  0.00            
ATOM    794  HG1 THR    54     114.746 101.433  68.818  1.00  0.00            
ATOM    795  C   THR    54     112.408 100.175  65.818  1.00  0.00            
ATOM    796  O   THR    54     113.150  99.703  64.956  1.00  0.00            
ATOM    797  N   VAL    55     111.092  99.806  65.850  1.00  0.00            
ATOM    798  H   VAL    55     110.548 100.313  66.533  1.00  0.00            
ATOM    799  CA  VAL    55     110.423  99.065  64.783  1.00  0.00            
ATOM    800  HA  VAL    55     111.039  98.197  64.548  1.00  0.00            
ATOM    801  CB  VAL    55     108.981  98.679  65.218  1.00  0.00            
ATOM    802  HB  VAL    55     108.354  99.494  65.578  1.00  0.00            
ATOM    803  CG1 VAL    55     108.141  98.012  64.141  1.00  0.00            
ATOM    804 HG11 VAL    55     107.136  97.800  64.505  1.00  0.00            
ATOM    805 HG12 VAL    55     107.903  98.695  63.326  1.00  0.00            
ATOM    806 HG13 VAL    55     108.568  97.076  63.781  1.00  0.00            
ATOM    807  CG2 VAL    55     109.261  97.621  66.320  1.00  0.00            
ATOM    808 HG21 VAL    55     108.406  96.980  66.537  1.00  0.00            
ATOM    809 HG22 VAL    55     110.058  96.948  66.003  1.00  0.00            
ATOM    810 HG23 VAL    55     109.450  98.009  67.321  1.00  0.00            
ATOM    811  C   VAL    55     110.402  99.894  63.474  1.00  0.00            
ATOM    812  O   VAL    55     110.948  99.428  62.489  1.00  0.00            
ATOM    813  N   ALA    56     109.808 101.049  63.586  1.00  0.00            
ATOM    814  H   ALA    56     109.338 101.282  64.450  1.00  0.00            
ATOM    815  CA  ALA    56     109.800 102.065  62.532  1.00  0.00            
ATOM    816  HA  ALA    56     109.156 101.698  61.734  1.00  0.00            
ATOM    817  CB  ALA    56     109.098 103.288  62.976  1.00  0.00            
ATOM    818  HB1 ALA    56     109.045 103.958  62.118  1.00  0.00            
ATOM    819  HB2 ALA    56     108.133 102.911  63.313  1.00  0.00            
ATOM    820  HB3 ALA    56     109.783 103.794  63.657  1.00  0.00            
ATOM    821  C   ALA    56     111.143 102.364  61.945  1.00  0.00            
ATOM    822  O   ALA    56     111.293 102.483  60.743  1.00  0.00            
ATOM    823  N   GLU    57     112.221 102.608  62.714  1.00  0.00            
ATOM    824  H   GLU    57     112.068 102.593  63.712  1.00  0.00            
ATOM    825  CA  GLU    57     113.586 102.723  62.221  1.00  0.00            
ATOM    826  HA  GLU    57     113.564 103.523  61.482  1.00  0.00            
ATOM    827  CB  GLU    57     114.603 103.213  63.303  1.00  0.00            
ATOM    828  HB1 GLU    57     115.521 103.426  62.757  1.00  0.00            
ATOM    829  HB2 GLU    57     114.760 102.317  63.904  1.00  0.00            
ATOM    830  CG  GLU    57     114.222 104.306  64.324  1.00  0.00            
ATOM    831  HG1 GLU    57     113.409 104.085  65.015  1.00  0.00            
ATOM    832  HG2 GLU    57     113.875 105.116  63.683  1.00  0.00            
ATOM    833  CD  GLU    57     115.463 104.587  65.195  1.00  0.00            
ATOM    834  OE1 GLU    57     115.606 105.781  65.482  1.00  0.00            
ATOM    835  OE2 GLU    57     116.142 103.635  65.649  1.00  0.00            
ATOM    836  C   GLU    57     114.168 101.558  61.433  1.00  0.00            
ATOM    837  O   GLU    57     114.760 101.763  60.382  1.00  0.00            
ATOM    838  N   LYS    58     113.957 100.345  61.942  1.00  0.00            
ATOM    839  H   LYS    58     113.632 100.300  62.898  1.00  0.00            
ATOM    840  CA  LYS    58     114.272  99.148  61.124  1.00  0.00            
ATOM    841  HA  LYS    58     115.314  99.022  60.832  1.00  0.00            
ATOM    842  CB  LYS    58     113.977  97.807  61.951  1.00  0.00            
ATOM    843  HB1 LYS    58     113.814  96.974  61.267  1.00  0.00            
ATOM    844  HB2 LYS    58     113.144  97.877  62.651  1.00  0.00            
ATOM    845  CG  LYS    58     115.249  97.473  62.751  1.00  0.00            
ATOM    846  HG1 LYS    58     115.416  98.251  63.495  1.00  0.00            
ATOM    847  HG2 LYS    58     116.085  97.475  62.051  1.00  0.00            
ATOM    848  CD  LYS    58     115.008  96.121  63.390  1.00  0.00            
ATOM    849  HD1 LYS    58     114.623  95.324  62.753  1.00  0.00            
ATOM    850  HD2 LYS    58     114.232  96.303  64.133  1.00  0.00            
ATOM    851  CE  LYS    58     116.249  95.484  64.003  1.00  0.00            
ATOM    852  HE1 LYS    58     116.812  96.165  64.641  1.00  0.00            
ATOM    853  HE2 LYS    58     116.911  95.200  63.185  1.00  0.00            
ATOM    854  NZ  LYS    58     115.972  94.267  64.805  1.00  0.00            
ATOM    855  HZ1 LYS    58     116.901  93.886  64.920  1.00  0.00            
ATOM    856  HZ2 LYS    58     115.636  94.498  65.729  1.00  0.00            
ATOM    857  HZ3 LYS    58     115.372  93.575  64.380  1.00  0.00            
ATOM    858  C   LYS    58     113.491  99.164  59.761  1.00  0.00            
ATOM    859  O   LYS    58     114.163  98.958  58.706  1.00  0.00            
ATOM    860  N   THR    59     112.180  99.388  59.732  1.00  0.00            
ATOM    861  H   THR    59     111.675  99.360  60.606  1.00  0.00            
ATOM    862  CA  THR    59     111.475  99.458  58.428  1.00  0.00            
ATOM    863  HA  THR    59     111.893  98.672  57.799  1.00  0.00            
ATOM    864  CB  THR    59     109.993  99.267  58.646  1.00  0.00            
ATOM    865  HB  THR    59     109.398  99.537  57.774  1.00  0.00            
ATOM    866  CG2 THR    59     109.602  97.942  59.093  1.00  0.00            
ATOM    867 HG21 THR    59     109.775  97.746  60.151  1.00  0.00            
ATOM    868 HG22 THR    59     108.528  97.994  58.913  1.00  0.00            
ATOM    869 HG23 THR    59     109.945  97.079  58.522  1.00  0.00            
ATOM    870  OG1 THR    59     109.564 100.045  59.742  1.00  0.00            
ATOM    871  HG1 THR    59     109.875 100.940  59.590  1.00  0.00            
ATOM    872  C   THR    59     111.856 100.602  57.509  1.00  0.00            
ATOM    873  O   THR    59     111.856 100.337  56.283  1.00  0.00            
ATOM    874  N   LYS    60     112.106 101.812  57.984  1.00  0.00            
ATOM    875  H   LYS    60     111.986 102.040  58.961  1.00  0.00            
ATOM    876  CA  LYS    60     112.515 102.897  57.031  1.00  0.00            
ATOM    877  HA  LYS    60     111.720 102.977  56.291  1.00  0.00            
ATOM    878  CB  LYS    60     112.641 104.224  57.817  1.00  0.00            
ATOM    879  HB1 LYS    60     113.486 104.151  58.503  1.00  0.00            
ATOM    880  HB2 LYS    60     111.678 104.438  58.279  1.00  0.00            
ATOM    881  CG  LYS    60     112.928 105.287  56.726  1.00  0.00            
ATOM    882  HG1 LYS    60     112.072 105.438  56.068  1.00  0.00            
ATOM    883  HG2 LYS    60     113.820 105.057  56.142  1.00  0.00            
ATOM    884  CD  LYS    60     113.115 106.616  57.537  1.00  0.00            
ATOM    885  HD1 LYS    60     113.869 106.272  58.245  1.00  0.00            
ATOM    886  HD2 LYS    60     112.231 106.901  58.107  1.00  0.00            
ATOM    887  CE  LYS    60     113.655 107.736  56.577  1.00  0.00            
ATOM    888  HE1 LYS    60     112.870 108.190  55.971  1.00  0.00            
ATOM    889  HE2 LYS    60     114.494 107.383  55.979  1.00  0.00            
ATOM    890  NZ  LYS    60     114.039 108.939  57.374  1.00  0.00            
ATOM    891  HZ1 LYS    60     114.430 108.717  58.279  1.00  0.00            
ATOM    892  HZ2 LYS    60     114.631 109.450  56.735  1.00  0.00            
ATOM    893  HZ3 LYS    60     113.130 109.379  57.417  1.00  0.00            
ATOM    894  C   LYS    60     113.903 102.533  56.425  1.00  0.00            
ATOM    895  O   LYS    60     113.977 102.687  55.197  1.00  0.00            
ATOM    896  N   GLU    61     114.911 102.001  57.142  1.00  0.00            
ATOM    897  H   GLU    61     114.815 101.827  58.132  1.00  0.00            
ATOM    898  CA  GLU    61     116.217 101.535  56.581  1.00  0.00            
ATOM    899  HA  GLU    61     116.621 102.396  56.049  1.00  0.00            
ATOM    900  CB  GLU    61     117.116 101.031  57.709  1.00  0.00            
ATOM    901  HB1 GLU    61     116.781 100.058  58.068  1.00  0.00            
ATOM    902  HB2 GLU    61     117.121 101.730  58.546  1.00  0.00            
ATOM    903  CG  GLU    61     118.560 100.888  57.191  1.00  0.00            
ATOM    904  HG1 GLU    61     118.794 101.854  56.744  1.00  0.00            
ATOM    905  HG2 GLU    61     118.659 100.111  56.434  1.00  0.00            
ATOM    906  CD  GLU    61     119.564 100.655  58.320  1.00  0.00            
ATOM    907  OE1 GLU    61     120.795 100.878  58.109  1.00  0.00            
ATOM    908  OE2 GLU    61     119.193 100.180  59.430  1.00  0.00            
ATOM    909  C   GLU    61     116.018 100.471  55.438  1.00  0.00            
ATOM    910  O   GLU    61     116.734 100.445  54.426  1.00  0.00            
ATOM    911  N   GLN    62     115.059  99.561  55.547  1.00  0.00            
ATOM    912  H   GLN    62     114.531  99.485  56.404  1.00  0.00            
ATOM    913  CA  GLN    62     114.716  98.687  54.459  1.00  0.00            
ATOM    914  HA  GLN    62     115.691  98.385  54.076  1.00  0.00            
ATOM    915  CB  GLN    62     113.895  97.493  54.943  1.00  0.00            
ATOM    916  HB1 GLN    62     113.493  96.949  54.088  1.00  0.00            
ATOM    917  HB2 GLN    62     113.025  97.834  55.505  1.00  0.00            
ATOM    918  CG  GLN    62     114.800  96.480  55.722  1.00  0.00            
ATOM    919  HG1 GLN    62     115.133  96.787  56.713  1.00  0.00            
ATOM    920  HG2 GLN    62     115.692  96.347  55.110  1.00  0.00            
ATOM    921  CD  GLN    62     114.149  95.089  55.828  1.00  0.00            
ATOM    922  OE1 GLN    62     112.995  94.850  55.606  1.00  0.00            
ATOM    923  NE2 GLN    62     114.792  94.114  56.402  1.00  0.00            
ATOM    924 HE21 GLN    62     115.707  94.202  56.818  1.00  0.00            
ATOM    925 HE22 GLN    62     114.382  93.192  56.451  1.00  0.00            
ATOM    926  C   GLN    62     114.064  99.385  53.288  1.00  0.00            
ATOM    927  O   GLN    62     114.582  99.314  52.213  1.00  0.00            
ATOM    928  N   VAL    63     113.046 100.235  53.476  1.00  0.00            
ATOM    929  H   VAL    63     112.699 100.506  54.385  1.00  0.00            
ATOM    930  CA  VAL    63     112.407 101.034  52.310  1.00  0.00            
ATOM    931  HA  VAL    63     112.186 100.306  51.530  1.00  0.00            
ATOM    932  CB  VAL    63     111.062 101.700  52.512  1.00  0.00            
ATOM    933  HB  VAL    63     110.808 102.339  51.665  1.00  0.00            
ATOM    934  CG1 VAL    63     110.033 100.575  52.645  1.00  0.00            
ATOM    935 HG11 VAL    63     110.340  99.987  53.510  1.00  0.00            
ATOM    936 HG12 VAL    63     109.039 100.993  52.801  1.00  0.00            
ATOM    937 HG13 VAL    63     110.064  99.968  51.740  1.00  0.00            
ATOM    938  CG2 VAL    63     111.139 102.602  53.714  1.00  0.00            
ATOM    939 HG21 VAL    63     111.091 101.886  54.535  1.00  0.00            
ATOM    940 HG22 VAL    63     111.956 103.324  53.692  1.00  0.00            
ATOM    941 HG23 VAL    63     110.256 103.241  53.728  1.00  0.00            
ATOM    942  C   VAL    63     113.354 101.930  51.597  1.00  0.00            
ATOM    943  O   VAL    63     113.316 101.980  50.400  1.00  0.00            
ATOM    944  N   THR    64     114.311 102.550  52.283  1.00  0.00            
ATOM    945  H   THR    64     114.243 102.637  53.286  1.00  0.00            
ATOM    946  CA  THR    64     115.332 103.423  51.657  1.00  0.00            
ATOM    947  HA  THR    64     114.811 104.147  51.031  1.00  0.00            
ATOM    948  CB  THR    64     116.055 104.308  52.672  1.00  0.00            
ATOM    949  HB  THR    64     116.866 104.843  52.177  1.00  0.00            
ATOM    950  CG2 THR    64     115.041 105.385  53.173  1.00  0.00            
ATOM    951 HG21 THR    64     114.653 105.938  52.317  1.00  0.00            
ATOM    952 HG22 THR    64     114.243 104.977  53.793  1.00  0.00            
ATOM    953 HG23 THR    64     115.677 106.034  53.773  1.00  0.00            
ATOM    954  OG1 THR    64     116.470 103.523  53.806  1.00  0.00            
ATOM    955  HG1 THR    64     115.778 103.427  54.465  1.00  0.00            
ATOM    956  C   THR    64     116.411 102.624  50.918  1.00  0.00            
ATOM    957  O   THR    64     117.095 103.284  50.131  1.00  0.00            
ATOM    958  N   ASN    65     116.401 101.281  50.877  1.00  0.00            
ATOM    959  H   ASN    65     115.784 100.785  51.503  1.00  0.00            
ATOM    960  CA  ASN    65     117.355 100.594  50.082  1.00  0.00            
ATOM    961  HA  ASN    65     118.043 101.281  49.590  1.00  0.00            
ATOM    962  CB  ASN    65     118.243  99.841  51.074  1.00  0.00            
ATOM    963  HB1 ASN    65     118.880  99.101  50.590  1.00  0.00            
ATOM    964  HB2 ASN    65     117.628  99.254  51.756  1.00  0.00            
ATOM    965  CG  ASN    65     119.273 100.734  51.767  1.00  0.00            
ATOM    966  OD1 ASN    65     120.289 100.961  51.179  1.00  0.00            
ATOM    967  ND2 ASN    65     119.045 101.170  52.942  1.00  0.00            
ATOM    968 HD21 ASN    65     118.192 100.879  53.400  1.00  0.00            
ATOM    969 HD22 ASN    65     119.692 101.801  53.392  1.00  0.00            
ATOM    970  C   ASN    65     116.821  99.765  48.948  1.00  0.00            
ATOM    971  O   ASN    65     117.648  99.191  48.205  1.00  0.00            
ATOM    972  N   VAL    66     115.460  99.652  48.813  1.00  0.00            
ATOM    973  H   VAL    66     114.880 100.221  49.412  1.00  0.00            
ATOM    974  CA  VAL    66     114.781  99.143  47.661  1.00  0.00            
ATOM    975  HA  VAL    66     115.066  98.109  47.466  1.00  0.00            
ATOM    976  CB  VAL    66     113.275  99.249  47.921  1.00  0.00            
ATOM    977  HB  VAL    66     112.924 100.279  47.986  1.00  0.00            
ATOM    978  CG1 VAL    66     112.471  98.677  46.709  1.00  0.00            
ATOM    979 HG11 VAL    66     111.411  98.638  46.960  1.00  0.00            
ATOM    980 HG12 VAL    66     112.729  99.258  45.825  1.00  0.00            
ATOM    981 HG13 VAL    66     112.738  97.668  46.394  1.00  0.00            
ATOM    982  CG2 VAL    66     112.759  98.404  49.150  1.00  0.00            
ATOM    983 HG21 VAL    66     113.199  98.849  50.042  1.00  0.00            
ATOM    984 HG22 VAL    66     111.678  98.332  49.269  1.00  0.00            
ATOM    985 HG23 VAL    66     113.149  97.404  48.961  1.00  0.00            
ATOM    986  C   VAL    66     115.222  99.982  46.432  1.00  0.00            
ATOM    987  O   VAL    66     114.951 101.208  46.397  1.00  0.00            
ATOM    988  N   GLY    67     115.971  99.321  45.611  1.00  0.00            
ATOM    989  H   GLY    67     116.135  98.353  45.848  1.00  0.00            
ATOM    990  CA  GLY    67     116.556  99.785  44.304  1.00  0.00            
ATOM    991  HA1 GLY    67     117.168  98.936  44.000  1.00  0.00            
ATOM    992  HA2 GLY    67     117.322 100.537  44.494  1.00  0.00            
ATOM    993  C   GLY    67     115.527 100.256  43.251  1.00  0.00            
ATOM    994  O   GLY    67     114.348  99.892  43.287  1.00  0.00            
ATOM    995  N   GLY    68     116.068 100.832  42.199  1.00  0.00            
ATOM    996  H   GLY    68     117.046 101.082  42.187  1.00  0.00            
ATOM    997  CA  GLY    68     115.291 101.061  40.929  1.00  0.00            
ATOM    998  HA1 GLY    68     115.583 101.997  40.453  1.00  0.00            
ATOM    999  HA2 GLY    68     114.254 101.301  41.165  1.00  0.00            
ATOM   1000  C   GLY    68     115.356 100.041  39.868  1.00  0.00            
ATOM   1001  O   GLY    68     115.690  98.863  40.040  1.00  0.00            
ATOM   1002  N   ALA    69     114.929 100.396  38.640  1.00  0.00            
ATOM   1003  H   ALA    69     114.655 101.360  38.514  1.00  0.00            
ATOM   1004  CA  ALA    69     114.756  99.621  37.417  1.00  0.00            
ATOM   1005  HA  ALA    69     114.327  98.640  37.624  1.00  0.00            
ATOM   1006  CB  ALA    69     113.675 100.310  36.538  1.00  0.00            
ATOM   1007  HB1 ALA    69     113.361  99.584  35.788  1.00  0.00            
ATOM   1008  HB2 ALA    69     112.793 100.542  37.135  1.00  0.00            
ATOM   1009  HB3 ALA    69     114.159 101.181  36.096  1.00  0.00            
ATOM   1010  C   ALA    69     116.116  99.392  36.736  1.00  0.00            
ATOM   1011  O   ALA    69     116.156  99.277  35.521  1.00  0.00            
ATOM   1012  N   VAL    70     117.278  99.325  37.412  1.00  0.00            
ATOM   1013  H   VAL    70     117.221  99.406  38.418  1.00  0.00            
ATOM   1014  CA  VAL    70     118.512  99.029  36.826  1.00  0.00            
ATOM   1015  HA  VAL    70     118.411  99.012  35.742  1.00  0.00            
ATOM   1016  CB  VAL    70     119.529 100.224  36.955  1.00  0.00            
ATOM   1017  HB  VAL    70     120.495  99.996  36.504  1.00  0.00            
ATOM   1018  CG1 VAL    70     119.074 101.327  35.993  1.00  0.00            
ATOM   1019 HG11 VAL    70     119.814 102.112  35.835  1.00  0.00            
ATOM   1020 HG12 VAL    70     118.932 100.831  35.033  1.00  0.00            
ATOM   1021 HG13 VAL    70     118.115 101.759  36.282  1.00  0.00            
ATOM   1022  CG2 VAL    70     119.695 100.817  38.426  1.00  0.00            
ATOM   1023 HG21 VAL    70     118.760 101.311  38.687  1.00  0.00            
ATOM   1024 HG22 VAL    70     120.053 100.034  39.095  1.00  0.00            
ATOM   1025 HG23 VAL    70     120.496 101.553  38.359  1.00  0.00            
ATOM   1026  C   VAL    70     119.093  97.782  37.331  1.00  0.00            
ATOM   1027  O   VAL    70     119.459  97.634  38.528  1.00  0.00            
ATOM   1028  N   VAL    71     119.151  96.764  36.460  1.00  0.00            
ATOM   1029  H   VAL    71     119.111  97.092  35.507  1.00  0.00            
ATOM   1030  CA  VAL    71     119.423  95.395  36.795  1.00  0.00            
ATOM   1031  HA  VAL    71     119.903  95.239  37.760  1.00  0.00            
ATOM   1032  CB  VAL    71     118.093  94.648  37.036  1.00  0.00            
ATOM   1033  HB  VAL    71     118.326  93.588  36.927  1.00  0.00            
ATOM   1034  CG1 VAL    71     117.476  94.876  38.398  1.00  0.00            
ATOM   1035 HG11 VAL    71     117.112  95.901  38.477  1.00  0.00            
ATOM   1036 HG12 VAL    71     116.569  94.281  38.293  1.00  0.00            
ATOM   1037 HG13 VAL    71     118.037  94.516  39.261  1.00  0.00            
ATOM   1038  CG2 VAL    71     117.019  94.829  35.990  1.00  0.00            
ATOM   1039 HG21 VAL    71     116.258  94.056  36.100  1.00  0.00            
ATOM   1040 HG22 VAL    71     116.581  95.824  36.069  1.00  0.00            
ATOM   1041 HG23 VAL    71     117.420  94.757  34.979  1.00  0.00            
ATOM   1042  C   VAL    71     120.314  94.726  35.735  1.00  0.00            
ATOM   1043  O   VAL    71     120.492  95.182  34.633  1.00  0.00            
ATOM   1044  N   THR    72     120.933  93.574  36.014  1.00  0.00            
ATOM   1045  H   THR    72     120.759  93.197  36.936  1.00  0.00            
ATOM   1046  CA  THR    72     121.899  92.812  35.158  1.00  0.00            
ATOM   1047  HA  THR    72     122.654  93.573  34.963  1.00  0.00            
ATOM   1048  CB  THR    72     122.536  91.710  36.024  1.00  0.00            
ATOM   1049  HB  THR    72     122.070  90.760  35.763  1.00  0.00            
ATOM   1050  CG2 THR    72     124.005  91.534  35.667  1.00  0.00            
ATOM   1051 HG21 THR    72     124.421  92.488  35.343  1.00  0.00            
ATOM   1052 HG22 THR    72     124.453  91.007  36.510  1.00  0.00            
ATOM   1053 HG23 THR    72     124.018  90.796  34.865  1.00  0.00            
ATOM   1054  OG1 THR    72     122.463  92.067  37.369  1.00  0.00            
ATOM   1055  HG1 THR    72     122.456  91.214  37.810  1.00  0.00            
ATOM   1056  C   THR    72     121.476  92.317  33.773  1.00  0.00            
ATOM   1057  O   THR    72     122.327  91.992  32.969  1.00  0.00            
ATOM   1058  N   GLY    73     120.162  92.061  33.550  1.00  0.00            
ATOM   1059  H   GLY    73     119.568  92.308  34.329  1.00  0.00            
ATOM   1060  CA  GLY    73     119.485  91.620  32.295  1.00  0.00            
ATOM   1061  HA1 GLY    73     119.466  92.448  31.586  1.00  0.00            
ATOM   1062  HA2 GLY    73     118.426  91.584  32.550  1.00  0.00            
ATOM   1063  C   GLY    73     119.969  90.294  31.641  1.00  0.00            
ATOM   1064  O   GLY    73     120.028  90.153  30.412  1.00  0.00            
ATOM   1065  N   VAL    74     120.350  89.361  32.454  1.00  0.00            
ATOM   1066  H   VAL    74     120.098  89.435  33.429  1.00  0.00            
ATOM   1067  CA  VAL    74     121.106  88.219  31.985  1.00  0.00            
ATOM   1068  HA  VAL    74     121.858  88.737  31.389  1.00  0.00            
ATOM   1069  CB  VAL    74     121.760  87.325  33.123  1.00  0.00            
ATOM   1070  HB  VAL    74     122.450  86.587  32.712  1.00  0.00            
ATOM   1071  CG1 VAL    74     122.663  88.052  33.995  1.00  0.00            
ATOM   1072 HG11 VAL    74     123.441  88.546  33.414  1.00  0.00            
ATOM   1073 HG12 VAL    74     122.037  88.795  34.489  1.00  0.00            
ATOM   1074 HG13 VAL    74     123.221  87.378  34.646  1.00  0.00            
ATOM   1075  CG2 VAL    74     120.723  86.548  33.913  1.00  0.00            
ATOM   1076 HG21 VAL    74     119.893  87.155  34.274  1.00  0.00            
ATOM   1077 HG22 VAL    74     120.234  85.755  33.348  1.00  0.00            
ATOM   1078 HG23 VAL    74     121.194  86.061  34.767  1.00  0.00            
ATOM   1079  C   VAL    74     120.369  87.347  30.960  1.00  0.00            
ATOM   1080  O   VAL    74     121.039  86.759  30.112  1.00  0.00            
ATOM   1081  N   THR    75     119.070  87.088  31.112  1.00  0.00            
ATOM   1082  H   THR    75     118.523  87.506  31.852  1.00  0.00            
ATOM   1083  CA  THR    75     118.206  86.317  30.087  1.00  0.00            
ATOM   1084  HA  THR    75     118.627  85.331  29.888  1.00  0.00            
ATOM   1085  CB  THR    75     116.763  86.013  30.637  1.00  0.00            
ATOM   1086  HB  THR    75     116.222  85.585  29.792  1.00  0.00            
ATOM   1087  CG2 THR    75     116.714  84.918  31.705  1.00  0.00            
ATOM   1088 HG21 THR    75     117.222  85.204  32.626  1.00  0.00            
ATOM   1089 HG22 THR    75     115.700  84.641  31.996  1.00  0.00            
ATOM   1090 HG23 THR    75     117.206  84.009  31.360  1.00  0.00            
ATOM   1091  OG1 THR    75     116.111  87.151  31.100  1.00  0.00            
ATOM   1092  HG1 THR    75     115.190  86.903  31.203  1.00  0.00            
ATOM   1093  C   THR    75     118.120  87.009  28.723  1.00  0.00            
ATOM   1094  O   THR    75     117.662  86.401  27.786  1.00  0.00            
ATOM   1095  N   ALA    76     118.493  88.316  28.570  1.00  0.00            
ATOM   1096  H   ALA    76     119.034  88.755  29.303  1.00  0.00            
ATOM   1097  CA  ALA    76     118.331  89.275  27.481  1.00  0.00            
ATOM   1098  HA  ALA    76     118.662  90.197  27.961  1.00  0.00            
ATOM   1099  CB  ALA    76     119.172  88.999  26.243  1.00  0.00            
ATOM   1100  HB1 ALA    76     119.483  89.836  25.618  1.00  0.00            
ATOM   1101  HB2 ALA    76     120.086  88.519  26.593  1.00  0.00            
ATOM   1102  HB3 ALA    76     118.655  88.184  25.736  1.00  0.00            
ATOM   1103  C   ALA    76     116.856  89.631  27.062  1.00  0.00            
ATOM   1104  O   ALA    76     116.710  90.838  26.722  1.00  0.00            
ATOM   1105  N   VAL    77     115.855  88.742  27.067  1.00  0.00            
ATOM   1106  H   VAL    77     116.203  87.799  27.168  1.00  0.00            
ATOM   1107  CA  VAL    77     114.412  88.920  26.844  1.00  0.00            
ATOM   1108  HA  VAL    77     114.239  89.141  25.791  1.00  0.00            
ATOM   1109  CB  VAL    77     113.607  87.658  27.167  1.00  0.00            
ATOM   1110  HB  VAL    77     113.745  87.420  28.221  1.00  0.00            
ATOM   1111  CG1 VAL    77     112.132  87.827  26.774  1.00  0.00            
ATOM   1112 HG11 VAL    77     111.647  88.350  27.597  1.00  0.00            
ATOM   1113 HG12 VAL    77     112.020  88.377  25.840  1.00  0.00            
ATOM   1114 HG13 VAL    77     111.626  86.862  26.767  1.00  0.00            
ATOM   1115  CG2 VAL    77     114.274  86.451  26.445  1.00  0.00            
ATOM   1116 HG21 VAL    77     114.230  86.702  25.385  1.00  0.00            
ATOM   1117 HG22 VAL    77     115.277  86.234  26.812  1.00  0.00            
ATOM   1118 HG23 VAL    77     113.695  85.540  26.599  1.00  0.00            
ATOM   1119  C   VAL    77     113.804  90.101  27.583  1.00  0.00            
ATOM   1120  O   VAL    77     113.893  90.119  28.823  1.00  0.00            
ATOM   1121  N   ALA    78     113.150  90.990  26.841  1.00  0.00            
ATOM   1122  H   ALA    78     113.302  90.968  25.844  1.00  0.00            
ATOM   1123  CA  ALA    78     112.591  92.217  27.402  1.00  0.00            
ATOM   1124  HA  ALA    78     113.474  92.658  27.863  1.00  0.00            
ATOM   1125  CB  ALA    78     112.225  93.129  26.212  1.00  0.00            
ATOM   1126  HB1 ALA    78     111.292  92.895  25.697  1.00  0.00            
ATOM   1127  HB2 ALA    78     112.172  94.161  26.557  1.00  0.00            
ATOM   1128  HB3 ALA    78     113.104  93.106  25.569  1.00  0.00            
ATOM   1129  C   ALA    78     111.516  92.055  28.535  1.00  0.00            
ATOM   1130  O   ALA    78     110.631  91.232  28.478  1.00  0.00            
ATOM   1131  N   GLN    79     111.679  92.723  29.644  1.00  0.00            
ATOM   1132  H   GLN    79     112.471  93.345  29.727  1.00  0.00            
ATOM   1133  CA  GLN    79     110.666  92.884  30.690  1.00  0.00            
ATOM   1134  HA  GLN    79     109.968  92.055  30.570  1.00  0.00            
ATOM   1135  CB  GLN    79     111.316  92.822  32.017  1.00  0.00            
ATOM   1136  HB1 GLN    79     112.126  93.549  32.087  1.00  0.00            
ATOM   1137  HB2 GLN    79     111.750  91.823  32.005  1.00  0.00            
ATOM   1138  CG  GLN    79     110.340  92.848  33.216  1.00  0.00            
ATOM   1139  HG1 GLN    79     109.863  91.868  33.204  1.00  0.00            
ATOM   1140  HG2 GLN    79     109.558  93.603  33.137  1.00  0.00            
ATOM   1141  CD  GLN    79     111.013  92.978  34.575  1.00  0.00            
ATOM   1142  OE1 GLN    79     112.184  93.289  34.717  1.00  0.00            
ATOM   1143  NE2 GLN    79     110.334  92.774  35.646  1.00  0.00            
ATOM   1144 HE21 GLN    79     109.375  92.473  35.739  1.00  0.00            
ATOM   1145 HE22 GLN    79     110.886  92.919  36.481  1.00  0.00            
ATOM   1146  C   GLN    79     109.911  94.166  30.489  1.00  0.00            
ATOM   1147  O   GLN    79     110.485  95.279  30.403  1.00  0.00            
ATOM   1148  N   LYS    80     108.592  93.967  30.468  1.00  0.00            
ATOM   1149  H   LYS    80     108.263  93.016  30.559  1.00  0.00            
ATOM   1150  CA  LYS    80     107.689  95.055  30.234  1.00  0.00            
ATOM   1151  HA  LYS    80     108.204  95.805  29.633  1.00  0.00            
ATOM   1152  CB  LYS    80     106.387  94.625  29.605  1.00  0.00            
ATOM   1153  HB1 LYS    80     105.778  95.527  29.664  1.00  0.00            
ATOM   1154  HB2 LYS    80     105.848  93.845  30.143  1.00  0.00            
ATOM   1155  CG  LYS    80     106.470  94.182  28.202  1.00  0.00            
ATOM   1156  HG1 LYS    80     105.464  94.282  27.793  1.00  0.00            
ATOM   1157  HG2 LYS    80     106.745  93.127  28.188  1.00  0.00            
ATOM   1158  CD  LYS    80     107.427  95.040  27.343  1.00  0.00            
ATOM   1159  HD1 LYS    80     108.493  94.859  27.481  1.00  0.00            
ATOM   1160  HD2 LYS    80     106.951  96.018  27.413  1.00  0.00            
ATOM   1161  CE  LYS    80     107.204  94.551  25.904  1.00  0.00            
ATOM   1162  HE1 LYS    80     106.201  94.162  25.729  1.00  0.00            
ATOM   1163  HE2 LYS    80     107.884  93.726  25.690  1.00  0.00            
ATOM   1164  NZ  LYS    80     107.454  95.605  24.882  1.00  0.00            
ATOM   1165  HZ1 LYS    80     108.364  96.039  24.939  1.00  0.00            
ATOM   1166  HZ2 LYS    80     107.314  95.301  23.930  1.00  0.00            
ATOM   1167  HZ3 LYS    80     106.749  96.325  24.949  1.00  0.00            
ATOM   1168  C   LYS    80     107.521  95.739  31.539  1.00  0.00            
ATOM   1169  O   LYS    80     106.999  95.080  32.486  1.00  0.00            
ATOM   1170  N   THR    81     107.864  97.039  31.676  1.00  0.00            
ATOM   1171  H   THR    81     108.293  97.511  30.893  1.00  0.00            
ATOM   1172  CA  THR    81     107.928  97.786  32.982  1.00  0.00            
ATOM   1173  HA  THR    81     107.526  97.133  33.757  1.00  0.00            
ATOM   1174  CB  THR    81     109.405  98.083  33.326  1.00  0.00            
ATOM   1175  HB  THR    81     109.356  98.713  34.214  1.00  0.00            
ATOM   1176  CG2 THR    81     110.001  96.721  33.708  1.00  0.00            
ATOM   1177 HG21 THR    81     109.292  96.008  34.130  1.00  0.00            
ATOM   1178 HG22 THR    81     110.449  96.292  32.812  1.00  0.00            
ATOM   1179 HG23 THR    81     110.837  96.821  34.401  1.00  0.00            
ATOM   1180  OG1 THR    81     110.132  98.788  32.291  1.00  0.00            
ATOM   1181  HG1 THR    81     110.894  98.286  31.992  1.00  0.00            
ATOM   1182  C   THR    81     107.151  99.106  33.076  1.00  0.00            
ATOM   1183  O   THR    81     106.661  99.649  32.109  1.00  0.00            
ATOM   1184  N   VAL    82     106.851  99.415  34.324  1.00  0.00            
ATOM   1185  H   VAL    82     107.270  98.793  35.001  1.00  0.00            
ATOM   1186  CA  VAL    82     106.102 100.644  34.766  1.00  0.00            
ATOM   1187  HA  VAL    82     106.219 101.467  34.062  1.00  0.00            
ATOM   1188  CB  VAL    82     104.581 100.387  34.713  1.00  0.00            
ATOM   1189  HB  VAL    82     104.440  99.937  33.730  1.00  0.00            
ATOM   1190  CG1 VAL    82     104.006  99.435  35.793  1.00  0.00            
ATOM   1191 HG11 VAL    82     104.208  99.768  36.811  1.00  0.00            
ATOM   1192 HG12 VAL    82     102.937  99.244  35.697  1.00  0.00            
ATOM   1193 HG13 VAL    82     104.556  98.506  35.647  1.00  0.00            
ATOM   1194  CG2 VAL    82     103.833 101.666  34.611  1.00  0.00            
ATOM   1195 HG21 VAL    82     104.124 102.221  33.718  1.00  0.00            
ATOM   1196 HG22 VAL    82     102.764 101.470  34.527  1.00  0.00            
ATOM   1197 HG23 VAL    82     104.006 102.307  35.475  1.00  0.00            
ATOM   1198  C   VAL    82     106.590 101.016  36.152  1.00  0.00            
ATOM   1199  O   VAL    82     106.979 100.121  36.922  1.00  0.00            
ATOM   1200  N   GLU    83     106.526 102.280  36.420  1.00  0.00            
ATOM   1201  H   GLU    83     106.281 102.869  35.637  1.00  0.00            
ATOM   1202  CA  GLU    83     106.711 102.853  37.752  1.00  0.00            
ATOM   1203  HA  GLU    83     107.643 102.543  38.224  1.00  0.00            
ATOM   1204  CB  GLU    83     106.630 104.370  37.618  1.00  0.00            
ATOM   1205  HB1 GLU    83     106.486 104.825  38.597  1.00  0.00            
ATOM   1206  HB2 GLU    83     105.911 104.578  36.825  1.00  0.00            
ATOM   1207  CG  GLU    83     107.823 104.986  36.946  1.00  0.00            
ATOM   1208  HG1 GLU    83     107.476 105.980  36.661  1.00  0.00            
ATOM   1209  HG2 GLU    83     107.999 104.337  36.089  1.00  0.00            
ATOM   1210  CD  GLU    83     109.169 105.059  37.677  1.00  0.00            
ATOM   1211  OE1 GLU    83     110.018 105.684  37.087  1.00  0.00            
ATOM   1212  OE2 GLU    83     109.287 104.437  38.785  1.00  0.00            
ATOM   1213  C   GLU    83     105.615 102.374  38.763  1.00  0.00            
ATOM   1214  O   GLU    83     104.480 102.154  38.377  1.00  0.00            
ATOM   1215  N   GLY    84     106.012 102.106  40.056  1.00  0.00            
ATOM   1216  H   GLY    84     106.982 102.279  40.280  1.00  0.00            
ATOM   1217  CA  GLY    84     105.200 101.467  41.047  1.00  0.00            
ATOM   1218  HA1 GLY    84     104.215 101.567  40.593  1.00  0.00            
ATOM   1219  HA2 GLY    84     105.318 102.027  41.974  1.00  0.00            
ATOM   1220  C   GLY    84     105.426 100.003  41.288  1.00  0.00            
ATOM   1221  O   GLY    84     106.512  99.783  41.753  1.00  0.00            
ATOM   1222  N   ALA    85     104.587  99.040  40.870  1.00  0.00            
ATOM   1223  H   ALA    85     103.613  99.288  40.771  1.00  0.00            
ATOM   1224  CA  ALA    85     104.775  97.584  40.727  1.00  0.00            
ATOM   1225  HA  ALA    85     104.745  97.093  41.699  1.00  0.00            
ATOM   1226  CB  ALA    85     103.566  97.016  39.984  1.00  0.00            
ATOM   1227  HB1 ALA    85     103.567  97.300  38.931  1.00  0.00            
ATOM   1228  HB2 ALA    85     103.675  95.932  39.999  1.00  0.00            
ATOM   1229  HB3 ALA    85     102.609  97.148  40.486  1.00  0.00            
ATOM   1230  C   ALA    85     106.044  97.050  40.072  1.00  0.00            
ATOM   1231  O   ALA    85     106.102  95.829  40.037  1.00  0.00            
ATOM   1232  N   GLY    86     106.932  97.778  39.431  1.00  0.00            
ATOM   1233  H   GLY    86     107.016  98.778  39.547  1.00  0.00            
ATOM   1234  CA  GLY    86     107.727  97.111  38.340  1.00  0.00            
ATOM   1235  HA1 GLY    86     108.245  96.219  38.694  1.00  0.00            
ATOM   1236  HA2 GLY    86     108.524  97.803  38.069  1.00  0.00            
ATOM   1237  C   GLY    86     107.057  96.752  37.050  1.00  0.00            
ATOM   1238  O   GLY    86     107.566  97.134  35.969  1.00  0.00            
ATOM   1239  N   SER    87     105.923  96.061  37.140  1.00  0.00            
ATOM   1240  H   SER    87     105.598  95.581  37.967  1.00  0.00            
ATOM   1241  CA  SER    87     105.233  95.770  35.868  1.00  0.00            
ATOM   1242  HA  SER    87     105.343  96.557  35.122  1.00  0.00            
ATOM   1243  CB  SER    87     105.809  94.451  35.336  1.00  0.00            
ATOM   1244  HB1 SER    87     106.897  94.503  35.387  1.00  0.00            
ATOM   1245  HB2 SER    87     105.651  94.287  34.271  1.00  0.00            
ATOM   1246  OG  SER    87     105.430  93.377  36.142  1.00  0.00            
ATOM   1247  HG  SER    87     106.149  92.756  36.007  1.00  0.00            
ATOM   1248  C   SER    87     103.731  95.629  36.078  1.00  0.00            
ATOM   1249  O   SER    87     103.273  95.078  37.085  1.00  0.00            
ATOM   1250  N   ILE    88     102.966  95.893  35.033  1.00  0.00            
ATOM   1251  H   ILE    88     103.415  96.254  34.203  1.00  0.00            
ATOM   1252  CA  ILE    88     101.551  95.521  34.876  1.00  0.00            
ATOM   1253  HA  ILE    88     101.097  96.120  35.667  1.00  0.00            
ATOM   1254  CB  ILE    88     100.920  96.000  33.506  1.00  0.00            
ATOM   1255  HB  ILE    88     101.597  95.613  32.744  1.00  0.00            
ATOM   1256  CG2 ILE    88      99.565  95.341  33.129  1.00  0.00            
ATOM   1257 HG21 ILE    88      98.882  95.386  33.976  1.00  0.00            
ATOM   1258 HG22 ILE    88      99.135  95.748  32.213  1.00  0.00            
ATOM   1259 HG23 ILE    88      99.683  94.261  33.039  1.00  0.00            
ATOM   1260  CG1 ILE    88     100.989  97.612  33.449  1.00  0.00            
ATOM   1261 HG11 ILE    88     101.696  97.986  34.190  1.00  0.00            
ATOM   1262 HG12 ILE    88     100.018  98.003  33.754  1.00  0.00            
ATOM   1263  CD  ILE    88     101.230  98.213  32.109  1.00  0.00            
ATOM   1264  HD1 ILE    88     100.279  98.291  31.581  1.00  0.00            
ATOM   1265  HD2 ILE    88     101.652  99.210  32.231  1.00  0.00            
ATOM   1266  HD3 ILE    88     101.952  97.653  31.515  1.00  0.00            
ATOM   1267  C   ILE    88     101.199  94.029  35.248  1.00  0.00            
ATOM   1268  O   ILE    88     100.110  93.811  35.736  1.00  0.00            
ATOM   1269  N   ALA    89     102.043  93.018  34.878  1.00  0.00            
ATOM   1270  H   ALA    89     102.846  93.144  34.279  1.00  0.00            
ATOM   1271  CA  ALA    89     101.961  91.655  35.392  1.00  0.00            
ATOM   1272  HA  ALA    89     100.971  91.240  35.202  1.00  0.00            
ATOM   1273  CB  ALA    89     103.032  90.901  34.646  1.00  0.00            
ATOM   1274  HB1 ALA    89     104.033  91.304  34.794  1.00  0.00            
ATOM   1275  HB2 ALA    89     103.096  89.896  35.063  1.00  0.00            
ATOM   1276  HB3 ALA    89     102.863  90.795  33.576  1.00  0.00            
ATOM   1277  C   ALA    89     102.131  91.425  36.931  1.00  0.00            
ATOM   1278  O   ALA    89     101.364  90.667  37.548  1.00  0.00            
ATOM   1279  N   ALA    90     103.111  92.044  37.584  1.00  0.00            
ATOM   1280  H   ALA    90     103.802  92.508  37.011  1.00  0.00            
ATOM   1281  CA  ALA    90     103.195  92.225  38.976  1.00  0.00            
ATOM   1282  HA  ALA    90     103.125  91.230  39.416  1.00  0.00            
ATOM   1283  CB  ALA    90     104.546  92.755  39.333  1.00  0.00            
ATOM   1284  HB1 ALA    90     105.265  92.093  38.852  1.00  0.00            
ATOM   1285  HB2 ALA    90     104.653  93.764  38.933  1.00  0.00            
ATOM   1286  HB3 ALA    90     104.822  92.719  40.387  1.00  0.00            
ATOM   1287  C   ALA    90     102.084  93.006  39.701  1.00  0.00            
ATOM   1288  O   ALA    90     101.857  92.663  40.851  1.00  0.00            
ATOM   1289  N   ALA    91     101.300  93.768  38.979  1.00  0.00            
ATOM   1290  H   ALA    91     101.722  94.065  38.111  1.00  0.00            
ATOM   1291  CA  ALA    91      99.984  94.324  39.337  1.00  0.00            
ATOM   1292  HA  ALA    91      99.994  94.520  40.408  1.00  0.00            
ATOM   1293  CB  ALA    91      99.917  95.669  38.605  1.00  0.00            
ATOM   1294  HB1 ALA    91      99.084  96.320  38.869  1.00  0.00            
ATOM   1295  HB2 ALA    91     100.847  96.119  38.953  1.00  0.00            
ATOM   1296  HB3 ALA    91      99.956  95.563  37.521  1.00  0.00            
ATOM   1297  C   ALA    91      98.702  93.380  39.044  1.00  0.00            
ATOM   1298  O   ALA    91      97.701  93.504  39.711  1.00  0.00            
ATOM   1299  N   THR    92      98.798  92.344  38.190  1.00  0.00            
ATOM   1300  H   THR    92      99.706  92.272  37.754  1.00  0.00            
ATOM   1301  CA  THR    92      97.700  91.510  37.632  1.00  0.00            
ATOM   1302  HA  THR    92      98.081  91.008  36.742  1.00  0.00            
ATOM   1303  CB  THR    92      97.262  90.378  38.576  1.00  0.00            
ATOM   1304  HB  THR    92      96.363  89.959  38.125  1.00  0.00            
ATOM   1305  CG2 THR    92      98.320  89.372  38.749  1.00  0.00            
ATOM   1306 HG21 THR    92      97.990  88.479  39.278  1.00  0.00            
ATOM   1307 HG22 THR    92      98.483  88.981  37.745  1.00  0.00            
ATOM   1308 HG23 THR    92      99.281  89.696  39.146  1.00  0.00            
ATOM   1309  OG1 THR    92      96.905  90.852  39.841  1.00  0.00            
ATOM   1310  HG1 THR    92      97.652  91.372  40.148  1.00  0.00            
ATOM   1311  C   THR    92      96.544  92.292  37.035  1.00  0.00            
ATOM   1312  O   THR    92      95.408  91.978  37.243  1.00  0.00            
ATOM   1313  N   GLY    93      96.897  93.341  36.264  1.00  0.00            
ATOM   1314  H   GLY    93      97.882  93.563  36.251  1.00  0.00            
ATOM   1315  CA  GLY    93      96.041  94.246  35.581  1.00  0.00            
ATOM   1316  HA1 GLY    93      95.186  93.648  35.265  1.00  0.00            
ATOM   1317  HA2 GLY    93      96.573  94.624  34.707  1.00  0.00            
ATOM   1318  C   GLY    93      95.544  95.468  36.424  1.00  0.00            
ATOM   1319  O   GLY    93      96.065  95.832  37.459  1.00  0.00            
ATOM   1320  N   PHE    94      94.453  96.010  35.882  1.00  0.00            
ATOM   1321  H   PHE    94      94.114  95.724  34.973  1.00  0.00            
ATOM   1322  CA  PHE    94      93.815  97.192  36.502  1.00  0.00            
ATOM   1323  HA  PHE    94      94.647  97.559  37.104  1.00  0.00            
ATOM   1324  CB  PHE    94      93.380  98.172  35.374  1.00  0.00            
ATOM   1325  HB1 PHE    94      92.931  98.974  35.960  1.00  0.00            
ATOM   1326  HB2 PHE    94      92.647  97.751  34.685  1.00  0.00            
ATOM   1327  CG  PHE    94      94.533  98.708  34.597  1.00  0.00            
ATOM   1328  CD1 PHE    94      94.279  99.059  33.274  1.00  0.00            
ATOM   1329  HD1 PHE    94      93.325  98.869  32.804  1.00  0.00            
ATOM   1330  CE1 PHE    94      95.258  99.472  32.444  1.00  0.00            
ATOM   1331  HE1 PHE    94      94.999  99.510  31.396  1.00  0.00            
ATOM   1332  CZ  PHE    94      96.511  99.754  32.925  1.00  0.00            
ATOM   1333  HZ  PHE    94      97.342 100.036  32.295  1.00  0.00            
ATOM   1334  CE2 PHE    94      96.740  99.683  34.361  1.00  0.00            
ATOM   1335  HE2 PHE    94      97.724  99.865  34.766  1.00  0.00            
ATOM   1336  CD2 PHE    94      95.772  99.046  35.159  1.00  0.00            
ATOM   1337  HD2 PHE    94      95.931  98.927  36.221  1.00  0.00            
ATOM   1338  C   PHE    94      92.582  96.946  37.418  1.00  0.00            
ATOM   1339  O   PHE    94      91.944  95.893  37.352  1.00  0.00            
ATOM   1340  N   VAL    95      92.181  97.949  38.229  1.00  0.00            
ATOM   1341  H   VAL    95      92.797  98.745  38.300  1.00  0.00            
ATOM   1342  CA  VAL    95      90.893  98.100  38.967  1.00  0.00            
ATOM   1343  HA  VAL    95      90.180  97.425  38.493  1.00  0.00            
ATOM   1344  CB  VAL    95      91.051  97.824  40.463  1.00  0.00            
ATOM   1345  HB  VAL    95      91.432  98.728  40.938  1.00  0.00            
ATOM   1346  CG1 VAL    95      89.685  97.594  41.118  1.00  0.00            
ATOM   1347 HG11 VAL    95      89.263  96.611  40.910  1.00  0.00            
ATOM   1348 HG12 VAL    95      89.882  97.823  42.167  1.00  0.00            
ATOM   1349 HG13 VAL    95      88.934  98.335  40.842  1.00  0.00            
ATOM   1350  CG2 VAL    95      91.970  96.650  40.723  1.00  0.00            
ATOM   1351 HG21 VAL    95      93.014  96.954  40.654  1.00  0.00            
ATOM   1352 HG22 VAL    95      91.813  96.336  41.755  1.00  0.00            
ATOM   1353 HG23 VAL    95      91.780  95.840  40.018  1.00  0.00            
ATOM   1354  C   VAL    95      90.424  99.515  38.688  1.00  0.00            
ATOM   1355  O   VAL    95      91.201 100.449  39.020  1.00  0.00            
ATOM   1356  N   LYS    96      89.104  99.659  38.384  1.00  0.00            
ATOM   1357  H   LYS    96      88.528  98.882  38.091  1.00  0.00            
ATOM   1358  CA  LYS    96      88.444 101.014  38.441  1.00  0.00            
ATOM   1359  HA  LYS    96      88.896 101.695  37.720  1.00  0.00            
ATOM   1360  CB  LYS    96      86.942 100.783  38.056  1.00  0.00            
ATOM   1361  HB1 LYS    96      86.849 100.335  37.066  1.00  0.00            
ATOM   1362  HB2 LYS    96      86.506 101.775  37.947  1.00  0.00            
ATOM   1363  CG  LYS    96      86.141  99.991  39.009  1.00  0.00            
ATOM   1364  HG1 LYS    96      86.181 100.372  40.028  1.00  0.00            
ATOM   1365  HG2 LYS    96      86.313  98.915  39.035  1.00  0.00            
ATOM   1366  CD  LYS    96      84.611 100.196  38.633  1.00  0.00            
ATOM   1367  HD1 LYS    96      84.357  99.719  37.687  1.00  0.00            
ATOM   1368  HD2 LYS    96      84.224 101.213  38.696  1.00  0.00            
ATOM   1369  CE  LYS    96      83.730  99.505  39.692  1.00  0.00            
ATOM   1370  HE1 LYS    96      83.939  99.869  40.697  1.00  0.00            
ATOM   1371  HE2 LYS    96      84.051  98.463  39.712  1.00  0.00            
ATOM   1372  NZ  LYS    96      82.322  99.734  39.349  1.00  0.00            
ATOM   1373  HZ1 LYS    96      82.019 100.689  39.478  1.00  0.00            
ATOM   1374  HZ2 LYS    96      82.267  99.571  38.354  1.00  0.00            
ATOM   1375  HZ3 LYS    96      81.753  99.143  39.938  1.00  0.00            
ATOM   1376  C   LYS    96      88.564 101.641  39.894  1.00  0.00            
ATOM   1377  O   LYS    96      88.609 100.945  40.898  1.00  0.00            
ATOM   1378  N   LYS    97      88.652 103.000  39.957  1.00  0.00            
ATOM   1379  H   LYS    97      88.911 103.545  39.146  1.00  0.00            
ATOM   1380  CA  LYS    97      88.927 103.765  41.194  1.00  0.00            
ATOM   1381  HA  LYS    97      89.187 103.125  42.037  1.00  0.00            
ATOM   1382  CB  LYS    97      90.151 104.679  40.845  1.00  0.00            
ATOM   1383  HB1 LYS    97      89.835 105.411  40.103  1.00  0.00            
ATOM   1384  HB2 LYS    97      90.997 104.060  40.547  1.00  0.00            
ATOM   1385  CG  LYS    97      90.507 105.518  42.093  1.00  0.00            
ATOM   1386  HG1 LYS    97      90.752 104.872  42.935  1.00  0.00            
ATOM   1387  HG2 LYS    97      89.714 106.227  42.331  1.00  0.00            
ATOM   1388  CD  LYS    97      91.736 106.409  41.804  1.00  0.00            
ATOM   1389  HD1 LYS    97      91.519 107.139  41.025  1.00  0.00            
ATOM   1390  HD2 LYS    97      92.496 105.714  41.447  1.00  0.00            
ATOM   1391  CE  LYS    97      92.115 107.187  42.975  1.00  0.00            
ATOM   1392  HE1 LYS    97      92.272 106.485  43.793  1.00  0.00            
ATOM   1393  HE2 LYS    97      91.254 107.804  43.233  1.00  0.00            
ATOM   1394  NZ  LYS    97      93.223 108.090  42.738  1.00  0.00            
ATOM   1395  HZ1 LYS    97      93.428 108.541  43.617  1.00  0.00            
ATOM   1396  HZ2 LYS    97      94.030 107.652  42.317  1.00  0.00            
ATOM   1397  HZ3 LYS    97      93.005 108.845  42.104  1.00  0.00            
ATOM   1398  C   LYS    97      87.697 104.605  41.667  1.00  0.00            
ATOM   1399  O   LYS    97      87.025 105.397  40.947  1.00  0.00            
ATOM   1400  N   ASP    98      87.239 104.257  42.882  1.00  0.00            
ATOM   1401  H   ASP    98      87.682 103.462  43.320  1.00  0.00            
ATOM   1402  CA  ASP    98      86.009 104.820  43.522  1.00  0.00            
ATOM   1403  HA  ASP    98      85.390 105.162  42.694  1.00  0.00            
ATOM   1404  CB  ASP    98      85.229 103.641  44.122  1.00  0.00            
ATOM   1405  HB1 ASP    98      84.355 103.990  44.670  1.00  0.00            
ATOM   1406  HB2 ASP    98      85.919 103.211  44.847  1.00  0.00            
ATOM   1407  CG  ASP    98      84.918 102.475  43.054  1.00  0.00            
ATOM   1408  OD1 ASP    98      84.573 102.797  41.885  1.00  0.00            
ATOM   1409  OD2 ASP    98      85.092 101.224  43.347  1.00  0.00            
ATOM   1410  C   ASP    98      86.196 106.010  44.480  1.00  0.00            
ATOM   1411  O   ASP    98      85.264 106.797  44.620  1.00  0.00            
ATOM   1412  N   GLN    99      87.410 106.332  44.990  1.00  0.00            
ATOM   1413  H   GLN    99      88.092 105.618  44.777  1.00  0.00            
ATOM   1414  CA  GLN    99      87.877 107.449  45.857  1.00  0.00            
ATOM   1415  HA  GLN    99      87.507 107.307  46.874  1.00  0.00            
ATOM   1416  CB  GLN    99      89.415 107.536  45.914  1.00  0.00            
ATOM   1417  HB1 GLN    99      89.662 108.519  46.314  1.00  0.00            
ATOM   1418  HB2 GLN    99      89.887 107.423  44.938  1.00  0.00            
ATOM   1419  CG  GLN    99      90.075 106.474  46.815  1.00  0.00            
ATOM   1420  HG1 GLN    99      89.566 106.575  47.773  1.00  0.00            
ATOM   1421  HG2 GLN    99      91.088 106.813  47.029  1.00  0.00            
ATOM   1422  CD  GLN    99      90.160 105.040  46.418  1.00  0.00            
ATOM   1423  OE1 GLN    99      89.771 104.650  45.345  1.00  0.00            
ATOM   1424  NE2 GLN    99      90.738 104.178  47.210  1.00  0.00            
ATOM   1425 HE21 GLN    99      91.113 104.442  48.110  1.00  0.00            
ATOM   1426 HE22 GLN    99      91.082 103.340  46.763  1.00  0.00            
ATOM   1427  C   GLN    99      87.277 108.808  45.448  1.00  0.00            
ATOM   1428  O   GLN    99      87.275 109.289  44.304  1.00  0.00            
ATOM   1429  N   LEU   100      86.688 109.395  46.481  1.00  0.00            
ATOM   1430  H   LEU   100      86.728 108.914  47.368  1.00  0.00            
ATOM   1431  CA  LEU   100      86.351 110.851  46.507  1.00  0.00            
ATOM   1432  HA  LEU   100      85.606 111.092  45.749  1.00  0.00            
ATOM   1433  CB  LEU   100      85.830 111.280  47.886  1.00  0.00            
ATOM   1434  HB1 LEU   100      85.644 112.354  47.860  1.00  0.00            
ATOM   1435  HB2 LEU   100      86.585 111.136  48.658  1.00  0.00            
ATOM   1436  CG  LEU   100      84.521 110.568  48.377  1.00  0.00            
ATOM   1437  HG  LEU   100      84.887 109.566  48.600  1.00  0.00            
ATOM   1438  CD1 LEU   100      84.015 111.025  49.718  1.00  0.00            
ATOM   1439 HD11 LEU   100      83.249 110.338  50.077  1.00  0.00            
ATOM   1440 HD12 LEU   100      84.913 111.030  50.336  1.00  0.00            
ATOM   1441 HD13 LEU   100      83.710 112.050  49.508  1.00  0.00            
ATOM   1442  CD2 LEU   100      83.395 110.519  47.294  1.00  0.00            
ATOM   1443 HD21 LEU   100      82.518 109.985  47.660  1.00  0.00            
ATOM   1444 HD22 LEU   100      83.130 111.544  47.034  1.00  0.00            
ATOM   1445 HD23 LEU   100      83.736 109.923  46.446  1.00  0.00            
ATOM   1446  C   LEU   100      87.499 111.738  46.136  1.00  0.00            
ATOM   1447  O   LEU   100      88.646 111.371  46.418  1.00  0.00            
ATOM   1448  N   GLY   101      87.273 112.913  45.527  1.00  0.00            
ATOM   1449  H   GLY   101      86.289 113.061  45.354  1.00  0.00            
ATOM   1450  CA  GLY   101      88.236 113.926  45.148  1.00  0.00            
ATOM   1451  HA1 GLY   101      88.086 114.150  44.093  1.00  0.00            
ATOM   1452  HA2 GLY   101      89.188 113.467  45.416  1.00  0.00            
ATOM   1453  C   GLY   101      88.184 115.215  45.997  1.00  0.00            
ATOM   1454  O   GLY   101      87.655 115.226  47.153  1.00  0.00            
ATOM   1455  N   LYS   102      88.769 116.286  45.506  1.00  0.00            
ATOM   1456  H   LYS   102      89.004 116.246  44.525  1.00  0.00            
ATOM   1457  CA  LYS   102      88.815 117.552  46.171  1.00  0.00            
ATOM   1458  HA  LYS   102      88.584 117.330  47.212  1.00  0.00            
ATOM   1459  CB  LYS   102      90.244 118.054  46.070  1.00  0.00            
ATOM   1460  HB1 LYS   102      90.249 119.052  46.509  1.00  0.00            
ATOM   1461  HB2 LYS   102      90.534 118.357  45.064  1.00  0.00            
ATOM   1462  CG  LYS   102      91.282 117.276  46.835  1.00  0.00            
ATOM   1463  HG1 LYS   102      91.087 116.207  46.755  1.00  0.00            
ATOM   1464  HG2 LYS   102      91.181 117.602  47.872  1.00  0.00            
ATOM   1465  CD  LYS   102      92.685 117.525  46.406  1.00  0.00            
ATOM   1466  HD1 LYS   102      92.958 118.569  46.560  1.00  0.00            
ATOM   1467  HD2 LYS   102      92.851 117.278  45.358  1.00  0.00            
ATOM   1468  CE  LYS   102      93.733 116.739  47.341  1.00  0.00            
ATOM   1469  HE1 LYS   102      93.544 115.673  47.210  1.00  0.00            
ATOM   1470  HE2 LYS   102      93.497 117.108  48.340  1.00  0.00            
ATOM   1471  NZ  LYS   102      95.147 117.063  46.979  1.00  0.00            
ATOM   1472  HZ1 LYS   102      95.809 116.586  47.574  1.00  0.00            
ATOM   1473  HZ2 LYS   102      95.470 116.825  46.053  1.00  0.00            
ATOM   1474  HZ3 LYS   102      95.345 118.048  47.083  1.00  0.00            
ATOM   1475  C   LYS   102      87.731 118.554  45.557  1.00  0.00            
ATOM   1476  O   LYS   102      87.511 118.509  44.332  1.00  0.00            
ATOM   1477  N   ASN   103      87.445 119.564  46.377  1.00  0.00            
ATOM   1478  H   ASN   103      87.695 119.495  47.353  1.00  0.00            
ATOM   1479  CA  ASN   103      86.876 120.800  45.840  1.00  0.00            
ATOM   1480  HA  ASN   103      86.104 120.492  45.134  1.00  0.00            
ATOM   1481  CB  ASN   103      86.210 121.650  46.936  1.00  0.00            
ATOM   1482  HB1 ASN   103      85.507 121.044  47.507  1.00  0.00            
ATOM   1483  HB2 ASN   103      85.722 122.466  46.402  1.00  0.00            
ATOM   1484  CG  ASN   103      87.212 122.297  47.873  1.00  0.00            
ATOM   1485  OD1 ASN   103      88.413 122.031  47.804  1.00  0.00            
ATOM   1486  ND2 ASN   103      86.749 123.218  48.706  1.00  0.00            
ATOM   1487 HD21 ASN   103      85.741 123.268  48.752  1.00  0.00            
ATOM   1488 HD22 ASN   103      87.410 123.754  49.248  1.00  0.00            
ATOM   1489  C   ASN   103      87.956 121.498  44.973  1.00  0.00            
ATOM   1490  O   ASN   103      89.123 121.119  44.909  1.00  0.00            
ATOM   1491  N   GLU   104      87.539 122.475  44.221  1.00  0.00            
ATOM   1492  H   GLU   104      86.547 122.664  44.200  1.00  0.00            
ATOM   1493  CA  GLU   104      88.351 123.462  43.441  1.00  0.00            
ATOM   1494  HA  GLU   104      88.895 122.889  42.689  1.00  0.00            
ATOM   1495  CB  GLU   104      87.321 124.327  42.654  1.00  0.00            
ATOM   1496  HB1 GLU   104      87.147 125.305  43.103  1.00  0.00            
ATOM   1497  HB2 GLU   104      86.345 123.842  42.622  1.00  0.00            
ATOM   1498  CG  GLU   104      87.726 124.446  41.199  1.00  0.00            
ATOM   1499  HG1 GLU   104      87.710 123.456  40.744  1.00  0.00            
ATOM   1500  HG2 GLU   104      88.696 124.941  41.152  1.00  0.00            
ATOM   1501  CD  GLU   104      86.735 125.416  40.487  1.00  0.00            
ATOM   1502  OE1 GLU   104      85.551 125.464  40.839  1.00  0.00            
ATOM   1503  OE2 GLU   104      87.103 126.099  39.547  1.00  0.00            
ATOM   1504  C   GLU   104      89.436 124.222  44.202  1.00  0.00            
ATOM   1505  O   GLU   104      90.445 124.543  43.686  1.00  0.00            
ATOM   1506  N   GLU   105      89.167 124.494  45.478  1.00  0.00            
ATOM   1507  H   GLU   105      88.209 124.285  45.722  1.00  0.00            
ATOM   1508  CA  GLU   105      90.135 124.907  46.563  1.00  0.00            
ATOM   1509  HA  GLU   105      90.774 125.628  46.053  1.00  0.00            
ATOM   1510  CB  GLU   105      89.457 125.572  47.766  1.00  0.00            
ATOM   1511  HB1 GLU   105      90.161 125.705  48.587  1.00  0.00            
ATOM   1512  HB2 GLU   105      88.654 124.920  48.111  1.00  0.00            
ATOM   1513  CG  GLU   105      88.762 126.832  47.318  1.00  0.00            
ATOM   1514  HG1 GLU   105      88.046 126.647  46.517  1.00  0.00            
ATOM   1515  HG2 GLU   105      89.544 127.520  46.995  1.00  0.00            
ATOM   1516  CD  GLU   105      88.049 127.569  48.474  1.00  0.00            
ATOM   1517  OE1 GLU   105      88.811 128.223  49.237  1.00  0.00            
ATOM   1518  OE2 GLU   105      86.803 127.874  48.449  1.00  0.00            
ATOM   1519  C   GLU   105      91.049 123.704  47.076  1.00  0.00            
ATOM   1520  O   GLU   105      91.827 123.941  48.003  1.00  0.00            
ATOM   1521  N   GLY   106      91.211 122.559  46.349  1.00  0.00            
ATOM   1522  H   GLY   106      90.592 122.466  45.556  1.00  0.00            
ATOM   1523  CA  GLY   106      92.172 121.505  46.759  1.00  0.00            
ATOM   1524  HA1 GLY   106      93.175 121.931  46.789  1.00  0.00            
ATOM   1525  HA2 GLY   106      92.174 120.706  46.018  1.00  0.00            
ATOM   1526  C   GLY   106      91.941 120.877  48.113  1.00  0.00            
ATOM   1527  O   GLY   106      92.886 120.332  48.679  1.00  0.00            
ATOM   1528  N   ALA   107      90.752 120.996  48.757  1.00  0.00            
ATOM   1529  H   ALA   107      89.957 121.438  48.316  1.00  0.00            
ATOM   1530  CA  ALA   107      90.325 120.381  50.030  1.00  0.00            
ATOM   1531  HA  ALA   107      91.305 120.174  50.459  1.00  0.00            
ATOM   1532  CB  ALA   107      89.704 121.490  50.884  1.00  0.00            
ATOM   1533  HB1 ALA   107      90.449 122.234  51.165  1.00  0.00            
ATOM   1534  HB2 ALA   107      88.833 121.878  50.355  1.00  0.00            
ATOM   1535  HB3 ALA   107      89.405 121.092  51.853  1.00  0.00            
ATOM   1536  C   ALA   107      89.526 119.077  49.803  1.00  0.00            
ATOM   1537  O   ALA   107      88.775 119.028  48.853  1.00  0.00            
ATOM   1538  N   PRO   108      89.522 118.114  50.746  1.00  0.00            
ATOM   1539  CD  PRO   108      90.430 118.072  51.853  1.00  0.00            
ATOM   1540  HD1 PRO   108      89.856 118.622  52.599  1.00  0.00            
ATOM   1541  HD2 PRO   108      91.384 118.529  51.590  1.00  0.00            
ATOM   1542  CG  PRO   108      90.676 116.615  52.201  1.00  0.00            
ATOM   1543  HG1 PRO   108      91.020 116.468  53.224  1.00  0.00            
ATOM   1544  HG2 PRO   108      91.460 116.354  51.489  1.00  0.00            
ATOM   1545  CB  PRO   108      89.341 116.002  51.797  1.00  0.00            
ATOM   1546  HB1 PRO   108      88.687 116.123  52.660  1.00  0.00            
ATOM   1547  HB2 PRO   108      89.377 114.942  51.546  1.00  0.00            
ATOM   1548  CA  PRO   108      88.831 116.839  50.605  1.00  0.00            
ATOM   1549  HA  PRO   108      89.111 116.364  49.664  1.00  0.00            
ATOM   1550  C   PRO   108      87.337 117.002  50.671  1.00  0.00            
ATOM   1551  O   PRO   108      86.840 117.769  51.465  1.00  0.00            
ATOM   1552  N   GLN   109      86.600 116.266  49.841  1.00  0.00            
ATOM   1553  H   GLN   109      87.150 115.788  49.143  1.00  0.00            
ATOM   1554  CA  GLN   109      85.177 116.126  49.900  1.00  0.00            
ATOM   1555  HA  GLN   109      84.714 117.110  49.977  1.00  0.00            
ATOM   1556  CB  GLN   109      84.675 115.496  48.560  1.00  0.00            
ATOM   1557  HB1 GLN   109      83.700 115.067  48.791  1.00  0.00            
ATOM   1558  HB2 GLN   109      85.335 114.701  48.215  1.00  0.00            
ATOM   1559  CG  GLN   109      84.416 116.512  47.430  1.00  0.00            
ATOM   1560  HG1 GLN   109      85.407 116.590  46.985  1.00  0.00            
ATOM   1561  HG2 GLN   109      84.003 117.451  47.802  1.00  0.00            
ATOM   1562  CD  GLN   109      83.501 115.922  46.382  1.00  0.00            
ATOM   1563  OE1 GLN   109      83.804 115.385  45.326  1.00  0.00            
ATOM   1564  NE2 GLN   109      82.212 116.221  46.530  1.00  0.00            
ATOM   1565 HE21 GLN   109      81.780 116.659  47.331  1.00  0.00            
ATOM   1566 HE22 GLN   109      81.577 115.804  45.864  1.00  0.00            
ATOM   1567  C   GLN   109      84.841 115.265  51.170  1.00  0.00            
ATOM   1568  O   GLN   109      84.918 114.019  51.153  1.00  0.00            
ATOM   1569  N   GLU   110      84.392 115.995  52.150  1.00  0.00            
ATOM   1570  H   GLU   110      84.406 116.997  52.029  1.00  0.00            
ATOM   1571  CA  GLU   110      83.855 115.443  53.379  1.00  0.00            
ATOM   1572  HA  GLU   110      84.085 114.378  53.427  1.00  0.00            
ATOM   1573  CB  GLU   110      84.563 115.972  54.676  1.00  0.00            
ATOM   1574  HB1 GLU   110      84.183 115.532  55.597  1.00  0.00            
ATOM   1575  HB2 GLU   110      84.579 117.060  54.604  1.00  0.00            
ATOM   1576  CG  GLU   110      86.015 115.416  54.542  1.00  0.00            
ATOM   1577  HG1 GLU   110      86.511 115.543  53.580  1.00  0.00            
ATOM   1578  HG2 GLU   110      85.957 114.336  54.677  1.00  0.00            
ATOM   1579  CD  GLU   110      86.882 116.059  55.634  1.00  0.00            
ATOM   1580  OE1 GLU   110      86.901 117.282  55.847  1.00  0.00            
ATOM   1581  OE2 GLU   110      87.669 115.298  56.192  1.00  0.00            
ATOM   1582  C   GLU   110      82.369 115.465  53.356  1.00  0.00            
ATOM   1583  O   GLU   110      81.800 116.363  52.745  1.00  0.00            
ATOM   1584  N   GLY   111      81.748 114.586  54.165  1.00  0.00            
ATOM   1585  H   GLY   111      82.323 114.018  54.771  1.00  0.00            
ATOM   1586  CA  GLY   111      80.228 114.491  54.369  1.00  0.00            
ATOM   1587  HA1 GLY   111      79.802 115.473  54.573  1.00  0.00            
ATOM   1588  HA2 GLY   111      80.029 113.783  55.174  1.00  0.00            
ATOM   1589  C   GLY   111      79.462 113.826  53.231  1.00  0.00            
ATOM   1590  O   GLY   111      78.448 114.301  52.823  1.00  0.00            
ATOM   1591  N   ILE   112      80.146 112.893  52.451  1.00  0.00            
ATOM   1592  H   ILE   112      81.043 112.661  52.854  1.00  0.00            
ATOM   1593  CA  ILE   112      79.736 112.110  51.299  1.00  0.00            
ATOM   1594  HA  ILE   112      78.710 112.317  50.997  1.00  0.00            
ATOM   1595  CB  ILE   112      80.610 112.403  50.044  1.00  0.00            
ATOM   1596  HB  ILE   112      81.667 112.204  50.220  1.00  0.00            
ATOM   1597  CG2 ILE   112      80.173 111.543  48.877  1.00  0.00            
ATOM   1598 HG21 ILE   112      80.802 111.786  48.021  1.00  0.00            
ATOM   1599 HG22 ILE   112      80.293 110.485  49.110  1.00  0.00            
ATOM   1600 HG23 ILE   112      79.157 111.760  48.546  1.00  0.00            
ATOM   1601  CG1 ILE   112      80.609 113.907  49.665  1.00  0.00            
ATOM   1602 HG11 ILE   112      81.357 114.009  48.880  1.00  0.00            
ATOM   1603 HG12 ILE   112      80.904 114.528  50.512  1.00  0.00            
ATOM   1604  CD  ILE   112      79.354 114.545  49.164  1.00  0.00            
ATOM   1605  HD1 ILE   112      79.347 115.635  49.164  1.00  0.00            
ATOM   1606  HD2 ILE   112      79.183 114.175  48.153  1.00  0.00            
ATOM   1607  HD3 ILE   112      78.534 114.187  49.788  1.00  0.00            
ATOM   1608  C   ILE   112      79.809 110.605  51.619  1.00  0.00            
ATOM   1609  O   ILE   112      78.795 109.905  51.661  1.00  0.00            
ATOM   1610  N   LEU   113      81.033 110.127  51.877  1.00  0.00            
ATOM   1611  H   LEU   113      81.800 110.781  51.933  1.00  0.00            
ATOM   1612  CA  LEU   113      81.266 108.749  52.422  1.00  0.00            
ATOM   1613  HA  LEU   113      80.320 108.211  52.367  1.00  0.00            
ATOM   1614  CB  LEU   113      82.327 107.931  51.537  1.00  0.00            
ATOM   1615  HB1 LEU   113      82.590 107.111  52.205  1.00  0.00            
ATOM   1616  HB2 LEU   113      83.227 108.511  51.334  1.00  0.00            
ATOM   1617  CG  LEU   113      81.632 107.455  50.210  1.00  0.00            
ATOM   1618  HG  LEU   113      81.496 108.310  49.547  1.00  0.00            
ATOM   1619  CD1 LEU   113      82.492 106.437  49.509  1.00  0.00            
ATOM   1620 HD11 LEU   113      83.368 107.048  49.291  1.00  0.00            
ATOM   1621 HD12 LEU   113      82.637 105.582  50.170  1.00  0.00            
ATOM   1622 HD13 LEU   113      81.956 106.136  48.609  1.00  0.00            
ATOM   1623  CD2 LEU   113      80.297 106.786  50.568  1.00  0.00            
ATOM   1624 HD21 LEU   113      80.456 105.900  51.184  1.00  0.00            
ATOM   1625 HD22 LEU   113      79.593 107.519  50.962  1.00  0.00            
ATOM   1626 HD23 LEU   113      79.807 106.578  49.618  1.00  0.00            
ATOM   1627  C   LEU   113      81.680 108.701  53.928  1.00  0.00            
ATOM   1628  O   LEU   113      82.430 109.556  54.453  1.00  0.00            
ATOM   1629  N   GLU   114      81.290 107.578  54.590  1.00  0.00            
ATOM   1630  H   GLU   114      80.724 106.945  54.043  1.00  0.00            
ATOM   1631  CA  GLU   114      81.660 107.164  55.969  1.00  0.00            
ATOM   1632  HA  GLU   114      82.153 107.988  56.486  1.00  0.00            
ATOM   1633  CB  GLU   114      80.475 106.648  56.785  1.00  0.00            
ATOM   1634  HB1 GLU   114      80.883 106.553  57.792  1.00  0.00            
ATOM   1635  HB2 GLU   114      80.064 105.706  56.423  1.00  0.00            
ATOM   1636  CG  GLU   114      79.406 107.672  56.873  1.00  0.00            
ATOM   1637  HG1 GLU   114      78.998 107.835  55.875  1.00  0.00            
ATOM   1638  HG2 GLU   114      79.955 108.582  57.114  1.00  0.00            
ATOM   1639  CD  GLU   114      78.265 107.347  57.850  1.00  0.00            
ATOM   1640  OE1 GLU   114      77.440 106.426  57.755  1.00  0.00            
ATOM   1641  OE2 GLU   114      78.200 108.103  58.824  1.00  0.00            
ATOM   1642  C   GLU   114      82.808 106.086  55.829  1.00  0.00            
ATOM   1643  O   GLU   114      82.780 104.984  56.403  1.00  0.00            
ATOM   1644  N   ASP   115      83.981 106.405  55.229  1.00  0.00            
ATOM   1645  H   ASP   115      83.945 107.248  54.673  1.00  0.00            
ATOM   1646  CA  ASP   115      85.281 105.713  55.293  1.00  0.00            
ATOM   1647  HA  ASP   115      84.989 104.773  54.824  1.00  0.00            
ATOM   1648  CB  ASP   115      86.287 106.247  54.240  1.00  0.00            
ATOM   1649  HB1 ASP   115      85.949 105.932  53.252  1.00  0.00            
ATOM   1650  HB2 ASP   115      87.270 105.841  54.479  1.00  0.00            
ATOM   1651  CG  ASP   115      86.471 107.750  54.107  1.00  0.00            
ATOM   1652  OD1 ASP   115      85.841 108.592  54.832  1.00  0.00            
ATOM   1653  OD2 ASP   115      87.291 108.136  53.261  1.00  0.00            
ATOM   1654  C   ASP   115      85.889 105.584  56.653  1.00  0.00            
ATOM   1655  O   ASP   115      86.307 106.568  57.210  1.00  0.00            
ATOM   1656  N   MET   116      85.952 104.389  57.222  1.00  0.00            
ATOM   1657  H   MET   116      85.580 103.691  56.595  1.00  0.00            
ATOM   1658  CA  MET   116      86.549 104.096  58.570  1.00  0.00            
ATOM   1659  HA  MET   116      86.109 104.707  59.358  1.00  0.00            
ATOM   1660  CB  MET   116      86.223 102.675  58.967  1.00  0.00            
ATOM   1661  HB1 MET   116      85.205 102.441  58.656  1.00  0.00            
ATOM   1662  HB2 MET   116      86.372 102.597  60.044  1.00  0.00            
ATOM   1663  CG  MET   116      87.097 101.597  58.304  1.00  0.00            
ATOM   1664  HG1 MET   116      88.068 101.581  58.801  1.00  0.00            
ATOM   1665  HG2 MET   116      87.277 101.966  57.295  1.00  0.00            
ATOM   1666  SD  MET   116      86.620  99.922  58.500  1.00  0.00            
ATOM   1667  CE  MET   116      85.144  99.958  57.463  1.00  0.00            
ATOM   1668  HE1 MET   116      84.357 100.521  57.965  1.00  0.00            
ATOM   1669  HE2 MET   116      85.411 100.403  56.503  1.00  0.00            
ATOM   1670  HE3 MET   116      84.762  98.962  57.239  1.00  0.00            
ATOM   1671  C   MET   116      88.063 104.419  58.609  1.00  0.00            
ATOM   1672  O   MET   116      88.786 104.339  57.584  1.00  0.00            
ATOM   1673  N   PRO   117      88.618 104.824  59.790  1.00  0.00            
ATOM   1674  CD  PRO   117      87.768 105.183  60.915  1.00  0.00            
ATOM   1675  HD1 PRO   117      87.195 104.325  61.267  1.00  0.00            
ATOM   1676  HD2 PRO   117      87.231 106.106  60.699  1.00  0.00            
ATOM   1677  CG  PRO   117      88.650 105.547  62.072  1.00  0.00            
ATOM   1678  HG1 PRO   117      88.888 104.619  62.593  1.00  0.00            
ATOM   1679  HG2 PRO   117      88.294 106.334  62.737  1.00  0.00            
ATOM   1680  CB  PRO   117      89.902 106.032  61.433  1.00  0.00            
ATOM   1681  HB1 PRO   117      90.860 106.028  61.955  1.00  0.00            
ATOM   1682  HB2 PRO   117      89.675 107.066  61.175  1.00  0.00            
ATOM   1683  CA  PRO   117      89.999 105.299  60.080  1.00  0.00            
ATOM   1684  HA  PRO   117      90.242 106.084  59.363  1.00  0.00            
ATOM   1685  C   PRO   117      91.062 104.159  60.065  1.00  0.00            
ATOM   1686  O   PRO   117      91.741 103.889  61.070  1.00  0.00            
ATOM   1687  N   VAL   118      91.194 103.445  58.968  1.00  0.00            
ATOM   1688  H   VAL   118      90.632 103.778  58.197  1.00  0.00            
ATOM   1689  CA  VAL   118      92.184 102.349  58.786  1.00  0.00            
ATOM   1690  HA  VAL   118      92.761 102.268  59.707  1.00  0.00            
ATOM   1691  CB  VAL   118      91.551 100.981  58.625  1.00  0.00            
ATOM   1692  HB  VAL   118      92.372 100.268  58.700  1.00  0.00            
ATOM   1693  CG1 VAL   118      90.689 100.587  59.853  1.00  0.00            
ATOM   1694 HG11 VAL   118      90.379  99.550  59.722  1.00  0.00            
ATOM   1695 HG12 VAL   118      91.166 100.807  60.809  1.00  0.00            
ATOM   1696 HG13 VAL   118      89.736 101.113  59.899  1.00  0.00            
ATOM   1697  CG2 VAL   118      90.738 100.808  57.311  1.00  0.00            
ATOM   1698 HG21 VAL   118      90.340  99.807  57.150  1.00  0.00            
ATOM   1699 HG22 VAL   118      89.911 101.516  57.364  1.00  0.00            
ATOM   1700 HG23 VAL   118      91.380 101.148  56.498  1.00  0.00            
ATOM   1701  C   VAL   118      93.251 102.604  57.709  1.00  0.00            
ATOM   1702  O   VAL   118      93.066 103.439  56.820  1.00  0.00            
ATOM   1703  N   ASP   119      94.366 101.956  57.753  1.00  0.00            
ATOM   1704  H   ASP   119      94.538 101.483  58.629  1.00  0.00            
ATOM   1705  CA  ASP   119      95.458 102.072  56.795  1.00  0.00            
ATOM   1706  HA  ASP   119      95.331 103.035  56.301  1.00  0.00            
ATOM   1707  CB  ASP   119      96.908 102.123  57.473  1.00  0.00            
ATOM   1708  HB1 ASP   119      97.653 102.327  56.703  1.00  0.00            
ATOM   1709  HB2 ASP   119      97.133 101.163  57.938  1.00  0.00            
ATOM   1710  CG  ASP   119      97.186 103.323  58.382  1.00  0.00            
ATOM   1711  OD1 ASP   119      96.383 104.272  58.432  1.00  0.00            
ATOM   1712  OD2 ASP   119      98.333 103.337  58.829  1.00  0.00            
ATOM   1713  C   ASP   119      95.372 101.034  55.701  1.00  0.00            
ATOM   1714  O   ASP   119      94.856  99.978  55.919  1.00  0.00            
ATOM   1715  N   PRO   120      96.002 101.287  54.522  1.00  0.00            
ATOM   1716  CD  PRO   120      96.375 102.575  53.961  1.00  0.00            
ATOM   1717  HD1 PRO   120      97.250 102.835  54.557  1.00  0.00            
ATOM   1718  HD2 PRO   120      95.616 103.356  53.928  1.00  0.00            
ATOM   1719  CG  PRO   120      96.820 102.362  52.542  1.00  0.00            
ATOM   1720  HG1 PRO   120      97.703 102.937  52.264  1.00  0.00            
ATOM   1721  HG2 PRO   120      96.013 102.505  51.825  1.00  0.00            
ATOM   1722  CB  PRO   120      97.286 100.891  52.556  1.00  0.00            
ATOM   1723  HB1 PRO   120      98.363 100.862  52.728  1.00  0.00            
ATOM   1724  HB2 PRO   120      97.103 100.370  51.618  1.00  0.00            
ATOM   1725  CA  PRO   120      96.429 100.233  53.622  1.00  0.00            
ATOM   1726  HA  PRO   120      95.592  99.818  53.060  1.00  0.00            
ATOM   1727  C   PRO   120      97.225  99.164  54.353  1.00  0.00            
ATOM   1728  O   PRO   120      98.120  99.482  55.112  1.00  0.00            
ATOM   1729  N   ASP   121      96.908  97.899  54.053  1.00  0.00            
ATOM   1730  H   ASP   121      96.080  97.725  53.503  1.00  0.00            
ATOM   1731  CA  ASP   121      97.563  96.695  54.578  1.00  0.00            
ATOM   1732  HA  ASP   121      98.599  96.928  54.823  1.00  0.00            
ATOM   1733  CB  ASP   121      96.755  96.374  55.903  1.00  0.00            
ATOM   1734  HB1 ASP   121      95.839  95.796  55.779  1.00  0.00            
ATOM   1735  HB2 ASP   121      96.472  97.282  56.436  1.00  0.00            
ATOM   1736  CG  ASP   121      97.645  95.605  56.885  1.00  0.00            
ATOM   1737  OD1 ASP   121      98.850  95.360  56.618  1.00  0.00            
ATOM   1738  OD2 ASP   121      97.108  95.342  58.028  1.00  0.00            
ATOM   1739  C   ASP   121      97.566  95.584  53.504  1.00  0.00            
ATOM   1740  O   ASP   121      96.794  94.635  53.619  1.00  0.00            
ATOM   1741  N   ASN   122      98.346  95.740  52.471  1.00  0.00            
ATOM   1742  H   ASN   122      99.074  96.440  52.474  1.00  0.00            
ATOM   1743  CA  ASN   122      98.408  94.773  51.375  1.00  0.00            
ATOM   1744  HA  ASN   122      98.334  93.756  51.759  1.00  0.00            
ATOM   1745  CB  ASN   122      97.258  95.103  50.383  1.00  0.00            
ATOM   1746  HB1 ASN   122      97.317  96.174  50.191  1.00  0.00            
ATOM   1747  HB2 ASN   122      96.288  94.899  50.835  1.00  0.00            
ATOM   1748  CG  ASN   122      97.485  94.338  49.074  1.00  0.00            
ATOM   1749  OD1 ASN   122      97.952  93.235  49.031  1.00  0.00            
ATOM   1750  ND2 ASN   122      97.147  94.940  47.978  1.00  0.00            
ATOM   1751 HD21 ASN   122      96.798  95.879  48.110  1.00  0.00            
ATOM   1752 HD22 ASN   122      96.897  94.350  47.198  1.00  0.00            
ATOM   1753  C   ASN   122      99.751  94.889  50.770  1.00  0.00            
ATOM   1754  O   ASN   122     100.079  95.962  50.242  1.00  0.00            
ATOM   1755  N   GLU   123     100.655  93.912  50.904  1.00  0.00            
ATOM   1756  H   GLU   123     100.359  93.034  51.306  1.00  0.00            
ATOM   1757  CA  GLU   123     101.954  93.973  50.217  1.00  0.00            
ATOM   1758  HA  GLU   123     102.402  94.942  50.435  1.00  0.00            
ATOM   1759  CB  GLU   123     102.829  92.680  50.525  1.00  0.00            
ATOM   1760  HB1 GLU   123     103.732  92.672  49.915  1.00  0.00            
ATOM   1761  HB2 GLU   123     102.364  91.758  50.178  1.00  0.00            
ATOM   1762  CG  GLU   123     103.206  92.580  52.016  1.00  0.00            
ATOM   1763  HG1 GLU   123     102.275  92.404  52.556  1.00  0.00            
ATOM   1764  HG2 GLU   123     103.650  93.545  52.261  1.00  0.00            
ATOM   1765  CD  GLU   123     104.226  91.433  52.351  1.00  0.00            
ATOM   1766  OE1 GLU   123     105.034  91.076  51.492  1.00  0.00            
ATOM   1767  OE2 GLU   123     104.320  90.884  53.497  1.00  0.00            
ATOM   1768  C   GLU   123     101.842  93.913  48.680  1.00  0.00            
ATOM   1769  O   GLU   123     102.828  94.207  47.992  1.00  0.00            
ATOM   1770  N   ALA   124     100.720  93.406  48.125  1.00  0.00            
ATOM   1771  H   ALA   124      99.934  93.076  48.667  1.00  0.00            
ATOM   1772  CA  ALA   124     100.591  93.246  46.685  1.00  0.00            
ATOM   1773  HA  ALA   124     101.478  92.814  46.221  1.00  0.00            
ATOM   1774  CB  ALA   124      99.462  92.270  46.391  1.00  0.00            
ATOM   1775  HB1 ALA   124      99.561  91.488  47.145  1.00  0.00            
ATOM   1776  HB2 ALA   124      98.547  92.862  46.370  1.00  0.00            
ATOM   1777  HB3 ALA   124      99.532  91.918  45.363  1.00  0.00            
ATOM   1778  C   ALA   124     100.451  94.629  46.025  1.00  0.00            
ATOM   1779  O   ALA   124     100.138  95.583  46.729  1.00  0.00            
ATOM   1780  N   TYR   125     100.700  94.693  44.693  1.00  0.00            
ATOM   1781  H   TYR   125     101.039  93.849  44.256  1.00  0.00            
ATOM   1782  CA  TYR   125     100.398  95.789  43.777  1.00  0.00            
ATOM   1783  HA  TYR   125     100.544  96.765  44.240  1.00  0.00            
ATOM   1784  CB  TYR   125     101.432  95.791  42.691  1.00  0.00            
ATOM   1785  HB1 TYR   125     101.002  96.399  41.896  1.00  0.00            
ATOM   1786  HB2 TYR   125     101.635  94.829  42.220  1.00  0.00            
ATOM   1787  CG  TYR   125     102.764  96.346  43.146  1.00  0.00            
ATOM   1788  CD1 TYR   125     103.825  95.496  43.409  1.00  0.00            
ATOM   1789  HD1 TYR   125     103.764  94.480  43.047  1.00  0.00            
ATOM   1790  CE1 TYR   125     105.047  96.116  43.757  1.00  0.00            
ATOM   1791  HE1 TYR   125     105.876  95.457  43.973  1.00  0.00            
ATOM   1792  CZ  TYR   125     105.223  97.491  43.981  1.00  0.00            
ATOM   1793  OH  TYR   125     106.412  97.884  44.618  1.00  0.00            
ATOM   1794  HH  TYR   125     106.366  98.828  44.789  1.00  0.00            
ATOM   1795  CE2 TYR   125     104.094  98.289  43.799  1.00  0.00            
ATOM   1796  HE2 TYR   125     104.154  99.356  43.953  1.00  0.00            
ATOM   1797  CD2 TYR   125     102.858  97.754  43.316  1.00  0.00            
ATOM   1798  HD2 TYR   125     101.985  98.367  43.144  1.00  0.00            
ATOM   1799  C   TYR   125      98.943  95.669  43.207  1.00  0.00            
ATOM   1800  O   TYR   125      98.762  94.773  42.367  1.00  0.00            
ATOM   1801  N   GLU   126      97.996  96.535  43.532  1.00  0.00            
ATOM   1802  H   GLU   126      98.086  97.157  44.323  1.00  0.00            
ATOM   1803  CA  GLU   126      96.652  96.605  42.998  1.00  0.00            
ATOM   1804  HA  GLU   126      96.585  95.794  42.271  1.00  0.00            
ATOM   1805  CB  GLU   126      95.754  96.230  44.155  1.00  0.00            
ATOM   1806  HB1 GLU   126      95.488  97.042  44.831  1.00  0.00            
ATOM   1807  HB2 GLU   126      96.350  95.522  44.730  1.00  0.00            
ATOM   1808  CG  GLU   126      94.408  95.716  43.570  1.00  0.00            
ATOM   1809  HG1 GLU   126      94.558  95.119  42.670  1.00  0.00            
ATOM   1810  HG2 GLU   126      93.815  96.553  43.200  1.00  0.00            
ATOM   1811  CD  GLU   126      93.430  95.022  44.506  1.00  0.00            
ATOM   1812  OE1 GLU   126      92.566  94.280  44.049  1.00  0.00            
ATOM   1813  OE2 GLU   126      93.444  95.318  45.682  1.00  0.00            
ATOM   1814  C   GLU   126      96.541  98.047  42.453  1.00  0.00            
ATOM   1815  O   GLU   126      96.571  99.071  43.152  1.00  0.00            
ATOM   1816  N   MET   127      96.303  98.052  41.157  1.00  0.00            
ATOM   1817  H   MET   127      96.285  97.186  40.638  1.00  0.00            
ATOM   1818  CA  MET   127      96.666  99.199  40.299  1.00  0.00            
ATOM   1819  HA  MET   127      97.104  99.904  41.005  1.00  0.00            
ATOM   1820  CB  MET   127      97.800  98.835  39.311  1.00  0.00            
ATOM   1821  HB1 MET   127      97.357  98.134  38.603  1.00  0.00            
ATOM   1822  HB2 MET   127      98.598  98.296  39.822  1.00  0.00            
ATOM   1823  CG  MET   127      98.332 100.101  38.539  1.00  0.00            
ATOM   1824  HG1 MET   127      98.381 100.984  39.175  1.00  0.00            
ATOM   1825  HG2 MET   127      97.551 100.341  37.817  1.00  0.00            
ATOM   1826  SD  MET   127      99.917  99.935  37.688  1.00  0.00            
ATOM   1827  CE  MET   127      99.952 101.640  37.249  1.00  0.00            
ATOM   1828  HE1 MET   127      99.126 101.803  36.558  1.00  0.00            
ATOM   1829  HE2 MET   127      99.759 102.326  38.075  1.00  0.00            
ATOM   1830  HE3 MET   127     100.896 101.856  36.749  1.00  0.00            
ATOM   1831  C   MET   127      95.461  99.918  39.548  1.00  0.00            
ATOM   1832  O   MET   127      94.851  99.262  38.699  1.00  0.00            
ATOM   1833  N   PRO   128      95.267 101.196  39.766  1.00  0.00            
ATOM   1834  CD  PRO   128      95.932 101.998  40.749  1.00  0.00            
ATOM   1835  HD1 PRO   128      96.877 102.423  40.410  1.00  0.00            
ATOM   1836  HD2 PRO   128      96.107 101.411  41.650  1.00  0.00            
ATOM   1837  CG  PRO   128      94.936 103.176  41.054  1.00  0.00            
ATOM   1838  HG1 PRO   128      95.342 104.130  41.389  1.00  0.00            
ATOM   1839  HG2 PRO   128      94.120 102.836  41.692  1.00  0.00            
ATOM   1840  CB  PRO   128      94.311 103.473  39.634  1.00  0.00            
ATOM   1841  HB1 PRO   128      94.942 104.176  39.091  1.00  0.00            
ATOM   1842  HB2 PRO   128      93.310 103.888  39.754  1.00  0.00            
ATOM   1843  CA  PRO   128      94.296 102.094  39.052  1.00  0.00            
ATOM   1844  HA  PRO   128      93.336 101.590  39.160  1.00  0.00            
ATOM   1845  C   PRO   128      94.444 102.081  37.518  1.00  0.00            
ATOM   1846  O   PRO   128      95.568 102.123  37.000  1.00  0.00            
ATOM   1847  N   SER   129      93.362 101.977  36.753  1.00  0.00            
ATOM   1848  H   SER   129      92.503 101.864  37.271  1.00  0.00            
ATOM   1849  CA  SER   129      93.090 101.960  35.286  1.00  0.00            
ATOM   1850  HA  SER   129      93.351 101.060  34.730  1.00  0.00            
ATOM   1851  CB  SER   129      91.607 102.137  35.030  1.00  0.00            
ATOM   1852  HB1 SER   129      91.460 102.188  33.951  1.00  0.00            
ATOM   1853  HB2 SER   129      91.264 103.007  35.588  1.00  0.00            
ATOM   1854  OG  SER   129      90.995 100.931  35.478  1.00  0.00            
ATOM   1855  HG  SER   129      90.068 101.040  35.254  1.00  0.00            
ATOM   1856  C   SER   129      93.916 103.113  34.608  1.00  0.00            
ATOM   1857  O   SER   129      93.517 104.277  34.678  1.00  0.00            
ATOM   1858  N   GLU   130      95.012 102.760  33.955  1.00  0.00            
ATOM   1859  H   GLU   130      95.315 101.797  33.987  1.00  0.00            
ATOM   1860  CA  GLU   130      95.749 103.656  33.116  1.00  0.00            
ATOM   1861  HA  GLU   130      95.748 104.528  33.771  1.00  0.00            
ATOM   1862  CB  GLU   130      97.210 103.199  32.859  1.00  0.00            
ATOM   1863  HB1 GLU   130      97.743 104.005  32.354  1.00  0.00            
ATOM   1864  HB2 GLU   130      97.375 102.288  32.283  1.00  0.00            
ATOM   1865  CG  GLU   130      97.999 103.036  34.179  1.00  0.00            
ATOM   1866  HG1 GLU   130      99.005 102.676  33.965  1.00  0.00            
ATOM   1867  HG2 GLU   130      97.578 102.262  34.822  1.00  0.00            
ATOM   1868  CD  GLU   130      98.133 104.316  35.057  1.00  0.00            
ATOM   1869  OE1 GLU   130      97.362 105.297  35.061  1.00  0.00            
ATOM   1870  OE2 GLU   130      99.100 104.389  35.837  1.00  0.00            
ATOM   1871  C   GLU   130      94.963 103.927  31.854  1.00  0.00            
ATOM   1872  O   GLU   130      94.704 103.033  31.115  1.00  0.00            
ATOM   1873  N   GLU   131      94.686 105.215  31.701  1.00  0.00            
ATOM   1874  H   GLU   131      95.084 105.906  32.322  1.00  0.00            
ATOM   1875  CA  GLU   131      94.140 105.690  30.452  1.00  0.00            
ATOM   1876  HA  GLU   131      93.255 105.133  30.146  1.00  0.00            
ATOM   1877  CB  GLU   131      93.838 107.215  30.667  1.00  0.00            
ATOM   1878  HB1 GLU   131      93.917 107.774  29.734  1.00  0.00            
ATOM   1879  HB2 GLU   131      94.462 107.661  31.441  1.00  0.00            
ATOM   1880  CG  GLU   131      92.429 107.398  31.173  1.00  0.00            
ATOM   1881  HG1 GLU   131      92.175 108.443  30.998  1.00  0.00            
ATOM   1882  HG2 GLU   131      92.483 107.200  32.243  1.00  0.00            
ATOM   1883  CD  GLU   131      91.377 106.519  30.434  1.00  0.00            
ATOM   1884  OE1 GLU   131      91.421 106.383  29.216  1.00  0.00            
ATOM   1885  OE2 GLU   131      90.465 106.055  31.189  1.00  0.00            
ATOM   1886  C   GLU   131      95.109 105.642  29.317  1.00  0.00            
ATOM   1887  O   GLU   131      96.230 106.231  29.378  1.00  0.00            
ATOM   1888  N   GLY   132      94.664 105.118  28.190  1.00  0.00            
ATOM   1889  H   GLY   132      93.689 104.871  28.095  1.00  0.00            
ATOM   1890  CA  GLY   132      95.452 104.951  26.859  1.00  0.00            
ATOM   1891  HA1 GLY   132      95.570 105.933  26.402  1.00  0.00            
ATOM   1892  HA2 GLY   132      94.890 104.384  26.117  1.00  0.00            
ATOM   1893  C   GLY   132      96.777 104.226  26.842  1.00  0.00            
ATOM   1894  O   GLY   132      97.498 104.551  25.897  1.00  0.00            
ATOM   1895  N   TYR   133      97.044 103.421  27.899  1.00  0.00            
ATOM   1896  H   TYR   133      96.322 103.321  28.598  1.00  0.00            
ATOM   1897  CA  TYR   133      98.339 102.939  28.211  1.00  0.00            
ATOM   1898  HA  TYR   133      98.998 103.803  28.303  1.00  0.00            
ATOM   1899  CB  TYR   133      98.442 102.393  29.682  1.00  0.00            
ATOM   1900  HB1 TYR   133      97.854 101.483  29.801  1.00  0.00            
ATOM   1901  HB2 TYR   133      98.047 103.129  30.382  1.00  0.00            
ATOM   1902  CG  TYR   133      99.829 102.008  30.117  1.00  0.00            
ATOM   1903  CD1 TYR   133     100.438 100.845  29.570  1.00  0.00            
ATOM   1904  HD1 TYR   133      99.971 100.217  28.825  1.00  0.00            
ATOM   1905  CE1 TYR   133     101.805 100.570  29.867  1.00  0.00            
ATOM   1906  HE1 TYR   133     102.278  99.707  29.422  1.00  0.00            
ATOM   1907  CZ  TYR   133     102.474 101.424  30.872  1.00  0.00            
ATOM   1908  OH  TYR   133     103.782 101.104  31.107  1.00  0.00            
ATOM   1909  HH  TYR   133     103.924 100.195  30.834  1.00  0.00            
ATOM   1910  CE2 TYR   133     101.817 102.629  31.367  1.00  0.00            
ATOM   1911  HE2 TYR   133     102.306 103.285  32.071  1.00  0.00            
ATOM   1912  CD2 TYR   133     100.485 102.860  31.023  1.00  0.00            
ATOM   1913  HD2 TYR   133     100.039 103.715  31.509  1.00  0.00            
ATOM   1914  C   TYR   133      98.910 102.028  27.090  1.00  0.00            
ATOM   1915  O   TYR   133      98.467 100.874  26.975  1.00  0.00            
ATOM   1916  N   GLN   134      99.847 102.600  26.402  1.00  0.00            
ATOM   1917  H   GLN   134     100.249 103.456  26.756  1.00  0.00            
ATOM   1918  CA  GLN   134     100.480 102.086  25.212  1.00  0.00            
ATOM   1919  HA  GLN   134      99.731 102.123  24.420  1.00  0.00            
ATOM   1920  CB  GLN   134     101.591 103.106  24.809  1.00  0.00            
ATOM   1921  HB1 GLN   134     102.445 103.155  25.486  1.00  0.00            
ATOM   1922  HB2 GLN   134     101.223 104.131  24.770  1.00  0.00            
ATOM   1923  CG  GLN   134     102.249 102.894  23.410  1.00  0.00            
ATOM   1924  HG1 GLN   134     102.841 101.987  23.528  1.00  0.00            
ATOM   1925  HG2 GLN   134     102.847 103.791  23.247  1.00  0.00            
ATOM   1926  CD  GLN   134     101.322 102.855  22.210  1.00  0.00            
ATOM   1927  OE1 GLN   134     100.274 103.450  22.266  1.00  0.00            
ATOM   1928  NE2 GLN   134     101.656 102.141  21.166  1.00  0.00            
ATOM   1929 HE21 GLN   134     102.585 101.750  21.098  1.00  0.00            
ATOM   1930 HE22 GLN   134     101.021 102.292  20.395  1.00  0.00            
ATOM   1931  C   GLN   134     100.965 100.671  25.285  1.00  0.00            
ATOM   1932  O   GLN   134     101.585 100.344  26.283  1.00  0.00            
ATOM   1933  N   ASP   135     100.558  99.897  24.277  1.00  0.00            
ATOM   1934  H   ASP   135      99.974 100.396  23.619  1.00  0.00            
ATOM   1935  CA  ASP   135     100.767  98.475  24.089  1.00  0.00            
ATOM   1936  HA  ASP   135     100.455  98.170  23.090  1.00  0.00            
ATOM   1937  CB  ASP   135     102.266  98.031  24.033  1.00  0.00            
ATOM   1938  HB1 ASP   135     102.265  97.040  23.579  1.00  0.00            
ATOM   1939  HB2 ASP   135     102.597  97.855  25.056  1.00  0.00            
ATOM   1940  CG  ASP   135     103.245  98.971  23.282  1.00  0.00            
ATOM   1941  OD1 ASP   135     104.467  98.932  23.633  1.00  0.00            
ATOM   1942  OD2 ASP   135     102.941  99.443  22.134  1.00  0.00            
ATOM   1943  C   ASP   135      99.837  97.581  24.776  1.00  0.00            
ATOM   1944  O   ASP   135      99.847  96.391  24.410  1.00  0.00            
ATOM   1945  N   TYR   136      98.971  98.117  25.647  1.00  0.00            
ATOM   1946  H   TYR   136      99.103  99.112  25.756  1.00  0.00            
ATOM   1947  CA  TYR   136      97.950  97.355  26.393  1.00  0.00            
ATOM   1948  HA  TYR   136      98.091  96.360  25.971  1.00  0.00            
ATOM   1949  CB  TYR   136      98.210  97.420  27.930  1.00  0.00            
ATOM   1950  HB1 TYR   136      97.393  96.886  28.417  1.00  0.00            
ATOM   1951  HB2 TYR   136      98.264  98.451  28.281  1.00  0.00            
ATOM   1952  CG  TYR   136      99.455  96.814  28.446  1.00  0.00            
ATOM   1953  CD1 TYR   136      99.315  95.640  29.120  1.00  0.00            
ATOM   1954  HD1 TYR   136      98.384  95.147  29.359  1.00  0.00            
ATOM   1955  CE1 TYR   136     100.475  95.114  29.717  1.00  0.00            
ATOM   1956  HE1 TYR   136     100.424  94.198  30.287  1.00  0.00            
ATOM   1957  CZ  TYR   136     101.737  95.696  29.464  1.00  0.00            
ATOM   1958  OH  TYR   136     102.864  95.176  30.007  1.00  0.00            
ATOM   1959  HH  TYR   136     102.635  94.288  30.292  1.00  0.00            
ATOM   1960  CE2 TYR   136     101.835  96.778  28.594  1.00  0.00            
ATOM   1961  HE2 TYR   136     102.814  97.186  28.389  1.00  0.00            
ATOM   1962  CD2 TYR   136     100.703  97.374  28.087  1.00  0.00            
ATOM   1963  HD2 TYR   136     100.784  98.208  27.406  1.00  0.00            
ATOM   1964  C   TYR   136      96.540  97.845  25.974  1.00  0.00            
ATOM   1965  O   TYR   136      95.707  97.073  25.510  1.00  0.00            
ATOM   1966  N   GLU   137      96.298  99.166  25.872  1.00  0.00            
ATOM   1967  H   GLU   137      96.839  99.835  26.400  1.00  0.00            
ATOM   1968  CA  GLU   137      95.061  99.673  25.195  1.00  0.00            
ATOM   1969  HA  GLU   137      94.259  98.975  25.437  1.00  0.00            
ATOM   1970  CB  GLU   137      94.584 100.952  25.821  1.00  0.00            
ATOM   1971  HB1 GLU   137      93.623 101.223  25.384  1.00  0.00            
ATOM   1972  HB2 GLU   137      95.166 101.826  25.529  1.00  0.00            
ATOM   1973  CG  GLU   137      94.270 100.882  27.284  1.00  0.00            
ATOM   1974  HG1 GLU   137      93.875 101.872  27.512  1.00  0.00            
ATOM   1975  HG2 GLU   137      95.183 100.631  27.825  1.00  0.00            
ATOM   1976  CD  GLU   137      93.049 100.013  27.688  1.00  0.00            
ATOM   1977  OE1 GLU   137      93.304  99.089  28.520  1.00  0.00            
ATOM   1978  OE2 GLU   137      91.905 100.307  27.252  1.00  0.00            
ATOM   1979  C   GLU   137      95.135  99.686  23.691  1.00  0.00            
ATOM   1980  O   GLU   137      96.136 100.016  23.108  1.00  0.00            
ATOM   1981  N   PRO   138      94.098  99.181  22.968  1.00  0.00            
ATOM   1982  CD  PRO   138      92.863  98.826  23.580  1.00  0.00            
ATOM   1983  HD1 PRO   138      92.534  99.597  24.278  1.00  0.00            
ATOM   1984  HD2 PRO   138      92.886  97.828  24.018  1.00  0.00            
ATOM   1985  CG  PRO   138      91.826  98.773  22.449  1.00  0.00            
ATOM   1986  HG1 PRO   138      91.323  99.739  22.438  1.00  0.00            
ATOM   1987  HG2 PRO   138      91.083  97.980  22.536  1.00  0.00            
ATOM   1988  CB  PRO   138      92.680  98.528  21.230  1.00  0.00            
ATOM   1989  HB1 PRO   138      92.259  98.925  20.307  1.00  0.00            
ATOM   1990  HB2 PRO   138      92.916  97.477  21.065  1.00  0.00            
ATOM   1991  CA  PRO   138      93.998  99.253  21.540  1.00  0.00            
ATOM   1992  HA  PRO   138      94.835  98.669  21.157  1.00  0.00            
ATOM   1993  C   PRO   138      94.015 100.657  20.995  1.00  0.00            
ATOM   1994  O   PRO   138      93.437 101.523  21.674  1.00  0.00            
ATOM   1995  N   GLU   139      94.551 100.823  19.798  1.00  0.00            
ATOM   1996  H   GLU   139      95.008 100.038  19.355  1.00  0.00            
ATOM   1997  CA  GLU   139      94.652 102.089  19.025  1.00  0.00            
ATOM   1998  HA  GLU   139      94.952 102.879  19.713  1.00  0.00            
ATOM   1999  CB  GLU   139      95.878 102.119  18.055  1.00  0.00            
ATOM   2000  HB1 GLU   139      96.689 101.878  18.743  1.00  0.00            
ATOM   2001  HB2 GLU   139      95.928 103.155  17.717  1.00  0.00            
ATOM   2002  CG  GLU   139      95.816 101.244  16.793  1.00  0.00            
ATOM   2003  HG1 GLU   139      96.568 101.622  16.101  1.00  0.00            
ATOM   2004  HG2 GLU   139      94.805 101.493  16.472  1.00  0.00            
ATOM   2005  CD  GLU   139      95.932  99.744  16.947  1.00  0.00            
ATOM   2006  OE1 GLU   139      96.052  99.112  18.053  1.00  0.00            
ATOM   2007  OE2 GLU   139      96.147  99.143  15.880  1.00  0.00            
ATOM   2008  C   GLU   139      93.302 102.594  18.481  1.00  0.00            
ATOM   2009  O   GLU   139      92.380 101.806  18.161  1.00  0.00            
ATOM   2010  N   ALA   140      93.261 103.905  18.327  1.00  0.00            
ATOM   2011  H   ALA   140      93.998 104.496  18.684  1.00  0.00            
ATOM   2012  CA  ALA   140      92.046 104.614  17.803  1.00  0.00            
ATOM   2013  HA  ALA   140      91.287 103.832  17.778  1.00  0.00            
ATOM   2014  CB  ALA   140      91.591 105.608  18.846  1.00  0.00            
ATOM   2015  HB1 ALA   140      92.329 106.408  18.914  1.00  0.00            
ATOM   2016  HB2 ALA   140      90.614 106.007  18.575  1.00  0.00            
ATOM   2017  HB3 ALA   140      91.561 105.124  19.822  1.00  0.00            
ATOM   2018  C   ALA   140      92.131 105.178  16.374  1.00  0.00            
ATOM   2019  OC1 ALA   140      91.113 105.594  15.870  1.00  0.00            
ATOM   2020  OC2 ALA   140      93.220 105.473  15.841  1.00  0.00            
TER
ENDMDL
