# Supplementary material for: Impact of Phosphorylation on the Physiological Form of Human alpha-Synuclein in Aqueous Solution
Source: J Chem Inf Model. 2024 Oct 28;64(21):8215–26. doi: 10.1021/acs.jcim.4c01172 (PMC11558680; doi:10.1021/acs.jcim.4c01172)
Supplement: Supplementary file 2 — ci4c01172_si_003.zip [file ci4c01172_si_003.zip › AS/AS_10.pdb]

REMARK    GENERATED BY TRJCONV
TITLE     MDANALYSIS FRAME 0: Created by PDBWriter in water
REMARK    THIS IS A SIMULATION BOX
CRYST1  137.549  137.549  140.691  60.74  60.74  90.00 P 1           1
MODEL        1
ATOM      1  CH3 ACE     0     126.617  99.052  61.389  1.00  0.00            
ATOM      2 HH31 ACE     0     126.577  97.979  61.199  1.00  0.00            
ATOM      3 HH32 ACE     0     127.555  99.318  61.875  1.00  0.00            
ATOM      4 HH33 ACE     0     125.716  99.347  61.926  1.00  0.00            
ATOM      5  C   ACE     0     126.518  99.701  59.992  1.00  0.00            
ATOM      6  O   ACE     0     126.223  99.102  58.972  1.00  0.00            
ATOM      7  N   MET     1     126.828 101.036  59.965  1.00  0.00            
ATOM      8  H   MET     1     127.253 101.452  60.781  1.00  0.00            
ATOM      9  CA  MET     1     126.863 101.885  58.779  1.00  0.00            
ATOM     10  HA  MET     1     125.893 101.907  58.282  1.00  0.00            
ATOM     11  CB  MET     1     127.047 103.367  59.198  1.00  0.00            
ATOM     12  HB1 MET     1     127.423 103.926  58.342  1.00  0.00            
ATOM     13  HB2 MET     1     127.859 103.426  59.923  1.00  0.00            
ATOM     14  CG  MET     1     125.714 103.890  59.747  1.00  0.00            
ATOM     15  HG1 MET     1     125.884 104.872  60.190  1.00  0.00            
ATOM     16  HG2 MET     1     125.524 103.239  60.601  1.00  0.00            
ATOM     17  SD  MET     1     124.330 104.006  58.666  1.00  0.00            
ATOM     18  CE  MET     1     123.495 102.465  59.025  1.00  0.00            
ATOM     19  HE1 MET     1     124.167 101.626  58.842  1.00  0.00            
ATOM     20  HE2 MET     1     123.061 102.576  60.018  1.00  0.00            
ATOM     21  HE3 MET     1     122.605 102.337  58.409  1.00  0.00            
ATOM     22  C   MET     1     127.828 101.508  57.678  1.00  0.00            
ATOM     23  O   MET     1     127.560 101.908  56.544  1.00  0.00            
ATOM     24  N   ASP     2     128.938 100.777  57.928  1.00  0.00            
ATOM     25  H   ASP     2     129.212 100.635  58.890  1.00  0.00            
ATOM     26  CA  ASP     2     129.668  99.984  56.993  1.00  0.00            
ATOM     27  HA  ASP     2     130.161 100.698  56.333  1.00  0.00            
ATOM     28  CB  ASP     2     130.848  99.269  57.683  1.00  0.00            
ATOM     29  HB1 ASP     2     131.295  98.584  56.963  1.00  0.00            
ATOM     30  HB2 ASP     2     130.502  98.677  58.530  1.00  0.00            
ATOM     31  CG  ASP     2     132.021 100.234  58.066  1.00  0.00            
ATOM     32  OD1 ASP     2     132.096 101.364  57.507  1.00  0.00            
ATOM     33  OD2 ASP     2     132.818  99.881  58.950  1.00  0.00            
ATOM     34  C   ASP     2     128.822  99.018  56.212  1.00  0.00            
ATOM     35  O   ASP     2     128.833  99.093  54.972  1.00  0.00            
ATOM     36  N   VAL     3     128.229  98.126  56.953  1.00  0.00            
ATOM     37  H   VAL     3     128.419  98.150  57.945  1.00  0.00            
ATOM     38  CA  VAL     3     127.388  97.052  56.486  1.00  0.00            
ATOM     39  HA  VAL     3     128.006  96.463  55.808  1.00  0.00            
ATOM     40  CB  VAL     3     126.958  96.149  57.663  1.00  0.00            
ATOM     41  HB  VAL     3     126.297  96.831  58.199  1.00  0.00            
ATOM     42  CG1 VAL     3     126.211  94.869  57.221  1.00  0.00            
ATOM     43 HG11 VAL     3     126.868  94.270  56.590  1.00  0.00            
ATOM     44 HG12 VAL     3     125.823  94.301  58.066  1.00  0.00            
ATOM     45 HG13 VAL     3     125.419  95.225  56.563  1.00  0.00            
ATOM     46  CG2 VAL     3     128.147  95.856  58.693  1.00  0.00            
ATOM     47 HG21 VAL     3     127.746  95.516  59.647  1.00  0.00            
ATOM     48 HG22 VAL     3     128.649  94.978  58.287  1.00  0.00            
ATOM     49 HG23 VAL     3     128.815  96.691  58.906  1.00  0.00            
ATOM     50  C   VAL     3     126.210  97.586  55.643  1.00  0.00            
ATOM     51  O   VAL     3     125.977  96.971  54.598  1.00  0.00            
ATOM     52  N   PHE     4     125.617  98.698  56.031  1.00  0.00            
ATOM     53  H   PHE     4     125.966  99.047  56.912  1.00  0.00            
ATOM     54  CA  PHE     4     124.673  99.490  55.251  1.00  0.00            
ATOM     55  HA  PHE     4     123.904  98.780  54.947  1.00  0.00            
ATOM     56  CB  PHE     4     124.022 100.514  56.212  1.00  0.00            
ATOM     57  HB1 PHE     4     124.696 101.282  56.591  1.00  0.00            
ATOM     58  HB2 PHE     4     123.607  99.872  56.989  1.00  0.00            
ATOM     59  CG  PHE     4     122.842 101.138  55.563  1.00  0.00            
ATOM     60  CD1 PHE     4     122.946 102.493  55.166  1.00  0.00            
ATOM     61  HD1 PHE     4     123.870 103.038  55.292  1.00  0.00            
ATOM     62  CE1 PHE     4     121.817 103.134  54.645  1.00  0.00            
ATOM     63  HE1 PHE     4     121.984 104.146  54.306  1.00  0.00            
ATOM     64  CZ  PHE     4     120.563 102.469  54.585  1.00  0.00            
ATOM     65  HZ  PHE     4     119.703 103.003  54.209  1.00  0.00            
ATOM     66  CE2 PHE     4     120.573 101.104  54.943  1.00  0.00            
ATOM     67  HE2 PHE     4     119.727 100.476  54.706  1.00  0.00            
ATOM     68  CD2 PHE     4     121.689 100.395  55.350  1.00  0.00            
ATOM     69  HD2 PHE     4     121.713  99.318  55.419  1.00  0.00            
ATOM     70  C   PHE     4     125.217  99.958  53.885  1.00  0.00            
ATOM     71  O   PHE     4     124.486  99.918  52.901  1.00  0.00            
ATOM     72  N   MET     5     126.441 100.503  53.758  1.00  0.00            
ATOM     73  H   MET     5     127.023 100.607  54.577  1.00  0.00            
ATOM     74  CA  MET     5     127.068 100.979  52.523  1.00  0.00            
ATOM     75  HA  MET     5     126.268 101.579  52.090  1.00  0.00            
ATOM     76  CB  MET     5     128.433 101.781  52.704  1.00  0.00            
ATOM     77  HB1 MET     5     128.962 101.848  51.754  1.00  0.00            
ATOM     78  HB2 MET     5     129.102 101.283  53.406  1.00  0.00            
ATOM     79  CG  MET     5     128.179 103.283  53.077  1.00  0.00            
ATOM     80  HG1 MET     5     127.552 103.413  53.958  1.00  0.00            
ATOM     81  HG2 MET     5     127.589 103.615  52.223  1.00  0.00            
ATOM     82  SD  MET     5     129.555 104.386  53.208  1.00  0.00            
ATOM     83  CE  MET     5     128.682 105.879  53.800  1.00  0.00            
ATOM     84  HE1 MET     5     127.855 106.075  53.118  1.00  0.00            
ATOM     85  HE2 MET     5     128.418 105.885  54.858  1.00  0.00            
ATOM     86  HE3 MET     5     129.462 106.613  53.595  1.00  0.00            
ATOM     87  C   MET     5     127.379  99.744  51.557  1.00  0.00            
ATOM     88  O   MET     5     127.285 100.007  50.376  1.00  0.00            
ATOM     89  N   LYS     6     127.550  98.512  52.052  1.00  0.00            
ATOM     90  H   LYS     6     127.759  98.360  53.029  1.00  0.00            
ATOM     91  CA  LYS     6     127.722  97.379  51.167  1.00  0.00            
ATOM     92  HA  LYS     6     128.341  97.705  50.331  1.00  0.00            
ATOM     93  CB  LYS     6     128.565  96.279  51.866  1.00  0.00            
ATOM     94  HB1 LYS     6     128.352  95.243  51.602  1.00  0.00            
ATOM     95  HB2 LYS     6     128.370  96.275  52.938  1.00  0.00            
ATOM     96  CG  LYS     6     130.042  96.600  51.828  1.00  0.00            
ATOM     97  HG1 LYS     6     130.504  95.760  52.345  1.00  0.00            
ATOM     98  HG2 LYS     6     130.265  97.616  52.155  1.00  0.00            
ATOM     99  CD  LYS     6     130.550  96.488  50.374  1.00  0.00            
ATOM    100  HD1 LYS     6     130.052  97.193  49.708  1.00  0.00            
ATOM    101  HD2 LYS     6     130.274  95.504  49.997  1.00  0.00            
ATOM    102  CE  LYS     6     132.018  96.815  50.233  1.00  0.00            
ATOM    103  HE1 LYS     6     132.181  97.848  50.542  1.00  0.00            
ATOM    104  HE2 LYS     6     132.309  96.698  49.189  1.00  0.00            
ATOM    105  NZ  LYS     6     132.748  95.938  51.173  1.00  0.00            
ATOM    106  HZ1 LYS     6     133.698  96.057  50.851  1.00  0.00            
ATOM    107  HZ2 LYS     6     132.699  96.211  52.144  1.00  0.00            
ATOM    108  HZ3 LYS     6     132.517  94.967  51.016  1.00  0.00            
ATOM    109  C   LYS     6     126.353  96.880  50.691  1.00  0.00            
ATOM    110  O   LYS     6     126.333  96.308  49.562  1.00  0.00            
ATOM    111  N   GLY     7     125.254  97.098  51.363  1.00  0.00            
ATOM    112  H   GLY     7     125.354  97.536  52.268  1.00  0.00            
ATOM    113  CA  GLY     7     123.928  96.991  50.749  1.00  0.00            
ATOM    114  HA1 GLY     7     123.142  96.746  51.464  1.00  0.00            
ATOM    115  HA2 GLY     7     124.059  96.071  50.180  1.00  0.00            
ATOM    116  C   GLY     7     123.529  98.110  49.783  1.00  0.00            
ATOM    117  O   GLY     7     122.941  97.830  48.748  1.00  0.00            
ATOM    118  N   LEU     8     123.888  99.384  50.104  1.00  0.00            
ATOM    119  H   LEU     8     124.239  99.599  51.026  1.00  0.00            
ATOM    120  CA  LEU     8     123.630 100.514  49.233  1.00  0.00            
ATOM    121  HA  LEU     8     122.577 100.441  48.961  1.00  0.00            
ATOM    122  CB  LEU     8     123.884 101.816  49.947  1.00  0.00            
ATOM    123  HB1 LEU     8     123.831 102.647  49.244  1.00  0.00            
ATOM    124  HB2 LEU     8     124.868 101.884  50.412  1.00  0.00            
ATOM    125  CG  LEU     8     122.827 102.163  51.016  1.00  0.00            
ATOM    126  HG  LEU     8     122.911 101.555  51.916  1.00  0.00            
ATOM    127  CD1 LEU     8     122.938 103.609  51.461  1.00  0.00            
ATOM    128 HD11 LEU     8     123.799 103.784  52.105  1.00  0.00            
ATOM    129 HD12 LEU     8     123.134 104.203  50.568  1.00  0.00            
ATOM    130 HD13 LEU     8     122.106 103.904  52.100  1.00  0.00            
ATOM    131  CD2 LEU     8     121.370 102.050  50.447  1.00  0.00            
ATOM    132 HD21 LEU     8     121.280 101.065  49.988  1.00  0.00            
ATOM    133 HD22 LEU     8     120.617 102.197  51.222  1.00  0.00            
ATOM    134 HD23 LEU     8     121.275 102.887  49.756  1.00  0.00            
ATOM    135  C   LEU     8     124.492 100.316  47.907  1.00  0.00            
ATOM    136  O   LEU     8     124.041 100.734  46.848  1.00  0.00            
ATOM    137  N   SER     9     125.663  99.643  47.881  1.00  0.00            
ATOM    138  H   SER     9     126.193  99.554  48.737  1.00  0.00            
ATOM    139  CA  SER     9     126.449  99.489  46.603  1.00  0.00            
ATOM    140  HA  SER     9     126.415 100.444  46.079  1.00  0.00            
ATOM    141  CB  SER     9     127.977  99.279  46.833  1.00  0.00            
ATOM    142  HB1 SER     9     128.384 100.080  47.450  1.00  0.00            
ATOM    143  HB2 SER     9     128.434  99.373  45.847  1.00  0.00            
ATOM    144  OG  SER     9     128.360  98.100  47.375  1.00  0.00            
ATOM    145  HG  SER     9     127.932  97.416  46.855  1.00  0.00            
ATOM    146  C   SER     9     125.903  98.319  45.703  1.00  0.00            
ATOM    147  O   SER     9     126.025  98.390  44.485  1.00  0.00            
ATOM    148  N   LYS    10     125.103  97.355  46.318  1.00  0.00            
ATOM    149  H   LYS    10     125.153  97.394  47.326  1.00  0.00            
ATOM    150  CA  LYS    10     124.175  96.344  45.724  1.00  0.00            
ATOM    151  HA  LYS    10     124.800  96.024  44.890  1.00  0.00            
ATOM    152  CB  LYS    10     123.990  95.239  46.721  1.00  0.00            
ATOM    153  HB1 LYS    10     123.534  95.642  47.625  1.00  0.00            
ATOM    154  HB2 LYS    10     125.004  94.930  46.977  1.00  0.00            
ATOM    155  CG  LYS    10     123.100  94.083  46.202  1.00  0.00            
ATOM    156  HG1 LYS    10     123.558  93.574  45.354  1.00  0.00            
ATOM    157  HG2 LYS    10     122.119  94.521  46.019  1.00  0.00            
ATOM    158  CD  LYS    10     122.942  93.122  47.360  1.00  0.00            
ATOM    159  HD1 LYS    10     122.260  93.615  48.053  1.00  0.00            
ATOM    160  HD2 LYS    10     123.878  92.938  47.887  1.00  0.00            
ATOM    161  CE  LYS    10     122.376  91.771  46.943  1.00  0.00            
ATOM    162  HE1 LYS    10     123.133  91.196  46.410  1.00  0.00            
ATOM    163  HE2 LYS    10     121.448  91.971  46.407  1.00  0.00            
ATOM    164  NZ  LYS    10     122.072  90.968  48.144  1.00  0.00            
ATOM    165  HZ1 LYS    10     121.576  91.473  48.864  1.00  0.00            
ATOM    166  HZ2 LYS    10     121.578  90.131  47.866  1.00  0.00            
ATOM    167  HZ3 LYS    10     122.962  90.666  48.513  1.00  0.00            
ATOM    168  C   LYS    10     122.888  96.843  45.141  1.00  0.00            
ATOM    169  O   LYS    10     122.452  96.441  44.031  1.00  0.00            
ATOM    170  N   ALA    11     122.140  97.633  45.956  1.00  0.00            
ATOM    171  H   ALA    11     122.415  97.822  46.909  1.00  0.00            
ATOM    172  CA  ALA    11     121.130  98.572  45.374  1.00  0.00            
ATOM    173  HA  ALA    11     120.357  97.865  45.075  1.00  0.00            
ATOM    174  CB  ALA    11     120.577  99.514  46.428  1.00  0.00            
ATOM    175  HB1 ALA    11     119.677 100.018  46.074  1.00  0.00            
ATOM    176  HB2 ALA    11     120.170  99.026  47.313  1.00  0.00            
ATOM    177  HB3 ALA    11     121.336 100.290  46.534  1.00  0.00            
ATOM    178  C   ALA    11     121.610  99.419  44.206  1.00  0.00            
ATOM    179  O   ALA    11     120.943  99.340  43.220  1.00  0.00            
ATOM    180  N   LYS    12     122.705 100.150  44.217  1.00  0.00            
ATOM    181  H   LYS    12     123.146 100.342  45.105  1.00  0.00            
ATOM    182  CA  LYS    12     123.182 100.836  43.014  1.00  0.00            
ATOM    183  HA  LYS    12     122.392 101.524  42.712  1.00  0.00            
ATOM    184  CB  LYS    12     124.435 101.593  43.484  1.00  0.00            
ATOM    185  HB1 LYS    12     124.933 102.000  42.603  1.00  0.00            
ATOM    186  HB2 LYS    12     125.155 101.053  44.097  1.00  0.00            
ATOM    187  CG  LYS    12     124.039 102.824  44.264  1.00  0.00            
ATOM    188  HG1 LYS    12     123.498 102.558  45.173  1.00  0.00            
ATOM    189  HG2 LYS    12     123.509 103.564  43.664  1.00  0.00            
ATOM    190  CD  LYS    12     125.332 103.570  44.739  1.00  0.00            
ATOM    191  HD1 LYS    12     125.139 104.642  44.760  1.00  0.00            
ATOM    192  HD2 LYS    12     126.128 103.484  43.999  1.00  0.00            
ATOM    193  CE  LYS    12     125.707 103.180  46.147  1.00  0.00            
ATOM    194  HE1 LYS    12     125.934 102.121  46.028  1.00  0.00            
ATOM    195  HE2 LYS    12     124.827 103.326  46.773  1.00  0.00            
ATOM    196  NZ  LYS    12     126.867 103.876  46.714  1.00  0.00            
ATOM    197  HZ1 LYS    12     126.769 104.881  46.698  1.00  0.00            
ATOM    198  HZ2 LYS    12     127.016 103.649  47.686  1.00  0.00            
ATOM    199  HZ3 LYS    12     127.696 103.603  46.207  1.00  0.00            
ATOM    200  C   LYS    12     123.470  99.874  41.852  1.00  0.00            
ATOM    201  O   LYS    12     123.230 100.301  40.697  1.00  0.00            
ATOM    202  N   GLU    13     124.040  98.714  42.041  1.00  0.00            
ATOM    203  H   GLU    13     124.444  98.362  42.897  1.00  0.00            
ATOM    204  CA  GLU    13     124.095  97.720  40.949  1.00  0.00            
ATOM    205  HA  GLU    13     124.649  98.189  40.136  1.00  0.00            
ATOM    206  CB  GLU    13     125.135  96.626  41.317  1.00  0.00            
ATOM    207  HB1 GLU    13     125.122  95.859  40.542  1.00  0.00            
ATOM    208  HB2 GLU    13     124.864  96.192  42.279  1.00  0.00            
ATOM    209  CG  GLU    13     126.586  97.103  41.462  1.00  0.00            
ATOM    210  HG1 GLU    13     126.724  97.873  42.220  1.00  0.00            
ATOM    211  HG2 GLU    13     126.934  97.481  40.501  1.00  0.00            
ATOM    212  CD  GLU    13     127.684  96.102  41.800  1.00  0.00            
ATOM    213  OE1 GLU    13     127.391  94.855  41.764  1.00  0.00            
ATOM    214  OE2 GLU    13     128.788  96.513  42.064  1.00  0.00            
ATOM    215  C   GLU    13     122.780  97.262  40.335  1.00  0.00            
ATOM    216  O   GLU    13     122.787  96.729  39.249  1.00  0.00            
ATOM    217  N   GLY    14     121.620  97.614  40.851  1.00  0.00            
ATOM    218  H   GLY    14     121.710  98.191  41.676  1.00  0.00            
ATOM    219  CA  GLY    14     120.281  97.506  40.292  1.00  0.00            
ATOM    220  HA1 GLY    14     120.445  97.340  39.227  1.00  0.00            
ATOM    221  HA2 GLY    14     119.712  98.432  40.369  1.00  0.00            
ATOM    222  C   GLY    14     119.357  96.351  40.821  1.00  0.00            
ATOM    223  O   GLY    14     119.796  95.392  41.422  1.00  0.00            
ATOM    224  N   VAL    15     118.088  96.506  40.438  1.00  0.00            
ATOM    225  H   VAL    15     118.013  97.395  39.966  1.00  0.00            
ATOM    226  CA  VAL    15     116.905  95.647  40.684  1.00  0.00            
ATOM    227  HA  VAL    15     116.635  95.775  41.732  1.00  0.00            
ATOM    228  CB  VAL    15     115.671  95.940  39.794  1.00  0.00            
ATOM    229  HB  VAL    15     114.956  95.122  39.880  1.00  0.00            
ATOM    230  CG1 VAL    15     114.943  97.217  40.308  1.00  0.00            
ATOM    231 HG11 VAL    15     115.710  97.959  40.089  1.00  0.00            
ATOM    232 HG12 VAL    15     114.059  97.339  39.682  1.00  0.00            
ATOM    233 HG13 VAL    15     114.760  97.162  41.382  1.00  0.00            
ATOM    234  CG2 VAL    15     115.894  96.121  38.314  1.00  0.00            
ATOM    235 HG21 VAL    15     114.939  96.219  37.797  1.00  0.00            
ATOM    236 HG22 VAL    15     116.492  96.993  38.051  1.00  0.00            
ATOM    237 HG23 VAL    15     116.258  95.147  37.984  1.00  0.00            
ATOM    238  C   VAL    15     117.269  94.155  40.589  1.00  0.00            
ATOM    239  O   VAL    15     116.840  93.392  41.472  1.00  0.00            
ATOM    240  N   VAL    16     118.100  93.642  39.629  1.00  0.00            
ATOM    241  H   VAL    16     118.621  94.217  38.982  1.00  0.00            
ATOM    242  CA  VAL    16     118.583  92.243  39.619  1.00  0.00            
ATOM    243  HA  VAL    16     117.697  91.636  39.805  1.00  0.00            
ATOM    244  CB  VAL    16     119.138  91.854  38.176  1.00  0.00            
ATOM    245  HB  VAL    16     120.065  92.409  38.033  1.00  0.00            
ATOM    246  CG1 VAL    16     119.400  90.322  38.164  1.00  0.00            
ATOM    247 HG11 VAL    16     118.479  89.850  38.509  1.00  0.00            
ATOM    248 HG12 VAL    16     119.598  89.901  37.178  1.00  0.00            
ATOM    249 HG13 VAL    16     120.315  90.123  38.722  1.00  0.00            
ATOM    250  CG2 VAL    16     118.155  92.129  37.058  1.00  0.00            
ATOM    251 HG21 VAL    16     118.355  91.607  36.122  1.00  0.00            
ATOM    252 HG22 VAL    16     117.223  91.661  37.376  1.00  0.00            
ATOM    253 HG23 VAL    16     117.882  93.175  36.917  1.00  0.00            
ATOM    254  C   VAL    16     119.519  91.886  40.758  1.00  0.00            
ATOM    255  O   VAL    16     119.168  91.018  41.535  1.00  0.00            
ATOM    256  N   ALA    17     120.695  92.545  40.917  1.00  0.00            
ATOM    257  H   ALA    17     120.994  93.260  40.269  1.00  0.00            
ATOM    258  CA  ALA    17     121.553  92.453  42.104  1.00  0.00            
ATOM    259  HA  ALA    17     122.095  91.509  42.173  1.00  0.00            
ATOM    260  CB  ALA    17     122.585  93.589  41.977  1.00  0.00            
ATOM    261  HB1 ALA    17     122.145  94.561  41.756  1.00  0.00            
ATOM    262  HB2 ALA    17     123.094  93.751  42.927  1.00  0.00            
ATOM    263  HB3 ALA    17     123.389  93.262  41.317  1.00  0.00            
ATOM    264  C   ALA    17     120.755  92.581  43.453  1.00  0.00            
ATOM    265  O   ALA    17     120.908  91.661  44.254  1.00  0.00            
ATOM    266  N   ALA    18     119.926  93.571  43.692  1.00  0.00            
ATOM    267  H   ALA    18     120.005  94.299  42.996  1.00  0.00            
ATOM    268  CA  ALA    18     118.987  93.762  44.798  1.00  0.00            
ATOM    269  HA  ALA    18     119.613  94.094  45.626  1.00  0.00            
ATOM    270  CB  ALA    18     117.935  94.811  44.436  1.00  0.00            
ATOM    271  HB1 ALA    18     117.562  95.377  45.289  1.00  0.00            
ATOM    272  HB2 ALA    18     118.446  95.509  43.772  1.00  0.00            
ATOM    273  HB3 ALA    18     117.124  94.342  43.880  1.00  0.00            
ATOM    274  C   ALA    18     118.320  92.516  45.284  1.00  0.00            
ATOM    275  O   ALA    18     118.340  92.276  46.492  1.00  0.00            
ATOM    276  N   ALA    19     117.760  91.736  44.392  1.00  0.00            
ATOM    277  H   ALA    19     117.714  92.075  43.442  1.00  0.00            
ATOM    278  CA  ALA    19     117.176  90.444  44.625  1.00  0.00            
ATOM    279  HA  ALA    19     116.386  90.547  45.369  1.00  0.00            
ATOM    280  CB  ALA    19     116.389  90.013  43.366  1.00  0.00            
ATOM    281  HB1 ALA    19     115.926  89.043  43.548  1.00  0.00            
ATOM    282  HB2 ALA    19     115.514  90.659  43.287  1.00  0.00            
ATOM    283  HB3 ALA    19     117.002  90.057  42.466  1.00  0.00            
ATOM    284  C   ALA    19     118.115  89.282  45.187  1.00  0.00            
ATOM    285  O   ALA    19     117.496  88.357  45.749  1.00  0.00            
ATOM    286  N   GLU    20     119.413  89.395  45.103  1.00  0.00            
ATOM    287  H   GLU    20     119.823  90.082  44.486  1.00  0.00            
ATOM    288  CA  GLU    20     120.354  88.280  45.421  1.00  0.00            
ATOM    289  HA  GLU    20     119.853  87.441  44.938  1.00  0.00            
ATOM    290  CB  GLU    20     121.781  88.367  44.789  1.00  0.00            
ATOM    291  HB1 GLU    20     122.355  87.536  45.198  1.00  0.00            
ATOM    292  HB2 GLU    20     122.236  89.355  44.866  1.00  0.00            
ATOM    293  CG  GLU    20     121.506  88.127  43.283  1.00  0.00            
ATOM    294  HG1 GLU    20     121.007  89.041  42.962  1.00  0.00            
ATOM    295  HG2 GLU    20     120.767  87.347  43.102  1.00  0.00            
ATOM    296  CD  GLU    20     122.798  87.890  42.479  1.00  0.00            
ATOM    297  OE1 GLU    20     122.868  86.903  41.698  1.00  0.00            
ATOM    298  OE2 GLU    20     123.694  88.743  42.506  1.00  0.00            
ATOM    299  C   GLU    20     120.274  87.929  46.883  1.00  0.00            
ATOM    300  O   GLU    20     120.507  88.728  47.812  1.00  0.00            
ATOM    301  N   LYS    21     119.844  86.666  47.167  1.00  0.00            
ATOM    302  H   LYS    21     119.831  85.957  46.448  1.00  0.00            
ATOM    303  CA  LYS    21     119.430  86.128  48.466  1.00  0.00            
ATOM    304  HA  LYS    21     118.686  85.408  48.126  1.00  0.00            
ATOM    305  CB  LYS    21     120.641  85.364  49.102  1.00  0.00            
ATOM    306  HB1 LYS    21     121.064  84.704  48.345  1.00  0.00            
ATOM    307  HB2 LYS    21     120.286  84.691  49.882  1.00  0.00            
ATOM    308  CG  LYS    21     121.732  86.324  49.636  1.00  0.00            
ATOM    309  HG1 LYS    21     121.182  86.811  50.442  1.00  0.00            
ATOM    310  HG2 LYS    21     121.978  87.008  48.823  1.00  0.00            
ATOM    311  CD  LYS    21     123.090  85.793  50.194  1.00  0.00            
ATOM    312  HD1 LYS    21     123.596  85.192  49.439  1.00  0.00            
ATOM    313  HD2 LYS    21     122.775  85.119  50.991  1.00  0.00            
ATOM    314  CE  LYS    21     124.070  86.775  50.865  1.00  0.00            
ATOM    315  HE1 LYS    21     123.442  87.301  51.585  1.00  0.00            
ATOM    316  HE2 LYS    21     124.449  87.457  50.103  1.00  0.00            
ATOM    317  NZ  LYS    21     125.209  86.059  51.457  1.00  0.00            
ATOM    318  HZ1 LYS    21     125.689  86.535  52.207  1.00  0.00            
ATOM    319  HZ2 LYS    21     124.925  85.196  51.897  1.00  0.00            
ATOM    320  HZ3 LYS    21     125.853  85.753  50.741  1.00  0.00            
ATOM    321  C   LYS    21     118.573  87.100  49.325  1.00  0.00            
ATOM    322  O   LYS    21     118.753  87.198  50.586  1.00  0.00            
ATOM    323  N   THR    22     117.790  87.995  48.717  1.00  0.00            
ATOM    324  H   THR    22     117.675  88.001  47.714  1.00  0.00            
ATOM    325  CA  THR    22     116.984  89.002  49.473  1.00  0.00            
ATOM    326  HA  THR    22     117.082  88.779  50.535  1.00  0.00            
ATOM    327  CB  THR    22     117.600  90.387  49.355  1.00  0.00            
ATOM    328  HB  THR    22     117.546  90.747  48.327  1.00  0.00            
ATOM    329  CG2 THR    22     117.006  91.408  50.276  1.00  0.00            
ATOM    330 HG21 THR    22     117.620  92.303  50.377  1.00  0.00            
ATOM    331 HG22 THR    22     116.123  91.771  49.752  1.00  0.00            
ATOM    332 HG23 THR    22     116.799  91.038  51.280  1.00  0.00            
ATOM    333  OG1 THR    22     118.951  90.277  49.760  1.00  0.00            
ATOM    334  HG1 THR    22     119.465  90.041  48.984  1.00  0.00            
ATOM    335  C   THR    22     115.501  89.133  49.107  1.00  0.00            
ATOM    336  O   THR    22     115.199  89.237  47.894  1.00  0.00            
ATOM    337  N   LYS    23     114.679  89.178  50.154  1.00  0.00            
ATOM    338  H   LYS    23     115.036  89.197  51.099  1.00  0.00            
ATOM    339  CA  LYS    23     113.290  89.408  50.005  1.00  0.00            
ATOM    340  HA  LYS    23     112.889  88.757  49.228  1.00  0.00            
ATOM    341  CB  LYS    23     112.487  89.058  51.307  1.00  0.00            
ATOM    342  HB1 LYS    23     111.444  89.283  51.084  1.00  0.00            
ATOM    343  HB2 LYS    23     112.741  89.702  52.149  1.00  0.00            
ATOM    344  CG  LYS    23     112.584  87.586  51.656  1.00  0.00            
ATOM    345  HG1 LYS    23     113.578  87.283  51.982  1.00  0.00            
ATOM    346  HG2 LYS    23     112.278  87.067  50.747  1.00  0.00            
ATOM    347  CD  LYS    23     111.651  87.142  52.743  1.00  0.00            
ATOM    348  HD1 LYS    23     110.625  87.333  52.431  1.00  0.00            
ATOM    349  HD2 LYS    23     111.806  87.606  53.717  1.00  0.00            
ATOM    350  CE  LYS    23     111.808  85.647  52.814  1.00  0.00            
ATOM    351  HE1 LYS    23     112.879  85.440  52.812  1.00  0.00            
ATOM    352  HE2 LYS    23     111.414  85.308  51.856  1.00  0.00            
ATOM    353  NZ  LYS    23     111.172  85.046  53.991  1.00  0.00            
ATOM    354  HZ1 LYS    23     111.811  85.132  54.768  1.00  0.00            
ATOM    355  HZ2 LYS    23     110.236  85.386  54.160  1.00  0.00            
ATOM    356  HZ3 LYS    23     111.017  84.054  53.875  1.00  0.00            
ATOM    357  C   LYS    23     112.957  90.816  49.415  1.00  0.00            
ATOM    358  O   LYS    23     112.997  91.868  50.057  1.00  0.00            
ATOM    359  N   GLN    24     112.512  90.712  48.121  1.00  0.00            
ATOM    360  H   GLN    24     112.325  89.762  47.833  1.00  0.00            
ATOM    361  CA  GLN    24     112.004  91.860  47.390  1.00  0.00            
ATOM    362  HA  GLN    24     112.280  92.780  47.905  1.00  0.00            
ATOM    363  CB  GLN    24     112.641  91.843  45.947  1.00  0.00            
ATOM    364  HB1 GLN    24     112.047  92.495  45.307  1.00  0.00            
ATOM    365  HB2 GLN    24     112.514  90.840  45.540  1.00  0.00            
ATOM    366  CG  GLN    24     114.085  92.230  46.130  1.00  0.00            
ATOM    367  HG1 GLN    24     114.586  92.165  45.165  1.00  0.00            
ATOM    368  HG2 GLN    24     114.618  91.486  46.722  1.00  0.00            
ATOM    369  CD  GLN    24     114.341  93.606  46.730  1.00  0.00            
ATOM    370  OE1 GLN    24     114.455  93.754  47.923  1.00  0.00            
ATOM    371  NE2 GLN    24     114.619  94.612  45.906  1.00  0.00            
ATOM    372 HE21 GLN    24     114.721  94.521  44.905  1.00  0.00            
ATOM    373 HE22 GLN    24     114.554  95.533  46.316  1.00  0.00            
ATOM    374  C   GLN    24     110.495  91.864  47.269  1.00  0.00            
ATOM    375  O   GLN    24     109.874  90.837  47.138  1.00  0.00            
ATOM    376  N   GLY    25     110.000  93.085  47.204  1.00  0.00            
ATOM    377  H   GLY    25     110.581  93.906  47.299  1.00  0.00            
ATOM    378  CA  GLY    25     108.533  93.275  46.987  1.00  0.00            
ATOM    379  HA1 GLY    25     108.247  92.753  46.074  1.00  0.00            
ATOM    380  HA2 GLY    25     108.450  94.359  46.898  1.00  0.00            
ATOM    381  C   GLY    25     107.651  93.018  48.177  1.00  0.00            
ATOM    382  O   GLY    25     106.464  92.800  47.943  1.00  0.00            
ATOM    383  N   VAL    26     108.183  92.963  49.396  1.00  0.00            
ATOM    384  H   VAL    26     109.160  93.207  49.469  1.00  0.00            
ATOM    385  CA  VAL    26     107.388  92.580  50.608  1.00  0.00            
ATOM    386  HA  VAL    26     106.336  92.403  50.383  1.00  0.00            
ATOM    387  CB  VAL    26     107.885  91.318  51.314  1.00  0.00            
ATOM    388  HB  VAL    26     107.175  91.105  52.114  1.00  0.00            
ATOM    389  CG1 VAL    26     107.918  90.166  50.290  1.00  0.00            
ATOM    390 HG11 VAL    26     108.143  89.215  50.772  1.00  0.00            
ATOM    391 HG12 VAL    26     106.970  90.092  49.758  1.00  0.00            
ATOM    392 HG13 VAL    26     108.704  90.424  49.580  1.00  0.00            
ATOM    393  CG2 VAL    26     109.257  91.244  51.987  1.00  0.00            
ATOM    394 HG21 VAL    26     109.377  90.267  52.453  1.00  0.00            
ATOM    395 HG22 VAL    26     110.018  91.527  51.260  1.00  0.00            
ATOM    396 HG23 VAL    26     109.297  91.954  52.814  1.00  0.00            
ATOM    397  C   VAL    26     107.350  93.775  51.660  1.00  0.00            
ATOM    398  O   VAL    26     108.039  94.806  51.501  1.00  0.00            
ATOM    399  N   ALA    27     106.553  93.636  52.777  1.00  0.00            
ATOM    400  H   ALA    27     105.965  92.821  52.874  1.00  0.00            
ATOM    401  CA  ALA    27     106.496  94.714  53.766  1.00  0.00            
ATOM    402  HA  ALA    27     106.685  95.632  53.208  1.00  0.00            
ATOM    403  CB  ALA    27     105.029  94.729  54.393  1.00  0.00            
ATOM    404  HB1 ALA    27     104.276  94.962  53.640  1.00  0.00            
ATOM    405  HB2 ALA    27     104.780  93.811  54.926  1.00  0.00            
ATOM    406  HB3 ALA    27     104.900  95.589  55.051  1.00  0.00            
ATOM    407  C   ALA    27     107.519  94.548  54.877  1.00  0.00            
ATOM    408  O   ALA    27     108.168  93.523  55.101  1.00  0.00            
ATOM    409  N   GLU    28     107.784  95.667  55.534  1.00  0.00            
ATOM    410  H   GLU    28     107.201  96.486  55.439  1.00  0.00            
ATOM    411  CA  GLU    28     108.739  95.672  56.689  1.00  0.00            
ATOM    412  HA  GLU    28     109.519  95.009  56.314  1.00  0.00            
ATOM    413  CB  GLU    28     109.376  97.063  56.977  1.00  0.00            
ATOM    414  HB1 GLU    28     110.053  96.860  57.807  1.00  0.00            
ATOM    415  HB2 GLU    28     108.573  97.715  57.320  1.00  0.00            
ATOM    416  CG  GLU    28     110.025  97.766  55.753  1.00  0.00            
ATOM    417  HG1 GLU    28     110.592  98.635  56.086  1.00  0.00            
ATOM    418  HG2 GLU    28     109.261  98.248  55.143  1.00  0.00            
ATOM    419  CD  GLU    28     110.895  96.860  54.970  1.00  0.00            
ATOM    420  OE1 GLU    28     111.647  95.987  55.448  1.00  0.00            
ATOM    421  OE2 GLU    28     110.986  97.057  53.686  1.00  0.00            
ATOM    422  C   GLU    28     108.134  94.913  57.953  1.00  0.00            
ATOM    423  O   GLU    28     106.955  95.113  58.271  1.00  0.00            
ATOM    424  N   ALA    29     108.881  93.951  58.435  1.00  0.00            
ATOM    425  H   ALA    29     109.845  93.826  58.160  1.00  0.00            
ATOM    426  CA  ALA    29     108.341  92.964  59.510  1.00  0.00            
ATOM    427  HA  ALA    29     107.278  92.796  59.338  1.00  0.00            
ATOM    428  CB  ALA    29     109.224  91.749  59.469  1.00  0.00            
ATOM    429  HB1 ALA    29     108.860  90.986  60.157  1.00  0.00            
ATOM    430  HB2 ALA    29     109.212  91.427  58.428  1.00  0.00            
ATOM    431  HB3 ALA    29     110.211  91.977  59.870  1.00  0.00            
ATOM    432  C   ALA    29     108.357  93.543  60.968  1.00  0.00            
ATOM    433  O   ALA    29     109.326  94.176  61.380  1.00  0.00            
ATOM    434  N   ALA    30     107.312  93.262  61.706  1.00  0.00            
ATOM    435  H   ALA    30     106.585  92.765  61.212  1.00  0.00            
ATOM    436  CA  ALA    30     106.966  93.455  63.076  1.00  0.00            
ATOM    437  HA  ALA    30     106.832  94.525  63.235  1.00  0.00            
ATOM    438  CB  ALA    30     105.678  92.773  63.349  1.00  0.00            
ATOM    439  HB1 ALA    30     105.630  91.721  63.069  1.00  0.00            
ATOM    440  HB2 ALA    30     105.365  92.777  64.394  1.00  0.00            
ATOM    441  HB3 ALA    30     104.963  93.269  62.693  1.00  0.00            
ATOM    442  C   ALA    30     107.986  92.966  64.067  1.00  0.00            
ATOM    443  O   ALA    30     108.092  91.770  64.266  1.00  0.00            
ATOM    444  N   GLY    31     108.675  93.850  64.707  1.00  0.00            
ATOM    445  H   GLY    31     108.417  94.804  64.493  1.00  0.00            
ATOM    446  CA  GLY    31     109.708  93.587  65.683  1.00  0.00            
ATOM    447  HA1 GLY    31     109.289  92.988  66.492  1.00  0.00            
ATOM    448  HA2 GLY    31     109.894  94.556  66.145  1.00  0.00            
ATOM    449  C   GLY    31     110.964  92.873  65.280  1.00  0.00            
ATOM    450  O   GLY    31     111.773  92.625  66.184  1.00  0.00            
ATOM    451  N   LYS    32     111.265  92.610  63.997  1.00  0.00            
ATOM    452  H   LYS    32     110.573  92.844  63.299  1.00  0.00            
ATOM    453  CA  LYS    32     112.549  92.000  63.508  1.00  0.00            
ATOM    454  HA  LYS    32     112.915  91.375  64.322  1.00  0.00            
ATOM    455  CB  LYS    32     112.272  90.990  62.438  1.00  0.00            
ATOM    456  HB1 LYS    32     113.256  90.710  62.060  1.00  0.00            
ATOM    457  HB2 LYS    32     111.735  91.431  61.599  1.00  0.00            
ATOM    458  CG  LYS    32     111.435  89.755  62.832  1.00  0.00            
ATOM    459  HG1 LYS    32     110.913  89.334  61.973  1.00  0.00            
ATOM    460  HG2 LYS    32     110.624  90.009  63.515  1.00  0.00            
ATOM    461  CD  LYS    32     112.262  88.710  63.528  1.00  0.00            
ATOM    462  HD1 LYS    32     112.729  89.180  64.393  1.00  0.00            
ATOM    463  HD2 LYS    32     112.997  88.372  62.798  1.00  0.00            
ATOM    464  CE  LYS    32     111.370  87.586  64.053  1.00  0.00            
ATOM    465  HE1 LYS    32     110.702  87.209  63.278  1.00  0.00            
ATOM    466  HE2 LYS    32     110.754  87.990  64.856  1.00  0.00            
ATOM    467  NZ  LYS    32     112.256  86.533  64.519  1.00  0.00            
ATOM    468  HZ1 LYS    32     113.075  86.898  64.985  1.00  0.00            
ATOM    469  HZ2 LYS    32     111.864  85.909  65.210  1.00  0.00            
ATOM    470  HZ3 LYS    32     112.530  85.918  63.766  1.00  0.00            
ATOM    471  C   LYS    32     113.615  93.062  63.202  1.00  0.00            
ATOM    472  O   LYS    32     113.324  94.142  62.697  1.00  0.00            
ATOM    473  N   THR    33     114.877  92.705  63.458  1.00  0.00            
ATOM    474  H   THR    33     115.207  91.959  64.055  1.00  0.00            
ATOM    475  CA  THR    33     116.030  93.493  62.944  1.00  0.00            
ATOM    476  HA  THR    33     115.607  94.498  62.922  1.00  0.00            
ATOM    477  CB  THR    33     117.160  93.677  63.896  1.00  0.00            
ATOM    478  HB  THR    33     117.727  94.406  63.316  1.00  0.00            
ATOM    479  CG2 THR    33     116.760  94.257  65.264  1.00  0.00            
ATOM    480 HG21 THR    33     116.180  95.141  64.999  1.00  0.00            
ATOM    481 HG22 THR    33     116.131  93.532  65.780  1.00  0.00            
ATOM    482 HG23 THR    33     117.668  94.499  65.818  1.00  0.00            
ATOM    483  OG1 THR    33     117.814  92.492  64.297  1.00  0.00            
ATOM    484  HG1 THR    33     118.068  91.972  63.532  1.00  0.00            
ATOM    485  C   THR    33     116.470  93.090  61.515  1.00  0.00            
ATOM    486  O   THR    33     116.325  91.955  61.010  1.00  0.00            
ATOM    487  N   LYS    34     117.181  93.967  60.884  1.00  0.00            
ATOM    488  H   LYS    34     117.230  94.873  61.327  1.00  0.00            
ATOM    489  CA  LYS    34     118.045  93.800  59.737  1.00  0.00            
ATOM    490  HA  LYS    34     118.063  92.731  59.522  1.00  0.00            
ATOM    491  CB  LYS    34     117.613  94.629  58.470  1.00  0.00            
ATOM    492  HB1 LYS    34     118.372  94.580  57.689  1.00  0.00            
ATOM    493  HB2 LYS    34     117.654  95.668  58.795  1.00  0.00            
ATOM    494  CG  LYS    34     116.220  94.328  57.885  1.00  0.00            
ATOM    495  HG1 LYS    34     115.444  94.261  58.648  1.00  0.00            
ATOM    496  HG2 LYS    34     116.246  93.329  57.449  1.00  0.00            
ATOM    497  CD  LYS    34     115.927  95.439  56.745  1.00  0.00            
ATOM    498  HD1 LYS    34     116.180  95.033  55.766  1.00  0.00            
ATOM    499  HD2 LYS    34     116.317  96.420  57.018  1.00  0.00            
ATOM    500  CE  LYS    34     114.483  95.736  56.759  1.00  0.00            
ATOM    501  HE1 LYS    34     114.158  96.484  57.482  1.00  0.00            
ATOM    502  HE2 LYS    34     113.948  94.798  56.905  1.00  0.00            
ATOM    503  NZ  LYS    34     114.144  96.305  55.416  1.00  0.00            
ATOM    504  HZ1 LYS    34     114.412  97.278  55.373  1.00  0.00            
ATOM    505  HZ2 LYS    34     114.650  95.788  54.711  1.00  0.00            
ATOM    506  HZ3 LYS    34     113.157  96.180  55.245  1.00  0.00            
ATOM    507  C   LYS    34     119.484  94.085  60.304  1.00  0.00            
ATOM    508  O   LYS    34     119.691  95.149  60.935  1.00  0.00            
ATOM    509  N   GLU    35     120.389  93.183  59.945  1.00  0.00            
ATOM    510  H   GLU    35     120.097  92.383  59.401  1.00  0.00            
ATOM    511  CA  GLU    35     121.863  93.502  60.064  1.00  0.00            
ATOM    512  HA  GLU    35     122.135  93.756  61.089  1.00  0.00            
ATOM    513  CB  GLU    35     122.668  92.362  59.548  1.00  0.00            
ATOM    514  HB1 GLU    35     123.716  92.575  59.336  1.00  0.00            
ATOM    515  HB2 GLU    35     122.211  92.064  58.604  1.00  0.00            
ATOM    516  CG  GLU    35     122.692  91.139  60.576  1.00  0.00            
ATOM    517  HG1 GLU    35     121.672  90.798  60.748  1.00  0.00            
ATOM    518  HG2 GLU    35     123.116  91.496  61.514  1.00  0.00            
ATOM    519  CD  GLU    35     123.605  90.039  60.103  1.00  0.00            
ATOM    520  OE1 GLU    35     123.696  88.985  60.813  1.00  0.00            
ATOM    521  OE2 GLU    35     124.324  90.191  59.102  1.00  0.00            
ATOM    522  C   GLU    35     122.269  94.785  59.311  1.00  0.00            
ATOM    523  O   GLU    35     121.573  95.187  58.328  1.00  0.00            
ATOM    524  N   GLY    36     123.305  95.530  59.795  1.00  0.00            
ATOM    525  H   GLY    36     123.931  95.132  60.480  1.00  0.00            
ATOM    526  CA  GLY    36     123.687  96.914  59.383  1.00  0.00            
ATOM    527  HA1 GLY    36     123.745  96.865  58.295  1.00  0.00            
ATOM    528  HA2 GLY    36     124.669  97.053  59.835  1.00  0.00            
ATOM    529  C   GLY    36     122.895  98.087  60.000  1.00  0.00            
ATOM    530  O   GLY    36     123.359  99.173  59.873  1.00  0.00            
ATOM    531  N   VAL    37     121.714  97.893  60.591  1.00  0.00            
ATOM    532  H   VAL    37     121.385  96.938  60.574  1.00  0.00            
ATOM    533  CA  VAL    37     121.011  99.035  61.247  1.00  0.00            
ATOM    534  HA  VAL    37     121.615  99.937  61.147  1.00  0.00            
ATOM    535  CB  VAL    37     119.640  99.442  60.668  1.00  0.00            
ATOM    536  HB  VAL    37     119.149 100.169  61.315  1.00  0.00            
ATOM    537  CG1 VAL    37     119.819 100.057  59.282  1.00  0.00            
ATOM    538 HG11 VAL    37     120.123  99.326  58.533  1.00  0.00            
ATOM    539 HG12 VAL    37     118.938 100.514  58.832  1.00  0.00            
ATOM    540 HG13 VAL    37     120.594 100.815  59.401  1.00  0.00            
ATOM    541  CG2 VAL    37     118.595  98.351  60.504  1.00  0.00            
ATOM    542 HG21 VAL    37     117.621  98.810  60.334  1.00  0.00            
ATOM    543 HG22 VAL    37     118.902  97.680  59.701  1.00  0.00            
ATOM    544 HG23 VAL    37     118.533  97.772  61.425  1.00  0.00            
ATOM    545  C   VAL    37     120.951  98.820  62.819  1.00  0.00            
ATOM    546  O   VAL    37     120.904  97.672  63.332  1.00  0.00            
ATOM    547  N   LEU    38     120.717  99.899  63.560  1.00  0.00            
ATOM    548  H   LEU    38     120.576 100.771  63.072  1.00  0.00            
ATOM    549  CA  LEU    38     120.547  99.978  65.012  1.00  0.00            
ATOM    550  HA  LEU    38     120.241  99.028  65.449  1.00  0.00            
ATOM    551  CB  LEU    38     121.865 100.391  65.619  1.00  0.00            
ATOM    552  HB1 LEU    38     122.067 101.378  65.202  1.00  0.00            
ATOM    553  HB2 LEU    38     122.629  99.657  65.364  1.00  0.00            
ATOM    554  CG  LEU    38     121.952 100.475  67.202  1.00  0.00            
ATOM    555  HG  LEU    38     121.071 101.053  67.481  1.00  0.00            
ATOM    556  CD1 LEU    38     121.881  99.078  67.827  1.00  0.00            
ATOM    557 HD11 LEU    38     121.887  99.106  68.917  1.00  0.00            
ATOM    558 HD12 LEU    38     120.964  98.561  67.541  1.00  0.00            
ATOM    559 HD13 LEU    38     122.756  98.541  67.461  1.00  0.00            
ATOM    560  CD2 LEU    38     123.228 101.158  67.591  1.00  0.00            
ATOM    561 HD21 LEU    38     123.291 101.342  68.663  1.00  0.00            
ATOM    562 HD22 LEU    38     124.067 100.520  67.313  1.00  0.00            
ATOM    563 HD23 LEU    38     123.300 102.106  67.058  1.00  0.00            
ATOM    564  C   LEU    38     119.446 101.069  65.234  1.00  0.00            
ATOM    565  O   LEU    38     119.541 102.237  64.849  1.00  0.00            
ATOM    566  N   TYR    39     118.355 100.660  65.859  1.00  0.00            
ATOM    567  H   TYR    39     118.205  99.701  66.138  1.00  0.00            
ATOM    568  CA  TYR    39     117.341 101.580  66.322  1.00  0.00            
ATOM    569  HA  TYR    39     117.647 102.538  65.902  1.00  0.00            
ATOM    570  CB  TYR    39     115.978 101.108  65.745  1.00  0.00            
ATOM    571  HB1 TYR    39     115.174 101.773  66.061  1.00  0.00            
ATOM    572  HB2 TYR    39     115.809 100.161  66.259  1.00  0.00            
ATOM    573  CG  TYR    39     115.846 101.152  64.221  1.00  0.00            
ATOM    574  CD1 TYR    39     115.795 102.422  63.563  1.00  0.00            
ATOM    575  HD1 TYR    39     115.726 103.369  64.076  1.00  0.00            
ATOM    576  CE1 TYR    39     115.804 102.374  62.105  1.00  0.00            
ATOM    577  HE1 TYR    39     115.839 103.288  61.531  1.00  0.00            
ATOM    578  CZ  TYR    39     115.642 101.189  61.386  1.00  0.00            
ATOM    579  OH  TYR    39     115.694 101.185  60.033  1.00  0.00            
ATOM    580  HH  TYR    39     115.771 102.060  59.646  1.00  0.00            
ATOM    581  CE2 TYR    39     115.644  99.976  62.081  1.00  0.00            
ATOM    582  HE2 TYR    39     115.679  99.051  61.525  1.00  0.00            
ATOM    583  CD2 TYR    39     115.861  99.960  63.461  1.00  0.00            
ATOM    584  HD2 TYR    39     115.950  99.011  63.969  1.00  0.00            
ATOM    585  C   TYR    39     117.325 101.904  67.884  1.00  0.00            
ATOM    586  O   TYR    39     116.632 102.844  68.299  1.00  0.00            
ATOM    587  N   VAL    40     118.083 101.159  68.699  1.00  0.00            
ATOM    588  H   VAL    40     118.552 100.366  68.287  1.00  0.00            
ATOM    589  CA  VAL    40     118.585 101.627  69.993  1.00  0.00            
ATOM    590  HA  VAL    40     117.742 101.661  70.683  1.00  0.00            
ATOM    591  CB  VAL    40     119.651 100.650  70.495  1.00  0.00            
ATOM    592  HB  VAL    40     120.607 100.670  69.971  1.00  0.00            
ATOM    593  CG1 VAL    40     119.853 100.900  71.912  1.00  0.00            
ATOM    594 HG11 VAL    40     120.570 100.212  72.361  1.00  0.00            
ATOM    595 HG12 VAL    40     120.393 101.831  72.082  1.00  0.00            
ATOM    596 HG13 VAL    40     118.877 100.850  72.394  1.00  0.00            
ATOM    597  CG2 VAL    40     119.184  99.173  70.419  1.00  0.00            
ATOM    598 HG21 VAL    40     119.183  98.792  69.397  1.00  0.00            
ATOM    599 HG22 VAL    40     119.907  98.550  70.945  1.00  0.00            
ATOM    600 HG23 VAL    40     118.150  99.053  70.743  1.00  0.00            
ATOM    601  C   VAL    40     119.180 103.059  69.957  1.00  0.00            
ATOM    602  O   VAL    40     119.944 103.479  69.085  1.00  0.00            
ATOM    603  N   GLY    41     118.742 103.880  70.904  1.00  0.00            
ATOM    604  H   GLY    41     117.962 103.524  71.437  1.00  0.00            
ATOM    605  CA  GLY    41     119.166 105.272  71.162  1.00  0.00            
ATOM    606  HA1 GLY    41     118.357 105.890  71.550  1.00  0.00            
ATOM    607  HA2 GLY    41     119.547 105.692  70.231  1.00  0.00            
ATOM    608  C   GLY    41     120.209 105.386  72.235  1.00  0.00            
ATOM    609  O   GLY    41     120.579 104.430  72.968  1.00  0.00            
ATOM    610  N   SER    42     120.581 106.663  72.397  1.00  0.00            
ATOM    611  H   SER    42     120.123 107.355  71.823  1.00  0.00            
ATOM    612  CA  SER    42     121.593 107.112  73.330  1.00  0.00            
ATOM    613  HA  SER    42     122.392 106.386  73.481  1.00  0.00            
ATOM    614  CB  SER    42     122.286 108.303  72.674  1.00  0.00            
ATOM    615  HB1 SER    42     122.769 107.986  71.750  1.00  0.00            
ATOM    616  HB2 SER    42     123.034 108.633  73.395  1.00  0.00            
ATOM    617  OG  SER    42     121.513 109.388  72.317  1.00  0.00            
ATOM    618  HG  SER    42     122.112 110.087  72.045  1.00  0.00            
ATOM    619  C   SER    42     120.997 107.521  74.679  1.00  0.00            
ATOM    620  O   SER    42     121.742 107.313  75.650  1.00  0.00            
ATOM    621  N   LYS    43     119.775 108.151  74.821  1.00  0.00            
ATOM    622  H   LYS    43     119.120 108.317  74.071  1.00  0.00            
ATOM    623  CA  LYS    43     119.290 108.500  76.180  1.00  0.00            
ATOM    624  HA  LYS    43     120.238 108.577  76.712  1.00  0.00            
ATOM    625  CB  LYS    43     118.373 109.719  76.113  1.00  0.00            
ATOM    626  HB1 LYS    43     117.979 109.946  77.104  1.00  0.00            
ATOM    627  HB2 LYS    43     117.555 109.559  75.411  1.00  0.00            
ATOM    628  CG  LYS    43     119.157 111.012  75.748  1.00  0.00            
ATOM    629  HG1 LYS    43     119.620 110.858  74.773  1.00  0.00            
ATOM    630  HG2 LYS    43     119.955 111.195  76.468  1.00  0.00            
ATOM    631  CD  LYS    43     118.227 112.275  75.632  1.00  0.00            
ATOM    632  HD1 LYS    43     117.233 112.050  75.243  1.00  0.00            
ATOM    633  HD2 LYS    43     118.572 112.763  74.721  1.00  0.00            
ATOM    634  CE  LYS    43     118.234 113.132  76.925  1.00  0.00            
ATOM    635  HE1 LYS    43     117.906 114.120  76.599  1.00  0.00            
ATOM    636  HE2 LYS    43     119.268 113.134  77.271  1.00  0.00            
ATOM    637  NZ  LYS    43     117.328 112.646  77.951  1.00  0.00            
ATOM    638  HZ1 LYS    43     116.378 112.412  77.700  1.00  0.00            
ATOM    639  HZ2 LYS    43     117.720 111.859  78.448  1.00  0.00            
ATOM    640  HZ3 LYS    43     117.162 113.317  78.688  1.00  0.00            
ATOM    641  C   LYS    43     118.598 107.278  76.883  1.00  0.00            
ATOM    642  O   LYS    43     117.727 106.585  76.300  1.00  0.00            
ATOM    643  N   THR    44     118.893 107.068  78.158  1.00  0.00            
ATOM    644  H   THR    44     119.500 107.747  78.595  1.00  0.00            
ATOM    645  CA  THR    44     118.384 106.024  79.042  1.00  0.00            
ATOM    646  HA  THR    44     118.317 105.061  78.536  1.00  0.00            
ATOM    647  CB  THR    44     119.317 105.676  80.175  1.00  0.00            
ATOM    648  HB  THR    44     119.631 106.606  80.648  1.00  0.00            
ATOM    649  CG2 THR    44     118.872 104.714  81.268  1.00  0.00            
ATOM    650 HG21 THR    44     118.942 103.688  80.905  1.00  0.00            
ATOM    651 HG22 THR    44     119.649 104.558  82.016  1.00  0.00            
ATOM    652 HG23 THR    44     118.012 105.016  81.866  1.00  0.00            
ATOM    653  OG1 THR    44     120.483 105.291  79.551  1.00  0.00            
ATOM    654  HG1 THR    44     121.256 105.601  80.029  1.00  0.00            
ATOM    655  C   THR    44     116.988 106.364  79.600  1.00  0.00            
ATOM    656  O   THR    44     116.847 107.192  80.531  1.00  0.00            
ATOM    657  N   LYS    45     115.946 105.779  79.064  1.00  0.00            
ATOM    658  H   LYS    45     116.134 105.047  78.394  1.00  0.00            
ATOM    659  CA  LYS    45     114.532 106.129  79.203  1.00  0.00            
ATOM    660  HA  LYS    45     114.497 107.098  79.700  1.00  0.00            
ATOM    661  CB  LYS    45     113.891 106.488  77.853  1.00  0.00            
ATOM    662  HB1 LYS    45     112.819 106.635  77.981  1.00  0.00            
ATOM    663  HB2 LYS    45     114.053 105.725  77.092  1.00  0.00            
ATOM    664  CG  LYS    45     114.503 107.802  77.455  1.00  0.00            
ATOM    665  HG1 LYS    45     115.571 107.709  77.255  1.00  0.00            
ATOM    666  HG2 LYS    45     114.299 108.550  78.221  1.00  0.00            
ATOM    667  CD  LYS    45     113.764 108.309  76.212  1.00  0.00            
ATOM    668  HD1 LYS    45     112.958 108.929  76.603  1.00  0.00            
ATOM    669  HD2 LYS    45     113.316 107.526  75.600  1.00  0.00            
ATOM    670  CE  LYS    45     114.740 109.243  75.428  1.00  0.00            
ATOM    671  HE1 LYS    45     115.547 108.602  75.072  1.00  0.00            
ATOM    672  HE2 LYS    45     115.042 110.118  76.004  1.00  0.00            
ATOM    673  NZ  LYS    45     114.051 109.767  74.244  1.00  0.00            
ATOM    674  HZ1 LYS    45     114.662 110.330  73.670  1.00  0.00            
ATOM    675  HZ2 LYS    45     113.697 109.050  73.627  1.00  0.00            
ATOM    676  HZ3 LYS    45     113.324 110.405  74.534  1.00  0.00            
ATOM    677  C   LYS    45     113.703 105.079  79.996  1.00  0.00            
ATOM    678  O   LYS    45     114.050 103.938  80.069  1.00  0.00            
ATOM    679  N   GLU    46     112.589 105.530  80.565  1.00  0.00            
ATOM    680  H   GLU    46     112.337 106.504  80.479  1.00  0.00            
ATOM    681  CA  GLU    46     111.523 104.744  81.167  1.00  0.00            
ATOM    682  HA  GLU    46     111.933 103.746  81.317  1.00  0.00            
ATOM    683  CB  GLU    46     111.156 105.283  82.530  1.00  0.00            
ATOM    684  HB1 GLU    46     110.270 104.794  82.935  1.00  0.00            
ATOM    685  HB2 GLU    46     110.915 106.342  82.438  1.00  0.00            
ATOM    686  CG  GLU    46     112.296 105.168  83.559  1.00  0.00            
ATOM    687  HG1 GLU    46     113.177 105.512  83.017  1.00  0.00            
ATOM    688  HG2 GLU    46     112.315 104.108  83.813  1.00  0.00            
ATOM    689  CD  GLU    46     112.040 105.906  84.822  1.00  0.00            
ATOM    690  OE1 GLU    46     111.672 105.233  85.793  1.00  0.00            
ATOM    691  OE2 GLU    46     112.230 107.136  84.896  1.00  0.00            
ATOM    692  C   GLU    46     110.296 104.665  80.285  1.00  0.00            
ATOM    693  O   GLU    46     109.888 105.677  79.730  1.00  0.00            
ATOM    694  N   GLY    47     109.707 103.497  80.015  1.00  0.00            
ATOM    695  H   GLY    47     110.123 102.688  80.453  1.00  0.00            
ATOM    696  CA  GLY    47     108.608 103.277  79.121  1.00  0.00            
ATOM    697  HA1 GLY    47     108.077 104.214  78.953  1.00  0.00            
ATOM    698  HA2 GLY    47     107.947 102.607  79.671  1.00  0.00            
ATOM    699  C   GLY    47     108.897 102.713  77.712  1.00  0.00            
ATOM    700  O   GLY    47     109.963 103.015  77.152  1.00  0.00            
ATOM    701  N   VAL    48     107.835 102.063  77.117  1.00  0.00            
ATOM    702  H   VAL    48     107.015 102.106  77.704  1.00  0.00            
ATOM    703  CA  VAL    48     107.934 101.542  75.756  1.00  0.00            
ATOM    704  HA  VAL    48     108.772 100.844  75.763  1.00  0.00            
ATOM    705  CB  VAL    48     106.760 100.633  75.330  1.00  0.00            
ATOM    706  HB  VAL    48     106.736 100.175  74.341  1.00  0.00            
ATOM    707  CG1 VAL    48     106.761  99.486  76.295  1.00  0.00            
ATOM    708 HG11 VAL    48     106.345  99.792  77.255  1.00  0.00            
ATOM    709 HG12 VAL    48     106.057  98.732  75.943  1.00  0.00            
ATOM    710 HG13 VAL    48     107.718  98.979  76.420  1.00  0.00            
ATOM    711  CG2 VAL    48     105.341 101.257  75.257  1.00  0.00            
ATOM    712 HG21 VAL    48     105.141 101.759  76.204  1.00  0.00            
ATOM    713 HG22 VAL    48     105.310 101.833  74.332  1.00  0.00            
ATOM    714 HG23 VAL    48     104.572 100.517  75.034  1.00  0.00            
ATOM    715  C   VAL    48     108.212 102.668  74.796  1.00  0.00            
ATOM    716  O   VAL    48     107.460 103.604  74.645  1.00  0.00            
ATOM    717  N   VAL    49     109.284 102.452  74.072  1.00  0.00            
ATOM    718  H   VAL    49     109.784 101.622  74.356  1.00  0.00            
ATOM    719  CA  VAL    49     109.715 103.205  72.888  1.00  0.00            
ATOM    720  HA  VAL    49     109.612 104.284  73.006  1.00  0.00            
ATOM    721  CB  VAL    49     111.199 102.839  72.488  1.00  0.00            
ATOM    722  HB  VAL    49     111.798 103.050  73.374  1.00  0.00            
ATOM    723  CG1 VAL    49     111.315 101.277  72.241  1.00  0.00            
ATOM    724 HG11 VAL    49     111.423 100.928  73.267  1.00  0.00            
ATOM    725 HG12 VAL    49     110.595 100.788  71.584  1.00  0.00            
ATOM    726 HG13 VAL    49     112.291 101.138  71.776  1.00  0.00            
ATOM    727  CG2 VAL    49     111.798 103.723  71.409  1.00  0.00            
ATOM    728 HG21 VAL    49     112.834 103.403  71.292  1.00  0.00            
ATOM    729 HG22 VAL    49     111.262 103.783  70.462  1.00  0.00            
ATOM    730 HG23 VAL    49     111.867 104.733  71.812  1.00  0.00            
ATOM    731  C   VAL    49     108.688 102.979  71.696  1.00  0.00            
ATOM    732  O   VAL    49     108.014 101.989  71.542  1.00  0.00            
ATOM    733  N   HIE    50     108.638 103.888  70.764  1.00  0.00            
ATOM    734  H   HIE    50     109.155 104.729  70.976  1.00  0.00            
ATOM    735  CA  HIE    50     107.873 103.785  69.556  1.00  0.00            
ATOM    736  HA  HIE    50     107.250 102.909  69.733  1.00  0.00            
ATOM    737  CB  HIE    50     106.947 105.080  69.428  1.00  0.00            
ATOM    738  HB1 HIE    50     107.560 105.963  69.245  1.00  0.00            
ATOM    739  HB2 HIE    50     106.575 105.231  70.441  1.00  0.00            
ATOM    740  CG  HIE    50     105.768 104.957  68.531  1.00  0.00            
ATOM    741  ND1 HIE    50     105.229 103.754  68.025  1.00  0.00            
ATOM    742  CE1 HIE    50     104.408 104.056  66.989  1.00  0.00            
ATOM    743  HE1 HIE    50     103.918 103.288  66.408  1.00  0.00            
ATOM    744  NE2 HIE    50     104.387 105.436  66.901  1.00  0.00            
ATOM    745  HE2 HIE    50     104.118 105.877  66.032  1.00  0.00            
ATOM    746  CD2 HIE    50     105.212 105.971  67.823  1.00  0.00            
ATOM    747  HD2 HIE    50     105.455 107.022  67.860  1.00  0.00            
ATOM    748  C   HIE    50     108.750 103.510  68.377  1.00  0.00            
ATOM    749  O   HIE    50     109.639 104.302  68.081  1.00  0.00            
ATOM    750  N   GLY    51     108.529 102.442  67.686  1.00  0.00            
ATOM    751  H   GLY    51     107.751 101.867  67.978  1.00  0.00            
ATOM    752  CA  GLY    51     108.885 102.282  66.251  1.00  0.00            
ATOM    753  HA1 GLY    51     108.700 101.277  65.872  1.00  0.00            
ATOM    754  HA2 GLY    51     109.969 102.386  66.191  1.00  0.00            
ATOM    755  C   GLY    51     108.126 103.261  65.345  1.00  0.00            
ATOM    756  O   GLY    51     107.151 102.894  64.719  1.00  0.00            
ATOM    757  N   VAL    52     108.576 104.518  65.142  1.00  0.00            
ATOM    758  H   VAL    52     109.380 104.742  65.710  1.00  0.00            
ATOM    759  CA  VAL    52     108.104 105.547  64.236  1.00  0.00            
ATOM    760  HA  VAL    52     107.379 105.074  63.574  1.00  0.00            
ATOM    761  CB  VAL    52     107.387 106.723  65.075  1.00  0.00            
ATOM    762  HB  VAL    52     106.582 106.205  65.596  1.00  0.00            
ATOM    763  CG1 VAL    52     108.371 107.396  66.105  1.00  0.00            
ATOM    764 HG11 VAL    52     108.588 106.804  66.994  1.00  0.00            
ATOM    765 HG12 VAL    52     109.355 107.712  65.762  1.00  0.00            
ATOM    766 HG13 VAL    52     107.844 108.259  66.512  1.00  0.00            
ATOM    767  CG2 VAL    52     106.871 107.756  64.037  1.00  0.00            
ATOM    768 HG21 VAL    52     106.369 107.265  63.204  1.00  0.00            
ATOM    769 HG22 VAL    52     106.204 108.498  64.475  1.00  0.00            
ATOM    770 HG23 VAL    52     107.783 108.171  63.608  1.00  0.00            
ATOM    771  C   VAL    52     109.167 106.068  63.270  1.00  0.00            
ATOM    772  O   VAL    52     110.101 106.588  63.780  1.00  0.00            
ATOM    773  N   ALA    53     108.873 105.987  61.976  1.00  0.00            
ATOM    774  H   ALA    53     108.027 105.516  61.691  1.00  0.00            
ATOM    775  CA  ALA    53     109.577 106.688  60.883  1.00  0.00            
ATOM    776  HA  ALA    53     109.039 106.321  60.008  1.00  0.00            
ATOM    777  CB  ALA    53     109.342 108.228  61.031  1.00  0.00            
ATOM    778  HB1 ALA    53     110.051 108.618  61.761  1.00  0.00            
ATOM    779  HB2 ALA    53     109.701 108.739  60.137  1.00  0.00            
ATOM    780  HB3 ALA    53     108.286 108.361  61.269  1.00  0.00            
ATOM    781  C   ALA    53     111.062 106.280  60.592  1.00  0.00            
ATOM    782  O   ALA    53     111.463 106.254  59.455  1.00  0.00            
ATOM    783  N   THR    54     111.879 105.995  61.614  1.00  0.00            
ATOM    784  H   THR    54     111.551 106.057  62.567  1.00  0.00            
ATOM    785  CA  THR    54     113.306 105.557  61.484  1.00  0.00            
ATOM    786  HA  THR    54     113.865 106.295  60.907  1.00  0.00            
ATOM    787  CB  THR    54     114.042 105.562  62.847  1.00  0.00            
ATOM    788  HB  THR    54     115.019 105.108  62.681  1.00  0.00            
ATOM    789  CG2 THR    54     114.383 107.027  63.221  1.00  0.00            
ATOM    790 HG21 THR    54     115.186 107.083  63.956  1.00  0.00            
ATOM    791 HG22 THR    54     114.612 107.450  62.244  1.00  0.00            
ATOM    792 HG23 THR    54     113.516 107.608  63.536  1.00  0.00            
ATOM    793  OG1 THR    54     113.228 104.986  63.892  1.00  0.00            
ATOM    794  HG1 THR    54     113.648 105.420  64.639  1.00  0.00            
ATOM    795  C   THR    54     113.444 104.356  60.563  1.00  0.00            
ATOM    796  O   THR    54     114.371 104.277  59.770  1.00  0.00            
ATOM    797  N   VAL    55     112.676 103.226  60.692  1.00  0.00            
ATOM    798  H   VAL    55     111.998 103.223  61.441  1.00  0.00            
ATOM    799  CA  VAL    55     112.661 102.082  59.719  1.00  0.00            
ATOM    800  HA  VAL    55     113.607 101.545  59.639  1.00  0.00            
ATOM    801  CB  VAL    55     111.715 101.034  60.111  1.00  0.00            
ATOM    802  HB  VAL    55     110.811 101.536  60.455  1.00  0.00            
ATOM    803  CG1 VAL    55     111.508  99.982  58.965  1.00  0.00            
ATOM    804 HG11 VAL    55     110.713  99.305  59.279  1.00  0.00            
ATOM    805 HG12 VAL    55     111.058 100.484  58.110  1.00  0.00            
ATOM    806 HG13 VAL    55     112.461  99.478  58.802  1.00  0.00            
ATOM    807  CG2 VAL    55     112.250 100.264  61.297  1.00  0.00            
ATOM    808 HG21 VAL    55     112.478 100.992  62.076  1.00  0.00            
ATOM    809 HG22 VAL    55     111.473  99.571  61.617  1.00  0.00            
ATOM    810 HG23 VAL    55     113.143  99.702  61.023  1.00  0.00            
ATOM    811  C   VAL    55     112.395 102.641  58.350  1.00  0.00            
ATOM    812  O   VAL    55     113.242 102.462  57.442  1.00  0.00            
ATOM    813  N   ALA    56     111.361 103.480  58.063  1.00  0.00            
ATOM    814  H   ALA    56     110.707 103.596  58.825  1.00  0.00            
ATOM    815  CA  ALA    56     110.960 104.065  56.814  1.00  0.00            
ATOM    816  HA  ALA    56     110.922 103.243  56.099  1.00  0.00            
ATOM    817  CB  ALA    56     109.572 104.776  56.956  1.00  0.00            
ATOM    818  HB1 ALA    56     109.728 105.681  57.542  1.00  0.00            
ATOM    819  HB2 ALA    56     109.286 105.159  55.977  1.00  0.00            
ATOM    820  HB3 ALA    56     108.855 104.041  57.321  1.00  0.00            
ATOM    821  C   ALA    56     112.007 105.001  56.218  1.00  0.00            
ATOM    822  O   ALA    56     112.157 104.976  54.967  1.00  0.00            
ATOM    823  N   GLU    57     112.747 105.755  57.034  1.00  0.00            
ATOM    824  H   GLU    57     112.430 105.859  57.987  1.00  0.00            
ATOM    825  CA  GLU    57     113.874 106.530  56.561  1.00  0.00            
ATOM    826  HA  GLU    57     113.561 106.979  55.619  1.00  0.00            
ATOM    827  CB  GLU    57     114.063 107.683  57.587  1.00  0.00            
ATOM    828  HB1 GLU    57     114.355 107.303  58.566  1.00  0.00            
ATOM    829  HB2 GLU    57     113.138 108.251  57.692  1.00  0.00            
ATOM    830  CG  GLU    57     115.215 108.708  57.142  1.00  0.00            
ATOM    831  HG1 GLU    57     115.220 108.759  56.054  1.00  0.00            
ATOM    832  HG2 GLU    57     116.124 108.239  57.518  1.00  0.00            
ATOM    833  CD  GLU    57     115.149 110.182  57.654  1.00  0.00            
ATOM    834  OE1 GLU    57     114.180 110.540  58.392  1.00  0.00            
ATOM    835  OE2 GLU    57     116.052 110.969  57.230  1.00  0.00            
ATOM    836  C   GLU    57     115.145 105.790  56.115  1.00  0.00            
ATOM    837  O   GLU    57     115.888 106.219  55.203  1.00  0.00            
ATOM    838  N   LYS    58     115.341 104.555  56.641  1.00  0.00            
ATOM    839  H   LYS    58     114.614 104.162  57.221  1.00  0.00            
ATOM    840  CA  LYS    58     116.323 103.701  56.085  1.00  0.00            
ATOM    841  HA  LYS    58     117.193 104.299  55.816  1.00  0.00            
ATOM    842  CB  LYS    58     116.779 102.721  57.185  1.00  0.00            
ATOM    843  HB1 LYS    58     117.303 101.840  56.813  1.00  0.00            
ATOM    844  HB2 LYS    58     115.890 102.324  57.675  1.00  0.00            
ATOM    845  CG  LYS    58     117.671 103.474  58.210  1.00  0.00            
ATOM    846  HG1 LYS    58     117.817 102.774  59.033  1.00  0.00            
ATOM    847  HG2 LYS    58     117.061 104.263  58.651  1.00  0.00            
ATOM    848  CD  LYS    58     119.127 103.816  57.757  1.00  0.00            
ATOM    849  HD1 LYS    58     119.182 104.219  56.746  1.00  0.00            
ATOM    850  HD2 LYS    58     119.772 102.939  57.805  1.00  0.00            
ATOM    851  CE  LYS    58     119.748 104.864  58.750  1.00  0.00            
ATOM    852  HE1 LYS    58     119.682 104.400  59.734  1.00  0.00            
ATOM    853  HE2 LYS    58     118.990 105.640  58.851  1.00  0.00            
ATOM    854  NZ  LYS    58     121.065 105.352  58.228  1.00  0.00            
ATOM    855  HZ1 LYS    58     121.026 105.853  57.352  1.00  0.00            
ATOM    856  HZ2 LYS    58     121.441 106.024  58.882  1.00  0.00            
ATOM    857  HZ3 LYS    58     121.796 104.681  58.038  1.00  0.00            
ATOM    858  C   LYS    58     115.794 103.049  54.800  1.00  0.00            
ATOM    859  O   LYS    58     116.593 103.153  53.861  1.00  0.00            
ATOM    860  N   THR    59     114.562 102.589  54.784  1.00  0.00            
ATOM    861  H   THR    59     113.956 102.646  55.589  1.00  0.00            
ATOM    862  CA  THR    59     113.867 102.094  53.545  1.00  0.00            
ATOM    863  HA  THR    59     114.379 101.226  53.131  1.00  0.00            
ATOM    864  CB  THR    59     112.446 101.561  53.851  1.00  0.00            
ATOM    865  HB  THR    59     111.689 102.330  54.004  1.00  0.00            
ATOM    866  CG2 THR    59     111.934 100.658  52.730  1.00  0.00            
ATOM    867 HG21 THR    59     111.080 100.075  53.074  1.00  0.00            
ATOM    868 HG22 THR    59     111.554 101.161  51.841  1.00  0.00            
ATOM    869 HG23 THR    59     112.790 100.079  52.382  1.00  0.00            
ATOM    870  OG1 THR    59     112.457 100.782  55.100  1.00  0.00            
ATOM    871  HG1 THR    59     111.539 100.793  55.378  1.00  0.00            
ATOM    872  C   THR    59     113.901 103.140  52.418  1.00  0.00            
ATOM    873  O   THR    59     114.154 102.790  51.269  1.00  0.00            
ATOM    874  N   LYS    60     113.528 104.381  52.667  1.00  0.00            
ATOM    875  H   LYS    60     113.166 104.509  53.601  1.00  0.00            
ATOM    876  CA  LYS    60     113.562 105.496  51.732  1.00  0.00            
ATOM    877  HA  LYS    60     112.884 105.337  50.893  1.00  0.00            
ATOM    878  CB  LYS    60     113.084 106.782  52.412  1.00  0.00            
ATOM    879  HB1 LYS    60     113.818 107.001  53.187  1.00  0.00            
ATOM    880  HB2 LYS    60     112.088 106.582  52.807  1.00  0.00            
ATOM    881  CG  LYS    60     113.106 107.917  51.368  1.00  0.00            
ATOM    882  HG1 LYS    60     114.129 108.074  51.027  1.00  0.00            
ATOM    883  HG2 LYS    60     112.786 108.870  51.791  1.00  0.00            
ATOM    884  CD  LYS    60     112.228 107.694  50.105  1.00  0.00            
ATOM    885  HD1 LYS    60     111.225 107.498  50.483  1.00  0.00            
ATOM    886  HD2 LYS    60     112.523 106.756  49.636  1.00  0.00            
ATOM    887  CE  LYS    60     112.196 108.867  49.064  1.00  0.00            
ATOM    888  HE1 LYS    60     111.635 108.588  48.172  1.00  0.00            
ATOM    889  HE2 LYS    60     113.210 108.976  48.678  1.00  0.00            
ATOM    890  NZ  LYS    60     111.672 110.143  49.604  1.00  0.00            
ATOM    891  HZ1 LYS    60     110.720 110.050  49.928  1.00  0.00            
ATOM    892  HZ2 LYS    60     112.282 110.558  50.293  1.00  0.00            
ATOM    893  HZ3 LYS    60     111.513 110.826  48.877  1.00  0.00            
ATOM    894  C   LYS    60     115.001 105.620  51.115  1.00  0.00            
ATOM    895  O   LYS    60     115.133 105.625  49.863  1.00  0.00            
ATOM    896  N   GLU    61     116.042 105.707  51.952  1.00  0.00            
ATOM    897  H   GLU    61     115.882 105.868  52.936  1.00  0.00            
ATOM    898  CA  GLU    61     117.391 105.654  51.507  1.00  0.00            
ATOM    899  HA  GLU    61     117.452 106.459  50.776  1.00  0.00            
ATOM    900  CB  GLU    61     118.418 105.912  52.665  1.00  0.00            
ATOM    901  HB1 GLU    61     118.646 105.076  53.326  1.00  0.00            
ATOM    902  HB2 GLU    61     118.100 106.695  53.354  1.00  0.00            
ATOM    903  CG  GLU    61     119.791 106.288  52.055  1.00  0.00            
ATOM    904  HG1 GLU    61     119.585 106.931  51.200  1.00  0.00            
ATOM    905  HG2 GLU    61     120.251 105.348  51.750  1.00  0.00            
ATOM    906  CD  GLU    61     120.682 106.991  53.043  1.00  0.00            
ATOM    907  OE1 GLU    61     121.899 107.013  52.803  1.00  0.00            
ATOM    908  OE2 GLU    61     120.231 107.473  54.117  1.00  0.00            
ATOM    909  C   GLU    61     117.793 104.428  50.695  1.00  0.00            
ATOM    910  O   GLU    61     118.515 104.549  49.729  1.00  0.00            
ATOM    911  N   GLN    62     117.436 103.204  51.076  1.00  0.00            
ATOM    912  H   GLN    62     117.057 103.085  52.005  1.00  0.00            
ATOM    913  CA  GLN    62     117.583 102.025  50.128  1.00  0.00            
ATOM    914  HA  GLN    62     118.662 101.940  49.999  1.00  0.00            
ATOM    915  CB  GLN    62     117.131 100.704  50.830  1.00  0.00            
ATOM    916  HB1 GLN    62     117.458  99.899  50.172  1.00  0.00            
ATOM    917  HB2 GLN    62     116.077 100.811  51.083  1.00  0.00            
ATOM    918  CG  GLN    62     117.916 100.466  52.192  1.00  0.00            
ATOM    919  HG1 GLN    62     117.642 101.186  52.963  1.00  0.00            
ATOM    920  HG2 GLN    62     118.978 100.626  52.008  1.00  0.00            
ATOM    921  CD  GLN    62     117.537  99.104  52.908  1.00  0.00            
ATOM    922  OE1 GLN    62     116.738  99.044  53.846  1.00  0.00            
ATOM    923  NE2 GLN    62     118.053  98.051  52.291  1.00  0.00            
ATOM    924 HE21 GLN    62     118.640  98.288  51.505  1.00  0.00            
ATOM    925 HE22 GLN    62     117.882  97.113  52.625  1.00  0.00            
ATOM    926  C   GLN    62     116.816 102.227  48.723  1.00  0.00            
ATOM    927  O   GLN    62     117.491 102.098  47.716  1.00  0.00            
ATOM    928  N   VAL    63     115.550 102.670  48.644  1.00  0.00            
ATOM    929  H   VAL    63     115.021 102.735  49.502  1.00  0.00            
ATOM    930  CA  VAL    63     114.781 102.681  47.389  1.00  0.00            
ATOM    931  HA  VAL    63     115.133 101.841  46.791  1.00  0.00            
ATOM    932  CB  VAL    63     113.283 102.439  47.551  1.00  0.00            
ATOM    933  HB  VAL    63     112.942 102.253  46.533  1.00  0.00            
ATOM    934  CG1 VAL    63     113.044 101.120  48.340  1.00  0.00            
ATOM    935 HG11 VAL    63     113.335 101.249  49.383  1.00  0.00            
ATOM    936 HG12 VAL    63     112.000 100.810  48.389  1.00  0.00            
ATOM    937 HG13 VAL    63     113.532 100.257  47.888  1.00  0.00            
ATOM    938  CG2 VAL    63     112.586 103.633  48.186  1.00  0.00            
ATOM    939 HG21 VAL    63     111.572 103.343  48.464  1.00  0.00            
ATOM    940 HG22 VAL    63     113.044 103.873  49.145  1.00  0.00            
ATOM    941 HG23 VAL    63     112.664 104.457  47.477  1.00  0.00            
ATOM    942  C   VAL    63     115.118 103.756  46.403  1.00  0.00            
ATOM    943  O   VAL    63     115.209 103.491  45.219  1.00  0.00            
ATOM    944  N   THR    64     115.566 104.901  46.980  1.00  0.00            
ATOM    945  H   THR    64     115.454 105.073  47.968  1.00  0.00            
ATOM    946  CA  THR    64     116.374 105.883  46.199  1.00  0.00            
ATOM    947  HA  THR    64     115.813 106.243  45.337  1.00  0.00            
ATOM    948  CB  THR    64     116.632 107.228  46.912  1.00  0.00            
ATOM    949  HB  THR    64     117.436 107.725  46.369  1.00  0.00            
ATOM    950  CG2 THR    64     115.221 107.921  46.867  1.00  0.00            
ATOM    951 HG21 THR    64     114.520 107.298  47.422  1.00  0.00            
ATOM    952 HG22 THR    64     115.205 108.957  47.205  1.00  0.00            
ATOM    953 HG23 THR    64     114.828 107.867  45.852  1.00  0.00            
ATOM    954  OG1 THR    64     116.970 106.950  48.271  1.00  0.00            
ATOM    955  HG1 THR    64     116.161 106.619  48.669  1.00  0.00            
ATOM    956  C   THR    64     117.735 105.411  45.726  1.00  0.00            
ATOM    957  O   THR    64     118.218 105.756  44.610  1.00  0.00            
ATOM    958  N   ASN    65     118.530 104.630  46.463  1.00  0.00            
ATOM    959  H   ASN    65     118.220 104.277  47.357  1.00  0.00            
ATOM    960  CA  ASN    65     119.739 104.098  45.930  1.00  0.00            
ATOM    961  HA  ASN    65     120.171 104.913  45.349  1.00  0.00            
ATOM    962  CB  ASN    65     120.715 103.677  47.043  1.00  0.00            
ATOM    963  HB1 ASN    65     121.328 102.870  46.642  1.00  0.00            
ATOM    964  HB2 ASN    65     120.143 103.139  47.799  1.00  0.00            
ATOM    965  CG  ASN    65     121.602 104.814  47.543  1.00  0.00            
ATOM    966  OD1 ASN    65     122.741 104.947  47.214  1.00  0.00            
ATOM    967  ND2 ASN    65     121.144 105.628  48.438  1.00  0.00            
ATOM    968 HD21 ASN    65     120.209 105.594  48.819  1.00  0.00            
ATOM    969 HD22 ASN    65     121.778 106.256  48.910  1.00  0.00            
ATOM    970  C   ASN    65     119.443 102.904  44.942  1.00  0.00            
ATOM    971  O   ASN    65     120.430 102.557  44.281  1.00  0.00            
ATOM    972  N   VAL    66     118.270 102.229  44.826  1.00  0.00            
ATOM    973  H   VAL    66     117.465 102.582  45.324  1.00  0.00            
ATOM    974  CA  VAL    66     118.136 101.162  43.856  1.00  0.00            
ATOM    975  HA  VAL    66     118.882 100.406  44.103  1.00  0.00            
ATOM    976  CB  VAL    66     116.744 100.480  44.014  1.00  0.00            
ATOM    977  HB  VAL    66     115.985 101.261  44.053  1.00  0.00            
ATOM    978  CG1 VAL    66     116.390  99.503  42.861  1.00  0.00            
ATOM    979 HG11 VAL    66     116.434 100.103  41.953  1.00  0.00            
ATOM    980 HG12 VAL    66     117.114  98.736  42.587  1.00  0.00            
ATOM    981 HG13 VAL    66     115.369  99.151  43.015  1.00  0.00            
ATOM    982  CG2 VAL    66     116.622  99.617  45.338  1.00  0.00            
ATOM    983 HG21 VAL    66     115.597  99.261  45.441  1.00  0.00            
ATOM    984 HG22 VAL    66     117.310  98.773  45.398  1.00  0.00            
ATOM    985 HG23 VAL    66     116.972 100.142  46.227  1.00  0.00            
ATOM    986  C   VAL    66     118.258 101.687  42.461  1.00  0.00            
ATOM    987  O   VAL    66     117.621 102.697  42.061  1.00  0.00            
ATOM    988  N   GLY    67     119.030 100.944  41.709  1.00  0.00            
ATOM    989  H   GLY    67     119.357 100.143  42.231  1.00  0.00            
ATOM    990  CA  GLY    67     119.119 101.020  40.296  1.00  0.00            
ATOM    991  HA1 GLY    67     119.876 100.288  40.016  1.00  0.00            
ATOM    992  HA2 GLY    67     119.257 102.072  40.049  1.00  0.00            
ATOM    993  C   GLY    67     117.880 100.523  39.551  1.00  0.00            
ATOM    994  O   GLY    67     117.617  99.350  39.539  1.00  0.00            
ATOM    995  N   GLY    68     117.062 101.393  38.876  1.00  0.00            
ATOM    996  H   GLY    68     117.222 102.386  38.965  1.00  0.00            
ATOM    997  CA  GLY    68     115.981 100.917  38.005  1.00  0.00            
ATOM    998  HA1 GLY    68     115.362 101.736  37.639  1.00  0.00            
ATOM    999  HA2 GLY    68     115.258 100.337  38.579  1.00  0.00            
ATOM   1000  C   GLY    68     116.449 100.103  36.777  1.00  0.00            
ATOM   1001  O   GLY    68     117.672 100.000  36.532  1.00  0.00            
ATOM   1002  N   ALA    69     115.561  99.494  36.005  1.00  0.00            
ATOM   1003  H   ALA    69     114.617  99.561  36.358  1.00  0.00            
ATOM   1004  CA  ALA    69     115.850  98.447  35.009  1.00  0.00            
ATOM   1005  HA  ALA    69     116.549  97.706  35.397  1.00  0.00            
ATOM   1006  CB  ALA    69     114.620  97.640  34.604  1.00  0.00            
ATOM   1007  HB1 ALA    69     114.399  96.874  35.348  1.00  0.00            
ATOM   1008  HB2 ALA    69     113.868  98.398  34.384  1.00  0.00            
ATOM   1009  HB3 ALA    69     114.839  97.006  33.745  1.00  0.00            
ATOM   1010  C   ALA    69     116.680  98.953  33.709  1.00  0.00            
ATOM   1011  O   ALA    69     116.525 100.145  33.284  1.00  0.00            
ATOM   1012  N   VAL    70     117.483  98.023  33.156  1.00  0.00            
ATOM   1013  H   VAL    70     117.657  97.161  33.652  1.00  0.00            
ATOM   1014  CA  VAL    70     118.360  98.243  32.006  1.00  0.00            
ATOM   1015  HA  VAL    70     118.960  99.122  32.241  1.00  0.00            
ATOM   1016  CB  VAL    70     119.250  96.957  31.918  1.00  0.00            
ATOM   1017  HB  VAL    70     119.904  97.112  31.060  1.00  0.00            
ATOM   1018  CG1 VAL    70     120.222  96.869  33.106  1.00  0.00            
ATOM   1019 HG11 VAL    70     119.682  96.537  33.993  1.00  0.00            
ATOM   1020 HG12 VAL    70     120.847  96.015  32.847  1.00  0.00            
ATOM   1021 HG13 VAL    70     120.762  97.789  33.328  1.00  0.00            
ATOM   1022  CG2 VAL    70     118.492  95.694  31.677  1.00  0.00            
ATOM   1023 HG21 VAL    70     117.859  95.409  32.518  1.00  0.00            
ATOM   1024 HG22 VAL    70     117.890  95.852  30.783  1.00  0.00            
ATOM   1025 HG23 VAL    70     119.183  94.866  31.514  1.00  0.00            
ATOM   1026  C   VAL    70     117.661  98.593  30.646  1.00  0.00            
ATOM   1027  O   VAL    70     116.481  98.520  30.442  1.00  0.00            
ATOM   1028  N   VAL    71     118.513  99.014  29.713  1.00  0.00            
ATOM   1029  H   VAL    71     119.422  99.298  30.052  1.00  0.00            
ATOM   1030  CA  VAL    71     118.321  98.830  28.251  1.00  0.00            
ATOM   1031  HA  VAL    71     117.557  99.554  27.967  1.00  0.00            
ATOM   1032  CB  VAL    71     119.526  99.370  27.352  1.00  0.00            
ATOM   1033  HB  VAL    71     119.364  99.030  26.329  1.00  0.00            
ATOM   1034  CG1 VAL    71     119.558 100.891  27.465  1.00  0.00            
ATOM   1035 HG11 VAL    71     120.273 101.348  26.780  1.00  0.00            
ATOM   1036 HG12 VAL    71     118.608 101.309  27.131  1.00  0.00            
ATOM   1037 HG13 VAL    71     119.817 101.148  28.492  1.00  0.00            
ATOM   1038  CG2 VAL    71     120.883  98.815  27.709  1.00  0.00            
ATOM   1039 HG21 VAL    71     121.121  99.159  28.716  1.00  0.00            
ATOM   1040 HG22 VAL    71     120.852  97.726  27.679  1.00  0.00            
ATOM   1041 HG23 VAL    71     121.717  99.106  27.071  1.00  0.00            
ATOM   1042  C   VAL    71     117.843  97.503  27.789  1.00  0.00            
ATOM   1043  O   VAL    71     118.358  96.448  28.173  1.00  0.00            
ATOM   1044  N   THR    72     116.866  97.529  26.890  1.00  0.00            
ATOM   1045  H   THR    72     116.496  98.432  26.630  1.00  0.00            
ATOM   1046  CA  THR    72     116.289  96.296  26.255  1.00  0.00            
ATOM   1047  HA  THR    72     116.797  95.513  26.818  1.00  0.00            
ATOM   1048  CB  THR    72     114.786  96.125  26.410  1.00  0.00            
ATOM   1049  HB  THR    72     114.473  95.324  25.741  1.00  0.00            
ATOM   1050  CG2 THR    72     114.178  95.691  27.734  1.00  0.00            
ATOM   1051 HG21 THR    72     113.099  95.824  27.662  1.00  0.00            
ATOM   1052 HG22 THR    72     114.360  94.622  27.852  1.00  0.00            
ATOM   1053 HG23 THR    72     114.601  96.341  28.499  1.00  0.00            
ATOM   1054  OG1 THR    72     114.171  97.336  26.135  1.00  0.00            
ATOM   1055  HG1 THR    72     113.533  97.192  25.432  1.00  0.00            
ATOM   1056  C   THR    72     116.658  96.285  24.838  1.00  0.00            
ATOM   1057  O   THR    72     116.824  97.360  24.118  1.00  0.00            
ATOM   1058  N   GLY    73     116.841  95.104  24.225  1.00  0.00            
ATOM   1059  H   GLY    73     116.771  94.256  24.770  1.00  0.00            
ATOM   1060  CA  GLY    73     117.409  94.896  22.870  1.00  0.00            
ATOM   1061  HA1 GLY    73     117.781  93.878  22.756  1.00  0.00            
ATOM   1062  HA2 GLY    73     118.182  95.647  22.711  1.00  0.00            
ATOM   1063  C   GLY    73     116.394  95.108  21.768  1.00  0.00            
ATOM   1064  O   GLY    73     115.222  94.850  21.961  1.00  0.00            
ATOM   1065  N   VAL    74     116.827  95.693  20.641  1.00  0.00            
ATOM   1066  H   VAL    74     117.833  95.784  20.638  1.00  0.00            
ATOM   1067  CA  VAL    74     116.001  96.346  19.560  1.00  0.00            
ATOM   1068  HA  VAL    74     115.538  97.209  20.038  1.00  0.00            
ATOM   1069  CB  VAL    74     116.850  96.994  18.461  1.00  0.00            
ATOM   1070  HB  VAL    74     116.255  97.566  17.750  1.00  0.00            
ATOM   1071  CG1 VAL    74     117.865  97.913  19.103  1.00  0.00            
ATOM   1072 HG11 VAL    74     118.479  98.340  18.310  1.00  0.00            
ATOM   1073 HG12 VAL    74     117.456  98.710  19.724  1.00  0.00            
ATOM   1074 HG13 VAL    74     118.558  97.320  19.700  1.00  0.00            
ATOM   1075  CG2 VAL    74     117.571  95.901  17.606  1.00  0.00            
ATOM   1076 HG21 VAL    74     118.216  95.272  18.220  1.00  0.00            
ATOM   1077 HG22 VAL    74     116.848  95.280  17.077  1.00  0.00            
ATOM   1078 HG23 VAL    74     118.170  96.367  16.824  1.00  0.00            
ATOM   1079  C   VAL    74     114.778  95.504  18.932  1.00  0.00            
ATOM   1080  O   VAL    74     113.906  96.216  18.409  1.00  0.00            
ATOM   1081  N   THR    75     114.660  94.219  19.228  1.00  0.00            
ATOM   1082  H   THR    75     115.423  93.824  19.759  1.00  0.00            
ATOM   1083  CA  THR    75     113.511  93.375  18.820  1.00  0.00            
ATOM   1084  HA  THR    75     112.943  94.019  18.148  1.00  0.00            
ATOM   1085  CB  THR    75     113.997  92.143  17.985  1.00  0.00            
ATOM   1086  HB  THR    75     113.102  91.523  17.929  1.00  0.00            
ATOM   1087  CG2 THR    75     114.442  92.464  16.579  1.00  0.00            
ATOM   1088 HG21 THR    75     115.214  93.225  16.699  1.00  0.00            
ATOM   1089 HG22 THR    75     114.809  91.542  16.128  1.00  0.00            
ATOM   1090 HG23 THR    75     113.647  92.708  15.875  1.00  0.00            
ATOM   1091  OG1 THR    75     114.835  91.394  18.773  1.00  0.00            
ATOM   1092  HG1 THR    75     114.666  90.500  18.468  1.00  0.00            
ATOM   1093  C   THR    75     112.480  92.971  19.904  1.00  0.00            
ATOM   1094  O   THR    75     111.317  92.645  19.486  1.00  0.00            
ATOM   1095  N   ALA    76     112.824  93.080  21.176  1.00  0.00            
ATOM   1096  H   ALA    76     113.798  93.174  21.429  1.00  0.00            
ATOM   1097  CA  ALA    76     111.817  93.119  22.270  1.00  0.00            
ATOM   1098  HA  ALA    76     111.012  92.441  21.987  1.00  0.00            
ATOM   1099  CB  ALA    76     112.415  92.602  23.634  1.00  0.00            
ATOM   1100  HB1 ALA    76     111.668  92.404  24.403  1.00  0.00            
ATOM   1101  HB2 ALA    76     112.873  91.629  23.459  1.00  0.00            
ATOM   1102  HB3 ALA    76     113.153  93.346  23.933  1.00  0.00            
ATOM   1103  C   ALA    76     111.113  94.472  22.369  1.00  0.00            
ATOM   1104  O   ALA    76     111.619  95.485  21.863  1.00  0.00            
ATOM   1105  N   VAL    77     109.943  94.502  23.015  1.00  0.00            
ATOM   1106  H   VAL    77     109.744  93.590  23.400  1.00  0.00            
ATOM   1107  CA  VAL    77     109.251  95.809  23.472  1.00  0.00            
ATOM   1108  HA  VAL    77     108.696  96.216  22.627  1.00  0.00            
ATOM   1109  CB  VAL    77     108.062  95.438  24.372  1.00  0.00            
ATOM   1110  HB  VAL    77     107.480  94.667  23.868  1.00  0.00            
ATOM   1111  CG1 VAL    77     108.448  94.848  25.756  1.00  0.00            
ATOM   1112 HG11 VAL    77     108.908  95.593  26.405  1.00  0.00            
ATOM   1113 HG12 VAL    77     107.593  94.402  26.265  1.00  0.00            
ATOM   1114 HG13 VAL    77     109.234  94.111  25.594  1.00  0.00            
ATOM   1115  CG2 VAL    77     107.263  96.764  24.547  1.00  0.00            
ATOM   1116 HG21 VAL    77     106.895  97.124  23.586  1.00  0.00            
ATOM   1117 HG22 VAL    77     106.394  96.562  25.173  1.00  0.00            
ATOM   1118 HG23 VAL    77     107.915  97.536  24.956  1.00  0.00            
ATOM   1119  C   VAL    77     110.214  96.770  24.096  1.00  0.00            
ATOM   1120  O   VAL    77     110.988  96.380  24.978  1.00  0.00            
ATOM   1121  N   ALA    78     110.271  98.055  23.670  1.00  0.00            
ATOM   1122  H   ALA    78     109.690  98.357  22.900  1.00  0.00            
ATOM   1123  CA  ALA    78     111.243  99.074  24.145  1.00  0.00            
ATOM   1124  HA  ALA    78     112.215  98.596  24.266  1.00  0.00            
ATOM   1125  CB  ALA    78     111.414 100.114  22.985  1.00  0.00            
ATOM   1126  HB1 ALA    78     112.303 100.733  23.107  1.00  0.00            
ATOM   1127  HB2 ALA    78     111.518  99.614  22.022  1.00  0.00            
ATOM   1128  HB3 ALA    78     110.493 100.690  22.898  1.00  0.00            
ATOM   1129  C   ALA    78     110.870  99.674  25.540  1.00  0.00            
ATOM   1130  O   ALA    78     110.641 100.856  25.635  1.00  0.00            
ATOM   1131  N   GLN    79     110.586  98.765  26.496  1.00  0.00            
ATOM   1132  H   GLN    79     110.793  97.789  26.340  1.00  0.00            
ATOM   1133  CA  GLN    79     110.027  99.134  27.798  1.00  0.00            
ATOM   1134  HA  GLN    79     109.146  99.775  27.781  1.00  0.00            
ATOM   1135  CB  GLN    79     109.559  97.818  28.522  1.00  0.00            
ATOM   1136  HB1 GLN    79     108.988  97.281  27.765  1.00  0.00            
ATOM   1137  HB2 GLN    79     108.881  98.072  29.336  1.00  0.00            
ATOM   1138  CG  GLN    79     110.530  96.852  29.072  1.00  0.00            
ATOM   1139  HG1 GLN    79     111.264  97.290  29.749  1.00  0.00            
ATOM   1140  HG2 GLN    79     111.057  96.442  28.210  1.00  0.00            
ATOM   1141  CD  GLN    79     109.896  95.615  29.633  1.00  0.00            
ATOM   1142  OE1 GLN    79     108.973  95.016  29.088  1.00  0.00            
ATOM   1143  NE2 GLN    79     110.297  95.172  30.816  1.00  0.00            
ATOM   1144 HE21 GLN    79     111.134  95.579  31.210  1.00  0.00            
ATOM   1145 HE22 GLN    79     110.062  94.198  30.937  1.00  0.00            
ATOM   1146  C   GLN    79     111.048  99.967  28.529  1.00  0.00            
ATOM   1147  O   GLN    79     112.149  99.553  28.861  1.00  0.00            
ATOM   1148  N   LYS    80     110.588 101.190  28.920  1.00  0.00            
ATOM   1149  H   LYS    80     109.690 101.525  28.600  1.00  0.00            
ATOM   1150  CA  LYS    80     111.411 102.043  29.751  1.00  0.00            
ATOM   1151  HA  LYS    80     112.275 101.398  29.909  1.00  0.00            
ATOM   1152  CB  LYS    80     111.652 103.438  29.150  1.00  0.00            
ATOM   1153  HB1 LYS    80     112.279 104.077  29.772  1.00  0.00            
ATOM   1154  HB2 LYS    80     110.692 103.948  29.218  1.00  0.00            
ATOM   1155  CG  LYS    80     111.976 103.576  27.700  1.00  0.00            
ATOM   1156  HG1 LYS    80     112.099 104.641  27.507  1.00  0.00            
ATOM   1157  HG2 LYS    80     111.149 103.270  27.059  1.00  0.00            
ATOM   1158  CD  LYS    80     113.297 103.035  27.370  1.00  0.00            
ATOM   1159  HD1 LYS    80     113.413 102.010  27.725  1.00  0.00            
ATOM   1160  HD2 LYS    80     114.119 103.578  27.836  1.00  0.00            
ATOM   1161  CE  LYS    80     113.421 102.947  25.838  1.00  0.00            
ATOM   1162  HE1 LYS    80     113.305 103.963  25.461  1.00  0.00            
ATOM   1163  HE2 LYS    80     112.531 102.424  25.488  1.00  0.00            
ATOM   1164  NZ  LYS    80     114.640 102.308  25.348  1.00  0.00            
ATOM   1165  HZ1 LYS    80     114.585 102.434  24.347  1.00  0.00            
ATOM   1166  HZ2 LYS    80     115.433 102.876  25.609  1.00  0.00            
ATOM   1167  HZ3 LYS    80     114.715 101.347  25.648  1.00  0.00            
ATOM   1168  C   LYS    80     110.832 102.179  31.154  1.00  0.00            
ATOM   1169  O   LYS    80     109.741 101.717  31.443  1.00  0.00            
ATOM   1170  N   THR    81     111.614 102.722  32.095  1.00  0.00            
ATOM   1171  H   THR    81     112.566 102.908  31.811  1.00  0.00            
ATOM   1172  CA  THR    81     111.215 102.802  33.498  1.00  0.00            
ATOM   1173  HA  THR    81     110.741 101.883  33.844  1.00  0.00            
ATOM   1174  CB  THR    81     112.464 102.984  34.419  1.00  0.00            
ATOM   1175  HB  THR    81     112.213 103.051  35.478  1.00  0.00            
ATOM   1176  CG2 THR    81     113.596 101.907  34.272  1.00  0.00            
ATOM   1177 HG21 THR    81     114.017 101.865  33.268  1.00  0.00            
ATOM   1178 HG22 THR    81     114.340 101.961  35.067  1.00  0.00            
ATOM   1179 HG23 THR    81     113.117 100.927  34.283  1.00  0.00            
ATOM   1180  OG1 THR    81     113.192 104.171  34.167  1.00  0.00            
ATOM   1181  HG1 THR    81     113.967 104.010  34.711  1.00  0.00            
ATOM   1182  C   THR    81     110.159 103.873  33.923  1.00  0.00            
ATOM   1183  O   THR    81     109.724 104.641  33.027  1.00  0.00            
ATOM   1184  N   VAL    82     109.603 103.883  35.166  1.00  0.00            
ATOM   1185  H   VAL    82     109.801 103.118  35.795  1.00  0.00            
ATOM   1186  CA  VAL    82     108.547 104.867  35.518  1.00  0.00            
ATOM   1187  HA  VAL    82     107.808 104.952  34.721  1.00  0.00            
ATOM   1188  CB  VAL    82     107.629 104.426  36.706  1.00  0.00            
ATOM   1189  HB  VAL    82     107.258 105.353  37.143  1.00  0.00            
ATOM   1190  CG1 VAL    82     106.508 103.562  36.132  1.00  0.00            
ATOM   1191 HG11 VAL    82     106.034 104.015  35.261  1.00  0.00            
ATOM   1192 HG12 VAL    82     106.934 102.653  35.708  1.00  0.00            
ATOM   1193 HG13 VAL    82     105.676 103.379  36.812  1.00  0.00            
ATOM   1194  CG2 VAL    82     108.391 103.672  37.690  1.00  0.00            
ATOM   1195 HG21 VAL    82     109.322 104.221  37.832  1.00  0.00            
ATOM   1196 HG22 VAL    82     107.842 103.628  38.630  1.00  0.00            
ATOM   1197 HG23 VAL    82     108.610 102.667  37.330  1.00  0.00            
ATOM   1198  C   VAL    82     109.102 106.264  35.601  1.00  0.00            
ATOM   1199  O   VAL    82     109.747 106.607  36.644  1.00  0.00            
ATOM   1200  N   GLU    83     108.895 107.082  34.589  1.00  0.00            
ATOM   1201  H   GLU    83     108.381 106.628  33.848  1.00  0.00            
ATOM   1202  CA  GLU    83     109.148 108.503  34.413  1.00  0.00            
ATOM   1203  HA  GLU    83     110.199 108.680  34.186  1.00  0.00            
ATOM   1204  CB  GLU    83     108.417 109.087  33.182  1.00  0.00            
ATOM   1205  HB1 GLU    83     108.263 110.153  33.351  1.00  0.00            
ATOM   1206  HB2 GLU    83     107.476 108.546  33.083  1.00  0.00            
ATOM   1207  CG  GLU    83     109.245 108.835  31.939  1.00  0.00            
ATOM   1208  HG1 GLU    83     109.330 107.775  31.699  1.00  0.00            
ATOM   1209  HG2 GLU    83     110.160 109.386  32.158  1.00  0.00            
ATOM   1210  CD  GLU    83     108.690 109.442  30.759  1.00  0.00            
ATOM   1211  OE1 GLU    83     107.592 108.964  30.371  1.00  0.00            
ATOM   1212  OE2 GLU    83     109.340 110.348  30.113  1.00  0.00            
ATOM   1213  C   GLU    83     108.712 109.293  35.653  1.00  0.00            
ATOM   1214  O   GLU    83     107.569 109.492  35.990  1.00  0.00            
ATOM   1215  N   GLY    84     109.790 109.656  36.411  1.00  0.00            
ATOM   1216  H   GLY    84     110.736 109.443  36.128  1.00  0.00            
ATOM   1217  CA  GLY    84     109.571 110.462  37.647  1.00  0.00            
ATOM   1218  HA1 GLY    84     108.605 110.962  37.710  1.00  0.00            
ATOM   1219  HA2 GLY    84     110.390 111.169  37.776  1.00  0.00            
ATOM   1220  C   GLY    84     109.806 109.683  38.964  1.00  0.00            
ATOM   1221  O   GLY    84     109.863 110.297  40.018  1.00  0.00            
ATOM   1222  N   ALA    85     109.937 108.372  38.896  1.00  0.00            
ATOM   1223  H   ALA    85     109.723 107.917  38.020  1.00  0.00            
ATOM   1224  CA  ALA    85     110.219 107.509  40.028  1.00  0.00            
ATOM   1225  HA  ALA    85     110.593 108.185  40.797  1.00  0.00            
ATOM   1226  CB  ALA    85     108.882 106.805  40.397  1.00  0.00            
ATOM   1227  HB1 ALA    85     108.196 107.589  40.718  1.00  0.00            
ATOM   1228  HB2 ALA    85     108.455 106.251  39.560  1.00  0.00            
ATOM   1229  HB3 ALA    85     109.083 106.170  41.259  1.00  0.00            
ATOM   1230  C   ALA    85     111.364 106.558  39.773  1.00  0.00            
ATOM   1231  O   ALA    85     112.277 106.450  40.597  1.00  0.00            
ATOM   1232  N   GLY    86     111.431 105.789  38.687  1.00  0.00            
ATOM   1233  H   GLY    86     110.803 106.044  37.939  1.00  0.00            
ATOM   1234  CA  GLY    86     112.636 105.018  38.347  1.00  0.00            
ATOM   1235  HA1 GLY    86     113.528 105.309  38.902  1.00  0.00            
ATOM   1236  HA2 GLY    86     112.798 104.969  37.270  1.00  0.00            
ATOM   1237  C   GLY    86     112.498 103.571  38.709  1.00  0.00            
ATOM   1238  O   GLY    86     113.047 102.775  37.993  1.00  0.00            
ATOM   1239  N   SER    87     111.762 103.122  39.726  1.00  0.00            
ATOM   1240  H   SER    87     111.331 103.796  40.343  1.00  0.00            
ATOM   1241  CA  SER    87     111.437 101.738  39.999  1.00  0.00            
ATOM   1242  HA  SER    87     111.411 101.203  39.050  1.00  0.00            
ATOM   1243  CB  SER    87     112.507 101.055  40.833  1.00  0.00            
ATOM   1244  HB1 SER    87     113.415 101.381  40.325  1.00  0.00            
ATOM   1245  HB2 SER    87     112.461  99.969  40.757  1.00  0.00            
ATOM   1246  OG  SER    87     112.490 101.360  42.238  1.00  0.00            
ATOM   1247  HG  SER    87     113.181 102.017  42.347  1.00  0.00            
ATOM   1248  C   SER    87     110.082 101.583  40.697  1.00  0.00            
ATOM   1249  O   SER    87     109.518 102.478  41.271  1.00  0.00            
ATOM   1250  N   ILE    88     109.440 100.406  40.609  1.00  0.00            
ATOM   1251  H   ILE    88     109.855  99.638  40.102  1.00  0.00            
ATOM   1252  CA  ILE    88     108.268 100.192  41.451  1.00  0.00            
ATOM   1253  HA  ILE    88     107.703 101.123  41.428  1.00  0.00            
ATOM   1254  CB  ILE    88     107.336  99.077  40.874  1.00  0.00            
ATOM   1255  HB  ILE    88     107.873  98.135  40.767  1.00  0.00            
ATOM   1256  CG2 ILE    88     106.097  98.687  41.710  1.00  0.00            
ATOM   1257 HG21 ILE    88     105.482  97.914  41.249  1.00  0.00            
ATOM   1258 HG22 ILE    88     106.293  98.331  42.722  1.00  0.00            
ATOM   1259 HG23 ILE    88     105.474  99.515  42.049  1.00  0.00            
ATOM   1260  CG1 ILE    88     106.783  99.464  39.444  1.00  0.00            
ATOM   1261 HG11 ILE    88     106.280  98.596  39.019  1.00  0.00            
ATOM   1262 HG12 ILE    88     107.549  99.740  38.720  1.00  0.00            
ATOM   1263  CD  ILE    88     105.815 100.657  39.457  1.00  0.00            
ATOM   1264  HD1 ILE    88     105.536 101.031  38.472  1.00  0.00            
ATOM   1265  HD2 ILE    88     104.863 100.511  39.968  1.00  0.00            
ATOM   1266  HD3 ILE    88     106.399 101.506  39.811  1.00  0.00            
ATOM   1267  C   ILE    88     108.617 100.019  42.986  1.00  0.00            
ATOM   1268  O   ILE    88     107.734 100.298  43.793  1.00  0.00            
ATOM   1269  N   ALA    89     109.801  99.511  43.367  1.00  0.00            
ATOM   1270  H   ALA    89     110.415  99.019  42.735  1.00  0.00            
ATOM   1271  CA  ALA    89     110.312  99.593  44.805  1.00  0.00            
ATOM   1272  HA  ALA    89     109.648  98.927  45.356  1.00  0.00            
ATOM   1273  CB  ALA    89     111.653  99.061  44.975  1.00  0.00            
ATOM   1274  HB1 ALA    89     112.391  99.594  44.374  1.00  0.00            
ATOM   1275  HB2 ALA    89     111.866  98.793  46.009  1.00  0.00            
ATOM   1276  HB3 ALA    89     111.638  98.076  44.508  1.00  0.00            
ATOM   1277  C   ALA    89     110.078 101.021  45.379  1.00  0.00            
ATOM   1278  O   ALA    89     109.417 101.181  46.391  1.00  0.00            
ATOM   1279  N   ALA    90     110.547 102.072  44.665  1.00  0.00            
ATOM   1280  H   ALA    90     111.130 101.926  43.854  1.00  0.00            
ATOM   1281  CA  ALA    90     110.470 103.474  45.157  1.00  0.00            
ATOM   1282  HA  ALA    90     110.906 103.654  46.140  1.00  0.00            
ATOM   1283  CB  ALA    90     111.332 104.287  44.124  1.00  0.00            
ATOM   1284  HB1 ALA    90     111.491 105.261  44.585  1.00  0.00            
ATOM   1285  HB2 ALA    90     112.249 103.759  43.861  1.00  0.00            
ATOM   1286  HB3 ALA    90     110.798 104.511  43.201  1.00  0.00            
ATOM   1287  C   ALA    90     109.043 104.012  45.259  1.00  0.00            
ATOM   1288  O   ALA    90     108.829 104.971  45.975  1.00  0.00            
ATOM   1289  N   ALA    91     108.165 103.500  44.455  1.00  0.00            
ATOM   1290  H   ALA    91     108.359 102.739  43.820  1.00  0.00            
ATOM   1291  CA  ALA    91     106.761 103.835  44.634  1.00  0.00            
ATOM   1292  HA  ALA    91     106.756 104.912  44.799  1.00  0.00            
ATOM   1293  CB  ALA    91     106.013 103.477  43.349  1.00  0.00            
ATOM   1294  HB1 ALA    91     105.874 102.408  43.190  1.00  0.00            
ATOM   1295  HB2 ALA    91     105.051 103.971  43.480  1.00  0.00            
ATOM   1296  HB3 ALA    91     106.508 103.805  42.434  1.00  0.00            
ATOM   1297  C   ALA    91     106.051 103.057  45.798  1.00  0.00            
ATOM   1298  O   ALA    91     105.004 103.554  46.219  1.00  0.00            
ATOM   1299  N   THR    92     106.597 101.967  46.374  1.00  0.00            
ATOM   1300  H   THR    92     107.570 101.772  46.188  1.00  0.00            
ATOM   1301  CA  THR    92     105.998 101.058  47.314  1.00  0.00            
ATOM   1302  HA  THR    92     106.713 100.313  47.662  1.00  0.00            
ATOM   1303  CB  THR    92     105.490 101.823  48.616  1.00  0.00            
ATOM   1304  HB  THR    92     104.709 102.544  48.374  1.00  0.00            
ATOM   1305  CG2 THR    92     105.031 101.074  49.883  1.00  0.00            
ATOM   1306 HG21 THR    92     105.779 100.331  50.163  1.00  0.00            
ATOM   1307 HG22 THR    92     104.743 101.708  50.721  1.00  0.00            
ATOM   1308 HG23 THR    92     104.050 100.631  49.712  1.00  0.00            
ATOM   1309  OG1 THR    92     106.470 102.697  49.133  1.00  0.00            
ATOM   1310  HG1 THR    92     106.984 102.019  49.578  1.00  0.00            
ATOM   1311  C   THR    92     104.939 100.151  46.651  1.00  0.00            
ATOM   1312  O   THR    92     103.826  99.996  47.204  1.00  0.00            
ATOM   1313  N   GLY    93     105.237  99.646  45.465  1.00  0.00            
ATOM   1314  H   GLY    93     106.112  99.879  45.019  1.00  0.00            
ATOM   1315  CA  GLY    93     104.288  98.858  44.707  1.00  0.00            
ATOM   1316  HA1 GLY    93     103.871  98.105  45.376  1.00  0.00            
ATOM   1317  HA2 GLY    93     104.873  98.332  43.952  1.00  0.00            
ATOM   1318  C   GLY    93     103.258  99.664  44.068  1.00  0.00            
ATOM   1319  O   GLY    93     103.420 100.842  43.717  1.00  0.00            
ATOM   1320  N   PHE    94     102.130  99.088  43.869  1.00  0.00            
ATOM   1321  H   PHE    94     102.230  98.097  44.037  1.00  0.00            
ATOM   1322  CA  PHE    94     100.965  99.557  42.976  1.00  0.00            
ATOM   1323  HA  PHE    94     101.168 100.509  42.485  1.00  0.00            
ATOM   1324  CB  PHE    94     100.524  98.462  42.002  1.00  0.00            
ATOM   1325  HB1 PHE    94      99.874  99.022  41.329  1.00  0.00            
ATOM   1326  HB2 PHE    94     100.080  97.699  42.642  1.00  0.00            
ATOM   1327  CG  PHE    94     101.585  97.876  41.090  1.00  0.00            
ATOM   1328  CD1 PHE    94     101.783  96.481  40.956  1.00  0.00            
ATOM   1329  HD1 PHE    94     101.318  95.715  41.558  1.00  0.00            
ATOM   1330  CE1 PHE    94     102.755  96.007  40.006  1.00  0.00            
ATOM   1331  HE1 PHE    94     102.974  94.950  39.967  1.00  0.00            
ATOM   1332  CZ  PHE    94     103.397  96.913  39.117  1.00  0.00            
ATOM   1333  HZ  PHE    94     104.151  96.625  38.400  1.00  0.00            
ATOM   1334  CE2 PHE    94     103.120  98.293  39.255  1.00  0.00            
ATOM   1335  HE2 PHE    94     103.793  98.953  38.728  1.00  0.00            
ATOM   1336  CD2 PHE    94     102.215  98.766  40.173  1.00  0.00            
ATOM   1337  HD2 PHE    94     101.978  99.820  40.185  1.00  0.00            
ATOM   1338  C   PHE    94      99.705  99.846  43.830  1.00  0.00            
ATOM   1339  O   PHE    94      99.555  99.289  44.914  1.00  0.00            
ATOM   1340  N   VAL    95      98.796 100.620  43.266  1.00  0.00            
ATOM   1341  H   VAL    95      99.005 101.023  42.364  1.00  0.00            
ATOM   1342  CA  VAL    95      97.511 100.926  43.925  1.00  0.00            
ATOM   1343  HA  VAL    95      97.760 100.855  44.984  1.00  0.00            
ATOM   1344  CB  VAL    95      97.061 102.331  43.607  1.00  0.00            
ATOM   1345  HB  VAL    95      96.057 102.354  44.031  1.00  0.00            
ATOM   1346  CG1 VAL    95      97.957 103.358  44.268  1.00  0.00            
ATOM   1347 HG11 VAL    95      98.984 103.262  43.915  1.00  0.00            
ATOM   1348 HG12 VAL    95      97.499 104.329  44.078  1.00  0.00            
ATOM   1349 HG13 VAL    95      97.979 103.105  45.328  1.00  0.00            
ATOM   1350  CG2 VAL    95      96.919 102.559  42.097  1.00  0.00            
ATOM   1351 HG21 VAL    95      97.871 102.696  41.583  1.00  0.00            
ATOM   1352 HG22 VAL    95      96.272 101.840  41.595  1.00  0.00            
ATOM   1353 HG23 VAL    95      96.457 103.533  41.933  1.00  0.00            
ATOM   1354  C   VAL    95      96.463  99.908  43.512  1.00  0.00            
ATOM   1355  O   VAL    95      96.428  99.419  42.364  1.00  0.00            
ATOM   1356  N   LYS    96      95.516  99.603  44.400  1.00  0.00            
ATOM   1357  H   LYS    96      95.479 100.204  45.212  1.00  0.00            
ATOM   1358  CA  LYS    96      94.411  98.789  44.093  1.00  0.00            
ATOM   1359  HA  LYS    96      94.729  97.861  43.619  1.00  0.00            
ATOM   1360  CB  LYS    96      93.648  98.489  45.470  1.00  0.00            
ATOM   1361  HB1 LYS    96      93.068  99.387  45.682  1.00  0.00            
ATOM   1362  HB2 LYS    96      94.349  98.319  46.287  1.00  0.00            
ATOM   1363  CG  LYS    96      92.747  97.295  45.382  1.00  0.00            
ATOM   1364  HG1 LYS    96      93.355  96.419  45.156  1.00  0.00            
ATOM   1365  HG2 LYS    96      92.074  97.528  44.557  1.00  0.00            
ATOM   1366  CD  LYS    96      91.920  97.225  46.659  1.00  0.00            
ATOM   1367  HD1 LYS    96      91.341  98.148  46.649  1.00  0.00            
ATOM   1368  HD2 LYS    96      92.520  97.071  47.556  1.00  0.00            
ATOM   1369  CE  LYS    96      90.858  96.189  46.498  1.00  0.00            
ATOM   1370  HE1 LYS    96      91.286  95.202  46.321  1.00  0.00            
ATOM   1371  HE2 LYS    96      90.242  96.521  45.663  1.00  0.00            
ATOM   1372  NZ  LYS    96      89.985  96.154  47.704  1.00  0.00            
ATOM   1373  HZ1 LYS    96      89.199  95.535  47.571  1.00  0.00            
ATOM   1374  HZ2 LYS    96      90.436  95.583  48.403  1.00  0.00            
ATOM   1375  HZ3 LYS    96      89.796  97.043  48.145  1.00  0.00            
ATOM   1376  C   LYS    96      93.475  99.469  43.048  1.00  0.00            
ATOM   1377  O   LYS    96      93.207 100.662  43.078  1.00  0.00            
ATOM   1378  N   LYS    97      92.967  98.688  42.110  1.00  0.00            
ATOM   1379  H   LYS    97      93.336  97.748  42.092  1.00  0.00            
ATOM   1380  CA  LYS    97      92.103  99.251  41.070  1.00  0.00            
ATOM   1381  HA  LYS    97      92.673  99.906  40.411  1.00  0.00            
ATOM   1382  CB  LYS    97      91.615  98.067  40.123  1.00  0.00            
ATOM   1383  HB1 LYS    97      91.279  97.256  40.770  1.00  0.00            
ATOM   1384  HB2 LYS    97      92.511  97.724  39.606  1.00  0.00            
ATOM   1385  CG  LYS    97      90.564  98.462  39.037  1.00  0.00            
ATOM   1386  HG1 LYS    97      89.764  98.971  39.572  1.00  0.00            
ATOM   1387  HG2 LYS    97      90.108  97.599  38.550  1.00  0.00            
ATOM   1388  CD  LYS    97      91.155  99.470  38.075  1.00  0.00            
ATOM   1389  HD1 LYS    97      91.720  98.852  37.378  1.00  0.00            
ATOM   1390  HD2 LYS    97      91.777 100.188  38.610  1.00  0.00            
ATOM   1391  CE  LYS    97      90.136 100.249  37.290  1.00  0.00            
ATOM   1392  HE1 LYS    97      89.300 100.538  37.927  1.00  0.00            
ATOM   1393  HE2 LYS    97      89.771  99.649  36.456  1.00  0.00            
ATOM   1394  NZ  LYS    97      90.871 101.408  36.803  1.00  0.00            
ATOM   1395  HZ1 LYS    97      91.634 101.203  36.173  1.00  0.00            
ATOM   1396  HZ2 LYS    97      90.183 101.904  36.256  1.00  0.00            
ATOM   1397  HZ3 LYS    97      91.167 101.929  37.616  1.00  0.00            
ATOM   1398  C   LYS    97      90.873  99.924  41.701  1.00  0.00            
ATOM   1399  O   LYS    97      90.088  99.249  42.393  1.00  0.00            
ATOM   1400  N   ASP    98      90.581 101.183  41.353  1.00  0.00            
ATOM   1401  H   ASP    98      91.295 101.656  40.818  1.00  0.00            
ATOM   1402  CA  ASP    98      89.283 101.805  41.562  1.00  0.00            
ATOM   1403  HA  ASP    98      89.172 102.014  42.626  1.00  0.00            
ATOM   1404  CB  ASP    98      89.329 103.169  40.810  1.00  0.00            
ATOM   1405  HB1 ASP    98      90.001 103.740  41.451  1.00  0.00            
ATOM   1406  HB2 ASP    98      88.327 103.593  40.878  1.00  0.00            
ATOM   1407  CG  ASP    98      89.788 103.284  39.328  1.00  0.00            
ATOM   1408  OD1 ASP    98      88.864 103.710  38.556  1.00  0.00            
ATOM   1409  OD2 ASP    98      90.981 103.029  38.993  1.00  0.00            
ATOM   1410  C   ASP    98      88.052 100.944  41.082  1.00  0.00            
ATOM   1411  O   ASP    98      87.796 100.878  39.892  1.00  0.00            
ATOM   1412  N   GLN    99      87.321 100.500  42.068  1.00  0.00            
ATOM   1413  H   GLN    99      87.703 100.652  42.991  1.00  0.00            
ATOM   1414  CA  GLN    99      86.154  99.576  41.995  1.00  0.00            
ATOM   1415  HA  GLN    99      86.450  98.651  41.501  1.00  0.00            
ATOM   1416  CB  GLN    99      85.725  99.117  43.411  1.00  0.00            
ATOM   1417  HB1 GLN    99      85.491  99.986  44.026  1.00  0.00            
ATOM   1418  HB2 GLN    99      86.572  98.636  43.900  1.00  0.00            
ATOM   1419  CG  GLN    99      84.601  98.004  43.572  1.00  0.00            
ATOM   1420  HG1 GLN    99      84.994  97.124  43.062  1.00  0.00            
ATOM   1421  HG2 GLN    99      83.683  98.244  43.036  1.00  0.00            
ATOM   1422  CD  GLN    99      84.159  97.679  45.001  1.00  0.00            
ATOM   1423  OE1 GLN    99      84.929  97.077  45.744  1.00  0.00            
ATOM   1424  NE2 GLN    99      82.923  97.809  45.362  1.00  0.00            
ATOM   1425 HE21 GLN    99      82.218  97.974  44.658  1.00  0.00            
ATOM   1426 HE22 GLN    99      82.617  97.560  46.292  1.00  0.00            
ATOM   1427  C   GLN    99      84.880 100.044  41.145  1.00  0.00            
ATOM   1428  O   GLN    99      84.372 101.144  41.346  1.00  0.00            
ATOM   1429  N   LEU   100      84.364  99.139  40.272  1.00  0.00            
ATOM   1430  H   LEU   100      84.871  98.267  40.313  1.00  0.00            
ATOM   1431  CA  LEU   100      83.091  99.257  39.615  1.00  0.00            
ATOM   1432  HA  LEU   100      82.881 100.323  39.531  1.00  0.00            
ATOM   1433  CB  LEU   100      83.369  98.946  38.143  1.00  0.00            
ATOM   1434  HB1 LEU   100      83.890  97.994  38.042  1.00  0.00            
ATOM   1435  HB2 LEU   100      84.154  99.592  37.751  1.00  0.00            
ATOM   1436  CG  LEU   100      82.200  98.998  37.129  1.00  0.00            
ATOM   1437  HG  LEU   100      81.557  98.154  37.380  1.00  0.00            
ATOM   1438  CD1 LEU   100      81.449 100.363  37.231  1.00  0.00            
ATOM   1439 HD11 LEU   100      82.069 101.257  37.302  1.00  0.00            
ATOM   1440 HD12 LEU   100      80.645 100.504  36.508  1.00  0.00            
ATOM   1441 HD13 LEU   100      80.856 100.246  38.138  1.00  0.00            
ATOM   1442  CD2 LEU   100      82.816  98.854  35.717  1.00  0.00            
ATOM   1443 HD21 LEU   100      82.026  99.027  34.986  1.00  0.00            
ATOM   1444 HD22 LEU   100      83.573  99.632  35.622  1.00  0.00            
ATOM   1445 HD23 LEU   100      83.330  97.895  35.649  1.00  0.00            
ATOM   1446  C   LEU   100      81.932  98.445  40.282  1.00  0.00            
ATOM   1447  O   LEU   100      81.982  97.221  40.227  1.00  0.00            
ATOM   1448  N   GLY   101      80.942  99.147  40.925  1.00  0.00            
ATOM   1449  H   GLY   101      80.961 100.157  40.929  1.00  0.00            
ATOM   1450  CA  GLY   101      79.755  98.500  41.435  1.00  0.00            
ATOM   1451  HA1 GLY   101      79.378  97.942  40.578  1.00  0.00            
ATOM   1452  HA2 GLY   101      79.042  99.286  41.684  1.00  0.00            
ATOM   1453  C   GLY   101      79.975  97.763  42.773  1.00  0.00            
ATOM   1454  O   GLY   101      80.791  98.174  43.656  1.00  0.00            
ATOM   1455  N   LYS   102      79.067  96.793  43.047  1.00  0.00            
ATOM   1456  H   LYS   102      78.473  96.596  42.254  1.00  0.00            
ATOM   1457  CA  LYS   102      79.174  95.954  44.292  1.00  0.00            
ATOM   1458  HA  LYS   102      79.448  96.641  45.093  1.00  0.00            
ATOM   1459  CB  LYS   102      77.762  95.346  44.480  1.00  0.00            
ATOM   1460  HB1 LYS   102      77.912  94.529  45.186  1.00  0.00            
ATOM   1461  HB2 LYS   102      77.381  94.968  43.531  1.00  0.00            
ATOM   1462  CG  LYS   102      76.775  96.327  45.148  1.00  0.00            
ATOM   1463  HG1 LYS   102      76.411  97.035  44.404  1.00  0.00            
ATOM   1464  HG2 LYS   102      77.237  96.866  45.976  1.00  0.00            
ATOM   1465  CD  LYS   102      75.585  95.569  45.597  1.00  0.00            
ATOM   1466  HD1 LYS   102      75.951  94.644  46.041  1.00  0.00            
ATOM   1467  HD2 LYS   102      75.020  95.403  44.680  1.00  0.00            
ATOM   1468  CE  LYS   102      74.617  96.234  46.620  1.00  0.00            
ATOM   1469  HE1 LYS   102      74.118  97.011  46.041  1.00  0.00            
ATOM   1470  HE2 LYS   102      75.043  96.580  47.562  1.00  0.00            
ATOM   1471  NZ  LYS   102      73.495  95.340  46.999  1.00  0.00            
ATOM   1472  HZ1 LYS   102      73.246  94.864  46.144  1.00  0.00            
ATOM   1473  HZ2 LYS   102      73.751  94.713  47.748  1.00  0.00            
ATOM   1474  HZ3 LYS   102      72.618  95.742  47.300  1.00  0.00            
ATOM   1475  C   LYS   102      80.266  94.881  44.174  1.00  0.00            
ATOM   1476  O   LYS   102      80.475  94.218  43.154  1.00  0.00            
ATOM   1477  N   ASN   103      80.997  94.683  45.266  1.00  0.00            
ATOM   1478  H   ASN   103      80.699  95.063  46.154  1.00  0.00            
ATOM   1479  CA  ASN   103      81.946  93.538  45.459  1.00  0.00            
ATOM   1480  HA  ASN   103      82.460  93.335  44.520  1.00  0.00            
ATOM   1481  CB  ASN   103      83.015  93.968  46.511  1.00  0.00            
ATOM   1482  HB1 ASN   103      83.379  94.982  46.340  1.00  0.00            
ATOM   1483  HB2 ASN   103      83.863  93.287  46.433  1.00  0.00            
ATOM   1484  CG  ASN   103      82.623  93.957  47.994  1.00  0.00            
ATOM   1485  OD1 ASN   103      81.446  93.666  48.322  1.00  0.00            
ATOM   1486  ND2 ASN   103      83.358  94.516  48.997  1.00  0.00            
ATOM   1487 HD21 ASN   103      84.158  95.099  48.798  1.00  0.00            
ATOM   1488 HD22 ASN   103      82.915  94.528  49.904  1.00  0.00            
ATOM   1489  C   ASN   103      81.200  92.228  45.732  1.00  0.00            
ATOM   1490  O   ASN   103      79.983  92.177  45.785  1.00  0.00            
ATOM   1491  N   GLU   104      81.977  91.147  45.899  1.00  0.00            
ATOM   1492  H   GLU   104      82.953  91.317  45.702  1.00  0.00            
ATOM   1493  CA  GLU   104      81.542  89.787  46.282  1.00  0.00            
ATOM   1494  HA  GLU   104      80.711  89.636  45.592  1.00  0.00            
ATOM   1495  CB  GLU   104      82.659  88.778  46.056  1.00  0.00            
ATOM   1496  HB1 GLU   104      83.229  88.650  46.976  1.00  0.00            
ATOM   1497  HB2 GLU   104      83.340  89.215  45.326  1.00  0.00            
ATOM   1498  CG  GLU   104      82.075  87.421  45.664  1.00  0.00            
ATOM   1499  HG1 GLU   104      81.227  87.159  46.295  1.00  0.00            
ATOM   1500  HG2 GLU   104      82.793  86.601  45.708  1.00  0.00            
ATOM   1501  CD  GLU   104      81.467  87.506  44.285  1.00  0.00            
ATOM   1502  OE1 GLU   104      80.276  87.373  44.138  1.00  0.00            
ATOM   1503  OE2 GLU   104      82.253  87.726  43.380  1.00  0.00            
ATOM   1504  C   GLU   104      80.830  89.694  47.673  1.00  0.00            
ATOM   1505  O   GLU   104      79.756  89.122  47.729  1.00  0.00            
ATOM   1506  N   GLU   105      81.217  90.440  48.684  1.00  0.00            
ATOM   1507  H   GLU   105      82.082  90.956  48.616  1.00  0.00            
ATOM   1508  CA  GLU   105      80.343  90.596  49.914  1.00  0.00            
ATOM   1509  HA  GLU   105      79.955  89.598  50.117  1.00  0.00            
ATOM   1510  CB  GLU   105      81.171  91.069  51.119  1.00  0.00            
ATOM   1511  HB1 GLU   105      80.536  91.343  51.961  1.00  0.00            
ATOM   1512  HB2 GLU   105      81.621  92.040  50.916  1.00  0.00            
ATOM   1513  CG  GLU   105      82.179  90.130  51.679  1.00  0.00            
ATOM   1514  HG1 GLU   105      82.969  90.049  50.933  1.00  0.00            
ATOM   1515  HG2 GLU   105      81.679  89.183  51.881  1.00  0.00            
ATOM   1516  CD  GLU   105      82.718  90.498  53.047  1.00  0.00            
ATOM   1517  OE1 GLU   105      82.758  91.668  53.478  1.00  0.00            
ATOM   1518  OE2 GLU   105      83.031  89.546  53.824  1.00  0.00            
ATOM   1519  C   GLU   105      78.991  91.367  49.682  1.00  0.00            
ATOM   1520  O   GLU   105      78.234  91.506  50.677  1.00  0.00            
ATOM   1521  N   GLY   106      78.795  92.015  48.568  1.00  0.00            
ATOM   1522  H   GLY   106      79.531  91.998  47.876  1.00  0.00            
ATOM   1523  CA  GLY   106      77.636  92.853  48.243  1.00  0.00            
ATOM   1524  HA1 GLY   106      76.635  92.515  48.513  1.00  0.00            
ATOM   1525  HA2 GLY   106      77.541  92.950  47.161  1.00  0.00            
ATOM   1526  C   GLY   106      77.844  94.312  48.739  1.00  0.00            
ATOM   1527  O   GLY   106      76.819  94.952  48.676  1.00  0.00            
ATOM   1528  N   ALA   107      78.963  94.833  49.130  1.00  0.00            
ATOM   1529  H   ALA   107      79.871  94.419  48.975  1.00  0.00            
ATOM   1530  CA  ALA   107      79.023  96.274  49.428  1.00  0.00            
ATOM   1531  HA  ALA   107      78.042  96.636  49.737  1.00  0.00            
ATOM   1532  CB  ALA   107      80.011  96.505  50.567  1.00  0.00            
ATOM   1533  HB1 ALA   107      79.804  95.942  51.477  1.00  0.00            
ATOM   1534  HB2 ALA   107      81.001  96.287  50.167  1.00  0.00            
ATOM   1535  HB3 ALA   107      79.981  97.537  50.915  1.00  0.00            
ATOM   1536  C   ALA   107      79.351  97.093  48.161  1.00  0.00            
ATOM   1537  O   ALA   107      79.941  96.573  47.199  1.00  0.00            
ATOM   1538  N   PRO   108      78.925  98.374  48.240  1.00  0.00            
ATOM   1539  CD  PRO   108      77.922  98.850  49.212  1.00  0.00            
ATOM   1540  HD1 PRO   108      78.258  98.768  50.246  1.00  0.00            
ATOM   1541  HD2 PRO   108      76.949  98.374  49.095  1.00  0.00            
ATOM   1542  CG  PRO   108      77.755 100.260  49.022  1.00  0.00            
ATOM   1543  HG1 PRO   108      78.532 100.832  49.529  1.00  0.00            
ATOM   1544  HG2 PRO   108      76.807 100.748  49.247  1.00  0.00            
ATOM   1545  CB  PRO   108      78.062 100.388  47.500  1.00  0.00            
ATOM   1546  HB1 PRO   108      78.323 101.410  47.226  1.00  0.00            
ATOM   1547  HB2 PRO   108      77.150 100.060  47.001  1.00  0.00            
ATOM   1548  CA  PRO   108      79.097  99.382  47.135  1.00  0.00            
ATOM   1549  HA  PRO   108      78.789  98.809  46.261  1.00  0.00            
ATOM   1550  C   PRO   108      80.492  99.925  46.906  1.00  0.00            
ATOM   1551  O   PRO   108      81.400  99.782  47.720  1.00  0.00            
ATOM   1552  N   GLN   109      80.706 100.613  45.801  1.00  0.00            
ATOM   1553  H   GLN   109      79.959 100.744  45.134  1.00  0.00            
ATOM   1554  CA  GLN   109      81.842 101.592  45.770  1.00  0.00            
ATOM   1555  HA  GLN   109      82.666 101.063  46.249  1.00  0.00            
ATOM   1556  CB  GLN   109      82.324 101.901  44.281  1.00  0.00            
ATOM   1557  HB1 GLN   109      82.631 100.931  43.889  1.00  0.00            
ATOM   1558  HB2 GLN   109      83.179 102.576  44.245  1.00  0.00            
ATOM   1559  CG  GLN   109      81.199 102.479  43.458  1.00  0.00            
ATOM   1560  HG1 GLN   109      80.877 103.369  43.996  1.00  0.00            
ATOM   1561  HG2 GLN   109      80.296 101.871  43.398  1.00  0.00            
ATOM   1562  CD  GLN   109      81.633 102.707  42.026  1.00  0.00            
ATOM   1563  OE1 GLN   109      81.279 101.999  41.077  1.00  0.00            
ATOM   1564  NE2 GLN   109      82.381 103.750  41.786  1.00  0.00            
ATOM   1565 HE21 GLN   109      82.786 104.359  42.483  1.00  0.00            
ATOM   1566 HE22 GLN   109      82.556 104.022  40.830  1.00  0.00            
ATOM   1567  C   GLN   109      81.647 102.873  46.668  1.00  0.00            
ATOM   1568  O   GLN   109      80.548 103.179  47.071  1.00  0.00            
ATOM   1569  N   GLU   110      82.759 103.568  47.024  1.00  0.00            
ATOM   1570  H   GLU   110      83.614 103.106  46.749  1.00  0.00            
ATOM   1571  CA  GLU   110      82.794 104.669  48.100  1.00  0.00            
ATOM   1572  HA  GLU   110      81.776 104.804  48.468  1.00  0.00            
ATOM   1573  CB  GLU   110      83.618 104.185  49.283  1.00  0.00            
ATOM   1574  HB1 GLU   110      83.567 104.952  50.055  1.00  0.00            
ATOM   1575  HB2 GLU   110      84.640 104.084  48.917  1.00  0.00            
ATOM   1576  CG  GLU   110      83.080 102.907  50.035  1.00  0.00            
ATOM   1577  HG1 GLU   110      82.846 102.121  49.316  1.00  0.00            
ATOM   1578  HG2 GLU   110      82.134 103.199  50.489  1.00  0.00            
ATOM   1579  CD  GLU   110      83.983 102.379  51.152  1.00  0.00            
ATOM   1580  OE1 GLU   110      85.104 102.948  51.400  1.00  0.00            
ATOM   1581  OE2 GLU   110      83.566 101.379  51.843  1.00  0.00            
ATOM   1582  C   GLU   110      83.303 106.002  47.438  1.00  0.00            
ATOM   1583  O   GLU   110      83.996 106.014  46.413  1.00  0.00            
ATOM   1584  N   GLY   111      82.948 107.190  47.946  1.00  0.00            
ATOM   1585  H   GLY   111      82.463 107.173  48.831  1.00  0.00            
ATOM   1586  CA  GLY   111      83.373 108.435  47.361  1.00  0.00            
ATOM   1587  HA1 GLY   111      84.417 108.373  47.054  1.00  0.00            
ATOM   1588  HA2 GLY   111      83.255 109.251  48.074  1.00  0.00            
ATOM   1589  C   GLY   111      82.586 108.919  46.117  1.00  0.00            
ATOM   1590  O   GLY   111      83.096 109.716  45.328  1.00  0.00            
ATOM   1591  N   ILE   112      81.422 108.343  45.802  1.00  0.00            
ATOM   1592  H   ILE   112      81.170 107.665  46.506  1.00  0.00            
ATOM   1593  CA  ILE   112      80.671 108.441  44.487  1.00  0.00            
ATOM   1594  HA  ILE   112      81.308 108.044  43.697  1.00  0.00            
ATOM   1595  CB  ILE   112      79.474 107.418  44.446  1.00  0.00            
ATOM   1596  HB  ILE   112      79.917 106.496  44.822  1.00  0.00            
ATOM   1597  CG2 ILE   112      78.430 107.904  45.385  1.00  0.00            
ATOM   1598 HG21 ILE   112      77.561 107.248  45.343  1.00  0.00            
ATOM   1599 HG22 ILE   112      78.795 107.762  46.402  1.00  0.00            
ATOM   1600 HG23 ILE   112      78.184 108.950  45.205  1.00  0.00            
ATOM   1601  CG1 ILE   112      78.867 107.145  43.049  1.00  0.00            
ATOM   1602 HG11 ILE   112      78.435 108.090  42.720  1.00  0.00            
ATOM   1603 HG12 ILE   112      78.021 106.464  43.147  1.00  0.00            
ATOM   1604  CD  ILE   112      79.830 106.503  42.050  1.00  0.00            
ATOM   1605  HD1 ILE   112      80.808 106.984  42.017  1.00  0.00            
ATOM   1606  HD2 ILE   112      79.866 105.419  42.157  1.00  0.00            
ATOM   1607  HD3 ILE   112      79.389 106.546  41.055  1.00  0.00            
ATOM   1608  C   ILE   112      80.357 109.909  44.089  1.00  0.00            
ATOM   1609  O   ILE   112      80.470 110.246  42.941  1.00  0.00            
ATOM   1610  N   LEU   113      80.131 110.795  45.035  1.00  0.00            
ATOM   1611  H   LEU   113      80.211 110.510  46.001  1.00  0.00            
ATOM   1612  CA  LEU   113      79.841 112.245  44.752  1.00  0.00            
ATOM   1613  HA  LEU   113      79.611 112.307  43.688  1.00  0.00            
ATOM   1614  CB  LEU   113      78.537 112.662  45.522  1.00  0.00            
ATOM   1615  HB1 LEU   113      78.498 113.751  45.502  1.00  0.00            
ATOM   1616  HB2 LEU   113      78.567 112.170  46.494  1.00  0.00            
ATOM   1617  CG  LEU   113      77.327 112.093  44.778  1.00  0.00            
ATOM   1618  HG  LEU   113      77.413 111.022  44.961  1.00  0.00            
ATOM   1619  CD1 LEU   113      76.052 112.655  45.303  1.00  0.00            
ATOM   1620 HD11 LEU   113      75.982 112.617  46.390  1.00  0.00            
ATOM   1621 HD12 LEU   113      76.051 113.693  44.969  1.00  0.00            
ATOM   1622 HD13 LEU   113      75.235 112.087  44.858  1.00  0.00            
ATOM   1623  CD2 LEU   113      77.364 112.365  43.307  1.00  0.00            
ATOM   1624 HD21 LEU   113      76.481 112.035  42.760  1.00  0.00            
ATOM   1625 HD22 LEU   113      77.392 113.444  43.156  1.00  0.00            
ATOM   1626 HD23 LEU   113      78.235 111.952  42.798  1.00  0.00            
ATOM   1627  C   LEU   113      81.066 113.161  45.018  1.00  0.00            
ATOM   1628  O   LEU   113      81.256 114.104  44.276  1.00  0.00            
ATOM   1629  N   GLU   114      81.971 112.770  45.913  1.00  0.00            
ATOM   1630  H   GLU   114      81.699 111.897  46.342  1.00  0.00            
ATOM   1631  CA  GLU   114      83.240 113.417  46.151  1.00  0.00            
ATOM   1632  HA  GLU   114      83.067 114.395  46.601  1.00  0.00            
ATOM   1633  CB  GLU   114      83.971 112.690  47.336  1.00  0.00            
ATOM   1634  HB1 GLU   114      83.831 111.613  47.420  1.00  0.00            
ATOM   1635  HB2 GLU   114      83.445 113.018  48.233  1.00  0.00            
ATOM   1636  CG  GLU   114      85.415 113.040  47.496  1.00  0.00            
ATOM   1637  HG1 GLU   114      85.484 114.110  47.694  1.00  0.00            
ATOM   1638  HG2 GLU   114      85.964 112.917  46.562  1.00  0.00            
ATOM   1639  CD  GLU   114      86.054 112.326  48.638  1.00  0.00            
ATOM   1640  OE1 GLU   114      85.319 112.010  49.537  1.00  0.00            
ATOM   1641  OE2 GLU   114      87.303 112.265  48.682  1.00  0.00            
ATOM   1642  C   GLU   114      84.156 113.672  44.944  1.00  0.00            
ATOM   1643  O   GLU   114      84.507 112.718  44.263  1.00  0.00            
ATOM   1644  N   ASP   115      84.625 114.922  44.714  1.00  0.00            
ATOM   1645  H   ASP   115      84.340 115.628  45.378  1.00  0.00            
ATOM   1646  CA  ASP   115      85.285 115.290  43.505  1.00  0.00            
ATOM   1647  HA  ASP   115      85.961 114.526  43.121  1.00  0.00            
ATOM   1648  CB  ASP   115      84.291 115.418  42.311  1.00  0.00            
ATOM   1649  HB1 ASP   115      83.445 116.051  42.579  1.00  0.00            
ATOM   1650  HB2 ASP   115      83.829 114.451  42.111  1.00  0.00            
ATOM   1651  CG  ASP   115      84.965 115.741  40.965  1.00  0.00            
ATOM   1652  OD1 ASP   115      84.281 116.223  40.038  1.00  0.00            
ATOM   1653  OD2 ASP   115      86.183 115.457  40.792  1.00  0.00            
ATOM   1654  C   ASP   115      85.985 116.591  43.776  1.00  0.00            
ATOM   1655  O   ASP   115      85.393 117.672  43.818  1.00  0.00            
ATOM   1656  N   MET   116      87.271 116.403  44.114  1.00  0.00            
ATOM   1657  H   MET   116      87.577 115.441  44.111  1.00  0.00            
ATOM   1658  CA  MET   116      88.169 117.548  44.507  1.00  0.00            
ATOM   1659  HA  MET   116      87.562 118.406  44.796  1.00  0.00            
ATOM   1660  CB  MET   116      88.740 117.349  45.851  1.00  0.00            
ATOM   1661  HB1 MET   116      89.594 118.000  46.040  1.00  0.00            
ATOM   1662  HB2 MET   116      89.184 116.368  46.019  1.00  0.00            
ATOM   1663  CG  MET   116      87.649 117.659  46.868  1.00  0.00            
ATOM   1664  HG1 MET   116      87.982 117.202  47.800  1.00  0.00            
ATOM   1665  HG2 MET   116      86.682 117.218  46.630  1.00  0.00            
ATOM   1666  SD  MET   116      87.297 119.409  47.100  1.00  0.00            
ATOM   1667  CE  MET   116      87.296 119.566  48.928  1.00  0.00            
ATOM   1668  HE1 MET   116      87.011 120.603  49.107  1.00  0.00            
ATOM   1669  HE2 MET   116      86.534 118.915  49.357  1.00  0.00            
ATOM   1670  HE3 MET   116      88.273 119.436  49.394  1.00  0.00            
ATOM   1671  C   MET   116      89.174 117.779  43.490  1.00  0.00            
ATOM   1672  O   MET   116      89.659 116.855  42.806  1.00  0.00            
ATOM   1673  N   PRO   117      89.641 119.041  43.372  1.00  0.00            
ATOM   1674  CD  PRO   117      89.153 120.141  44.054  1.00  0.00            
ATOM   1675  HD1 PRO   117      89.675 120.135  45.011  1.00  0.00            
ATOM   1676  HD2 PRO   117      88.098 120.151  44.330  1.00  0.00            
ATOM   1677  CG  PRO   117      89.553 121.346  43.161  1.00  0.00            
ATOM   1678  HG1 PRO   117      89.465 122.261  43.747  1.00  0.00            
ATOM   1679  HG2 PRO   117      88.879 121.358  42.304  1.00  0.00            
ATOM   1680  CB  PRO   117      90.951 120.932  42.768  1.00  0.00            
ATOM   1681  HB1 PRO   117      91.657 121.039  43.591  1.00  0.00            
ATOM   1682  HB2 PRO   117      91.388 121.432  41.903  1.00  0.00            
ATOM   1683  CA  PRO   117      90.767 119.433  42.518  1.00  0.00            
ATOM   1684  HA  PRO   117      90.526 119.421  41.455  1.00  0.00            
ATOM   1685  C   PRO   117      92.106 118.631  42.730  1.00  0.00            
ATOM   1686  O   PRO   117      92.814 118.722  43.760  1.00  0.00            
ATOM   1687  N   VAL   118      92.454 117.792  41.696  1.00  0.00            
ATOM   1688  H   VAL   118      91.695 117.605  41.057  1.00  0.00            
ATOM   1689  CA  VAL   118      93.596 116.898  41.671  1.00  0.00            
ATOM   1690  HA  VAL   118      93.570 116.276  42.565  1.00  0.00            
ATOM   1691  CB  VAL   118      93.506 115.918  40.487  1.00  0.00            
ATOM   1692  HB  VAL   118      93.333 116.521  39.596  1.00  0.00            
ATOM   1693  CG1 VAL   118      94.754 115.040  40.436  1.00  0.00            
ATOM   1694 HG11 VAL   118      94.610 114.213  39.742  1.00  0.00            
ATOM   1695 HG12 VAL   118      95.717 115.523  40.268  1.00  0.00            
ATOM   1696 HG13 VAL   118      94.883 114.545  41.399  1.00  0.00            
ATOM   1697  CG2 VAL   118      92.359 114.931  40.552  1.00  0.00            
ATOM   1698 HG21 VAL   118      92.320 114.275  41.422  1.00  0.00            
ATOM   1699 HG22 VAL   118      91.418 115.481  40.574  1.00  0.00            
ATOM   1700 HG23 VAL   118      92.367 114.261  39.692  1.00  0.00            
ATOM   1701  C   VAL   118      94.994 117.628  41.737  1.00  0.00            
ATOM   1702  O   VAL   118      95.345 118.518  40.941  1.00  0.00            
ATOM   1703  N   ASP   119      95.768 117.264  42.738  1.00  0.00            
ATOM   1704  H   ASP   119      95.462 116.497  43.320  1.00  0.00            
ATOM   1705  CA  ASP   119      97.028 117.921  43.137  1.00  0.00            
ATOM   1706  HA  ASP   119      97.559 118.317  42.271  1.00  0.00            
ATOM   1707  CB  ASP   119      96.652 118.942  44.173  1.00  0.00            
ATOM   1708  HB1 ASP   119      96.184 118.519  45.062  1.00  0.00            
ATOM   1709  HB2 ASP   119      95.851 119.608  43.853  1.00  0.00            
ATOM   1710  CG  ASP   119      97.822 119.851  44.400  1.00  0.00            
ATOM   1711  OD1 ASP   119      98.860 119.707  43.673  1.00  0.00            
ATOM   1712  OD2 ASP   119      97.747 120.841  45.201  1.00  0.00            
ATOM   1713  C   ASP   119      98.029 116.825  43.542  1.00  0.00            
ATOM   1714  O   ASP   119      98.009 116.333  44.666  1.00  0.00            
ATOM   1715  N   PRO   120      98.749 116.288  42.559  1.00  0.00            
ATOM   1716  CD  PRO   120      98.680 116.449  41.104  1.00  0.00            
ATOM   1717  HD1 PRO   120      99.163 117.353  40.733  1.00  0.00            
ATOM   1718  HD2 PRO   120      97.653 116.628  40.787  1.00  0.00            
ATOM   1719  CG  PRO   120      99.378 115.291  40.451  1.00  0.00            
ATOM   1720  HG1 PRO   120      99.862 115.611  39.528  1.00  0.00            
ATOM   1721  HG2 PRO   120      98.759 114.416  40.253  1.00  0.00            
ATOM   1722  CB  PRO   120     100.497 115.077  41.446  1.00  0.00            
ATOM   1723  HB1 PRO   120     101.282 115.773  41.152  1.00  0.00            
ATOM   1724  HB2 PRO   120     100.831 114.041  41.487  1.00  0.00            
ATOM   1725  CA  PRO   120      99.908 115.348  42.810  1.00  0.00            
ATOM   1726  HA  PRO   120      99.523 114.399  43.183  1.00  0.00            
ATOM   1727  C   PRO   120     100.902 115.858  43.873  1.00  0.00            
ATOM   1728  O   PRO   120     101.273 117.061  43.801  1.00  0.00            
ATOM   1729  N   ASP   121     101.351 115.059  44.824  1.00  0.00            
ATOM   1730  H   ASP   121     100.890 114.163  44.892  1.00  0.00            
ATOM   1731  CA  ASP   121     102.376 115.420  45.838  1.00  0.00            
ATOM   1732  HA  ASP   121     102.617 116.482  45.872  1.00  0.00            
ATOM   1733  CB  ASP   121     101.845 115.157  47.277  1.00  0.00            
ATOM   1734  HB1 ASP   121     102.564 114.501  47.767  1.00  0.00            
ATOM   1735  HB2 ASP   121     100.962 114.521  47.225  1.00  0.00            
ATOM   1736  CG  ASP   121     101.689 116.411  48.147  1.00  0.00            
ATOM   1737  OD1 ASP   121     101.718 117.517  47.620  1.00  0.00            
ATOM   1738  OD2 ASP   121     101.504 116.247  49.380  1.00  0.00            
ATOM   1739  C   ASP   121     103.695 114.722  45.563  1.00  0.00            
ATOM   1740  O   ASP   121     103.801 113.593  45.086  1.00  0.00            
ATOM   1741  N   ASN   122     104.738 115.452  45.977  1.00  0.00            
ATOM   1742  H   ASN   122     104.588 116.419  46.224  1.00  0.00            
ATOM   1743  CA  ASN   122     106.140 115.049  45.776  1.00  0.00            
ATOM   1744  HA  ASN   122     106.258 114.936  44.698  1.00  0.00            
ATOM   1745  CB  ASN   122     107.023 116.232  46.260  1.00  0.00            
ATOM   1746  HB1 ASN   122     106.664 116.603  47.220  1.00  0.00            
ATOM   1747  HB2 ASN   122     106.982 116.968  45.457  1.00  0.00            
ATOM   1748  CG  ASN   122     108.458 115.778  46.438  1.00  0.00            
ATOM   1749  OD1 ASN   122     109.248 115.545  45.552  1.00  0.00            
ATOM   1750  ND2 ASN   122     108.698 115.450  47.649  1.00  0.00            
ATOM   1751 HD21 ASN   122     108.101 115.699  48.425  1.00  0.00            
ATOM   1752 HD22 ASN   122     109.564 114.991  47.888  1.00  0.00            
ATOM   1753  C   ASN   122     106.421 113.700  46.479  1.00  0.00            
ATOM   1754  O   ASN   122     106.301 113.566  47.683  1.00  0.00            
ATOM   1755  N   GLU   123     106.796 112.654  45.692  1.00  0.00            
ATOM   1756  H   GLU   123     106.667 112.863  44.713  1.00  0.00            
ATOM   1757  CA  GLU   123     107.156 111.251  46.057  1.00  0.00            
ATOM   1758  HA  GLU   123     107.241 110.706  45.117  1.00  0.00            
ATOM   1759  CB  GLU   123     108.572 111.219  46.718  1.00  0.00            
ATOM   1760  HB1 GLU   123     108.785 110.185  46.990  1.00  0.00            
ATOM   1761  HB2 GLU   123     108.660 111.721  47.681  1.00  0.00            
ATOM   1762  CG  GLU   123     109.737 111.600  45.762  1.00  0.00            
ATOM   1763  HG1 GLU   123     109.708 112.687  45.835  1.00  0.00            
ATOM   1764  HG2 GLU   123     109.595 111.138  44.784  1.00  0.00            
ATOM   1765  CD  GLU   123     111.082 111.160  46.394  1.00  0.00            
ATOM   1766  OE1 GLU   123     111.334 111.537  47.564  1.00  0.00            
ATOM   1767  OE2 GLU   123     111.852 110.490  45.718  1.00  0.00            
ATOM   1768  C   GLU   123     106.117 110.453  46.797  1.00  0.00            
ATOM   1769  O   GLU   123     106.338 109.273  47.128  1.00  0.00            
ATOM   1770  N   ALA   124     104.924 111.019  46.952  1.00  0.00            
ATOM   1771  H   ALA   124     104.784 111.907  46.492  1.00  0.00            
ATOM   1772  CA  ALA   124     103.614 110.342  47.286  1.00  0.00            
ATOM   1773  HA  ALA   124     103.803 109.561  48.022  1.00  0.00            
ATOM   1774  CB  ALA   124     102.648 111.205  48.067  1.00  0.00            
ATOM   1775  HB1 ALA   124     102.179 111.913  47.384  1.00  0.00            
ATOM   1776  HB2 ALA   124     101.784 110.715  48.517  1.00  0.00            
ATOM   1777  HB3 ALA   124     103.102 111.727  48.909  1.00  0.00            
ATOM   1778  C   ALA   124     103.034 109.513  46.057  1.00  0.00            
ATOM   1779  O   ALA   124     101.983 109.840  45.488  1.00  0.00            
ATOM   1780  N   TYR   125     103.762 108.455  45.686  1.00  0.00            
ATOM   1781  H   TYR   125     104.643 108.239  46.130  1.00  0.00            
ATOM   1782  CA  TYR   125     103.497 107.609  44.470  1.00  0.00            
ATOM   1783  HA  TYR   125     103.321 108.315  43.658  1.00  0.00            
ATOM   1784  CB  TYR   125     104.742 106.800  44.066  1.00  0.00            
ATOM   1785  HB1 TYR   125     104.601 106.209  43.162  1.00  0.00            
ATOM   1786  HB2 TYR   125     104.955 106.068  44.845  1.00  0.00            
ATOM   1787  CG  TYR   125     105.911 107.674  43.743  1.00  0.00            
ATOM   1788  CD1 TYR   125     107.101 107.387  44.424  1.00  0.00            
ATOM   1789  HD1 TYR   125     107.110 106.597  45.160  1.00  0.00            
ATOM   1790  CE1 TYR   125     108.263 108.142  44.166  1.00  0.00            
ATOM   1791  HE1 TYR   125     109.201 107.915  44.651  1.00  0.00            
ATOM   1792  CZ  TYR   125     108.208 109.096  43.159  1.00  0.00            
ATOM   1793  OH  TYR   125     109.469 109.632  42.822  1.00  0.00            
ATOM   1794  HH  TYR   125     109.535 110.187  42.041  1.00  0.00            
ATOM   1795  CE2 TYR   125     107.031 109.397  42.471  1.00  0.00            
ATOM   1796  HE2 TYR   125     106.984 110.136  41.685  1.00  0.00            
ATOM   1797  CD2 TYR   125     105.920 108.627  42.708  1.00  0.00            
ATOM   1798  HD2 TYR   125     105.027 108.930  42.181  1.00  0.00            
ATOM   1799  C   TYR   125     102.239 106.733  44.548  1.00  0.00            
ATOM   1800  O   TYR   125     101.988 106.155  45.585  1.00  0.00            
ATOM   1801  N   GLU   126     101.618 106.734  43.363  1.00  0.00            
ATOM   1802  H   GLU   126     101.819 107.421  42.651  1.00  0.00            
ATOM   1803  CA  GLU   126     100.429 105.984  43.111  1.00  0.00            
ATOM   1804  HA  GLU   126     100.281 105.232  43.886  1.00  0.00            
ATOM   1805  CB  GLU   126      99.130 106.874  43.158  1.00  0.00            
ATOM   1806  HB1 GLU   126      98.236 106.260  43.046  1.00  0.00            
ATOM   1807  HB2 GLU   126      99.169 107.623  42.366  1.00  0.00            
ATOM   1808  CG  GLU   126      98.829 107.612  44.454  1.00  0.00            
ATOM   1809  HG1 GLU   126      99.629 108.336  44.607  1.00  0.00            
ATOM   1810  HG2 GLU   126      98.791 106.946  45.316  1.00  0.00            
ATOM   1811  CD  GLU   126      97.544 108.446  44.395  1.00  0.00            
ATOM   1812  OE1 GLU   126      97.223 108.858  43.312  1.00  0.00            
ATOM   1813  OE2 GLU   126      96.898 108.743  45.444  1.00  0.00            
ATOM   1814  C   GLU   126     100.536 105.256  41.766  1.00  0.00            
ATOM   1815  O   GLU   126     100.004 105.663  40.744  1.00  0.00            
ATOM   1816  N   MET   127     101.375 104.165  41.711  1.00  0.00            
ATOM   1817  H   MET   127     101.863 103.927  42.563  1.00  0.00            
ATOM   1818  CA  MET   127     101.621 103.452  40.506  1.00  0.00            
ATOM   1819  HA  MET   127     101.613 104.226  39.738  1.00  0.00            
ATOM   1820  CB  MET   127     102.986 102.755  40.501  1.00  0.00            
ATOM   1821  HB1 MET   127     103.075 102.038  39.684  1.00  0.00            
ATOM   1822  HB2 MET   127     103.179 102.131  41.374  1.00  0.00            
ATOM   1823  CG  MET   127     104.090 103.845  40.409  1.00  0.00            
ATOM   1824  HG1 MET   127     105.075 103.384  40.348  1.00  0.00            
ATOM   1825  HG2 MET   127     104.023 104.365  41.365  1.00  0.00            
ATOM   1826  SD  MET   127     103.994 105.084  39.106  1.00  0.00            
ATOM   1827  CE  MET   127     104.952 106.475  39.873  1.00  0.00            
ATOM   1828  HE1 MET   127     106.021 106.280  39.793  1.00  0.00            
ATOM   1829  HE2 MET   127     104.696 107.398  39.353  1.00  0.00            
ATOM   1830  HE3 MET   127     104.711 106.444  40.936  1.00  0.00            
ATOM   1831  C   MET   127     100.477 102.490  40.172  1.00  0.00            
ATOM   1832  O   MET   127     100.017 101.732  40.967  1.00  0.00            
ATOM   1833  N   PRO   128     100.011 102.600  38.904  1.00  0.00            
ATOM   1834  CD  PRO   128     100.497 103.605  37.906  1.00  0.00            
ATOM   1835  HD1 PRO   128     101.479 103.378  37.491  1.00  0.00            
ATOM   1836  HD2 PRO   128     100.697 104.579  38.352  1.00  0.00            
ATOM   1837  CG  PRO   128      99.445 103.659  36.806  1.00  0.00            
ATOM   1838  HG1 PRO   128      99.885 103.671  35.809  1.00  0.00            
ATOM   1839  HG2 PRO   128      98.625 104.346  37.014  1.00  0.00            
ATOM   1840  CB  PRO   128      98.841 102.207  36.802  1.00  0.00            
ATOM   1841  HB1 PRO   128      99.311 101.587  36.040  1.00  0.00            
ATOM   1842  HB2 PRO   128      97.769 102.217  36.602  1.00  0.00            
ATOM   1843  CA  PRO   128      99.117 101.644  38.218  1.00  0.00            
ATOM   1844  HA  PRO   128      98.189 101.682  38.789  1.00  0.00            
ATOM   1845  C   PRO   128      99.744 100.242  38.145  1.00  0.00            
ATOM   1846  O   PRO   128     100.927 100.201  37.773  1.00  0.00            
ATOM   1847  N   SER   129      98.955  99.170  38.450  1.00  0.00            
ATOM   1848  H   SER   129      97.996  99.330  38.724  1.00  0.00            
ATOM   1849  CA  SER   129      99.467  97.800  38.531  1.00  0.00            
ATOM   1850  HA  SER   129     100.396  97.776  39.101  1.00  0.00            
ATOM   1851  CB  SER   129      98.490  96.860  39.297  1.00  0.00            
ATOM   1852  HB1 SER   129      98.274  97.345  40.249  1.00  0.00            
ATOM   1853  HB2 SER   129      98.975  95.901  39.478  1.00  0.00            
ATOM   1854  OG  SER   129      97.274  96.619  38.639  1.00  0.00            
ATOM   1855  HG  SER   129      96.654  97.338  38.784  1.00  0.00            
ATOM   1856  C   SER   129      99.787  97.229  37.128  1.00  0.00            
ATOM   1857  O   SER   129      99.185  97.634  36.125  1.00  0.00            
ATOM   1858  N   GLU   130     100.546  96.135  37.122  1.00  0.00            
ATOM   1859  H   GLU   130     100.901  95.794  38.004  1.00  0.00            
ATOM   1860  CA  GLU   130     100.611  95.280  35.958  1.00  0.00            
ATOM   1861  HA  GLU   130      99.864  95.538  35.207  1.00  0.00            
ATOM   1862  CB  GLU   130     101.984  95.315  35.372  1.00  0.00            
ATOM   1863  HB1 GLU   130     101.983  94.522  34.623  1.00  0.00            
ATOM   1864  HB2 GLU   130     102.754  95.301  36.144  1.00  0.00            
ATOM   1865  CG  GLU   130     102.183  96.563  34.509  1.00  0.00            
ATOM   1866  HG1 GLU   130     102.326  97.423  35.164  1.00  0.00            
ATOM   1867  HG2 GLU   130     101.452  96.674  33.708  1.00  0.00            
ATOM   1868  CD  GLU   130     103.475  96.511  33.626  1.00  0.00            
ATOM   1869  OE1 GLU   130     103.725  95.428  33.028  1.00  0.00            
ATOM   1870  OE2 GLU   130     104.168  97.585  33.459  1.00  0.00            
ATOM   1871  C   GLU   130     100.330  93.904  36.422  1.00  0.00            
ATOM   1872  O   GLU   130     100.786  93.496  37.491  1.00  0.00            
ATOM   1873  N   GLU   131      99.813  93.085  35.475  1.00  0.00            
ATOM   1874  H   GLU   131      99.316  93.466  34.682  1.00  0.00            
ATOM   1875  CA  GLU   131      99.896  91.618  35.674  1.00  0.00            
ATOM   1876  HA  GLU   131      99.800  91.474  36.750  1.00  0.00            
ATOM   1877  CB  GLU   131      98.748  90.800  35.082  1.00  0.00            
ATOM   1878  HB1 GLU   131      98.982  89.738  35.018  1.00  0.00            
ATOM   1879  HB2 GLU   131      98.722  91.113  34.038  1.00  0.00            
ATOM   1880  CG  GLU   131      97.445  90.985  35.814  1.00  0.00            
ATOM   1881  HG1 GLU   131      97.232  92.016  36.094  1.00  0.00            
ATOM   1882  HG2 GLU   131      97.594  90.464  36.760  1.00  0.00            
ATOM   1883  CD  GLU   131      96.254  90.274  35.163  1.00  0.00            
ATOM   1884  OE1 GLU   131      95.092  90.573  35.524  1.00  0.00            
ATOM   1885  OE2 GLU   131      96.492  89.431  34.273  1.00  0.00            
ATOM   1886  C   GLU   131     101.243  91.093  35.284  1.00  0.00            
ATOM   1887  O   GLU   131     101.948  91.544  34.358  1.00  0.00            
ATOM   1888  N   GLY   132     101.755  90.059  36.005  1.00  0.00            
ATOM   1889  H   GLY   132     101.195  89.536  36.663  1.00  0.00            
ATOM   1890  CA  GLY   132     103.011  89.345  35.693  1.00  0.00            
ATOM   1891  HA1 GLY   132     102.959  89.003  34.660  1.00  0.00            
ATOM   1892  HA2 GLY   132     102.991  88.453  36.319  1.00  0.00            
ATOM   1893  C   GLY   132     104.263  90.130  36.110  1.00  0.00            
ATOM   1894  O   GLY   132     105.291  89.922  35.494  1.00  0.00            
ATOM   1895  N   TYR   133     104.165  91.047  37.125  1.00  0.00            
ATOM   1896  H   TYR   133     103.389  91.000  37.771  1.00  0.00            
ATOM   1897  CA  TYR   133     105.278  91.935  37.517  1.00  0.00            
ATOM   1898  HA  TYR   133     105.914  92.064  36.641  1.00  0.00            
ATOM   1899  CB  TYR   133     104.742  93.339  37.837  1.00  0.00            
ATOM   1900  HB1 TYR   133     104.542  93.371  38.908  1.00  0.00            
ATOM   1901  HB2 TYR   133     103.821  93.617  37.324  1.00  0.00            
ATOM   1902  CG  TYR   133     105.798  94.482  37.609  1.00  0.00            
ATOM   1903  CD1 TYR   133     106.681  94.984  38.559  1.00  0.00            
ATOM   1904  HD1 TYR   133     106.691  94.666  39.591  1.00  0.00            
ATOM   1905  CE1 TYR   133     107.515  96.052  38.178  1.00  0.00            
ATOM   1906  HE1 TYR   133     108.148  96.395  38.983  1.00  0.00            
ATOM   1907  CZ  TYR   133     107.338  96.768  36.993  1.00  0.00            
ATOM   1908  OH  TYR   133     107.970  97.924  36.799  1.00  0.00            
ATOM   1909  HH  TYR   133     108.589  98.004  37.529  1.00  0.00            
ATOM   1910  CE2 TYR   133     106.577  96.175  35.975  1.00  0.00            
ATOM   1911  HE2 TYR   133     106.465  96.654  35.014  1.00  0.00            
ATOM   1912  CD2 TYR   133     105.768  95.081  36.348  1.00  0.00            
ATOM   1913  HD2 TYR   133     105.081  94.683  35.616  1.00  0.00            
ATOM   1914  C   TYR   133     106.017  91.295  38.702  1.00  0.00            
ATOM   1915  O   TYR   133     105.376  90.651  39.593  1.00  0.00            
ATOM   1916  N   GLN   134     107.331  91.382  38.713  1.00  0.00            
ATOM   1917  H   GLN   134     107.743  92.077  38.107  1.00  0.00            
ATOM   1918  CA  GLN   134     108.213  90.889  39.832  1.00  0.00            
ATOM   1919  HA  GLN   134     108.026  89.816  39.852  1.00  0.00            
ATOM   1920  CB  GLN   134     109.711  91.202  39.532  1.00  0.00            
ATOM   1921  HB1 GLN   134     110.253  91.097  40.472  1.00  0.00            
ATOM   1922  HB2 GLN   134     109.944  92.193  39.142  1.00  0.00            
ATOM   1923  CG  GLN   134     110.276  90.053  38.602  1.00  0.00            
ATOM   1924  HG1 GLN   134     109.837  90.132  37.608  1.00  0.00            
ATOM   1925  HG2 GLN   134     109.967  89.114  39.062  1.00  0.00            
ATOM   1926  CD  GLN   134     111.808  90.123  38.349  1.00  0.00            
ATOM   1927  OE1 GLN   134     112.581  89.826  39.260  1.00  0.00            
ATOM   1928  NE2 GLN   134     112.270  90.274  37.167  1.00  0.00            
ATOM   1929 HE21 GLN   134     111.726  90.388  36.324  1.00  0.00            
ATOM   1930 HE22 GLN   134     113.263  90.452  37.114  1.00  0.00            
ATOM   1931  C   GLN   134     107.774  91.477  41.208  1.00  0.00            
ATOM   1932  O   GLN   134     107.700  92.710  41.391  1.00  0.00            
ATOM   1933  N   ASP   135     107.403  90.552  42.096  1.00  0.00            
ATOM   1934  H   ASP   135     107.409  89.644  41.655  1.00  0.00            
ATOM   1935  CA  ASP   135     106.946  90.617  43.499  1.00  0.00            
ATOM   1936  HA  ASP   135     106.857  89.624  43.939  1.00  0.00            
ATOM   1937  CB  ASP   135     108.018  91.229  44.491  1.00  0.00            
ATOM   1938  HB1 ASP   135     107.859  90.906  45.520  1.00  0.00            
ATOM   1939  HB2 ASP   135     107.835  92.303  44.512  1.00  0.00            
ATOM   1940  CG  ASP   135     109.425  90.924  43.939  1.00  0.00            
ATOM   1941  OD1 ASP   135     109.771  89.724  43.723  1.00  0.00            
ATOM   1942  OD2 ASP   135     110.212  91.849  43.618  1.00  0.00            
ATOM   1943  C   ASP   135     105.555  91.369  43.719  1.00  0.00            
ATOM   1944  O   ASP   135     104.752  90.807  44.456  1.00  0.00            
ATOM   1945  N   TYR   136     105.265  92.450  43.066  1.00  0.00            
ATOM   1946  H   TYR   136     106.016  92.810  42.494  1.00  0.00            
ATOM   1947  CA  TYR   136     104.080  93.390  43.221  1.00  0.00            
ATOM   1948  HA  TYR   136     103.934  93.476  44.297  1.00  0.00            
ATOM   1949  CB  TYR   136     104.419  94.740  42.793  1.00  0.00            
ATOM   1950  HB1 TYR   136     103.513  95.341  42.711  1.00  0.00            
ATOM   1951  HB2 TYR   136     104.714  94.700  41.745  1.00  0.00            
ATOM   1952  CG  TYR   136     105.421  95.312  43.729  1.00  0.00            
ATOM   1953  CD1 TYR   136     105.146  95.582  45.101  1.00  0.00            
ATOM   1954  HD1 TYR   136     104.151  95.404  45.480  1.00  0.00            
ATOM   1955  CE1 TYR   136     106.119  96.074  45.963  1.00  0.00            
ATOM   1956  HE1 TYR   136     105.923  96.192  47.018  1.00  0.00            
ATOM   1957  CZ  TYR   136     107.413  96.302  45.459  1.00  0.00            
ATOM   1958  OH  TYR   136     108.490  96.708  46.179  1.00  0.00            
ATOM   1959  HH  TYR   136     108.144  96.715  47.075  1.00  0.00            
ATOM   1960  CE2 TYR   136     107.653  96.179  44.081  1.00  0.00            
ATOM   1961  HE2 TYR   136     108.558  96.590  43.659  1.00  0.00            
ATOM   1962  CD2 TYR   136     106.693  95.625  43.222  1.00  0.00            
ATOM   1963  HD2 TYR   136     106.861  95.526  42.160  1.00  0.00            
ATOM   1964  C   TYR   136     102.781  92.760  42.706  1.00  0.00            
ATOM   1965  O   TYR   136     102.595  92.665  41.542  1.00  0.00            
ATOM   1966  N   GLU   137     101.868  92.500  43.613  1.00  0.00            
ATOM   1967  H   GLU   137     102.022  92.874  44.539  1.00  0.00            
ATOM   1968  CA  GLU   137     100.573  91.980  43.222  1.00  0.00            
ATOM   1969  HA  GLU   137     100.704  91.514  42.245  1.00  0.00            
ATOM   1970  CB  GLU   137     100.074  90.819  44.096  1.00  0.00            
ATOM   1971  HB1 GLU   137      98.986  90.773  44.054  1.00  0.00            
ATOM   1972  HB2 GLU   137     100.326  90.973  45.145  1.00  0.00            
ATOM   1973  CG  GLU   137     100.747  89.493  43.514  1.00  0.00            
ATOM   1974  HG1 GLU   137     101.826  89.559  43.378  1.00  0.00            
ATOM   1975  HG2 GLU   137     100.402  89.195  42.524  1.00  0.00            
ATOM   1976  CD  GLU   137     100.488  88.326  44.495  1.00  0.00            
ATOM   1977  OE1 GLU   137     101.008  88.455  45.661  1.00  0.00            
ATOM   1978  OE2 GLU   137      99.850  87.275  44.146  1.00  0.00            
ATOM   1979  C   GLU   137      99.591  93.104  43.082  1.00  0.00            
ATOM   1980  O   GLU   137      99.452  93.978  43.913  1.00  0.00            
ATOM   1981  N   PRO   138      98.711  92.975  42.068  1.00  0.00            
ATOM   1982  CD  PRO   138      98.985  92.116  40.936  1.00  0.00            
ATOM   1983  HD1 PRO   138      98.580  91.111  41.054  1.00  0.00            
ATOM   1984  HD2 PRO   138     100.034  92.182  40.649  1.00  0.00            
ATOM   1985  CG  PRO   138      98.146  92.635  39.754  1.00  0.00            
ATOM   1986  HG1 PRO   138      97.770  91.815  39.142  1.00  0.00            
ATOM   1987  HG2 PRO   138      98.652  93.342  39.096  1.00  0.00            
ATOM   1988  CB  PRO   138      96.928  93.246  40.465  1.00  0.00            
ATOM   1989  HB1 PRO   138      96.199  92.440  40.549  1.00  0.00            
ATOM   1990  HB2 PRO   138      96.413  94.084  39.997  1.00  0.00            
ATOM   1991  CA  PRO   138      97.447  93.708  41.818  1.00  0.00            
ATOM   1992  HA  PRO   138      97.583  94.781  41.677  1.00  0.00            
ATOM   1993  C   PRO   138      96.438  93.622  42.975  1.00  0.00            
ATOM   1994  O   PRO   138      95.624  94.493  43.109  1.00  0.00            
ATOM   1995  N   GLU   139      96.457  92.566  43.711  1.00  0.00            
ATOM   1996  H   GLU   139      96.938  91.745  43.374  1.00  0.00            
ATOM   1997  CA  GLU   139      95.639  92.487  44.886  1.00  0.00            
ATOM   1998  HA  GLU   139      95.161  93.439  45.117  1.00  0.00            
ATOM   1999  CB  GLU   139      94.464  91.489  44.750  1.00  0.00            
ATOM   2000  HB1 GLU   139      93.964  91.449  45.717  1.00  0.00            
ATOM   2001  HB2 GLU   139      94.848  90.507  44.477  1.00  0.00            
ATOM   2002  CG  GLU   139      93.403  92.068  43.776  1.00  0.00            
ATOM   2003  HG1 GLU   139      93.937  92.038  42.826  1.00  0.00            
ATOM   2004  HG2 GLU   139      93.126  93.089  44.040  1.00  0.00            
ATOM   2005  CD  GLU   139      92.135  91.123  43.700  1.00  0.00            
ATOM   2006  OE1 GLU   139      92.225  89.960  44.049  1.00  0.00            
ATOM   2007  OE2 GLU   139      91.072  91.655  43.325  1.00  0.00            
ATOM   2008  C   GLU   139      96.577  92.093  46.060  1.00  0.00            
ATOM   2009  O   GLU   139      97.075  90.956  46.192  1.00  0.00            
ATOM   2010  N   ALA   140      97.022  93.061  46.831  1.00  0.00            
ATOM   2011  H   ALA   140      96.611  93.980  46.756  1.00  0.00            
ATOM   2012  CA  ALA   140      97.843  92.861  47.965  1.00  0.00            
ATOM   2013  HA  ALA   140      97.692  91.813  48.221  1.00  0.00            
ATOM   2014  CB  ALA   140      99.316  93.001  47.649  1.00  0.00            
ATOM   2015  HB1 ALA   140      99.582  92.524  46.706  1.00  0.00            
ATOM   2016  HB2 ALA   140      99.732  94.008  47.679  1.00  0.00            
ATOM   2017  HB3 ALA   140      99.799  92.470  48.469  1.00  0.00            
ATOM   2018  C   ALA   140      97.438  93.839  49.081  1.00  0.00            
ATOM   2019  OC1 ALA   140      97.137  95.053  48.745  1.00  0.00            
ATOM   2020  OC2 ALA   140      97.413  93.349  50.237  1.00  0.00            
TER
ENDMDL
