# Supplementary material for: Impact of Phosphorylation on the Physiological Form of Human alpha-Synuclein in Aqueous Solution
Source: J Chem Inf Model. 2024 Oct 28;64(21):8215–26. doi: 10.1021/acs.jcim.4c01172 (PMC11558680; doi:10.1021/acs.jcim.4c01172)
Supplement: Supplementary file 2 — ci4c01172_si_003.zip [file ci4c01172_si_003.zip › AS/AS_14.pdb]

REMARK    GENERATED BY TRJCONV
TITLE     MDANALYSIS FRAME 0: Created by PDBWriter in water
REMARK    THIS IS A SIMULATION BOX
CRYST1  137.501  137.501  140.642  60.74  60.74  90.00 P 1           1
MODEL        1
ATOM      1  CH3 ACE     0     108.059  86.830  64.063  1.00  0.00            
ATOM      2 HH31 ACE     0     107.625  85.919  64.475  1.00  0.00            
ATOM      3 HH32 ACE     0     107.436  87.072  63.203  1.00  0.00            
ATOM      4 HH33 ACE     0     109.091  86.735  63.724  1.00  0.00            
ATOM      5  C   ACE     0     107.996  87.793  65.225  1.00  0.00            
ATOM      6  O   ACE     0     107.189  88.726  65.130  1.00  0.00            
ATOM      7  N   MET     1     108.856  87.653  66.266  1.00  0.00            
ATOM      8  H   MET     1     109.346  86.771  66.293  1.00  0.00            
ATOM      9  CA  MET     1     108.968  88.655  67.410  1.00  0.00            
ATOM     10  HA  MET     1     107.978  88.691  67.865  1.00  0.00            
ATOM     11  CB  MET     1     109.945  88.177  68.511  1.00  0.00            
ATOM     12  HB1 MET     1     110.924  88.489  68.149  1.00  0.00            
ATOM     13  HB2 MET     1     109.838  87.093  68.533  1.00  0.00            
ATOM     14  CG  MET     1     109.600  88.812  69.930  1.00  0.00            
ATOM     15  HG1 MET     1     109.835  89.877  69.933  1.00  0.00            
ATOM     16  HG2 MET     1     110.377  88.444  70.599  1.00  0.00            
ATOM     17  SD  MET     1     108.015  88.400  70.695  1.00  0.00            
ATOM     18  CE  MET     1     108.206  89.280  72.224  1.00  0.00            
ATOM     19  HE1 MET     1     107.274  89.194  72.783  1.00  0.00            
ATOM     20  HE2 MET     1     108.936  88.652  72.735  1.00  0.00            
ATOM     21  HE3 MET     1     108.475  90.330  72.109  1.00  0.00            
ATOM     22  C   MET     1     109.387  90.011  66.927  1.00  0.00            
ATOM     23  O   MET     1     108.790  91.025  67.234  1.00  0.00            
ATOM     24  N   ASP     2     110.411  89.999  66.010  1.00  0.00            
ATOM     25  H   ASP     2     110.759  89.100  65.708  1.00  0.00            
ATOM     26  CA  ASP     2     111.043  91.188  65.425  1.00  0.00            
ATOM     27  HA  ASP     2     111.377  91.833  66.238  1.00  0.00            
ATOM     28  CB  ASP     2     112.209  90.831  64.478  1.00  0.00            
ATOM     29  HB1 ASP     2     113.141  90.633  65.009  1.00  0.00            
ATOM     30  HB2 ASP     2     112.496  91.676  63.853  1.00  0.00            
ATOM     31  CG  ASP     2     111.881  89.634  63.564  1.00  0.00            
ATOM     32  OD1 ASP     2     110.746  89.136  63.390  1.00  0.00            
ATOM     33  OD2 ASP     2     112.841  89.187  62.905  1.00  0.00            
ATOM     34  C   ASP     2     110.057  92.096  64.701  1.00  0.00            
ATOM     35  O   ASP     2     110.119  93.287  64.929  1.00  0.00            
ATOM     36  N   VAL     3     109.086  91.531  63.971  1.00  0.00            
ATOM     37  H   VAL     3     109.203  90.545  63.784  1.00  0.00            
ATOM     38  CA  VAL     3     107.891  92.215  63.418  1.00  0.00            
ATOM     39  HA  VAL     3     108.250  93.048  62.814  1.00  0.00            
ATOM     40  CB  VAL     3     107.098  91.181  62.444  1.00  0.00            
ATOM     41  HB  VAL     3     107.001  90.295  63.072  1.00  0.00            
ATOM     42  CG1 VAL     3     105.690  91.753  62.164  1.00  0.00            
ATOM     43 HG11 VAL     3     105.818  92.814  61.947  1.00  0.00            
ATOM     44 HG12 VAL     3     105.273  91.145  61.362  1.00  0.00            
ATOM     45 HG13 VAL     3     105.048  91.776  63.044  1.00  0.00            
ATOM     46  CG2 VAL     3     107.838  90.803  61.162  1.00  0.00            
ATOM     47 HG21 VAL     3     107.271  89.974  60.740  1.00  0.00            
ATOM     48 HG22 VAL     3     107.871  91.689  60.527  1.00  0.00            
ATOM     49 HG23 VAL     3     108.849  90.522  61.456  1.00  0.00            
ATOM     50  C   VAL     3     106.972  92.833  64.483  1.00  0.00            
ATOM     51  O   VAL     3     106.525  93.949  64.247  1.00  0.00            
ATOM     52  N   PHE     4     106.571  92.149  65.569  1.00  0.00            
ATOM     53  H   PHE     4     106.899  91.200  65.672  1.00  0.00            
ATOM     54  CA  PHE     4     105.938  92.841  66.701  1.00  0.00            
ATOM     55  HA  PHE     4     105.014  93.293  66.339  1.00  0.00            
ATOM     56  CB  PHE     4     105.471  91.854  67.775  1.00  0.00            
ATOM     57  HB1 PHE     4     106.295  91.148  67.885  1.00  0.00            
ATOM     58  HB2 PHE     4     104.632  91.284  67.378  1.00  0.00            
ATOM     59  CG  PHE     4     105.108  92.425  69.113  1.00  0.00            
ATOM     60  CD1 PHE     4     105.934  92.088  70.190  1.00  0.00            
ATOM     61  HD1 PHE     4     106.927  91.701  70.016  1.00  0.00            
ATOM     62  CE1 PHE     4     105.598  92.488  71.486  1.00  0.00            
ATOM     63  HE1 PHE     4     106.292  92.295  72.291  1.00  0.00            
ATOM     64  CZ  PHE     4     104.393  93.171  71.705  1.00  0.00            
ATOM     65  HZ  PHE     4     104.156  93.534  72.694  1.00  0.00            
ATOM     66  CE2 PHE     4     103.534  93.452  70.625  1.00  0.00            
ATOM     67  HE2 PHE     4     102.564  93.884  70.820  1.00  0.00            
ATOM     68  CD2 PHE     4     103.938  93.108  69.335  1.00  0.00            
ATOM     69  HD2 PHE     4     103.299  93.234  68.474  1.00  0.00            
ATOM     70  C   PHE     4     106.801  94.061  67.274  1.00  0.00            
ATOM     71  O   PHE     4     106.279  95.089  67.658  1.00  0.00            
ATOM     72  N   MET     5     108.148  93.863  67.289  1.00  0.00            
ATOM     73  H   MET     5     108.559  93.001  66.961  1.00  0.00            
ATOM     74  CA  MET     5     109.133  94.942  67.683  1.00  0.00            
ATOM     75  HA  MET     5     108.757  95.490  68.547  1.00  0.00            
ATOM     76  CB  MET     5     110.472  94.289  68.049  1.00  0.00            
ATOM     77  HB1 MET     5     111.241  95.056  68.149  1.00  0.00            
ATOM     78  HB2 MET     5     110.714  93.417  67.442  1.00  0.00            
ATOM     79  CG  MET     5     110.348  93.734  69.481  1.00  0.00            
ATOM     80  HG1 MET     5     111.341  93.365  69.734  1.00  0.00            
ATOM     81  HG2 MET     5     109.741  92.830  69.427  1.00  0.00            
ATOM     82  SD  MET     5     109.866  94.932  70.856  1.00  0.00            
ATOM     83  CE  MET     5     108.953  93.828  71.967  1.00  0.00            
ATOM     84  HE1 MET     5     108.201  93.223  71.460  1.00  0.00            
ATOM     85  HE2 MET     5     109.629  93.178  72.523  1.00  0.00            
ATOM     86  HE3 MET     5     108.413  94.459  72.673  1.00  0.00            
ATOM     87  C   MET     5     109.185  96.144  66.640  1.00  0.00            
ATOM     88  O   MET     5     109.217  97.262  67.127  1.00  0.00            
ATOM     89  N   LYS     6     109.147  95.977  65.283  1.00  0.00            
ATOM     90  H   LYS     6     109.350  95.069  64.889  1.00  0.00            
ATOM     91  CA  LYS     6     108.935  97.123  64.379  1.00  0.00            
ATOM     92  HA  LYS     6     109.621  97.903  64.707  1.00  0.00            
ATOM     93  CB  LYS     6     109.085  96.709  62.885  1.00  0.00            
ATOM     94  HB1 LYS     6     108.714  97.470  62.198  1.00  0.00            
ATOM     95  HB2 LYS     6     108.468  95.829  62.705  1.00  0.00            
ATOM     96  CG  LYS     6     110.493  96.414  62.472  1.00  0.00            
ATOM     97  HG1 LYS     6     110.802  95.549  63.058  1.00  0.00            
ATOM     98  HG2 LYS     6     111.163  97.234  62.728  1.00  0.00            
ATOM     99  CD  LYS     6     110.606  95.989  60.976  1.00  0.00            
ATOM    100  HD1 LYS     6     110.217  96.791  60.349  1.00  0.00            
ATOM    101  HD2 LYS     6     109.985  95.103  60.843  1.00  0.00            
ATOM    102  CE  LYS     6     111.957  95.688  60.489  1.00  0.00            
ATOM    103  HE1 LYS     6     112.612  96.550  60.617  1.00  0.00            
ATOM    104  HE2 LYS     6     111.911  95.449  59.427  1.00  0.00            
ATOM    105  NZ  LYS     6     112.560  94.510  61.173  1.00  0.00            
ATOM    106  HZ1 LYS     6     112.647  94.670  62.166  1.00  0.00            
ATOM    107  HZ2 LYS     6     111.878  93.774  61.058  1.00  0.00            
ATOM    108  HZ3 LYS     6     113.373  94.179  60.673  1.00  0.00            
ATOM    109  C   LYS     6     107.491  97.832  64.537  1.00  0.00            
ATOM    110  O   LYS     6     107.541  99.061  64.751  1.00  0.00            
ATOM    111  N   GLY     7     106.370  97.086  64.590  1.00  0.00            
ATOM    112  H   GLY     7     106.419  96.091  64.424  1.00  0.00            
ATOM    113  CA  GLY     7     105.089  97.634  64.901  1.00  0.00            
ATOM    114  HA1 GLY     7     104.476  96.744  65.039  1.00  0.00            
ATOM    115  HA2 GLY     7     104.722  98.134  64.004  1.00  0.00            
ATOM    116  C   GLY     7     104.988  98.393  66.245  1.00  0.00            
ATOM    117  O   GLY     7     104.240  99.374  66.299  1.00  0.00            
ATOM    118  N   LEU     8     105.681  97.963  67.253  1.00  0.00            
ATOM    119  H   LEU     8     106.086  97.043  67.153  1.00  0.00            
ATOM    120  CA  LEU     8     105.782  98.595  68.574  1.00  0.00            
ATOM    121  HA  LEU     8     104.793  99.043  68.671  1.00  0.00            
ATOM    122  CB  LEU     8     106.202  97.537  69.598  1.00  0.00            
ATOM    123  HB1 LEU     8     107.274  97.393  69.465  1.00  0.00            
ATOM    124  HB2 LEU     8     105.648  96.598  69.627  1.00  0.00            
ATOM    125  CG  LEU     8     105.875  98.033  71.020  1.00  0.00            
ATOM    126  HG  LEU     8     106.171  99.078  71.114  1.00  0.00            
ATOM    127  CD1 LEU     8     104.343  97.973  71.129  1.00  0.00            
ATOM    128 HD11 LEU     8     104.136  98.437  72.093  1.00  0.00            
ATOM    129 HD12 LEU     8     103.888  98.524  70.305  1.00  0.00            
ATOM    130 HD13 LEU     8     103.961  96.953  71.132  1.00  0.00            
ATOM    131  CD2 LEU     8     106.478  97.063  72.044  1.00  0.00            
ATOM    132 HD21 LEU     8     106.430  97.552  73.017  1.00  0.00            
ATOM    133 HD22 LEU     8     106.021  96.074  72.031  1.00  0.00            
ATOM    134 HD23 LEU     8     107.534  96.906  71.820  1.00  0.00            
ATOM    135  C   LEU     8     106.659  99.854  68.437  1.00  0.00            
ATOM    136  O   LEU     8     106.331 100.897  69.077  1.00  0.00            
ATOM    137  N   SER     9     107.787  99.828  67.674  1.00  0.00            
ATOM    138  H   SER     9     108.047  98.996  67.165  1.00  0.00            
ATOM    139  CA  SER     9     108.656 101.030  67.370  1.00  0.00            
ATOM    140  HA  SER     9     108.967 101.441  68.331  1.00  0.00            
ATOM    141  CB  SER     9     109.876 100.673  66.490  1.00  0.00            
ATOM    142  HB1 SER     9     110.317 101.640  66.250  1.00  0.00            
ATOM    143  HB2 SER     9     109.607 100.255  65.520  1.00  0.00            
ATOM    144  OG  SER     9     110.754  99.838  67.165  1.00  0.00            
ATOM    145  HG  SER     9     110.683  98.902  66.962  1.00  0.00            
ATOM    146  C   SER     9     107.838 102.125  66.704  1.00  0.00            
ATOM    147  O   SER     9     107.872 103.325  67.155  1.00  0.00            
ATOM    148  N   LYS    10     107.146 101.842  65.582  1.00  0.00            
ATOM    149  H   LYS    10     107.279 100.912  65.211  1.00  0.00            
ATOM    150  CA  LYS    10     106.190 102.725  64.857  1.00  0.00            
ATOM    151  HA  LYS    10     106.828 103.526  64.484  1.00  0.00            
ATOM    152  CB  LYS    10     105.579 101.984  63.668  1.00  0.00            
ATOM    153  HB1 LYS    10     104.767 102.522  63.178  1.00  0.00            
ATOM    154  HB2 LYS    10     105.204 101.031  64.042  1.00  0.00            
ATOM    155  CG  LYS    10     106.680 101.803  62.508  1.00  0.00            
ATOM    156  HG1 LYS    10     107.553 101.441  63.050  1.00  0.00            
ATOM    157  HG2 LYS    10     106.919 102.750  62.025  1.00  0.00            
ATOM    158  CD  LYS    10     106.205 100.684  61.590  1.00  0.00            
ATOM    159  HD1 LYS    10     105.857  99.914  62.278  1.00  0.00            
ATOM    160  HD2 LYS    10     107.055 100.417  60.962  1.00  0.00            
ATOM    161  CE  LYS    10     105.147 101.284  60.694  1.00  0.00            
ATOM    162  HE1 LYS    10     105.434 102.290  60.388  1.00  0.00            
ATOM    163  HE2 LYS    10     104.214 101.450  61.231  1.00  0.00            
ATOM    164  NZ  LYS    10     104.706 100.479  59.575  1.00  0.00            
ATOM    165  HZ1 LYS    10     104.290  99.617  59.899  1.00  0.00            
ATOM    166  HZ2 LYS    10     104.013 101.030  59.090  1.00  0.00            
ATOM    167  HZ3 LYS    10     105.440 100.374  58.890  1.00  0.00            
ATOM    168  C   LYS    10     105.238 103.335  65.898  1.00  0.00            
ATOM    169  O   LYS    10     105.113 104.551  65.859  1.00  0.00            
ATOM    170  N   ALA    11     104.475 102.536  66.721  1.00  0.00            
ATOM    171  H   ALA    11     104.712 101.562  66.841  1.00  0.00            
ATOM    172  CA  ALA    11     103.519 103.085  67.750  1.00  0.00            
ATOM    173  HA  ALA    11     102.692 103.501  67.175  1.00  0.00            
ATOM    174  CB  ALA    11     102.944 101.937  68.476  1.00  0.00            
ATOM    175  HB1 ALA    11     102.515 101.189  67.809  1.00  0.00            
ATOM    176  HB2 ALA    11     103.670 101.358  69.046  1.00  0.00            
ATOM    177  HB3 ALA    11     102.121 102.229  69.128  1.00  0.00            
ATOM    178  C   ALA    11     104.066 104.149  68.722  1.00  0.00            
ATOM    179  O   ALA    11     103.492 105.183  68.881  1.00  0.00            
ATOM    180  N   LYS    12     105.235 103.916  69.267  1.00  0.00            
ATOM    181  H   LYS    12     105.473 102.935  69.264  1.00  0.00            
ATOM    182  CA  LYS    12     105.895 104.732  70.267  1.00  0.00            
ATOM    183  HA  LYS    12     105.166 105.016  71.026  1.00  0.00            
ATOM    184  CB  LYS    12     107.055 103.893  70.813  1.00  0.00            
ATOM    185  HB1 LYS    12     107.736 104.564  71.337  1.00  0.00            
ATOM    186  HB2 LYS    12     107.470 103.492  69.889  1.00  0.00            
ATOM    187  CG  LYS    12     106.587 102.803  71.712  1.00  0.00            
ATOM    188  HG1 LYS    12     105.891 102.087  71.276  1.00  0.00            
ATOM    189  HG2 LYS    12     106.060 103.241  72.560  1.00  0.00            
ATOM    190  CD  LYS    12     107.741 102.070  72.409  1.00  0.00            
ATOM    191  HD1 LYS    12     108.559 102.721  72.714  1.00  0.00            
ATOM    192  HD2 LYS    12     108.289 101.409  71.737  1.00  0.00            
ATOM    193  CE  LYS    12     107.261 101.195  73.560  1.00  0.00            
ATOM    194  HE1 LYS    12     106.463 100.586  73.137  1.00  0.00            
ATOM    195  HE2 LYS    12     106.945 101.824  74.393  1.00  0.00            
ATOM    196  NZ  LYS    12     108.239 100.346  74.045  1.00  0.00            
ATOM    197  HZ1 LYS    12     107.878  99.731  74.761  1.00  0.00            
ATOM    198  HZ2 LYS    12     108.665  99.782  73.323  1.00  0.00            
ATOM    199  HZ3 LYS    12     109.010 100.885  74.412  1.00  0.00            
ATOM    200  C   LYS    12     106.317 106.085  69.751  1.00  0.00            
ATOM    201  O   LYS    12     106.408 106.988  70.587  1.00  0.00            
ATOM    202  N   GLU    13     106.424 106.306  68.410  1.00  0.00            
ATOM    203  H   GLU    13     106.298 105.524  67.783  1.00  0.00            
ATOM    204  CA  GLU    13     106.774 107.623  67.872  1.00  0.00            
ATOM    205  HA  GLU    13     107.229 108.179  68.692  1.00  0.00            
ATOM    206  CB  GLU    13     107.750 107.544  66.666  1.00  0.00            
ATOM    207  HB1 GLU    13     108.040 108.521  66.280  1.00  0.00            
ATOM    208  HB2 GLU    13     107.214 107.031  65.867  1.00  0.00            
ATOM    209  CG  GLU    13     109.068 106.975  67.118  1.00  0.00            
ATOM    210  HG1 GLU    13     109.823 107.042  66.335  1.00  0.00            
ATOM    211  HG2 GLU    13     108.957 105.905  67.294  1.00  0.00            
ATOM    212  CD  GLU    13     109.645 107.775  68.267  1.00  0.00            
ATOM    213  OE1 GLU    13     109.424 109.000  68.429  1.00  0.00            
ATOM    214  OE2 GLU    13     110.298 107.196  69.147  1.00  0.00            
ATOM    215  C   GLU    13     105.568 108.453  67.519  1.00  0.00            
ATOM    216  O   GLU    13     105.701 109.602  67.086  1.00  0.00            
ATOM    217  N   GLY    14     104.310 108.025  67.861  1.00  0.00            
ATOM    218  H   GLY    14     104.260 107.056  68.143  1.00  0.00            
ATOM    219  CA  GLY    14     103.094 108.738  67.413  1.00  0.00            
ATOM    220  HA1 GLY    14     103.230 109.580  66.734  1.00  0.00            
ATOM    221  HA2 GLY    14     102.623 109.076  68.336  1.00  0.00            
ATOM    222  C   GLY    14     102.076 107.932  66.621  1.00  0.00            
ATOM    223  O   GLY    14     102.312 106.906  65.982  1.00  0.00            
ATOM    224  N   VAL    15     100.890 108.557  66.621  1.00  0.00            
ATOM    225  H   VAL    15     100.954 109.482  67.021  1.00  0.00            
ATOM    226  CA  VAL    15      99.619 108.118  66.004  1.00  0.00            
ATOM    227  HA  VAL    15      99.432 107.180  66.527  1.00  0.00            
ATOM    228  CB  VAL    15      98.430 109.069  66.353  1.00  0.00            
ATOM    229  HB  VAL    15      98.757 110.063  66.050  1.00  0.00            
ATOM    230  CG1 VAL    15      97.206 108.781  65.521  1.00  0.00            
ATOM    231 HG11 VAL    15      96.335 109.198  66.027  1.00  0.00            
ATOM    232 HG12 VAL    15      97.383 109.271  64.564  1.00  0.00            
ATOM    233 HG13 VAL    15      97.120 107.714  65.315  1.00  0.00            
ATOM    234  CG2 VAL    15      98.015 109.039  67.815  1.00  0.00            
ATOM    235 HG21 VAL    15      97.199 109.743  67.979  1.00  0.00            
ATOM    236 HG22 VAL    15      97.604 108.046  68.000  1.00  0.00            
ATOM    237 HG23 VAL    15      98.896 109.318  68.393  1.00  0.00            
ATOM    238  C   VAL    15      99.830 108.010  64.548  1.00  0.00            
ATOM    239  O   VAL    15      99.705 106.921  64.007  1.00  0.00            
ATOM    240  N   VAL    16     100.408 109.091  63.904  1.00  0.00            
ATOM    241  H   VAL    16     100.629 109.871  64.506  1.00  0.00            
ATOM    242  CA  VAL    16     100.737 109.021  62.441  1.00  0.00            
ATOM    243  HA  VAL    16      99.884 108.580  61.926  1.00  0.00            
ATOM    244  CB  VAL    16     100.898 110.401  61.837  1.00  0.00            
ATOM    245  HB  VAL    16     101.376 111.033  62.585  1.00  0.00            
ATOM    246  CG1 VAL    16     101.636 110.473  60.479  1.00  0.00            
ATOM    247 HG11 VAL    16     102.651 110.145  60.703  1.00  0.00            
ATOM    248 HG12 VAL    16     101.074 109.868  59.767  1.00  0.00            
ATOM    249 HG13 VAL    16     101.682 111.514  60.162  1.00  0.00            
ATOM    250  CG2 VAL    16      99.492 110.789  61.610  1.00  0.00            
ATOM    251 HG21 VAL    16      99.102 110.326  60.704  1.00  0.00            
ATOM    252 HG22 VAL    16      98.838 110.553  62.450  1.00  0.00            
ATOM    253 HG23 VAL    16      99.408 111.844  61.350  1.00  0.00            
ATOM    254  C   VAL    16     101.898 108.027  62.087  1.00  0.00            
ATOM    255  O   VAL    16     101.756 107.213  61.175  1.00  0.00            
ATOM    256  N   ALA    17     102.938 108.081  62.842  1.00  0.00            
ATOM    257  H   ALA    17     103.093 108.769  63.565  1.00  0.00            
ATOM    258  CA  ALA    17     104.134 107.234  62.787  1.00  0.00            
ATOM    259  HA  ALA    17     104.610 107.410  61.823  1.00  0.00            
ATOM    260  CB  ALA    17     105.111 107.601  63.855  1.00  0.00            
ATOM    261  HB1 ALA    17     105.499 108.601  63.657  1.00  0.00            
ATOM    262  HB2 ALA    17     104.706 107.480  64.860  1.00  0.00            
ATOM    263  HB3 ALA    17     105.967 106.927  63.870  1.00  0.00            
ATOM    264  C   ALA    17     103.815 105.750  62.875  1.00  0.00            
ATOM    265  O   ALA    17     104.342 105.044  62.062  1.00  0.00            
ATOM    266  N   ALA    18     102.948 105.210  63.755  1.00  0.00            
ATOM    267  H   ALA    18     102.610 105.847  64.462  1.00  0.00            
ATOM    268  CA  ALA    18     102.392 103.847  63.787  1.00  0.00            
ATOM    269  HA  ALA    18     103.172 103.141  64.075  1.00  0.00            
ATOM    270  CB  ALA    18     101.375 103.848  64.952  1.00  0.00            
ATOM    271  HB1 ALA    18     100.511 104.480  64.746  1.00  0.00            
ATOM    272  HB2 ALA    18     101.044 102.826  65.133  1.00  0.00            
ATOM    273  HB3 ALA    18     101.907 104.112  65.866  1.00  0.00            
ATOM    274  C   ALA    18     101.707 103.511  62.451  1.00  0.00            
ATOM    275  O   ALA    18     101.981 102.414  61.900  1.00  0.00            
ATOM    276  N   ALA    19     100.847 104.367  61.927  1.00  0.00            
ATOM    277  H   ALA    19     100.558 105.125  62.528  1.00  0.00            
ATOM    278  CA  ALA    19      99.937 104.148  60.785  1.00  0.00            
ATOM    279  HA  ALA    19      99.462 103.191  61.004  1.00  0.00            
ATOM    280  CB  ALA    19      98.850 105.200  60.834  1.00  0.00            
ATOM    281  HB1 ALA    19      98.124 104.835  60.108  1.00  0.00            
ATOM    282  HB2 ALA    19      98.448 105.306  61.841  1.00  0.00            
ATOM    283  HB3 ALA    19      99.290 106.152  60.536  1.00  0.00            
ATOM    284  C   ALA    19     100.572 104.043  59.319  1.00  0.00            
ATOM    285  O   ALA    19      99.916 103.722  58.337  1.00  0.00            
ATOM    286  N   GLU    20     101.866 104.378  59.266  1.00  0.00            
ATOM    287  H   GLU    20     102.334 104.420  60.160  1.00  0.00            
ATOM    288  CA  GLU    20     102.768 104.129  58.072  1.00  0.00            
ATOM    289  HA  GLU    20     102.459 104.924  57.394  1.00  0.00            
ATOM    290  CB  GLU    20     104.284 104.233  58.462  1.00  0.00            
ATOM    291  HB1 GLU    20     104.483 103.526  59.267  1.00  0.00            
ATOM    292  HB2 GLU    20     104.446 105.224  58.886  1.00  0.00            
ATOM    293  CG  GLU    20     105.279 103.943  57.290  1.00  0.00            
ATOM    294  HG1 GLU    20     105.074 104.683  56.517  1.00  0.00            
ATOM    295  HG2 GLU    20     105.131 102.893  57.041  1.00  0.00            
ATOM    296  CD  GLU    20     106.794 103.947  57.724  1.00  0.00            
ATOM    297  OE1 GLU    20     107.185 104.257  58.877  1.00  0.00            
ATOM    298  OE2 GLU    20     107.676 103.737  56.883  1.00  0.00            
ATOM    299  C   GLU    20     102.572 102.734  57.475  1.00  0.00            
ATOM    300  O   GLU    20     102.972 101.761  58.171  1.00  0.00            
ATOM    301  N   LYS    21     102.220 102.659  56.212  1.00  0.00            
ATOM    302  H   LYS    21     102.130 103.499  55.660  1.00  0.00            
ATOM    303  CA  LYS    21     101.914 101.372  55.465  1.00  0.00            
ATOM    304  HA  LYS    21     101.519 101.634  54.483  1.00  0.00            
ATOM    305  CB  LYS    21     103.263 100.789  55.039  1.00  0.00            
ATOM    306  HB1 LYS    21     103.193  99.859  54.476  1.00  0.00            
ATOM    307  HB2 LYS    21     104.005 100.724  55.834  1.00  0.00            
ATOM    308  CG  LYS    21     103.902 101.757  53.960  1.00  0.00            
ATOM    309  HG1 LYS    21     104.141 102.720  54.410  1.00  0.00            
ATOM    310  HG2 LYS    21     103.158 102.063  53.225  1.00  0.00            
ATOM    311  CD  LYS    21     105.168 101.078  53.340  1.00  0.00            
ATOM    312  HD1 LYS    21     104.952 100.106  52.896  1.00  0.00            
ATOM    313  HD2 LYS    21     105.875 100.839  54.134  1.00  0.00            
ATOM    314  CE  LYS    21     105.712 102.115  52.287  1.00  0.00            
ATOM    315  HE1 LYS    21     105.699 103.080  52.796  1.00  0.00            
ATOM    316  HE2 LYS    21     104.888 102.253  51.586  1.00  0.00            
ATOM    317  NZ  LYS    21     106.953 101.696  51.610  1.00  0.00            
ATOM    318  HZ1 LYS    21     107.066 102.246  50.770  1.00  0.00            
ATOM    319  HZ2 LYS    21     107.735 101.718  52.249  1.00  0.00            
ATOM    320  HZ3 LYS    21     106.901 100.743  51.280  1.00  0.00            
ATOM    321  C   LYS    21     100.889 100.382  56.126  1.00  0.00            
ATOM    322  O   LYS    21     100.701  99.250  55.678  1.00  0.00            
ATOM    323  N   THR    22     100.042 100.888  57.013  1.00  0.00            
ATOM    324  H   THR    22     100.143 101.866  57.245  1.00  0.00            
ATOM    325  CA  THR    22      99.021 100.186  57.781  1.00  0.00            
ATOM    326  HA  THR    22      98.822  99.155  57.487  1.00  0.00            
ATOM    327  CB  THR    22      99.400  99.931  59.291  1.00  0.00            
ATOM    328  HB  THR    22      98.536  99.576  59.854  1.00  0.00            
ATOM    329  CG2 THR    22     100.375  98.790  59.408  1.00  0.00            
ATOM    330 HG21 THR    22     100.450  98.827  60.495  1.00  0.00            
ATOM    331 HG22 THR    22      99.801  97.913  59.111  1.00  0.00            
ATOM    332 HG23 THR    22     101.324  98.957  58.897  1.00  0.00            
ATOM    333  OG1 THR    22      99.895 101.071  59.954  1.00  0.00            
ATOM    334  HG1 THR    22     100.787 100.920  60.272  1.00  0.00            
ATOM    335  C   THR    22      97.662 100.849  57.651  1.00  0.00            
ATOM    336  O   THR    22      96.662 100.197  57.848  1.00  0.00            
ATOM    337  N   LYS    23      97.616 102.106  57.127  1.00  0.00            
ATOM    338  H   LYS    23      98.474 102.615  56.968  1.00  0.00            
ATOM    339  CA  LYS    23      96.387 102.749  56.821  1.00  0.00            
ATOM    340  HA  LYS    23      95.610 102.445  57.523  1.00  0.00            
ATOM    341  CB  LYS    23      96.478 104.289  57.068  1.00  0.00            
ATOM    342  HB1 LYS    23      97.182 104.725  56.360  1.00  0.00            
ATOM    343  HB2 LYS    23      96.986 104.632  57.969  1.00  0.00            
ATOM    344  CG  LYS    23      95.166 105.069  57.206  1.00  0.00            
ATOM    345  HG1 LYS    23      94.729 105.245  56.224  1.00  0.00            
ATOM    346  HG2 LYS    23      95.333 106.092  57.544  1.00  0.00            
ATOM    347  CD  LYS    23      94.272 104.319  58.249  1.00  0.00            
ATOM    348  HD1 LYS    23      94.815 104.020  59.145  1.00  0.00            
ATOM    349  HD2 LYS    23      93.908 103.430  57.734  1.00  0.00            
ATOM    350  CE  LYS    23      93.090 105.238  58.525  1.00  0.00            
ATOM    351  HE1 LYS    23      92.133 104.740  58.686  1.00  0.00            
ATOM    352  HE2 LYS    23      92.921 105.850  57.639  1.00  0.00            
ATOM    353  NZ  LYS    23      93.327 106.161  59.677  1.00  0.00            
ATOM    354  HZ1 LYS    23      94.154 106.700  59.464  1.00  0.00            
ATOM    355  HZ2 LYS    23      92.558 106.758  59.945  1.00  0.00            
ATOM    356  HZ3 LYS    23      93.579 105.582  60.465  1.00  0.00            
ATOM    357  C   LYS    23      95.884 102.300  55.410  1.00  0.00            
ATOM    358  O   LYS    23      94.863 101.586  55.402  1.00  0.00            
ATOM    359  N   GLN    24      96.644 102.550  54.288  1.00  0.00            
ATOM    360  H   GLN    24      97.465 103.137  54.288  1.00  0.00            
ATOM    361  CA  GLN    24      96.181 102.033  53.003  1.00  0.00            
ATOM    362  HA  GLN    24      95.215 101.557  53.176  1.00  0.00            
ATOM    363  CB  GLN    24      95.997 103.088  51.966  1.00  0.00            
ATOM    364  HB1 GLN    24      95.857 102.594  51.006  1.00  0.00            
ATOM    365  HB2 GLN    24      96.936 103.637  51.898  1.00  0.00            
ATOM    366  CG  GLN    24      94.864 104.074  52.214  1.00  0.00            
ATOM    367  HG1 GLN    24      95.032 104.871  51.490  1.00  0.00            
ATOM    368  HG2 GLN    24      94.852 104.474  53.228  1.00  0.00            
ATOM    369  CD  GLN    24      93.510 103.366  51.931  1.00  0.00            
ATOM    370  OE1 GLN    24      92.725 103.105  52.847  1.00  0.00            
ATOM    371  NE2 GLN    24      93.198 102.927  50.740  1.00  0.00            
ATOM    372 HE21 GLN    24      93.755 103.053  49.906  1.00  0.00            
ATOM    373 HE22 GLN    24      92.404 102.303  50.727  1.00  0.00            
ATOM    374  C   GLN    24      97.093 100.885  52.528  1.00  0.00            
ATOM    375  O   GLN    24      98.296 101.013  52.441  1.00  0.00            
ATOM    376  N   GLY    25      96.517  99.764  52.194  1.00  0.00            
ATOM    377  H   GLY    25      95.518  99.659  52.294  1.00  0.00            
ATOM    378  CA  GLY    25      97.242  98.641  51.584  1.00  0.00            
ATOM    379  HA1 GLY    25      96.574  97.784  51.668  1.00  0.00            
ATOM    380  HA2 GLY    25      98.132  98.325  52.130  1.00  0.00            
ATOM    381  C   GLY    25      97.582  98.889  50.093  1.00  0.00            
ATOM    382  O   GLY    25      97.357  99.956  49.441  1.00  0.00            
ATOM    383  N   VAL    26      98.088  97.818  49.519  1.00  0.00            
ATOM    384  H   VAL    26      97.888  96.933  49.962  1.00  0.00            
ATOM    385  CA  VAL    26      98.619  97.763  48.109  1.00  0.00            
ATOM    386  HA  VAL    26      98.234  98.677  47.659  1.00  0.00            
ATOM    387  CB  VAL    26     100.195  97.726  48.092  1.00  0.00            
ATOM    388  HB  VAL    26     100.673  97.696  47.111  1.00  0.00            
ATOM    389  CG1 VAL    26     100.810  98.866  48.840  1.00  0.00            
ATOM    390 HG11 VAL    26     100.344  99.764  48.435  1.00  0.00            
ATOM    391 HG12 VAL    26     100.637  98.767  49.912  1.00  0.00            
ATOM    392 HG13 VAL    26     101.868  98.893  48.579  1.00  0.00            
ATOM    393  CG2 VAL    26     100.623  96.409  48.724  1.00  0.00            
ATOM    394 HG21 VAL    26     100.280  95.549  48.149  1.00  0.00            
ATOM    395 HG22 VAL    26     101.713  96.384  48.694  1.00  0.00            
ATOM    396 HG23 VAL    26     100.263  96.390  49.752  1.00  0.00            
ATOM    397  C   VAL    26      98.060  96.669  47.192  1.00  0.00            
ATOM    398  O   VAL    26      97.534  95.698  47.748  1.00  0.00            
ATOM    399  N   ALA    27      98.215  96.806  45.831  1.00  0.00            
ATOM    400  H   ALA    27      98.447  97.721  45.472  1.00  0.00            
ATOM    401  CA  ALA    27      97.742  95.921  44.773  1.00  0.00            
ATOM    402  HA  ALA    27      97.714  94.908  45.173  1.00  0.00            
ATOM    403  CB  ALA    27      96.333  96.403  44.415  1.00  0.00            
ATOM    404  HB1 ALA    27      95.724  96.244  45.306  1.00  0.00            
ATOM    405  HB2 ALA    27      96.237  97.488  44.382  1.00  0.00            
ATOM    406  HB3 ALA    27      95.840  95.859  43.611  1.00  0.00            
ATOM    407  C   ALA    27      98.645  95.925  43.510  1.00  0.00            
ATOM    408  O   ALA    27      99.593  96.729  43.375  1.00  0.00            
ATOM    409  N   GLU    28      98.346  95.066  42.469  1.00  0.00            
ATOM    410  H   GLU    28      97.513  94.507  42.580  1.00  0.00            
ATOM    411  CA  GLU    28      98.846  95.255  41.023  1.00  0.00            
ATOM    412  HA  GLU    28      99.906  95.510  41.017  1.00  0.00            
ATOM    413  CB  GLU    28      98.651  93.961  40.157  1.00  0.00            
ATOM    414  HB1 GLU    28      98.795  94.338  39.144  1.00  0.00            
ATOM    415  HB2 GLU    28      97.622  93.616  40.256  1.00  0.00            
ATOM    416  CG  GLU    28      99.810  92.954  40.516  1.00  0.00            
ATOM    417  HG1 GLU    28      99.818  92.892  41.604  1.00  0.00            
ATOM    418  HG2 GLU    28     100.739  93.420  40.186  1.00  0.00            
ATOM    419  CD  GLU    28      99.676  91.643  39.958  1.00  0.00            
ATOM    420  OE1 GLU    28      99.842  90.706  40.742  1.00  0.00            
ATOM    421  OE2 GLU    28      99.091  91.486  38.832  1.00  0.00            
ATOM    422  C   GLU    28      98.145  96.382  40.367  1.00  0.00            
ATOM    423  O   GLU    28      96.903  96.467  40.443  1.00  0.00            
ATOM    424  N   ALA    29      98.866  97.166  39.662  1.00  0.00            
ATOM    425  H   ALA    29      99.859  97.116  39.840  1.00  0.00            
ATOM    426  CA  ALA    29      98.369  98.263  38.949  1.00  0.00            
ATOM    427  HA  ALA    29      97.645  98.707  39.632  1.00  0.00            
ATOM    428  CB  ALA    29      99.449  99.324  38.633  1.00  0.00            
ATOM    429  HB1 ALA    29     100.276  98.839  38.115  1.00  0.00            
ATOM    430  HB2 ALA    29      99.034 100.150  38.055  1.00  0.00            
ATOM    431  HB3 ALA    29      99.891  99.694  39.557  1.00  0.00            
ATOM    432  C   ALA    29      97.575  97.848  37.677  1.00  0.00            
ATOM    433  O   ALA    29      97.845  96.829  37.024  1.00  0.00            
ATOM    434  N   ALA    30      96.541  98.647  37.364  1.00  0.00            
ATOM    435  H   ALA    30      96.433  99.474  37.933  1.00  0.00            
ATOM    436  CA  ALA    30      95.840  98.635  36.121  1.00  0.00            
ATOM    437  HA  ALA    30      95.393  97.640  36.119  1.00  0.00            
ATOM    438  CB  ALA    30      94.794  99.771  36.082  1.00  0.00            
ATOM    439  HB1 ALA    30      95.314 100.713  36.253  1.00  0.00            
ATOM    440  HB2 ALA    30      94.288  99.802  35.117  1.00  0.00            
ATOM    441  HB3 ALA    30      94.066  99.530  36.856  1.00  0.00            
ATOM    442  C   ALA    30      96.798  98.793  34.840  1.00  0.00            
ATOM    443  O   ALA    30      97.894  99.404  34.865  1.00  0.00            
ATOM    444  N   GLY    31      96.329  98.295  33.678  1.00  0.00            
ATOM    445  H   GLY    31      95.357  98.052  33.552  1.00  0.00            
ATOM    446  CA  GLY    31      97.215  97.785  32.580  1.00  0.00            
ATOM    447  HA1 GLY    31      98.180  98.289  32.638  1.00  0.00            
ATOM    448  HA2 GLY    31      96.833  98.056  31.595  1.00  0.00            
ATOM    449  C   GLY    31      97.300  96.255  32.604  1.00  0.00            
ATOM    450  O   GLY    31      96.631  95.445  33.358  1.00  0.00            
ATOM    451  N   LYS    32      98.282  95.769  31.800  1.00  0.00            
ATOM    452  H   LYS    32      98.897  96.411  31.323  1.00  0.00            
ATOM    453  CA  LYS    32      98.484  94.403  31.393  1.00  0.00            
ATOM    454  HA  LYS    32      97.540  93.914  31.154  1.00  0.00            
ATOM    455  CB  LYS    32      99.127  94.383  30.026  1.00  0.00            
ATOM    456  HB1 LYS    32      99.403  93.349  29.820  1.00  0.00            
ATOM    457  HB2 LYS    32     100.063  94.925  30.164  1.00  0.00            
ATOM    458  CG  LYS    32      98.122  94.983  28.998  1.00  0.00            
ATOM    459  HG1 LYS    32      97.737  95.946  29.333  1.00  0.00            
ATOM    460  HG2 LYS    32      97.325  94.262  28.819  1.00  0.00            
ATOM    461  CD  LYS    32      98.864  95.355  27.643  1.00  0.00            
ATOM    462  HD1 LYS    32      99.403  94.445  27.383  1.00  0.00            
ATOM    463  HD2 LYS    32      99.465  96.248  27.815  1.00  0.00            
ATOM    464  CE  LYS    32      97.842  95.602  26.618  1.00  0.00            
ATOM    465  HE1 LYS    32      97.213  96.433  26.940  1.00  0.00            
ATOM    466  HE2 LYS    32      97.160  94.762  26.491  1.00  0.00            
ATOM    467  NZ  LYS    32      98.590  95.987  25.422  1.00  0.00            
ATOM    468  HZ1 LYS    32      99.015  96.899  25.512  1.00  0.00            
ATOM    469  HZ2 LYS    32      99.356  95.356  25.237  1.00  0.00            
ATOM    470  HZ3 LYS    32      97.915  95.995  24.671  1.00  0.00            
ATOM    471  C   LYS    32      99.272  93.642  32.458  1.00  0.00            
ATOM    472  O   LYS    32     100.015  94.141  33.354  1.00  0.00            
ATOM    473  N   THR    33      99.177  92.309  32.299  1.00  0.00            
ATOM    474  H   THR    33      98.532  91.922  31.625  1.00  0.00            
ATOM    475  CA  THR    33      99.971  91.388  33.151  1.00  0.00            
ATOM    476  HA  THR    33     100.071  91.848  34.133  1.00  0.00            
ATOM    477  CB  THR    33      99.279  90.027  33.454  1.00  0.00            
ATOM    478  HB  THR    33      99.095  89.508  32.514  1.00  0.00            
ATOM    479  CG2 THR    33      99.887  89.131  34.576  1.00  0.00            
ATOM    480 HG21 THR    33     100.881  88.880  34.205  1.00  0.00            
ATOM    481 HG22 THR    33      99.859  89.655  35.531  1.00  0.00            
ATOM    482 HG23 THR    33      99.222  88.269  34.525  1.00  0.00            
ATOM    483  OG1 THR    33      97.997  90.375  34.044  1.00  0.00            
ATOM    484  HG1 THR    33      98.162  90.975  34.776  1.00  0.00            
ATOM    485  C   THR    33     101.367  91.174  32.594  1.00  0.00            
ATOM    486  O   THR    33     101.642  90.991  31.414  1.00  0.00            
ATOM    487  N   LYS    34     102.365  91.232  33.491  1.00  0.00            
ATOM    488  H   LYS    34     102.106  91.437  34.444  1.00  0.00            
ATOM    489  CA  LYS    34     103.729  90.822  33.261  1.00  0.00            
ATOM    490  HA  LYS    34     103.997  91.326  32.333  1.00  0.00            
ATOM    491  CB  LYS    34     104.675  91.351  34.352  1.00  0.00            
ATOM    492  HB1 LYS    34     105.658  90.940  34.125  1.00  0.00            
ATOM    493  HB2 LYS    34     104.330  91.024  35.333  1.00  0.00            
ATOM    494  CG  LYS    34     104.738  92.932  34.402  1.00  0.00            
ATOM    495  HG1 LYS    34     103.729  93.344  34.433  1.00  0.00            
ATOM    496  HG2 LYS    34     105.236  93.300  33.506  1.00  0.00            
ATOM    497  CD  LYS    34     105.423  93.513  35.580  1.00  0.00            
ATOM    498  HD1 LYS    34     106.448  93.172  35.434  1.00  0.00            
ATOM    499  HD2 LYS    34     105.064  93.118  36.532  1.00  0.00            
ATOM    500  CE  LYS    34     105.476  94.976  35.468  1.00  0.00            
ATOM    501  HE1 LYS    34     104.425  95.257  35.403  1.00  0.00            
ATOM    502  HE2 LYS    34     106.023  95.309  34.587  1.00  0.00            
ATOM    503  NZ  LYS    34     106.004  95.605  36.641  1.00  0.00            
ATOM    504  HZ1 LYS    34     106.060  96.612  36.590  1.00  0.00            
ATOM    505  HZ2 LYS    34     105.380  95.431  37.416  1.00  0.00            
ATOM    506  HZ3 LYS    34     106.876  95.231  36.989  1.00  0.00            
ATOM    507  C   LYS    34     103.892  89.299  32.923  1.00  0.00            
ATOM    508  O   LYS    34     103.543  88.426  33.696  1.00  0.00            
ATOM    509  N   GLU    35     104.524  89.004  31.797  1.00  0.00            
ATOM    510  H   GLU    35     104.910  89.789  31.291  1.00  0.00            
ATOM    511  CA  GLU    35     104.423  87.640  31.236  1.00  0.00            
ATOM    512  HA  GLU    35     103.387  87.427  30.971  1.00  0.00            
ATOM    513  CB  GLU    35     105.166  87.551  29.858  1.00  0.00            
ATOM    514  HB1 GLU    35     105.267  86.501  29.584  1.00  0.00            
ATOM    515  HB2 GLU    35     106.164  87.940  30.059  1.00  0.00            
ATOM    516  CG  GLU    35     104.623  88.373  28.742  1.00  0.00            
ATOM    517  HG1 GLU    35     104.587  89.392  29.127  1.00  0.00            
ATOM    518  HG2 GLU    35     103.585  88.113  28.537  1.00  0.00            
ATOM    519  CD  GLU    35     105.478  88.479  27.462  1.00  0.00            
ATOM    520  OE1 GLU    35     106.592  87.962  27.401  1.00  0.00            
ATOM    521  OE2 GLU    35     104.945  89.097  26.526  1.00  0.00            
ATOM    522  C   GLU    35     104.945  86.488  32.036  1.00  0.00            
ATOM    523  O   GLU    35     104.551  85.308  31.839  1.00  0.00            
ATOM    524  N   GLY    36     105.806  86.714  33.001  1.00  0.00            
ATOM    525  H   GLY    36     106.009  87.678  33.225  1.00  0.00            
ATOM    526  CA  GLY    36     106.297  85.673  33.879  1.00  0.00            
ATOM    527  HA1 GLY    36     106.936  86.102  34.651  1.00  0.00            
ATOM    528  HA2 GLY    36     106.904  84.982  33.293  1.00  0.00            
ATOM    529  C   GLY    36     105.215  84.760  34.603  1.00  0.00            
ATOM    530  O   GLY    36     105.550  83.579  34.908  1.00  0.00            
ATOM    531  N   VAL    37     103.897  85.117  34.800  1.00  0.00            
ATOM    532  H   VAL    37     103.745  86.110  34.692  1.00  0.00            
ATOM    533  CA  VAL    37     102.735  84.214  35.125  1.00  0.00            
ATOM    534  HA  VAL    37     102.820  83.965  36.184  1.00  0.00            
ATOM    535  CB  VAL    37     101.336  84.894  35.118  1.00  0.00            
ATOM    536  HB  VAL    37     100.674  84.029  35.161  1.00  0.00            
ATOM    537  CG1 VAL    37     101.087  85.904  36.253  1.00  0.00            
ATOM    538 HG11 VAL    37     101.855  86.666  36.387  1.00  0.00            
ATOM    539 HG12 VAL    37     100.044  86.193  36.128  1.00  0.00            
ATOM    540 HG13 VAL    37     101.021  85.245  37.118  1.00  0.00            
ATOM    541  CG2 VAL    37     101.083  85.641  33.717  1.00  0.00            
ATOM    542 HG21 VAL    37     100.099  86.093  33.848  1.00  0.00            
ATOM    543 HG22 VAL    37     101.926  86.320  33.586  1.00  0.00            
ATOM    544 HG23 VAL    37     100.936  84.884  32.947  1.00  0.00            
ATOM    545  C   VAL    37     102.727  82.923  34.275  1.00  0.00            
ATOM    546  O   VAL    37     102.263  81.845  34.763  1.00  0.00            
ATOM    547  N   LEU    38     103.271  82.969  33.013  1.00  0.00            
ATOM    548  H   LEU    38     103.756  83.822  32.771  1.00  0.00            
ATOM    549  CA  LEU    38     103.376  81.831  32.116  1.00  0.00            
ATOM    550  HA  LEU    38     102.549  81.145  32.300  1.00  0.00            
ATOM    551  CB  LEU    38     103.139  82.291  30.666  1.00  0.00            
ATOM    552  HB1 LEU    38     103.234  81.458  29.970  1.00  0.00            
ATOM    553  HB2 LEU    38     103.898  83.057  30.506  1.00  0.00            
ATOM    554  CG  LEU    38     101.723  82.755  30.403  1.00  0.00            
ATOM    555  HG  LEU    38     101.419  83.571  31.058  1.00  0.00            
ATOM    556  CD1 LEU    38     101.585  83.384  29.050  1.00  0.00            
ATOM    557 HD11 LEU    38     102.445  84.032  28.886  1.00  0.00            
ATOM    558 HD12 LEU    38     101.520  82.720  28.188  1.00  0.00            
ATOM    559 HD13 LEU    38     100.705  84.027  29.065  1.00  0.00            
ATOM    560  CD2 LEU    38     100.617  81.650  30.583  1.00  0.00            
ATOM    561 HD21 LEU    38      99.693  82.177  30.347  1.00  0.00            
ATOM    562 HD22 LEU    38     100.676  80.774  29.938  1.00  0.00            
ATOM    563 HD23 LEU    38     100.564  81.359  31.632  1.00  0.00            
ATOM    564  C   LEU    38     104.636  80.984  32.228  1.00  0.00            
ATOM    565  O   LEU    38     104.789  80.067  31.404  1.00  0.00            
ATOM    566  N   TYR    39     105.536  81.288  33.155  1.00  0.00            
ATOM    567  H   TYR    39     105.231  81.882  33.913  1.00  0.00            
ATOM    568  CA  TYR    39     106.816  80.597  33.317  1.00  0.00            
ATOM    569  HA  TYR    39     106.824  79.805  32.569  1.00  0.00            
ATOM    570  CB  TYR    39     108.020  81.550  33.019  1.00  0.00            
ATOM    571  HB1 TYR    39     108.844  80.953  33.410  1.00  0.00            
ATOM    572  HB2 TYR    39     107.839  82.499  33.522  1.00  0.00            
ATOM    573  CG  TYR    39     108.126  81.870  31.544  1.00  0.00            
ATOM    574  CD1 TYR    39     107.391  82.973  31.042  1.00  0.00            
ATOM    575  HD1 TYR    39     106.664  83.511  31.632  1.00  0.00            
ATOM    576  CE1 TYR    39     107.591  83.369  29.714  1.00  0.00            
ATOM    577  HE1 TYR    39     107.121  84.251  29.304  1.00  0.00            
ATOM    578  CZ  TYR    39     108.533  82.686  28.931  1.00  0.00            
ATOM    579  OH  TYR    39     108.729  83.143  27.705  1.00  0.00            
ATOM    580  HH  TYR    39     108.193  83.934  27.617  1.00  0.00            
ATOM    581  CE2 TYR    39     109.348  81.667  29.454  1.00  0.00            
ATOM    582  HE2 TYR    39     110.103  81.179  28.854  1.00  0.00            
ATOM    583  CD2 TYR    39     109.159  81.226  30.775  1.00  0.00            
ATOM    584  HD2 TYR    39     109.681  80.364  31.164  1.00  0.00            
ATOM    585  C   TYR    39     106.988  79.972  34.764  1.00  0.00            
ATOM    586  O   TYR    39     106.466  80.461  35.771  1.00  0.00            
ATOM    587  N   VAL    40     107.880  78.971  34.777  1.00  0.00            
ATOM    588  H   VAL    40     108.264  78.702  33.882  1.00  0.00            
ATOM    589  CA  VAL    40     108.529  78.431  36.023  1.00  0.00            
ATOM    590  HA  VAL    40     107.766  78.228  36.774  1.00  0.00            
ATOM    591  CB  VAL    40     109.324  77.130  35.686  1.00  0.00            
ATOM    592  HB  VAL    40     109.720  76.874  36.669  1.00  0.00            
ATOM    593  CG1 VAL    40     108.598  75.866  35.220  1.00  0.00            
ATOM    594 HG11 VAL    40     109.237  74.992  35.348  1.00  0.00            
ATOM    595 HG12 VAL    40     107.756  75.829  35.910  1.00  0.00            
ATOM    596 HG13 VAL    40     108.302  76.166  34.215  1.00  0.00            
ATOM    597  CG2 VAL    40     110.435  77.476  34.699  1.00  0.00            
ATOM    598 HG21 VAL    40     111.176  76.677  34.669  1.00  0.00            
ATOM    599 HG22 VAL    40     110.115  77.702  33.682  1.00  0.00            
ATOM    600 HG23 VAL    40     110.981  78.326  35.108  1.00  0.00            
ATOM    601  C   VAL    40     109.433  79.419  36.842  1.00  0.00            
ATOM    602  O   VAL    40     109.743  80.507  36.299  1.00  0.00            
ATOM    603  N   GLY    41     109.702  79.214  38.148  1.00  0.00            
ATOM    604  H   GLY    41     109.272  78.465  38.670  1.00  0.00            
ATOM    605  CA  GLY    41     110.018  80.456  38.986  1.00  0.00            
ATOM    606  HA1 GLY    41     109.767  81.350  38.416  1.00  0.00            
ATOM    607  HA2 GLY    41     111.080  80.352  39.212  1.00  0.00            
ATOM    608  C   GLY    41     109.105  80.567  40.223  1.00  0.00            
ATOM    609  O   GLY    41     107.997  79.993  40.201  1.00  0.00            
ATOM    610  N   SER    42     109.472  81.354  41.278  1.00  0.00            
ATOM    611  H   SER    42     110.312  81.912  41.220  1.00  0.00            
ATOM    612  CA  SER    42     108.452  81.785  42.251  1.00  0.00            
ATOM    613  HA  SER    42     107.536  81.939  41.681  1.00  0.00            
ATOM    614  CB  SER    42     108.052  80.686  43.302  1.00  0.00            
ATOM    615  HB1 SER    42     108.554  80.892  44.247  1.00  0.00            
ATOM    616  HB2 SER    42     108.386  79.729  42.902  1.00  0.00            
ATOM    617  OG  SER    42     106.655  80.710  43.445  1.00  0.00            
ATOM    618  HG  SER    42     106.424  80.029  44.082  1.00  0.00            
ATOM    619  C   SER    42     108.915  83.051  43.014  1.00  0.00            
ATOM    620  O   SER    42     110.063  83.531  42.939  1.00  0.00            
ATOM    621  N   LYS    43     107.994  83.586  43.851  1.00  0.00            
ATOM    622  H   LYS    43     107.081  83.159  43.785  1.00  0.00            
ATOM    623  CA  LYS    43     108.256  84.585  44.794  1.00  0.00            
ATOM    624  HA  LYS    43     109.085  85.162  44.386  1.00  0.00            
ATOM    625  CB  LYS    43     107.081  85.586  44.944  1.00  0.00            
ATOM    626  HB1 LYS    43     107.378  86.309  45.704  1.00  0.00            
ATOM    627  HB2 LYS    43     106.297  85.015  45.440  1.00  0.00            
ATOM    628  CG  LYS    43     106.512  86.243  43.710  1.00  0.00            
ATOM    629  HG1 LYS    43     106.061  85.482  43.073  1.00  0.00            
ATOM    630  HG2 LYS    43     107.333  86.764  43.216  1.00  0.00            
ATOM    631  CD  LYS    43     105.392  87.341  43.937  1.00  0.00            
ATOM    632  HD1 LYS    43     105.717  88.074  44.675  1.00  0.00            
ATOM    633  HD2 LYS    43     104.488  86.882  44.337  1.00  0.00            
ATOM    634  CE  LYS    43     105.101  88.227  42.772  1.00  0.00            
ATOM    635  HE1 LYS    43     104.759  87.545  41.993  1.00  0.00            
ATOM    636  HE2 LYS    43     106.027  88.665  42.400  1.00  0.00            
ATOM    637  NZ  LYS    43     104.030  89.176  43.062  1.00  0.00            
ATOM    638  HZ1 LYS    43     104.338  89.877  43.720  1.00  0.00            
ATOM    639  HZ2 LYS    43     103.680  89.708  42.279  1.00  0.00            
ATOM    640  HZ3 LYS    43     103.274  88.645  43.472  1.00  0.00            
ATOM    641  C   LYS    43     108.846  84.023  46.156  1.00  0.00            
ATOM    642  O   LYS    43     108.551  82.866  46.485  1.00  0.00            
ATOM    643  N   THR    44     109.633  84.809  46.931  1.00  0.00            
ATOM    644  H   THR    44     110.014  85.656  46.535  1.00  0.00            
ATOM    645  CA  THR    44     110.149  84.324  48.254  1.00  0.00            
ATOM    646  HA  THR    44     110.358  83.265  48.102  1.00  0.00            
ATOM    647  CB  THR    44     111.461  84.971  48.725  1.00  0.00            
ATOM    648  HB  THR    44     111.906  84.491  49.597  1.00  0.00            
ATOM    649  CG2 THR    44     112.667  84.971  47.666  1.00  0.00            
ATOM    650 HG21 THR    44     113.334  85.763  48.006  1.00  0.00            
ATOM    651 HG22 THR    44     113.096  83.970  47.635  1.00  0.00            
ATOM    652 HG23 THR    44     112.290  85.297  46.697  1.00  0.00            
ATOM    653  OG1 THR    44     111.242  86.371  48.939  1.00  0.00            
ATOM    654  HG1 THR    44     112.089  86.786  49.116  1.00  0.00            
ATOM    655  C   THR    44     109.096  84.456  49.386  1.00  0.00            
ATOM    656  O   THR    44     108.142  85.202  49.302  1.00  0.00            
ATOM    657  N   LYS    45     109.380  83.723  50.480  1.00  0.00            
ATOM    658  H   LYS    45     110.134  83.051  50.504  1.00  0.00            
ATOM    659  CA  LYS    45     108.488  83.694  51.676  1.00  0.00            
ATOM    660  HA  LYS    45     107.475  83.993  51.409  1.00  0.00            
ATOM    661  CB  LYS    45     108.330  82.348  52.301  1.00  0.00            
ATOM    662  HB1 LYS    45     108.257  82.409  53.388  1.00  0.00            
ATOM    663  HB2 LYS    45     109.288  81.845  52.167  1.00  0.00            
ATOM    664  CG  LYS    45     107.283  81.433  51.739  1.00  0.00            
ATOM    665  HG1 LYS    45     107.566  81.222  50.708  1.00  0.00            
ATOM    666  HG2 LYS    45     106.306  81.916  51.697  1.00  0.00            
ATOM    667  CD  LYS    45     107.021  80.050  52.381  1.00  0.00            
ATOM    668  HD1 LYS    45     107.988  79.665  52.703  1.00  0.00            
ATOM    669  HD2 LYS    45     106.492  79.363  51.722  1.00  0.00            
ATOM    670  CE  LYS    45     106.071  80.128  53.661  1.00  0.00            
ATOM    671  HE1 LYS    45     105.048  80.384  53.386  1.00  0.00            
ATOM    672  HE2 LYS    45     106.499  80.870  54.336  1.00  0.00            
ATOM    673  NZ  LYS    45     106.136  78.879  54.415  1.00  0.00            
ATOM    674  HZ1 LYS    45     105.939  78.157  53.738  1.00  0.00            
ATOM    675  HZ2 LYS    45     106.934  78.678  55.002  1.00  0.00            
ATOM    676  HZ3 LYS    45     105.350  78.982  55.042  1.00  0.00            
ATOM    677  C   LYS    45     108.893  84.703  52.757  1.00  0.00            
ATOM    678  O   LYS    45     107.972  85.213  53.452  1.00  0.00            
ATOM    679  N   GLU    46     110.173  84.971  52.975  1.00  0.00            
ATOM    680  H   GLU    46     110.803  84.343  52.497  1.00  0.00            
ATOM    681  CA  GLU    46     110.715  86.016  53.969  1.00  0.00            
ATOM    682  HA  GLU    46     110.527  85.571  54.946  1.00  0.00            
ATOM    683  CB  GLU    46     112.202  86.208  53.705  1.00  0.00            
ATOM    684  HB1 GLU    46     112.512  87.108  54.237  1.00  0.00            
ATOM    685  HB2 GLU    46     112.455  86.402  52.663  1.00  0.00            
ATOM    686  CG  GLU    46     113.020  85.081  54.275  1.00  0.00            
ATOM    687  HG1 GLU    46     112.517  84.676  55.153  1.00  0.00            
ATOM    688  HG2 GLU    46     113.957  85.493  54.652  1.00  0.00            
ATOM    689  CD  GLU    46     113.283  84.011  53.248  1.00  0.00            
ATOM    690  OE1 GLU    46     112.695  83.986  52.118  1.00  0.00            
ATOM    691  OE2 GLU    46     114.125  83.173  53.436  1.00  0.00            
ATOM    692  C   GLU    46     109.975  87.326  53.789  1.00  0.00            
ATOM    693  O   GLU    46     109.696  87.855  52.713  1.00  0.00            
ATOM    694  N   GLY    47     109.559  87.857  54.914  1.00  0.00            
ATOM    695  H   GLY    47     109.963  87.423  55.733  1.00  0.00            
ATOM    696  CA  GLY    47     108.654  88.916  55.259  1.00  0.00            
ATOM    697  HA1 GLY    47     108.541  88.982  56.341  1.00  0.00            
ATOM    698  HA2 GLY    47     107.655  88.674  54.896  1.00  0.00            
ATOM    699  C   GLY    47     108.995  90.290  54.651  1.00  0.00            
ATOM    700  O   GLY    47     110.075  90.843  54.582  1.00  0.00            
ATOM    701  N   VAL    48     107.877  90.840  54.223  1.00  0.00            
ATOM    702  H   VAL    48     106.990  90.373  54.351  1.00  0.00            
ATOM    703  CA  VAL    48     107.822  92.256  53.778  1.00  0.00            
ATOM    704  HA  VAL    48     108.558  92.215  52.975  1.00  0.00            
ATOM    705  CB  VAL    48     106.412  92.631  53.130  1.00  0.00            
ATOM    706  HB  VAL    48     106.415  93.686  52.857  1.00  0.00            
ATOM    707  CG1 VAL    48     106.148  91.885  51.816  1.00  0.00            
ATOM    708 HG11 VAL    48     105.963  90.811  51.864  1.00  0.00            
ATOM    709 HG12 VAL    48     105.253  92.264  51.323  1.00  0.00            
ATOM    710 HG13 VAL    48     106.951  92.119  51.119  1.00  0.00            
ATOM    711  CG2 VAL    48     105.199  92.319  54.044  1.00  0.00            
ATOM    712 HG21 VAL    48     105.131  93.069  54.833  1.00  0.00            
ATOM    713 HG22 VAL    48     104.226  92.379  53.557  1.00  0.00            
ATOM    714 HG23 VAL    48     105.260  91.300  54.427  1.00  0.00            
ATOM    715  C   VAL    48     108.212  93.279  54.822  1.00  0.00            
ATOM    716  O   VAL    48     107.807  93.140  56.009  1.00  0.00            
ATOM    717  N   VAL    49     108.807  94.450  54.407  1.00  0.00            
ATOM    718  H   VAL    49     108.978  94.536  53.415  1.00  0.00            
ATOM    719  CA  VAL    49     109.278  95.551  55.313  1.00  0.00            
ATOM    720  HA  VAL    49     110.162  95.181  55.832  1.00  0.00            
ATOM    721  CB  VAL    49     109.767  96.697  54.436  1.00  0.00            
ATOM    722  HB  VAL    49     110.258  96.319  53.540  1.00  0.00            
ATOM    723  CG1 VAL    49     108.789  97.731  53.879  1.00  0.00            
ATOM    724 HG11 VAL    49     108.421  98.435  54.625  1.00  0.00            
ATOM    725 HG12 VAL    49     109.375  98.362  53.211  1.00  0.00            
ATOM    726 HG13 VAL    49     107.953  97.243  53.377  1.00  0.00            
ATOM    727  CG2 VAL    49     110.797  97.464  55.294  1.00  0.00            
ATOM    728 HG21 VAL    49     110.287  97.896  56.156  1.00  0.00            
ATOM    729 HG22 VAL    49     111.423  96.711  55.774  1.00  0.00            
ATOM    730 HG23 VAL    49     111.342  98.226  54.738  1.00  0.00            
ATOM    731  C   VAL    49     108.220  96.034  56.224  1.00  0.00            
ATOM    732  O   VAL    49     108.479  96.487  57.357  1.00  0.00            
ATOM    733  N   HIE    50     106.930  96.057  55.833  1.00  0.00            
ATOM    734  H   HIE    50     106.788  95.615  54.935  1.00  0.00            
ATOM    735  CA  HIE    50     105.922  96.921  56.451  1.00  0.00            
ATOM    736  HA  HIE    50     106.477  97.727  56.931  1.00  0.00            
ATOM    737  CB  HIE    50     105.118  97.634  55.352  1.00  0.00            
ATOM    738  HB1 HIE    50     105.847  98.112  54.697  1.00  0.00            
ATOM    739  HB2 HIE    50     104.433  98.352  55.803  1.00  0.00            
ATOM    740  CG  HIE    50     104.358  96.623  54.561  1.00  0.00            
ATOM    741  ND1 HIE    50     104.929  95.877  53.535  1.00  0.00            
ATOM    742  CE1 HIE    50     103.917  95.220  52.932  1.00  0.00            
ATOM    743  HE1 HIE    50     104.040  94.560  52.085  1.00  0.00            
ATOM    744  NE2 HIE    50     102.709  95.563  53.480  1.00  0.00            
ATOM    745  HE2 HIE    50     101.825  95.248  53.104  1.00  0.00            
ATOM    746  CD2 HIE    50     102.970  96.443  54.539  1.00  0.00            
ATOM    747  HD2 HIE    50     102.249  96.860  55.228  1.00  0.00            
ATOM    748  C   HIE    50     105.052  96.131  57.495  1.00  0.00            
ATOM    749  O   HIE    50     103.893  96.465  57.792  1.00  0.00            
ATOM    750  N   GLY    51     105.533  95.006  58.027  1.00  0.00            
ATOM    751  H   GLY    51     106.519  94.891  57.844  1.00  0.00            
ATOM    752  CA  GLY    51     104.698  93.968  58.574  1.00  0.00            
ATOM    753  HA1 GLY    51     105.255  93.034  58.507  1.00  0.00            
ATOM    754  HA2 GLY    51     103.922  93.905  57.812  1.00  0.00            
ATOM    755  C   GLY    51     104.134  94.088  59.923  1.00  0.00            
ATOM    756  O   GLY    51     104.595  94.901  60.775  1.00  0.00            
ATOM    757  N   VAL    52     103.173  93.220  60.219  1.00  0.00            
ATOM    758  H   VAL    52     103.012  92.369  59.700  1.00  0.00            
ATOM    759  CA  VAL    52     102.271  93.275  61.346  1.00  0.00            
ATOM    760  HA  VAL    52     102.793  94.001  61.969  1.00  0.00            
ATOM    761  CB  VAL    52     100.844  93.725  61.023  1.00  0.00            
ATOM    762  HB  VAL    52     100.268  93.671  61.947  1.00  0.00            
ATOM    763  CG1 VAL    52     100.840  95.220  60.749  1.00  0.00            
ATOM    764 HG11 VAL    52      99.824  95.602  60.650  1.00  0.00            
ATOM    765 HG12 VAL    52     101.383  95.675  61.578  1.00  0.00            
ATOM    766 HG13 VAL    52     101.192  95.481  59.752  1.00  0.00            
ATOM    767  CG2 VAL    52     100.151  92.869  59.958  1.00  0.00            
ATOM    768 HG21 VAL    52     100.300  91.817  60.204  1.00  0.00            
ATOM    769 HG22 VAL    52      99.065  92.958  59.998  1.00  0.00            
ATOM    770 HG23 VAL    52     100.539  93.004  58.949  1.00  0.00            
ATOM    771  C   VAL    52     102.250  92.028  62.207  1.00  0.00            
ATOM    772  O   VAL    52     102.396  90.946  61.736  1.00  0.00            
ATOM    773  N   ALA    53     101.960  92.220  63.517  1.00  0.00            
ATOM    774  H   ALA    53     101.979  93.183  63.822  1.00  0.00            
ATOM    775  CA  ALA    53     101.588  91.132  64.502  1.00  0.00            
ATOM    776  HA  ALA    53     102.376  90.396  64.342  1.00  0.00            
ATOM    777  CB  ALA    53     101.848  91.648  65.920  1.00  0.00            
ATOM    778  HB1 ALA    53     101.068  92.321  66.277  1.00  0.00            
ATOM    779  HB2 ALA    53     101.759  90.794  66.591  1.00  0.00            
ATOM    780  HB3 ALA    53     102.817  92.112  66.100  1.00  0.00            
ATOM    781  C   ALA    53     100.214  90.541  64.314  1.00  0.00            
ATOM    782  O   ALA    53      99.348  91.300  63.840  1.00  0.00            
ATOM    783  N   THR    54     100.047  89.223  64.433  1.00  0.00            
ATOM    784  H   THR    54     100.812  88.635  64.732  1.00  0.00            
ATOM    785  CA  THR    54      98.848  88.426  63.963  1.00  0.00            
ATOM    786  HA  THR    54      98.258  88.934  63.200  1.00  0.00            
ATOM    787  CB  THR    54      99.392  87.231  63.136  1.00  0.00            
ATOM    788  HB  THR    54      98.581  86.538  62.914  1.00  0.00            
ATOM    789  CG2 THR    54      99.903  87.730  61.826  1.00  0.00            
ATOM    790 HG21 THR    54     100.277  86.898  61.230  1.00  0.00            
ATOM    791 HG22 THR    54      99.068  88.243  61.349  1.00  0.00            
ATOM    792 HG23 THR    54     100.745  88.402  61.993  1.00  0.00            
ATOM    793  OG1 THR    54     100.488  86.522  63.674  1.00  0.00            
ATOM    794  HG1 THR    54     101.316  86.946  63.436  1.00  0.00            
ATOM    795  C   THR    54      97.865  88.033  65.023  1.00  0.00            
ATOM    796  O   THR    54      96.696  87.869  64.807  1.00  0.00            
ATOM    797  N   VAL    55      98.365  87.876  66.225  1.00  0.00            
ATOM    798  H   VAL    55      99.369  87.984  66.242  1.00  0.00            
ATOM    799  CA  VAL    55      97.632  87.291  67.323  1.00  0.00            
ATOM    800  HA  VAL    55      96.704  86.869  66.939  1.00  0.00            
ATOM    801  CB  VAL    55      98.248  86.060  68.042  1.00  0.00            
ATOM    802  HB  VAL    55      97.452  85.716  68.702  1.00  0.00            
ATOM    803  CG1 VAL    55      98.591  84.943  67.061  1.00  0.00            
ATOM    804 HG11 VAL    55      98.887  84.093  67.678  1.00  0.00            
ATOM    805 HG12 VAL    55      97.821  84.680  66.336  1.00  0.00            
ATOM    806 HG13 VAL    55      99.544  85.211  66.605  1.00  0.00            
ATOM    807  CG2 VAL    55      99.399  86.418  68.910  1.00  0.00            
ATOM    808 HG21 VAL    55      99.983  85.536  69.174  1.00  0.00            
ATOM    809 HG22 VAL    55     100.020  87.168  68.421  1.00  0.00            
ATOM    810 HG23 VAL    55      99.137  87.037  69.768  1.00  0.00            
ATOM    811  C   VAL    55      97.228  88.356  68.340  1.00  0.00            
ATOM    812  O   VAL    55      97.981  89.268  68.709  1.00  0.00            
ATOM    813  N   ALA    56      95.957  88.396  68.753  1.00  0.00            
ATOM    814  H   ALA    56      95.347  87.633  68.496  1.00  0.00            
ATOM    815  CA  ALA    56      95.224  89.279  69.633  1.00  0.00            
ATOM    816  HA  ALA    56      94.957  90.179  69.078  1.00  0.00            
ATOM    817  CB  ALA    56      93.902  88.643  70.076  1.00  0.00            
ATOM    818  HB1 ALA    56      93.100  88.736  69.344  1.00  0.00            
ATOM    819  HB2 ALA    56      94.049  87.620  70.422  1.00  0.00            
ATOM    820  HB3 ALA    56      93.547  89.208  70.938  1.00  0.00            
ATOM    821  C   ALA    56      95.996  89.776  70.852  1.00  0.00            
ATOM    822  O   ALA    56      96.114  90.966  70.942  1.00  0.00            
ATOM    823  N   GLU    57      96.818  88.977  71.578  1.00  0.00            
ATOM    824  H   GLU    57      96.643  87.985  71.517  1.00  0.00            
ATOM    825  CA  GLU    57      97.654  89.455  72.691  1.00  0.00            
ATOM    826  HA  GLU    57      97.082  90.033  73.416  1.00  0.00            
ATOM    827  CB  GLU    57      98.140  88.201  73.472  1.00  0.00            
ATOM    828  HB1 GLU    57      98.995  88.449  74.101  1.00  0.00            
ATOM    829  HB2 GLU    57      98.449  87.403  72.798  1.00  0.00            
ATOM    830  CG  GLU    57      97.045  87.700  74.434  1.00  0.00            
ATOM    831  HG1 GLU    57      97.404  86.722  74.753  1.00  0.00            
ATOM    832  HG2 GLU    57      96.116  87.532  73.890  1.00  0.00            
ATOM    833  CD  GLU    57      96.728  88.507  75.650  1.00  0.00            
ATOM    834  OE1 GLU    57      96.002  87.971  76.549  1.00  0.00            
ATOM    835  OE2 GLU    57      97.270  89.611  75.903  1.00  0.00            
ATOM    836  C   GLU    57      98.830  90.378  72.332  1.00  0.00            
ATOM    837  O   GLU    57      99.094  91.363  73.041  1.00  0.00            
ATOM    838  N   LYS    58      99.442  90.145  71.149  1.00  0.00            
ATOM    839  H   LYS    58      99.150  89.449  70.477  1.00  0.00            
ATOM    840  CA  LYS    58     100.375  91.092  70.598  1.00  0.00            
ATOM    841  HA  LYS    58     100.875  91.537  71.459  1.00  0.00            
ATOM    842  CB  LYS    58     101.371  90.332  69.735  1.00  0.00            
ATOM    843  HB1 LYS    58     101.939  91.013  69.102  1.00  0.00            
ATOM    844  HB2 LYS    58     100.752  89.606  69.208  1.00  0.00            
ATOM    845  CG  LYS    58     102.361  89.512  70.619  1.00  0.00            
ATOM    846  HG1 LYS    58     101.809  88.728  71.137  1.00  0.00            
ATOM    847  HG2 LYS    58     102.880  90.136  71.346  1.00  0.00            
ATOM    848  CD  LYS    58     103.360  88.942  69.594  1.00  0.00            
ATOM    849  HD1 LYS    58     103.778  89.686  68.917  1.00  0.00            
ATOM    850  HD2 LYS    58     102.902  88.187  68.955  1.00  0.00            
ATOM    851  CE  LYS    58     104.525  88.385  70.386  1.00  0.00            
ATOM    852  HE1 LYS    58     104.816  89.228  71.012  1.00  0.00            
ATOM    853  HE2 LYS    58     105.409  88.173  69.785  1.00  0.00            
ATOM    854  NZ  LYS    58     104.082  87.220  71.185  1.00  0.00            
ATOM    855  HZ1 LYS    58     103.867  86.442  70.578  1.00  0.00            
ATOM    856  HZ2 LYS    58     104.846  86.979  71.801  1.00  0.00            
ATOM    857  HZ3 LYS    58     103.218  87.413  71.671  1.00  0.00            
ATOM    858  C   LYS    58      99.693  92.301  69.860  1.00  0.00            
ATOM    859  O   LYS    58     100.274  93.369  69.922  1.00  0.00            
ATOM    860  N   THR    59      98.500  92.228  69.293  1.00  0.00            
ATOM    861  H   THR    59      97.969  91.370  69.335  1.00  0.00            
ATOM    862  CA  THR    59      97.904  93.286  68.584  1.00  0.00            
ATOM    863  HA  THR    59      98.703  93.792  68.042  1.00  0.00            
ATOM    864  CB  THR    59      96.891  92.913  67.525  1.00  0.00            
ATOM    865  HB  THR    59      96.331  93.778  67.170  1.00  0.00            
ATOM    866  CG2 THR    59      97.587  92.199  66.371  1.00  0.00            
ATOM    867 HG21 THR    59      98.153  91.381  66.816  1.00  0.00            
ATOM    868 HG22 THR    59      96.852  91.793  65.676  1.00  0.00            
ATOM    869 HG23 THR    59      98.278  92.835  65.818  1.00  0.00            
ATOM    870  OG1 THR    59      96.027  91.983  68.140  1.00  0.00            
ATOM    871  HG1 THR    59      95.554  91.551  67.425  1.00  0.00            
ATOM    872  C   THR    59      97.321  94.409  69.525  1.00  0.00            
ATOM    873  O   THR    59      97.596  95.588  69.225  1.00  0.00            
ATOM    874  N   LYS    60      96.724  94.081  70.662  1.00  0.00            
ATOM    875  H   LYS    60      96.515  93.108  70.833  1.00  0.00            
ATOM    876  CA  LYS    60      96.329  95.084  71.669  1.00  0.00            
ATOM    877  HA  LYS    60      95.720  95.837  71.168  1.00  0.00            
ATOM    878  CB  LYS    60      95.441  94.351  72.727  1.00  0.00            
ATOM    879  HB1 LYS    60      94.575  93.963  72.189  1.00  0.00            
ATOM    880  HB2 LYS    60      95.024  95.112  73.387  1.00  0.00            
ATOM    881  CG  LYS    60      96.055  93.378  73.773  1.00  0.00            
ATOM    882  HG1 LYS    60      96.858  93.900  74.294  1.00  0.00            
ATOM    883  HG2 LYS    60      96.616  92.574  73.296  1.00  0.00            
ATOM    884  CD  LYS    60      95.018  92.680  74.500  1.00  0.00            
ATOM    885  HD1 LYS    60      94.271  93.321  74.968  1.00  0.00            
ATOM    886  HD2 LYS    60      95.467  92.088  75.298  1.00  0.00            
ATOM    887  CE  LYS    60      94.181  91.652  73.746  1.00  0.00            
ATOM    888  HE1 LYS    60      94.759  90.767  73.478  1.00  0.00            
ATOM    889  HE2 LYS    60      93.652  92.109  72.909  1.00  0.00            
ATOM    890  NZ  LYS    60      93.115  91.244  74.609  1.00  0.00            
ATOM    891  HZ1 LYS    60      92.376  91.926  74.698  1.00  0.00            
ATOM    892  HZ2 LYS    60      92.644  90.417  74.272  1.00  0.00            
ATOM    893  HZ3 LYS    60      93.387  90.780  75.464  1.00  0.00            
ATOM    894  C   LYS    60      97.477  95.891  72.317  1.00  0.00            
ATOM    895  O   LYS    60      97.312  97.084  72.404  1.00  0.00            
ATOM    896  N   GLU    61      98.637  95.233  72.671  1.00  0.00            
ATOM    897  H   GLU    61      98.705  94.240  72.503  1.00  0.00            
ATOM    898  CA  GLU    61      99.834  95.856  73.317  1.00  0.00            
ATOM    899  HA  GLU    61      99.426  96.331  74.209  1.00  0.00            
ATOM    900  CB  GLU    61     100.781  94.790  73.876  1.00  0.00            
ATOM    901  HB1 GLU    61     101.283  94.228  73.088  1.00  0.00            
ATOM    902  HB2 GLU    61     100.141  94.079  74.399  1.00  0.00            
ATOM    903  CG  GLU    61     101.915  95.405  74.677  1.00  0.00            
ATOM    904  HG1 GLU    61     101.527  96.198  75.316  1.00  0.00            
ATOM    905  HG2 GLU    61     102.633  95.863  73.996  1.00  0.00            
ATOM    906  CD  GLU    61     102.667  94.366  75.555  1.00  0.00            
ATOM    907  OE1 GLU    61     102.175  93.178  75.695  1.00  0.00            
ATOM    908  OE2 GLU    61     103.746  94.698  76.104  1.00  0.00            
ATOM    909  C   GLU    61     100.443  96.969  72.402  1.00  0.00            
ATOM    910  O   GLU    61     100.864  98.012  72.848  1.00  0.00            
ATOM    911  N   GLN    62     100.603  96.707  71.116  1.00  0.00            
ATOM    912  H   GLN    62     100.152  95.819  70.952  1.00  0.00            
ATOM    913  CA  GLN    62     100.875  97.665  70.038  1.00  0.00            
ATOM    914  HA  GLN    62     101.849  98.086  70.288  1.00  0.00            
ATOM    915  CB  GLN    62     101.033  96.970  68.686  1.00  0.00            
ATOM    916  HB1 GLN    62     100.782  97.795  68.020  1.00  0.00            
ATOM    917  HB2 GLN    62     100.217  96.260  68.554  1.00  0.00            
ATOM    918  CG  GLN    62     102.364  96.282  68.357  1.00  0.00            
ATOM    919  HG1 GLN    62     102.464  95.366  68.939  1.00  0.00            
ATOM    920  HG2 GLN    62     103.256  96.870  68.574  1.00  0.00            
ATOM    921  CD  GLN    62     102.540  95.870  66.852  1.00  0.00            
ATOM    922  OE1 GLN    62     101.772  96.289  65.958  1.00  0.00            
ATOM    923  NE2 GLN    62     103.585  95.188  66.564  1.00  0.00            
ATOM    924 HE21 GLN    62     104.192  94.946  67.334  1.00  0.00            
ATOM    925 HE22 GLN    62     103.884  95.077  65.606  1.00  0.00            
ATOM    926  C   GLN    62      99.954  98.876  70.037  1.00  0.00            
ATOM    927  O   GLN    62     100.445  99.996  70.013  1.00  0.00            
ATOM    928  N   VAL    63      98.627  98.797  70.126  1.00  0.00            
ATOM    929  H   VAL    63      98.226  97.874  70.041  1.00  0.00            
ATOM    930  CA  VAL    63      97.709  99.905  70.364  1.00  0.00            
ATOM    931  HA  VAL    63      97.867 100.715  69.651  1.00  0.00            
ATOM    932  CB  VAL    63      96.241  99.535  70.071  1.00  0.00            
ATOM    933  HB  VAL    63      95.910  98.776  70.780  1.00  0.00            
ATOM    934  CG1 VAL    63      95.350 100.760  70.249  1.00  0.00            
ATOM    935 HG11 VAL    63      95.123 100.836  71.313  1.00  0.00            
ATOM    936 HG12 VAL    63      95.797 101.653  69.811  1.00  0.00            
ATOM    937 HG13 VAL    63      94.358 100.685  69.803  1.00  0.00            
ATOM    938  CG2 VAL    63      96.066  99.140  68.580  1.00  0.00            
ATOM    939 HG21 VAL    63      96.394  98.111  68.434  1.00  0.00            
ATOM    940 HG22 VAL    63      95.010  99.019  68.339  1.00  0.00            
ATOM    941 HG23 VAL    63      96.724  99.720  67.933  1.00  0.00            
ATOM    942  C   VAL    63      97.893 100.603  71.713  1.00  0.00            
ATOM    943  O   VAL    63      97.898 101.822  71.779  1.00  0.00            
ATOM    944  N   THR    64      98.180  99.806  72.804  1.00  0.00            
ATOM    945  H   THR    64      98.185  98.810  72.635  1.00  0.00            
ATOM    946  CA  THR    64      98.355 100.378  74.105  1.00  0.00            
ATOM    947  HA  THR    64      97.645 101.173  74.336  1.00  0.00            
ATOM    948  CB  THR    64      98.081  99.335  75.224  1.00  0.00            
ATOM    949  HB  THR    64      98.516  99.672  76.165  1.00  0.00            
ATOM    950  CG2 THR    64      96.622  98.895  75.379  1.00  0.00            
ATOM    951 HG21 THR    64      96.309  98.263  74.548  1.00  0.00            
ATOM    952 HG22 THR    64      96.677  98.343  76.317  1.00  0.00            
ATOM    953 HG23 THR    64      95.893  99.681  75.578  1.00  0.00            
ATOM    954  OG1 THR    64      98.677  98.088  74.893  1.00  0.00            
ATOM    955  HG1 THR    64      99.558  98.175  74.522  1.00  0.00            
ATOM    956  C   THR    64      99.686 101.261  74.187  1.00  0.00            
ATOM    957  O   THR    64      99.922 101.852  75.236  1.00  0.00            
ATOM    958  N   ASN    65     100.555 101.205  73.166  1.00  0.00            
ATOM    959  H   ASN    65     100.509 100.403  72.554  1.00  0.00            
ATOM    960  CA  ASN    65     101.770 102.058  73.090  1.00  0.00            
ATOM    961  HA  ASN    65     101.889 102.524  74.068  1.00  0.00            
ATOM    962  CB  ASN    65     102.972 101.131  73.050  1.00  0.00            
ATOM    963  HB1 ASN    65     103.888 101.721  73.016  1.00  0.00            
ATOM    964  HB2 ASN    65     102.870 100.419  72.230  1.00  0.00            
ATOM    965  CG  ASN    65     103.141 100.380  74.391  1.00  0.00            
ATOM    966  OD1 ASN    65     103.460 101.005  75.380  1.00  0.00            
ATOM    967  ND2 ASN    65     102.942  99.096  74.475  1.00  0.00            
ATOM    968 HD21 ASN    65     102.437  98.560  73.784  1.00  0.00            
ATOM    969 HD22 ASN    65     103.224  98.679  75.351  1.00  0.00            
ATOM    970  C   ASN    65     101.795 103.172  72.071  1.00  0.00            
ATOM    971  O   ASN    65     102.864 103.723  71.789  1.00  0.00            
ATOM    972  N   VAL    66     100.628 103.546  71.482  1.00  0.00            
ATOM    973  H   VAL    66      99.784 103.037  71.702  1.00  0.00            
ATOM    974  CA  VAL    66     100.520 104.575  70.403  1.00  0.00            
ATOM    975  HA  VAL    66     101.389 104.401  69.768  1.00  0.00            
ATOM    976  CB  VAL    66      99.286 104.423  69.557  1.00  0.00            
ATOM    977  HB  VAL    66      98.403 104.416  70.196  1.00  0.00            
ATOM    978  CG1 VAL    66      99.260 105.489  68.491  1.00  0.00            
ATOM    979 HG11 VAL    66      98.636 105.127  67.673  1.00  0.00            
ATOM    980 HG12 VAL    66      98.928 106.432  68.924  1.00  0.00            
ATOM    981 HG13 VAL    66     100.260 105.507  68.056  1.00  0.00            
ATOM    982  CG2 VAL    66      99.418 103.074  68.827  1.00  0.00            
ATOM    983 HG21 VAL    66      99.479 102.267  69.556  1.00  0.00            
ATOM    984 HG22 VAL    66      98.428 102.908  68.400  1.00  0.00            
ATOM    985 HG23 VAL    66     100.191 103.098  68.059  1.00  0.00            
ATOM    986  C   VAL    66     100.688 105.979  71.068  1.00  0.00            
ATOM    987  O   VAL    66      99.854 106.334  71.904  1.00  0.00            
ATOM    988  N   GLY    67     101.779 106.600  70.609  1.00  0.00            
ATOM    989  H   GLY    67     102.409 106.087  70.009  1.00  0.00            
ATOM    990  CA  GLY    67     102.386 107.755  71.191  1.00  0.00            
ATOM    991  HA1 GLY    67     103.324 107.997  70.691  1.00  0.00            
ATOM    992  HA2 GLY    67     102.513 107.561  72.256  1.00  0.00            
ATOM    993  C   GLY    67     101.481 108.969  71.075  1.00  0.00            
ATOM    994  O   GLY    67     100.922 109.181  70.016  1.00  0.00            
ATOM    995  N   GLY    68     101.599 109.749  72.149  1.00  0.00            
ATOM    996  H   GLY    68     102.142 109.426  72.938  1.00  0.00            
ATOM    997  CA  GLY    68     101.129 111.099  72.292  1.00  0.00            
ATOM    998  HA1 GLY    68     100.965 111.380  73.333  1.00  0.00            
ATOM    999  HA2 GLY    68     100.266 111.137  71.627  1.00  0.00            
ATOM   1000  C   GLY    68     102.108 112.108  71.658  1.00  0.00            
ATOM   1001  O   GLY    68     103.274 111.875  71.519  1.00  0.00            
ATOM   1002  N   ALA    69     101.614 113.280  71.307  1.00  0.00            
ATOM   1003  H   ALA    69     100.671 113.508  71.586  1.00  0.00            
ATOM   1004  CA  ALA    69     102.401 114.417  70.922  1.00  0.00            
ATOM   1005  HA  ALA    69     102.805 114.232  69.927  1.00  0.00            
ATOM   1006  CB  ALA    69     101.341 115.492  70.650  1.00  0.00            
ATOM   1007  HB1 ALA    69     100.895 115.767  71.606  1.00  0.00            
ATOM   1008  HB2 ALA    69     101.804 116.337  70.141  1.00  0.00            
ATOM   1009  HB3 ALA    69     100.607 115.133  69.929  1.00  0.00            
ATOM   1010  C   ALA    69     103.387 114.817  72.025  1.00  0.00            
ATOM   1011  O   ALA    69     103.074 115.211  73.146  1.00  0.00            
ATOM   1012  N   VAL    70     104.649 114.725  71.598  1.00  0.00            
ATOM   1013  H   VAL    70     104.738 114.825  70.597  1.00  0.00            
ATOM   1014  CA  VAL    70     105.837 115.044  72.390  1.00  0.00            
ATOM   1015  HA  VAL    70     105.980 114.367  73.233  1.00  0.00            
ATOM   1016  CB  VAL    70     107.053 114.968  71.447  1.00  0.00            
ATOM   1017  HB  VAL    70     107.000 115.699  70.640  1.00  0.00            
ATOM   1018  CG1 VAL    70     108.367 115.294  72.245  1.00  0.00            
ATOM   1019 HG11 VAL    70     109.187 115.028  71.577  1.00  0.00            
ATOM   1020 HG12 VAL    70     108.425 116.336  72.559  1.00  0.00            
ATOM   1021 HG13 VAL    70     108.353 114.589  73.076  1.00  0.00            
ATOM   1022  CG2 VAL    70     107.117 113.574  70.710  1.00  0.00            
ATOM   1023 HG21 VAL    70     108.033 113.483  70.127  1.00  0.00            
ATOM   1024 HG22 VAL    70     107.153 112.774  71.449  1.00  0.00            
ATOM   1025 HG23 VAL    70     106.279 113.476  70.020  1.00  0.00            
ATOM   1026  C   VAL    70     105.716 116.342  73.054  1.00  0.00            
ATOM   1027  O   VAL    70     105.537 117.351  72.371  1.00  0.00            
ATOM   1028  N   VAL    71     105.908 116.368  74.379  1.00  0.00            
ATOM   1029  H   VAL    71     106.074 115.484  74.838  1.00  0.00            
ATOM   1030  CA  VAL    71     105.686 117.588  75.355  1.00  0.00            
ATOM   1031  HA  VAL    71     105.802 117.144  76.344  1.00  0.00            
ATOM   1032  CB  VAL    71     106.616 118.700  75.131  1.00  0.00            
ATOM   1033  HB  VAL    71     106.450 118.982  74.091  1.00  0.00            
ATOM   1034  CG1 VAL    71     106.517 120.000  75.953  1.00  0.00            
ATOM   1035 HG11 VAL    71     107.205 120.744  75.552  1.00  0.00            
ATOM   1036 HG12 VAL    71     105.520 120.439  75.990  1.00  0.00            
ATOM   1037 HG13 VAL    71     106.806 119.706  76.962  1.00  0.00            
ATOM   1038  CG2 VAL    71     108.070 118.206  75.353  1.00  0.00            
ATOM   1039 HG21 VAL    71     108.370 117.342  74.761  1.00  0.00            
ATOM   1040 HG22 VAL    71     108.715 119.049  75.103  1.00  0.00            
ATOM   1041 HG23 VAL    71     108.134 117.789  76.358  1.00  0.00            
ATOM   1042  C   VAL    71     104.286 118.156  75.386  1.00  0.00            
ATOM   1043  O   VAL    71     103.791 118.472  76.497  1.00  0.00            
ATOM   1044  N   THR    72     103.691 118.368  74.199  1.00  0.00            
ATOM   1045  H   THR    72     104.077 117.958  73.360  1.00  0.00            
ATOM   1046  CA  THR    72     102.524 119.254  74.073  1.00  0.00            
ATOM   1047  HA  THR    72     102.656 120.120  74.721  1.00  0.00            
ATOM   1048  CB  THR    72     102.350 119.826  72.596  1.00  0.00            
ATOM   1049  HB  THR    72     101.373 120.310  72.577  1.00  0.00            
ATOM   1050  CG2 THR    72     103.410 120.869  72.240  1.00  0.00            
ATOM   1051 HG21 THR    72     103.149 121.780  72.777  1.00  0.00            
ATOM   1052 HG22 THR    72     104.398 120.477  72.481  1.00  0.00            
ATOM   1053 HG23 THR    72     103.330 121.035  71.166  1.00  0.00            
ATOM   1054  OG1 THR    72     102.298 118.789  71.633  1.00  0.00            
ATOM   1055  HG1 THR    72     101.423 118.906  71.255  1.00  0.00            
ATOM   1056  C   THR    72     101.223 118.594  74.608  1.00  0.00            
ATOM   1057  O   THR    72     100.317 119.293  75.027  1.00  0.00            
ATOM   1058  N   GLY    73     101.067 117.272  74.372  1.00  0.00            
ATOM   1059  H   GLY    73     101.880 116.852  73.944  1.00  0.00            
ATOM   1060  CA  GLY    73      99.939 116.372  74.750  1.00  0.00            
ATOM   1061  HA1 GLY    73      99.743 116.757  75.751  1.00  0.00            
ATOM   1062  HA2 GLY    73     100.294 115.344  74.812  1.00  0.00            
ATOM   1063  C   GLY    73      98.781 116.435  73.770  1.00  0.00            
ATOM   1064  O   GLY    73      98.324 115.376  73.262  1.00  0.00            
ATOM   1065  N   VAL    74      98.307 117.672  73.426  1.00  0.00            
ATOM   1066  H   VAL    74      98.751 118.471  73.856  1.00  0.00            
ATOM   1067  CA  VAL    74      97.072 118.047  72.665  1.00  0.00            
ATOM   1068  HA  VAL    74      96.863 117.217  71.989  1.00  0.00            
ATOM   1069  CB  VAL    74      95.812 118.147  73.553  1.00  0.00            
ATOM   1070  HB  VAL    74      94.956 118.235  72.884  1.00  0.00            
ATOM   1071  CG1 VAL    74      95.605 116.860  74.382  1.00  0.00            
ATOM   1072 HG11 VAL    74      95.523 115.964  73.766  1.00  0.00            
ATOM   1073 HG12 VAL    74      96.347 116.622  75.144  1.00  0.00            
ATOM   1074 HG13 VAL    74      94.607 116.945  74.813  1.00  0.00            
ATOM   1075  CG2 VAL    74      95.872 119.304  74.558  1.00  0.00            
ATOM   1076 HG21 VAL    74      96.111 120.232  74.038  1.00  0.00            
ATOM   1077 HG22 VAL    74      94.868 119.447  74.957  1.00  0.00            
ATOM   1078 HG23 VAL    74      96.642 119.272  75.329  1.00  0.00            
ATOM   1079  C   VAL    74      97.412 119.275  71.793  1.00  0.00            
ATOM   1080  O   VAL    74      98.350 120.062  72.132  1.00  0.00            
ATOM   1081  N   THR    75      96.526 119.512  70.828  1.00  0.00            
ATOM   1082  H   THR    75      95.733 118.890  70.882  1.00  0.00            
ATOM   1083  CA  THR    75      96.576 120.721  70.011  1.00  0.00            
ATOM   1084  HA  THR    75      97.627 120.960  69.849  1.00  0.00            
ATOM   1085  CB  THR    75      95.915 120.594  68.582  1.00  0.00            
ATOM   1086  HB  THR    75      95.982 121.553  68.068  1.00  0.00            
ATOM   1087  CG2 THR    75      96.619 119.473  67.773  1.00  0.00            
ATOM   1088 HG21 THR    75      97.683 119.655  67.627  1.00  0.00            
ATOM   1089 HG22 THR    75      96.456 118.509  68.255  1.00  0.00            
ATOM   1090 HG23 THR    75      96.109 119.330  66.821  1.00  0.00            
ATOM   1091  OG1 THR    75      94.568 120.271  68.653  1.00  0.00            
ATOM   1092  HG1 THR    75      94.206 121.084  69.013  1.00  0.00            
ATOM   1093  C   THR    75      96.136 121.979  70.881  1.00  0.00            
ATOM   1094  O   THR    75      95.337 121.905  71.844  1.00  0.00            
ATOM   1095  N   ALA    76      96.493 123.165  70.389  1.00  0.00            
ATOM   1096  H   ALA    76      97.212 123.260  69.687  1.00  0.00            
ATOM   1097  CA  ALA    76      95.733 124.458  70.472  1.00  0.00            
ATOM   1098  HA  ALA    76      95.758 124.880  71.477  1.00  0.00            
ATOM   1099  CB  ALA    76      96.497 125.490  69.599  1.00  0.00            
ATOM   1100  HB1 ALA    76      96.048 126.481  69.679  1.00  0.00            
ATOM   1101  HB2 ALA    76      97.499 125.521  70.027  1.00  0.00            
ATOM   1102  HB3 ALA    76      96.505 125.114  68.576  1.00  0.00            
ATOM   1103  C   ALA    76      94.300 124.275  70.066  1.00  0.00            
ATOM   1104  O   ALA    76      94.110 123.461  69.138  1.00  0.00            
ATOM   1105  N   VAL    77      93.326 124.847  70.771  1.00  0.00            
ATOM   1106  H   VAL    77      93.578 125.356  71.606  1.00  0.00            
ATOM   1107  CA  VAL    77      91.860 124.594  70.497  1.00  0.00            
ATOM   1108  HA  VAL    77      91.696 123.516  70.479  1.00  0.00            
ATOM   1109  CB  VAL    77      90.899 125.295  71.539  1.00  0.00            
ATOM   1110  HB  VAL    77      89.860 125.151  71.244  1.00  0.00            
ATOM   1111  CG1 VAL    77      91.014 124.538  72.842  1.00  0.00            
ATOM   1112 HG11 VAL    77      90.945 123.471  72.632  1.00  0.00            
ATOM   1113 HG12 VAL    77      92.007 124.762  73.232  1.00  0.00            
ATOM   1114 HG13 VAL    77      90.220 124.835  73.529  1.00  0.00            
ATOM   1115  CG2 VAL    77      90.948 126.816  71.659  1.00  0.00            
ATOM   1116 HG21 VAL    77      90.615 127.208  70.698  1.00  0.00            
ATOM   1117 HG22 VAL    77      90.266 127.194  72.422  1.00  0.00            
ATOM   1118 HG23 VAL    77      91.968 127.097  71.921  1.00  0.00            
ATOM   1119  C   VAL    77      91.482 125.024  69.091  1.00  0.00            
ATOM   1120  O   VAL    77      91.016 124.187  68.346  1.00  0.00            
ATOM   1121  N   ALA    78      91.886 126.223  68.720  1.00  0.00            
ATOM   1122  H   ALA    78      92.336 126.797  69.419  1.00  0.00            
ATOM   1123  CA  ALA    78      91.627 126.690  67.380  1.00  0.00            
ATOM   1124  HA  ALA    78      90.801 126.031  67.112  1.00  0.00            
ATOM   1125  CB  ALA    78      91.158 128.120  67.315  1.00  0.00            
ATOM   1126  HB1 ALA    78      92.002 128.778  67.520  1.00  0.00            
ATOM   1127  HB2 ALA    78      90.723 128.310  66.334  1.00  0.00            
ATOM   1128  HB3 ALA    78      90.449 128.225  68.136  1.00  0.00            
ATOM   1129  C   ALA    78      92.689 126.261  66.344  1.00  0.00            
ATOM   1130  O   ALA    78      93.264 127.018  65.535  1.00  0.00            
ATOM   1131  N   GLN    79      93.031 124.992  66.310  1.00  0.00            
ATOM   1132  H   GLN    79      92.538 124.419  66.980  1.00  0.00            
ATOM   1133  CA  GLN    79      93.704 124.263  65.253  1.00  0.00            
ATOM   1134  HA  GLN    79      94.730 124.597  65.098  1.00  0.00            
ATOM   1135  CB  GLN    79      93.691 122.752  65.561  1.00  0.00            
ATOM   1136  HB1 GLN    79      94.280 122.577  66.461  1.00  0.00            
ATOM   1137  HB2 GLN    79      94.230 122.204  64.789  1.00  0.00            
ATOM   1138  CG  GLN    79      92.430 122.013  65.880  1.00  0.00            
ATOM   1139  HG1 GLN    79      91.742 121.976  65.035  1.00  0.00            
ATOM   1140  HG2 GLN    79      91.871 122.468  66.697  1.00  0.00            
ATOM   1141  CD  GLN    79      92.567 120.494  66.137  1.00  0.00            
ATOM   1142  OE1 GLN    79      92.101 119.906  67.139  1.00  0.00            
ATOM   1143  NE2 GLN    79      93.190 119.746  65.301  1.00  0.00            
ATOM   1144 HE21 GLN    79      93.365 120.164  64.399  1.00  0.00            
ATOM   1145 HE22 GLN    79      93.454 118.792  65.505  1.00  0.00            
ATOM   1146  C   GLN    79      93.071 124.481  63.880  1.00  0.00            
ATOM   1147  O   GLN    79      91.829 124.377  63.678  1.00  0.00            
ATOM   1148  N   LYS    80      93.892 124.960  62.909  1.00  0.00            
ATOM   1149  H   LYS    80      94.850 125.100  63.197  1.00  0.00            
ATOM   1150  CA  LYS    80      93.384 125.671  61.698  1.00  0.00            
ATOM   1151  HA  LYS    80      92.471 126.171  62.019  1.00  0.00            
ATOM   1152  CB  LYS    80      94.542 126.556  61.122  1.00  0.00            
ATOM   1153  HB1 LYS    80      94.168 127.180  60.310  1.00  0.00            
ATOM   1154  HB2 LYS    80      95.301 125.842  60.801  1.00  0.00            
ATOM   1155  CG  LYS    80      95.139 127.585  62.185  1.00  0.00            
ATOM   1156  HG1 LYS    80      95.716 127.040  62.932  1.00  0.00            
ATOM   1157  HG2 LYS    80      94.328 128.149  62.647  1.00  0.00            
ATOM   1158  CD  LYS    80      96.044 128.559  61.435  1.00  0.00            
ATOM   1159  HD1 LYS    80      95.529 129.193  60.713  1.00  0.00            
ATOM   1160  HD2 LYS    80      96.903 127.964  61.124  1.00  0.00            
ATOM   1161  CE  LYS    80      96.695 129.532  62.458  1.00  0.00            
ATOM   1162  HE1 LYS    80      97.340 129.046  63.190  1.00  0.00            
ATOM   1163  HE2 LYS    80      95.838 130.005  62.938  1.00  0.00            
ATOM   1164  NZ  LYS    80      97.483 130.492  61.695  1.00  0.00            
ATOM   1165  HZ1 LYS    80      97.763 131.252  62.298  1.00  0.00            
ATOM   1166  HZ2 LYS    80      98.398 130.157  61.428  1.00  0.00            
ATOM   1167  HZ3 LYS    80      96.823 130.801  60.995  1.00  0.00            
ATOM   1168  C   LYS    80      92.806 124.741  60.574  1.00  0.00            
ATOM   1169  O   LYS    80      93.207 123.579  60.335  1.00  0.00            
ATOM   1170  N   THR    81      91.791 125.316  59.868  1.00  0.00            
ATOM   1171  H   THR    81      91.364 126.182  60.162  1.00  0.00            
ATOM   1172  CA  THR    81      90.990 124.677  58.808  1.00  0.00            
ATOM   1173  HA  THR    81      91.444 123.695  58.674  1.00  0.00            
ATOM   1174  CB  THR    81      89.643 124.255  59.333  1.00  0.00            
ATOM   1175  HB  THR    81      89.162 123.621  58.588  1.00  0.00            
ATOM   1176  CG2 THR    81      89.767 123.434  60.674  1.00  0.00            
ATOM   1177 HG21 THR    81      88.857 122.947  61.022  1.00  0.00            
ATOM   1178 HG22 THR    81      90.542 122.669  60.627  1.00  0.00            
ATOM   1179 HG23 THR    81      89.963 124.116  61.502  1.00  0.00            
ATOM   1180  OG1 THR    81      88.921 125.404  59.546  1.00  0.00            
ATOM   1181  HG1 THR    81      88.433 125.228  60.354  1.00  0.00            
ATOM   1182  C   THR    81      91.005 125.552  57.543  1.00  0.00            
ATOM   1183  O   THR    81      91.178 126.759  57.544  1.00  0.00            
ATOM   1184  N   VAL    82      90.787 125.001  56.350  1.00  0.00            
ATOM   1185  H   VAL    82      90.622 124.009  56.254  1.00  0.00            
ATOM   1186  CA  VAL    82      90.615 125.788  55.115  1.00  0.00            
ATOM   1187  HA  VAL    82      90.690 126.860  55.297  1.00  0.00            
ATOM   1188  CB  VAL    82      91.677 125.385  54.054  1.00  0.00            
ATOM   1189  HB  VAL    82      91.368 125.831  53.108  1.00  0.00            
ATOM   1190  CG1 VAL    82      92.982 126.008  54.520  1.00  0.00            
ATOM   1191 HG11 VAL    82      93.830 125.649  53.936  1.00  0.00            
ATOM   1192 HG12 VAL    82      92.990 127.092  54.406  1.00  0.00            
ATOM   1193 HG13 VAL    82      93.356 125.634  55.473  1.00  0.00            
ATOM   1194  CG2 VAL    82      91.971 123.889  53.761  1.00  0.00            
ATOM   1195 HG21 VAL    82      91.058 123.375  53.459  1.00  0.00            
ATOM   1196 HG22 VAL    82      92.782 123.833  53.035  1.00  0.00            
ATOM   1197 HG23 VAL    82      92.433 123.504  54.669  1.00  0.00            
ATOM   1198  C   VAL    82      89.159 125.451  54.580  1.00  0.00            
ATOM   1199  O   VAL    82      88.758 124.329  54.406  1.00  0.00            
ATOM   1200  N   GLU    83      88.478 126.577  54.190  1.00  0.00            
ATOM   1201  H   GLU    83      89.035 127.419  54.162  1.00  0.00            
ATOM   1202  CA  GLU    83      87.136 126.675  53.649  1.00  0.00            
ATOM   1203  HA  GLU    83      86.396 126.359  54.385  1.00  0.00            
ATOM   1204  CB  GLU    83      86.708 128.102  53.300  1.00  0.00            
ATOM   1205  HB1 GLU    83      85.696 128.025  52.905  1.00  0.00            
ATOM   1206  HB2 GLU    83      87.354 128.547  52.544  1.00  0.00            
ATOM   1207  CG  GLU    83      86.734 128.905  54.618  1.00  0.00            
ATOM   1208  HG1 GLU    83      87.755 129.215  54.841  1.00  0.00            
ATOM   1209  HG2 GLU    83      86.390 128.349  55.492  1.00  0.00            
ATOM   1210  CD  GLU    83      86.107 130.261  54.463  1.00  0.00            
ATOM   1211  OE1 GLU    83      85.252 130.517  53.548  1.00  0.00            
ATOM   1212  OE2 GLU    83      86.494 131.183  55.222  1.00  0.00            
ATOM   1213  C   GLU    83      86.830 125.648  52.526  1.00  0.00            
ATOM   1214  O   GLU    83      87.281 125.794  51.395  1.00  0.00            
ATOM   1215  N   GLY    84      85.967 124.695  52.856  1.00  0.00            
ATOM   1216  H   GLY    84      85.527 124.723  53.766  1.00  0.00            
ATOM   1217  CA  GLY    84      85.495 123.719  51.823  1.00  0.00            
ATOM   1218  HA1 GLY    84      85.382 124.349  50.940  1.00  0.00            
ATOM   1219  HA2 GLY    84      84.527 123.363  52.174  1.00  0.00            
ATOM   1220  C   GLY    84      86.474 122.568  51.472  1.00  0.00            
ATOM   1221  O   GLY    84      86.279 121.894  50.447  1.00  0.00            
ATOM   1222  N   ALA    85      87.605 122.425  52.174  1.00  0.00            
ATOM   1223  H   ALA    85      87.811 123.220  52.762  1.00  0.00            
ATOM   1224  CA  ALA    85      88.728 121.537  51.851  1.00  0.00            
ATOM   1225  HA  ALA    85      88.253 120.723  51.303  1.00  0.00            
ATOM   1226  CB  ALA    85      89.687 122.220  50.798  1.00  0.00            
ATOM   1227  HB1 ALA    85      90.170 123.086  51.253  1.00  0.00            
ATOM   1228  HB2 ALA    85      90.434 121.519  50.425  1.00  0.00            
ATOM   1229  HB3 ALA    85      89.108 122.582  49.948  1.00  0.00            
ATOM   1230  C   ALA    85      89.420 120.905  53.069  1.00  0.00            
ATOM   1231  O   ALA    85      90.514 120.360  53.029  1.00  0.00            
ATOM   1232  N   GLY    86      88.766 120.768  54.162  1.00  0.00            
ATOM   1233  H   GLY    86      87.799 121.056  54.212  1.00  0.00            
ATOM   1234  CA  GLY    86      89.178 120.262  55.531  1.00  0.00            
ATOM   1235  HA1 GLY    86      89.454 119.207  55.523  1.00  0.00            
ATOM   1236  HA2 GLY    86      88.248 120.309  56.097  1.00  0.00            
ATOM   1237  C   GLY    86      90.300 121.009  56.150  1.00  0.00            
ATOM   1238  O   GLY    86      90.180 122.129  56.597  1.00  0.00            
ATOM   1239  N   SER    87      91.456 120.296  56.236  1.00  0.00            
ATOM   1240  H   SER    87      91.668 119.425  55.770  1.00  0.00            
ATOM   1241  CA  SER    87      92.654 120.668  56.973  1.00  0.00            
ATOM   1242  HA  SER    87      92.908 121.706  56.759  1.00  0.00            
ATOM   1243  CB  SER    87      92.471 120.476  58.508  1.00  0.00            
ATOM   1244  HB1 SER    87      91.580 121.070  58.715  1.00  0.00            
ATOM   1245  HB2 SER    87      93.298 120.944  59.043  1.00  0.00            
ATOM   1246  OG  SER    87      92.223 119.115  58.864  1.00  0.00            
ATOM   1247  HG  SER    87      91.267 119.072  58.788  1.00  0.00            
ATOM   1248  C   SER    87      93.902 119.896  56.571  1.00  0.00            
ATOM   1249  O   SER    87      93.803 118.795  56.045  1.00  0.00            
ATOM   1250  N   ILE    88      95.038 120.408  56.957  1.00  0.00            
ATOM   1251  H   ILE    88      95.010 121.331  57.367  1.00  0.00            
ATOM   1252  CA  ILE    88      96.255 119.611  56.943  1.00  0.00            
ATOM   1253  HA  ILE    88      96.337 119.203  55.937  1.00  0.00            
ATOM   1254  CB  ILE    88      97.561 120.350  57.129  1.00  0.00            
ATOM   1255  HB  ILE    88      97.886 120.270  58.166  1.00  0.00            
ATOM   1256  CG2 ILE    88      98.652 119.484  56.427  1.00  0.00            
ATOM   1257 HG21 ILE    88      98.720 118.508  56.906  1.00  0.00            
ATOM   1258 HG22 ILE    88      98.451 119.369  55.362  1.00  0.00            
ATOM   1259 HG23 ILE    88      99.604 119.982  56.612  1.00  0.00            
ATOM   1260  CG1 ILE    88      97.577 121.858  56.883  1.00  0.00            
ATOM   1261 HG11 ILE    88      98.627 122.112  57.026  1.00  0.00            
ATOM   1262 HG12 ILE    88      97.058 122.487  57.606  1.00  0.00            
ATOM   1263  CD  ILE    88      97.177 122.462  55.538  1.00  0.00            
ATOM   1264  HD1 ILE    88      96.365 123.166  55.721  1.00  0.00            
ATOM   1265  HD2 ILE    88      98.061 122.941  55.118  1.00  0.00            
ATOM   1266  HD3 ILE    88      96.972 121.650  54.840  1.00  0.00            
ATOM   1267  C   ILE    88      96.092 118.423  57.971  1.00  0.00            
ATOM   1268  O   ILE    88      96.460 117.322  57.512  1.00  0.00            
ATOM   1269  N   ALA    89      95.534 118.575  59.177  1.00  0.00            
ATOM   1270  H   ALA    89      95.362 119.508  59.525  1.00  0.00            
ATOM   1271  CA  ALA    89      95.318 117.461  60.107  1.00  0.00            
ATOM   1272  HA  ALA    89      96.309 117.025  60.235  1.00  0.00            
ATOM   1273  CB  ALA    89      94.883 118.014  61.473  1.00  0.00            
ATOM   1274  HB1 ALA    89      95.625 118.692  61.894  1.00  0.00            
ATOM   1275  HB2 ALA    89      93.944 118.531  61.272  1.00  0.00            
ATOM   1276  HB3 ALA    89      94.661 117.215  62.180  1.00  0.00            
ATOM   1277  C   ALA    89      94.421 116.335  59.517  1.00  0.00            
ATOM   1278  O   ALA    89      94.926 115.206  59.495  1.00  0.00            
ATOM   1279  N   ALA    90      93.302 116.556  58.892  1.00  0.00            
ATOM   1280  H   ALA    90      93.003 117.520  58.913  1.00  0.00            
ATOM   1281  CA  ALA    90      92.547 115.595  58.159  1.00  0.00            
ATOM   1282  HA  ALA    90      92.437 114.758  58.849  1.00  0.00            
ATOM   1283  CB  ALA    90      91.163 116.245  57.890  1.00  0.00            
ATOM   1284  HB1 ALA    90      91.417 117.113  57.281  1.00  0.00            
ATOM   1285  HB2 ALA    90      90.535 115.481  57.433  1.00  0.00            
ATOM   1286  HB3 ALA    90      90.579 116.572  58.750  1.00  0.00            
ATOM   1287  C   ALA    90      93.275 115.077  56.887  1.00  0.00            
ATOM   1288  O   ALA    90      93.140 113.888  56.520  1.00  0.00            
ATOM   1289  N   ALA    91      94.020 115.917  56.104  1.00  0.00            
ATOM   1290  H   ALA    91      94.008 116.914  56.261  1.00  0.00            
ATOM   1291  CA  ALA    91      94.770 115.425  54.910  1.00  0.00            
ATOM   1292  HA  ALA    91      94.078 114.804  54.340  1.00  0.00            
ATOM   1293  CB  ALA    91      95.124 116.646  54.075  1.00  0.00            
ATOM   1294  HB1 ALA    91      95.791 117.297  54.639  1.00  0.00            
ATOM   1295  HB2 ALA    91      95.555 116.290  53.139  1.00  0.00            
ATOM   1296  HB3 ALA    91      94.213 117.214  53.886  1.00  0.00            
ATOM   1297  C   ALA    91      96.054 114.603  55.221  1.00  0.00            
ATOM   1298  O   ALA    91      96.650 113.967  54.329  1.00  0.00            
ATOM   1299  N   THR    92      96.505 114.602  56.443  1.00  0.00            
ATOM   1300  H   THR    92      96.018 115.202  57.092  1.00  0.00            
ATOM   1301  CA  THR    92      97.607 113.908  57.127  1.00  0.00            
ATOM   1302  HA  THR    92      97.608 114.234  58.167  1.00  0.00            
ATOM   1303  CB  THR    92      97.388 112.342  56.965  1.00  0.00            
ATOM   1304  HB  THR    92      97.755 111.963  56.012  1.00  0.00            
ATOM   1305  CG2 THR    92      98.097 111.671  58.153  1.00  0.00            
ATOM   1306 HG21 THR    92      99.155 111.577  57.908  1.00  0.00            
ATOM   1307 HG22 THR    92      97.937 112.208  59.088  1.00  0.00            
ATOM   1308 HG23 THR    92      97.692 110.670  58.302  1.00  0.00            
ATOM   1309  OG1 THR    92      96.028 111.955  57.238  1.00  0.00            
ATOM   1310  HG1 THR    92      95.692 111.737  56.366  1.00  0.00            
ATOM   1311  C   THR    92      98.986 114.434  56.553  1.00  0.00            
ATOM   1312  O   THR    92      99.916 113.662  56.366  1.00  0.00            
ATOM   1313  N   GLY    93      99.037 115.741  56.234  1.00  0.00            
ATOM   1314  H   GLY    93      98.186 116.283  56.281  1.00  0.00            
ATOM   1315  CA  GLY    93     100.143 116.277  55.597  1.00  0.00            
ATOM   1316  HA1 GLY    93     100.893 115.489  55.530  1.00  0.00            
ATOM   1317  HA2 GLY    93     100.554 117.009  56.292  1.00  0.00            
ATOM   1318  C   GLY    93      99.806 116.823  54.180  1.00  0.00            
ATOM   1319  O   GLY    93      98.668 117.134  53.895  1.00  0.00            
ATOM   1320  N   PHE    94     100.843 117.350  53.471  1.00  0.00            
ATOM   1321  H   PHE    94     101.779 117.145  53.789  1.00  0.00            
ATOM   1322  CA  PHE    94     100.728 117.872  52.031  1.00  0.00            
ATOM   1323  HA  PHE    94      99.847 118.504  51.920  1.00  0.00            
ATOM   1324  CB  PHE    94     101.934 118.796  51.758  1.00  0.00            
ATOM   1325  HB1 PHE    94     101.750 119.365  50.846  1.00  0.00            
ATOM   1326  HB2 PHE    94     102.858 118.217  51.767  1.00  0.00            
ATOM   1327  CG  PHE    94     102.246 119.858  52.771  1.00  0.00            
ATOM   1328  CD1 PHE    94     103.601 120.300  52.912  1.00  0.00            
ATOM   1329  HD1 PHE    94     104.300 119.695  52.353  1.00  0.00            
ATOM   1330  CE1 PHE    94     103.969 121.295  53.812  1.00  0.00            
ATOM   1331  HE1 PHE    94     104.984 121.650  53.915  1.00  0.00            
ATOM   1332  CZ  PHE    94     103.041 121.807  54.758  1.00  0.00            
ATOM   1333  HZ  PHE    94     103.404 122.419  55.571  1.00  0.00            
ATOM   1334  CE2 PHE    94     101.659 121.474  54.620  1.00  0.00            
ATOM   1335  HE2 PHE    94     100.955 122.041  55.212  1.00  0.00            
ATOM   1336  CD2 PHE    94     101.309 120.487  53.619  1.00  0.00            
ATOM   1337  HD2 PHE    94     100.299 120.127  53.489  1.00  0.00            
ATOM   1338  C   PHE    94     100.675 116.764  50.931  1.00  0.00            
ATOM   1339  O   PHE    94     100.952 115.600  51.215  1.00  0.00            
ATOM   1340  N   VAL    95     100.383 117.202  49.646  1.00  0.00            
ATOM   1341  H   VAL    95     100.017 118.141  49.590  1.00  0.00            
ATOM   1342  CA  VAL    95     100.781 116.516  48.387  1.00  0.00            
ATOM   1343  HA  VAL    95     100.211 115.593  48.284  1.00  0.00            
ATOM   1344  CB  VAL    95     100.364 117.366  47.206  1.00  0.00            
ATOM   1345  HB  VAL    95     100.705 116.811  46.332  1.00  0.00            
ATOM   1346  CG1 VAL    95      98.911 117.448  46.926  1.00  0.00            
ATOM   1347 HG11 VAL    95      98.461 117.929  47.794  1.00  0.00            
ATOM   1348 HG12 VAL    95      98.670 118.117  46.100  1.00  0.00            
ATOM   1349 HG13 VAL    95      98.403 116.521  46.660  1.00  0.00            
ATOM   1350  CG2 VAL    95     100.902 118.800  47.060  1.00  0.00            
ATOM   1351 HG21 VAL    95     100.576 119.461  47.862  1.00  0.00            
ATOM   1352 HG22 VAL    95     101.991 118.760  47.038  1.00  0.00            
ATOM   1353 HG23 VAL    95     100.573 119.213  46.106  1.00  0.00            
ATOM   1354  C   VAL    95     102.306 116.288  48.429  1.00  0.00            
ATOM   1355  O   VAL    95     103.094 117.040  49.020  1.00  0.00            
ATOM   1356  N   LYS    96     102.800 115.173  47.796  1.00  0.00            
ATOM   1357  H   LYS    96     102.100 114.491  47.542  1.00  0.00            
ATOM   1358  CA  LYS    96     104.177 114.716  47.615  1.00  0.00            
ATOM   1359  HA  LYS    96     104.126 113.698  47.229  1.00  0.00            
ATOM   1360  CB  LYS    96     104.997 115.573  46.542  1.00  0.00            
ATOM   1361  HB1 LYS    96     105.840 114.923  46.310  1.00  0.00            
ATOM   1362  HB2 LYS    96     105.231 116.547  46.973  1.00  0.00            
ATOM   1363  CG  LYS    96     104.235 115.777  45.255  1.00  0.00            
ATOM   1364  HG1 LYS    96     103.407 116.477  45.368  1.00  0.00            
ATOM   1365  HG2 LYS    96     104.079 114.803  44.790  1.00  0.00            
ATOM   1366  CD  LYS    96     105.148 116.585  44.249  1.00  0.00            
ATOM   1367  HD1 LYS    96     106.139 116.131  44.223  1.00  0.00            
ATOM   1368  HD2 LYS    96     105.255 117.605  44.617  1.00  0.00            
ATOM   1369  CE  LYS    96     104.612 116.467  42.815  1.00  0.00            
ATOM   1370  HE1 LYS    96     103.621 116.920  42.815  1.00  0.00            
ATOM   1371  HE2 LYS    96     104.694 115.435  42.475  1.00  0.00            
ATOM   1372  NZ  LYS    96     105.464 117.223  41.950  1.00  0.00            
ATOM   1373  HZ1 LYS    96     105.777 118.063  42.416  1.00  0.00            
ATOM   1374  HZ2 LYS    96     106.318 116.695  41.840  1.00  0.00            
ATOM   1375  HZ3 LYS    96     105.008 117.486  41.087  1.00  0.00            
ATOM   1376  C   LYS    96     104.907 114.482  48.990  1.00  0.00            
ATOM   1377  O   LYS    96     106.078 114.955  49.279  1.00  0.00            
ATOM   1378  N   LYS    97     104.212 113.917  49.955  1.00  0.00            
ATOM   1379  H   LYS    97     103.246 113.699  49.755  1.00  0.00            
ATOM   1380  CA  LYS    97     104.858 113.718  51.275  1.00  0.00            
ATOM   1381  HA  LYS    97     105.511 114.564  51.493  1.00  0.00            
ATOM   1382  CB  LYS    97     103.769 113.820  52.396  1.00  0.00            
ATOM   1383  HB1 LYS    97     103.262 114.770  52.230  1.00  0.00            
ATOM   1384  HB2 LYS    97     104.340 113.921  53.319  1.00  0.00            
ATOM   1385  CG  LYS    97     102.758 112.610  52.421  1.00  0.00            
ATOM   1386  HG1 LYS    97     103.289 111.714  52.744  1.00  0.00            
ATOM   1387  HG2 LYS    97     102.181 112.433  51.514  1.00  0.00            
ATOM   1388  CD  LYS    97     101.752 113.023  53.523  1.00  0.00            
ATOM   1389  HD1 LYS    97     101.302 113.968  53.219  1.00  0.00            
ATOM   1390  HD2 LYS    97     102.284 113.270  54.442  1.00  0.00            
ATOM   1391  CE  LYS    97     100.695 111.947  53.785  1.00  0.00            
ATOM   1392  HE1 LYS    97     100.477 112.166  54.830  1.00  0.00            
ATOM   1393  HE2 LYS    97     101.145 110.961  53.899  1.00  0.00            
ATOM   1394  NZ  LYS    97      99.587 111.899  52.864  1.00  0.00            
ATOM   1395  HZ1 LYS    97      98.743 111.521  53.270  1.00  0.00            
ATOM   1396  HZ2 LYS    97      99.234 112.816  52.632  1.00  0.00            
ATOM   1397  HZ3 LYS    97      99.922 111.404  52.050  1.00  0.00            
ATOM   1398  C   LYS    97     105.747 112.402  51.430  1.00  0.00            
ATOM   1399  O   LYS    97     106.502 112.325  52.402  1.00  0.00            
ATOM   1400  N   ASP    98     105.621 111.436  50.541  1.00  0.00            
ATOM   1401  H   ASP    98     104.876 111.543  49.867  1.00  0.00            
ATOM   1402  CA  ASP    98     106.312 110.208  50.394  1.00  0.00            
ATOM   1403  HA  ASP    98     107.182 110.161  51.048  1.00  0.00            
ATOM   1404  CB  ASP    98     105.386 109.012  50.812  1.00  0.00            
ATOM   1405  HB1 ASP    98     105.276 108.907  51.893  1.00  0.00            
ATOM   1406  HB2 ASP    98     105.887 108.085  50.535  1.00  0.00            
ATOM   1407  CG  ASP    98     103.934 108.913  50.207  1.00  0.00            
ATOM   1408  OD1 ASP    98     103.449 109.821  49.497  1.00  0.00            
ATOM   1409  OD2 ASP    98     103.261 107.899  50.552  1.00  0.00            
ATOM   1410  C   ASP    98     106.755 110.072  48.990  1.00  0.00            
ATOM   1411  O   ASP    98     106.188 110.639  48.008  1.00  0.00            
ATOM   1412  N   GLN    99     107.688 109.154  48.754  1.00  0.00            
ATOM   1413  H   GLN    99     108.186 108.765  49.542  1.00  0.00            
ATOM   1414  CA  GLN    99     108.186 108.773  47.435  1.00  0.00            
ATOM   1415  HA  GLN    99     107.357 108.973  46.756  1.00  0.00            
ATOM   1416  CB  GLN    99     109.262 109.780  46.884  1.00  0.00            
ATOM   1417  HB1 GLN    99     108.812 110.686  46.479  1.00  0.00            
ATOM   1418  HB2 GLN    99     109.706 109.158  46.107  1.00  0.00            
ATOM   1419  CG  GLN    99     110.316 110.203  47.943  1.00  0.00            
ATOM   1420  HG1 GLN    99     110.850 109.306  48.256  1.00  0.00            
ATOM   1421  HG2 GLN    99     109.803 110.628  48.806  1.00  0.00            
ATOM   1422  CD  GLN    99     111.288 111.191  47.301  1.00  0.00            
ATOM   1423  OE1 GLN    99     111.027 111.798  46.254  1.00  0.00            
ATOM   1424  NE2 GLN    99     112.344 111.465  47.923  1.00  0.00            
ATOM   1425 HE21 GLN    99     112.584 110.958  48.762  1.00  0.00            
ATOM   1426 HE22 GLN    99     113.065 112.003  47.462  1.00  0.00            
ATOM   1427  C   GLN    99     108.648 107.288  47.431  1.00  0.00            
ATOM   1428  O   GLN    99     109.818 106.936  47.758  1.00  0.00            
ATOM   1429  N   LEU   100     107.735 106.440  46.997  1.00  0.00            
ATOM   1430  H   LEU   100     106.843 106.791  46.681  1.00  0.00            
ATOM   1431  CA  LEU   100     107.888 105.020  46.861  1.00  0.00            
ATOM   1432  HA  LEU   100     108.187 104.747  47.873  1.00  0.00            
ATOM   1433  CB  LEU   100     106.650 104.264  46.429  1.00  0.00            
ATOM   1434  HB1 LEU   100     106.915 103.266  46.079  1.00  0.00            
ATOM   1435  HB2 LEU   100     106.155 104.803  45.621  1.00  0.00            
ATOM   1436  CG  LEU   100     105.664 104.025  47.552  1.00  0.00            
ATOM   1437  HG  LEU   100     105.951 103.374  48.377  1.00  0.00            
ATOM   1438  CD1 LEU   100     105.128 105.221  48.310  1.00  0.00            
ATOM   1439 HD11 LEU   100     105.932 105.555  48.965  1.00  0.00            
ATOM   1440 HD12 LEU   100     104.854 105.956  47.553  1.00  0.00            
ATOM   1441 HD13 LEU   100     104.230 104.879  48.825  1.00  0.00            
ATOM   1442  CD2 LEU   100     104.460 103.436  46.865  1.00  0.00            
ATOM   1443 HD21 LEU   100     104.108 104.102  46.077  1.00  0.00            
ATOM   1444 HD22 LEU   100     104.735 102.440  46.518  1.00  0.00            
ATOM   1445 HD23 LEU   100     103.697 103.293  47.630  1.00  0.00            
ATOM   1446  C   LEU   100     109.143 104.639  46.052  1.00  0.00            
ATOM   1447  O   LEU   100     109.266 105.015  44.932  1.00  0.00            
ATOM   1448  N   GLY   101     110.183 103.986  46.703  1.00  0.00            
ATOM   1449  H   GLY   101     110.004 103.794  47.679  1.00  0.00            
ATOM   1450  CA  GLY   101     111.407 103.463  46.087  1.00  0.00            
ATOM   1451  HA1 GLY   101     111.167 103.348  45.031  1.00  0.00            
ATOM   1452  HA2 GLY   101     111.673 102.516  46.556  1.00  0.00            
ATOM   1453  C   GLY   101     112.606 104.437  46.257  1.00  0.00            
ATOM   1454  O   GLY   101     113.718 103.965  46.132  1.00  0.00            
ATOM   1455  N   LYS   102     112.310 105.753  46.344  1.00  0.00            
ATOM   1456  H   LYS   102     111.347 105.982  46.542  1.00  0.00            
ATOM   1457  CA  LYS   102     113.327 106.836  46.394  1.00  0.00            
ATOM   1458  HA  LYS   102     114.162 106.567  45.747  1.00  0.00            
ATOM   1459  CB  LYS   102     112.692 108.154  45.816  1.00  0.00            
ATOM   1460  HB1 LYS   102     113.098 108.993  46.381  1.00  0.00            
ATOM   1461  HB2 LYS   102     111.612 108.147  45.965  1.00  0.00            
ATOM   1462  CG  LYS   102     112.942 108.306  44.350  1.00  0.00            
ATOM   1463  HG1 LYS   102     112.304 107.575  43.853  1.00  0.00            
ATOM   1464  HG2 LYS   102     113.983 108.008  44.226  1.00  0.00            
ATOM   1465  CD  LYS   102     112.731 109.751  43.812  1.00  0.00            
ATOM   1466  HD1 LYS   102     113.321 110.452  44.403  1.00  0.00            
ATOM   1467  HD2 LYS   102     111.676 110.000  43.932  1.00  0.00            
ATOM   1468  CE  LYS   102     113.150 109.811  42.353  1.00  0.00            
ATOM   1469  HE1 LYS   102     112.551 109.077  41.815  1.00  0.00            
ATOM   1470  HE2 LYS   102     114.170 109.425  42.350  1.00  0.00            
ATOM   1471  NZ  LYS   102     113.087 111.184  41.840  1.00  0.00            
ATOM   1472  HZ1 LYS   102     113.618 111.869  42.358  1.00  0.00            
ATOM   1473  HZ2 LYS   102     113.379 111.280  40.879  1.00  0.00            
ATOM   1474  HZ3 LYS   102     112.120 111.475  41.819  1.00  0.00            
ATOM   1475  C   LYS   102     113.994 106.800  47.764  1.00  0.00            
ATOM   1476  O   LYS   102     113.316 106.877  48.766  1.00  0.00            
ATOM   1477  N   ASN   103     115.344 106.720  47.806  1.00  0.00            
ATOM   1478  H   ASN   103     115.927 106.658  46.984  1.00  0.00            
ATOM   1479  CA  ASN   103     116.018 106.813  49.086  1.00  0.00            
ATOM   1480  HA  ASN   103     115.479 106.132  49.744  1.00  0.00            
ATOM   1481  CB  ASN   103     117.428 106.220  49.000  1.00  0.00            
ATOM   1482  HB1 ASN   103     117.399 105.228  48.549  1.00  0.00            
ATOM   1483  HB2 ASN   103     117.797 106.029  50.007  1.00  0.00            
ATOM   1484  CG  ASN   103     118.436 107.076  48.303  1.00  0.00            
ATOM   1485  OD1 ASN   103     118.197 108.142  47.779  1.00  0.00            
ATOM   1486  ND2 ASN   103     119.665 106.521  48.212  1.00  0.00            
ATOM   1487 HD21 ASN   103     119.824 105.582  48.549  1.00  0.00            
ATOM   1488 HD22 ASN   103     120.477 106.944  47.784  1.00  0.00            
ATOM   1489  C   ASN   103     115.977 108.236  49.778  1.00  0.00            
ATOM   1490  O   ASN   103     115.567 109.225  49.156  1.00  0.00            
ATOM   1491  N   GLU   104     116.361 108.342  51.105  1.00  0.00            
ATOM   1492  H   GLU   104     116.563 107.501  51.626  1.00  0.00            
ATOM   1493  CA  GLU   104     116.533 109.625  51.852  1.00  0.00            
ATOM   1494  HA  GLU   104     115.604 110.157  51.648  1.00  0.00            
ATOM   1495  CB  GLU   104     116.584 109.431  53.379  1.00  0.00            
ATOM   1496  HB1 GLU   104     117.009 110.321  53.843  1.00  0.00            
ATOM   1497  HB2 GLU   104     117.208 108.579  53.646  1.00  0.00            
ATOM   1498  CG  GLU   104     115.175 109.114  53.853  1.00  0.00            
ATOM   1499  HG1 GLU   104     115.271 108.919  54.921  1.00  0.00            
ATOM   1500  HG2 GLU   104     114.734 108.236  53.382  1.00  0.00            
ATOM   1501  CD  GLU   104     114.169 110.282  53.626  1.00  0.00            
ATOM   1502  OE1 GLU   104     113.195 110.283  54.389  1.00  0.00            
ATOM   1503  OE2 GLU   104     114.324 111.167  52.752  1.00  0.00            
ATOM   1504  C   GLU   104     117.708 110.563  51.311  1.00  0.00            
ATOM   1505  O   GLU   104     118.059 111.483  51.994  1.00  0.00            
ATOM   1506  N   GLU   105     118.227 110.318  50.088  1.00  0.00            
ATOM   1507  H   GLU   105     117.771 109.550  49.617  1.00  0.00            
ATOM   1508  CA  GLU   105     119.109 111.176  49.302  1.00  0.00            
ATOM   1509  HA  GLU   105     119.361 111.940  50.038  1.00  0.00            
ATOM   1510  CB  GLU   105     120.399 110.449  48.934  1.00  0.00            
ATOM   1511  HB1 GLU   105     121.014 111.145  48.362  1.00  0.00            
ATOM   1512  HB2 GLU   105     120.131 109.617  48.284  1.00  0.00            
ATOM   1513  CG  GLU   105     121.145 110.082  50.180  1.00  0.00            
ATOM   1514  HG1 GLU   105     120.647 109.373  50.841  1.00  0.00            
ATOM   1515  HG2 GLU   105     121.221 110.945  50.842  1.00  0.00            
ATOM   1516  CD  GLU   105     122.602 109.633  49.934  1.00  0.00            
ATOM   1517  OE1 GLU   105     123.449 109.815  50.846  1.00  0.00            
ATOM   1518  OE2 GLU   105     122.863 108.989  48.914  1.00  0.00            
ATOM   1519  C   GLU   105     118.427 111.720  48.035  1.00  0.00            
ATOM   1520  O   GLU   105     119.059 112.575  47.404  1.00  0.00            
ATOM   1521  N   GLY   106     117.217 111.210  47.638  1.00  0.00            
ATOM   1522  H   GLY   106     116.758 110.499  48.188  1.00  0.00            
ATOM   1523  CA  GLY   106     116.636 111.339  46.299  1.00  0.00            
ATOM   1524  HA1 GLY   106     117.015 112.271  45.877  1.00  0.00            
ATOM   1525  HA2 GLY   106     115.562 111.447  46.448  1.00  0.00            
ATOM   1526  C   GLY   106     116.851 110.380  45.143  1.00  0.00            
ATOM   1527  O   GLY   106     116.342 110.680  44.006  1.00  0.00            
ATOM   1528  N   ALA   107     117.505 109.252  45.336  1.00  0.00            
ATOM   1529  H   ALA   107     117.881 108.908  46.208  1.00  0.00            
ATOM   1530  CA  ALA   107     117.750 108.318  44.212  1.00  0.00            
ATOM   1531  HA  ALA   107     117.447 108.818  43.291  1.00  0.00            
ATOM   1532  CB  ALA   107     119.267 108.158  44.102  1.00  0.00            
ATOM   1533  HB1 ALA   107     119.660 107.610  44.958  1.00  0.00            
ATOM   1534  HB2 ALA   107     119.429 107.584  43.188  1.00  0.00            
ATOM   1535  HB3 ALA   107     119.805 109.103  44.033  1.00  0.00            
ATOM   1536  C   ALA   107     117.004 106.997  44.359  1.00  0.00            
ATOM   1537  O   ALA   107     116.948 106.390  45.425  1.00  0.00            
ATOM   1538  N   PRO   108     116.503 106.477  43.228  1.00  0.00            
ATOM   1539  CD  PRO   108     116.592 107.114  41.917  1.00  0.00            
ATOM   1540  HD1 PRO   108     117.645 107.120  41.635  1.00  0.00            
ATOM   1541  HD2 PRO   108     116.176 108.116  41.812  1.00  0.00            
ATOM   1542  CG  PRO   108     115.762 106.234  40.938  1.00  0.00            
ATOM   1543  HG1 PRO   108     116.455 105.465  40.597  1.00  0.00            
ATOM   1544  HG2 PRO   108     115.311 106.804  40.125  1.00  0.00            
ATOM   1545  CB  PRO   108     114.787 105.528  41.852  1.00  0.00            
ATOM   1546  HB1 PRO   108     114.653 104.496  41.528  1.00  0.00            
ATOM   1547  HB2 PRO   108     113.861 106.098  41.935  1.00  0.00            
ATOM   1548  CA  PRO   108     115.552 105.362  43.198  1.00  0.00            
ATOM   1549  HA  PRO   108     114.798 105.533  43.965  1.00  0.00            
ATOM   1550  C   PRO   108     116.345 104.053  43.373  1.00  0.00            
ATOM   1551  O   PRO   108     117.523 103.953  43.059  1.00  0.00            
ATOM   1552  N   GLN   109     115.612 103.059  43.916  1.00  0.00            
ATOM   1553  H   GLN   109     114.661 103.203  44.224  1.00  0.00            
ATOM   1554  CA  GLN   109     116.298 101.874  44.424  1.00  0.00            
ATOM   1555  HA  GLN   109     117.265 101.804  43.924  1.00  0.00            
ATOM   1556  CB  GLN   109     116.437 101.842  46.002  1.00  0.00            
ATOM   1557  HB1 GLN   109     116.977 100.989  46.413  1.00  0.00            
ATOM   1558  HB2 GLN   109     115.482 101.807  46.528  1.00  0.00            
ATOM   1559  CG  GLN   109     117.164 103.093  46.542  1.00  0.00            
ATOM   1560  HG1 GLN   109     117.030 103.109  47.624  1.00  0.00            
ATOM   1561  HG2 GLN   109     116.577 103.967  46.261  1.00  0.00            
ATOM   1562  CD  GLN   109     118.639 103.120  46.106  1.00  0.00            
ATOM   1563  OE1 GLN   109     119.391 102.184  46.152  1.00  0.00            
ATOM   1564  NE2 GLN   109     119.081 104.234  45.548  1.00  0.00            
ATOM   1565 HE21 GLN   109     118.609 105.126  45.545  1.00  0.00            
ATOM   1566 HE22 GLN   109     119.993 104.245  45.114  1.00  0.00            
ATOM   1567  C   GLN   109     115.535 100.582  43.999  1.00  0.00            
ATOM   1568  O   GLN   109     114.389 100.605  43.708  1.00  0.00            
ATOM   1569  N   GLU   110     116.310  99.475  43.909  1.00  0.00            
ATOM   1570  H   GLU   110     117.307  99.619  43.984  1.00  0.00            
ATOM   1571  CA  GLU   110     115.888  98.171  43.248  1.00  0.00            
ATOM   1572  HA  GLU   110     115.257  98.287  42.365  1.00  0.00            
ATOM   1573  CB  GLU   110     117.080  97.574  42.539  1.00  0.00            
ATOM   1574  HB1 GLU   110     116.870  96.510  42.421  1.00  0.00            
ATOM   1575  HB2 GLU   110     117.987  97.627  43.141  1.00  0.00            
ATOM   1576  CG  GLU   110     117.366  98.218  41.155  1.00  0.00            
ATOM   1577  HG1 GLU   110     117.449  99.296  41.296  1.00  0.00            
ATOM   1578  HG2 GLU   110     116.466  98.135  40.545  1.00  0.00            
ATOM   1579  CD  GLU   110     118.681  97.780  40.431  1.00  0.00            
ATOM   1580  OE1 GLU   110     119.358  96.875  40.958  1.00  0.00            
ATOM   1581  OE2 GLU   110     119.099  98.326  39.377  1.00  0.00            
ATOM   1582  C   GLU   110     115.156  97.231  44.216  1.00  0.00            
ATOM   1583  O   GLU   110     114.240  96.600  43.767  1.00  0.00            
ATOM   1584  N   GLY   111     115.557  97.101  45.565  1.00  0.00            
ATOM   1585  H   GLY   111     116.359  97.673  45.789  1.00  0.00            
ATOM   1586  CA  GLY   111     115.025  96.137  46.501  1.00  0.00            
ATOM   1587  HA1 GLY   111     115.668  96.166  47.382  1.00  0.00            
ATOM   1588  HA2 GLY   111     115.056  95.153  46.036  1.00  0.00            
ATOM   1589  C   GLY   111     113.594  96.486  46.971  1.00  0.00            
ATOM   1590  O   GLY   111     113.178  96.208  48.146  1.00  0.00            
ATOM   1591  N   ILE   112     112.769  97.217  46.183  1.00  0.00            
ATOM   1592  H   ILE   112     112.939  97.248  45.187  1.00  0.00            
ATOM   1593  CA  ILE   112     111.485  97.807  46.577  1.00  0.00            
ATOM   1594  HA  ILE   112     111.430  97.848  47.665  1.00  0.00            
ATOM   1595  CB  ILE   112     111.405  99.300  45.981  1.00  0.00            
ATOM   1596  HB  ILE   112     111.412  99.155  44.902  1.00  0.00            
ATOM   1597  CG2 ILE   112     110.057  99.995  46.345  1.00  0.00            
ATOM   1598 HG21 ILE   112     109.665  99.608  47.285  1.00  0.00            
ATOM   1599 HG22 ILE   112     110.184 101.068  46.490  1.00  0.00            
ATOM   1600 HG23 ILE   112     109.229  99.663  45.718  1.00  0.00            
ATOM   1601  CG1 ILE   112     112.648 100.104  46.501  1.00  0.00            
ATOM   1602 HG11 ILE   112     112.759 101.048  45.967  1.00  0.00            
ATOM   1603 HG12 ILE   112     113.570  99.551  46.324  1.00  0.00            
ATOM   1604  CD  ILE   112     112.550 100.478  48.007  1.00  0.00            
ATOM   1605  HD1 ILE   112     112.341  99.566  48.566  1.00  0.00            
ATOM   1606  HD2 ILE   112     113.452 100.946  48.401  1.00  0.00            
ATOM   1607  HD3 ILE   112     111.720 101.160  48.188  1.00  0.00            
ATOM   1608  C   ILE   112     110.328  96.905  46.099  1.00  0.00            
ATOM   1609  O   ILE   112     110.461  96.496  44.977  1.00  0.00            
ATOM   1610  N   LEU   113     109.335  96.770  47.027  1.00  0.00            
ATOM   1611  H   LEU   113     109.580  97.253  47.878  1.00  0.00            
ATOM   1612  CA  LEU   113     107.887  96.447  46.760  1.00  0.00            
ATOM   1613  HA  LEU   113     107.864  95.400  46.458  1.00  0.00            
ATOM   1614  CB  LEU   113     107.214  96.425  48.130  1.00  0.00            
ATOM   1615  HB1 LEU   113     107.073  97.444  48.492  1.00  0.00            
ATOM   1616  HB2 LEU   113     107.819  95.856  48.838  1.00  0.00            
ATOM   1617  CG  LEU   113     105.827  95.735  47.866  1.00  0.00            
ATOM   1618  HG  LEU   113     105.298  96.223  47.048  1.00  0.00            
ATOM   1619  CD1 LEU   113     105.885  94.262  47.398  1.00  0.00            
ATOM   1620 HD11 LEU   113     104.906  93.787  47.469  1.00  0.00            
ATOM   1621 HD12 LEU   113     106.313  94.202  46.396  1.00  0.00            
ATOM   1622 HD13 LEU   113     106.368  93.565  48.083  1.00  0.00            
ATOM   1623  CD2 LEU   113     104.992  95.824  49.104  1.00  0.00            
ATOM   1624 HD21 LEU   113     104.048  95.286  49.008  1.00  0.00            
ATOM   1625 HD22 LEU   113     105.406  95.345  49.991  1.00  0.00            
ATOM   1626 HD23 LEU   113     104.586  96.806  49.345  1.00  0.00            
ATOM   1627  C   LEU   113     107.263  97.423  45.700  1.00  0.00            
ATOM   1628  O   LEU   113     106.780  98.494  46.054  1.00  0.00            
ATOM   1629  N   GLU   114     107.139  96.873  44.441  1.00  0.00            
ATOM   1630  H   GLU   114     107.773  96.100  44.296  1.00  0.00            
ATOM   1631  CA  GLU   114     106.550  97.564  43.320  1.00  0.00            
ATOM   1632  HA  GLU   114     106.878  98.602  43.380  1.00  0.00            
ATOM   1633  CB  GLU   114     107.080  96.877  42.054  1.00  0.00            
ATOM   1634  HB1 GLU   114     106.662  97.384  41.184  1.00  0.00            
ATOM   1635  HB2 GLU   114     106.653  95.875  42.027  1.00  0.00            
ATOM   1636  CG  GLU   114     108.633  96.805  42.020  1.00  0.00            
ATOM   1637  HG1 GLU   114     109.050  96.178  42.808  1.00  0.00            
ATOM   1638  HG2 GLU   114     108.980  97.838  42.063  1.00  0.00            
ATOM   1639  CD  GLU   114     109.153  96.245  40.620  1.00  0.00            
ATOM   1640  OE1 GLU   114     108.326  95.928  39.756  1.00  0.00            
ATOM   1641  OE2 GLU   114     110.350  96.214  40.460  1.00  0.00            
ATOM   1642  C   GLU   114     104.989  97.505  43.200  1.00  0.00            
ATOM   1643  O   GLU   114     104.396  98.027  42.270  1.00  0.00            
ATOM   1644  N   ASP   115     104.319  96.971  44.204  1.00  0.00            
ATOM   1645  H   ASP   115     104.856  96.613  44.981  1.00  0.00            
ATOM   1646  CA  ASP   115     102.944  97.149  44.498  1.00  0.00            
ATOM   1647  HA  ASP   115     102.467  96.763  43.598  1.00  0.00            
ATOM   1648  CB  ASP   115     102.455  96.257  45.650  1.00  0.00            
ATOM   1649  HB1 ASP   115     101.385  96.407  45.791  1.00  0.00            
ATOM   1650  HB2 ASP   115     102.838  96.645  46.595  1.00  0.00            
ATOM   1651  CG  ASP   115     102.688  94.705  45.586  1.00  0.00            
ATOM   1652  OD1 ASP   115     102.036  93.969  46.310  1.00  0.00            
ATOM   1653  OD2 ASP   115     103.547  94.203  44.806  1.00  0.00            
ATOM   1654  C   ASP   115     102.545  98.623  44.667  1.00  0.00            
ATOM   1655  O   ASP   115     103.178  99.371  45.411  1.00  0.00            
ATOM   1656  N   MET   116     101.487  98.984  44.008  1.00  0.00            
ATOM   1657  H   MET   116     100.951  98.355  43.426  1.00  0.00            
ATOM   1658  CA  MET   116     100.955 100.342  44.104  1.00  0.00            
ATOM   1659  HA  MET   116     101.767 100.956  44.493  1.00  0.00            
ATOM   1660  CB  MET   116     100.602 101.091  42.778  1.00  0.00            
ATOM   1661  HB1 MET   116      99.947 101.962  42.810  1.00  0.00            
ATOM   1662  HB2 MET   116     100.126 100.372  42.111  1.00  0.00            
ATOM   1663  CG  MET   116     101.868 101.558  42.019  1.00  0.00            
ATOM   1664  HG1 MET   116     101.541 101.881  41.030  1.00  0.00            
ATOM   1665  HG2 MET   116     102.562 100.724  41.908  1.00  0.00            
ATOM   1666  SD  MET   116     102.683 102.905  42.933  1.00  0.00            
ATOM   1667  CE  MET   116     104.247 102.963  42.000  1.00  0.00            
ATOM   1668  HE1 MET   116     104.740 101.994  42.078  1.00  0.00            
ATOM   1669  HE2 MET   116     103.965 103.151  40.965  1.00  0.00            
ATOM   1670  HE3 MET   116     104.912 103.792  42.242  1.00  0.00            
ATOM   1671  C   MET   116      99.784 100.461  45.084  1.00  0.00            
ATOM   1672  O   MET   116      98.809  99.733  45.068  1.00  0.00            
ATOM   1673  N   PRO   117      99.924 101.389  46.071  1.00  0.00            
ATOM   1674  CD  PRO   117     101.076 102.251  46.306  1.00  0.00            
ATOM   1675  HD1 PRO   117     101.011 103.168  45.720  1.00  0.00            
ATOM   1676  HD2 PRO   117     101.968 101.668  46.079  1.00  0.00            
ATOM   1677  CG  PRO   117     100.952 102.754  47.699  1.00  0.00            
ATOM   1678  HG1 PRO   117     101.526 103.680  47.707  1.00  0.00            
ATOM   1679  HG2 PRO   117     101.567 102.111  48.328  1.00  0.00            
ATOM   1680  CB  PRO   117      99.398 102.930  47.805  1.00  0.00            
ATOM   1681  HB1 PRO   117      99.167 103.835  47.244  1.00  0.00            
ATOM   1682  HB2 PRO   117      99.069 103.131  48.824  1.00  0.00            
ATOM   1683  CA  PRO   117      98.873 101.680  47.098  1.00  0.00            
ATOM   1684  HA  PRO   117      98.752 100.832  47.773  1.00  0.00            
ATOM   1685  C   PRO   117      97.536 101.919  46.452  1.00  0.00            
ATOM   1686  O   PRO   117      97.383 102.507  45.398  1.00  0.00            
ATOM   1687  N   VAL   118      96.520 101.413  47.127  1.00  0.00            
ATOM   1688  H   VAL   118      96.773 100.854  47.931  1.00  0.00            
ATOM   1689  CA  VAL   118      95.103 101.428  46.731  1.00  0.00            
ATOM   1690  HA  VAL   118      95.017 101.355  45.646  1.00  0.00            
ATOM   1691  CB  VAL   118      94.401 100.175  47.304  1.00  0.00            
ATOM   1692  HB  VAL   118      94.759 100.123  48.332  1.00  0.00            
ATOM   1693  CG1 VAL   118      92.849  99.988  47.223  1.00  0.00            
ATOM   1694 HG11 VAL   118      92.370 100.814  47.749  1.00  0.00            
ATOM   1695 HG12 VAL   118      92.596 100.079  46.168  1.00  0.00            
ATOM   1696 HG13 VAL   118      92.529  99.014  47.595  1.00  0.00            
ATOM   1697  CG2 VAL   118      94.869  98.946  46.508  1.00  0.00            
ATOM   1698 HG21 VAL   118      94.413  98.838  45.524  1.00  0.00            
ATOM   1699 HG22 VAL   118      95.955  99.042  46.509  1.00  0.00            
ATOM   1700 HG23 VAL   118      94.579  98.119  47.155  1.00  0.00            
ATOM   1701  C   VAL   118      94.405 102.734  46.957  1.00  0.00            
ATOM   1702  O   VAL   118      94.456 103.235  48.113  1.00  0.00            
ATOM   1703  N   ASP   119      93.583 103.188  46.051  1.00  0.00            
ATOM   1704  H   ASP   119      93.520 102.795  45.124  1.00  0.00            
ATOM   1705  CA  ASP   119      92.624 104.241  46.292  1.00  0.00            
ATOM   1706  HA  ASP   119      92.549 104.325  47.377  1.00  0.00            
ATOM   1707  CB  ASP   119      93.111 105.538  45.728  1.00  0.00            
ATOM   1708  HB1 ASP   119      93.981 105.875  46.292  1.00  0.00            
ATOM   1709  HB2 ASP   119      92.234 106.175  45.847  1.00  0.00            
ATOM   1710  CG  ASP   119      93.584 105.510  44.238  1.00  0.00            
ATOM   1711  OD1 ASP   119      92.919 106.050  43.402  1.00  0.00            
ATOM   1712  OD2 ASP   119      94.588 104.896  43.903  1.00  0.00            
ATOM   1713  C   ASP   119      91.211 103.896  45.739  1.00  0.00            
ATOM   1714  O   ASP   119      91.027 103.870  44.531  1.00  0.00            
ATOM   1715  N   PRO   120      90.248 103.705  46.667  1.00  0.00            
ATOM   1716  CD  PRO   120      90.407 103.672  48.153  1.00  0.00            
ATOM   1717  HD1 PRO   120      90.622 104.661  48.556  1.00  0.00            
ATOM   1718  HD2 PRO   120      91.236 102.977  48.286  1.00  0.00            
ATOM   1719  CG  PRO   120      89.136 103.209  48.783  1.00  0.00            
ATOM   1720  HG1 PRO   120      88.504 104.095  48.851  1.00  0.00            
ATOM   1721  HG2 PRO   120      89.156 102.636  49.710  1.00  0.00            
ATOM   1722  CB  PRO   120      88.442 102.510  47.597  1.00  0.00            
ATOM   1723  HB1 PRO   120      87.355 102.478  47.677  1.00  0.00            
ATOM   1724  HB2 PRO   120      88.807 101.483  47.568  1.00  0.00            
ATOM   1725  CA  PRO   120      88.881 103.287  46.320  1.00  0.00            
ATOM   1726  HA  PRO   120      88.990 102.585  45.495  1.00  0.00            
ATOM   1727  C   PRO   120      87.903 104.432  45.856  1.00  0.00            
ATOM   1728  O   PRO   120      86.795 104.550  46.393  1.00  0.00            
ATOM   1729  N   ASP   121      88.404 105.212  44.867  1.00  0.00            
ATOM   1730  H   ASP   121      89.304 104.940  44.496  1.00  0.00            
ATOM   1731  CA  ASP   121      87.641 106.427  44.391  1.00  0.00            
ATOM   1732  HA  ASP   121      88.286 106.847  43.620  1.00  0.00            
ATOM   1733  CB  ASP   121      86.352 106.122  43.671  1.00  0.00            
ATOM   1734  HB1 ASP   121      85.875 107.072  43.431  1.00  0.00            
ATOM   1735  HB2 ASP   121      85.675 105.510  44.267  1.00  0.00            
ATOM   1736  CG  ASP   121      86.500 105.421  42.298  1.00  0.00            
ATOM   1737  OD1 ASP   121      85.486 104.975  41.669  1.00  0.00            
ATOM   1738  OD2 ASP   121      87.684 105.224  41.854  1.00  0.00            
ATOM   1739  C   ASP   121      87.528 107.505  45.464  1.00  0.00            
ATOM   1740  O   ASP   121      86.462 107.763  45.972  1.00  0.00            
ATOM   1741  N   ASN   122      88.731 108.051  45.793  1.00  0.00            
ATOM   1742  H   ASN   122      89.555 107.687  45.336  1.00  0.00            
ATOM   1743  CA  ASN   122      88.793 109.089  46.793  1.00  0.00            
ATOM   1744  HA  ASN   122      88.341 108.727  47.715  1.00  0.00            
ATOM   1745  CB  ASN   122      90.239 109.385  47.104  1.00  0.00            
ATOM   1746  HB1 ASN   122      90.219 110.277  47.730  1.00  0.00            
ATOM   1747  HB2 ASN   122      90.556 109.813  46.153  1.00  0.00            
ATOM   1748  CG  ASN   122      91.137 108.243  47.552  1.00  0.00            
ATOM   1749  OD1 ASN   122      90.644 107.350  48.181  1.00  0.00            
ATOM   1750  ND2 ASN   122      92.456 108.277  47.407  1.00  0.00            
ATOM   1751 HD21 ASN   122      92.855 108.857  46.683  1.00  0.00            
ATOM   1752 HD22 ASN   122      92.944 107.482  47.797  1.00  0.00            
ATOM   1753  C   ASN   122      88.063 110.415  46.513  1.00  0.00            
ATOM   1754  O   ASN   122      88.086 110.923  45.401  1.00  0.00            
ATOM   1755  N   GLU   123      87.397 110.989  47.500  1.00  0.00            
ATOM   1756  H   GLU   123      87.394 110.482  48.375  1.00  0.00            
ATOM   1757  CA  GLU   123      86.896 112.310  47.537  1.00  0.00            
ATOM   1758  HA  GLU   123      87.282 112.981  46.770  1.00  0.00            
ATOM   1759  CB  GLU   123      85.323 112.381  47.438  1.00  0.00            
ATOM   1760  HB1 GLU   123      85.024 113.389  47.726  1.00  0.00            
ATOM   1761  HB2 GLU   123      84.977 111.577  48.088  1.00  0.00            
ATOM   1762  CG  GLU   123      84.970 112.129  45.979  1.00  0.00            
ATOM   1763  HG1 GLU   123      85.255 111.133  45.639  1.00  0.00            
ATOM   1764  HG2 GLU   123      85.427 112.937  45.408  1.00  0.00            
ATOM   1765  CD  GLU   123      83.464 112.219  45.915  1.00  0.00            
ATOM   1766  OE1 GLU   123      82.795 111.183  46.006  1.00  0.00            
ATOM   1767  OE2 GLU   123      82.965 113.337  45.615  1.00  0.00            
ATOM   1768  C   GLU   123      87.489 112.955  48.736  1.00  0.00            
ATOM   1769  O   GLU   123      87.029 112.861  49.863  1.00  0.00            
ATOM   1770  N   ALA   124      88.602 113.668  48.522  1.00  0.00            
ATOM   1771  H   ALA   124      88.799 113.925  47.566  1.00  0.00            
ATOM   1772  CA  ALA   124      89.501 114.198  49.536  1.00  0.00            
ATOM   1773  HA  ALA   124      88.893 114.524  50.381  1.00  0.00            
ATOM   1774  CB  ALA   124      90.389 113.128  50.049  1.00  0.00            
ATOM   1775  HB1 ALA   124      89.865 112.295  50.518  1.00  0.00            
ATOM   1776  HB2 ALA   124      91.002 112.728  49.242  1.00  0.00            
ATOM   1777  HB3 ALA   124      91.037 113.619  50.776  1.00  0.00            
ATOM   1778  C   ALA   124      90.298 115.409  48.992  1.00  0.00            
ATOM   1779  O   ALA   124      90.339 115.597  47.769  1.00  0.00            
ATOM   1780  N   TYR   125      90.939 116.109  49.893  1.00  0.00            
ATOM   1781  H   TYR   125      90.970 115.709  50.820  1.00  0.00            
ATOM   1782  CA  TYR   125      91.522 117.429  49.559  1.00  0.00            
ATOM   1783  HA  TYR   125      91.276 117.616  48.514  1.00  0.00            
ATOM   1784  CB  TYR   125      90.957 118.540  50.369  1.00  0.00            
ATOM   1785  HB1 TYR   125      91.148 119.472  49.837  1.00  0.00            
ATOM   1786  HB2 TYR   125      91.377 118.561  51.375  1.00  0.00            
ATOM   1787  CG  TYR   125      89.431 118.601  50.538  1.00  0.00            
ATOM   1788  CD1 TYR   125      88.758 118.037  51.697  1.00  0.00            
ATOM   1789  HD1 TYR   125      89.359 117.866  52.576  1.00  0.00            
ATOM   1790  CE1 TYR   125      87.364 117.901  51.845  1.00  0.00            
ATOM   1791  HE1 TYR   125      86.899 117.542  52.751  1.00  0.00            
ATOM   1792  CZ  TYR   125      86.558 118.393  50.810  1.00  0.00            
ATOM   1793  OH  TYR   125      85.164 118.216  50.883  1.00  0.00            
ATOM   1794  HH  TYR   125      84.783 118.516  50.054  1.00  0.00            
ATOM   1795  CE2 TYR   125      87.176 118.831  49.608  1.00  0.00            
ATOM   1796  HE2 TYR   125      86.529 119.096  48.785  1.00  0.00            
ATOM   1797  CD2 TYR   125      88.571 118.934  49.470  1.00  0.00            
ATOM   1798  HD2 TYR   125      89.036 119.391  48.608  1.00  0.00            
ATOM   1799  C   TYR   125      93.092 117.392  49.543  1.00  0.00            
ATOM   1800  O   TYR   125      93.737 116.792  50.391  1.00  0.00            
ATOM   1801  N   GLU   126      93.635 117.845  48.390  1.00  0.00            
ATOM   1802  H   GLU   126      92.978 118.140  47.682  1.00  0.00            
ATOM   1803  CA  GLU   126      95.054 117.814  48.064  1.00  0.00            
ATOM   1804  HA  GLU   126      95.462 116.925  48.545  1.00  0.00            
ATOM   1805  CB  GLU   126      95.157 117.504  46.525  1.00  0.00            
ATOM   1806  HB1 GLU   126      96.163 117.846  46.285  1.00  0.00            
ATOM   1807  HB2 GLU   126      94.416 118.132  46.030  1.00  0.00            
ATOM   1808  CG  GLU   126      94.934 116.097  46.108  1.00  0.00            
ATOM   1809  HG1 GLU   126      93.972 115.806  46.529  1.00  0.00            
ATOM   1810  HG2 GLU   126      95.742 115.548  46.593  1.00  0.00            
ATOM   1811  CD  GLU   126      94.821 115.994  44.610  1.00  0.00            
ATOM   1812  OE1 GLU   126      95.024 114.813  44.134  1.00  0.00            
ATOM   1813  OE2 GLU   126      94.746 116.930  43.771  1.00  0.00            
ATOM   1814  C   GLU   126      95.798 119.010  48.573  1.00  0.00            
ATOM   1815  O   GLU   126      95.832 120.083  47.946  1.00  0.00            
ATOM   1816  N   MET   127      96.341 118.844  49.777  1.00  0.00            
ATOM   1817  H   MET   127      96.519 117.924  50.154  1.00  0.00            
ATOM   1818  CA  MET   127      96.786 120.064  50.562  1.00  0.00            
ATOM   1819  HA  MET   127      96.068 120.845  50.313  1.00  0.00            
ATOM   1820  CB  MET   127      96.633 119.811  52.080  1.00  0.00            
ATOM   1821  HB1 MET   127      97.108 120.632  52.617  1.00  0.00            
ATOM   1822  HB2 MET   127      97.195 118.923  52.370  1.00  0.00            
ATOM   1823  CG  MET   127      95.176 119.705  52.559  1.00  0.00            
ATOM   1824  HG1 MET   127      95.223 119.256  53.551  1.00  0.00            
ATOM   1825  HG2 MET   127      94.578 119.068  51.907  1.00  0.00            
ATOM   1826  SD  MET   127      94.323 121.256  52.563  1.00  0.00            
ATOM   1827  CE  MET   127      93.327 121.113  51.057  1.00  0.00            
ATOM   1828  HE1 MET   127      93.067 122.078  50.622  1.00  0.00            
ATOM   1829  HE2 MET   127      93.873 120.523  50.320  1.00  0.00            
ATOM   1830  HE3 MET   127      92.442 120.518  51.285  1.00  0.00            
ATOM   1831  C   MET   127      98.153 120.538  49.981  1.00  0.00            
ATOM   1832  O   MET   127      99.166 119.812  50.053  1.00  0.00            
ATOM   1833  N   PRO   128      98.195 121.811  49.536  1.00  0.00            
ATOM   1834  CD  PRO   128      97.131 122.873  49.527  1.00  0.00            
ATOM   1835  HD1 PRO   128      96.563 122.817  50.455  1.00  0.00            
ATOM   1836  HD2 PRO   128      96.432 122.620  48.729  1.00  0.00            
ATOM   1837  CG  PRO   128      97.917 124.159  49.200  1.00  0.00            
ATOM   1838  HG1 PRO   128      98.121 124.699  50.124  1.00  0.00            
ATOM   1839  HG2 PRO   128      97.304 124.865  48.639  1.00  0.00            
ATOM   1840  CB  PRO   128      99.177 123.664  48.464  1.00  0.00            
ATOM   1841  HB1 PRO   128      99.988 124.392  48.459  1.00  0.00            
ATOM   1842  HB2 PRO   128      98.906 123.482  47.424  1.00  0.00            
ATOM   1843  CA  PRO   128      99.497 122.359  49.158  1.00  0.00            
ATOM   1844  HA  PRO   128      99.959 121.647  48.474  1.00  0.00            
ATOM   1845  C   PRO   128     100.367 122.454  50.451  1.00  0.00            
ATOM   1846  O   PRO   128      99.940 122.629  51.620  1.00  0.00            
ATOM   1847  N   SER   129     101.659 122.396  50.198  1.00  0.00            
ATOM   1848  H   SER   129     101.947 122.220  49.246  1.00  0.00            
ATOM   1849  CA  SER   129     102.730 122.782  51.168  1.00  0.00            
ATOM   1850  HA  SER   129     102.642 122.111  52.022  1.00  0.00            
ATOM   1851  CB  SER   129     104.106 122.656  50.580  1.00  0.00            
ATOM   1852  HB1 SER   129     104.334 121.594  50.671  1.00  0.00            
ATOM   1853  HB2 SER   129     104.785 123.308  51.129  1.00  0.00            
ATOM   1854  OG  SER   129     104.297 123.103  49.291  1.00  0.00            
ATOM   1855  HG  SER   129     104.543 124.031  49.285  1.00  0.00            
ATOM   1856  C   SER   129     102.463 124.202  51.669  1.00  0.00            
ATOM   1857  O   SER   129     102.822 125.151  50.966  1.00  0.00            
ATOM   1858  N   GLU   130     101.919 124.342  52.834  1.00  0.00            
ATOM   1859  H   GLU   130     101.395 123.549  53.176  1.00  0.00            
ATOM   1860  CA  GLU   130     101.688 125.654  53.444  1.00  0.00            
ATOM   1861  HA  GLU   130     101.749 126.388  52.640  1.00  0.00            
ATOM   1862  CB  GLU   130     100.327 125.741  54.207  1.00  0.00            
ATOM   1863  HB1 GLU   130     100.255 124.921  54.921  1.00  0.00            
ATOM   1864  HB2 GLU   130      99.515 125.658  53.486  1.00  0.00            
ATOM   1865  CG  GLU   130     100.047 127.076  54.920  1.00  0.00            
ATOM   1866  HG1 GLU   130     100.885 127.444  55.511  1.00  0.00            
ATOM   1867  HG2 GLU   130      99.137 127.043  55.518  1.00  0.00            
ATOM   1868  CD  GLU   130      99.813 128.160  53.915  1.00  0.00            
ATOM   1869  OE1 GLU   130     100.638 129.110  53.753  1.00  0.00            
ATOM   1870  OE2 GLU   130      98.756 128.185  53.268  1.00  0.00            
ATOM   1871  C   GLU   130     102.824 126.044  54.345  1.00  0.00            
ATOM   1872  O   GLU   130     102.995 125.423  55.348  1.00  0.00            
ATOM   1873  N   GLU   131     103.574 127.054  54.016  1.00  0.00            
ATOM   1874  H   GLU   131     103.259 127.640  53.256  1.00  0.00            
ATOM   1875  CA  GLU   131     104.818 127.468  54.702  1.00  0.00            
ATOM   1876  HA  GLU   131     105.344 126.554  54.979  1.00  0.00            
ATOM   1877  CB  GLU   131     105.830 128.282  53.872  1.00  0.00            
ATOM   1878  HB1 GLU   131     106.782 128.180  54.393  1.00  0.00            
ATOM   1879  HB2 GLU   131     105.460 129.307  53.893  1.00  0.00            
ATOM   1880  CG  GLU   131     105.941 127.813  52.417  1.00  0.00            
ATOM   1881  HG1 GLU   131     105.046 128.112  51.872  1.00  0.00            
ATOM   1882  HG2 GLU   131     106.039 126.727  52.424  1.00  0.00            
ATOM   1883  CD  GLU   131     107.202 128.503  51.830  1.00  0.00            
ATOM   1884  OE1 GLU   131     108.308 128.355  52.350  1.00  0.00            
ATOM   1885  OE2 GLU   131     107.144 129.125  50.760  1.00  0.00            
ATOM   1886  C   GLU   131     104.583 128.137  56.086  1.00  0.00            
ATOM   1887  O   GLU   131     103.713 129.025  56.153  1.00  0.00            
ATOM   1888  N   GLY   132     105.386 127.825  57.123  1.00  0.00            
ATOM   1889  H   GLY   132     106.134 127.216  56.823  1.00  0.00            
ATOM   1890  CA  GLY   132     105.227 128.461  58.433  1.00  0.00            
ATOM   1891  HA1 GLY   132     104.874 129.478  58.265  1.00  0.00            
ATOM   1892  HA2 GLY   132     106.127 128.502  59.047  1.00  0.00            
ATOM   1893  C   GLY   132     104.052 127.892  59.355  1.00  0.00            
ATOM   1894  O   GLY   132     103.299 128.700  59.868  1.00  0.00            
ATOM   1895  N   TYR   133     103.898 126.577  59.461  1.00  0.00            
ATOM   1896  H   TYR   133     104.462 125.998  58.856  1.00  0.00            
ATOM   1897  CA  TYR   133     102.795 125.950  60.277  1.00  0.00            
ATOM   1898  HA  TYR   133     102.359 126.778  60.835  1.00  0.00            
ATOM   1899  CB  TYR   133     101.765 125.246  59.341  1.00  0.00            
ATOM   1900  HB1 TYR   133     102.182 124.420  58.766  1.00  0.00            
ATOM   1901  HB2 TYR   133     101.531 125.916  58.514  1.00  0.00            
ATOM   1902  CG  TYR   133     100.469 124.790  60.030  1.00  0.00            
ATOM   1903  CD1 TYR   133      99.849 123.608  59.670  1.00  0.00            
ATOM   1904  HD1 TYR   133     100.283 122.926  58.955  1.00  0.00            
ATOM   1905  CE1 TYR   133      98.605 123.214  60.227  1.00  0.00            
ATOM   1906  HE1 TYR   133      98.180 122.251  59.985  1.00  0.00            
ATOM   1907  CZ  TYR   133      97.983 124.071  61.103  1.00  0.00            
ATOM   1908  OH  TYR   133      96.810 123.767  61.610  1.00  0.00            
ATOM   1909  HH  TYR   133      96.499 122.962  61.190  1.00  0.00            
ATOM   1910  CE2 TYR   133      98.641 125.281  61.545  1.00  0.00            
ATOM   1911  HE2 TYR   133      98.270 125.808  62.412  1.00  0.00            
ATOM   1912  CD2 TYR   133      99.875 125.645  60.969  1.00  0.00            
ATOM   1913  HD2 TYR   133     100.416 126.558  61.170  1.00  0.00            
ATOM   1914  C   TYR   133     103.381 125.069  61.364  1.00  0.00            
ATOM   1915  O   TYR   133     104.072 124.084  61.048  1.00  0.00            
ATOM   1916  N   GLN   134     103.243 125.449  62.679  1.00  0.00            
ATOM   1917  H   GLN   134     102.675 126.270  62.828  1.00  0.00            
ATOM   1918  CA  GLN   134     103.630 124.590  63.867  1.00  0.00            
ATOM   1919  HA  GLN   134     104.670 124.687  64.181  1.00  0.00            
ATOM   1920  CB  GLN   134     102.747 125.117  65.053  1.00  0.00            
ATOM   1921  HB1 GLN   134     101.734 124.714  65.045  1.00  0.00            
ATOM   1922  HB2 GLN   134     102.819 126.203  65.011  1.00  0.00            
ATOM   1923  CG  GLN   134     103.474 124.762  66.291  1.00  0.00            
ATOM   1924  HG1 GLN   134     104.499 125.091  66.125  1.00  0.00            
ATOM   1925  HG2 GLN   134     103.525 123.684  66.445  1.00  0.00            
ATOM   1926  CD  GLN   134     102.848 125.336  67.524  1.00  0.00            
ATOM   1927  OE1 GLN   134     101.742 125.904  67.472  1.00  0.00            
ATOM   1928  NE2 GLN   134     103.385 125.091  68.717  1.00  0.00            
ATOM   1929 HE21 GLN   134     104.176 124.464  68.736  1.00  0.00            
ATOM   1930 HE22 GLN   134     102.724 125.111  69.481  1.00  0.00            
ATOM   1931  C   GLN   134     103.279 123.151  63.579  1.00  0.00            
ATOM   1932  O   GLN   134     102.156 122.847  63.197  1.00  0.00            
ATOM   1933  N   ASP   135     104.323 122.297  63.827  1.00  0.00            
ATOM   1934  H   ASP   135     105.191 122.719  64.124  1.00  0.00            
ATOM   1935  CA  ASP   135     104.258 120.846  63.932  1.00  0.00            
ATOM   1936  HA  ASP   135     105.215 120.590  64.387  1.00  0.00            
ATOM   1937  CB  ASP   135     103.274 120.277  64.905  1.00  0.00            
ATOM   1938  HB1 ASP   135     103.626 119.248  64.967  1.00  0.00            
ATOM   1939  HB2 ASP   135     102.280 120.326  64.460  1.00  0.00            
ATOM   1940  CG  ASP   135     103.220 120.952  66.323  1.00  0.00            
ATOM   1941  OD1 ASP   135     102.063 121.145  66.803  1.00  0.00            
ATOM   1942  OD2 ASP   135     104.312 121.318  66.821  1.00  0.00            
ATOM   1943  C   ASP   135     104.279 120.279  62.477  1.00  0.00            
ATOM   1944  O   ASP   135     104.250 119.086  62.336  1.00  0.00            
ATOM   1945  N   TYR   136     104.268 121.069  61.350  1.00  0.00            
ATOM   1946  H   TYR   136     104.236 122.059  61.547  1.00  0.00            
ATOM   1947  CA  TYR   136     104.220 120.655  59.944  1.00  0.00            
ATOM   1948  HA  TYR   136     104.409 119.598  59.758  1.00  0.00            
ATOM   1949  CB  TYR   136     102.861 121.019  59.379  1.00  0.00            
ATOM   1950  HB1 TYR   136     102.833 121.017  58.289  1.00  0.00            
ATOM   1951  HB2 TYR   136     102.597 122.028  59.695  1.00  0.00            
ATOM   1952  CG  TYR   136     101.767 120.075  59.827  1.00  0.00            
ATOM   1953  CD1 TYR   136     101.426 118.943  59.034  1.00  0.00            
ATOM   1954  HD1 TYR   136     101.945 118.810  58.096  1.00  0.00            
ATOM   1955  CE1 TYR   136     100.376 118.072  59.435  1.00  0.00            
ATOM   1956  HE1 TYR   136     100.101 117.291  58.741  1.00  0.00            
ATOM   1957  CZ  TYR   136      99.670 118.325  60.664  1.00  0.00            
ATOM   1958  OH  TYR   136      98.568 117.561  60.957  1.00  0.00            
ATOM   1959  HH  TYR   136      98.294 117.711  61.865  1.00  0.00            
ATOM   1960  CE2 TYR   136     100.007 119.418  61.495  1.00  0.00            
ATOM   1961  HE2 TYR   136      99.499 119.675  62.413  1.00  0.00            
ATOM   1962  CD2 TYR   136     101.104 120.242  61.086  1.00  0.00            
ATOM   1963  HD2 TYR   136     101.524 121.107  61.577  1.00  0.00            
ATOM   1964  C   TYR   136     105.335 121.273  59.051  1.00  0.00            
ATOM   1965  O   TYR   136     105.651 120.665  58.022  1.00  0.00            
ATOM   1966  N   GLU   137     105.947 122.436  59.371  1.00  0.00            
ATOM   1967  H   GLU   137     105.604 122.943  60.174  1.00  0.00            
ATOM   1968  CA  GLU   137     107.207 122.782  58.911  1.00  0.00            
ATOM   1969  HA  GLU   137     107.135 122.741  57.824  1.00  0.00            
ATOM   1970  CB  GLU   137     107.623 124.179  59.282  1.00  0.00            
ATOM   1971  HB1 GLU   137     106.822 124.837  58.945  1.00  0.00            
ATOM   1972  HB2 GLU   137     108.589 124.433  58.846  1.00  0.00            
ATOM   1973  CG  GLU   137     107.651 124.363  60.838  1.00  0.00            
ATOM   1974  HG1 GLU   137     108.464 123.795  61.291  1.00  0.00            
ATOM   1975  HG2 GLU   137     106.701 123.964  61.194  1.00  0.00            
ATOM   1976  CD  GLU   137     107.609 125.880  61.320  1.00  0.00            
ATOM   1977  OE1 GLU   137     107.344 126.055  62.559  1.00  0.00            
ATOM   1978  OE2 GLU   137     107.934 126.783  60.484  1.00  0.00            
ATOM   1979  C   GLU   137     108.384 121.854  59.234  1.00  0.00            
ATOM   1980  O   GLU   137     108.346 121.203  60.234  1.00  0.00            
ATOM   1981  N   PRO   138     109.267 121.836  58.234  1.00  0.00            
ATOM   1982  CD  PRO   138     109.272 122.531  56.910  1.00  0.00            
ATOM   1983  HD1 PRO   138     109.540 123.582  57.019  1.00  0.00            
ATOM   1984  HD2 PRO   138     108.331 122.395  56.376  1.00  0.00            
ATOM   1985  CG  PRO   138     110.400 121.874  56.100  1.00  0.00            
ATOM   1986  HG1 PRO   138     110.827 122.593  55.403  1.00  0.00            
ATOM   1987  HG2 PRO   138     109.939 120.988  55.664  1.00  0.00            
ATOM   1988  CB  PRO   138     111.366 121.492  57.177  1.00  0.00            
ATOM   1989  HB1 PRO   138     111.919 122.343  57.576  1.00  0.00            
ATOM   1990  HB2 PRO   138     112.100 120.724  56.934  1.00  0.00            
ATOM   1991  CA  PRO   138     110.444 120.958  58.243  1.00  0.00            
ATOM   1992  HA  PRO   138     110.155 119.969  57.886  1.00  0.00            
ATOM   1993  C   PRO   138     111.290 120.834  59.510  1.00  0.00            
ATOM   1994  O   PRO   138     111.755 119.673  59.738  1.00  0.00            
ATOM   1995  N   GLU   139     111.481 121.836  60.303  1.00  0.00            
ATOM   1996  H   GLU   139     111.032 122.715  60.089  1.00  0.00            
ATOM   1997  CA  GLU   139     112.151 121.662  61.639  1.00  0.00            
ATOM   1998  HA  GLU   139     112.980 120.960  61.544  1.00  0.00            
ATOM   1999  CB  GLU   139     112.819 123.049  62.067  1.00  0.00            
ATOM   2000  HB1 GLU   139     113.239 123.563  61.202  1.00  0.00            
ATOM   2001  HB2 GLU   139     113.513 122.831  62.878  1.00  0.00            
ATOM   2002  CG  GLU   139     111.726 123.876  62.715  1.00  0.00            
ATOM   2003  HG1 GLU   139     111.173 123.331  63.480  1.00  0.00            
ATOM   2004  HG2 GLU   139     111.053 124.018  61.870  1.00  0.00            
ATOM   2005  CD  GLU   139     112.218 125.236  63.247  1.00  0.00            
ATOM   2006  OE1 GLU   139     113.342 125.291  63.806  1.00  0.00            
ATOM   2007  OE2 GLU   139     111.492 126.239  63.233  1.00  0.00            
ATOM   2008  C   GLU   139     111.319 121.048  62.794  1.00  0.00            
ATOM   2009  O   GLU   139     111.756 120.927  63.987  1.00  0.00            
ATOM   2010  N   ALA   140     110.108 120.484  62.567  1.00  0.00            
ATOM   2011  H   ALA   140     109.665 120.684  61.681  1.00  0.00            
ATOM   2012  CA  ALA   140     109.204 119.896  63.543  1.00  0.00            
ATOM   2013  HA  ALA   140     109.573 120.128  64.542  1.00  0.00            
ATOM   2014  CB  ALA   140     107.722 120.359  63.272  1.00  0.00            
ATOM   2015  HB1 ALA   140     107.679 121.418  63.524  1.00  0.00            
ATOM   2016  HB2 ALA   140     107.363 120.186  62.258  1.00  0.00            
ATOM   2017  HB3 ALA   140     107.003 119.796  63.868  1.00  0.00            
ATOM   2018  C   ALA   140     109.244 118.341  63.467  1.00  0.00            
ATOM   2019  OC1 ALA   140     109.170 117.668  64.518  1.00  0.00            
ATOM   2020  OC2 ALA   140     109.314 117.823  62.340  1.00  0.00            
TER
ENDMDL
