# Supplementary material for: Impact of Phosphorylation on the Physiological Form of Human alpha-Synuclein in Aqueous Solution
Source: J Chem Inf Model. 2024 Oct 28;64(21):8215–26. doi: 10.1021/acs.jcim.4c01172 (PMC11558680; doi:10.1021/acs.jcim.4c01172)
Supplement: Supplementary file 2 — ci4c01172_si_003.zip [file ci4c01172_si_003.zip › AS/AS_15.pdb]

REMARK    GENERATED BY TRJCONV
TITLE     MDANALYSIS FRAME 0: Created by PDBWriter in water
REMARK    THIS IS A SIMULATION BOX
CRYST1  137.522  137.522  140.662  60.74  60.74  90.00 P 1           1
MODEL        1
ATOM      1  CH3 ACE     0      76.450  91.123  64.992  1.00  0.00            
ATOM      2 HH31 ACE     0      77.006  91.067  64.055  1.00  0.00            
ATOM      3 HH32 ACE     0      75.723  90.312  65.044  1.00  0.00            
ATOM      4 HH33 ACE     0      76.158  92.118  65.330  1.00  0.00            
ATOM      5  C   ACE     0      77.550  90.559  65.945  1.00  0.00            
ATOM      6  O   ACE     0      78.762  90.535  65.590  1.00  0.00            
ATOM      7  N   MET     1      77.209  89.997  67.135  1.00  0.00            
ATOM      8  H   MET     1      76.239  89.901  67.397  1.00  0.00            
ATOM      9  CA  MET     1      78.169  89.713  68.223  1.00  0.00            
ATOM     10  HA  MET     1      78.809  90.574  68.417  1.00  0.00            
ATOM     11  CB  MET     1      77.377  89.465  69.549  1.00  0.00            
ATOM     12  HB1 MET     1      77.987  88.878  70.236  1.00  0.00            
ATOM     13  HB2 MET     1      76.428  88.949  69.404  1.00  0.00            
ATOM     14  CG  MET     1      77.124  90.839  70.125  1.00  0.00            
ATOM     15  HG1 MET     1      76.317  90.722  70.849  1.00  0.00            
ATOM     16  HG2 MET     1      76.701  91.505  69.373  1.00  0.00            
ATOM     17  SD  MET     1      78.598  91.736  70.835  1.00  0.00            
ATOM     18  CE  MET     1      79.085  90.533  72.126  1.00  0.00            
ATOM     19  HE1 MET     1      79.791  90.954  72.842  1.00  0.00            
ATOM     20  HE2 MET     1      78.225  90.182  72.698  1.00  0.00            
ATOM     21  HE3 MET     1      79.607  89.760  71.562  1.00  0.00            
ATOM     22  C   MET     1      79.116  88.618  67.915  1.00  0.00            
ATOM     23  O   MET     1      80.327  88.815  68.074  1.00  0.00            
ATOM     24  N   ASP     2      78.647  87.525  67.276  1.00  0.00            
ATOM     25  H   ASP     2      77.645  87.553  67.152  1.00  0.00            
ATOM     26  CA  ASP     2      79.399  86.374  66.797  1.00  0.00            
ATOM     27  HA  ASP     2      80.036  85.906  67.547  1.00  0.00            
ATOM     28  CB  ASP     2      78.449  85.294  66.188  1.00  0.00            
ATOM     29  HB1 ASP     2      77.732  84.976  66.945  1.00  0.00            
ATOM     30  HB2 ASP     2      79.128  84.547  65.777  1.00  0.00            
ATOM     31  CG  ASP     2      77.549  85.790  65.040  1.00  0.00            
ATOM     32  OD1 ASP     2      77.634  86.967  64.651  1.00  0.00            
ATOM     33  OD2 ASP     2      76.876  85.014  64.381  1.00  0.00            
ATOM     34  C   ASP     2      80.597  86.642  65.845  1.00  0.00            
ATOM     35  O   ASP     2      81.671  86.437  66.299  1.00  0.00            
ATOM     36  N   VAL     3      80.324  87.175  64.682  1.00  0.00            
ATOM     37  H   VAL     3      79.348  87.329  64.471  1.00  0.00            
ATOM     38  CA  VAL     3      81.284  87.753  63.731  1.00  0.00            
ATOM     39  HA  VAL     3      81.869  86.895  63.401  1.00  0.00            
ATOM     40  CB  VAL     3      80.543  88.429  62.535  1.00  0.00            
ATOM     41  HB  VAL     3      80.002  87.648  62.000  1.00  0.00            
ATOM     42  CG1 VAL     3      79.576  89.598  62.896  1.00  0.00            
ATOM     43 HG11 VAL     3      80.094  90.409  63.410  1.00  0.00            
ATOM     44 HG12 VAL     3      79.009  89.929  62.028  1.00  0.00            
ATOM     45 HG13 VAL     3      78.821  89.122  63.521  1.00  0.00            
ATOM     46  CG2 VAL     3      81.493  88.997  61.427  1.00  0.00            
ATOM     47 HG21 VAL     3      81.007  89.247  60.483  1.00  0.00            
ATOM     48 HG22 VAL     3      81.932  89.913  61.823  1.00  0.00            
ATOM     49 HG23 VAL     3      82.231  88.269  61.090  1.00  0.00            
ATOM     50  C   VAL     3      82.290  88.672  64.376  1.00  0.00            
ATOM     51  O   VAL     3      83.434  88.619  64.020  1.00  0.00            
ATOM     52  N   PHE     4      81.897  89.551  65.363  1.00  0.00            
ATOM     53  H   PHE     4      80.914  89.603  65.590  1.00  0.00            
ATOM     54  CA  PHE     4      82.831  90.410  66.151  1.00  0.00            
ATOM     55  HA  PHE     4      83.429  90.947  65.415  1.00  0.00            
ATOM     56  CB  PHE     4      82.000  91.515  66.898  1.00  0.00            
ATOM     57  HB1 PHE     4      81.049  91.145  67.282  1.00  0.00            
ATOM     58  HB2 PHE     4      81.613  92.247  66.189  1.00  0.00            
ATOM     59  CG  PHE     4      82.721  92.209  68.019  1.00  0.00            
ATOM     60  CD1 PHE     4      82.339  92.058  69.343  1.00  0.00            
ATOM     61  HD1 PHE     4      81.502  91.382  69.438  1.00  0.00            
ATOM     62  CE1 PHE     4      82.917  92.771  70.407  1.00  0.00            
ATOM     63  HE1 PHE     4      82.625  92.603  71.433  1.00  0.00            
ATOM     64  CZ  PHE     4      84.036  93.538  70.051  1.00  0.00            
ATOM     65  HZ  PHE     4      84.575  94.006  70.861  1.00  0.00            
ATOM     66  CE2 PHE     4      84.530  93.632  68.758  1.00  0.00            
ATOM     67  HE2 PHE     4      85.333  94.300  68.483  1.00  0.00            
ATOM     68  CD2 PHE     4      83.785  93.051  67.726  1.00  0.00            
ATOM     69  HD2 PHE     4      84.062  93.166  66.688  1.00  0.00            
ATOM     70  C   PHE     4      83.787  89.574  67.066  1.00  0.00            
ATOM     71  O   PHE     4      85.013  89.835  67.061  1.00  0.00            
ATOM     72  N   MET     5      83.319  88.570  67.810  1.00  0.00            
ATOM     73  H   MET     5      82.323  88.412  67.865  1.00  0.00            
ATOM     74  CA  MET     5      84.182  87.769  68.623  1.00  0.00            
ATOM     75  HA  MET     5      84.827  88.441  69.189  1.00  0.00            
ATOM     76  CB  MET     5      83.238  87.005  69.608  1.00  0.00            
ATOM     77  HB1 MET     5      83.873  86.275  70.110  1.00  0.00            
ATOM     78  HB2 MET     5      82.433  86.503  69.073  1.00  0.00            
ATOM     79  CG  MET     5      82.639  88.000  70.632  1.00  0.00            
ATOM     80  HG1 MET     5      82.402  87.323  71.453  1.00  0.00            
ATOM     81  HG2 MET     5      81.660  88.285  70.248  1.00  0.00            
ATOM     82  SD  MET     5      83.628  89.429  71.214  1.00  0.00            
ATOM     83  CE  MET     5      84.961  88.628  72.172  1.00  0.00            
ATOM     84  HE1 MET     5      85.650  88.261  71.411  1.00  0.00            
ATOM     85  HE2 MET     5      85.425  89.327  72.868  1.00  0.00            
ATOM     86  HE3 MET     5      84.524  87.824  72.764  1.00  0.00            
ATOM     87  C   MET     5      85.119  86.850  67.759  1.00  0.00            
ATOM     88  O   MET     5      86.299  86.693  68.077  1.00  0.00            
ATOM     89  N   LYS     6      84.596  86.235  66.693  1.00  0.00            
ATOM     90  H   LYS     6      83.602  86.367  66.577  1.00  0.00            
ATOM     91  CA  LYS     6      85.388  85.543  65.648  1.00  0.00            
ATOM     92  HA  LYS     6      86.003  84.805  66.162  1.00  0.00            
ATOM     93  CB  LYS     6      84.402  84.852  64.741  1.00  0.00            
ATOM     94  HB1 LYS     6      83.639  85.539  64.376  1.00  0.00            
ATOM     95  HB2 LYS     6      83.839  84.189  65.398  1.00  0.00            
ATOM     96  CG  LYS     6      84.998  84.214  63.519  1.00  0.00            
ATOM     97  HG1 LYS     6      85.143  84.973  62.751  1.00  0.00            
ATOM     98  HG2 LYS     6      84.210  83.537  63.188  1.00  0.00            
ATOM     99  CD  LYS     6      86.264  83.382  63.715  1.00  0.00            
ATOM    100  HD1 LYS     6      87.170  83.947  63.934  1.00  0.00            
ATOM    101  HD2 LYS     6      86.348  82.834  62.776  1.00  0.00            
ATOM    102  CE  LYS     6      86.131  82.308  64.735  1.00  0.00            
ATOM    103  HE1 LYS     6      85.157  81.861  64.536  1.00  0.00            
ATOM    104  HE2 LYS     6      86.141  82.720  65.745  1.00  0.00            
ATOM    105  NZ  LYS     6      87.230  81.325  64.623  1.00  0.00            
ATOM    106  HZ1 LYS     6      87.180  80.852  63.732  1.00  0.00            
ATOM    107  HZ2 LYS     6      88.152  81.729  64.702  1.00  0.00            
ATOM    108  HZ3 LYS     6      87.194  80.561  65.283  1.00  0.00            
ATOM    109  C   LYS     6      86.426  86.485  64.978  1.00  0.00            
ATOM    110  O   LYS     6      87.594  86.112  64.910  1.00  0.00            
ATOM    111  N   GLY     7      86.152  87.804  64.756  1.00  0.00            
ATOM    112  H   GLY     7      85.205  88.141  64.856  1.00  0.00            
ATOM    113  CA  GLY     7      87.013  88.855  64.368  1.00  0.00            
ATOM    114  HA1 GLY     7      86.439  89.764  64.545  1.00  0.00            
ATOM    115  HA2 GLY     7      87.353  88.696  63.345  1.00  0.00            
ATOM    116  C   GLY     7      88.155  89.158  65.352  1.00  0.00            
ATOM    117  O   GLY     7      89.295  89.337  64.945  1.00  0.00            
ATOM    118  N   LEU     8      87.837  89.287  66.622  1.00  0.00            
ATOM    119  H   LEU     8      86.868  89.156  66.874  1.00  0.00            
ATOM    120  CA  LEU     8      88.700  89.531  67.768  1.00  0.00            
ATOM    121  HA  LEU     8      89.299  90.413  67.540  1.00  0.00            
ATOM    122  CB  LEU     8      87.894  89.788  69.144  1.00  0.00            
ATOM    123  HB1 LEU     8      88.322  89.259  69.996  1.00  0.00            
ATOM    124  HB2 LEU     8      86.937  89.289  68.994  1.00  0.00            
ATOM    125  CG  LEU     8      87.627  91.249  69.473  1.00  0.00            
ATOM    126  HG  LEU     8      87.177  91.746  68.614  1.00  0.00            
ATOM    127  CD1 LEU     8      86.669  91.270  70.624  1.00  0.00            
ATOM    128 HD11 LEU     8      87.066  90.561  71.351  1.00  0.00            
ATOM    129 HD12 LEU     8      86.613  92.233  71.131  1.00  0.00            
ATOM    130 HD13 LEU     8      85.665  91.031  70.272  1.00  0.00            
ATOM    131  CD2 LEU     8      88.907  92.003  69.865  1.00  0.00            
ATOM    132 HD21 LEU     8      88.643  92.907  70.414  1.00  0.00            
ATOM    133 HD22 LEU     8      89.543  91.465  70.567  1.00  0.00            
ATOM    134 HD23 LEU     8      89.538  92.125  68.985  1.00  0.00            
ATOM    135  C   LEU     8      89.651  88.316  68.044  1.00  0.00            
ATOM    136  O   LEU     8      90.820  88.605  68.225  1.00  0.00            
ATOM    137  N   SER     9      89.251  87.065  67.946  1.00  0.00            
ATOM    138  H   SER     9      88.248  86.952  67.934  1.00  0.00            
ATOM    139  CA  SER     9      90.135  85.873  67.974  1.00  0.00            
ATOM    140  HA  SER     9      90.597  85.904  68.961  1.00  0.00            
ATOM    141  CB  SER     9      89.431  84.557  67.917  1.00  0.00            
ATOM    142  HB1 SER     9      90.226  83.812  67.897  1.00  0.00            
ATOM    143  HB2 SER     9      88.782  84.627  67.045  1.00  0.00            
ATOM    144  OG  SER     9      88.745  84.445  69.175  1.00  0.00            
ATOM    145  HG  SER     9      88.248  83.624  69.167  1.00  0.00            
ATOM    146  C   SER     9      91.065  85.867  66.760  1.00  0.00            
ATOM    147  O   SER     9      92.313  85.770  66.896  1.00  0.00            
ATOM    148  N   LYS    10      90.605  86.089  65.493  1.00  0.00            
ATOM    149  H   LYS    10      89.657  86.437  65.514  1.00  0.00            
ATOM    150  CA  LYS    10      91.398  86.261  64.286  1.00  0.00            
ATOM    151  HA  LYS    10      91.941  85.330  64.122  1.00  0.00            
ATOM    152  CB  LYS    10      90.502  86.464  63.074  1.00  0.00            
ATOM    153  HB1 LYS    10      91.011  86.886  62.207  1.00  0.00            
ATOM    154  HB2 LYS    10      89.810  87.228  63.427  1.00  0.00            
ATOM    155  CG  LYS    10      89.833  85.188  62.632  1.00  0.00            
ATOM    156  HG1 LYS    10      89.467  84.684  63.527  1.00  0.00            
ATOM    157  HG2 LYS    10      90.584  84.620  62.081  1.00  0.00            
ATOM    158  CD  LYS    10      88.581  85.369  61.825  1.00  0.00            
ATOM    159  HD1 LYS    10      87.978  86.036  62.442  1.00  0.00            
ATOM    160  HD2 LYS    10      88.025  84.432  61.782  1.00  0.00            
ATOM    161  CE  LYS    10      88.875  85.973  60.499  1.00  0.00            
ATOM    162  HE1 LYS    10      89.400  85.291  59.831  1.00  0.00            
ATOM    163  HE2 LYS    10      89.378  86.933  60.613  1.00  0.00            
ATOM    164  NZ  LYS    10      87.617  86.293  59.840  1.00  0.00            
ATOM    165  HZ1 LYS    10      87.749  86.923  59.061  1.00  0.00            
ATOM    166  HZ2 LYS    10      87.115  85.482  59.508  1.00  0.00            
ATOM    167  HZ3 LYS    10      86.873  86.643  60.427  1.00  0.00            
ATOM    168  C   LYS    10      92.457  87.411  64.363  1.00  0.00            
ATOM    169  O   LYS    10      93.638  87.160  64.092  1.00  0.00            
ATOM    170  N   ALA    11      92.068  88.624  64.757  1.00  0.00            
ATOM    171  H   ALA    11      91.093  88.879  64.823  1.00  0.00            
ATOM    172  CA  ALA    11      93.015  89.697  65.219  1.00  0.00            
ATOM    173  HA  ALA    11      93.547  90.004  64.319  1.00  0.00            
ATOM    174  CB  ALA    11      92.126  90.906  65.724  1.00  0.00            
ATOM    175  HB1 ALA    11      91.452  90.669  66.547  1.00  0.00            
ATOM    176  HB2 ALA    11      92.746  91.795  65.840  1.00  0.00            
ATOM    177  HB3 ALA    11      91.420  91.135  64.925  1.00  0.00            
ATOM    178  C   ALA    11      94.083  89.302  66.279  1.00  0.00            
ATOM    179  O   ALA    11      95.265  89.492  66.007  1.00  0.00            
ATOM    180  N   LYS    12      93.660  88.743  67.437  1.00  0.00            
ATOM    181  H   LYS    12      92.661  88.718  67.580  1.00  0.00            
ATOM    182  CA  LYS    12      94.540  88.191  68.475  1.00  0.00            
ATOM    183  HA  LYS    12      95.198  88.965  68.871  1.00  0.00            
ATOM    184  CB  LYS    12      93.772  87.803  69.748  1.00  0.00            
ATOM    185  HB1 LYS    12      94.508  87.177  70.253  1.00  0.00            
ATOM    186  HB2 LYS    12      92.940  87.132  69.533  1.00  0.00            
ATOM    187  CG  LYS    12      93.282  88.937  70.702  1.00  0.00            
ATOM    188  HG1 LYS    12      92.600  89.543  70.105  1.00  0.00            
ATOM    189  HG2 LYS    12      94.120  89.517  71.087  1.00  0.00            
ATOM    190  CD  LYS    12      92.458  88.370  71.860  1.00  0.00            
ATOM    191  HD1 LYS    12      92.421  89.160  72.611  1.00  0.00            
ATOM    192  HD2 LYS    12      92.925  87.491  72.305  1.00  0.00            
ATOM    193  CE  LYS    12      91.006  87.956  71.406  1.00  0.00            
ATOM    194  HE1 LYS    12      91.132  87.197  70.634  1.00  0.00            
ATOM    195  HE2 LYS    12      90.527  88.837  70.977  1.00  0.00            
ATOM    196  NZ  LYS    12      90.247  87.449  72.529  1.00  0.00            
ATOM    197  HZ1 LYS    12      90.101  88.203  73.185  1.00  0.00            
ATOM    198  HZ2 LYS    12      89.360  87.103  72.192  1.00  0.00            
ATOM    199  HZ3 LYS    12      90.807  86.734  72.971  1.00  0.00            
ATOM    200  C   LYS    12      95.533  87.043  68.024  1.00  0.00            
ATOM    201  O   LYS    12      96.543  86.870  68.673  1.00  0.00            
ATOM    202  N   GLU    13      95.398  86.388  66.880  1.00  0.00            
ATOM    203  H   GLU    13      94.521  86.567  66.412  1.00  0.00            
ATOM    204  CA  GLU    13      96.406  85.503  66.237  1.00  0.00            
ATOM    205  HA  GLU    13      96.934  85.080  67.092  1.00  0.00            
ATOM    206  CB  GLU    13      95.685  84.325  65.467  1.00  0.00            
ATOM    207  HB1 GLU    13      95.074  84.745  64.669  1.00  0.00            
ATOM    208  HB2 GLU    13      95.000  83.816  66.146  1.00  0.00            
ATOM    209  CG  GLU    13      96.682  83.329  64.980  1.00  0.00            
ATOM    210  HG1 GLU    13      97.296  83.834  64.235  1.00  0.00            
ATOM    211  HG2 GLU    13      96.228  82.552  64.365  1.00  0.00            
ATOM    212  CD  GLU    13      97.587  82.599  66.017  1.00  0.00            
ATOM    213  OE1 GLU    13      97.284  82.655  67.223  1.00  0.00            
ATOM    214  OE2 GLU    13      98.456  81.810  65.590  1.00  0.00            
ATOM    215  C   GLU    13      97.304  86.444  65.351  1.00  0.00            
ATOM    216  O   GLU    13      98.470  86.457  65.515  1.00  0.00            
ATOM    217  N   GLY    14      96.717  87.297  64.529  1.00  0.00            
ATOM    218  H   GLY    14      95.726  87.461  64.641  1.00  0.00            
ATOM    219  CA  GLY    14      97.519  88.287  63.838  1.00  0.00            
ATOM    220  HA1 GLY    14      98.468  87.806  63.601  1.00  0.00            
ATOM    221  HA2 GLY    14      97.742  89.110  64.517  1.00  0.00            
ATOM    222  C   GLY    14      96.874  88.987  62.656  1.00  0.00            
ATOM    223  O   GLY    14      95.818  88.702  62.215  1.00  0.00            
ATOM    224  N   VAL    15      97.692  89.879  62.078  1.00  0.00            
ATOM    225  H   VAL    15      98.493  90.147  62.632  1.00  0.00            
ATOM    226  CA  VAL    15      97.547  90.430  60.764  1.00  0.00            
ATOM    227  HA  VAL    15      96.821  91.244  60.789  1.00  0.00            
ATOM    228  CB  VAL    15      98.889  91.113  60.280  1.00  0.00            
ATOM    229  HB  VAL    15      98.778  91.460  59.253  1.00  0.00            
ATOM    230  CG1 VAL    15      98.930  92.414  61.134  1.00  0.00            
ATOM    231 HG11 VAL    15      99.770  93.011  60.780  1.00  0.00            
ATOM    232 HG12 VAL    15      98.065  93.012  60.849  1.00  0.00            
ATOM    233 HG13 VAL    15      99.070  92.232  62.201  1.00  0.00            
ATOM    234  CG2 VAL    15     100.257  90.464  60.585  1.00  0.00            
ATOM    235 HG21 VAL    15     100.381  89.438  60.238  1.00  0.00            
ATOM    236 HG22 VAL    15     101.059  90.961  60.040  1.00  0.00            
ATOM    237 HG23 VAL    15     100.441  90.491  61.660  1.00  0.00            
ATOM    238  C   VAL    15      97.112  89.370  59.724  1.00  0.00            
ATOM    239  O   VAL    15      96.280  89.679  58.854  1.00  0.00            
ATOM    240  N   VAL    16      97.801  88.203  59.763  1.00  0.00            
ATOM    241  H   VAL    16      98.441  88.016  60.522  1.00  0.00            
ATOM    242  CA  VAL    16      97.542  87.149  58.780  1.00  0.00            
ATOM    243  HA  VAL    16      97.730  87.627  57.819  1.00  0.00            
ATOM    244  CB  VAL    16      98.594  86.001  58.890  1.00  0.00            
ATOM    245  HB  VAL    16      98.644  85.863  59.970  1.00  0.00            
ATOM    246  CG1 VAL    16      98.168  84.762  58.176  1.00  0.00            
ATOM    247 HG11 VAL    16      97.247  84.377  58.612  1.00  0.00            
ATOM    248 HG12 VAL    16      98.068  84.984  57.113  1.00  0.00            
ATOM    249 HG13 VAL    16      98.978  84.040  58.275  1.00  0.00            
ATOM    250  CG2 VAL    16      99.942  86.479  58.485  1.00  0.00            
ATOM    251 HG21 VAL    16     100.217  87.365  59.058  1.00  0.00            
ATOM    252 HG22 VAL    16     100.602  85.692  58.850  1.00  0.00            
ATOM    253 HG23 VAL    16      99.878  86.601  57.404  1.00  0.00            
ATOM    254  C   VAL    16      96.092  86.674  58.843  1.00  0.00            
ATOM    255  O   VAL    16      95.343  86.741  57.840  1.00  0.00            
ATOM    256  N   ALA    17      95.629  86.339  60.024  1.00  0.00            
ATOM    257  H   ALA    17      96.255  86.533  60.794  1.00  0.00            
ATOM    258  CA  ALA    17      94.299  85.723  60.321  1.00  0.00            
ATOM    259  HA  ALA    17      94.206  85.029  59.485  1.00  0.00            
ATOM    260  CB  ALA    17      94.393  84.958  61.698  1.00  0.00            
ATOM    261  HB1 ALA    17      94.561  85.589  62.571  1.00  0.00            
ATOM    262  HB2 ALA    17      93.516  84.342  61.899  1.00  0.00            
ATOM    263  HB3 ALA    17      95.233  84.274  61.576  1.00  0.00            
ATOM    264  C   ALA    17      93.181  86.768  60.279  1.00  0.00            
ATOM    265  O   ALA    17      92.095  86.555  59.679  1.00  0.00            
ATOM    266  N   ALA    18      93.426  88.037  60.658  1.00  0.00            
ATOM    267  H   ALA    18      94.270  88.141  61.203  1.00  0.00            
ATOM    268  CA  ALA    18      92.570  89.228  60.557  1.00  0.00            
ATOM    269  HA  ALA    18      91.683  88.970  61.136  1.00  0.00            
ATOM    270  CB  ALA    18      93.241  90.454  61.216  1.00  0.00            
ATOM    271  HB1 ALA    18      92.521  91.251  61.400  1.00  0.00            
ATOM    272  HB2 ALA    18      93.599  90.061  62.168  1.00  0.00            
ATOM    273  HB3 ALA    18      94.102  90.808  60.648  1.00  0.00            
ATOM    274  C   ALA    18      92.043  89.596  59.211  1.00  0.00            
ATOM    275  O   ALA    18      90.928  90.108  59.115  1.00  0.00            
ATOM    276  N   ALA    19      92.750  89.225  58.158  1.00  0.00            
ATOM    277  H   ALA    19      93.676  88.859  58.326  1.00  0.00            
ATOM    278  CA  ALA    19      92.498  89.564  56.781  1.00  0.00            
ATOM    279  HA  ALA    19      91.976  90.514  56.667  1.00  0.00            
ATOM    280  CB  ALA    19      93.833  89.711  56.094  1.00  0.00            
ATOM    281  HB1 ALA    19      93.717  89.745  55.010  1.00  0.00            
ATOM    282  HB2 ALA    19      94.294  90.637  56.439  1.00  0.00            
ATOM    283  HB3 ALA    19      94.435  88.867  56.428  1.00  0.00            
ATOM    284  C   ALA    19      91.511  88.586  56.187  1.00  0.00            
ATOM    285  O   ALA    19      90.971  88.841  55.126  1.00  0.00            
ATOM    286  N   GLU    20      91.207  87.420  56.820  1.00  0.00            
ATOM    287  H   GLU    20      91.546  87.278  57.761  1.00  0.00            
ATOM    288  CA  GLU    20      90.275  86.419  56.263  1.00  0.00            
ATOM    289  HA  GLU    20      90.573  86.315  55.220  1.00  0.00            
ATOM    290  CB  GLU    20      90.382  85.036  56.902  1.00  0.00            
ATOM    291  HB1 GLU    20      90.078  85.162  57.942  1.00  0.00            
ATOM    292  HB2 GLU    20      91.452  84.833  56.944  1.00  0.00            
ATOM    293  CG  GLU    20      89.806  83.912  56.055  1.00  0.00            
ATOM    294  HG1 GLU    20      90.142  84.078  55.032  1.00  0.00            
ATOM    295  HG2 GLU    20      88.717  83.938  56.004  1.00  0.00            
ATOM    296  CD  GLU    20      90.299  82.532  56.479  1.00  0.00            
ATOM    297  OE1 GLU    20      90.966  82.390  57.537  1.00  0.00            
ATOM    298  OE2 GLU    20      89.962  81.663  55.639  1.00  0.00            
ATOM    299  C   GLU    20      88.745  86.814  56.290  1.00  0.00            
ATOM    300  O   GLU    20      88.207  87.147  57.328  1.00  0.00            
ATOM    301  N   LYS    21      88.054  86.829  55.158  1.00  0.00            
ATOM    302  H   LYS    21      88.594  86.508  54.367  1.00  0.00            
ATOM    303  CA  LYS    21      86.753  87.353  54.806  1.00  0.00            
ATOM    304  HA  LYS    21      86.610  87.107  53.754  1.00  0.00            
ATOM    305  CB  LYS    21      85.648  86.557  55.602  1.00  0.00            
ATOM    306  HB1 LYS    21      84.662  86.965  55.379  1.00  0.00            
ATOM    307  HB2 LYS    21      85.607  86.765  56.671  1.00  0.00            
ATOM    308  CG  LYS    21      85.698  85.052  55.361  1.00  0.00            
ATOM    309  HG1 LYS    21      84.811  84.567  55.770  1.00  0.00            
ATOM    310  HG2 LYS    21      86.533  84.602  55.898  1.00  0.00            
ATOM    311  CD  LYS    21      85.693  84.644  53.818  1.00  0.00            
ATOM    312  HD1 LYS    21      86.719  84.570  53.457  1.00  0.00            
ATOM    313  HD2 LYS    21      85.083  85.269  53.166  1.00  0.00            
ATOM    314  CE  LYS    21      85.099  83.255  53.724  1.00  0.00            
ATOM    315  HE1 LYS    21      84.077  83.433  54.059  1.00  0.00            
ATOM    316  HE2 LYS    21      85.594  82.673  54.502  1.00  0.00            
ATOM    317  NZ  LYS    21      85.415  82.698  52.374  1.00  0.00            
ATOM    318  HZ1 LYS    21      84.977  81.806  52.196  1.00  0.00            
ATOM    319  HZ2 LYS    21      85.130  83.342  51.650  1.00  0.00            
ATOM    320  HZ3 LYS    21      86.416  82.628  52.255  1.00  0.00            
ATOM    321  C   LYS    21      86.541  88.898  54.987  1.00  0.00            
ATOM    322  O   LYS    21      85.405  89.344  55.051  1.00  0.00            
ATOM    323  N   THR    22      87.588  89.728  55.256  1.00  0.00            
ATOM    324  H   THR    22      88.530  89.372  55.186  1.00  0.00            
ATOM    325  CA  THR    22      87.484  91.153  55.569  1.00  0.00            
ATOM    326  HA  THR    22      86.419  91.196  55.798  1.00  0.00            
ATOM    327  CB  THR    22      88.160  91.500  56.897  1.00  0.00            
ATOM    328  HB  THR    22      88.045  92.581  56.969  1.00  0.00            
ATOM    329  CG2 THR    22      87.641  90.802  58.083  1.00  0.00            
ATOM    330 HG21 THR    22      88.073  89.842  58.366  1.00  0.00            
ATOM    331 HG22 THR    22      87.847  91.397  58.973  1.00  0.00            
ATOM    332 HG23 THR    22      86.562  90.739  57.939  1.00  0.00            
ATOM    333  OG1 THR    22      89.546  91.226  56.750  1.00  0.00            
ATOM    334  HG1 THR    22      89.820  90.690  57.498  1.00  0.00            
ATOM    335  C   THR    22      87.820  92.093  54.417  1.00  0.00            
ATOM    336  O   THR    22      88.403  91.666  53.409  1.00  0.00            
ATOM    337  N   LYS    23      87.507  93.338  54.595  1.00  0.00            
ATOM    338  H   LYS    23      86.942  93.584  55.395  1.00  0.00            
ATOM    339  CA  LYS    23      87.770  94.295  53.559  1.00  0.00            
ATOM    340  HA  LYS    23      87.865  93.689  52.658  1.00  0.00            
ATOM    341  CB  LYS    23      86.597  95.281  53.426  1.00  0.00            
ATOM    342  HB1 LYS    23      87.057  95.999  52.747  1.00  0.00            
ATOM    343  HB2 LYS    23      86.387  95.710  54.405  1.00  0.00            
ATOM    344  CG  LYS    23      85.245  94.623  52.928  1.00  0.00            
ATOM    345  HG1 LYS    23      84.838  93.860  53.591  1.00  0.00            
ATOM    346  HG2 LYS    23      85.533  94.281  51.933  1.00  0.00            
ATOM    347  CD  LYS    23      84.214  95.701  52.757  1.00  0.00            
ATOM    348  HD1 LYS    23      84.526  96.371  51.957  1.00  0.00            
ATOM    349  HD2 LYS    23      84.057  96.233  53.696  1.00  0.00            
ATOM    350  CE  LYS    23      82.922  95.009  52.358  1.00  0.00            
ATOM    351  HE1 LYS    23      82.682  94.151  52.986  1.00  0.00            
ATOM    352  HE2 LYS    23      82.991  94.727  51.308  1.00  0.00            
ATOM    353  NZ  LYS    23      81.782  95.894  52.386  1.00  0.00            
ATOM    354  HZ1 LYS    23      81.904  96.812  51.983  1.00  0.00            
ATOM    355  HZ2 LYS    23      80.973  95.512  51.915  1.00  0.00            
ATOM    356  HZ3 LYS    23      81.502  96.095  53.335  1.00  0.00            
ATOM    357  C   LYS    23      89.142  95.053  53.644  1.00  0.00            
ATOM    358  O   LYS    23      89.622  95.449  54.699  1.00  0.00            
ATOM    359  N   GLN    24      89.770  95.136  52.414  1.00  0.00            
ATOM    360  H   GLN    24      89.354  94.715  51.595  1.00  0.00            
ATOM    361  CA  GLN    24      91.006  95.877  52.291  1.00  0.00            
ATOM    362  HA  GLN    24      91.440  95.629  53.260  1.00  0.00            
ATOM    363  CB  GLN    24      91.934  95.261  51.167  1.00  0.00            
ATOM    364  HB1 GLN    24      91.976  94.202  51.420  1.00  0.00            
ATOM    365  HB2 GLN    24      92.909  95.708  51.364  1.00  0.00            
ATOM    366  CG  GLN    24      91.609  95.223  49.659  1.00  0.00            
ATOM    367  HG1 GLN    24      90.527  95.167  49.537  1.00  0.00            
ATOM    368  HG2 GLN    24      92.153  94.385  49.223  1.00  0.00            
ATOM    369  CD  GLN    24      92.072  96.451  48.956  1.00  0.00            
ATOM    370  OE1 GLN    24      91.802  97.567  49.321  1.00  0.00            
ATOM    371  NE2 GLN    24      92.636  96.394  47.803  1.00  0.00            
ATOM    372 HE21 GLN    24      92.670  95.471  47.394  1.00  0.00            
ATOM    373 HE22 GLN    24      92.921  97.152  47.200  1.00  0.00            
ATOM    374  C   GLN    24      90.933  97.413  52.376  1.00  0.00            
ATOM    375  O   GLN    24      89.868  98.037  52.142  1.00  0.00            
ATOM    376  N   GLY    25      91.999  98.113  52.593  1.00  0.00            
ATOM    377  H   GLY    25      92.865  97.649  52.825  1.00  0.00            
ATOM    378  CA  GLY    25      91.991  99.533  52.776  1.00  0.00            
ATOM    379  HA1 GLY    25      91.126  99.885  52.213  1.00  0.00            
ATOM    380  HA2 GLY    25      92.819 100.039  52.280  1.00  0.00            
ATOM    381  C   GLY    25      92.030  99.935  54.185  1.00  0.00            
ATOM    382  O   GLY    25      91.474  99.267  55.079  1.00  0.00            
ATOM    383  N   VAL    26      92.531 101.109  54.530  1.00  0.00            
ATOM    384  H   VAL    26      92.878 101.680  53.772  1.00  0.00            
ATOM    385  CA  VAL    26      92.787 101.484  55.957  1.00  0.00            
ATOM    386  HA  VAL    26      92.555 100.652  56.622  1.00  0.00            
ATOM    387  CB  VAL    26      94.361 101.659  56.241  1.00  0.00            
ATOM    388  HB  VAL    26      94.832 102.330  55.521  1.00  0.00            
ATOM    389  CG1 VAL    26      94.661 102.174  57.615  1.00  0.00            
ATOM    390 HG11 VAL    26      94.265 101.526  58.396  1.00  0.00            
ATOM    391 HG12 VAL    26      95.744 102.246  57.712  1.00  0.00            
ATOM    392 HG13 VAL    26      94.168 103.146  57.624  1.00  0.00            
ATOM    393  CG2 VAL    26      95.024 100.280  56.210  1.00  0.00            
ATOM    394 HG21 VAL    26      94.558  99.668  56.982  1.00  0.00            
ATOM    395 HG22 VAL    26      94.833  99.938  55.192  1.00  0.00            
ATOM    396 HG23 VAL    26      96.094 100.380  56.393  1.00  0.00            
ATOM    397  C   VAL    26      91.925 102.686  56.422  1.00  0.00            
ATOM    398  O   VAL    26      91.969 103.785  55.859  1.00  0.00            
ATOM    399  N   ALA    27      91.127 102.489  57.494  1.00  0.00            
ATOM    400  H   ALA    27      91.009 101.586  57.933  1.00  0.00            
ATOM    401  CA  ALA    27      90.418 103.675  58.102  1.00  0.00            
ATOM    402  HA  ALA    27      89.939 104.269  57.323  1.00  0.00            
ATOM    403  CB  ALA    27      89.320 103.340  59.116  1.00  0.00            
ATOM    404  HB1 ALA    27      88.660 104.196  59.256  1.00  0.00            
ATOM    405  HB2 ALA    27      88.787 102.453  58.773  1.00  0.00            
ATOM    406  HB3 ALA    27      89.662 103.123  60.128  1.00  0.00            
ATOM    407  C   ALA    27      91.297 104.719  58.773  1.00  0.00            
ATOM    408  O   ALA    27      92.474 104.538  59.172  1.00  0.00            
ATOM    409  N   GLU    28      90.750 105.944  58.801  1.00  0.00            
ATOM    410  H   GLU    28      89.886 106.056  58.291  1.00  0.00            
ATOM    411  CA  GLU    28      91.256 107.232  59.365  1.00  0.00            
ATOM    412  HA  GLU    28      92.333 107.286  59.529  1.00  0.00            
ATOM    413  CB  GLU    28      90.956 108.259  58.301  1.00  0.00            
ATOM    414  HB1 GLU    28      91.038 109.266  58.710  1.00  0.00            
ATOM    415  HB2 GLU    28      89.927 108.247  57.943  1.00  0.00            
ATOM    416  CG  GLU    28      91.821 108.118  57.043  1.00  0.00            
ATOM    417  HG1 GLU    28      91.649 107.094  56.714  1.00  0.00            
ATOM    418  HG2 GLU    28      92.883 108.208  57.271  1.00  0.00            
ATOM    419  CD  GLU    28      91.616 109.206  55.949  1.00  0.00            
ATOM    420  OE1 GLU    28      91.882 108.941  54.781  1.00  0.00            
ATOM    421  OE2 GLU    28      91.146 110.326  56.232  1.00  0.00            
ATOM    422  C   GLU    28      90.578 107.503  60.775  1.00  0.00            
ATOM    423  O   GLU    28      89.424 107.025  61.027  1.00  0.00            
ATOM    424  N   ALA    29      91.344 108.205  61.677  1.00  0.00            
ATOM    425  H   ALA    29      92.174 108.704  61.389  1.00  0.00            
ATOM    426  CA  ALA    29      91.036 108.367  63.069  1.00  0.00            
ATOM    427  HA  ALA    29      90.750 107.390  63.460  1.00  0.00            
ATOM    428  CB  ALA    29      92.339 108.678  63.910  1.00  0.00            
ATOM    429  HB1 ALA    29      93.074 107.873  63.914  1.00  0.00            
ATOM    430  HB2 ALA    29      92.879 109.454  63.368  1.00  0.00            
ATOM    431  HB3 ALA    29      92.064 108.897  64.941  1.00  0.00            
ATOM    432  C   ALA    29      89.991 109.385  63.478  1.00  0.00            
ATOM    433  O   ALA    29      89.915 110.446  62.963  1.00  0.00            
ATOM    434  N   ALA    30      89.137 109.059  64.381  1.00  0.00            
ATOM    435  H   ALA    30      89.236 108.068  64.549  1.00  0.00            
ATOM    436  CA  ALA    30      87.836 109.624  64.643  1.00  0.00            
ATOM    437  HA  ALA    30      87.719 110.664  64.335  1.00  0.00            
ATOM    438  CB  ALA    30      86.732 108.787  63.883  1.00  0.00            
ATOM    439  HB1 ALA    30      86.815 107.710  64.030  1.00  0.00            
ATOM    440  HB2 ALA    30      85.743 109.002  64.288  1.00  0.00            
ATOM    441  HB3 ALA    30      86.911 109.107  62.857  1.00  0.00            
ATOM    442  C   ALA    30      87.584 109.601  66.171  1.00  0.00            
ATOM    443  O   ALA    30      88.274 108.905  66.903  1.00  0.00            
ATOM    444  N   GLY    31      86.684 110.451  66.666  1.00  0.00            
ATOM    445  H   GLY    31      86.163 111.062  66.054  1.00  0.00            
ATOM    446  CA  GLY    31      86.561 110.690  68.116  1.00  0.00            
ATOM    447  HA1 GLY    31      87.164 111.585  68.268  1.00  0.00            
ATOM    448  HA2 GLY    31      87.062 109.950  68.740  1.00  0.00            
ATOM    449  C   GLY    31      85.170 110.741  68.661  1.00  0.00            
ATOM    450  O   GLY    31      84.288 110.803  67.808  1.00  0.00            
ATOM    451  N   LYS    32      85.013 110.880  69.994  1.00  0.00            
ATOM    452  H   LYS    32      85.883 110.927  70.505  1.00  0.00            
ATOM    453  CA  LYS    32      83.704 110.812  70.688  1.00  0.00            
ATOM    454  HA  LYS    32      83.202 109.978  70.198  1.00  0.00            
ATOM    455  CB  LYS    32      83.767 110.423  72.206  1.00  0.00            
ATOM    456  HB1 LYS    32      84.000 111.302  72.807  1.00  0.00            
ATOM    457  HB2 LYS    32      84.556 109.694  72.388  1.00  0.00            
ATOM    458  CG  LYS    32      82.436 109.879  72.839  1.00  0.00            
ATOM    459  HG1 LYS    32      82.209 108.987  72.255  1.00  0.00            
ATOM    460  HG2 LYS    32      81.737 110.692  72.644  1.00  0.00            
ATOM    461  CD  LYS    32      82.525 109.562  74.338  1.00  0.00            
ATOM    462  HD1 LYS    32      81.575 109.174  74.706  1.00  0.00            
ATOM    463  HD2 LYS    32      82.840 110.383  74.981  1.00  0.00            
ATOM    464  CE  LYS    32      83.596 108.473  74.588  1.00  0.00            
ATOM    465  HE1 LYS    32      84.602 108.785  74.306  1.00  0.00            
ATOM    466  HE2 LYS    32      83.329 107.559  74.058  1.00  0.00            
ATOM    467  NZ  LYS    32      83.589 108.188  76.011  1.00  0.00            
ATOM    468  HZ1 LYS    32      82.653 107.898  76.255  1.00  0.00            
ATOM    469  HZ2 LYS    32      84.193 107.412  76.243  1.00  0.00            
ATOM    470  HZ3 LYS    32      83.806 108.976  76.604  1.00  0.00            
ATOM    471  C   LYS    32      82.972 112.153  70.405  1.00  0.00            
ATOM    472  O   LYS    32      83.653 113.215  70.339  1.00  0.00            
ATOM    473  N   THR    33      81.658 112.079  70.284  1.00  0.00            
ATOM    474  H   THR    33      81.261 111.155  70.369  1.00  0.00            
ATOM    475  CA  THR    33      80.733 113.190  70.062  1.00  0.00            
ATOM    476  HA  THR    33      81.444 114.016  70.034  1.00  0.00            
ATOM    477  CB  THR    33      79.982 113.236  68.643  1.00  0.00            
ATOM    478  HB  THR    33      79.100 113.871  68.730  1.00  0.00            
ATOM    479  CG2 THR    33      80.917 113.608  67.468  1.00  0.00            
ATOM    480 HG21 THR    33      80.448 113.731  66.493  1.00  0.00            
ATOM    481 HG22 THR    33      81.422 114.522  67.781  1.00  0.00            
ATOM    482 HG23 THR    33      81.627 112.803  67.277  1.00  0.00            
ATOM    483  OG1 THR    33      79.478 111.955  68.311  1.00  0.00            
ATOM    484  HG1 THR    33      78.832 111.701  68.975  1.00  0.00            
ATOM    485  C   THR    33      79.808 113.378  71.260  1.00  0.00            
ATOM    486  O   THR    33      79.282 112.437  71.886  1.00  0.00            
ATOM    487  N   LYS    34      79.700 114.655  71.688  1.00  0.00            
ATOM    488  H   LYS    34      80.207 115.333  71.136  1.00  0.00            
ATOM    489  CA  LYS    34      79.066 115.043  72.940  1.00  0.00            
ATOM    490  HA  LYS    34      79.415 114.314  73.671  1.00  0.00            
ATOM    491  CB  LYS    34      79.487 116.445  73.438  1.00  0.00            
ATOM    492  HB1 LYS    34      78.986 116.489  74.405  1.00  0.00            
ATOM    493  HB2 LYS    34      79.105 117.136  72.686  1.00  0.00            
ATOM    494  CG  LYS    34      80.983 116.707  73.552  1.00  0.00            
ATOM    495  HG1 LYS    34      81.469 116.515  72.596  1.00  0.00            
ATOM    496  HG2 LYS    34      81.283 115.990  74.316  1.00  0.00            
ATOM    497  CD  LYS    34      81.292 118.023  74.077  1.00  0.00            
ATOM    498  HD1 LYS    34      81.016 118.095  75.129  1.00  0.00            
ATOM    499  HD2 LYS    34      80.833 118.856  73.544  1.00  0.00            
ATOM    500  CE  LYS    34      82.816 118.260  74.115  1.00  0.00            
ATOM    501  HE1 LYS    34      83.163 118.061  73.101  1.00  0.00            
ATOM    502  HE2 LYS    34      83.301 117.625  74.857  1.00  0.00            
ATOM    503  NZ  LYS    34      83.194 119.628  74.530  1.00  0.00            
ATOM    504  HZ1 LYS    34      84.200 119.713  74.488  1.00  0.00            
ATOM    505  HZ2 LYS    34      82.740 120.248  73.874  1.00  0.00            
ATOM    506  HZ3 LYS    34      82.888 119.682  75.491  1.00  0.00            
ATOM    507  C   LYS    34      77.485 114.949  72.893  1.00  0.00            
ATOM    508  O   LYS    34      76.780 115.844  72.506  1.00  0.00            
ATOM    509  N   GLU    35      76.904 113.798  73.398  1.00  0.00            
ATOM    510  H   GLU    35      77.559 113.098  73.717  1.00  0.00            
ATOM    511  CA  GLU    35      75.438 113.483  73.263  1.00  0.00            
ATOM    512  HA  GLU    35      75.142 113.743  72.246  1.00  0.00            
ATOM    513  CB  GLU    35      75.061 111.962  73.394  1.00  0.00            
ATOM    514  HB1 GLU    35      75.181 111.594  74.413  1.00  0.00            
ATOM    515  HB2 GLU    35      75.635 111.333  72.715  1.00  0.00            
ATOM    516  CG  GLU    35      73.536 111.727  73.061  1.00  0.00            
ATOM    517  HG1 GLU    35      73.307 112.379  72.218  1.00  0.00            
ATOM    518  HG2 GLU    35      73.015 111.920  73.999  1.00  0.00            
ATOM    519  CD  GLU    35      73.169 110.454  72.439  1.00  0.00            
ATOM    520  OE1 GLU    35      73.922 109.482  72.409  1.00  0.00            
ATOM    521  OE2 GLU    35      71.972 110.337  72.136  1.00  0.00            
ATOM    522  C   GLU    35      74.539 114.517  74.059  1.00  0.00            
ATOM    523  O   GLU    35      74.651 114.580  75.290  1.00  0.00            
ATOM    524  N   GLY    36      73.630 115.263  73.359  1.00  0.00            
ATOM    525  H   GLY    36      73.615 115.161  72.354  1.00  0.00            
ATOM    526  CA  GLY    36      72.633 116.021  74.075  1.00  0.00            
ATOM    527  HA1 GLY    36      72.290 115.555  74.999  1.00  0.00            
ATOM    528  HA2 GLY    36      71.664 115.997  73.577  1.00  0.00            
ATOM    529  C   GLY    36      72.894 117.464  74.173  1.00  0.00            
ATOM    530  O   GLY    36      71.942 118.182  73.887  1.00  0.00            
ATOM    531  N   VAL    37      74.091 117.853  74.708  1.00  0.00            
ATOM    532  H   VAL    37      74.687 117.146  75.114  1.00  0.00            
ATOM    533  CA  VAL    37      74.623 119.247  74.686  1.00  0.00            
ATOM    534  HA  VAL    37      73.864 119.885  75.139  1.00  0.00            
ATOM    535  CB  VAL    37      75.850 119.457  75.597  1.00  0.00            
ATOM    536  HB  VAL    37      76.237 120.471  75.501  1.00  0.00            
ATOM    537  CG1 VAL    37      75.374 119.341  77.083  1.00  0.00            
ATOM    538 HG11 VAL    37      74.607 120.112  77.156  1.00  0.00            
ATOM    539 HG12 VAL    37      74.905 118.363  77.190  1.00  0.00            
ATOM    540 HG13 VAL    37      76.120 119.476  77.866  1.00  0.00            
ATOM    541  CG2 VAL    37      76.992 118.505  75.294  1.00  0.00            
ATOM    542 HG21 VAL    37      77.780 118.661  76.031  1.00  0.00            
ATOM    543 HG22 VAL    37      76.570 117.518  75.486  1.00  0.00            
ATOM    544 HG23 VAL    37      77.351 118.736  74.292  1.00  0.00            
ATOM    545  C   VAL    37      74.913 119.719  73.261  1.00  0.00            
ATOM    546  O   VAL    37      74.775 120.908  73.010  1.00  0.00            
ATOM    547  N   LEU    38      75.220 118.845  72.305  1.00  0.00            
ATOM    548  H   LEU    38      75.510 117.919  72.585  1.00  0.00            
ATOM    549  CA  LEU    38      75.488 119.141  70.899  1.00  0.00            
ATOM    550  HA  LEU    38      75.289 120.206  70.783  1.00  0.00            
ATOM    551  CB  LEU    38      76.914 118.906  70.522  1.00  0.00            
ATOM    552  HB1 LEU    38      77.040 119.182  69.475  1.00  0.00            
ATOM    553  HB2 LEU    38      77.197 117.853  70.522  1.00  0.00            
ATOM    554  CG  LEU    38      77.914 119.854  71.264  1.00  0.00            
ATOM    555  HG  LEU    38      77.901 119.602  72.324  1.00  0.00            
ATOM    556  CD1 LEU    38      79.338 119.512  70.861  1.00  0.00            
ATOM    557 HD11 LEU    38      79.567 118.448  70.820  1.00  0.00            
ATOM    558 HD12 LEU    38      79.470 119.854  69.834  1.00  0.00            
ATOM    559 HD13 LEU    38      80.032 120.087  71.474  1.00  0.00            
ATOM    560  CD2 LEU    38      77.637 121.312  71.055  1.00  0.00            
ATOM    561 HD21 LEU    38      77.902 121.610  70.041  1.00  0.00            
ATOM    562 HD22 LEU    38      76.594 121.495  71.313  1.00  0.00            
ATOM    563 HD23 LEU    38      78.164 121.837  71.851  1.00  0.00            
ATOM    564  C   LEU    38      74.484 118.344  70.066  1.00  0.00            
ATOM    565  O   LEU    38      74.021 117.272  70.461  1.00  0.00            
ATOM    566  N   TYR    39      74.214 118.855  68.883  1.00  0.00            
ATOM    567  H   TYR    39      74.675 119.741  68.730  1.00  0.00            
ATOM    568  CA  TYR    39      73.501 118.212  67.801  1.00  0.00            
ATOM    569  HA  TYR    39      72.494 118.008  68.163  1.00  0.00            
ATOM    570  CB  TYR    39      73.391 119.092  66.559  1.00  0.00            
ATOM    571  HB1 TYR    39      74.352 119.098  66.044  1.00  0.00            
ATOM    572  HB2 TYR    39      73.122 120.123  66.790  1.00  0.00            
ATOM    573  CG  TYR    39      72.393 118.567  65.575  1.00  0.00            
ATOM    574  CD1 TYR    39      72.812 118.278  64.260  1.00  0.00            
ATOM    575  HD1 TYR    39      73.827 118.490  63.958  1.00  0.00            
ATOM    576  CE1 TYR    39      71.793 117.924  63.343  1.00  0.00            
ATOM    577  HE1 TYR    39      72.021 117.864  62.289  1.00  0.00            
ATOM    578  CZ  TYR    39      70.454 117.714  63.738  1.00  0.00            
ATOM    579  OH  TYR    39      69.503 117.371  62.799  1.00  0.00            
ATOM    580  HH  TYR    39      69.836 117.473  61.905  1.00  0.00            
ATOM    581  CE2 TYR    39      70.114 117.959  65.050  1.00  0.00            
ATOM    582  HE2 TYR    39      69.088 117.847  65.367  1.00  0.00            
ATOM    583  CD2 TYR    39      71.053 118.428  65.951  1.00  0.00            
ATOM    584  HD2 TYR    39      70.812 118.610  66.988  1.00  0.00            
ATOM    585  C   TYR    39      74.187 116.893  67.410  1.00  0.00            
ATOM    586  O   TYR    39      75.412 116.746  67.390  1.00  0.00            
ATOM    587  N   VAL    40      73.354 115.881  67.027  1.00  0.00            
ATOM    588  H   VAL    40      72.393 115.975  67.324  1.00  0.00            
ATOM    589  CA  VAL    40      73.748 114.504  66.601  1.00  0.00            
ATOM    590  HA  VAL    40      73.954 113.987  67.538  1.00  0.00            
ATOM    591  CB  VAL    40      72.647 113.753  65.922  1.00  0.00            
ATOM    592  HB  VAL    40      73.068 112.833  65.517  1.00  0.00            
ATOM    593  CG1 VAL    40      71.579 113.349  66.884  1.00  0.00            
ATOM    594 HG11 VAL    40      70.625 113.067  66.438  1.00  0.00            
ATOM    595 HG12 VAL    40      71.985 112.506  67.441  1.00  0.00            
ATOM    596 HG13 VAL    40      71.440 114.203  67.548  1.00  0.00            
ATOM    597  CG2 VAL    40      72.007 114.502  64.745  1.00  0.00            
ATOM    598 HG21 VAL    40      71.386 113.788  64.203  1.00  0.00            
ATOM    599 HG22 VAL    40      71.463 115.428  64.930  1.00  0.00            
ATOM    600 HG23 VAL    40      72.716 114.876  64.007  1.00  0.00            
ATOM    601  C   VAL    40      75.053 114.532  65.820  1.00  0.00            
ATOM    602  O   VAL    40      75.108 114.957  64.688  1.00  0.00            
ATOM    603  N   GLY    41      76.178 113.991  66.413  1.00  0.00            
ATOM    604  H   GLY    41      75.904 113.459  67.227  1.00  0.00            
ATOM    605  CA  GLY    41      77.391 113.601  65.747  1.00  0.00            
ATOM    606  HA1 GLY    41      77.278 113.033  64.825  1.00  0.00            
ATOM    607  HA2 GLY    41      78.015 113.115  66.498  1.00  0.00            
ATOM    608  C   GLY    41      78.070 114.914  65.304  1.00  0.00            
ATOM    609  O   GLY    41      78.386 115.023  64.141  1.00  0.00            
ATOM    610  N   SER    42      78.297 115.919  66.214  1.00  0.00            
ATOM    611  H   SER    42      78.026 115.811  67.180  1.00  0.00            
ATOM    612  CA  SER    42      78.934 117.211  65.826  1.00  0.00            
ATOM    613  HA  SER    42      78.756 117.282  64.753  1.00  0.00            
ATOM    614  CB  SER    42      78.110 118.351  66.433  1.00  0.00            
ATOM    615  HB1 SER    42      78.666 119.269  66.241  1.00  0.00            
ATOM    616  HB2 SER    42      77.974 118.088  67.481  1.00  0.00            
ATOM    617  OG  SER    42      76.896 118.448  65.695  1.00  0.00            
ATOM    618  HG  SER    42      76.240 117.939  66.175  1.00  0.00            
ATOM    619  C   SER    42      80.477 117.098  66.111  1.00  0.00            
ATOM    620  O   SER    42      80.930 117.340  67.299  1.00  0.00            
ATOM    621  N   LYS    43      81.322 116.628  65.201  1.00  0.00            
ATOM    622  H   LYS    43      80.996 116.340  64.288  1.00  0.00            
ATOM    623  CA  LYS    43      82.712 116.270  65.542  1.00  0.00            
ATOM    624  HA  LYS    43      82.678 115.794  66.521  1.00  0.00            
ATOM    625  CB  LYS    43      83.154 115.161  64.527  1.00  0.00            
ATOM    626  HB1 LYS    43      82.544 114.260  64.590  1.00  0.00            
ATOM    627  HB2 LYS    43      84.155 114.750  64.659  1.00  0.00            
ATOM    628  CG  LYS    43      83.008 115.559  63.101  1.00  0.00            
ATOM    629  HG1 LYS    43      83.467 116.529  62.910  1.00  0.00            
ATOM    630  HG2 LYS    43      81.936 115.534  62.902  1.00  0.00            
ATOM    631  CD  LYS    43      83.728 114.685  62.104  1.00  0.00            
ATOM    632  HD1 LYS    43      84.784 114.841  62.326  1.00  0.00            
ATOM    633  HD2 LYS    43      83.650 114.970  61.054  1.00  0.00            
ATOM    634  CE  LYS    43      83.293 113.244  62.076  1.00  0.00            
ATOM    635  HE1 LYS    43      82.216 113.288  61.916  1.00  0.00            
ATOM    636  HE2 LYS    43      83.462 112.841  63.075  1.00  0.00            
ATOM    637  NZ  LYS    43      84.050 112.522  61.087  1.00  0.00            
ATOM    638  HZ1 LYS    43      84.161 113.021  60.215  1.00  0.00            
ATOM    639  HZ2 LYS    43      85.006 112.270  61.292  1.00  0.00            
ATOM    640  HZ3 LYS    43      83.528 111.710  60.792  1.00  0.00            
ATOM    641  C   LYS    43      83.805 117.344  65.672  1.00  0.00            
ATOM    642  O   LYS    43      83.392 118.511  65.463  1.00  0.00            
ATOM    643  N   THR    44      85.049 117.043  65.943  1.00  0.00            
ATOM    644  H   THR    44      85.246 116.058  66.051  1.00  0.00            
ATOM    645  CA  THR    44      86.160 117.925  65.740  1.00  0.00            
ATOM    646  HA  THR    44      85.748 118.924  65.885  1.00  0.00            
ATOM    647  CB  THR    44      87.185 117.771  66.935  1.00  0.00            
ATOM    648  HB  THR    44      88.015 118.472  66.852  1.00  0.00            
ATOM    649  CG2 THR    44      86.481 117.913  68.302  1.00  0.00            
ATOM    650 HG21 THR    44      87.152 118.305  69.067  1.00  0.00            
ATOM    651 HG22 THR    44      85.632 118.568  68.105  1.00  0.00            
ATOM    652 HG23 THR    44      86.077 116.924  68.520  1.00  0.00            
ATOM    653  OG1 THR    44      87.871 116.438  66.834  1.00  0.00            
ATOM    654  HG1 THR    44      88.691 116.484  67.332  1.00  0.00            
ATOM    655  C   THR    44      86.813 117.910  64.347  1.00  0.00            
ATOM    656  O   THR    44      86.490 117.082  63.492  1.00  0.00            
ATOM    657  N   LYS    45      87.686 118.867  64.040  1.00  0.00            
ATOM    658  H   LYS    45      87.951 119.493  64.789  1.00  0.00            
ATOM    659  CA  LYS    45      88.570 118.881  62.863  1.00  0.00            
ATOM    660  HA  LYS    45      87.919 118.970  61.993  1.00  0.00            
ATOM    661  CB  LYS    45      89.455 120.110  62.931  1.00  0.00            
ATOM    662  HB1 LYS    45      90.349 119.851  62.362  1.00  0.00            
ATOM    663  HB2 LYS    45      89.833 120.328  63.930  1.00  0.00            
ATOM    664  CG  LYS    45      88.878 121.391  62.255  1.00  0.00            
ATOM    665  HG1 LYS    45      88.070 121.805  62.857  1.00  0.00            
ATOM    666  HG2 LYS    45      88.509 121.098  61.272  1.00  0.00            
ATOM    667  CD  LYS    45      89.971 122.376  62.081  1.00  0.00            
ATOM    668  HD1 LYS    45      90.742 122.040  61.388  1.00  0.00            
ATOM    669  HD2 LYS    45      90.318 122.557  63.098  1.00  0.00            
ATOM    670  CE  LYS    45      89.445 123.745  61.643  1.00  0.00            
ATOM    671  HE1 LYS    45      88.775 124.080  62.434  1.00  0.00            
ATOM    672  HE2 LYS    45      88.880 123.632  60.717  1.00  0.00            
ATOM    673  NZ  LYS    45      90.377 124.838  61.487  1.00  0.00            
ATOM    674  HZ1 LYS    45      89.988 125.712  61.162  1.00  0.00            
ATOM    675  HZ2 LYS    45      90.792 125.070  62.379  1.00  0.00            
ATOM    676  HZ3 LYS    45      91.018 124.585  60.749  1.00  0.00            
ATOM    677  C   LYS    45      89.328 117.570  62.705  1.00  0.00            
ATOM    678  O   LYS    45      89.788 116.866  63.652  1.00  0.00            
ATOM    679  N   GLU    46      89.765 117.270  61.474  1.00  0.00            
ATOM    680  H   GLU    46      89.480 117.891  60.730  1.00  0.00            
ATOM    681  CA  GLU    46      90.878 116.332  61.146  1.00  0.00            
ATOM    682  HA  GLU    46      90.535 115.301  61.234  1.00  0.00            
ATOM    683  CB  GLU    46      91.091 116.529  59.623  1.00  0.00            
ATOM    684  HB1 GLU    46      92.140 116.405  59.355  1.00  0.00            
ATOM    685  HB2 GLU    46      90.770 117.496  59.234  1.00  0.00            
ATOM    686  CG  GLU    46      90.314 115.487  58.893  1.00  0.00            
ATOM    687  HG1 GLU    46      89.277 115.725  59.130  1.00  0.00            
ATOM    688  HG2 GLU    46      90.688 114.499  59.164  1.00  0.00            
ATOM    689  CD  GLU    46      90.563 115.565  57.401  1.00  0.00            
ATOM    690  OE1 GLU    46      90.071 114.584  56.762  1.00  0.00            
ATOM    691  OE2 GLU    46      91.207 116.465  56.834  1.00  0.00            
ATOM    692  C   GLU    46      92.136 116.459  62.051  1.00  0.00            
ATOM    693  O   GLU    46      92.643 117.553  62.037  1.00  0.00            
ATOM    694  N   GLY    47      92.580 115.428  62.689  1.00  0.00            
ATOM    695  H   GLY    47      92.005 114.621  62.495  1.00  0.00            
ATOM    696  CA  GLY    47      93.898 115.238  63.382  1.00  0.00            
ATOM    697  HA1 GLY    47      94.567 115.937  62.881  1.00  0.00            
ATOM    698  HA2 GLY    47      94.301 114.232  63.264  1.00  0.00            
ATOM    699  C   GLY    47      93.845 115.614  64.855  1.00  0.00            
ATOM    700  O   GLY    47      94.518 114.936  65.624  1.00  0.00            
ATOM    701  N   VAL    48      92.898 116.519  65.312  1.00  0.00            
ATOM    702  H   VAL    48      92.213 116.789  64.621  1.00  0.00            
ATOM    703  CA  VAL    48      92.797 116.936  66.683  1.00  0.00            
ATOM    704  HA  VAL    48      93.709 116.598  67.174  1.00  0.00            
ATOM    705  CB  VAL    48      92.649 118.485  66.890  1.00  0.00            
ATOM    706  HB  VAL    48      92.460 118.641  67.952  1.00  0.00            
ATOM    707  CG1 VAL    48      94.021 119.085  66.540  1.00  0.00            
ATOM    708 HG11 VAL    48      93.919 120.170  66.511  1.00  0.00            
ATOM    709 HG12 VAL    48      94.779 118.720  67.234  1.00  0.00            
ATOM    710 HG13 VAL    48      94.206 118.843  65.494  1.00  0.00            
ATOM    711  CG2 VAL    48      91.608 119.236  66.040  1.00  0.00            
ATOM    712 HG21 VAL    48      91.477 120.247  66.427  1.00  0.00            
ATOM    713 HG22 VAL    48      92.003 119.315  65.027  1.00  0.00            
ATOM    714 HG23 VAL    48      90.669 118.690  65.949  1.00  0.00            
ATOM    715  C   VAL    48      91.639 116.200  67.352  1.00  0.00            
ATOM    716  O   VAL    48      90.608 116.694  67.854  1.00  0.00            
ATOM    717  N   VAL    49      91.747 114.882  67.354  1.00  0.00            
ATOM    718  H   VAL    49      92.670 114.525  67.154  1.00  0.00            
ATOM    719  CA  VAL    49      90.601 114.041  67.760  1.00  0.00            
ATOM    720  HA  VAL    49      89.660 114.591  67.764  1.00  0.00            
ATOM    721  CB  VAL    49      90.307 112.869  66.692  1.00  0.00            
ATOM    722  HB  VAL    49      89.524 112.257  67.137  1.00  0.00            
ATOM    723  CG1 VAL    49      89.896 113.503  65.346  1.00  0.00            
ATOM    724 HG11 VAL    49      90.661 114.180  64.966  1.00  0.00            
ATOM    725 HG12 VAL    49      89.645 112.668  64.693  1.00  0.00            
ATOM    726 HG13 VAL    49      88.977 114.088  65.396  1.00  0.00            
ATOM    727  CG2 VAL    49      91.461 111.948  66.316  1.00  0.00            
ATOM    728 HG21 VAL    49      92.154 112.590  65.771  1.00  0.00            
ATOM    729 HG22 VAL    49      91.891 111.671  67.279  1.00  0.00            
ATOM    730 HG23 VAL    49      91.080 111.099  65.749  1.00  0.00            
ATOM    731  C   VAL    49      90.889 113.425  69.130  1.00  0.00            
ATOM    732  O   VAL    49      92.058 113.209  69.509  1.00  0.00            
ATOM    733  N   HIE    50      89.841 113.165  69.973  1.00  0.00            
ATOM    734  H   HIE    50      88.894 113.263  69.638  1.00  0.00            
ATOM    735  CA  HIE    50      90.073 112.497  71.259  1.00  0.00            
ATOM    736  HA  HIE    50      91.016 111.953  71.208  1.00  0.00            
ATOM    737  CB  HIE    50      90.351 113.625  72.339  1.00  0.00            
ATOM    738  HB1 HIE    50      89.594 114.409  72.348  1.00  0.00            
ATOM    739  HB2 HIE    50      91.338 114.062  72.186  1.00  0.00            
ATOM    740  CG  HIE    50      90.408 113.140  73.801  1.00  0.00            
ATOM    741  ND1 HIE    50      89.617 112.235  74.479  1.00  0.00            
ATOM    742  CE1 HIE    50      90.271 111.794  75.551  1.00  0.00            
ATOM    743  HE1 HIE    50      89.980 111.029  76.257  1.00  0.00            
ATOM    744  NE2 HIE    50      91.467 112.454  75.696  1.00  0.00            
ATOM    745  HE2 HIE    50      92.100 112.310  76.470  1.00  0.00            
ATOM    746  CD2 HIE    50      91.510 113.311  74.599  1.00  0.00            
ATOM    747  HD2 HIE    50      92.368 113.859  74.238  1.00  0.00            
ATOM    748  C   HIE    50      88.938 111.476  71.573  1.00  0.00            
ATOM    749  O   HIE    50      87.716 111.686  71.325  1.00  0.00            
ATOM    750  N   GLY    51      89.412 110.328  72.100  1.00  0.00            
ATOM    751  H   GLY    51      90.399 110.265  72.303  1.00  0.00            
ATOM    752  CA  GLY    51      88.613 109.198  72.528  1.00  0.00            
ATOM    753  HA1 GLY    51      87.879 109.461  73.289  1.00  0.00            
ATOM    754  HA2 GLY    51      89.306 108.551  73.066  1.00  0.00            
ATOM    755  C   GLY    51      87.852 108.525  71.413  1.00  0.00            
ATOM    756  O   GLY    51      87.974 108.751  70.216  1.00  0.00            
ATOM    757  N   VAL    52      87.120 107.475  71.851  1.00  0.00            
ATOM    758  H   VAL    52      86.982 107.236  72.822  1.00  0.00            
ATOM    759  CA  VAL    52      86.581 106.428  70.895  1.00  0.00            
ATOM    760  HA  VAL    52      87.247 106.262  70.048  1.00  0.00            
ATOM    761  CB  VAL    52      86.683 104.976  71.462  1.00  0.00            
ATOM    762  HB  VAL    52      87.696 104.964  71.863  1.00  0.00            
ATOM    763  CG1 VAL    52      85.806 104.622  72.647  1.00  0.00            
ATOM    764 HG11 VAL    52      84.741 104.610  72.418  1.00  0.00            
ATOM    765 HG12 VAL    52      86.066 103.694  73.157  1.00  0.00            
ATOM    766 HG13 VAL    52      85.860 105.406  73.402  1.00  0.00            
ATOM    767  CG2 VAL    52      86.500 103.993  70.255  1.00  0.00            
ATOM    768 HG21 VAL    52      87.248 104.139  69.475  1.00  0.00            
ATOM    769 HG22 VAL    52      86.653 102.993  70.659  1.00  0.00            
ATOM    770 HG23 VAL    52      85.491 103.970  69.843  1.00  0.00            
ATOM    771  C   VAL    52      85.196 106.789  70.424  1.00  0.00            
ATOM    772  O   VAL    52      84.194 106.903  71.178  1.00  0.00            
ATOM    773  N   ALA    53      85.078 106.934  69.146  1.00  0.00            
ATOM    774  H   ALA    53      85.858 106.728  68.538  1.00  0.00            
ATOM    775  CA  ALA    53      83.893 107.292  68.516  1.00  0.00            
ATOM    776  HA  ALA    53      83.735 108.206  69.089  1.00  0.00            
ATOM    777  CB  ALA    53      84.151 107.641  67.010  1.00  0.00            
ATOM    778  HB1 ALA    53      84.481 106.799  66.400  1.00  0.00            
ATOM    779  HB2 ALA    53      83.276 108.169  66.632  1.00  0.00            
ATOM    780  HB3 ALA    53      84.896 108.436  67.009  1.00  0.00            
ATOM    781  C   ALA    53      82.842 106.164  68.782  1.00  0.00            
ATOM    782  O   ALA    53      83.099 105.011  68.403  1.00  0.00            
ATOM    783  N   THR    54      81.686 106.491  69.357  1.00  0.00            
ATOM    784  H   THR    54      81.523 107.454  69.613  1.00  0.00            
ATOM    785  CA  THR    54      80.530 105.563  69.588  1.00  0.00            
ATOM    786  HA  THR    54      80.927 104.919  70.372  1.00  0.00            
ATOM    787  CB  THR    54      79.331 106.299  70.314  1.00  0.00            
ATOM    788  HB  THR    54      78.746 106.802  69.544  1.00  0.00            
ATOM    789  CG2 THR    54      78.365 105.307  71.013  1.00  0.00            
ATOM    790 HG21 THR    54      77.503 105.885  71.345  1.00  0.00            
ATOM    791 HG22 THR    54      78.043 104.606  70.242  1.00  0.00            
ATOM    792 HG23 THR    54      78.868 104.814  71.845  1.00  0.00            
ATOM    793  OG1 THR    54      79.734 107.276  71.323  1.00  0.00            
ATOM    794  HG1 THR    54      80.384 106.856  71.891  1.00  0.00            
ATOM    795  C   THR    54      80.101 104.713  68.410  1.00  0.00            
ATOM    796  O   THR    54      80.104 103.473  68.559  1.00  0.00            
ATOM    797  N   VAL    55      80.031 105.211  67.179  1.00  0.00            
ATOM    798  H   VAL    55      80.095 106.216  67.107  1.00  0.00            
ATOM    799  CA  VAL    55      79.753 104.477  65.969  1.00  0.00            
ATOM    800  HA  VAL    55      78.867 103.872  66.162  1.00  0.00            
ATOM    801  CB  VAL    55      79.469 105.430  64.804  1.00  0.00            
ATOM    802  HB  VAL    55      78.845 106.228  65.206  1.00  0.00            
ATOM    803  CG1 VAL    55      80.744 106.135  64.279  1.00  0.00            
ATOM    804 HG11 VAL    55      81.391 105.481  63.694  1.00  0.00            
ATOM    805 HG12 VAL    55      80.412 107.016  63.730  1.00  0.00            
ATOM    806 HG13 VAL    55      81.259 106.438  65.191  1.00  0.00            
ATOM    807  CG2 VAL    55      78.611 104.813  63.734  1.00  0.00            
ATOM    808 HG21 VAL    55      78.055 105.562  63.169  1.00  0.00            
ATOM    809 HG22 VAL    55      79.149 104.136  63.071  1.00  0.00            
ATOM    810 HG23 VAL    55      77.909 104.176  64.272  1.00  0.00            
ATOM    811  C   VAL    55      80.853 103.361  65.598  1.00  0.00            
ATOM    812  O   VAL    55      80.500 102.316  65.079  1.00  0.00            
ATOM    813  N   ALA    56      82.115 103.573  66.035  1.00  0.00            
ATOM    814  H   ALA    56      82.248 104.414  66.576  1.00  0.00            
ATOM    815  CA  ALA    56      83.289 102.702  65.674  1.00  0.00            
ATOM    816  HA  ALA    56      82.850 101.895  65.087  1.00  0.00            
ATOM    817  CB  ALA    56      84.149 103.474  64.627  1.00  0.00            
ATOM    818  HB1 ALA    56      83.476 103.705  63.801  1.00  0.00            
ATOM    819  HB2 ALA    56      84.530 104.418  65.016  1.00  0.00            
ATOM    820  HB3 ALA    56      84.878 102.793  64.188  1.00  0.00            
ATOM    821  C   ALA    56      83.978 102.043  66.821  1.00  0.00            
ATOM    822  O   ALA    56      84.955 101.290  66.674  1.00  0.00            
ATOM    823  N   GLU    57      83.377 102.175  68.026  1.00  0.00            
ATOM    824  H   GLU    57      82.739 102.956  68.090  1.00  0.00            
ATOM    825  CA  GLU    57      83.834 101.604  69.305  1.00  0.00            
ATOM    826  HA  GLU    57      84.726 102.197  69.510  1.00  0.00            
ATOM    827  CB  GLU    57      82.823 101.879  70.417  1.00  0.00            
ATOM    828  HB1 GLU    57      81.996 101.169  70.417  1.00  0.00            
ATOM    829  HB2 GLU    57      82.478 102.913  70.432  1.00  0.00            
ATOM    830  CG  GLU    57      83.576 101.668  71.742  1.00  0.00            
ATOM    831  HG1 GLU    57      84.451 102.296  71.579  1.00  0.00            
ATOM    832  HG2 GLU    57      83.909 100.639  71.883  1.00  0.00            
ATOM    833  CD  GLU    57      82.811 102.166  73.005  1.00  0.00            
ATOM    834  OE1 GLU    57      81.616 102.423  72.945  1.00  0.00            
ATOM    835  OE2 GLU    57      83.519 102.353  74.041  1.00  0.00            
ATOM    836  C   GLU    57      84.202 100.123  69.236  1.00  0.00            
ATOM    837  O   GLU    57      85.225  99.780  69.857  1.00  0.00            
ATOM    838  N   LYS    58      83.448  99.215  68.622  1.00  0.00            
ATOM    839  H   LYS    58      82.603  99.596  68.220  1.00  0.00            
ATOM    840  CA  LYS    58      83.861  97.864  68.358  1.00  0.00            
ATOM    841  HA  LYS    58      84.241  97.423  69.279  1.00  0.00            
ATOM    842  CB  LYS    58      82.705  96.937  67.926  1.00  0.00            
ATOM    843  HB1 LYS    58      83.033  95.904  68.044  1.00  0.00            
ATOM    844  HB2 LYS    58      82.485  97.121  66.874  1.00  0.00            
ATOM    845  CG  LYS    58      81.378  97.104  68.849  1.00  0.00            
ATOM    846  HG1 LYS    58      81.044  98.139  68.765  1.00  0.00            
ATOM    847  HG2 LYS    58      81.564  96.897  69.903  1.00  0.00            
ATOM    848  CD  LYS    58      80.228  96.157  68.444  1.00  0.00            
ATOM    849  HD1 LYS    58      80.025  96.386  67.398  1.00  0.00            
ATOM    850  HD2 LYS    58      79.395  96.452  69.083  1.00  0.00            
ATOM    851  CE  LYS    58      80.521  94.655  68.649  1.00  0.00            
ATOM    852  HE1 LYS    58      80.999  94.517  69.619  1.00  0.00            
ATOM    853  HE2 LYS    58      81.184  94.362  67.835  1.00  0.00            
ATOM    854  NZ  LYS    58      79.276  93.892  68.468  1.00  0.00            
ATOM    855  HZ1 LYS    58      78.569  94.093  69.161  1.00  0.00            
ATOM    856  HZ2 LYS    58      78.861  93.997  67.552  1.00  0.00            
ATOM    857  HZ3 LYS    58      79.530  92.923  68.592  1.00  0.00            
ATOM    858  C   LYS    58      85.072  97.690  67.392  1.00  0.00            
ATOM    859  O   LYS    58      85.972  96.959  67.754  1.00  0.00            
ATOM    860  N   THR    59      85.113  98.310  66.230  1.00  0.00            
ATOM    861  H   THR    59      84.270  98.820  66.007  1.00  0.00            
ATOM    862  CA  THR    59      86.230  98.470  65.296  1.00  0.00            
ATOM    863  HA  THR    59      86.438  97.497  64.851  1.00  0.00            
ATOM    864  CB  THR    59      86.028  99.497  64.139  1.00  0.00            
ATOM    865  HB  THR    59      86.190 100.511  64.507  1.00  0.00            
ATOM    866  CG2 THR    59      86.934  99.195  62.920  1.00  0.00            
ATOM    867 HG21 THR    59      87.980  99.144  63.223  1.00  0.00            
ATOM    868 HG22 THR    59      86.672  98.232  62.481  1.00  0.00            
ATOM    869 HG23 THR    59      86.877  99.989  62.174  1.00  0.00            
ATOM    870  OG1 THR    59      84.734  99.420  63.689  1.00  0.00            
ATOM    871  HG1 THR    59      84.730  98.530  63.331  1.00  0.00            
ATOM    872  C   THR    59      87.469  98.804  66.014  1.00  0.00            
ATOM    873  O   THR    59      88.453  98.138  65.803  1.00  0.00            
ATOM    874  N   LYS    60      87.432  99.736  66.984  1.00  0.00            
ATOM    875  H   LYS    60      86.596 100.283  67.136  1.00  0.00            
ATOM    876  CA  LYS    60      88.658 100.105  67.692  1.00  0.00            
ATOM    877  HA  LYS    60      89.471 100.318  66.997  1.00  0.00            
ATOM    878  CB  LYS    60      88.386 101.361  68.521  1.00  0.00            
ATOM    879  HB1 LYS    60      87.632 101.160  69.282  1.00  0.00            
ATOM    880  HB2 LYS    60      87.992 102.137  67.865  1.00  0.00            
ATOM    881  CG  LYS    60      89.635 101.956  69.138  1.00  0.00            
ATOM    882  HG1 LYS    60      90.205 101.240  69.730  1.00  0.00            
ATOM    883  HG2 LYS    60      89.316 102.753  69.809  1.00  0.00            
ATOM    884  CD  LYS    60      90.526 102.558  68.078  1.00  0.00            
ATOM    885  HD1 LYS    60      90.003 103.298  67.472  1.00  0.00            
ATOM    886  HD2 LYS    60      90.798 101.761  67.386  1.00  0.00            
ATOM    887  CE  LYS    60      91.683 103.344  68.701  1.00  0.00            
ATOM    888  HE1 LYS    60      92.109 102.634  69.411  1.00  0.00            
ATOM    889  HE2 LYS    60      91.347 104.250  69.205  1.00  0.00            
ATOM    890  NZ  LYS    60      92.609 103.724  67.674  1.00  0.00            
ATOM    891  HZ1 LYS    60      92.155 103.473  66.807  1.00  0.00            
ATOM    892  HZ2 LYS    60      92.647 104.733  67.670  1.00  0.00            
ATOM    893  HZ3 LYS    60      93.558 103.399  67.794  1.00  0.00            
ATOM    894  C   LYS    60      89.182  99.025  68.610  1.00  0.00            
ATOM    895  O   LYS    60      90.411  98.880  68.759  1.00  0.00            
ATOM    896  N   GLU    61      88.289  98.317  69.285  1.00  0.00            
ATOM    897  H   GLU    61      87.301  98.420  69.105  1.00  0.00            
ATOM    898  CA  GLU    61      88.627  97.151  70.121  1.00  0.00            
ATOM    899  HA  GLU    61      89.338  97.431  70.898  1.00  0.00            
ATOM    900  CB  GLU    61      87.276  96.802  70.876  1.00  0.00            
ATOM    901  HB1 GLU    61      86.433  96.977  70.208  1.00  0.00            
ATOM    902  HB2 GLU    61      87.247  97.441  71.758  1.00  0.00            
ATOM    903  CG  GLU    61      87.253  95.333  71.375  1.00  0.00            
ATOM    904  HG1 GLU    61      88.294  95.160  71.650  1.00  0.00            
ATOM    905  HG2 GLU    61      86.935  94.731  70.524  1.00  0.00            
ATOM    906  CD  GLU    61      86.499  95.029  72.644  1.00  0.00            
ATOM    907  OE1 GLU    61      86.841  93.985  73.199  1.00  0.00            
ATOM    908  OE2 GLU    61      85.620  95.820  73.080  1.00  0.00            
ATOM    909  C   GLU    61      89.233  96.030  69.244  1.00  0.00            
ATOM    910  O   GLU    61      90.285  95.526  69.546  1.00  0.00            
ATOM    911  N   GLN    62      88.589  95.639  68.088  1.00  0.00            
ATOM    912  H   GLN    62      87.705  96.096  67.914  1.00  0.00            
ATOM    913  CA  GLN    62      89.182  94.665  67.159  1.00  0.00            
ATOM    914  HA  GLN    62      89.469  93.827  67.794  1.00  0.00            
ATOM    915  CB  GLN    62      87.967  94.164  66.284  1.00  0.00            
ATOM    916  HB1 GLN    62      87.809  95.015  65.621  1.00  0.00            
ATOM    917  HB2 GLN    62      87.072  94.011  66.885  1.00  0.00            
ATOM    918  CG  GLN    62      88.439  92.861  65.476  1.00  0.00            
ATOM    919  HG1 GLN    62      88.735  91.974  66.035  1.00  0.00            
ATOM    920  HG2 GLN    62      89.296  93.074  64.837  1.00  0.00            
ATOM    921  CD  GLN    62      87.308  92.424  64.557  1.00  0.00            
ATOM    922  OE1 GLN    62      87.432  92.587  63.362  1.00  0.00            
ATOM    923  NE2 GLN    62      86.265  91.826  65.014  1.00  0.00            
ATOM    924 HE21 GLN    62      86.138  91.677  66.005  1.00  0.00            
ATOM    925 HE22 GLN    62      85.517  91.620  64.367  1.00  0.00            
ATOM    926  C   GLN    62      90.487  95.064  66.477  1.00  0.00            
ATOM    927  O   GLN    62      91.339  94.207  66.389  1.00  0.00            
ATOM    928  N   VAL    63      90.703  96.364  66.151  1.00  0.00            
ATOM    929  H   VAL    63      89.930  96.993  66.318  1.00  0.00            
ATOM    930  CA  VAL    63      91.971  96.839  65.615  1.00  0.00            
ATOM    931  HA  VAL    63      92.264  96.206  64.777  1.00  0.00            
ATOM    932  CB  VAL    63      91.835  98.245  64.982  1.00  0.00            
ATOM    933  HB  VAL    63      91.081  98.759  65.579  1.00  0.00            
ATOM    934  CG1 VAL    63      93.183  99.007  64.841  1.00  0.00            
ATOM    935 HG11 VAL    63      93.772  98.559  64.040  1.00  0.00            
ATOM    936 HG12 VAL    63      93.145 100.056  64.548  1.00  0.00            
ATOM    937 HG13 VAL    63      93.682  99.024  65.811  1.00  0.00            
ATOM    938  CG2 VAL    63      91.224  98.096  63.546  1.00  0.00            
ATOM    939 HG21 VAL    63      90.454  97.327  63.609  1.00  0.00            
ATOM    940 HG22 VAL    63      90.808  98.998  63.098  1.00  0.00            
ATOM    941 HG23 VAL    63      91.945  97.727  62.816  1.00  0.00            
ATOM    942  C   VAL    63      93.078  96.730  66.669  1.00  0.00            
ATOM    943  O   VAL    63      94.164  96.178  66.339  1.00  0.00            
ATOM    944  N   THR    64      92.782  97.223  67.982  1.00  0.00            
ATOM    945  H   THR    64      91.858  97.554  68.218  1.00  0.00            
ATOM    946  CA  THR    64      93.890  97.361  68.946  1.00  0.00            
ATOM    947  HA  THR    64      94.735  97.811  68.425  1.00  0.00            
ATOM    948  CB  THR    64      93.567  98.378  70.084  1.00  0.00            
ATOM    949  HB  THR    64      94.259  98.470  70.921  1.00  0.00            
ATOM    950  CG2 THR    64      93.414  99.803  69.588  1.00  0.00            
ATOM    951 HG21 THR    64      94.396 100.261  69.468  1.00  0.00            
ATOM    952 HG22 THR    64      92.814 100.024  68.704  1.00  0.00            
ATOM    953 HG23 THR    64      92.998 100.367  70.423  1.00  0.00            
ATOM    954  OG1 THR    64      92.328  98.144  70.689  1.00  0.00            
ATOM    955  HG1 THR    64      91.594  98.482  70.171  1.00  0.00            
ATOM    956  C   THR    64      94.316  95.946  69.424  1.00  0.00            
ATOM    957  O   THR    64      95.223  95.843  70.262  1.00  0.00            
ATOM    958  N   ASN    65      93.567  94.845  69.103  1.00  0.00            
ATOM    959  H   ASN    65      92.809  95.095  68.484  1.00  0.00            
ATOM    960  CA  ASN    65      93.820  93.415  69.366  1.00  0.00            
ATOM    961  HA  ASN    65      94.236  93.355  70.372  1.00  0.00            
ATOM    962  CB  ASN    65      92.453  92.692  69.424  1.00  0.00            
ATOM    963  HB1 ASN    65      92.688  91.716  69.000  1.00  0.00            
ATOM    964  HB2 ASN    65      91.650  93.156  68.851  1.00  0.00            
ATOM    965  CG  ASN    65      92.055  92.612  70.902  1.00  0.00            
ATOM    966  OD1 ASN    65      92.552  91.738  71.589  1.00  0.00            
ATOM    967  ND2 ASN    65      91.091  93.359  71.414  1.00  0.00            
ATOM    968 HD21 ASN    65      90.789  94.072  70.765  1.00  0.00            
ATOM    969 HD22 ASN    65      90.856  93.264  72.392  1.00  0.00            
ATOM    970  C   ASN    65      94.781  92.811  68.369  1.00  0.00            
ATOM    971  O   ASN    65      95.234  91.707  68.652  1.00  0.00            
ATOM    972  N   VAL    66      95.030  93.372  67.167  1.00  0.00            
ATOM    973  H   VAL    66      94.618  94.271  66.965  1.00  0.00            
ATOM    974  CA  VAL    66      95.814  92.789  66.087  1.00  0.00            
ATOM    975  HA  VAL    66      95.339  91.823  65.919  1.00  0.00            
ATOM    976  CB  VAL    66      95.816  93.612  64.801  1.00  0.00            
ATOM    977  HB  VAL    66      95.890  94.682  64.995  1.00  0.00            
ATOM    978  CG1 VAL    66      96.890  93.032  63.797  1.00  0.00            
ATOM    979 HG11 VAL    66      97.843  93.009  64.324  1.00  0.00            
ATOM    980 HG12 VAL    66      96.702  92.093  63.274  1.00  0.00            
ATOM    981 HG13 VAL    66      97.010  93.835  63.070  1.00  0.00            
ATOM    982  CG2 VAL    66      94.457  93.459  64.054  1.00  0.00            
ATOM    983 HG21 VAL    66      94.436  93.891  63.053  1.00  0.00            
ATOM    984 HG22 VAL    66      94.225  92.412  63.860  1.00  0.00            
ATOM    985 HG23 VAL    66      93.677  93.890  64.682  1.00  0.00            
ATOM    986  C   VAL    66      97.235  92.433  66.574  1.00  0.00            
ATOM    987  O   VAL    66      98.066  93.256  66.993  1.00  0.00            
ATOM    988  N   GLY    67      97.595  91.173  66.424  1.00  0.00            
ATOM    989  H   GLY    67      96.835  90.570  66.143  1.00  0.00            
ATOM    990  CA  GLY    67      98.933  90.625  66.643  1.00  0.00            
ATOM    991  HA1 GLY    67      98.782  89.790  67.326  1.00  0.00            
ATOM    992  HA2 GLY    67      99.571  91.359  67.135  1.00  0.00            
ATOM    993  C   GLY    67      99.726  90.230  65.477  1.00  0.00            
ATOM    994  O   GLY    67      99.584  90.857  64.440  1.00  0.00            
ATOM    995  N   GLY    68     100.531  89.229  65.528  1.00  0.00            
ATOM    996  H   GLY    68     100.648  88.727  66.396  1.00  0.00            
ATOM    997  CA  GLY    68     101.354  88.721  64.362  1.00  0.00            
ATOM    998  HA1 GLY    68     100.772  88.733  63.440  1.00  0.00            
ATOM    999  HA2 GLY    68     101.602  87.705  64.669  1.00  0.00            
ATOM   1000  C   GLY    68     102.693  89.482  64.154  1.00  0.00            
ATOM   1001  O   GLY    68     103.056  89.474  62.991  1.00  0.00            
ATOM   1002  N   ALA    69     103.342  90.187  65.059  1.00  0.00            
ATOM   1003  H   ALA    69     102.981  90.238  66.001  1.00  0.00            
ATOM   1004  CA  ALA    69     104.665  90.768  64.788  1.00  0.00            
ATOM   1005  HA  ALA    69     104.579  91.326  63.855  1.00  0.00            
ATOM   1006  CB  ALA    69     104.887  91.864  65.894  1.00  0.00            
ATOM   1007  HB1 ALA    69     104.106  92.618  65.795  1.00  0.00            
ATOM   1008  HB2 ALA    69     104.938  91.462  66.906  1.00  0.00            
ATOM   1009  HB3 ALA    69     105.875  92.297  65.740  1.00  0.00            
ATOM   1010  C   ALA    69     105.774  89.696  64.693  1.00  0.00            
ATOM   1011  O   ALA    69     106.058  88.904  65.626  1.00  0.00            
ATOM   1012  N   VAL    70     106.554  89.770  63.619  1.00  0.00            
ATOM   1013  H   VAL    70     106.333  90.498  62.956  1.00  0.00            
ATOM   1014  CA  VAL    70     107.486  88.700  63.263  1.00  0.00            
ATOM   1015  HA  VAL    70     107.465  88.009  64.105  1.00  0.00            
ATOM   1016  CB  VAL    70     106.997  87.884  62.034  1.00  0.00            
ATOM   1017  HB  VAL    70     107.824  87.256  61.701  1.00  0.00            
ATOM   1018  CG1 VAL    70     105.885  86.864  62.491  1.00  0.00            
ATOM   1019 HG11 VAL    70     106.322  86.147  63.187  1.00  0.00            
ATOM   1020 HG12 VAL    70     105.075  87.387  62.999  1.00  0.00            
ATOM   1021 HG13 VAL    70     105.414  86.416  61.616  1.00  0.00            
ATOM   1022  CG2 VAL    70     106.599  88.666  60.797  1.00  0.00            
ATOM   1023 HG21 VAL    70     106.340  87.963  60.006  1.00  0.00            
ATOM   1024 HG22 VAL    70     105.727  89.305  60.941  1.00  0.00            
ATOM   1025 HG23 VAL    70     107.378  89.385  60.543  1.00  0.00            
ATOM   1026  C   VAL    70     108.913  89.199  63.195  1.00  0.00            
ATOM   1027  O   VAL    70     109.134  90.389  62.799  1.00  0.00            
ATOM   1028  N   VAL    71     109.866  88.365  63.562  1.00  0.00            
ATOM   1029  H   VAL    71     109.509  87.451  63.801  1.00  0.00            
ATOM   1030  CA  VAL    71     111.280  88.760  63.949  1.00  0.00            
ATOM   1031  HA  VAL    71     111.162  89.541  64.699  1.00  0.00            
ATOM   1032  CB  VAL    71     112.065  87.587  64.579  1.00  0.00            
ATOM   1033  HB  VAL    71     113.103  87.890  64.715  1.00  0.00            
ATOM   1034  CG1 VAL    71     111.627  87.081  66.010  1.00  0.00            
ATOM   1035 HG11 VAL    71     112.361  86.421  66.473  1.00  0.00            
ATOM   1036 HG12 VAL    71     111.661  88.005  66.588  1.00  0.00            
ATOM   1037 HG13 VAL    71     110.636  86.630  66.070  1.00  0.00            
ATOM   1038  CG2 VAL    71     112.172  86.242  63.768  1.00  0.00            
ATOM   1039 HG21 VAL    71     113.010  85.616  64.076  1.00  0.00            
ATOM   1040 HG22 VAL    71     111.313  85.613  64.002  1.00  0.00            
ATOM   1041 HG23 VAL    71     112.288  86.407  62.697  1.00  0.00            
ATOM   1042  C   VAL    71     112.073  89.515  62.899  1.00  0.00            
ATOM   1043  O   VAL    71     112.426  88.996  61.831  1.00  0.00            
ATOM   1044  N   THR    72     112.022  90.856  63.079  1.00  0.00            
ATOM   1045  H   THR    72     111.661  91.145  63.978  1.00  0.00            
ATOM   1046  CA  THR    72     112.690  91.844  62.249  1.00  0.00            
ATOM   1047  HA  THR    72     112.127  91.937  61.320  1.00  0.00            
ATOM   1048  CB  THR    72     112.509  93.267  62.764  1.00  0.00            
ATOM   1049  HB  THR    72     113.188  93.927  62.222  1.00  0.00            
ATOM   1050  CG2 THR    72     111.089  93.710  62.482  1.00  0.00            
ATOM   1051 HG21 THR    72     110.820  94.762  62.574  1.00  0.00            
ATOM   1052 HG22 THR    72     110.756  93.456  61.477  1.00  0.00            
ATOM   1053 HG23 THR    72     110.497  93.088  63.155  1.00  0.00            
ATOM   1054  OG1 THR    72     112.752  93.331  64.193  1.00  0.00            
ATOM   1055  HG1 THR    72     112.647  94.257  64.425  1.00  0.00            
ATOM   1056  C   THR    72     114.181  91.532  61.845  1.00  0.00            
ATOM   1057  O   THR    72     114.652  92.136  60.878  1.00  0.00            
ATOM   1058  N   GLY    73     114.906  90.648  62.565  1.00  0.00            
ATOM   1059  H   GLY    73     114.503  90.264  63.408  1.00  0.00            
ATOM   1060  CA  GLY    73     116.291  90.213  62.165  1.00  0.00            
ATOM   1061  HA1 GLY    73     116.495  90.372  61.106  1.00  0.00            
ATOM   1062  HA2 GLY    73     116.412  89.161  62.424  1.00  0.00            
ATOM   1063  C   GLY    73     117.426  91.063  62.641  1.00  0.00            
ATOM   1064  O   GLY    73     117.325  91.656  63.706  1.00  0.00            
ATOM   1065  N   VAL    74     118.569  91.035  61.931  1.00  0.00            
ATOM   1066  H   VAL    74     118.694  90.386  61.167  1.00  0.00            
ATOM   1067  CA  VAL    74     119.560  92.020  62.326  1.00  0.00            
ATOM   1068  HA  VAL    74     119.730  91.923  63.398  1.00  0.00            
ATOM   1069  CB  VAL    74     120.920  91.711  61.806  1.00  0.00            
ATOM   1070  HB  VAL    74     121.601  92.363  62.354  1.00  0.00            
ATOM   1071  CG1 VAL    74     121.386  90.278  62.093  1.00  0.00            
ATOM   1072 HG11 VAL    74     121.019  89.573  61.348  1.00  0.00            
ATOM   1073 HG12 VAL    74     122.475  90.331  62.078  1.00  0.00            
ATOM   1074 HG13 VAL    74     121.033  89.942  63.068  1.00  0.00            
ATOM   1075  CG2 VAL    74     121.128  92.007  60.289  1.00  0.00            
ATOM   1076 HG21 VAL    74     121.228  93.092  60.271  1.00  0.00            
ATOM   1077 HG22 VAL    74     122.100  91.669  59.928  1.00  0.00            
ATOM   1078 HG23 VAL    74     120.276  91.659  59.706  1.00  0.00            
ATOM   1079  C   VAL    74     119.136  93.456  62.132  1.00  0.00            
ATOM   1080  O   VAL    74     118.372  93.826  61.252  1.00  0.00            
ATOM   1081  N   THR    75     119.611  94.321  63.022  1.00  0.00            
ATOM   1082  H   THR    75     120.309  93.929  63.638  1.00  0.00            
ATOM   1083  CA  THR    75     119.757  95.754  62.894  1.00  0.00            
ATOM   1084  HA  THR    75     118.816  96.168  62.532  1.00  0.00            
ATOM   1085  CB  THR    75     120.046  96.455  64.270  1.00  0.00            
ATOM   1086  HB  THR    75     121.018  96.067  64.573  1.00  0.00            
ATOM   1087  CG2 THR    75     120.087  97.984  64.133  1.00  0.00            
ATOM   1088 HG21 THR    75     120.498  98.322  65.086  1.00  0.00            
ATOM   1089 HG22 THR    75     120.727  98.480  63.405  1.00  0.00            
ATOM   1090 HG23 THR    75     119.045  98.275  64.003  1.00  0.00            
ATOM   1091  OG1 THR    75     119.117  96.137  65.255  1.00  0.00            
ATOM   1092  HG1 THR    75     119.485  95.378  65.713  1.00  0.00            
ATOM   1093  C   THR    75     120.941  95.975  61.898  1.00  0.00            
ATOM   1094  O   THR    75     121.990  95.298  61.905  1.00  0.00            
ATOM   1095  N   ALA    76     120.757  96.917  61.027  1.00  0.00            
ATOM   1096  H   ALA    76     119.854  97.371  61.033  1.00  0.00            
ATOM   1097  CA  ALA    76     121.731  97.425  60.091  1.00  0.00            
ATOM   1098  HA  ALA    76     122.549  96.708  60.021  1.00  0.00            
ATOM   1099  CB  ALA    76     121.088  97.569  58.676  1.00  0.00            
ATOM   1100  HB1 ALA    76     121.798  97.915  57.925  1.00  0.00            
ATOM   1101  HB2 ALA    76     120.738  96.602  58.317  1.00  0.00            
ATOM   1102  HB3 ALA    76     120.216  98.222  58.712  1.00  0.00            
ATOM   1103  C   ALA    76     122.161  98.822  60.554  1.00  0.00            
ATOM   1104  O   ALA    76     121.325  99.744  60.909  1.00  0.00            
ATOM   1105  N   VAL    77     123.478  99.109  60.499  1.00  0.00            
ATOM   1106  H   VAL    77     123.998  98.494  59.889  1.00  0.00            
ATOM   1107  CA  VAL    77     124.130 100.206  61.308  1.00  0.00            
ATOM   1108  HA  VAL    77     123.357 100.926  61.579  1.00  0.00            
ATOM   1109  CB  VAL    77     124.813  99.545  62.518  1.00  0.00            
ATOM   1110  HB  VAL    77     125.004 100.350  63.229  1.00  0.00            
ATOM   1111  CG1 VAL    77     123.914  98.518  63.218  1.00  0.00            
ATOM   1112 HG11 VAL    77     124.447  98.270  64.137  1.00  0.00            
ATOM   1113 HG12 VAL    77     122.972  98.940  63.570  1.00  0.00            
ATOM   1114 HG13 VAL    77     123.694  97.624  62.636  1.00  0.00            
ATOM   1115  CG2 VAL    77     126.199  98.942  62.242  1.00  0.00            
ATOM   1116 HG21 VAL    77     126.700  98.474  63.089  1.00  0.00            
ATOM   1117 HG22 VAL    77     126.066  98.255  61.405  1.00  0.00            
ATOM   1118 HG23 VAL    77     126.928  99.613  61.787  1.00  0.00            
ATOM   1119  C   VAL    77     125.101 101.067  60.477  1.00  0.00            
ATOM   1120  O   VAL    77     125.454 102.178  60.901  1.00  0.00            
ATOM   1121  N   ALA    78     125.662 100.529  59.366  1.00  0.00            
ATOM   1122  H   ALA    78     125.371  99.592  59.127  1.00  0.00            
ATOM   1123  CA  ALA    78     126.514 101.289  58.443  1.00  0.00            
ATOM   1124  HA  ALA    78     126.696 102.330  58.710  1.00  0.00            
ATOM   1125  CB  ALA    78     128.004 100.777  58.640  1.00  0.00            
ATOM   1126  HB1 ALA    78     127.983  99.764  58.239  1.00  0.00            
ATOM   1127  HB2 ALA    78     128.547 101.387  57.917  1.00  0.00            
ATOM   1128  HB3 ALA    78     128.463 100.784  59.629  1.00  0.00            
ATOM   1129  C   ALA    78     126.111 101.108  56.968  1.00  0.00            
ATOM   1130  O   ALA    78     126.205 100.034  56.388  1.00  0.00            
ATOM   1131  N   GLN    79     125.822 102.229  56.340  1.00  0.00            
ATOM   1132  H   GLN    79     125.958 103.068  56.884  1.00  0.00            
ATOM   1133  CA  GLN    79     125.385 102.266  54.965  1.00  0.00            
ATOM   1134  HA  GLN    79     124.765 101.437  54.623  1.00  0.00            
ATOM   1135  CB  GLN    79     124.673 103.638  54.838  1.00  0.00            
ATOM   1136  HB1 GLN    79     125.247 104.496  55.186  1.00  0.00            
ATOM   1137  HB2 GLN    79     123.740 103.633  55.402  1.00  0.00            
ATOM   1138  CG  GLN    79     124.301 103.966  53.356  1.00  0.00            
ATOM   1139  HG1 GLN    79     125.188 104.115  52.740  1.00  0.00            
ATOM   1140  HG2 GLN    79     123.661 104.848  53.353  1.00  0.00            
ATOM   1141  CD  GLN    79     123.506 102.940  52.486  1.00  0.00            
ATOM   1142  OE1 GLN    79     123.602 101.728  52.648  1.00  0.00            
ATOM   1143  NE2 GLN    79     122.763 103.419  51.509  1.00  0.00            
ATOM   1144 HE21 GLN    79     122.771 104.425  51.419  1.00  0.00            
ATOM   1145 HE22 GLN    79     122.024 102.775  51.265  1.00  0.00            
ATOM   1146  C   GLN    79     126.669 102.224  54.080  1.00  0.00            
ATOM   1147  O   GLN    79     127.545 103.008  54.307  1.00  0.00            
ATOM   1148  N   LYS    80     126.744 101.347  53.036  1.00  0.00            
ATOM   1149  H   LYS    80     125.949 100.736  52.913  1.00  0.00            
ATOM   1150  CA  LYS    80     127.743 101.331  51.919  1.00  0.00            
ATOM   1151  HA  LYS    80     128.697 101.278  52.446  1.00  0.00            
ATOM   1152  CB  LYS    80     127.605 100.166  50.887  1.00  0.00            
ATOM   1153  HB1 LYS    80     128.044 100.434  49.926  1.00  0.00            
ATOM   1154  HB2 LYS    80     126.525 100.037  50.807  1.00  0.00            
ATOM   1155  CG  LYS    80     128.258  98.833  51.334  1.00  0.00            
ATOM   1156  HG1 LYS    80     127.748  98.415  52.201  1.00  0.00            
ATOM   1157  HG2 LYS    80     129.291  99.058  51.601  1.00  0.00            
ATOM   1158  CD  LYS    80     128.217  97.830  50.093  1.00  0.00            
ATOM   1159  HD1 LYS    80     127.206  97.745  49.697  1.00  0.00            
ATOM   1160  HD2 LYS    80     128.429  96.829  50.466  1.00  0.00            
ATOM   1161  CE  LYS    80     129.218  98.118  48.998  1.00  0.00            
ATOM   1162  HE1 LYS    80     130.240  98.257  49.351  1.00  0.00            
ATOM   1163  HE2 LYS    80     128.932  99.096  48.614  1.00  0.00            
ATOM   1164  NZ  LYS    80     129.244  97.005  48.017  1.00  0.00            
ATOM   1165  HZ1 LYS    80     129.917  97.070  47.267  1.00  0.00            
ATOM   1166  HZ2 LYS    80     129.522  96.161  48.498  1.00  0.00            
ATOM   1167  HZ3 LYS    80     128.323  96.861  47.630  1.00  0.00            
ATOM   1168  C   LYS    80     128.109 102.646  51.259  1.00  0.00            
ATOM   1169  O   LYS    80     127.128 103.415  51.021  1.00  0.00            
ATOM   1170  N   THR    81     129.370 102.836  50.896  1.00  0.00            
ATOM   1171  H   THR    81     130.089 102.153  51.086  1.00  0.00            
ATOM   1172  CA  THR    81     129.755 103.869  49.924  1.00  0.00            
ATOM   1173  HA  THR    81     129.028 104.681  49.930  1.00  0.00            
ATOM   1174  CB  THR    81     131.046 104.595  50.290  1.00  0.00            
ATOM   1175  HB  THR    81     131.386 105.203  49.451  1.00  0.00            
ATOM   1176  CG2 THR    81     130.932 105.486  51.542  1.00  0.00            
ATOM   1177 HG21 THR    81     130.143 106.232  51.449  1.00  0.00            
ATOM   1178 HG22 THR    81     130.707 104.853  52.400  1.00  0.00            
ATOM   1179 HG23 THR    81     131.936 105.852  51.756  1.00  0.00            
ATOM   1180  OG1 THR    81     132.032 103.637  50.471  1.00  0.00            
ATOM   1181  HG1 THR    81     132.064 103.124  49.660  1.00  0.00            
ATOM   1182  C   THR    81     129.800 103.338  48.489  1.00  0.00            
ATOM   1183  O   THR    81     129.998 102.131  48.225  1.00  0.00            
ATOM   1184  N   VAL    82     129.802 104.373  47.635  1.00  0.00            
ATOM   1185  H   VAL    82     129.659 105.277  48.063  1.00  0.00            
ATOM   1186  CA  VAL    82     130.023 104.389  46.153  1.00  0.00            
ATOM   1187  HA  VAL    82     130.441 103.423  45.868  1.00  0.00            
ATOM   1188  CB  VAL    82     128.664 104.662  45.397  1.00  0.00            
ATOM   1189  HB  VAL    82     128.655 105.725  45.159  1.00  0.00            
ATOM   1190  CG1 VAL    82     128.571 103.918  44.082  1.00  0.00            
ATOM   1191 HG11 VAL    82     129.508 104.066  43.544  1.00  0.00            
ATOM   1192 HG12 VAL    82     128.435 102.867  44.338  1.00  0.00            
ATOM   1193 HG13 VAL    82     127.646 104.167  43.562  1.00  0.00            
ATOM   1194  CG2 VAL    82     127.441 104.158  46.206  1.00  0.00            
ATOM   1195 HG21 VAL    82     126.632 104.239  45.480  1.00  0.00            
ATOM   1196 HG22 VAL    82     127.674 103.165  46.593  1.00  0.00            
ATOM   1197 HG23 VAL    82     127.260 104.862  47.018  1.00  0.00            
ATOM   1198  C   VAL    82     130.996 105.459  45.673  1.00  0.00            
ATOM   1199  O   VAL    82     130.931 106.644  46.053  1.00  0.00            
ATOM   1200  N   GLU    83     131.993 105.040  44.828  1.00  0.00            
ATOM   1201  H   GLU    83     132.146 104.051  44.696  1.00  0.00            
ATOM   1202  CA  GLU    83     132.763 105.934  44.042  1.00  0.00            
ATOM   1203  HA  GLU    83     132.992 106.767  44.706  1.00  0.00            
ATOM   1204  CB  GLU    83     134.195 105.548  43.654  1.00  0.00            
ATOM   1205  HB1 GLU    83     134.713 106.289  43.045  1.00  0.00            
ATOM   1206  HB2 GLU    83     134.156 104.593  43.130  1.00  0.00            
ATOM   1207  CG  GLU    83     134.966 105.363  44.935  1.00  0.00            
ATOM   1208  HG1 GLU    83     134.596 104.484  45.463  1.00  0.00            
ATOM   1209  HG2 GLU    83     134.751 106.282  45.479  1.00  0.00            
ATOM   1210  CD  GLU    83     136.509 105.362  44.760  1.00  0.00            
ATOM   1211  OE1 GLU    83     137.058 105.514  43.650  1.00  0.00            
ATOM   1212  OE2 GLU    83     137.185 105.066  45.749  1.00  0.00            
ATOM   1213  C   GLU    83     131.980 106.553  42.897  1.00  0.00            
ATOM   1214  O   GLU    83     130.941 105.992  42.530  1.00  0.00            
ATOM   1215  N   GLY    84     132.442 107.702  42.360  1.00  0.00            
ATOM   1216  H   GLY    84     133.323 108.070  42.688  1.00  0.00            
ATOM   1217  CA  GLY    84     131.783 108.571  41.439  1.00  0.00            
ATOM   1218  HA1 GLY    84     130.820 108.136  41.171  1.00  0.00            
ATOM   1219  HA2 GLY    84     132.287 108.721  40.484  1.00  0.00            
ATOM   1220  C   GLY    84     131.533 109.919  42.013  1.00  0.00            
ATOM   1221  O   GLY    84     132.222 110.550  42.805  1.00  0.00            
ATOM   1222  N   ALA    85     130.445 110.533  41.553  1.00  0.00            
ATOM   1223  H   ALA    85     129.693 109.970  41.182  1.00  0.00            
ATOM   1224  CA  ALA    85     129.964 111.881  41.875  1.00  0.00            
ATOM   1225  HA  ALA    85     130.257 112.134  42.894  1.00  0.00            
ATOM   1226  CB  ALA    85     130.511 112.811  40.848  1.00  0.00            
ATOM   1227  HB1 ALA    85     130.178 113.845  40.931  1.00  0.00            
ATOM   1228  HB2 ALA    85     131.597 112.735  40.788  1.00  0.00            
ATOM   1229  HB3 ALA    85     130.195 112.570  39.833  1.00  0.00            
ATOM   1230  C   ALA    85     128.454 111.768  41.887  1.00  0.00            
ATOM   1231  O   ALA    85     127.871 110.902  41.186  1.00  0.00            
ATOM   1232  N   GLY    86     127.717 112.649  42.575  1.00  0.00            
ATOM   1233  H   GLY    86     128.189 113.402  43.055  1.00  0.00            
ATOM   1234  CA  GLY    86     126.306 112.358  43.020  1.00  0.00            
ATOM   1235  HA1 GLY    86     125.566 112.173  42.242  1.00  0.00            
ATOM   1236  HA2 GLY    86     125.865 113.247  43.472  1.00  0.00            
ATOM   1237  C   GLY    86     126.049 111.414  44.077  1.00  0.00            
ATOM   1238  O   GLY    86     126.928 110.952  44.777  1.00  0.00            
ATOM   1239  N   SER    87     124.799 111.166  44.302  1.00  0.00            
ATOM   1240  H   SER    87     124.006 111.514  43.782  1.00  0.00            
ATOM   1241  CA  SER    87     124.353 110.280  45.422  1.00  0.00            
ATOM   1242  HA  SER    87     125.233 109.882  45.926  1.00  0.00            
ATOM   1243  CB  SER    87     123.524 111.151  46.453  1.00  0.00            
ATOM   1244  HB1 SER    87     124.130 111.920  46.932  1.00  0.00            
ATOM   1245  HB2 SER    87     123.103 110.476  47.198  1.00  0.00            
ATOM   1246  OG  SER    87     122.420 111.769  45.868  1.00  0.00            
ATOM   1247  HG  SER    87     121.974 112.267  46.556  1.00  0.00            
ATOM   1248  C   SER    87     123.470 109.136  44.875  1.00  0.00            
ATOM   1249  O   SER    87     122.731 109.339  43.932  1.00  0.00            
ATOM   1250  N   ILE    88     123.442 108.059  45.617  1.00  0.00            
ATOM   1251  H   ILE    88     124.019 108.106  46.444  1.00  0.00            
ATOM   1252  CA  ILE    88     122.447 106.979  45.509  1.00  0.00            
ATOM   1253  HA  ILE    88     122.620 106.570  44.514  1.00  0.00            
ATOM   1254  CB  ILE    88     122.718 105.915  46.615  1.00  0.00            
ATOM   1255  HB  ILE    88     122.092 106.208  47.458  1.00  0.00            
ATOM   1256  CG2 ILE    88     122.144 104.593  46.182  1.00  0.00            
ATOM   1257 HG21 ILE    88     121.151 104.697  45.744  1.00  0.00            
ATOM   1258 HG22 ILE    88     122.822 104.035  45.536  1.00  0.00            
ATOM   1259 HG23 ILE    88     121.983 103.941  47.041  1.00  0.00            
ATOM   1260  CG1 ILE    88     124.130 105.877  47.163  1.00  0.00            
ATOM   1261 HG11 ILE    88     124.308 106.802  47.712  1.00  0.00            
ATOM   1262 HG12 ILE    88     124.761 105.706  46.290  1.00  0.00            
ATOM   1263  CD  ILE    88     124.401 104.759  48.134  1.00  0.00            
ATOM   1264  HD1 ILE    88     124.324 103.842  47.549  1.00  0.00            
ATOM   1265  HD2 ILE    88     125.426 104.898  48.479  1.00  0.00            
ATOM   1266  HD3 ILE    88     123.678 104.737  48.950  1.00  0.00            
ATOM   1267  C   ILE    88     121.062 107.575  45.541  1.00  0.00            
ATOM   1268  O   ILE    88     120.232 107.203  44.678  1.00  0.00            
ATOM   1269  N   ALA    89     120.696 108.564  46.418  1.00  0.00            
ATOM   1270  H   ALA    89     121.472 108.898  46.972  1.00  0.00            
ATOM   1271  CA  ALA    89     119.418 109.179  46.495  1.00  0.00            
ATOM   1272  HA  ALA    89     118.691 108.371  46.576  1.00  0.00            
ATOM   1273  CB  ALA    89     119.401 109.962  47.799  1.00  0.00            
ATOM   1274  HB1 ALA    89     118.509 110.586  47.854  1.00  0.00            
ATOM   1275  HB2 ALA    89     119.310 109.332  48.684  1.00  0.00            
ATOM   1276  HB3 ALA    89     120.352 110.466  47.966  1.00  0.00            
ATOM   1277  C   ALA    89     119.063 110.017  45.236  1.00  0.00            
ATOM   1278  O   ALA    89     118.004 109.782  44.768  1.00  0.00            
ATOM   1279  N   ALA    90     119.945 110.878  44.639  1.00  0.00            
ATOM   1280  H   ALA    90     120.831 111.118  45.060  1.00  0.00            
ATOM   1281  CA  ALA    90     119.618 111.548  43.375  1.00  0.00            
ATOM   1282  HA  ALA    90     118.640 112.023  43.446  1.00  0.00            
ATOM   1283  CB  ALA    90     120.824 112.492  43.089  1.00  0.00            
ATOM   1284  HB1 ALA    90     121.808 112.038  42.967  1.00  0.00            
ATOM   1285  HB2 ALA    90     120.492 113.114  42.258  1.00  0.00            
ATOM   1286  HB3 ALA    90     120.907 113.234  43.882  1.00  0.00            
ATOM   1287  C   ALA    90     119.499 110.509  42.251  1.00  0.00            
ATOM   1288  O   ALA    90     118.534 110.533  41.479  1.00  0.00            
ATOM   1289  N   ALA    91     120.391 109.492  42.173  1.00  0.00            
ATOM   1290  H   ALA    91     121.244 109.620  42.699  1.00  0.00            
ATOM   1291  CA  ALA    91     120.287 108.316  41.323  1.00  0.00            
ATOM   1292  HA  ALA    91     120.228 108.549  40.260  1.00  0.00            
ATOM   1293  CB  ALA    91     121.660 107.593  41.467  1.00  0.00            
ATOM   1294  HB1 ALA    91     121.714 107.254  42.500  1.00  0.00            
ATOM   1295  HB2 ALA    91     121.753 106.770  40.757  1.00  0.00            
ATOM   1296  HB3 ALA    91     122.489 108.293  41.365  1.00  0.00            
ATOM   1297  C   ALA    91     119.057 107.384  41.571  1.00  0.00            
ATOM   1298  O   ALA    91     118.938 106.245  40.936  1.00  0.00            
ATOM   1299  N   THR    92     118.072 107.758  42.415  1.00  0.00            
ATOM   1300  H   THR    92     118.181 108.596  42.969  1.00  0.00            
ATOM   1301  CA  THR    92     116.823 107.019  42.843  1.00  0.00            
ATOM   1302  HA  THR    92     116.342 107.618  43.617  1.00  0.00            
ATOM   1303  CB  THR    92     115.850 106.817  41.664  1.00  0.00            
ATOM   1304  HB  THR    92     114.917 106.478  42.113  1.00  0.00            
ATOM   1305  CG2 THR    92     115.484 108.060  40.896  1.00  0.00            
ATOM   1306 HG21 THR    92     114.708 107.871  40.155  1.00  0.00            
ATOM   1307 HG22 THR    92     115.098 108.831  41.563  1.00  0.00            
ATOM   1308 HG23 THR    92     116.323 108.434  40.308  1.00  0.00            
ATOM   1309  OG1 THR    92     116.222 105.720  40.838  1.00  0.00            
ATOM   1310  HG1 THR    92     117.160 105.769  40.639  1.00  0.00            
ATOM   1311  C   THR    92     117.027 105.772  43.629  1.00  0.00            
ATOM   1312  O   THR    92     116.082 105.275  44.287  1.00  0.00            
ATOM   1313  N   GLY    93     118.274 105.266  43.690  1.00  0.00            
ATOM   1314  H   GLY    93     119.044 105.780  43.286  1.00  0.00            
ATOM   1315  CA  GLY    93     118.666 103.969  44.279  1.00  0.00            
ATOM   1316  HA1 GLY    93     117.806 103.317  44.434  1.00  0.00            
ATOM   1317  HA2 GLY    93     119.199 104.135  45.214  1.00  0.00            
ATOM   1318  C   GLY    93     119.553 103.080  43.376  1.00  0.00            
ATOM   1319  O   GLY    93     120.735 103.380  43.249  1.00  0.00            
ATOM   1320  N   PHE    94     118.990 102.026  42.860  1.00  0.00            
ATOM   1321  H   PHE    94     118.069 101.813  43.217  1.00  0.00            
ATOM   1322  CA  PHE    94     119.677 101.152  41.908  1.00  0.00            
ATOM   1323  HA  PHE    94     120.762 101.246  41.867  1.00  0.00            
ATOM   1324  CB  PHE    94     119.278  99.691  42.377  1.00  0.00            
ATOM   1325  HB1 PHE    94     119.584  98.964  41.625  1.00  0.00            
ATOM   1326  HB2 PHE    94     118.197  99.562  42.432  1.00  0.00            
ATOM   1327  CG  PHE    94     119.890  99.302  43.743  1.00  0.00            
ATOM   1328  CD1 PHE    94     119.179  98.663  44.800  1.00  0.00            
ATOM   1329  HD1 PHE    94     118.135  98.402  44.715  1.00  0.00            
ATOM   1330  CE1 PHE    94     119.865  98.273  45.985  1.00  0.00            
ATOM   1331  HE1 PHE    94     119.238  97.917  46.790  1.00  0.00            
ATOM   1332  CZ  PHE    94     121.250  98.378  46.063  1.00  0.00            
ATOM   1333  HZ  PHE    94     121.702  98.052  46.988  1.00  0.00            
ATOM   1334  CE2 PHE    94     121.980  99.057  45.043  1.00  0.00            
ATOM   1335  HE2 PHE    94     123.045  99.224  45.111  1.00  0.00            
ATOM   1336  CD2 PHE    94     121.301  99.454  43.862  1.00  0.00            
ATOM   1337  HD2 PHE    94     121.964  99.768  43.069  1.00  0.00            
ATOM   1338  C   PHE    94     119.189 101.359  40.458  1.00  0.00            
ATOM   1339  O   PHE    94     118.534 102.376  40.207  1.00  0.00            
ATOM   1340  N   VAL    95     119.533 100.424  39.552  1.00  0.00            
ATOM   1341  H   VAL    95     120.268  99.784  39.819  1.00  0.00            
ATOM   1342  CA  VAL    95     118.736  99.924  38.435  1.00  0.00            
ATOM   1343  HA  VAL    95     119.066 100.388  37.506  1.00  0.00            
ATOM   1344  CB  VAL    95     118.966  98.479  38.258  1.00  0.00            
ATOM   1345  HB  VAL    95     118.662  98.031  39.203  1.00  0.00            
ATOM   1346  CG1 VAL    95     118.096  97.895  37.079  1.00  0.00            
ATOM   1347 HG11 VAL    95     118.021  96.811  37.160  1.00  0.00            
ATOM   1348 HG12 VAL    95     117.047  98.186  37.145  1.00  0.00            
ATOM   1349 HG13 VAL    95     118.462  98.080  36.069  1.00  0.00            
ATOM   1350  CG2 VAL    95     120.421  98.249  37.952  1.00  0.00            
ATOM   1351 HG21 VAL    95     120.546  97.173  38.071  1.00  0.00            
ATOM   1352 HG22 VAL    95     120.549  98.426  36.884  1.00  0.00            
ATOM   1353 HG23 VAL    95     121.122  98.773  38.601  1.00  0.00            
ATOM   1354  C   VAL    95     117.216 100.242  38.698  1.00  0.00            
ATOM   1355  O   VAL    95     116.542  99.952  39.680  1.00  0.00            
ATOM   1356  N   LYS    96     116.710 101.104  37.845  1.00  0.00            
ATOM   1357  H   LYS    96     117.043 101.175  36.895  1.00  0.00            
ATOM   1358  CA  LYS    96     115.447 101.743  38.015  1.00  0.00            
ATOM   1359  HA  LYS    96     115.367 102.056  39.056  1.00  0.00            
ATOM   1360  CB  LYS    96     115.471 103.059  37.266  1.00  0.00            
ATOM   1361  HB1 LYS    96     114.478 103.494  37.156  1.00  0.00            
ATOM   1362  HB2 LYS    96     115.702 102.864  36.218  1.00  0.00            
ATOM   1363  CG  LYS    96     116.473 104.041  37.900  1.00  0.00            
ATOM   1364  HG1 LYS    96     117.512 103.731  37.779  1.00  0.00            
ATOM   1365  HG2 LYS    96     116.160 104.008  38.943  1.00  0.00            
ATOM   1366  CD  LYS    96     116.305 105.405  37.195  1.00  0.00            
ATOM   1367  HD1 LYS    96     115.278 105.746  37.321  1.00  0.00            
ATOM   1368  HD2 LYS    96     116.527 105.247  36.140  1.00  0.00            
ATOM   1369  CE  LYS    96     117.304 106.351  37.875  1.00  0.00            
ATOM   1370  HE1 LYS    96     118.341 106.120  37.633  1.00  0.00            
ATOM   1371  HE2 LYS    96     117.226 106.330  38.962  1.00  0.00            
ATOM   1372  NZ  LYS    96     117.055 107.698  37.401  1.00  0.00            
ATOM   1373  HZ1 LYS    96     117.440 108.418  37.996  1.00  0.00            
ATOM   1374  HZ2 LYS    96     117.410 107.816  36.463  1.00  0.00            
ATOM   1375  HZ3 LYS    96     116.069 107.898  37.485  1.00  0.00            
ATOM   1376  C   LYS    96     114.315 100.834  37.500  1.00  0.00            
ATOM   1377  O   LYS    96     114.431 100.367  36.332  1.00  0.00            
ATOM   1378  N   LYS    97     113.410 100.416  38.364  1.00  0.00            
ATOM   1379  H   LYS    97     113.416 100.698  39.333  1.00  0.00            
ATOM   1380  CA  LYS    97     112.240  99.619  37.990  1.00  0.00            
ATOM   1381  HA  LYS    97     112.440  98.831  37.265  1.00  0.00            
ATOM   1382  CB  LYS    97     111.667  98.869  39.201  1.00  0.00            
ATOM   1383  HB1 LYS    97     110.792  98.289  38.907  1.00  0.00            
ATOM   1384  HB2 LYS    97     111.430  99.648  39.926  1.00  0.00            
ATOM   1385  CG  LYS    97     112.669  97.763  39.682  1.00  0.00            
ATOM   1386  HG1 LYS    97     113.584  98.275  39.979  1.00  0.00            
ATOM   1387  HG2 LYS    97     112.887  97.051  38.886  1.00  0.00            
ATOM   1388  CD  LYS    97     112.101  97.107  40.913  1.00  0.00            
ATOM   1389  HD1 LYS    97     111.085  96.807  40.653  1.00  0.00            
ATOM   1390  HD2 LYS    97     112.103  97.814  41.742  1.00  0.00            
ATOM   1391  CE  LYS    97     112.989  95.880  41.325  1.00  0.00            
ATOM   1392  HE1 LYS    97     113.926  96.259  41.733  1.00  0.00            
ATOM   1393  HE2 LYS    97     113.377  95.386  40.434  1.00  0.00            
ATOM   1394  NZ  LYS    97     112.331  94.988  42.291  1.00  0.00            
ATOM   1395  HZ1 LYS    97     111.614  94.407  41.881  1.00  0.00            
ATOM   1396  HZ2 LYS    97     113.033  94.462  42.790  1.00  0.00            
ATOM   1397  HZ3 LYS    97     111.838  95.540  42.979  1.00  0.00            
ATOM   1398  C   LYS    97     111.150 100.552  37.313  1.00  0.00            
ATOM   1399  O   LYS    97     111.066 101.813  37.468  1.00  0.00            
ATOM   1400  N   ASP    98     110.351  99.937  36.461  1.00  0.00            
ATOM   1401  H   ASP    98     110.456  98.937  36.366  1.00  0.00            
ATOM   1402  CA  ASP    98     109.271 100.545  35.665  1.00  0.00            
ATOM   1403  HA  ASP    98     109.740 101.462  35.308  1.00  0.00            
ATOM   1404  CB  ASP    98     108.892  99.694  34.367  1.00  0.00            
ATOM   1405  HB1 ASP    98     108.096 100.158  33.784  1.00  0.00            
ATOM   1406  HB2 ASP    98     108.316  98.834  34.711  1.00  0.00            
ATOM   1407  CG  ASP    98     110.152  99.395  33.498  1.00  0.00            
ATOM   1408  OD1 ASP    98     110.280  98.223  33.115  1.00  0.00            
ATOM   1409  OD2 ASP    98     110.974 100.348  33.315  1.00  0.00            
ATOM   1410  C   ASP    98     108.097 100.994  36.538  1.00  0.00            
ATOM   1411  O   ASP    98     107.999 100.549  37.698  1.00  0.00            
ATOM   1412  N   GLN    99     107.235 101.839  35.972  1.00  0.00            
ATOM   1413  H   GLN    99     107.320 102.097  34.999  1.00  0.00            
ATOM   1414  CA  GLN    99     106.034 102.387  36.698  1.00  0.00            
ATOM   1415  HA  GLN    99     106.461 102.682  37.657  1.00  0.00            
ATOM   1416  CB  GLN    99     105.560 103.686  36.088  1.00  0.00            
ATOM   1417  HB1 GLN    99     104.748 104.165  36.635  1.00  0.00            
ATOM   1418  HB2 GLN    99     105.227 103.464  35.074  1.00  0.00            
ATOM   1419  CG  GLN    99     106.652 104.733  35.980  1.00  0.00            
ATOM   1420  HG1 GLN    99     106.296 105.526  35.323  1.00  0.00            
ATOM   1421  HG2 GLN    99     107.542 104.344  35.487  1.00  0.00            
ATOM   1422  CD  GLN    99     107.140 105.414  37.242  1.00  0.00            
ATOM   1423  OE1 GLN    99     106.686 105.160  38.351  1.00  0.00            
ATOM   1424  NE2 GLN    99     108.160 106.208  37.069  1.00  0.00            
ATOM   1425 HE21 GLN    99     108.399 106.400  36.106  1.00  0.00            
ATOM   1426 HE22 GLN    99     108.481 106.783  37.835  1.00  0.00            
ATOM   1427  C   GLN    99     104.866 101.368  37.008  1.00  0.00            
ATOM   1428  O   GLN    99     104.425 100.544  36.174  1.00  0.00            
ATOM   1429  N   LEU   100     104.480 101.359  38.308  1.00  0.00            
ATOM   1430  H   LEU   100     105.031 101.897  38.961  1.00  0.00            
ATOM   1431  CA  LEU   100     103.194 100.826  38.848  1.00  0.00            
ATOM   1432  HA  LEU   100     103.088  99.754  38.682  1.00  0.00            
ATOM   1433  CB  LEU   100     103.048 101.057  40.411  1.00  0.00            
ATOM   1434  HB1 LEU   100     102.134 100.614  40.807  1.00  0.00            
ATOM   1435  HB2 LEU   100     103.115 102.128  40.600  1.00  0.00            
ATOM   1436  CG  LEU   100     104.156 100.450  41.253  1.00  0.00            
ATOM   1437  HG  LEU   100     105.091 100.864  40.876  1.00  0.00            
ATOM   1438  CD1 LEU   100     104.011 100.673  42.761  1.00  0.00            
ATOM   1439 HD11 LEU   100     102.958 100.486  42.969  1.00  0.00            
ATOM   1440 HD12 LEU   100     104.701 100.006  43.280  1.00  0.00            
ATOM   1441 HD13 LEU   100     104.272 101.686  43.068  1.00  0.00            
ATOM   1442  CD2 LEU   100     104.073  98.923  41.031  1.00  0.00            
ATOM   1443 HD21 LEU   100     104.134  98.706  39.964  1.00  0.00            
ATOM   1444 HD22 LEU   100     104.977  98.451  41.415  1.00  0.00            
ATOM   1445 HD23 LEU   100     103.126  98.561  41.432  1.00  0.00            
ATOM   1446  C   LEU   100     101.976 101.341  38.079  1.00  0.00            
ATOM   1447  O   LEU   100     101.584 102.531  38.187  1.00  0.00            
ATOM   1448  N   GLY   101     101.182 100.467  37.507  1.00  0.00            
ATOM   1449  H   GLY   101     101.493  99.511  37.401  1.00  0.00            
ATOM   1450  CA  GLY   101      99.864 100.873  36.887  1.00  0.00            
ATOM   1451  HA1 GLY   101      99.801 100.500  35.865  1.00  0.00            
ATOM   1452  HA2 GLY   101      99.724 101.954  36.877  1.00  0.00            
ATOM   1453  C   GLY   101      98.665 100.302  37.686  1.00  0.00            
ATOM   1454  O   GLY   101      98.748  99.304  38.480  1.00  0.00            
ATOM   1455  N   LYS   102      97.493 100.923  37.563  1.00  0.00            
ATOM   1456  H   LYS   102      97.351 101.754  37.007  1.00  0.00            
ATOM   1457  CA  LYS   102      96.224 100.467  38.194  1.00  0.00            
ATOM   1458  HA  LYS   102      96.578  99.773  38.956  1.00  0.00            
ATOM   1459  CB  LYS   102      95.545 101.753  38.908  1.00  0.00            
ATOM   1460  HB1 LYS   102      94.621 101.342  39.315  1.00  0.00            
ATOM   1461  HB2 LYS   102      95.366 102.543  38.179  1.00  0.00            
ATOM   1462  CG  LYS   102      96.471 102.180  40.115  1.00  0.00            
ATOM   1463  HG1 LYS   102      97.439 102.421  39.677  1.00  0.00            
ATOM   1464  HG2 LYS   102      96.570 101.370  40.838  1.00  0.00            
ATOM   1465  CD  LYS   102      95.810 103.355  40.895  1.00  0.00            
ATOM   1466  HD1 LYS   102      94.764 103.058  40.812  1.00  0.00            
ATOM   1467  HD2 LYS   102      95.878 104.281  40.324  1.00  0.00            
ATOM   1468  CE  LYS   102      96.301 103.452  42.306  1.00  0.00            
ATOM   1469  HE1 LYS   102      97.372 103.627  42.205  1.00  0.00            
ATOM   1470  HE2 LYS   102      96.064 102.523  42.824  1.00  0.00            
ATOM   1471  NZ  LYS   102      95.585 104.624  42.997  1.00  0.00            
ATOM   1472  HZ1 LYS   102      96.114 105.115  43.703  1.00  0.00            
ATOM   1473  HZ2 LYS   102      95.097 105.208  42.332  1.00  0.00            
ATOM   1474  HZ3 LYS   102      94.835 104.148  43.478  1.00  0.00            
ATOM   1475  C   LYS   102      95.183  99.770  37.178  1.00  0.00            
ATOM   1476  O   LYS   102      94.005  99.592  37.540  1.00  0.00            
ATOM   1477  N   ASN   103      95.588  99.429  35.952  1.00  0.00            
ATOM   1478  H   ASN   103      96.521  99.608  35.607  1.00  0.00            
ATOM   1479  CA  ASN   103      94.593  99.001  34.985  1.00  0.00            
ATOM   1480  HA  ASN   103      93.620  98.928  35.472  1.00  0.00            
ATOM   1481  CB  ASN   103      94.277 100.070  33.984  1.00  0.00            
ATOM   1482  HB1 ASN   103      95.095 100.094  33.265  1.00  0.00            
ATOM   1483  HB2 ASN   103      94.171 101.074  34.395  1.00  0.00            
ATOM   1484  CG  ASN   103      93.045  99.677  33.180  1.00  0.00            
ATOM   1485  OD1 ASN   103      91.960 100.255  33.435  1.00  0.00            
ATOM   1486  ND2 ASN   103      93.199  98.886  32.190  1.00  0.00            
ATOM   1487 HD21 ASN   103      94.130  98.509  32.089  1.00  0.00            
ATOM   1488 HD22 ASN   103      92.576  98.867  31.394  1.00  0.00            
ATOM   1489  C   ASN   103      95.083  97.577  34.410  1.00  0.00            
ATOM   1490  O   ASN   103      95.598  97.432  33.278  1.00  0.00            
ATOM   1491  N   GLU   104      94.989  96.551  35.269  1.00  0.00            
ATOM   1492  H   GLU   104      94.602  96.784  36.172  1.00  0.00            
ATOM   1493  CA  GLU   104      95.363  95.105  34.928  1.00  0.00            
ATOM   1494  HA  GLU   104      96.425  95.144  34.686  1.00  0.00            
ATOM   1495  CB  GLU   104      95.259  94.163  36.140  1.00  0.00            
ATOM   1496  HB1 GLU   104      94.255  93.738  36.160  1.00  0.00            
ATOM   1497  HB2 GLU   104      95.488  94.715  37.052  1.00  0.00            
ATOM   1498  CG  GLU   104      96.133  92.922  35.985  1.00  0.00            
ATOM   1499  HG1 GLU   104      96.872  93.067  35.197  1.00  0.00            
ATOM   1500  HG2 GLU   104      95.528  92.092  35.618  1.00  0.00            
ATOM   1501  CD  GLU   104      96.737  92.423  37.227  1.00  0.00            
ATOM   1502  OE1 GLU   104      97.876  92.748  37.605  1.00  0.00            
ATOM   1503  OE2 GLU   104      95.925  91.798  37.998  1.00  0.00            
ATOM   1504  C   GLU   104      94.625  94.400  33.750  1.00  0.00            
ATOM   1505  O   GLU   104      95.203  93.443  33.076  1.00  0.00            
ATOM   1506  N   GLU   105      93.447  94.941  33.259  1.00  0.00            
ATOM   1507  H   GLU   105      92.846  95.632  33.684  1.00  0.00            
ATOM   1508  CA  GLU   105      92.985  94.511  31.906  1.00  0.00            
ATOM   1509  HA  GLU   105      93.082  93.425  31.926  1.00  0.00            
ATOM   1510  CB  GLU   105      91.586  95.128  31.779  1.00  0.00            
ATOM   1511  HB1 GLU   105      91.188  94.950  30.780  1.00  0.00            
ATOM   1512  HB2 GLU   105      91.603  96.190  32.024  1.00  0.00            
ATOM   1513  CG  GLU   105      90.542  94.663  32.779  1.00  0.00            
ATOM   1514  HG1 GLU   105      90.826  94.974  33.784  1.00  0.00            
ATOM   1515  HG2 GLU   105      90.655  93.580  32.733  1.00  0.00            
ATOM   1516  CD  GLU   105      89.090  95.117  32.498  1.00  0.00            
ATOM   1517  OE1 GLU   105      88.933  96.123  31.800  1.00  0.00            
ATOM   1518  OE2 GLU   105      88.159  94.414  32.906  1.00  0.00            
ATOM   1519  C   GLU   105      93.815  95.006  30.693  1.00  0.00            
ATOM   1520  O   GLU   105      93.650  94.355  29.618  1.00  0.00            
ATOM   1521  N   GLY   106      94.762  95.912  30.853  1.00  0.00            
ATOM   1522  H   GLY   106      94.916  96.350  31.750  1.00  0.00            
ATOM   1523  CA  GLY   106      95.514  96.497  29.759  1.00  0.00            
ATOM   1524  HA1 GLY   106      95.067  95.977  28.911  1.00  0.00            
ATOM   1525  HA2 GLY   106      96.525  96.145  29.962  1.00  0.00            
ATOM   1526  C   GLY   106      95.425  98.012  29.560  1.00  0.00            
ATOM   1527  O   GLY   106      95.465  98.721  30.548  1.00  0.00            
ATOM   1528  N   ALA   107      95.332  98.442  28.305  1.00  0.00            
ATOM   1529  H   ALA   107      95.394  97.752  27.570  1.00  0.00            
ATOM   1530  CA  ALA   107      95.219  99.869  27.999  1.00  0.00            
ATOM   1531  HA  ALA   107      96.011 100.360  28.564  1.00  0.00            
ATOM   1532  CB  ALA   107      95.443 100.196  26.474  1.00  0.00            
ATOM   1533  HB1 ALA   107      96.458 100.030  26.112  1.00  0.00            
ATOM   1534  HB2 ALA   107      94.768  99.564  25.896  1.00  0.00            
ATOM   1535  HB3 ALA   107      95.179 101.237  26.289  1.00  0.00            
ATOM   1536  C   ALA   107      93.927 100.495  28.538  1.00  0.00            
ATOM   1537  O   ALA   107      92.833  99.946  28.311  1.00  0.00            
ATOM   1538  N   PRO   108      94.068 101.608  29.308  1.00  0.00            
ATOM   1539  CD  PRO   108      95.358 102.174  29.659  1.00  0.00            
ATOM   1540  HD1 PRO   108      96.001 102.268  28.785  1.00  0.00            
ATOM   1541  HD2 PRO   108      95.842 101.535  30.397  1.00  0.00            
ATOM   1542  CG  PRO   108      95.015 103.531  30.194  1.00  0.00            
ATOM   1543  HG1 PRO   108      94.688 104.261  29.453  1.00  0.00            
ATOM   1544  HG2 PRO   108      95.795 103.912  30.854  1.00  0.00            
ATOM   1545  CB  PRO   108      93.724 103.326  30.900  1.00  0.00            
ATOM   1546  HB1 PRO   108      93.088 104.202  31.029  1.00  0.00            
ATOM   1547  HB2 PRO   108      93.805 102.745  31.818  1.00  0.00            
ATOM   1548  CA  PRO   108      92.965 102.305  30.045  1.00  0.00            
ATOM   1549  HA  PRO   108      92.415 101.607  30.676  1.00  0.00            
ATOM   1550  C   PRO   108      91.808 102.944  29.134  1.00  0.00            
ATOM   1551  O   PRO   108      91.986 103.048  27.940  1.00  0.00            
ATOM   1552  N   GLN   109      90.727 103.361  29.737  1.00  0.00            
ATOM   1553  H   GLN   109      90.511 103.013  30.661  1.00  0.00            
ATOM   1554  CA  GLN   109      90.096 104.609  29.278  1.00  0.00            
ATOM   1555  HA  GLN   109      89.951 104.436  28.212  1.00  0.00            
ATOM   1556  CB  GLN   109      88.699 104.863  29.903  1.00  0.00            
ATOM   1557  HB1 GLN   109      88.855 105.235  30.916  1.00  0.00            
ATOM   1558  HB2 GLN   109      88.161 103.916  29.948  1.00  0.00            
ATOM   1559  CG  GLN   109      87.804 105.776  29.078  1.00  0.00            
ATOM   1560  HG1 GLN   109      87.553 105.322  28.118  1.00  0.00            
ATOM   1561  HG2 GLN   109      88.331 106.712  28.896  1.00  0.00            
ATOM   1562  CD  GLN   109      86.515 106.054  29.771  1.00  0.00            
ATOM   1563  OE1 GLN   109      86.100 105.269  30.599  1.00  0.00            
ATOM   1564  NE2 GLN   109      85.787 107.134  29.532  1.00  0.00            
ATOM   1565 HE21 GLN   109      86.101 107.797  28.838  1.00  0.00            
ATOM   1566 HE22 GLN   109      85.003 107.329  30.138  1.00  0.00            
ATOM   1567  C   GLN   109      91.064 105.761  29.285  1.00  0.00            
ATOM   1568  O   GLN   109      91.634 106.224  30.316  1.00  0.00            
ATOM   1569  N   GLU   110      91.199 106.381  28.059  1.00  0.00            
ATOM   1570  H   GLU   110      90.580 106.015  27.351  1.00  0.00            
ATOM   1571  CA  GLU   110      91.616 107.824  27.892  1.00  0.00            
ATOM   1572  HA  GLU   110      92.694 107.785  28.047  1.00  0.00            
ATOM   1573  CB  GLU   110      91.338 108.150  26.389  1.00  0.00            
ATOM   1574  HB1 GLU   110      91.735 107.334  25.786  1.00  0.00            
ATOM   1575  HB2 GLU   110      91.983 108.982  26.107  1.00  0.00            
ATOM   1576  CG  GLU   110      89.923 108.398  25.906  1.00  0.00            
ATOM   1577  HG1 GLU   110      89.413 109.023  26.639  1.00  0.00            
ATOM   1578  HG2 GLU   110      89.323 107.490  25.841  1.00  0.00            
ATOM   1579  CD  GLU   110      89.897 109.100  24.557  1.00  0.00            
ATOM   1580  OE1 GLU   110      90.844 109.018  23.782  1.00  0.00            
ATOM   1581  OE2 GLU   110      88.790 109.633  24.257  1.00  0.00            
ATOM   1582  C   GLU   110      90.864 108.853  28.820  1.00  0.00            
ATOM   1583  O   GLU   110      89.660 108.809  29.175  1.00  0.00            
ATOM   1584  N   GLY   111      91.660 109.890  29.144  1.00  0.00            
ATOM   1585  H   GLY   111      92.547 110.016  28.678  1.00  0.00            
ATOM   1586  CA  GLY   111      91.408 110.886  30.221  1.00  0.00            
ATOM   1587  HA1 GLY   111      90.452 111.374  30.034  1.00  0.00            
ATOM   1588  HA2 GLY   111      92.240 111.590  30.192  1.00  0.00            
ATOM   1589  C   GLY   111      91.272 110.465  31.685  1.00  0.00            
ATOM   1590  O   GLY   111      91.700 111.197  32.560  1.00  0.00            
ATOM   1591  N   ILE   112      90.839 109.225  31.925  1.00  0.00            
ATOM   1592  H   ILE   112      90.469 108.691  31.151  1.00  0.00            
ATOM   1593  CA  ILE   112      90.844 108.504  33.205  1.00  0.00            
ATOM   1594  HA  ILE   112      90.590 109.192  34.011  1.00  0.00            
ATOM   1595  CB  ILE   112      89.758 107.404  33.191  1.00  0.00            
ATOM   1596  HB  ILE   112      89.950 106.717  32.367  1.00  0.00            
ATOM   1597  CG2 ILE   112      89.734 106.490  34.447  1.00  0.00            
ATOM   1598 HG21 ILE   112      89.377 107.015  35.334  1.00  0.00            
ATOM   1599 HG22 ILE   112      89.247 105.527  34.298  1.00  0.00            
ATOM   1600 HG23 ILE   112      90.786 106.245  34.594  1.00  0.00            
ATOM   1601  CG1 ILE   112      88.291 107.870  32.915  1.00  0.00            
ATOM   1602 HG11 ILE   112      87.657 106.984  32.899  1.00  0.00            
ATOM   1603 HG12 ILE   112      88.204 108.256  31.899  1.00  0.00            
ATOM   1604  CD  ILE   112      87.751 108.824  33.931  1.00  0.00            
ATOM   1605  HD1 ILE   112      86.882 109.379  33.577  1.00  0.00            
ATOM   1606  HD2 ILE   112      87.444 108.235  34.795  1.00  0.00            
ATOM   1607  HD3 ILE   112      88.491 109.543  34.283  1.00  0.00            
ATOM   1608  C   ILE   112      92.297 108.116  33.515  1.00  0.00            
ATOM   1609  O   ILE   112      92.779 108.703  34.500  1.00  0.00            
ATOM   1610  N   LEU   113      93.049 107.325  32.790  1.00  0.00            
ATOM   1611  H   LEU   113      92.589 106.885  32.005  1.00  0.00            
ATOM   1612  CA  LEU   113      94.455 107.177  32.931  1.00  0.00            
ATOM   1613  HA  LEU   113      94.752 107.830  33.752  1.00  0.00            
ATOM   1614  CB  LEU   113      94.799 105.764  33.442  1.00  0.00            
ATOM   1615  HB1 LEU   113      95.823 105.415  33.308  1.00  0.00            
ATOM   1616  HB2 LEU   113      94.248 105.097  32.778  1.00  0.00            
ATOM   1617  CG  LEU   113      94.247 105.496  34.920  1.00  0.00            
ATOM   1618  HG  LEU   113      93.191 105.766  34.909  1.00  0.00            
ATOM   1619  CD1 LEU   113      94.324 104.040  35.232  1.00  0.00            
ATOM   1620 HD11 LEU   113      93.916 103.905  36.234  1.00  0.00            
ATOM   1621 HD12 LEU   113      93.896 103.363  34.492  1.00  0.00            
ATOM   1622 HD13 LEU   113      95.379 103.771  35.277  1.00  0.00            
ATOM   1623  CD2 LEU   113      94.921 106.483  35.970  1.00  0.00            
ATOM   1624 HD21 LEU   113      94.355 106.431  36.900  1.00  0.00            
ATOM   1625 HD22 LEU   113      95.955 106.253  36.229  1.00  0.00            
ATOM   1626 HD23 LEU   113      94.764 107.526  35.695  1.00  0.00            
ATOM   1627  C   LEU   113      95.232 107.590  31.679  1.00  0.00            
ATOM   1628  O   LEU   113      94.810 107.270  30.551  1.00  0.00            
ATOM   1629  N   GLU   114      96.487 108.097  31.857  1.00  0.00            
ATOM   1630  H   GLU   114      96.867 108.247  32.781  1.00  0.00            
ATOM   1631  CA  GLU   114      97.270 108.588  30.675  1.00  0.00            
ATOM   1632  HA  GLU   114      96.623 108.665  29.801  1.00  0.00            
ATOM   1633  CB  GLU   114      97.873 109.960  31.011  1.00  0.00            
ATOM   1634  HB1 GLU   114      98.689 109.855  31.727  1.00  0.00            
ATOM   1635  HB2 GLU   114      97.082 110.580  31.434  1.00  0.00            
ATOM   1636  CG  GLU   114      98.331 110.684  29.759  1.00  0.00            
ATOM   1637  HG1 GLU   114      97.573 110.629  28.977  1.00  0.00            
ATOM   1638  HG2 GLU   114      99.236 110.291  29.297  1.00  0.00            
ATOM   1639  CD  GLU   114      98.633 112.157  29.895  1.00  0.00            
ATOM   1640  OE1 GLU   114      98.904 112.747  28.819  1.00  0.00            
ATOM   1641  OE2 GLU   114      98.374 112.807  30.911  1.00  0.00            
ATOM   1642  C   GLU   114      98.326 107.450  30.328  1.00  0.00            
ATOM   1643  O   GLU   114      99.269 107.293  31.112  1.00  0.00            
ATOM   1644  N   ASP   115      98.121 106.820  29.212  1.00  0.00            
ATOM   1645  H   ASP   115      97.295 106.998  28.659  1.00  0.00            
ATOM   1646  CA  ASP   115      99.254 106.202  28.477  1.00  0.00            
ATOM   1647  HA  ASP   115      99.811 105.497  29.095  1.00  0.00            
ATOM   1648  CB  ASP   115      98.726 105.370  27.282  1.00  0.00            
ATOM   1649  HB1 ASP   115      99.640 104.931  26.881  1.00  0.00            
ATOM   1650  HB2 ASP   115      98.422 106.013  26.457  1.00  0.00            
ATOM   1651  CG  ASP   115      97.750 104.199  27.569  1.00  0.00            
ATOM   1652  OD1 ASP   115      98.115 103.390  28.442  1.00  0.00            
ATOM   1653  OD2 ASP   115      96.663 104.093  26.967  1.00  0.00            
ATOM   1654  C   ASP   115     100.301 107.330  28.053  1.00  0.00            
ATOM   1655  O   ASP   115      99.952 108.264  27.280  1.00  0.00            
ATOM   1656  N   MET   116     101.508 107.121  28.536  1.00  0.00            
ATOM   1657  H   MET   116     101.641 106.356  29.183  1.00  0.00            
ATOM   1658  CA  MET   116     102.658 108.084  28.303  1.00  0.00            
ATOM   1659  HA  MET   116     102.335 108.868  27.618  1.00  0.00            
ATOM   1660  CB  MET   116     103.014 108.796  29.591  1.00  0.00            
ATOM   1661  HB1 MET   116     103.979 109.288  29.469  1.00  0.00            
ATOM   1662  HB2 MET   116     103.119 108.095  30.418  1.00  0.00            
ATOM   1663  CG  MET   116     101.958 109.776  30.105  1.00  0.00            
ATOM   1664  HG1 MET   116     101.151 109.207  30.567  1.00  0.00            
ATOM   1665  HG2 MET   116     101.523 110.376  29.305  1.00  0.00            
ATOM   1666  SD  MET   116     102.676 110.956  31.279  1.00  0.00            
ATOM   1667  CE  MET   116     102.224 110.241  32.942  1.00  0.00            
ATOM   1668  HE1 MET   116     101.160 110.027  33.039  1.00  0.00            
ATOM   1669  HE2 MET   116     102.833 109.348  33.079  1.00  0.00            
ATOM   1670  HE3 MET   116     102.572 110.949  33.694  1.00  0.00            
ATOM   1671  C   MET   116     103.953 107.358  27.814  1.00  0.00            
ATOM   1672  O   MET   116     104.260 106.228  28.287  1.00  0.00            
ATOM   1673  N   PRO   117     104.654 107.978  26.835  1.00  0.00            
ATOM   1674  CD  PRO   117     104.357 109.348  26.298  1.00  0.00            
ATOM   1675  HD1 PRO   117     104.426 110.114  27.070  1.00  0.00            
ATOM   1676  HD2 PRO   117     103.334 109.254  25.932  1.00  0.00            
ATOM   1677  CG  PRO   117     105.343 109.550  25.198  1.00  0.00            
ATOM   1678  HG1 PRO   117     106.262 110.039  25.524  1.00  0.00            
ATOM   1679  HG2 PRO   117     104.820 110.048  24.382  1.00  0.00            
ATOM   1680  CB  PRO   117     105.623 108.136  24.737  1.00  0.00            
ATOM   1681  HB1 PRO   117     106.544 107.932  24.192  1.00  0.00            
ATOM   1682  HB2 PRO   117     104.829 107.636  24.182  1.00  0.00            
ATOM   1683  CA  PRO   117     105.756 107.393  26.082  1.00  0.00            
ATOM   1684  HA  PRO   117     105.658 106.334  25.840  1.00  0.00            
ATOM   1685  C   PRO   117     107.076 107.478  26.843  1.00  0.00            
ATOM   1686  O   PRO   117     108.155 107.786  26.274  1.00  0.00            
ATOM   1687  N   VAL   118     107.068 107.221  28.160  1.00  0.00            
ATOM   1688  H   VAL   118     106.220 106.938  28.630  1.00  0.00            
ATOM   1689  CA  VAL   118     108.291 107.299  28.947  1.00  0.00            
ATOM   1690  HA  VAL   118     108.591 108.336  28.797  1.00  0.00            
ATOM   1691  CB  VAL   118     108.027 107.106  30.422  1.00  0.00            
ATOM   1692  HB  VAL   118     108.833 107.567  30.994  1.00  0.00            
ATOM   1693  CG1 VAL   118     106.778 107.843  30.917  1.00  0.00            
ATOM   1694 HG11 VAL   118     106.627 107.615  31.972  1.00  0.00            
ATOM   1695 HG12 VAL   118     106.764 108.910  30.696  1.00  0.00            
ATOM   1696 HG13 VAL   118     105.941 107.420  30.362  1.00  0.00            
ATOM   1697  CG2 VAL   118     107.755 105.647  30.830  1.00  0.00            
ATOM   1698 HG21 VAL   118     106.763 105.324  30.513  1.00  0.00            
ATOM   1699 HG22 VAL   118     108.620 105.069  30.506  1.00  0.00            
ATOM   1700 HG23 VAL   118     107.715 105.482  31.907  1.00  0.00            
ATOM   1701  C   VAL   118     109.495 106.476  28.367  1.00  0.00            
ATOM   1702  O   VAL   118     109.380 105.281  28.142  1.00  0.00            
ATOM   1703  N   ASP   119     110.670 107.097  28.144  1.00  0.00            
ATOM   1704  H   ASP   119     110.625 108.100  28.255  1.00  0.00            
ATOM   1705  CA  ASP   119     111.887 106.532  27.573  1.00  0.00            
ATOM   1706  HA  ASP   119     111.831 105.447  27.662  1.00  0.00            
ATOM   1707  CB  ASP   119     111.965 106.777  26.070  1.00  0.00            
ATOM   1708  HB1 ASP   119     112.155 107.787  25.706  1.00  0.00            
ATOM   1709  HB2 ASP   119     110.974 106.616  25.646  1.00  0.00            
ATOM   1710  CG  ASP   119     113.008 105.761  25.533  1.00  0.00            
ATOM   1711  OD1 ASP   119     113.146 104.664  26.153  1.00  0.00            
ATOM   1712  OD2 ASP   119     113.561 106.046  24.426  1.00  0.00            
ATOM   1713  C   ASP   119     113.152 106.859  28.327  1.00  0.00            
ATOM   1714  O   ASP   119     113.895 107.749  27.936  1.00  0.00            
ATOM   1715  N   PRO   120     113.451 106.183  29.471  1.00  0.00            
ATOM   1716  CD  PRO   120     112.536 105.260  30.181  1.00  0.00            
ATOM   1717  HD1 PRO   120     112.223 104.452  29.520  1.00  0.00            
ATOM   1718  HD2 PRO   120     111.683 105.876  30.467  1.00  0.00            
ATOM   1719  CG  PRO   120     113.345 104.701  31.339  1.00  0.00            
ATOM   1720  HG1 PRO   120     114.091 103.968  31.033  1.00  0.00            
ATOM   1721  HG2 PRO   120     112.660 104.274  32.071  1.00  0.00            
ATOM   1722  CB  PRO   120     114.114 105.979  31.828  1.00  0.00            
ATOM   1723  HB1 PRO   120     115.044 105.708  32.327  1.00  0.00            
ATOM   1724  HB2 PRO   120     113.411 106.514  32.467  1.00  0.00            
ATOM   1725  CA  PRO   120     114.357 106.708  30.503  1.00  0.00            
ATOM   1726  HA  PRO   120     114.046 107.748  30.596  1.00  0.00            
ATOM   1727  C   PRO   120     115.886 106.586  30.075  1.00  0.00            
ATOM   1728  O   PRO   120     116.301 105.693  29.375  1.00  0.00            
ATOM   1729  N   ASP   121     116.770 107.478  30.620  1.00  0.00            
ATOM   1730  H   ASP   121     116.289 108.284  30.992  1.00  0.00            
ATOM   1731  CA  ASP   121     118.247 107.443  30.557  1.00  0.00            
ATOM   1732  HA  ASP   121     118.593 106.996  29.624  1.00  0.00            
ATOM   1733  CB  ASP   121     118.797 108.846  30.316  1.00  0.00            
ATOM   1734  HB1 ASP   121     118.544 109.462  31.179  1.00  0.00            
ATOM   1735  HB2 ASP   121     118.177 109.211  29.497  1.00  0.00            
ATOM   1736  CG  ASP   121     120.257 108.910  29.872  1.00  0.00            
ATOM   1737  OD1 ASP   121     120.845 107.909  29.405  1.00  0.00            
ATOM   1738  OD2 ASP   121     120.806 110.049  29.950  1.00  0.00            
ATOM   1739  C   ASP   121     118.789 106.612  31.694  1.00  0.00            
ATOM   1740  O   ASP   121     118.056 106.405  32.723  1.00  0.00            
ATOM   1741  N   ASN   122     120.091 106.200  31.617  1.00  0.00            
ATOM   1742  H   ASN   122     120.643 106.670  30.914  1.00  0.00            
ATOM   1743  CA  ASN   122     120.801 105.706  32.817  1.00  0.00            
ATOM   1744  HA  ASN   122     119.977 105.431  33.475  1.00  0.00            
ATOM   1745  CB  ASN   122     121.679 104.540  32.375  1.00  0.00            
ATOM   1746  HB1 ASN   122     122.101 104.183  33.314  1.00  0.00            
ATOM   1747  HB2 ASN   122     122.569 104.830  31.818  1.00  0.00            
ATOM   1748  CG  ASN   122     120.932 103.442  31.612  1.00  0.00            
ATOM   1749  OD1 ASN   122     120.962 103.458  30.378  1.00  0.00            
ATOM   1750  ND2 ASN   122     120.526 102.434  32.232  1.00  0.00            
ATOM   1751 HD21 ASN   122     120.713 102.427  33.224  1.00  0.00            
ATOM   1752 HD22 ASN   122     120.225 101.621  31.714  1.00  0.00            
ATOM   1753  C   ASN   122     121.538 106.759  33.611  1.00  0.00            
ATOM   1754  O   ASN   122     122.141 107.732  33.052  1.00  0.00            
ATOM   1755  N   GLU   123     121.530 106.537  34.921  1.00  0.00            
ATOM   1756  H   GLU   123     121.158 105.667  35.274  1.00  0.00            
ATOM   1757  CA  GLU   123     122.372 107.234  35.914  1.00  0.00            
ATOM   1758  HA  GLU   123     122.346 108.303  35.705  1.00  0.00            
ATOM   1759  CB  GLU   123     121.954 106.903  37.398  1.00  0.00            
ATOM   1760  HB1 GLU   123     122.789 107.044  38.085  1.00  0.00            
ATOM   1761  HB2 GLU   123     121.646 105.868  37.544  1.00  0.00            
ATOM   1762  CG  GLU   123     120.869 107.810  37.850  1.00  0.00            
ATOM   1763  HG1 GLU   123     120.667 107.451  38.859  1.00  0.00            
ATOM   1764  HG2 GLU   123     119.988 107.827  37.208  1.00  0.00            
ATOM   1765  CD  GLU   123     121.288 109.310  38.032  1.00  0.00            
ATOM   1766  OE1 GLU   123     122.432 109.647  38.421  1.00  0.00            
ATOM   1767  OE2 GLU   123     120.443 110.176  37.756  1.00  0.00            
ATOM   1768  C   GLU   123     123.845 106.932  35.727  1.00  0.00            
ATOM   1769  O   GLU   123     124.260 105.793  35.527  1.00  0.00            
ATOM   1770  N   ALA   124     124.699 107.983  35.590  1.00  0.00            
ATOM   1771  H   ALA   124     124.355 108.925  35.714  1.00  0.00            
ATOM   1772  CA  ALA   124     126.114 107.920  35.204  1.00  0.00            
ATOM   1773  HA  ALA   124     126.197 107.504  34.200  1.00  0.00            
ATOM   1774  CB  ALA   124     126.560 109.391  35.234  1.00  0.00            
ATOM   1775  HB1 ALA   124     126.035 109.964  34.470  1.00  0.00            
ATOM   1776  HB2 ALA   124     126.354 109.860  36.196  1.00  0.00            
ATOM   1777  HB3 ALA   124     127.621 109.445  34.988  1.00  0.00            
ATOM   1778  C   ALA   124     126.932 107.037  36.198  1.00  0.00            
ATOM   1779  O   ALA   124     127.872 106.401  35.675  1.00  0.00            
ATOM   1780  N   TYR   125     126.446 106.797  37.453  1.00  0.00            
ATOM   1781  H   TYR   125     125.764 107.414  37.869  1.00  0.00            
ATOM   1782  CA  TYR   125     127.030 105.798  38.352  1.00  0.00            
ATOM   1783  HA  TYR   125     127.874 105.273  37.905  1.00  0.00            
ATOM   1784  CB  TYR   125     127.611 106.543  39.564  1.00  0.00            
ATOM   1785  HB1 TYR   125     128.060 105.858  40.283  1.00  0.00            
ATOM   1786  HB2 TYR   125     126.832 107.055  40.131  1.00  0.00            
ATOM   1787  CG  TYR   125     128.791 107.465  39.189  1.00  0.00            
ATOM   1788  CD1 TYR   125     130.078 106.886  38.804  1.00  0.00            
ATOM   1789  HD1 TYR   125     130.315 105.835  38.877  1.00  0.00            
ATOM   1790  CE1 TYR   125     131.096 107.616  38.298  1.00  0.00            
ATOM   1791  HE1 TYR   125     131.977 107.152  37.879  1.00  0.00            
ATOM   1792  CZ  TYR   125     130.808 108.991  38.182  1.00  0.00            
ATOM   1793  OH  TYR   125     131.859 109.809  37.869  1.00  0.00            
ATOM   1794  HH  TYR   125     131.590 110.714  37.699  1.00  0.00            
ATOM   1795  CE2 TYR   125     129.534 109.614  38.488  1.00  0.00            
ATOM   1796  HE2 TYR   125     129.342 110.668  38.347  1.00  0.00            
ATOM   1797  CD2 TYR   125     128.496 108.752  38.835  1.00  0.00            
ATOM   1798  HD2 TYR   125     127.535 109.151  39.124  1.00  0.00            
ATOM   1799  C   TYR   125     125.987 104.727  38.784  1.00  0.00            
ATOM   1800  O   TYR   125     125.991 104.334  39.969  1.00  0.00            
ATOM   1801  N   GLU   126     125.243 104.142  37.813  1.00  0.00            
ATOM   1802  H   GLU   126     125.238 104.497  36.868  1.00  0.00            
ATOM   1803  CA  GLU   126     124.426 102.943  37.988  1.00  0.00            
ATOM   1804  HA  GLU   126     123.646 103.103  38.731  1.00  0.00            
ATOM   1805  CB  GLU   126     123.657 102.698  36.660  1.00  0.00            
ATOM   1806  HB1 GLU   126     124.343 102.358  35.882  1.00  0.00            
ATOM   1807  HB2 GLU   126     123.163 103.597  36.292  1.00  0.00            
ATOM   1808  CG  GLU   126     122.548 101.647  36.881  1.00  0.00            
ATOM   1809  HG1 GLU   126     121.813 102.157  37.503  1.00  0.00            
ATOM   1810  HG2 GLU   126     122.830 100.658  37.244  1.00  0.00            
ATOM   1811  CD  GLU   126     121.758 101.431  35.581  1.00  0.00            
ATOM   1812  OE1 GLU   126     121.061 102.358  35.086  1.00  0.00            
ATOM   1813  OE2 GLU   126     121.794 100.248  34.978  1.00  0.00            
ATOM   1814  C   GLU   126     125.263 101.737  38.462  1.00  0.00            
ATOM   1815  O   GLU   126     126.335 101.374  37.942  1.00  0.00            
ATOM   1816  N   MET   127     124.616 101.031  39.315  1.00  0.00            
ATOM   1817  H   MET   127     123.620 101.148  39.432  1.00  0.00            
ATOM   1818  CA  MET   127     125.122  99.764  39.813  1.00  0.00            
ATOM   1819  HA  MET   127     125.895  99.364  39.156  1.00  0.00            
ATOM   1820  CB  MET   127     125.867  99.989  41.141  1.00  0.00            
ATOM   1821  HB1 MET   127     126.930 100.057  40.910  1.00  0.00            
ATOM   1822  HB2 MET   127     125.938  99.130  41.808  1.00  0.00            
ATOM   1823  CG  MET   127     125.289 101.130  42.067  1.00  0.00            
ATOM   1824  HG1 MET   127     124.220 100.931  42.142  1.00  0.00            
ATOM   1825  HG2 MET   127     125.422 102.120  41.630  1.00  0.00            
ATOM   1826  SD  MET   127     126.098 101.112  43.738  1.00  0.00            
ATOM   1827  CE  MET   127     124.844 101.935  44.674  1.00  0.00            
ATOM   1828  HE1 MET   127     124.743 103.015  44.560  1.00  0.00            
ATOM   1829  HE2 MET   127     123.873 101.578  44.331  1.00  0.00            
ATOM   1830  HE3 MET   127     125.171 101.897  45.712  1.00  0.00            
ATOM   1831  C   MET   127     123.933  98.777  40.087  1.00  0.00            
ATOM   1832  O   MET   127     122.842  99.317  40.433  1.00  0.00            
ATOM   1833  N   PRO   128     124.180  97.409  39.962  1.00  0.00            
ATOM   1834  CD  PRO   128     125.376  96.827  39.420  1.00  0.00            
ATOM   1835  HD1 PRO   128     125.996  96.751  40.313  1.00  0.00            
ATOM   1836  HD2 PRO   128     125.767  97.429  38.600  1.00  0.00            
ATOM   1837  CG  PRO   128     125.048  95.401  39.028  1.00  0.00            
ATOM   1838  HG1 PRO   128     125.976  94.830  38.986  1.00  0.00            
ATOM   1839  HG2 PRO   128     124.632  95.498  38.026  1.00  0.00            
ATOM   1840  CB  PRO   128     123.966  94.994  40.048  1.00  0.00            
ATOM   1841  HB1 PRO   128     124.519  94.769  40.960  1.00  0.00            
ATOM   1842  HB2 PRO   128     123.334  94.149  39.772  1.00  0.00            
ATOM   1843  CA  PRO   128     123.238  96.343  40.284  1.00  0.00            
ATOM   1844  HA  PRO   128     122.370  96.446  39.632  1.00  0.00            
ATOM   1845  C   PRO   128     122.617  96.466  41.694  1.00  0.00            
ATOM   1846  O   PRO   128     123.188  97.034  42.606  1.00  0.00            
ATOM   1847  N   SER   129     121.428  95.909  41.839  1.00  0.00            
ATOM   1848  H   SER   129     121.108  95.277  41.119  1.00  0.00            
ATOM   1849  CA  SER   129     120.659  95.915  43.032  1.00  0.00            
ATOM   1850  HA  SER   129     120.690  96.964  43.330  1.00  0.00            
ATOM   1851  CB  SER   129     119.207  95.566  42.743  1.00  0.00            
ATOM   1852  HB1 SER   129     118.744  95.698  43.722  1.00  0.00            
ATOM   1853  HB2 SER   129     119.053  94.545  42.395  1.00  0.00            
ATOM   1854  OG  SER   129     118.757  96.447  41.840  1.00  0.00            
ATOM   1855  HG  SER   129     117.895  96.155  41.534  1.00  0.00            
ATOM   1856  C   SER   129     121.151  94.937  44.133  1.00  0.00            
ATOM   1857  O   SER   129     120.686  93.846  44.342  1.00  0.00            
ATOM   1858  N   GLU   130     122.196  95.374  44.846  1.00  0.00            
ATOM   1859  H   GLU   130     122.728  96.206  44.636  1.00  0.00            
ATOM   1860  CA  GLU   130     122.937  94.504  45.673  1.00  0.00            
ATOM   1861  HA  GLU   130     122.596  93.503  45.410  1.00  0.00            
ATOM   1862  CB  GLU   130     124.392  94.625  45.233  1.00  0.00            
ATOM   1863  HB1 GLU   130     125.002  94.227  46.044  1.00  0.00            
ATOM   1864  HB2 GLU   130     124.611  95.679  45.061  1.00  0.00            
ATOM   1865  CG  GLU   130     124.710  93.862  43.915  1.00  0.00            
ATOM   1866  HG1 GLU   130     124.080  94.296  43.138  1.00  0.00            
ATOM   1867  HG2 GLU   130     124.314  92.853  44.027  1.00  0.00            
ATOM   1868  CD  GLU   130     126.251  93.918  43.670  1.00  0.00            
ATOM   1869  OE1 GLU   130     127.051  94.491  44.428  1.00  0.00            
ATOM   1870  OE2 GLU   130     126.638  93.364  42.586  1.00  0.00            
ATOM   1871  C   GLU   130     122.625  94.575  47.118  1.00  0.00            
ATOM   1872  O   GLU   130     122.008  95.491  47.591  1.00  0.00            
ATOM   1873  N   GLU   131     122.959  93.513  47.944  1.00  0.00            
ATOM   1874  H   GLU   131     123.238  92.689  47.430  1.00  0.00            
ATOM   1875  CA  GLU   131     123.088  93.616  49.415  1.00  0.00            
ATOM   1876  HA  GLU   131     122.099  93.952  49.726  1.00  0.00            
ATOM   1877  CB  GLU   131     123.411  92.246  50.099  1.00  0.00            
ATOM   1878  HB1 GLU   131     122.651  91.554  49.736  1.00  0.00            
ATOM   1879  HB2 GLU   131     123.434  92.349  51.184  1.00  0.00            
ATOM   1880  CG  GLU   131     124.755  91.604  49.631  1.00  0.00            
ATOM   1881  HG1 GLU   131     125.530  92.057  50.248  1.00  0.00            
ATOM   1882  HG2 GLU   131     124.966  91.739  48.570  1.00  0.00            
ATOM   1883  CD  GLU   131     124.809  90.118  49.964  1.00  0.00            
ATOM   1884  OE1 GLU   131     125.586  89.448  49.258  1.00  0.00            
ATOM   1885  OE2 GLU   131     124.264  89.600  50.974  1.00  0.00            
ATOM   1886  C   GLU   131     124.184  94.623  49.884  1.00  0.00            
ATOM   1887  O   GLU   131     125.182  94.826  49.251  1.00  0.00            
ATOM   1888  N   GLY   132     123.843  95.337  50.991  1.00  0.00            
ATOM   1889  H   GLY   132     122.990  95.125  51.489  1.00  0.00            
ATOM   1890  CA  GLY   132     124.777  96.155  51.759  1.00  0.00            
ATOM   1891  HA1 GLY   132     125.796  95.924  51.450  1.00  0.00            
ATOM   1892  HA2 GLY   132     124.783  95.926  52.826  1.00  0.00            
ATOM   1893  C   GLY   132     124.558  97.680  51.629  1.00  0.00            
ATOM   1894  O   GLY   132     125.147  98.442  52.379  1.00  0.00            
ATOM   1895  N   TYR   133     123.648  98.147  50.831  1.00  0.00            
ATOM   1896  H   TYR   133     123.227  97.429  50.260  1.00  0.00            
ATOM   1897  CA  TYR   133     122.946  99.413  50.882  1.00  0.00            
ATOM   1898  HA  TYR   133     123.484 100.101  51.535  1.00  0.00            
ATOM   1899  CB  TYR   133     122.778  99.963  49.480  1.00  0.00            
ATOM   1900  HB1 TYR   133     122.295 100.940  49.519  1.00  0.00            
ATOM   1901  HB2 TYR   133     122.177  99.284  48.876  1.00  0.00            
ATOM   1902  CG  TYR   133     124.125 100.145  48.842  1.00  0.00            
ATOM   1903  CD1 TYR   133     124.474  99.214  47.838  1.00  0.00            
ATOM   1904  HD1 TYR   133     123.823  98.364  47.695  1.00  0.00            
ATOM   1905  CE1 TYR   133     125.714  99.338  47.184  1.00  0.00            
ATOM   1906  HE1 TYR   133     126.152  98.598  46.531  1.00  0.00            
ATOM   1907  CZ  TYR   133     126.529 100.423  47.481  1.00  0.00            
ATOM   1908  OH  TYR   133     127.744 100.507  46.912  1.00  0.00            
ATOM   1909  HH  TYR   133     128.194 101.317  47.163  1.00  0.00            
ATOM   1910  CE2 TYR   133     126.142 101.407  48.417  1.00  0.00            
ATOM   1911  HE2 TYR   133     126.719 102.283  48.673  1.00  0.00            
ATOM   1912  CD2 TYR   133     124.915 101.269  49.068  1.00  0.00            
ATOM   1913  HD2 TYR   133     124.535 101.942  49.823  1.00  0.00            
ATOM   1914  C   TYR   133     121.582  99.271  51.621  1.00  0.00            
ATOM   1915  O   TYR   133     120.637  98.721  51.072  1.00  0.00            
ATOM   1916  N   GLN   134     121.559  99.835  52.837  1.00  0.00            
ATOM   1917  H   GLN   134     122.429 100.305  53.043  1.00  0.00            
ATOM   1918  CA  GLN   134     120.442 100.061  53.745  1.00  0.00            
ATOM   1919  HA  GLN   134     120.029  99.065  53.907  1.00  0.00            
ATOM   1920  CB  GLN   134     120.827 100.755  55.086  1.00  0.00            
ATOM   1921  HB1 GLN   134     119.939 101.265  55.461  1.00  0.00            
ATOM   1922  HB2 GLN   134     121.607 101.485  54.870  1.00  0.00            
ATOM   1923  CG  GLN   134     121.328  99.835  56.174  1.00  0.00            
ATOM   1924  HG1 GLN   134     122.248  99.445  55.739  1.00  0.00            
ATOM   1925  HG2 GLN   134     120.735  98.924  56.241  1.00  0.00            
ATOM   1926  CD  GLN   134     121.624 100.494  57.466  1.00  0.00            
ATOM   1927  OE1 GLN   134     122.793 100.804  57.756  1.00  0.00            
ATOM   1928  NE2 GLN   134     120.618 101.039  58.096  1.00  0.00            
ATOM   1929 HE21 GLN   134     119.725 100.714  57.756  1.00  0.00            
ATOM   1930 HE22 GLN   134     120.766 101.595  58.926  1.00  0.00            
ATOM   1931  C   GLN   134     119.363 100.783  53.050  1.00  0.00            
ATOM   1932  O   GLN   134     119.618 101.751  52.286  1.00  0.00            
ATOM   1933  N   ASP   135     118.147 100.325  53.216  1.00  0.00            
ATOM   1934  H   ASP   135     117.987  99.510  53.791  1.00  0.00            
ATOM   1935  CA  ASP   135     116.865 100.934  52.790  1.00  0.00            
ATOM   1936  HA  ASP   135     116.127 100.303  53.285  1.00  0.00            
ATOM   1937  CB  ASP   135     116.675 102.397  53.320  1.00  0.00            
ATOM   1938  HB1 ASP   135     115.721 102.829  53.020  1.00  0.00            
ATOM   1939  HB2 ASP   135     117.415 102.931  52.725  1.00  0.00            
ATOM   1940  CG  ASP   135     116.920 102.630  54.795  1.00  0.00            
ATOM   1941  OD1 ASP   135     116.595 101.851  55.683  1.00  0.00            
ATOM   1942  OD2 ASP   135     117.459 103.754  55.093  1.00  0.00            
ATOM   1943  C   ASP   135     116.437 100.824  51.339  1.00  0.00            
ATOM   1944  O   ASP   135     115.338 100.437  51.046  1.00  0.00            
ATOM   1945  N   TYR   136     117.382 101.048  50.422  1.00  0.00            
ATOM   1946  H   TYR   136     118.291 101.298  50.786  1.00  0.00            
ATOM   1947  CA  TYR   136     117.356 100.573  49.053  1.00  0.00            
ATOM   1948  HA  TYR   136     116.532 101.024  48.499  1.00  0.00            
ATOM   1949  CB  TYR   136     118.697 100.965  48.389  1.00  0.00            
ATOM   1950  HB1 TYR   136     118.682 100.717  47.327  1.00  0.00            
ATOM   1951  HB2 TYR   136     119.532 100.478  48.894  1.00  0.00            
ATOM   1952  CG  TYR   136     118.961 102.503  48.457  1.00  0.00            
ATOM   1953  CD1 TYR   136     118.248 103.379  47.699  1.00  0.00            
ATOM   1954  HD1 TYR   136     117.459 103.051  47.039  1.00  0.00            
ATOM   1955  CE1 TYR   136     118.510 104.768  47.854  1.00  0.00            
ATOM   1956  HE1 TYR   136     117.945 105.487  47.280  1.00  0.00            
ATOM   1957  CZ  TYR   136     119.311 105.245  48.933  1.00  0.00            
ATOM   1958  OH  TYR   136     119.387 106.544  49.187  1.00  0.00            
ATOM   1959  HH  TYR   136     118.779 107.130  48.730  1.00  0.00            
ATOM   1960  CE2 TYR   136     120.031 104.367  49.677  1.00  0.00            
ATOM   1961  HE2 TYR   136     120.550 104.720  50.555  1.00  0.00            
ATOM   1962  CD2 TYR   136     119.887 102.986  49.467  1.00  0.00            
ATOM   1963  HD2 TYR   136     120.438 102.260  50.047  1.00  0.00            
ATOM   1964  C   TYR   136     117.067  99.050  49.007  1.00  0.00            
ATOM   1965  O   TYR   136     117.752  98.231  49.688  1.00  0.00            
ATOM   1966  N   GLU   137     116.089  98.743  48.113  1.00  0.00            
ATOM   1967  H   GLU   137     115.647  99.534  47.667  1.00  0.00            
ATOM   1968  CA  GLU   137     115.425  97.414  47.993  1.00  0.00            
ATOM   1969  HA  GLU   137     115.329  97.031  49.009  1.00  0.00            
ATOM   1970  CB  GLU   137     113.991  97.552  47.601  1.00  0.00            
ATOM   1971  HB1 GLU   137     113.953  97.739  46.528  1.00  0.00            
ATOM   1972  HB2 GLU   137     113.494  98.313  48.203  1.00  0.00            
ATOM   1973  CG  GLU   137     113.220  96.210  47.873  1.00  0.00            
ATOM   1974  HG1 GLU   137     112.995  96.011  48.921  1.00  0.00            
ATOM   1975  HG2 GLU   137     113.817  95.385  47.482  1.00  0.00            
ATOM   1976  CD  GLU   137     111.859  96.226  47.214  1.00  0.00            
ATOM   1977  OE1 GLU   137     111.514  97.167  46.516  1.00  0.00            
ATOM   1978  OE2 GLU   137     111.048  95.280  47.435  1.00  0.00            
ATOM   1979  C   GLU   137     116.283  96.469  47.024  1.00  0.00            
ATOM   1980  O   GLU   137     116.344  96.773  45.819  1.00  0.00            
ATOM   1981  N   PRO   138     116.857  95.352  47.490  1.00  0.00            
ATOM   1982  CD  PRO   138     116.700  94.894  48.917  1.00  0.00            
ATOM   1983  HD1 PRO   138     115.676  95.070  49.244  1.00  0.00            
ATOM   1984  HD2 PRO   138     117.395  95.513  49.485  1.00  0.00            
ATOM   1985  CG  PRO   138     117.138  93.396  48.906  1.00  0.00            
ATOM   1986  HG1 PRO   138     116.380  92.745  48.470  1.00  0.00            
ATOM   1987  HG2 PRO   138     117.454  92.921  49.834  1.00  0.00            
ATOM   1988  CB  PRO   138     118.260  93.493  47.836  1.00  0.00            
ATOM   1989  HB1 PRO   138     118.601  92.501  47.543  1.00  0.00            
ATOM   1990  HB2 PRO   138     119.137  94.016  48.217  1.00  0.00            
ATOM   1991  CA  PRO   138     117.653  94.405  46.751  1.00  0.00            
ATOM   1992  HA  PRO   138     118.457  94.979  46.290  1.00  0.00            
ATOM   1993  C   PRO   138     117.001  93.585  45.723  1.00  0.00            
ATOM   1994  O   PRO   138     115.795  93.314  45.736  1.00  0.00            
ATOM   1995  N   GLU   139     117.830  92.978  44.821  1.00  0.00            
ATOM   1996  H   GLU   139     118.816  93.190  44.761  1.00  0.00            
ATOM   1997  CA  GLU   139     117.271  92.058  43.911  1.00  0.00            
ATOM   1998  HA  GLU   139     116.575  92.490  43.192  1.00  0.00            
ATOM   1999  CB  GLU   139     118.450  91.406  43.147  1.00  0.00            
ATOM   2000  HB1 GLU   139     118.957  90.600  43.678  1.00  0.00            
ATOM   2001  HB2 GLU   139     119.262  92.097  42.919  1.00  0.00            
ATOM   2002  CG  GLU   139     117.895  90.762  41.837  1.00  0.00            
ATOM   2003  HG1 GLU   139     117.223  89.955  42.130  1.00  0.00            
ATOM   2004  HG2 GLU   139     118.752  90.245  41.405  1.00  0.00            
ATOM   2005  CD  GLU   139     117.226  91.783  40.903  1.00  0.00            
ATOM   2006  OE1 GLU   139     117.073  92.976  41.254  1.00  0.00            
ATOM   2007  OE2 GLU   139     116.733  91.329  39.873  1.00  0.00            
ATOM   2008  C   GLU   139     116.512  90.928  44.521  1.00  0.00            
ATOM   2009  O   GLU   139     116.968  90.330  45.485  1.00  0.00            
ATOM   2010  N   ALA   140     115.301  90.553  44.051  1.00  0.00            
ATOM   2011  H   ALA   140     114.953  91.027  43.229  1.00  0.00            
ATOM   2012  CA  ALA   140     114.576  89.319  44.475  1.00  0.00            
ATOM   2013  HA  ALA   140     114.739  89.189  45.545  1.00  0.00            
ATOM   2014  CB  ALA   140     113.084  89.608  44.312  1.00  0.00            
ATOM   2015  HB1 ALA   140     112.534  88.970  45.003  1.00  0.00            
ATOM   2016  HB2 ALA   140     112.859  90.584  44.742  1.00  0.00            
ATOM   2017  HB3 ALA   140     112.767  89.456  43.280  1.00  0.00            
ATOM   2018  C   ALA   140     115.268  88.101  43.784  1.00  0.00            
ATOM   2019  OC1 ALA   140     115.423  88.149  42.581  1.00  0.00            
ATOM   2020  OC2 ALA   140     115.598  87.034  44.375  1.00  0.00            
TER
ENDMDL
