# Supplementary material for: Impact of Phosphorylation on the Physiological Form of Human alpha-Synuclein in Aqueous Solution
Source: J Chem Inf Model. 2024 Oct 28;64(21):8215–26. doi: 10.1021/acs.jcim.4c01172 (PMC11558680; doi:10.1021/acs.jcim.4c01172)
Supplement: Supplementary file 2 — ci4c01172_si_003.zip [file ci4c01172_si_003.zip › AS/AS_17.pdb]

REMARK    GENERATED BY TRJCONV
TITLE     MDANALYSIS FRAME 0: Created by PDBWriter in water
REMARK    THIS IS A SIMULATION BOX
CRYST1  137.404  137.404  140.542  60.74  60.74  90.00 P 1           1
MODEL        1
ATOM      1  CH3 ACE     0      88.814 119.709  26.215  1.00  0.00            
ATOM      2 HH31 ACE     0      87.975 119.018  26.301  1.00  0.00            
ATOM      3 HH32 ACE     0      89.023 120.049  25.201  1.00  0.00            
ATOM      4 HH33 ACE     0      89.668 119.180  26.638  1.00  0.00            
ATOM      5  C   ACE     0      88.630 121.034  26.973  1.00  0.00            
ATOM      6  O   ACE     0      88.500 121.059  28.140  1.00  0.00            
ATOM      7  N   MET     1      88.659 122.206  26.265  1.00  0.00            
ATOM      8  H   MET     1      88.676 122.015  25.273  1.00  0.00            
ATOM      9  CA  MET     1      88.885 123.551  26.846  1.00  0.00            
ATOM     10  HA  MET     1      89.851 123.451  27.342  1.00  0.00            
ATOM     11  CB  MET     1      89.137 124.529  25.683  1.00  0.00            
ATOM     12  HB1 MET     1      88.259 124.528  25.037  1.00  0.00            
ATOM     13  HB2 MET     1      89.948 124.132  25.073  1.00  0.00            
ATOM     14  CG  MET     1      89.481 125.986  26.029  1.00  0.00            
ATOM     15  HG1 MET     1      90.153 125.930  26.886  1.00  0.00            
ATOM     16  HG2 MET     1      88.501 126.403  26.264  1.00  0.00            
ATOM     17  SD  MET     1      90.099 127.021  24.654  1.00  0.00            
ATOM     18  CE  MET     1      89.214 126.480  23.217  1.00  0.00            
ATOM     19  HE1 MET     1      89.635 126.961  22.334  1.00  0.00            
ATOM     20  HE2 MET     1      89.331 125.412  23.029  1.00  0.00            
ATOM     21  HE3 MET     1      88.158 126.734  23.304  1.00  0.00            
ATOM     22  C   MET     1      87.859 124.067  27.864  1.00  0.00            
ATOM     23  O   MET     1      88.047 124.990  28.621  1.00  0.00            
ATOM     24  N   ASP     2      86.670 123.421  27.944  1.00  0.00            
ATOM     25  H   ASP     2      86.451 122.632  27.353  1.00  0.00            
ATOM     26  CA  ASP     2      85.624 123.691  28.938  1.00  0.00            
ATOM     27  HA  ASP     2      85.485 124.757  29.117  1.00  0.00            
ATOM     28  CB  ASP     2      84.224 123.334  28.342  1.00  0.00            
ATOM     29  HB1 ASP     2      83.948 124.185  27.720  1.00  0.00            
ATOM     30  HB2 ASP     2      83.514 123.263  29.165  1.00  0.00            
ATOM     31  CG  ASP     2      84.125 122.033  27.531  1.00  0.00            
ATOM     32  OD1 ASP     2      85.092 121.285  27.526  1.00  0.00            
ATOM     33  OD2 ASP     2      83.025 121.696  27.017  1.00  0.00            
ATOM     34  C   ASP     2      85.928 123.180  30.282  1.00  0.00            
ATOM     35  O   ASP     2      85.290 123.602  31.244  1.00  0.00            
ATOM     36  N   VAL     3      86.882 122.235  30.434  1.00  0.00            
ATOM     37  H   VAL     3      87.301 121.701  29.685  1.00  0.00            
ATOM     38  CA  VAL     3      87.374 121.883  31.804  1.00  0.00            
ATOM     39  HA  VAL     3      86.492 121.679  32.410  1.00  0.00            
ATOM     40  CB  VAL     3      88.322 120.658  31.935  1.00  0.00            
ATOM     41  HB  VAL     3      88.391 120.531  33.015  1.00  0.00            
ATOM     42  CG1 VAL     3      87.756 119.344  31.384  1.00  0.00            
ATOM     43 HG11 VAL     3      87.805 119.391  30.296  1.00  0.00            
ATOM     44 HG12 VAL     3      88.410 118.493  31.576  1.00  0.00            
ATOM     45 HG13 VAL     3      86.741 119.168  31.740  1.00  0.00            
ATOM     46  CG2 VAL     3      89.780 120.879  31.365  1.00  0.00            
ATOM     47 HG21 VAL     3      89.764 121.214  30.328  1.00  0.00            
ATOM     48 HG22 VAL     3      90.287 121.625  31.976  1.00  0.00            
ATOM     49 HG23 VAL     3      90.473 120.039  31.422  1.00  0.00            
ATOM     50  C   VAL     3      87.961 123.166  32.505  1.00  0.00            
ATOM     51  O   VAL     3      88.517 124.039  31.861  1.00  0.00            
ATOM     52  N   PHE     4      87.906 123.188  33.844  1.00  0.00            
ATOM     53  H   PHE     4      87.202 122.583  34.243  1.00  0.00            
ATOM     54  CA  PHE     4      88.560 124.087  34.841  1.00  0.00            
ATOM     55  HA  PHE     4      88.299 125.059  34.421  1.00  0.00            
ATOM     56  CB  PHE     4      87.901 123.913  36.177  1.00  0.00            
ATOM     57  HB1 PHE     4      88.222 122.956  36.589  1.00  0.00            
ATOM     58  HB2 PHE     4      86.821 123.842  36.050  1.00  0.00            
ATOM     59  CG  PHE     4      88.129 124.942  37.260  1.00  0.00            
ATOM     60  CD1 PHE     4      87.742 126.281  37.124  1.00  0.00            
ATOM     61  HD1 PHE     4      87.325 126.632  36.191  1.00  0.00            
ATOM     62  CE1 PHE     4      87.939 127.235  38.130  1.00  0.00            
ATOM     63  HE1 PHE     4      87.569 128.245  38.026  1.00  0.00            
ATOM     64  CZ  PHE     4      88.502 126.903  39.330  1.00  0.00            
ATOM     65  HZ  PHE     4      88.583 127.612  40.141  1.00  0.00            
ATOM     66  CE2 PHE     4      88.874 125.569  39.523  1.00  0.00            
ATOM     67  HE2 PHE     4      89.404 125.272  40.416  1.00  0.00            
ATOM     68  CD2 PHE     4      88.683 124.634  38.508  1.00  0.00            
ATOM     69  HD2 PHE     4      88.859 123.602  38.774  1.00  0.00            
ATOM     70  C   PHE     4      90.122 123.981  34.805  1.00  0.00            
ATOM     71  O   PHE     4      90.772 123.082  34.259  1.00  0.00            
ATOM     72  N   MET     5      90.716 124.947  35.540  1.00  0.00            
ATOM     73  H   MET     5      90.105 125.709  35.799  1.00  0.00            
ATOM     74  CA  MET     5      92.152 125.152  35.814  1.00  0.00            
ATOM     75  HA  MET     5      92.607 125.177  34.824  1.00  0.00            
ATOM     76  CB  MET     5      92.503 126.427  36.539  1.00  0.00            
ATOM     77  HB1 MET     5      93.522 126.307  36.905  1.00  0.00            
ATOM     78  HB2 MET     5      91.830 126.476  37.395  1.00  0.00            
ATOM     79  CG  MET     5      92.345 127.637  35.591  1.00  0.00            
ATOM     80  HG1 MET     5      91.292 127.800  35.365  1.00  0.00            
ATOM     81  HG2 MET     5      92.972 127.548  34.704  1.00  0.00            
ATOM     82  SD  MET     5      92.772 129.200  36.296  1.00  0.00            
ATOM     83  CE  MET     5      94.590 129.045  36.184  1.00  0.00            
ATOM     84  HE1 MET     5      95.067 128.131  36.538  1.00  0.00            
ATOM     85  HE2 MET     5      94.804 128.983  35.117  1.00  0.00            
ATOM     86  HE3 MET     5      95.064 129.883  36.694  1.00  0.00            
ATOM     87  C   MET     5      92.900 123.933  36.411  1.00  0.00            
ATOM     88  O   MET     5      92.529 123.507  37.538  1.00  0.00            
ATOM     89  N   LYS     6      94.031 123.559  35.783  1.00  0.00            
ATOM     90  H   LYS     6      94.274 123.973  34.894  1.00  0.00            
ATOM     91  CA  LYS     6      94.941 122.469  36.283  1.00  0.00            
ATOM     92  HA  LYS     6      94.376 121.537  36.304  1.00  0.00            
ATOM     93  CB  LYS     6      96.096 122.323  35.289  1.00  0.00            
ATOM     94  HB1 LYS     6      96.775 121.625  35.779  1.00  0.00            
ATOM     95  HB2 LYS     6      96.602 123.282  35.171  1.00  0.00            
ATOM     96  CG  LYS     6      95.786 121.805  33.878  1.00  0.00            
ATOM     97  HG1 LYS     6      95.248 122.618  33.391  1.00  0.00            
ATOM     98  HG2 LYS     6      95.128 120.936  33.882  1.00  0.00            
ATOM     99  CD  LYS     6      97.162 121.597  33.182  1.00  0.00            
ATOM    100  HD1 LYS     6      97.763 120.845  33.694  1.00  0.00            
ATOM    101  HD2 LYS     6      97.744 122.518  33.205  1.00  0.00            
ATOM    102  CE  LYS     6      96.860 121.073  31.822  1.00  0.00            
ATOM    103  HE1 LYS     6      96.647 121.890  31.132  1.00  0.00            
ATOM    104  HE2 LYS     6      96.014 120.391  31.741  1.00  0.00            
ATOM    105  NZ  LYS     6      98.064 120.451  31.140  1.00  0.00            
ATOM    106  HZ1 LYS     6      98.388 119.597  31.572  1.00  0.00            
ATOM    107  HZ2 LYS     6      97.766 120.032  30.271  1.00  0.00            
ATOM    108  HZ3 LYS     6      98.771 121.117  30.864  1.00  0.00            
ATOM    109  C   LYS     6      95.513 122.745  37.671  1.00  0.00            
ATOM    110  O   LYS     6      96.037 123.788  37.982  1.00  0.00            
ATOM    111  N   GLY     7      95.460 121.659  38.462  1.00  0.00            
ATOM    112  H   GLY     7      95.077 120.801  38.093  1.00  0.00            
ATOM    113  CA  GLY     7      95.824 121.808  39.911  1.00  0.00            
ATOM    114  HA1 GLY     7      94.982 121.544  40.551  1.00  0.00            
ATOM    115  HA2 GLY     7      95.947 122.856  40.185  1.00  0.00            
ATOM    116  C   GLY     7      96.986 120.889  40.302  1.00  0.00            
ATOM    117  O   GLY     7      97.846 120.472  39.471  1.00  0.00            
ATOM    118  N   LEU     8      96.991 120.491  41.598  1.00  0.00            
ATOM    119  H   LEU     8      96.236 120.884  42.142  1.00  0.00            
ATOM    120  CA  LEU     8      97.864 119.502  42.252  1.00  0.00            
ATOM    121  HA  LEU     8      98.880 119.816  42.013  1.00  0.00            
ATOM    122  CB  LEU     8      97.794 119.658  43.760  1.00  0.00            
ATOM    123  HB1 LEU     8      98.648 119.116  44.166  1.00  0.00            
ATOM    124  HB2 LEU     8      96.874 119.223  44.152  1.00  0.00            
ATOM    125  CG  LEU     8      97.964 121.136  44.290  1.00  0.00            
ATOM    126  HG  LEU     8      97.179 121.782  43.897  1.00  0.00            
ATOM    127  CD1 LEU     8      97.682 121.017  45.786  1.00  0.00            
ATOM    128 HD11 LEU     8      96.731 120.575  46.084  1.00  0.00            
ATOM    129 HD12 LEU     8      98.448 120.430  46.291  1.00  0.00            
ATOM    130 HD13 LEU     8      97.622 122.058  46.104  1.00  0.00            
ATOM    131  CD2 LEU     8      99.369 121.645  44.013  1.00  0.00            
ATOM    132 HD21 LEU     8      99.435 122.681  44.345  1.00  0.00            
ATOM    133 HD22 LEU     8     100.188 121.155  44.539  1.00  0.00            
ATOM    134 HD23 LEU     8      99.656 121.564  42.965  1.00  0.00            
ATOM    135  C   LEU     8      97.784 118.030  41.774  1.00  0.00            
ATOM    136  O   LEU     8      96.905 117.709  40.934  1.00  0.00            
ATOM    137  N   SER     9      98.678 117.208  42.307  1.00  0.00            
ATOM    138  H   SER     9      99.194 117.494  43.128  1.00  0.00            
ATOM    139  CA  SER     9      98.422 115.741  42.219  1.00  0.00            
ATOM    140  HA  SER     9      98.070 115.404  41.244  1.00  0.00            
ATOM    141  CB  SER     9      99.734 114.991  42.231  1.00  0.00            
ATOM    142  HB1 SER     9     100.366 115.284  41.392  1.00  0.00            
ATOM    143  HB2 SER     9      99.473 113.940  42.114  1.00  0.00            
ATOM    144  OG  SER     9     100.328 115.170  43.489  1.00  0.00            
ATOM    145  HG  SER     9     100.333 114.340  43.973  1.00  0.00            
ATOM    146  C   SER     9      97.410 115.218  43.239  1.00  0.00            
ATOM    147  O   SER     9      97.205 115.795  44.288  1.00  0.00            
ATOM    148  N   LYS    10      96.783 114.122  42.974  1.00  0.00            
ATOM    149  H   LYS    10      97.041 113.587  42.156  1.00  0.00            
ATOM    150  CA  LYS    10      95.714 113.502  43.746  1.00  0.00            
ATOM    151  HA  LYS    10      94.983 114.295  43.905  1.00  0.00            
ATOM    152  CB  LYS    10      94.937 112.374  43.000  1.00  0.00            
ATOM    153  HB1 LYS    10      94.059 112.099  43.585  1.00  0.00            
ATOM    154  HB2 LYS    10      95.561 111.486  42.910  1.00  0.00            
ATOM    155  CG  LYS    10      94.460 112.846  41.649  1.00  0.00            
ATOM    156  HG1 LYS    10      95.256 113.122  40.957  1.00  0.00            
ATOM    157  HG2 LYS    10      93.872 113.734  41.881  1.00  0.00            
ATOM    158  CD  LYS    10      93.406 111.902  41.010  1.00  0.00            
ATOM    159  HD1 LYS    10      93.122 112.400  40.083  1.00  0.00            
ATOM    160  HD2 LYS    10      92.574 111.768  41.701  1.00  0.00            
ATOM    161  CE  LYS    10      94.035 110.515  40.729  1.00  0.00            
ATOM    162  HE1 LYS    10      94.413 110.017  41.622  1.00  0.00            
ATOM    163  HE2 LYS    10      94.880 110.792  40.100  1.00  0.00            
ATOM    164  NZ  LYS    10      93.126 109.593  40.040  1.00  0.00            
ATOM    165  HZ1 LYS    10      93.612 108.710  39.981  1.00  0.00            
ATOM    166  HZ2 LYS    10      92.271 109.527  40.573  1.00  0.00            
ATOM    167  HZ3 LYS    10      92.957 109.912  39.096  1.00  0.00            
ATOM    168  C   LYS    10      96.137 112.946  45.132  1.00  0.00            
ATOM    169  O   LYS    10      97.139 112.221  45.241  1.00  0.00            
ATOM    170  N   ALA    11      95.206 113.257  46.078  1.00  0.00            
ATOM    171  H   ALA    11      94.497 113.948  45.879  1.00  0.00            
ATOM    172  CA  ALA    11      94.825 112.523  47.255  1.00  0.00            
ATOM    173  HA  ALA    11      95.497 112.896  48.028  1.00  0.00            
ATOM    174  CB  ALA    11      93.454 113.025  47.778  1.00  0.00            
ATOM    175  HB1 ALA    11      93.560 114.085  48.005  1.00  0.00            
ATOM    176  HB2 ALA    11      92.687 112.946  47.008  1.00  0.00            
ATOM    177  HB3 ALA    11      93.166 112.573  48.727  1.00  0.00            
ATOM    178  C   ALA    11      94.875 111.002  47.106  1.00  0.00            
ATOM    179  O   ALA    11      94.587 110.399  46.048  1.00  0.00            
ATOM    180  N   LYS    12      95.214 110.448  48.264  1.00  0.00            
ATOM    181  H   LYS    12      95.284 111.075  49.052  1.00  0.00            
ATOM    182  CA  LYS    12      95.432 108.992  48.451  1.00  0.00            
ATOM    183  HA  LYS    12      95.781 108.612  47.491  1.00  0.00            
ATOM    184  CB  LYS    12      96.511 108.942  49.518  1.00  0.00            
ATOM    185  HB1 LYS    12      96.211 109.286  50.507  1.00  0.00            
ATOM    186  HB2 LYS    12      97.382 109.538  49.243  1.00  0.00            
ATOM    187  CG  LYS    12      97.085 107.520  49.708  1.00  0.00            
ATOM    188  HG1 LYS    12      97.196 107.015  48.749  1.00  0.00            
ATOM    189  HG2 LYS    12      96.413 107.010  50.399  1.00  0.00            
ATOM    190  CD  LYS    12      98.570 107.483  50.179  1.00  0.00            
ATOM    191  HD1 LYS    12      99.225 107.888  49.408  1.00  0.00            
ATOM    192  HD2 LYS    12      98.866 106.448  50.354  1.00  0.00            
ATOM    193  CE  LYS    12      98.676 108.337  51.426  1.00  0.00            
ATOM    194  HE1 LYS    12      97.978 107.898  52.139  1.00  0.00            
ATOM    195  HE2 LYS    12      98.249 109.331  51.292  1.00  0.00            
ATOM    196  NZ  LYS    12     100.028 108.476  51.998  1.00  0.00            
ATOM    197  HZ1 LYS    12     100.492 107.587  52.115  1.00  0.00            
ATOM    198  HZ2 LYS    12     100.668 108.950  51.377  1.00  0.00            
ATOM    199  HZ3 LYS    12      99.998 108.956  52.886  1.00  0.00            
ATOM    200  C   LYS    12      94.103 108.228  48.750  1.00  0.00            
ATOM    201  O   LYS    12      93.240 108.560  49.565  1.00  0.00            
ATOM    202  N   GLU    13      94.006 107.018  48.114  1.00  0.00            
ATOM    203  H   GLU    13      94.741 106.721  47.489  1.00  0.00            
ATOM    204  CA  GLU    13      93.056 105.908  48.590  1.00  0.00            
ATOM    205  HA  GLU    13      92.047 106.300  48.459  1.00  0.00            
ATOM    206  CB  GLU    13      93.062 104.755  47.591  1.00  0.00            
ATOM    207  HB1 GLU    13      94.077 104.388  47.440  1.00  0.00            
ATOM    208  HB2 GLU    13      92.699 105.101  46.623  1.00  0.00            
ATOM    209  CG  GLU    13      92.170 103.580  48.037  1.00  0.00            
ATOM    210  HG1 GLU    13      91.178 103.954  48.293  1.00  0.00            
ATOM    211  HG2 GLU    13      92.512 103.145  48.976  1.00  0.00            
ATOM    212  CD  GLU    13      91.951 102.548  46.984  1.00  0.00            
ATOM    213  OE1 GLU    13      92.420 102.671  45.815  1.00  0.00            
ATOM    214  OE2 GLU    13      91.343 101.471  47.279  1.00  0.00            
ATOM    215  C   GLU    13      93.364 105.464  49.991  1.00  0.00            
ATOM    216  O   GLU    13      94.478 104.950  50.249  1.00  0.00            
ATOM    217  N   GLY    14      92.399 105.416  50.885  1.00  0.00            
ATOM    218  H   GLY    14      91.533 105.853  50.604  1.00  0.00            
ATOM    219  CA  GLY    14      92.436 104.589  52.110  1.00  0.00            
ATOM    220  HA1 GLY    14      92.281 105.161  53.024  1.00  0.00            
ATOM    221  HA2 GLY    14      93.388 104.057  52.108  1.00  0.00            
ATOM    222  C   GLY    14      91.376 103.506  52.223  1.00  0.00            
ATOM    223  O   GLY    14      90.324 103.638  51.587  1.00  0.00            
ATOM    224  N   VAL    15      91.606 102.341  52.844  1.00  0.00            
ATOM    225  H   VAL    15      92.490 102.152  53.295  1.00  0.00            
ATOM    226  CA  VAL    15      90.704 101.175  52.719  1.00  0.00            
ATOM    227  HA  VAL    15      89.840 101.439  52.108  1.00  0.00            
ATOM    228  CB  VAL    15      91.401 100.059  52.008  1.00  0.00            
ATOM    229  HB  VAL    15      92.149  99.770  52.746  1.00  0.00            
ATOM    230  CG1 VAL    15      90.351  98.900  51.834  1.00  0.00            
ATOM    231 HG11 VAL    15      89.454  99.304  51.366  1.00  0.00            
ATOM    232 HG12 VAL    15      90.758  98.170  51.134  1.00  0.00            
ATOM    233 HG13 VAL    15      90.120  98.370  52.758  1.00  0.00            
ATOM    234  CG2 VAL    15      92.053 100.422  50.687  1.00  0.00            
ATOM    235 HG21 VAL    15      92.898 101.089  50.857  1.00  0.00            
ATOM    236 HG22 VAL    15      92.367  99.504  50.190  1.00  0.00            
ATOM    237 HG23 VAL    15      91.390 100.904  49.969  1.00  0.00            
ATOM    238  C   VAL    15      90.002 100.792  54.076  1.00  0.00            
ATOM    239  O   VAL    15      90.587 100.449  55.042  1.00  0.00            
ATOM    240  N   VAL    16      88.651 100.895  54.154  1.00  0.00            
ATOM    241  H   VAL    16      88.177 101.012  53.270  1.00  0.00            
ATOM    242  CA  VAL    16      87.791 100.326  55.132  1.00  0.00            
ATOM    243  HA  VAL    16      88.122 100.715  56.095  1.00  0.00            
ATOM    244  CB  VAL    16      86.307 100.701  54.694  1.00  0.00            
ATOM    245  HB  VAL    16      86.166 100.246  53.714  1.00  0.00            
ATOM    246  CG1 VAL    16      85.204 100.148  55.660  1.00  0.00            
ATOM    247 HG11 VAL    16      85.301 100.616  56.640  1.00  0.00            
ATOM    248 HG12 VAL    16      84.276 100.509  55.216  1.00  0.00            
ATOM    249 HG13 VAL    16      85.162  99.060  55.608  1.00  0.00            
ATOM    250  CG2 VAL    16      86.048 102.189  54.657  1.00  0.00            
ATOM    251 HG21 VAL    16      84.996 102.470  54.616  1.00  0.00            
ATOM    252 HG22 VAL    16      86.486 102.713  55.507  1.00  0.00            
ATOM    253 HG23 VAL    16      86.625 102.693  53.881  1.00  0.00            
ATOM    254  C   VAL    16      88.013  98.834  55.245  1.00  0.00            
ATOM    255  O   VAL    16      88.113  98.067  54.290  1.00  0.00            
ATOM    256  N   ALA    17      88.012  98.371  56.498  1.00  0.00            
ATOM    257  H   ALA    17      88.156  99.005  57.271  1.00  0.00            
ATOM    258  CA  ALA    17      88.143  96.963  56.905  1.00  0.00            
ATOM    259  HA  ALA    17      89.129  96.644  56.567  1.00  0.00            
ATOM    260  CB  ALA    17      88.369  96.876  58.365  1.00  0.00            
ATOM    261  HB1 ALA    17      87.494  97.047  58.991  1.00  0.00            
ATOM    262  HB2 ALA    17      88.594  95.852  58.664  1.00  0.00            
ATOM    263  HB3 ALA    17      89.256  97.468  58.589  1.00  0.00            
ATOM    264  C   ALA    17      87.046  96.035  56.281  1.00  0.00            
ATOM    265  O   ALA    17      87.378  94.874  55.973  1.00  0.00            
ATOM    266  N   ALA    18      85.794  96.479  56.091  1.00  0.00            
ATOM    267  H   ALA    18      85.532  97.430  56.312  1.00  0.00            
ATOM    268  CA  ALA    18      84.675  95.589  55.718  1.00  0.00            
ATOM    269  HA  ALA    18      85.015  94.614  55.370  1.00  0.00            
ATOM    270  CB  ALA    18      83.777  95.381  56.972  1.00  0.00            
ATOM    271  HB1 ALA    18      82.870  94.891  56.619  1.00  0.00            
ATOM    272  HB2 ALA    18      84.214  94.754  57.749  1.00  0.00            
ATOM    273  HB3 ALA    18      83.522  96.296  57.508  1.00  0.00            
ATOM    274  C   ALA    18      83.836  96.252  54.615  1.00  0.00            
ATOM    275  O   ALA    18      83.318  97.323  54.829  1.00  0.00            
ATOM    276  N   ALA    19      83.741  95.523  53.492  1.00  0.00            
ATOM    277  H   ALA    19      83.978  94.546  53.591  1.00  0.00            
ATOM    278  CA  ALA    19      83.152  95.955  52.261  1.00  0.00            
ATOM    279  HA  ALA    19      82.179  96.392  52.486  1.00  0.00            
ATOM    280  CB  ALA    19      83.996  97.088  51.612  1.00  0.00            
ATOM    281  HB1 ALA    19      83.565  97.212  50.619  1.00  0.00            
ATOM    282  HB2 ALA    19      83.861  98.015  52.170  1.00  0.00            
ATOM    283  HB3 ALA    19      85.060  96.897  51.470  1.00  0.00            
ATOM    284  C   ALA    19      83.052  94.751  51.220  1.00  0.00            
ATOM    285  O   ALA    19      83.689  93.748  51.411  1.00  0.00            
ATOM    286  N   GLU    20      82.233  94.793  50.151  1.00  0.00            
ATOM    287  H   GLU    20      81.689  95.632  50.292  1.00  0.00            
ATOM    288  CA  GLU    20      81.803  93.854  49.165  1.00  0.00            
ATOM    289  HA  GLU    20      81.079  93.217  49.674  1.00  0.00            
ATOM    290  CB  GLU    20      81.188  94.591  47.949  1.00  0.00            
ATOM    291  HB1 GLU    20      80.857  93.863  47.209  1.00  0.00            
ATOM    292  HB2 GLU    20      81.965  95.129  47.406  1.00  0.00            
ATOM    293  CG  GLU    20      79.890  95.329  48.260  1.00  0.00            
ATOM    294  HG1 GLU    20      79.586  95.693  47.278  1.00  0.00            
ATOM    295  HG2 GLU    20      80.083  96.139  48.963  1.00  0.00            
ATOM    296  CD  GLU    20      78.831  94.456  48.872  1.00  0.00            
ATOM    297  OE1 GLU    20      77.730  94.914  49.322  1.00  0.00            
ATOM    298  OE2 GLU    20      79.059  93.256  48.831  1.00  0.00            
ATOM    299  C   GLU    20      83.014  93.151  48.517  1.00  0.00            
ATOM    300  O   GLU    20      82.835  91.913  48.288  1.00  0.00            
ATOM    301  N   LYS    21      84.112  93.845  48.244  1.00  0.00            
ATOM    302  H   LYS    21      84.114  94.832  48.458  1.00  0.00            
ATOM    303  CA  LYS    21      85.342  93.275  47.780  1.00  0.00            
ATOM    304  HA  LYS    21      85.362  92.187  47.840  1.00  0.00            
ATOM    305  CB  LYS    21      85.664  93.786  46.366  1.00  0.00            
ATOM    306  HB1 LYS    21      85.464  94.858  46.352  1.00  0.00            
ATOM    307  HB2 LYS    21      84.966  93.324  45.669  1.00  0.00            
ATOM    308  CG  LYS    21      87.081  93.482  45.927  1.00  0.00            
ATOM    309  HG1 LYS    21      87.299  92.418  46.022  1.00  0.00            
ATOM    310  HG2 LYS    21      87.776  94.010  46.580  1.00  0.00            
ATOM    311  CD  LYS    21      87.307  93.888  44.438  1.00  0.00            
ATOM    312  HD1 LYS    21      87.567  94.946  44.482  1.00  0.00            
ATOM    313  HD2 LYS    21      86.380  93.815  43.870  1.00  0.00            
ATOM    314  CE  LYS    21      88.417  93.184  43.645  1.00  0.00            
ATOM    315  HE1 LYS    21      88.264  92.106  43.696  1.00  0.00            
ATOM    316  HE2 LYS    21      89.401  93.402  44.062  1.00  0.00            
ATOM    317  NZ  LYS    21      88.359  93.614  42.220  1.00  0.00            
ATOM    318  HZ1 LYS    21      89.069  93.239  41.607  1.00  0.00            
ATOM    319  HZ2 LYS    21      87.439  93.409  41.857  1.00  0.00            
ATOM    320  HZ3 LYS    21      88.454  94.619  42.246  1.00  0.00            
ATOM    321  C   LYS    21      86.463  93.625  48.782  1.00  0.00            
ATOM    322  O   LYS    21      86.583  94.729  49.263  1.00  0.00            
ATOM    323  N   THR    22      87.300  92.645  49.163  1.00  0.00            
ATOM    324  H   THR    22      87.259  91.730  48.738  1.00  0.00            
ATOM    325  CA  THR    22      88.333  92.829  50.140  1.00  0.00            
ATOM    326  HA  THR    22      88.526  93.900  50.203  1.00  0.00            
ATOM    327  CB  THR    22      87.922  92.340  51.568  1.00  0.00            
ATOM    328  HB  THR    22      88.811  92.156  52.172  1.00  0.00            
ATOM    329  CG2 THR    22      87.191  93.397  52.328  1.00  0.00            
ATOM    330 HG21 THR    22      87.665  94.376  52.404  1.00  0.00            
ATOM    331 HG22 THR    22      86.194  93.573  51.927  1.00  0.00            
ATOM    332 HG23 THR    22      86.939  93.052  53.331  1.00  0.00            
ATOM    333  OG1 THR    22      87.120  91.215  51.599  1.00  0.00            
ATOM    334  HG1 THR    22      87.080  90.957  52.523  1.00  0.00            
ATOM    335  C   THR    22      89.666  92.195  49.663  1.00  0.00            
ATOM    336  O   THR    22      89.675  91.140  49.093  1.00  0.00            
ATOM    337  N   LYS    23      90.774  92.857  49.973  1.00  0.00            
ATOM    338  H   LYS    23      90.752  93.640  50.610  1.00  0.00            
ATOM    339  CA  LYS    23      92.095  92.298  49.638  1.00  0.00            
ATOM    340  HA  LYS    23      91.918  91.980  48.611  1.00  0.00            
ATOM    341  CB  LYS    23      93.171  93.387  49.692  1.00  0.00            
ATOM    342  HB1 LYS    23      94.129  92.923  49.461  1.00  0.00            
ATOM    343  HB2 LYS    23      93.287  93.632  50.748  1.00  0.00            
ATOM    344  CG  LYS    23      92.879  94.590  48.803  1.00  0.00            
ATOM    345  HG1 LYS    23      91.904  95.067  48.906  1.00  0.00            
ATOM    346  HG2 LYS    23      92.792  94.218  47.782  1.00  0.00            
ATOM    347  CD  LYS    23      93.964  95.628  49.016  1.00  0.00            
ATOM    348  HD1 LYS    23      93.963  96.297  48.156  1.00  0.00            
ATOM    349  HD2 LYS    23      94.959  95.182  49.037  1.00  0.00            
ATOM    350  CE  LYS    23      93.712  96.291  50.360  1.00  0.00            
ATOM    351  HE1 LYS    23      93.646  95.549  51.156  1.00  0.00            
ATOM    352  HE2 LYS    23      92.739  96.781  50.412  1.00  0.00            
ATOM    353  NZ  LYS    23      94.724  97.358  50.552  1.00  0.00            
ATOM    354  HZ1 LYS    23      94.641  98.062  49.833  1.00  0.00            
ATOM    355  HZ2 LYS    23      94.786  97.729  51.489  1.00  0.00            
ATOM    356  HZ3 LYS    23      95.664  97.020  50.398  1.00  0.00            
ATOM    357  C   LYS    23      92.398  91.063  50.539  1.00  0.00            
ATOM    358  O   LYS    23      91.980  91.059  51.709  1.00  0.00            
ATOM    359  N   GLN    24      92.988  90.033  49.901  1.00  0.00            
ATOM    360  H   GLN    24      93.368  90.208  48.982  1.00  0.00            
ATOM    361  CA  GLN    24      93.373  88.761  50.547  1.00  0.00            
ATOM    362  HA  GLN    24      92.419  88.236  50.599  1.00  0.00            
ATOM    363  CB  GLN    24      94.509  88.033  49.838  1.00  0.00            
ATOM    364  HB1 GLN    24      94.836  87.191  50.448  1.00  0.00            
ATOM    365  HB2 GLN    24      95.423  88.598  49.656  1.00  0.00            
ATOM    366  CG  GLN    24      93.877  87.290  48.584  1.00  0.00            
ATOM    367  HG1 GLN    24      93.591  88.029  47.835  1.00  0.00            
ATOM    368  HG2 GLN    24      92.985  86.728  48.859  1.00  0.00            
ATOM    369  CD  GLN    24      94.941  86.455  47.803  1.00  0.00            
ATOM    370  OE1 GLN    24      96.088  86.422  48.148  1.00  0.00            
ATOM    371  NE2 GLN    24      94.461  85.706  46.866  1.00  0.00            
ATOM    372 HE21 GLN    24      93.489  85.775  46.598  1.00  0.00            
ATOM    373 HE22 GLN    24      95.049  85.047  46.377  1.00  0.00            
ATOM    374  C   GLN    24      93.797  88.821  52.018  1.00  0.00            
ATOM    375  O   GLN    24      94.712  89.587  52.430  1.00  0.00            
ATOM    376  N   GLY    25      93.186  87.933  52.805  1.00  0.00            
ATOM    377  H   GLY    25      92.465  87.384  52.358  1.00  0.00            
ATOM    378  CA  GLY    25      93.680  87.674  54.173  1.00  0.00            
ATOM    379  HA1 GLY    25      93.154  86.794  54.541  1.00  0.00            
ATOM    380  HA2 GLY    25      93.410  88.480  54.855  1.00  0.00            
ATOM    381  C   GLY    25      95.158  87.229  54.265  1.00  0.00            
ATOM    382  O   GLY    25      95.595  86.435  53.395  1.00  0.00            
ATOM    383  N   VAL    26      95.804  87.669  55.348  1.00  0.00            
ATOM    384  H   VAL    26      95.393  88.322  56.000  1.00  0.00            
ATOM    385  CA  VAL    26      97.210  87.243  55.644  1.00  0.00            
ATOM    386  HA  VAL    26      97.361  86.250  55.221  1.00  0.00            
ATOM    387  CB  VAL    26      98.167  88.098  54.889  1.00  0.00            
ATOM    388  HB  VAL    26      99.160  87.790  55.218  1.00  0.00            
ATOM    389  CG1 VAL    26      98.206  87.849  53.391  1.00  0.00            
ATOM    390 HG11 VAL    26      99.137  88.294  53.039  1.00  0.00            
ATOM    391 HG12 VAL    26      98.198  86.772  53.225  1.00  0.00            
ATOM    392 HG13 VAL    26      97.350  88.294  52.884  1.00  0.00            
ATOM    393  CG2 VAL    26      98.042  89.599  55.276  1.00  0.00            
ATOM    394 HG21 VAL    26      98.905  90.142  54.889  1.00  0.00            
ATOM    395 HG22 VAL    26      97.089  89.987  54.916  1.00  0.00            
ATOM    396 HG23 VAL    26      98.138  89.676  56.359  1.00  0.00            
ATOM    397  C   VAL    26      97.419  87.200  57.164  1.00  0.00            
ATOM    398  O   VAL    26      96.962  87.953  58.012  1.00  0.00            
ATOM    399  N   ALA    27      98.236  86.254  57.563  1.00  0.00            
ATOM    400  H   ALA    27      98.728  85.828  56.791  1.00  0.00            
ATOM    401  CA  ALA    27      99.101  86.348  58.760  1.00  0.00            
ATOM    402  HA  ALA    27      98.467  86.494  59.635  1.00  0.00            
ATOM    403  CB  ALA    27      99.824  85.003  58.920  1.00  0.00            
ATOM    404  HB1 ALA    27      99.196  84.178  59.256  1.00  0.00            
ATOM    405  HB2 ALA    27     100.308  84.712  57.988  1.00  0.00            
ATOM    406  HB3 ALA    27     100.691  85.173  59.559  1.00  0.00            
ATOM    407  C   ALA    27     100.085  87.523  58.815  1.00  0.00            
ATOM    408  O   ALA    27     100.917  87.724  57.911  1.00  0.00            
ATOM    409  N   GLU    28      99.917  88.396  59.829  1.00  0.00            
ATOM    410  H   GLU    28      99.114  88.333  60.438  1.00  0.00            
ATOM    411  CA  GLU    28     100.738  89.608  60.050  1.00  0.00            
ATOM    412  HA  GLU    28     100.518  90.216  59.173  1.00  0.00            
ATOM    413  CB  GLU    28     100.369  90.407  61.256  1.00  0.00            
ATOM    414  HB1 GLU    28     101.146  91.151  61.434  1.00  0.00            
ATOM    415  HB2 GLU    28     100.212  89.732  62.097  1.00  0.00            
ATOM    416  CG  GLU    28      99.113  91.200  60.820  1.00  0.00            
ATOM    417  HG1 GLU    28      98.375  90.580  60.311  1.00  0.00            
ATOM    418  HG2 GLU    28      99.396  92.017  60.157  1.00  0.00            
ATOM    419  CD  GLU    28      98.376  91.643  62.036  1.00  0.00            
ATOM    420  OE1 GLU    28      97.481  92.534  62.069  1.00  0.00            
ATOM    421  OE2 GLU    28      98.564  91.047  63.091  1.00  0.00            
ATOM    422  C   GLU    28     102.240  89.418  60.099  1.00  0.00            
ATOM    423  O   GLU    28     102.947  90.205  59.454  1.00  0.00            
ATOM    424  N   ALA    29     102.715  88.342  60.706  1.00  0.00            
ATOM    425  H   ALA    29     102.076  87.671  61.107  1.00  0.00            
ATOM    426  CA  ALA    29     104.145  87.962  60.587  1.00  0.00            
ATOM    427  HA  ALA    29     104.539  88.392  59.667  1.00  0.00            
ATOM    428  CB  ALA    29     104.896  88.807  61.633  1.00  0.00            
ATOM    429  HB1 ALA    29     104.384  88.888  62.591  1.00  0.00            
ATOM    430  HB2 ALA    29     105.833  88.338  61.932  1.00  0.00            
ATOM    431  HB3 ALA    29     105.067  89.801  61.220  1.00  0.00            
ATOM    432  C   ALA    29     104.402  86.484  60.884  1.00  0.00            
ATOM    433  O   ALA    29     103.507  85.858  61.323  1.00  0.00            
ATOM    434  N   ALA    30     105.599  85.938  60.697  1.00  0.00            
ATOM    435  H   ALA    30     106.264  86.566  60.270  1.00  0.00            
ATOM    436  CA  ALA    30     105.932  84.565  60.843  1.00  0.00            
ATOM    437  HA  ALA    30     105.184  84.150  61.520  1.00  0.00            
ATOM    438  CB  ALA    30     105.779  83.922  59.446  1.00  0.00            
ATOM    439  HB1 ALA    30     106.344  84.431  58.666  1.00  0.00            
ATOM    440  HB2 ALA    30     106.073  82.872  59.447  1.00  0.00            
ATOM    441  HB3 ALA    30     104.726  83.981  59.173  1.00  0.00            
ATOM    442  C   ALA    30     107.316  84.229  61.429  1.00  0.00            
ATOM    443  O   ALA    30     108.240  83.920  60.717  1.00  0.00            
ATOM    444  N   GLY    31     107.433  84.488  62.726  1.00  0.00            
ATOM    445  H   GLY    31     106.624  84.912  63.158  1.00  0.00            
ATOM    446  CA  GLY    31     108.495  84.277  63.643  1.00  0.00            
ATOM    447  HA1 GLY    31     109.246  83.664  63.144  1.00  0.00            
ATOM    448  HA2 GLY    31     108.147  83.706  64.504  1.00  0.00            
ATOM    449  C   GLY    31     109.036  85.587  64.231  1.00  0.00            
ATOM    450  O   GLY    31     108.704  86.652  63.787  1.00  0.00            
ATOM    451  N   LYS    32     109.932  85.472  65.208  1.00  0.00            
ATOM    452  H   LYS    32     110.268  84.556  65.470  1.00  0.00            
ATOM    453  CA  LYS    32     110.517  86.515  66.067  1.00  0.00            
ATOM    454  HA  LYS    32     109.725  86.969  66.664  1.00  0.00            
ATOM    455  CB  LYS    32     111.494  85.720  67.044  1.00  0.00            
ATOM    456  HB1 LYS    32     112.378  85.419  66.482  1.00  0.00            
ATOM    457  HB2 LYS    32     110.906  84.887  67.429  1.00  0.00            
ATOM    458  CG  LYS    32     111.929  86.701  68.131  1.00  0.00            
ATOM    459  HG1 LYS    32     111.015  87.005  68.642  1.00  0.00            
ATOM    460  HG2 LYS    32     112.461  87.575  67.755  1.00  0.00            
ATOM    461  CD  LYS    32     112.798  85.864  69.055  1.00  0.00            
ATOM    462  HD1 LYS    32     113.776  85.781  68.580  1.00  0.00            
ATOM    463  HD2 LYS    32     112.382  84.870  69.218  1.00  0.00            
ATOM    464  CE  LYS    32     112.997  86.417  70.472  1.00  0.00            
ATOM    465  HE1 LYS    32     112.155  86.125  71.101  1.00  0.00            
ATOM    466  HE2 LYS    32     112.993  87.507  70.465  1.00  0.00            
ATOM    467  NZ  LYS    32     114.278  85.932  71.076  1.00  0.00            
ATOM    468  HZ1 LYS    32     114.296  84.941  71.269  1.00  0.00            
ATOM    469  HZ2 LYS    32     115.079  86.236  70.541  1.00  0.00            
ATOM    470  HZ3 LYS    32     114.448  86.355  71.978  1.00  0.00            
ATOM    471  C   LYS    32     111.169  87.645  65.242  1.00  0.00            
ATOM    472  O   LYS    32     111.955  87.453  64.290  1.00  0.00            
ATOM    473  N   THR    33     110.964  88.859  65.724  1.00  0.00            
ATOM    474  H   THR    33     110.338  88.978  66.508  1.00  0.00            
ATOM    475  CA  THR    33     111.397  90.041  65.051  1.00  0.00            
ATOM    476  HA  THR    33     112.108  89.756  64.276  1.00  0.00            
ATOM    477  CB  THR    33     110.325  90.768  64.226  1.00  0.00            
ATOM    478  HB  THR    33     110.681  91.741  63.887  1.00  0.00            
ATOM    479  CG2 THR    33     110.148  89.935  62.996  1.00  0.00            
ATOM    480 HG21 THR    33     111.056  90.024  62.400  1.00  0.00            
ATOM    481 HG22 THR    33     109.860  88.906  63.212  1.00  0.00            
ATOM    482 HG23 THR    33     109.362  90.250  62.311  1.00  0.00            
ATOM    483  OG1 THR    33     109.169  91.029  64.953  1.00  0.00            
ATOM    484  HG1 THR    33     109.341  91.439  65.803  1.00  0.00            
ATOM    485  C   THR    33     112.078  90.987  66.062  1.00  0.00            
ATOM    486  O   THR    33     111.665  91.005  67.231  1.00  0.00            
ATOM    487  N   LYS    34     113.069  91.748  65.602  1.00  0.00            
ATOM    488  H   LYS    34     113.254  91.654  64.614  1.00  0.00            
ATOM    489  CA  LYS    34     113.582  93.029  66.247  1.00  0.00            
ATOM    490  HA  LYS    34     113.912  92.674  67.224  1.00  0.00            
ATOM    491  CB  LYS    34     114.749  93.532  65.425  1.00  0.00            
ATOM    492  HB1 LYS    34     114.553  93.763  64.378  1.00  0.00            
ATOM    493  HB2 LYS    34     115.499  92.741  65.456  1.00  0.00            
ATOM    494  CG  LYS    34     115.415  94.763  65.987  1.00  0.00            
ATOM    495  HG1 LYS    34     115.689  94.738  67.041  1.00  0.00            
ATOM    496  HG2 LYS    34     114.663  95.551  66.021  1.00  0.00            
ATOM    497  CD  LYS    34     116.682  95.117  65.203  1.00  0.00            
ATOM    498  HD1 LYS    34     116.581  95.175  64.119  1.00  0.00            
ATOM    499  HD2 LYS    34     117.447  94.362  65.383  1.00  0.00            
ATOM    500  CE  LYS    34     117.166  96.522  65.701  1.00  0.00            
ATOM    501  HE1 LYS    34     117.386  96.571  66.767  1.00  0.00            
ATOM    502  HE2 LYS    34     116.304  97.178  65.576  1.00  0.00            
ATOM    503  NZ  LYS    34     118.279  97.147  64.996  1.00  0.00            
ATOM    504  HZ1 LYS    34     118.564  98.012  65.432  1.00  0.00            
ATOM    505  HZ2 LYS    34     119.065  96.513  65.019  1.00  0.00            
ATOM    506  HZ3 LYS    34     118.149  97.282  64.004  1.00  0.00            
ATOM    507  C   LYS    34     112.446  94.094  66.484  1.00  0.00            
ATOM    508  O   LYS    34     111.633  94.262  65.565  1.00  0.00            
ATOM    509  N   GLU    35     112.350  94.704  67.675  1.00  0.00            
ATOM    510  H   GLU    35     113.011  94.490  68.408  1.00  0.00            
ATOM    511  CA  GLU    35     111.382  95.741  67.991  1.00  0.00            
ATOM    512  HA  GLU    35     110.366  95.420  67.762  1.00  0.00            
ATOM    513  CB  GLU    35     111.319  95.938  69.531  1.00  0.00            
ATOM    514  HB1 GLU    35     110.660  96.747  69.847  1.00  0.00            
ATOM    515  HB2 GLU    35     112.342  96.179  69.821  1.00  0.00            
ATOM    516  CG  GLU    35     110.942  94.619  70.289  1.00  0.00            
ATOM    517  HG1 GLU    35     111.614  93.872  69.867  1.00  0.00            
ATOM    518  HG2 GLU    35     109.984  94.280  69.893  1.00  0.00            
ATOM    519  CD  GLU    35     110.952  94.608  71.827  1.00  0.00            
ATOM    520  OE1 GLU    35     111.264  95.629  72.500  1.00  0.00            
ATOM    521  OE2 GLU    35     110.876  93.489  72.420  1.00  0.00            
ATOM    522  C   GLU    35     111.660  97.086  67.274  1.00  0.00            
ATOM    523  O   GLU    35     112.756  97.662  67.330  1.00  0.00            
ATOM    524  N   GLY    36     110.568  97.579  66.712  1.00  0.00            
ATOM    525  H   GLY    36     109.695  97.081  66.813  1.00  0.00            
ATOM    526  CA  GLY    36     110.449  98.880  65.970  1.00  0.00            
ATOM    527  HA1 GLY    36     109.616  98.739  65.283  1.00  0.00            
ATOM    528  HA2 GLY    36     111.400  99.065  65.471  1.00  0.00            
ATOM    529  C   GLY    36     110.129 100.130  66.806  1.00  0.00            
ATOM    530  O   GLY    36     109.875 100.035  68.004  1.00  0.00            
ATOM    531  N   VAL    37     110.245 101.298  66.146  1.00  0.00            
ATOM    532  H   VAL    37     110.452 101.373  65.160  1.00  0.00            
ATOM    533  CA  VAL    37     109.628 102.511  66.803  1.00  0.00            
ATOM    534  HA  VAL    37     109.880 102.556  67.863  1.00  0.00            
ATOM    535  CB  VAL    37     110.174 103.842  66.205  1.00  0.00            
ATOM    536  HB  VAL    37     111.260 103.759  66.205  1.00  0.00            
ATOM    537  CG1 VAL    37     109.906 104.197  64.738  1.00  0.00            
ATOM    538 HG11 VAL    37     110.524 105.004  64.346  1.00  0.00            
ATOM    539 HG12 VAL    37     110.244 103.398  64.078  1.00  0.00            
ATOM    540 HG13 VAL    37     108.838 104.353  64.588  1.00  0.00            
ATOM    541  CG2 VAL    37     109.956 104.976  67.142  1.00  0.00            
ATOM    542 HG21 VAL    37     108.908 105.247  67.270  1.00  0.00            
ATOM    543 HG22 VAL    37     110.418 104.706  68.091  1.00  0.00            
ATOM    544 HG23 VAL    37     110.525 105.879  66.918  1.00  0.00            
ATOM    545  C   VAL    37     108.116 102.369  66.679  1.00  0.00            
ATOM    546  O   VAL    37     107.528 102.751  67.681  1.00  0.00            
ATOM    547  N   LEU    38     107.530 102.018  65.521  1.00  0.00            
ATOM    548  H   LEU    38     108.074 101.483  64.859  1.00  0.00            
ATOM    549  CA  LEU    38     106.080 101.901  65.448  1.00  0.00            
ATOM    550  HA  LEU    38     105.641 102.813  65.852  1.00  0.00            
ATOM    551  CB  LEU    38     105.614 101.834  63.971  1.00  0.00            
ATOM    552  HB1 LEU    38     106.018 100.910  63.559  1.00  0.00            
ATOM    553  HB2 LEU    38     105.983 102.737  63.484  1.00  0.00            
ATOM    554  CG  LEU    38     104.039 101.906  63.899  1.00  0.00            
ATOM    555  HG  LEU    38     103.554 101.282  64.649  1.00  0.00            
ATOM    556  CD1 LEU    38     103.583 103.390  64.140  1.00  0.00            
ATOM    557 HD11 LEU    38     104.178 104.215  63.747  1.00  0.00            
ATOM    558 HD12 LEU    38     102.570 103.534  63.764  1.00  0.00            
ATOM    559 HD13 LEU    38     103.531 103.526  65.220  1.00  0.00            
ATOM    560  CD2 LEU    38     103.621 101.337  62.553  1.00  0.00            
ATOM    561 HD21 LEU    38     102.539 101.387  62.431  1.00  0.00            
ATOM    562 HD22 LEU    38     104.014 101.996  61.779  1.00  0.00            
ATOM    563 HD23 LEU    38     103.837 100.271  62.486  1.00  0.00            
ATOM    564  C   LEU    38     105.503 100.739  66.266  1.00  0.00            
ATOM    565  O   LEU    38     105.836  99.542  66.020  1.00  0.00            
ATOM    566  N   TYR    39     104.584 101.026  67.228  1.00  0.00            
ATOM    567  H   TYR    39     104.162 101.944  67.230  1.00  0.00            
ATOM    568  CA  TYR    39     103.996  99.947  68.045  1.00  0.00            
ATOM    569  HA  TYR    39     104.198  98.979  67.587  1.00  0.00            
ATOM    570  CB  TYR    39     104.583 100.060  69.448  1.00  0.00            
ATOM    571  HB1 TYR    39     104.968 101.074  69.563  1.00  0.00            
ATOM    572  HB2 TYR    39     105.503  99.481  69.525  1.00  0.00            
ATOM    573  CG  TYR    39     103.678  99.561  70.581  1.00  0.00            
ATOM    574  CD1 TYR    39     103.076 100.500  71.411  1.00  0.00            
ATOM    575  HD1 TYR    39     103.272 101.561  71.359  1.00  0.00            
ATOM    576  CE1 TYR    39     102.318 100.116  72.537  1.00  0.00            
ATOM    577  HE1 TYR    39     101.913 100.866  73.201  1.00  0.00            
ATOM    578  CZ  TYR    39     102.155  98.715  72.829  1.00  0.00            
ATOM    579  OH  TYR    39     101.415  98.335  73.900  1.00  0.00            
ATOM    580  HH  TYR    39     100.989  99.118  74.256  1.00  0.00            
ATOM    581  CE2 TYR    39     102.751  97.726  72.007  1.00  0.00            
ATOM    582  HE2 TYR    39     102.579  96.683  72.228  1.00  0.00            
ATOM    583  CD2 TYR    39     103.514  98.165  70.833  1.00  0.00            
ATOM    584  HD2 TYR    39     104.079  97.471  70.228  1.00  0.00            
ATOM    585  C   TYR    39     102.442 100.059  68.142  1.00  0.00            
ATOM    586  O   TYR    39     101.912 101.164  67.987  1.00  0.00            
ATOM    587  N   VAL    40     101.722  98.941  68.312  1.00  0.00            
ATOM    588  H   VAL    40     102.280  98.111  68.456  1.00  0.00            
ATOM    589  CA  VAL    40     100.282  98.950  68.588  1.00  0.00            
ATOM    590  HA  VAL    40     100.021  99.917  69.018  1.00  0.00            
ATOM    591  CB  VAL    40      99.381  98.654  67.328  1.00  0.00            
ATOM    592  HB  VAL    40      98.429  98.274  67.698  1.00  0.00            
ATOM    593  CG1 VAL    40      99.105  99.972  66.639  1.00  0.00            
ATOM    594 HG11 VAL    40      99.041 100.757  67.394  1.00  0.00            
ATOM    595 HG12 VAL    40      99.931 100.211  65.969  1.00  0.00            
ATOM    596 HG13 VAL    40      98.208  99.891  66.025  1.00  0.00            
ATOM    597  CG2 VAL    40      99.879  97.618  66.350  1.00  0.00            
ATOM    598 HG21 VAL    40      99.060  97.289  65.711  1.00  0.00            
ATOM    599 HG22 VAL    40     100.640  97.986  65.661  1.00  0.00            
ATOM    600 HG23 VAL    40     100.138  96.765  66.977  1.00  0.00            
ATOM    601  C   VAL    40     100.042  97.912  69.665  1.00  0.00            
ATOM    602  O   VAL    40     100.369  96.690  69.507  1.00  0.00            
ATOM    603  N   GLY    41      99.297  98.313  70.705  1.00  0.00            
ATOM    604  H   GLY    41      98.995  99.275  70.775  1.00  0.00            
ATOM    605  CA  GLY    41      98.747  97.389  71.674  1.00  0.00            
ATOM    606  HA1 GLY    41      99.132  97.597  72.672  1.00  0.00            
ATOM    607  HA2 GLY    41      98.962  96.340  71.473  1.00  0.00            
ATOM    608  C   GLY    41      97.223  97.477  71.619  1.00  0.00            
ATOM    609  O   GLY    41      96.691  97.511  70.498  1.00  0.00            
ATOM    610  N   SER    42      96.503  97.280  72.722  1.00  0.00            
ATOM    611  H   SER    42      96.988  97.016  73.568  1.00  0.00            
ATOM    612  CA  SER    42      95.019  97.017  72.696  1.00  0.00            
ATOM    613  HA  SER    42      94.791  96.657  71.693  1.00  0.00            
ATOM    614  CB  SER    42      94.600  95.858  73.686  1.00  0.00            
ATOM    615  HB1 SER    42      93.526  96.018  73.781  1.00  0.00            
ATOM    616  HB2 SER    42      95.029  96.026  74.673  1.00  0.00            
ATOM    617  OG  SER    42      94.990  94.624  73.105  1.00  0.00            
ATOM    618  HG  SER    42      95.080  94.027  73.851  1.00  0.00            
ATOM    619  C   SER    42      94.085  98.237  72.834  1.00  0.00            
ATOM    620  O   SER    42      94.541  99.244  73.342  1.00  0.00            
ATOM    621  N   LYS    43      92.864  98.195  72.276  1.00  0.00            
ATOM    622  H   LYS    43      92.595  97.306  71.881  1.00  0.00            
ATOM    623  CA  LYS    43      91.975  99.355  72.110  1.00  0.00            
ATOM    624  HA  LYS    43      92.563 100.099  71.574  1.00  0.00            
ATOM    625  CB  LYS    43      90.792  98.893  71.150  1.00  0.00            
ATOM    626  HB1 LYS    43      89.863  99.302  71.547  1.00  0.00            
ATOM    627  HB2 LYS    43      90.733  97.806  71.205  1.00  0.00            
ATOM    628  CG  LYS    43      91.081  99.436  69.734  1.00  0.00            
ATOM    629  HG1 LYS    43      92.042  99.044  69.403  1.00  0.00            
ATOM    630  HG2 LYS    43      91.097 100.526  69.730  1.00  0.00            
ATOM    631  CD  LYS    43      89.951  99.046  68.766  1.00  0.00            
ATOM    632  HD1 LYS    43      90.027  99.456  67.759  1.00  0.00            
ATOM    633  HD2 LYS    43      89.021  99.489  69.122  1.00  0.00            
ATOM    634  CE  LYS    43      89.858  97.501  68.562  1.00  0.00            
ATOM    635  HE1 LYS    43      89.756  96.957  69.500  1.00  0.00            
ATOM    636  HE2 LYS    43      90.826  97.157  68.197  1.00  0.00            
ATOM    637  NZ  LYS    43      88.751  97.117  67.708  1.00  0.00            
ATOM    638  HZ1 LYS    43      88.821  97.583  66.814  1.00  0.00            
ATOM    639  HZ2 LYS    43      88.768  96.112  67.614  1.00  0.00            
ATOM    640  HZ3 LYS    43      87.878  97.292  68.186  1.00  0.00            
ATOM    641  C   LYS    43      91.535 100.095  73.350  1.00  0.00            
ATOM    642  O   LYS    43      91.369 101.299  73.295  1.00  0.00            
ATOM    643  N   THR    44      91.508  99.494  74.514  1.00  0.00            
ATOM    644  H   THR    44      91.373  98.496  74.587  1.00  0.00            
ATOM    645  CA  THR    44      91.220 100.241  75.832  1.00  0.00            
ATOM    646  HA  THR    44      90.645 101.109  75.509  1.00  0.00            
ATOM    647  CB  THR    44      90.266  99.396  76.722  1.00  0.00            
ATOM    648  HB  THR    44      89.987  99.905  77.645  1.00  0.00            
ATOM    649  CG2 THR    44      88.963  99.092  75.962  1.00  0.00            
ATOM    650 HG21 THR    44      89.053  98.467  75.073  1.00  0.00            
ATOM    651 HG22 THR    44      88.244  98.631  76.639  1.00  0.00            
ATOM    652 HG23 THR    44      88.612 100.093  75.712  1.00  0.00            
ATOM    653  OG1 THR    44      90.790  98.154  77.045  1.00  0.00            
ATOM    654  HG1 THR    44      90.321  97.924  77.851  1.00  0.00            
ATOM    655  C   THR    44      92.390 100.897  76.567  1.00  0.00            
ATOM    656  O   THR    44      92.172 101.534  77.586  1.00  0.00            
ATOM    657  N   LYS    45      93.697 100.762  76.160  1.00  0.00            
ATOM    658  H   LYS    45      93.873 100.160  75.369  1.00  0.00            
ATOM    659  CA  LYS    45      94.847 101.396  76.736  1.00  0.00            
ATOM    660  HA  LYS    45      94.825 101.227  77.812  1.00  0.00            
ATOM    661  CB  LYS    45      96.187 100.769  76.070  1.00  0.00            
ATOM    662  HB1 LYS    45      97.065 101.242  76.510  1.00  0.00            
ATOM    663  HB2 LYS    45      96.199 101.054  75.018  1.00  0.00            
ATOM    664  CG  LYS    45      96.421  99.272  76.218  1.00  0.00            
ATOM    665  HG1 LYS    45      97.222  98.999  75.531  1.00  0.00            
ATOM    666  HG2 LYS    45      95.557  98.748  75.809  1.00  0.00            
ATOM    667  CD  LYS    45      96.610  98.953  77.667  1.00  0.00            
ATOM    668  HD1 LYS    45      95.990  99.495  78.382  1.00  0.00            
ATOM    669  HD2 LYS    45      97.614  99.284  77.936  1.00  0.00            
ATOM    670  CE  LYS    45      96.617  97.389  78.075  1.00  0.00            
ATOM    671  HE1 LYS    45      97.078  97.311  79.059  1.00  0.00            
ATOM    672  HE2 LYS    45      97.069  96.786  77.287  1.00  0.00            
ATOM    673  NZ  LYS    45      95.138  97.079  78.324  1.00  0.00            
ATOM    674  HZ1 LYS    45      94.623  97.260  77.475  1.00  0.00            
ATOM    675  HZ2 LYS    45      95.107  96.115  78.625  1.00  0.00            
ATOM    676  HZ3 LYS    45      94.728  97.651  79.048  1.00  0.00            
ATOM    677  C   LYS    45      94.871 102.912  76.598  1.00  0.00            
ATOM    678  O   LYS    45      94.443 103.461  75.536  1.00  0.00            
ATOM    679  N   GLU    46      95.371 103.639  77.634  1.00  0.00            
ATOM    680  H   GLU    46      95.640 103.124  78.461  1.00  0.00            
ATOM    681  CA  GLU    46      95.420 105.097  77.613  1.00  0.00            
ATOM    682  HA  GLU    46      94.438 105.455  77.304  1.00  0.00            
ATOM    683  CB  GLU    46      95.675 105.701  79.004  1.00  0.00            
ATOM    684  HB1 GLU    46      96.714 105.992  79.161  1.00  0.00            
ATOM    685  HB2 GLU    46      95.666 104.866  79.705  1.00  0.00            
ATOM    686  CG  GLU    46      94.598 106.802  79.341  1.00  0.00            
ATOM    687  HG1 GLU    46      93.596 106.375  79.314  1.00  0.00            
ATOM    688  HG2 GLU    46      94.590 107.703  78.728  1.00  0.00            
ATOM    689  CD  GLU    46      94.751 107.284  80.795  1.00  0.00            
ATOM    690  OE1 GLU    46      95.137 108.462  80.950  1.00  0.00            
ATOM    691  OE2 GLU    46      94.539 106.451  81.727  1.00  0.00            
ATOM    692  C   GLU    46      96.380 105.680  76.595  1.00  0.00            
ATOM    693  O   GLU    46      97.627 105.657  76.770  1.00  0.00            
ATOM    694  N   GLY    47      95.849 106.323  75.549  1.00  0.00            
ATOM    695  H   GLY    47      94.857 106.256  75.368  1.00  0.00            
ATOM    696  CA  GLY    47      96.698 107.003  74.530  1.00  0.00            
ATOM    697  HA1 GLY    47      97.699 107.248  74.885  1.00  0.00            
ATOM    698  HA2 GLY    47      96.278 107.951  74.193  1.00  0.00            
ATOM    699  C   GLY    47      96.828 106.107  73.270  1.00  0.00            
ATOM    700  O   GLY    47      97.851 106.031  72.605  1.00  0.00            
ATOM    701  N   VAL    48      95.718 105.488  72.805  1.00  0.00            
ATOM    702  H   VAL    48      94.851 105.464  73.321  1.00  0.00            
ATOM    703  CA  VAL    48      95.621 104.858  71.482  1.00  0.00            
ATOM    704  HA  VAL    48      96.614 104.592  71.121  1.00  0.00            
ATOM    705  CB  VAL    48      94.784 103.591  71.387  1.00  0.00            
ATOM    706  HB  VAL    48      94.688 103.294  70.343  1.00  0.00            
ATOM    707  CG1 VAL    48      95.469 102.401  72.096  1.00  0.00            
ATOM    708 HG11 VAL    48      96.473 102.343  71.678  1.00  0.00            
ATOM    709 HG12 VAL    48      95.670 102.623  73.144  1.00  0.00            
ATOM    710 HG13 VAL    48      94.952 101.450  71.967  1.00  0.00            
ATOM    711  CG2 VAL    48      93.340 103.795  71.835  1.00  0.00            
ATOM    712 HG21 VAL    48      92.810 102.865  71.629  1.00  0.00            
ATOM    713 HG22 VAL    48      93.194 104.062  72.882  1.00  0.00            
ATOM    714 HG23 VAL    48      92.806 104.529  71.231  1.00  0.00            
ATOM    715  C   VAL    48      95.214 105.875  70.409  1.00  0.00            
ATOM    716  O   VAL    48      95.894 105.947  69.369  1.00  0.00            
ATOM    717  N   VAL    49      94.191 106.671  70.651  1.00  0.00            
ATOM    718  H   VAL    49      93.746 106.691  71.557  1.00  0.00            
ATOM    719  CA  VAL    49      93.921 107.876  69.868  1.00  0.00            
ATOM    720  HA  VAL    49      94.384 107.623  68.914  1.00  0.00            
ATOM    721  CB  VAL    49      92.415 108.256  69.485  1.00  0.00            
ATOM    722  HB  VAL    49      92.415 109.210  68.958  1.00  0.00            
ATOM    723  CG1 VAL    49      91.954 107.267  68.470  1.00  0.00            
ATOM    724 HG11 VAL    49      91.050 107.631  67.984  1.00  0.00            
ATOM    725 HG12 VAL    49      92.651 107.255  67.631  1.00  0.00            
ATOM    726 HG13 VAL    49      91.795 106.237  68.790  1.00  0.00            
ATOM    727  CG2 VAL    49      91.337 108.364  70.635  1.00  0.00            
ATOM    728 HG21 VAL    49      91.421 107.485  71.275  1.00  0.00            
ATOM    729 HG22 VAL    49      91.503 109.228  71.279  1.00  0.00            
ATOM    730 HG23 VAL    49      90.326 108.479  70.244  1.00  0.00            
ATOM    731  C   VAL    49      94.687 109.179  70.215  1.00  0.00            
ATOM    732  O   VAL    49      94.988 109.955  69.290  1.00  0.00            
ATOM    733  N   HIE    50      95.042 109.347  71.485  1.00  0.00            
ATOM    734  H   HIE    50      94.584 108.725  72.136  1.00  0.00            
ATOM    735  CA  HIE    50      95.699 110.517  71.985  1.00  0.00            
ATOM    736  HA  HIE    50      95.840 111.082  71.063  1.00  0.00            
ATOM    737  CB  HIE    50      94.675 111.335  72.750  1.00  0.00            
ATOM    738  HB1 HIE    50      95.194 112.183  73.198  1.00  0.00            
ATOM    739  HB2 HIE    50      94.188 110.662  73.456  1.00  0.00            
ATOM    740  CG  HIE    50      93.588 111.911  71.886  1.00  0.00            
ATOM    741  ND1 HIE    50      93.721 112.833  70.826  1.00  0.00            
ATOM    742  CE1 HIE    50      92.479 113.060  70.392  1.00  0.00            
ATOM    743  HE1 HIE    50      92.240 113.623  69.502  1.00  0.00            
ATOM    744  NE2 HIE    50      91.621 112.326  71.076  1.00  0.00            
ATOM    745  HE2 HIE    50      90.627 112.241  70.915  1.00  0.00            
ATOM    746  CD2 HIE    50      92.283 111.644  72.058  1.00  0.00            
ATOM    747  HD2 HIE    50      91.837 111.063  72.851  1.00  0.00            
ATOM    748  C   HIE    50      97.039 110.144  72.690  1.00  0.00            
ATOM    749  O   HIE    50      97.184 110.209  73.924  1.00  0.00            
ATOM    750  N   GLY    51      98.043 109.695  71.931  1.00  0.00            
ATOM    751  H   GLY    51      97.862 109.499  70.958  1.00  0.00            
ATOM    752  CA  GLY    51      99.232 109.097  72.450  1.00  0.00            
ATOM    753  HA1 GLY    51      99.193 108.021  72.278  1.00  0.00            
ATOM    754  HA2 GLY    51      99.349 109.248  73.523  1.00  0.00            
ATOM    755  C   GLY    51     100.481 109.722  71.861  1.00  0.00            
ATOM    756  O   GLY    51     100.458 110.894  71.482  1.00  0.00            
ATOM    757  N   VAL    52     101.528 108.953  71.664  1.00  0.00            
ATOM    758  H   VAL    52     101.412 108.009  72.004  1.00  0.00            
ATOM    759  CA  VAL    52     102.783 109.214  70.883  1.00  0.00            
ATOM    760  HA  VAL    52     103.312 110.024  71.386  1.00  0.00            
ATOM    761  CB  VAL    52     103.643 107.921  70.854  1.00  0.00            
ATOM    762  HB  VAL    52     104.541 108.111  70.265  1.00  0.00            
ATOM    763  CG1 VAL    52     103.981 107.561  72.280  1.00  0.00            
ATOM    764 HG11 VAL    52     103.161 107.019  72.750  1.00  0.00            
ATOM    765 HG12 VAL    52     104.922 107.012  72.314  1.00  0.00            
ATOM    766 HG13 VAL    52     104.084 108.550  72.726  1.00  0.00            
ATOM    767  CG2 VAL    52     102.945 106.755  70.116  1.00  0.00            
ATOM    768 HG21 VAL    52     103.650 105.923  70.155  1.00  0.00            
ATOM    769 HG22 VAL    52     102.030 106.467  70.633  1.00  0.00            
ATOM    770 HG23 VAL    52     102.904 107.144  69.099  1.00  0.00            
ATOM    771  C   VAL    52     102.618 109.815  69.478  1.00  0.00            
ATOM    772  O   VAL    52     101.609 109.758  68.866  1.00  0.00            
ATOM    773  N   ALA    53     103.667 110.501  69.053  1.00  0.00            
ATOM    774  H   ALA    53     104.446 110.589  69.690  1.00  0.00            
ATOM    775  CA  ALA    53     103.823 111.118  67.690  1.00  0.00            
ATOM    776  HA  ALA    53     102.786 111.333  67.431  1.00  0.00            
ATOM    777  CB  ALA    53     104.556 112.443  67.635  1.00  0.00            
ATOM    778  HB1 ALA    53     104.421 113.056  66.744  1.00  0.00            
ATOM    779  HB2 ALA    53     104.162 113.058  68.444  1.00  0.00            
ATOM    780  HB3 ALA    53     105.616 112.257  67.807  1.00  0.00            
ATOM    781  C   ALA    53     104.265 110.130  66.633  1.00  0.00            
ATOM    782  O   ALA    53     104.885 109.130  66.946  1.00  0.00            
ATOM    783  N   THR    54     104.030 110.503  65.386  1.00  0.00            
ATOM    784  H   THR    54     103.358 111.250  65.278  1.00  0.00            
ATOM    785  CA  THR    54     104.399 109.797  64.158  1.00  0.00            
ATOM    786  HA  THR    54     104.313 108.734  64.384  1.00  0.00            
ATOM    787  CB  THR    54     103.429 110.040  63.028  1.00  0.00            
ATOM    788  HB  THR    54     103.503 111.106  62.813  1.00  0.00            
ATOM    789  CG2 THR    54     103.624 109.114  61.792  1.00  0.00            
ATOM    790 HG21 THR    54     103.571 108.048  62.011  1.00  0.00            
ATOM    791 HG22 THR    54     102.842 109.319  61.061  1.00  0.00            
ATOM    792 HG23 THR    54     104.552 109.393  61.293  1.00  0.00            
ATOM    793  OG1 THR    54     102.070 109.784  63.443  1.00  0.00            
ATOM    794  HG1 THR    54     101.493 109.849  62.678  1.00  0.00            
ATOM    795  C   THR    54     105.861 110.185  63.804  1.00  0.00            
ATOM    796  O   THR    54     106.399 111.298  64.087  1.00  0.00            
ATOM    797  N   VAL    55     106.589 109.229  63.124  1.00  0.00            
ATOM    798  H   VAL    55     106.043 108.414  62.883  1.00  0.00            
ATOM    799  CA  VAL    55     107.865 109.481  62.513  1.00  0.00            
ATOM    800  HA  VAL    55     108.553 109.963  63.207  1.00  0.00            
ATOM    801  CB  VAL    55     108.601 108.269  61.981  1.00  0.00            
ATOM    802  HB  VAL    55     109.584 108.573  61.623  1.00  0.00            
ATOM    803  CG1 VAL    55     108.827 107.235  63.088  1.00  0.00            
ATOM    804 HG11 VAL    55     107.970 106.615  63.351  1.00  0.00            
ATOM    805 HG12 VAL    55     109.623 106.564  62.764  1.00  0.00            
ATOM    806 HG13 VAL    55     109.204 107.699  63.999  1.00  0.00            
ATOM    807  CG2 VAL    55     107.830 107.483  60.903  1.00  0.00            
ATOM    808 HG21 VAL    55     106.882 107.094  61.275  1.00  0.00            
ATOM    809 HG22 VAL    55     107.548 108.193  60.126  1.00  0.00            
ATOM    810 HG23 VAL    55     108.353 106.650  60.433  1.00  0.00            
ATOM    811  C   VAL    55     107.625 110.528  61.398  1.00  0.00            
ATOM    812  O   VAL    55     106.555 110.781  60.886  1.00  0.00            
ATOM    813  N   ALA    56     108.737 111.157  61.126  1.00  0.00            
ATOM    814  H   ALA    56     109.606 110.779  61.473  1.00  0.00            
ATOM    815  CA  ALA    56     109.061 112.169  60.058  1.00  0.00            
ATOM    816  HA  ALA    56     108.196 112.830  60.026  1.00  0.00            
ATOM    817  CB  ALA    56     110.382 112.929  60.379  1.00  0.00            
ATOM    818  HB1 ALA    56     110.379 113.329  61.393  1.00  0.00            
ATOM    819  HB2 ALA    56     111.175 112.205  60.193  1.00  0.00            
ATOM    820  HB3 ALA    56     110.468 113.760  59.679  1.00  0.00            
ATOM    821  C   ALA    56     109.081 111.435  58.713  1.00  0.00            
ATOM    822  O   ALA    56     109.463 110.313  58.599  1.00  0.00            
ATOM    823  N   GLU    57     108.873 112.188  57.632  1.00  0.00            
ATOM    824  H   GLU    57     108.566 113.140  57.774  1.00  0.00            
ATOM    825  CA  GLU    57     108.874 111.773  56.208  1.00  0.00            
ATOM    826  HA  GLU    57     108.053 111.077  56.033  1.00  0.00            
ATOM    827  CB  GLU    57     108.582 113.078  55.404  1.00  0.00            
ATOM    828  HB1 GLU    57     109.279 113.858  55.710  1.00  0.00            
ATOM    829  HB2 GLU    57     107.637 113.553  55.668  1.00  0.00            
ATOM    830  CG  GLU    57     108.560 112.913  53.840  1.00  0.00            
ATOM    831  HG1 GLU    57     108.181 111.925  53.576  1.00  0.00            
ATOM    832  HG2 GLU    57     109.598 112.921  53.507  1.00  0.00            
ATOM    833  CD  GLU    57     107.937 114.040  53.019  1.00  0.00            
ATOM    834  OE1 GLU    57     107.415 113.904  51.873  1.00  0.00            
ATOM    835  OE2 GLU    57     108.033 115.212  53.579  1.00  0.00            
ATOM    836  C   GLU    57     110.144 111.064  55.672  1.00  0.00            
ATOM    837  O   GLU    57     110.009 109.992  55.113  1.00  0.00            
ATOM    838  N   LYS    58     111.337 111.522  55.961  1.00  0.00            
ATOM    839  H   LYS    58     111.393 112.363  56.517  1.00  0.00            
ATOM    840  CA  LYS    58     112.587 110.873  55.529  1.00  0.00            
ATOM    841  HA  LYS    58     112.500 110.756  54.449  1.00  0.00            
ATOM    842  CB  LYS    58     113.741 111.773  55.846  1.00  0.00            
ATOM    843  HB1 LYS    58     113.954 111.585  56.898  1.00  0.00            
ATOM    844  HB2 LYS    58     113.460 112.780  55.538  1.00  0.00            
ATOM    845  CG  LYS    58     115.013 111.486  55.061  1.00  0.00            
ATOM    846  HG1 LYS    58     114.772 111.338  54.008  1.00  0.00            
ATOM    847  HG2 LYS    58     115.433 110.537  55.394  1.00  0.00            
ATOM    848  CD  LYS    58     116.134 112.527  55.306  1.00  0.00            
ATOM    849  HD1 LYS    58     117.127 112.225  54.973  1.00  0.00            
ATOM    850  HD2 LYS    58     116.207 112.662  56.385  1.00  0.00            
ATOM    851  CE  LYS    58     115.814 113.869  54.714  1.00  0.00            
ATOM    852  HE1 LYS    58     114.876 114.093  55.223  1.00  0.00            
ATOM    853  HE2 LYS    58     115.590 113.778  53.651  1.00  0.00            
ATOM    854  NZ  LYS    58     116.791 114.957  54.989  1.00  0.00            
ATOM    855  HZ1 LYS    58     116.362 115.799  54.631  1.00  0.00            
ATOM    856  HZ2 LYS    58     117.127 114.969  55.941  1.00  0.00            
ATOM    857  HZ3 LYS    58     117.594 114.743  54.414  1.00  0.00            
ATOM    858  C   LYS    58     112.769 109.434  56.016  1.00  0.00            
ATOM    859  O   LYS    58     113.318 108.578  55.300  1.00  0.00            
ATOM    860  N   THR    59     112.164 109.143  57.216  1.00  0.00            
ATOM    861  H   THR    59     111.672 109.870  57.715  1.00  0.00            
ATOM    862  CA  THR    59     112.114 107.791  57.782  1.00  0.00            
ATOM    863  HA  THR    59     113.147 107.528  58.012  1.00  0.00            
ATOM    864  CB  THR    59     111.353 107.844  59.159  1.00  0.00            
ATOM    865  HB  THR    59     110.294 107.796  58.908  1.00  0.00            
ATOM    866  CG2 THR    59     111.530 106.722  60.160  1.00  0.00            
ATOM    867 HG21 THR    59     110.526 106.333  60.327  1.00  0.00            
ATOM    868 HG22 THR    59     112.239 105.970  59.814  1.00  0.00            
ATOM    869 HG23 THR    59     111.805 107.132  61.132  1.00  0.00            
ATOM    870  OG1 THR    59     111.574 109.102  59.832  1.00  0.00            
ATOM    871  HG1 THR    59     110.937 109.754  59.532  1.00  0.00            
ATOM    872  C   THR    59     111.465 106.692  56.818  1.00  0.00            
ATOM    873  O   THR    59     111.415 105.513  57.165  1.00  0.00            
ATOM    874  N   LYS    60     110.966 107.066  55.569  1.00  0.00            
ATOM    875  H   LYS    60     110.930 108.046  55.328  1.00  0.00            
ATOM    876  CA  LYS    60     110.437 106.050  54.618  1.00  0.00            
ATOM    877  HA  LYS    60     109.760 105.506  55.277  1.00  0.00            
ATOM    878  CB  LYS    60     109.579 106.749  53.524  1.00  0.00            
ATOM    879  HB1 LYS    60     108.763 107.310  53.979  1.00  0.00            
ATOM    880  HB2 LYS    60     109.020 106.003  52.959  1.00  0.00            
ATOM    881  CG  LYS    60     110.348 107.604  52.486  1.00  0.00            
ATOM    882  HG1 LYS    60     111.136 106.966  52.085  1.00  0.00            
ATOM    883  HG2 LYS    60     110.693 108.527  52.950  1.00  0.00            
ATOM    884  CD  LYS    60     109.500 108.095  51.261  1.00  0.00            
ATOM    885  HD1 LYS    60     108.969 107.231  50.860  1.00  0.00            
ATOM    886  HD2 LYS    60     110.179 108.426  50.475  1.00  0.00            
ATOM    887  CE  LYS    60     108.502 109.108  51.681  1.00  0.00            
ATOM    888  HE1 LYS    60     109.098 109.845  52.219  1.00  0.00            
ATOM    889  HE2 LYS    60     107.798 108.711  52.413  1.00  0.00            
ATOM    890  NZ  LYS    60     107.907 109.766  50.578  1.00  0.00            
ATOM    891  HZ1 LYS    60     107.376 110.531  50.969  1.00  0.00            
ATOM    892  HZ2 LYS    60     108.679 110.026  49.981  1.00  0.00            
ATOM    893  HZ3 LYS    60     107.247 109.213  50.051  1.00  0.00            
ATOM    894  C   LYS    60     111.525 105.128  54.074  1.00  0.00            
ATOM    895  O   LYS    60     112.544 105.606  53.548  1.00  0.00            
ATOM    896  N   GLU    61     111.286 103.816  54.133  1.00  0.00            
ATOM    897  H   GLU    61     110.460 103.538  54.643  1.00  0.00            
ATOM    898  CA  GLU    61     112.267 102.768  53.623  1.00  0.00            
ATOM    899  HA  GLU    61     113.188 103.344  53.528  1.00  0.00            
ATOM    900  CB  GLU    61     112.498 101.606  54.507  1.00  0.00            
ATOM    901  HB1 GLU    61     113.181 101.024  53.888  1.00  0.00            
ATOM    902  HB2 GLU    61     111.575 101.077  54.740  1.00  0.00            
ATOM    903  CG  GLU    61     113.250 102.064  55.811  1.00  0.00            
ATOM    904  HG1 GLU    61     112.619 102.816  56.283  1.00  0.00            
ATOM    905  HG2 GLU    61     114.245 102.419  55.541  1.00  0.00            
ATOM    906  CD  GLU    61     113.504 100.929  56.791  1.00  0.00            
ATOM    907  OE1 GLU    61     113.609 101.140  58.003  1.00  0.00            
ATOM    908  OE2 GLU    61     113.537  99.784  56.379  1.00  0.00            
ATOM    909  C   GLU    61     111.851 102.293  52.201  1.00  0.00            
ATOM    910  O   GLU    61     110.722 101.822  52.046  1.00  0.00            
ATOM    911  N   GLN    62     112.802 102.290  51.268  1.00  0.00            
ATOM    912  H   GLN    62     113.641 102.741  51.603  1.00  0.00            
ATOM    913  CA  GLN    62     112.535 102.024  49.821  1.00  0.00            
ATOM    914  HA  GLN    62     111.510 102.338  49.620  1.00  0.00            
ATOM    915  CB  GLN    62     113.383 102.817  48.870  1.00  0.00            
ATOM    916  HB1 GLN    62     114.377 102.383  48.758  1.00  0.00            
ATOM    917  HB2 GLN    62     113.570 103.779  49.347  1.00  0.00            
ATOM    918  CG  GLN    62     112.785 102.909  47.435  1.00  0.00            
ATOM    919  HG1 GLN    62     111.812 103.391  47.534  1.00  0.00            
ATOM    920  HG2 GLN    62     112.614 101.890  47.089  1.00  0.00            
ATOM    921  CD  GLN    62     113.627 103.676  46.457  1.00  0.00            
ATOM    922  OE1 GLN    62     114.692 104.156  46.789  1.00  0.00            
ATOM    923  NE2 GLN    62     113.053 103.912  45.321  1.00  0.00            
ATOM    924 HE21 GLN    62     112.150 103.472  45.217  1.00  0.00            
ATOM    925 HE22 GLN    62     113.436 104.605  44.694  1.00  0.00            
ATOM    926  C   GLN    62     112.494 100.531  49.564  1.00  0.00            
ATOM    927  O   GLN    62     113.510  99.841  49.693  1.00  0.00            
ATOM    928  N   VAL    63     111.363  99.988  49.120  1.00  0.00            
ATOM    929  H   VAL    63     110.531 100.555  49.202  1.00  0.00            
ATOM    930  CA  VAL    63     111.193  98.571  48.856  1.00  0.00            
ATOM    931  HA  VAL    63     111.971  98.031  49.396  1.00  0.00            
ATOM    932  CB  VAL    63     109.850  98.053  49.445  1.00  0.00            
ATOM    933  HB  VAL    63     109.804  97.008  49.141  1.00  0.00            
ATOM    934  CG1 VAL    63     109.915  98.009  50.961  1.00  0.00            
ATOM    935 HG11 VAL    63     110.882  97.556  51.179  1.00  0.00            
ATOM    936 HG12 VAL    63     109.859  99.018  51.370  1.00  0.00            
ATOM    937 HG13 VAL    63     109.129  97.366  51.358  1.00  0.00            
ATOM    938  CG2 VAL    63     108.622  98.686  48.861  1.00  0.00            
ATOM    939 HG21 VAL    63     108.572  98.573  47.778  1.00  0.00            
ATOM    940 HG22 VAL    63     107.788  98.113  49.267  1.00  0.00            
ATOM    941 HG23 VAL    63     108.553  99.752  49.076  1.00  0.00            
ATOM    942  C   VAL    63     111.456  98.168  47.399  1.00  0.00            
ATOM    943  O   VAL    63     111.983  98.972  46.635  1.00  0.00            
ATOM    944  N   THR    64     111.324  96.869  47.019  1.00  0.00            
ATOM    945  H   THR    64     110.878  96.262  47.692  1.00  0.00            
ATOM    946  CA  THR    64     111.672  96.395  45.680  1.00  0.00            
ATOM    947  HA  THR    64     112.232  97.241  45.280  1.00  0.00            
ATOM    948  CB  THR    64     112.506  95.056  45.808  1.00  0.00            
ATOM    949  HB  THR    64     112.633  94.654  44.802  1.00  0.00            
ATOM    950  CG2 THR    64     113.912  95.326  46.396  1.00  0.00            
ATOM    951 HG21 THR    64     114.491  96.019  45.786  1.00  0.00            
ATOM    952 HG22 THR    64     113.843  95.584  47.453  1.00  0.00            
ATOM    953 HG23 THR    64     114.440  94.373  46.409  1.00  0.00            
ATOM    954  OG1 THR    64     111.971  93.950  46.579  1.00  0.00            
ATOM    955  HG1 THR    64     112.558  93.233  46.327  1.00  0.00            
ATOM    956  C   THR    64     110.475  96.252  44.772  1.00  0.00            
ATOM    957  O   THR    64     109.337  95.959  45.219  1.00  0.00            
ATOM    958  N   ASN    65     110.649  96.574  43.541  1.00  0.00            
ATOM    959  H   ASN    65     111.576  96.809  43.217  1.00  0.00            
ATOM    960  CA  ASN    65     109.601  96.569  42.544  1.00  0.00            
ATOM    961  HA  ASN    65     108.655  97.043  42.806  1.00  0.00            
ATOM    962  CB  ASN    65     110.201  97.189  41.267  1.00  0.00            
ATOM    963  HB1 ASN    65     111.025  96.528  40.998  1.00  0.00            
ATOM    964  HB2 ASN    65     110.775  98.092  41.472  1.00  0.00            
ATOM    965  CG  ASN    65     109.238  97.319  40.142  1.00  0.00            
ATOM    966  OD1 ASN    65     108.565  98.276  40.040  1.00  0.00            
ATOM    967  ND2 ASN    65     109.281  96.431  39.194  1.00  0.00            
ATOM    968 HD21 ASN    65     109.808  95.600  39.424  1.00  0.00            
ATOM    969 HD22 ASN    65     108.637  96.538  38.423  1.00  0.00            
ATOM    970  C   ASN    65     109.072  95.208  42.267  1.00  0.00            
ATOM    971  O   ASN    65     109.863  94.224  42.272  1.00  0.00            
ATOM    972  N   VAL    66     107.814  95.026  42.064  1.00  0.00            
ATOM    973  H   VAL    66     107.227  95.847  42.112  1.00  0.00            
ATOM    974  CA  VAL    66     107.203  93.813  41.449  1.00  0.00            
ATOM    975  HA  VAL    66     107.466  92.913  42.005  1.00  0.00            
ATOM    976  CB  VAL    66     105.670  93.825  41.642  1.00  0.00            
ATOM    977  HB  VAL    66     105.320  94.587  40.946  1.00  0.00            
ATOM    978  CG1 VAL    66     105.144  92.487  41.270  1.00  0.00            
ATOM    979 HG11 VAL    66     104.086  92.370  41.505  1.00  0.00            
ATOM    980 HG12 VAL    66     105.227  92.290  40.201  1.00  0.00            
ATOM    981 HG13 VAL    66     105.705  91.747  41.839  1.00  0.00            
ATOM    982  CG2 VAL    66     105.266  94.207  43.088  1.00  0.00            
ATOM    983 HG21 VAL    66     105.235  95.278  43.288  1.00  0.00            
ATOM    984 HG22 VAL    66     104.313  93.754  43.362  1.00  0.00            
ATOM    985 HG23 VAL    66     106.049  93.840  43.751  1.00  0.00            
ATOM    986  C   VAL    66     107.767  93.557  40.003  1.00  0.00            
ATOM    987  O   VAL    66     107.296  94.027  38.974  1.00  0.00            
ATOM    988  N   GLY    67     108.663  92.576  40.042  1.00  0.00            
ATOM    989  H   GLY    67     109.006  92.327  40.959  1.00  0.00            
ATOM    990  CA  GLY    67     109.547  92.164  38.993  1.00  0.00            
ATOM    991  HA1 GLY    67     108.904  91.988  38.131  1.00  0.00            
ATOM    992  HA2 GLY    67     110.053  91.219  39.189  1.00  0.00            
ATOM    993  C   GLY    67     110.475  93.276  38.458  1.00  0.00            
ATOM    994  O   GLY    67     110.938  94.183  39.175  1.00  0.00            
ATOM    995  N   GLY    68     110.847  93.248  37.180  1.00  0.00            
ATOM    996  H   GLY    68     110.406  92.534  36.619  1.00  0.00            
ATOM    997  CA  GLY    68     111.393  94.427  36.524  1.00  0.00            
ATOM    998  HA1 GLY    68     111.022  95.330  37.008  1.00  0.00            
ATOM    999  HA2 GLY    68     111.053  94.542  35.494  1.00  0.00            
ATOM   1000  C   GLY    68     112.941  94.644  36.496  1.00  0.00            
ATOM   1001  O   GLY    68     113.362  95.540  35.801  1.00  0.00            
ATOM   1002  N   ALA    69     113.698  93.905  37.297  1.00  0.00            
ATOM   1003  H   ALA    69     113.281  93.132  37.795  1.00  0.00            
ATOM   1004  CA  ALA    69     115.124  94.275  37.589  1.00  0.00            
ATOM   1005  HA  ALA    69     115.136  95.365  37.591  1.00  0.00            
ATOM   1006  CB  ALA    69     115.470  93.798  39.006  1.00  0.00            
ATOM   1007  HB1 ALA    69     116.515  94.049  39.187  1.00  0.00            
ATOM   1008  HB2 ALA    69     114.856  94.467  39.609  1.00  0.00            
ATOM   1009  HB3 ALA    69     115.138  92.792  39.263  1.00  0.00            
ATOM   1010  C   ALA    69     116.081  93.745  36.534  1.00  0.00            
ATOM   1011  O   ALA    69     117.130  93.283  36.853  1.00  0.00            
ATOM   1012  N   VAL    70     115.814  93.866  35.235  1.00  0.00            
ATOM   1013  H   VAL    70     115.074  94.525  35.038  1.00  0.00            
ATOM   1014  CA  VAL    70     116.639  93.348  34.122  1.00  0.00            
ATOM   1015  HA  VAL    70     116.908  92.332  34.411  1.00  0.00            
ATOM   1016  CB  VAL    70     115.884  93.359  32.799  1.00  0.00            
ATOM   1017  HB  VAL    70     116.450  93.078  31.911  1.00  0.00            
ATOM   1018  CG1 VAL    70     114.714  92.349  32.720  1.00  0.00            
ATOM   1019 HG11 VAL    70     114.525  91.975  31.714  1.00  0.00            
ATOM   1020 HG12 VAL    70     114.977  91.473  33.313  1.00  0.00            
ATOM   1021 HG13 VAL    70     113.790  92.774  33.113  1.00  0.00            
ATOM   1022  CG2 VAL    70     115.304  94.771  32.511  1.00  0.00            
ATOM   1023 HG21 VAL    70     114.346  94.859  33.023  1.00  0.00            
ATOM   1024 HG22 VAL    70     115.883  95.628  32.856  1.00  0.00            
ATOM   1025 HG23 VAL    70     115.070  94.776  31.446  1.00  0.00            
ATOM   1026  C   VAL    70     118.021  94.051  33.933  1.00  0.00            
ATOM   1027  O   VAL    70     118.822  93.495  33.210  1.00  0.00            
ATOM   1028  N   VAL    71     118.244  95.230  34.514  1.00  0.00            
ATOM   1029  H   VAL    71     117.455  95.625  35.004  1.00  0.00            
ATOM   1030  CA  VAL    71     119.405  96.083  34.127  1.00  0.00            
ATOM   1031  HA  VAL    71     120.111  95.591  33.457  1.00  0.00            
ATOM   1032  CB  VAL    71     119.023  97.174  33.155  1.00  0.00            
ATOM   1033  HB  VAL    71     119.879  97.848  33.110  1.00  0.00            
ATOM   1034  CG1 VAL    71     118.732  96.603  31.784  1.00  0.00            
ATOM   1035 HG11 VAL    71     117.770  96.091  31.825  1.00  0.00            
ATOM   1036 HG12 VAL    71     118.803  97.445  31.095  1.00  0.00            
ATOM   1037 HG13 VAL    71     119.427  95.811  31.502  1.00  0.00            
ATOM   1038  CG2 VAL    71     117.848  98.058  33.586  1.00  0.00            
ATOM   1039 HG21 VAL    71     116.910  97.509  33.504  1.00  0.00            
ATOM   1040 HG22 VAL    71     117.949  98.478  34.587  1.00  0.00            
ATOM   1041 HG23 VAL    71     117.767  98.888  32.884  1.00  0.00            
ATOM   1042  C   VAL    71     120.339  96.564  35.227  1.00  0.00            
ATOM   1043  O   VAL    71     119.991  97.629  35.773  1.00  0.00            
ATOM   1044  N   THR    72     121.413  95.876  35.695  1.00  0.00            
ATOM   1045  H   THR    72     121.628  94.949  35.356  1.00  0.00            
ATOM   1046  CA  THR    72     122.423  96.427  36.619  1.00  0.00            
ATOM   1047  HA  THR    72     121.980  96.633  37.593  1.00  0.00            
ATOM   1048  CB  THR    72     123.559  95.461  36.913  1.00  0.00            
ATOM   1049  HB  THR    72     124.547  95.921  36.954  1.00  0.00            
ATOM   1050  CG2 THR    72     123.316  94.728  38.168  1.00  0.00            
ATOM   1051 HG21 THR    72     123.488  95.355  39.042  1.00  0.00            
ATOM   1052 HG22 THR    72     122.294  94.347  38.150  1.00  0.00            
ATOM   1053 HG23 THR    72     124.026  93.910  38.289  1.00  0.00            
ATOM   1054  OG1 THR    72     123.837  94.538  35.940  1.00  0.00            
ATOM   1055  HG1 THR    72     124.080  93.704  36.347  1.00  0.00            
ATOM   1056  C   THR    72     123.019  97.719  36.149  1.00  0.00            
ATOM   1057  O   THR    72     123.440  98.484  37.058  1.00  0.00            
ATOM   1058  N   GLY    73     123.151  98.050  34.849  1.00  0.00            
ATOM   1059  H   GLY    73     122.984  97.428  34.071  1.00  0.00            
ATOM   1060  CA  GLY    73     123.783  99.308  34.481  1.00  0.00            
ATOM   1061  HA1 GLY    73     123.873  99.174  33.403  1.00  0.00            
ATOM   1062  HA2 GLY    73     124.698  99.408  35.065  1.00  0.00            
ATOM   1063  C   GLY    73     122.782 100.490  34.551  1.00  0.00            
ATOM   1064  O   GLY    73     123.188 101.615  34.242  1.00  0.00            
ATOM   1065  N   VAL    74     121.516 100.300  34.978  1.00  0.00            
ATOM   1066  H   VAL    74     121.276  99.334  35.153  1.00  0.00            
ATOM   1067  CA  VAL    74     120.575 101.440  35.170  1.00  0.00            
ATOM   1068  HA  VAL    74     121.140 102.372  35.153  1.00  0.00            
ATOM   1069  CB  VAL    74     119.560 101.550  34.045  1.00  0.00            
ATOM   1070  HB  VAL    74     118.728 100.870  34.228  1.00  0.00            
ATOM   1071  CG1 VAL    74     118.912 102.983  34.010  1.00  0.00            
ATOM   1072 HG11 VAL    74     119.613 103.812  34.109  1.00  0.00            
ATOM   1073 HG12 VAL    74     118.278 103.237  33.160  1.00  0.00            
ATOM   1074 HG13 VAL    74     118.301 103.056  34.910  1.00  0.00            
ATOM   1075  CG2 VAL    74     120.055 101.286  32.655  1.00  0.00            
ATOM   1076 HG21 VAL    74     121.006 101.784  32.464  1.00  0.00            
ATOM   1077 HG22 VAL    74     120.129 100.238  32.365  1.00  0.00            
ATOM   1078 HG23 VAL    74     119.333 101.807  32.027  1.00  0.00            
ATOM   1079  C   VAL    74     119.901 101.459  36.517  1.00  0.00            
ATOM   1080  O   VAL    74     119.919 102.509  37.150  1.00  0.00            
ATOM   1081  N   THR    75     119.251 100.356  36.905  1.00  0.00            
ATOM   1082  H   THR    75     119.302  99.500  36.372  1.00  0.00            
ATOM   1083  CA  THR    75     118.442 100.357  38.064  1.00  0.00            
ATOM   1084  HA  THR    75     118.805 101.150  38.719  1.00  0.00            
ATOM   1085  CB  THR    75     116.980 100.582  37.802  1.00  0.00            
ATOM   1086  HB  THR    75     116.332 100.465  38.670  1.00  0.00            
ATOM   1087  CG2 THR    75     116.711 102.031  37.289  1.00  0.00            
ATOM   1088 HG21 THR    75     117.027 102.767  38.028  1.00  0.00            
ATOM   1089 HG22 THR    75     117.263 102.258  36.377  1.00  0.00            
ATOM   1090 HG23 THR    75     115.656 102.158  37.047  1.00  0.00            
ATOM   1091  OG1 THR    75     116.618  99.707  36.843  1.00  0.00            
ATOM   1092  HG1 THR    75     115.733  99.955  36.566  1.00  0.00            
ATOM   1093  C   THR    75     118.457  99.105  39.010  1.00  0.00            
ATOM   1094  O   THR    75     118.019  99.276  40.168  1.00  0.00            
ATOM   1095  N   ALA    76     118.960  97.926  38.553  1.00  0.00            
ATOM   1096  H   ALA    76     119.232  97.856  37.583  1.00  0.00            
ATOM   1097  CA  ALA    76     119.119  96.698  39.349  1.00  0.00            
ATOM   1098  HA  ALA    76     118.272  96.609  40.029  1.00  0.00            
ATOM   1099  CB  ALA    76     119.002  95.514  38.437  1.00  0.00            
ATOM   1100  HB1 ALA    76     119.807  95.395  37.712  1.00  0.00            
ATOM   1101  HB2 ALA    76     118.902  94.588  39.003  1.00  0.00            
ATOM   1102  HB3 ALA    76     118.052  95.526  37.903  1.00  0.00            
ATOM   1103  C   ALA    76     120.427  96.729  40.194  1.00  0.00            
ATOM   1104  O   ALA    76     121.526  97.075  39.792  1.00  0.00            
ATOM   1105  N   VAL    77     120.170  96.361  41.488  1.00  0.00            
ATOM   1106  H   VAL    77     119.265  95.966  41.701  1.00  0.00            
ATOM   1107  CA  VAL    77     121.195  96.309  42.582  1.00  0.00            
ATOM   1108  HA  VAL    77     122.181  96.446  42.136  1.00  0.00            
ATOM   1109  CB  VAL    77     121.149  97.414  43.638  1.00  0.00            
ATOM   1110  HB  VAL    77     121.899  97.310  44.422  1.00  0.00            
ATOM   1111  CG1 VAL    77     121.582  98.835  43.039  1.00  0.00            
ATOM   1112 HG11 VAL    77     120.826  99.329  42.429  1.00  0.00            
ATOM   1113 HG12 VAL    77     121.805  99.526  43.852  1.00  0.00            
ATOM   1114 HG13 VAL    77     122.450  98.677  42.399  1.00  0.00            
ATOM   1115  CG2 VAL    77     119.774  97.652  44.352  1.00  0.00            
ATOM   1116 HG21 VAL    77     119.793  98.385  45.158  1.00  0.00            
ATOM   1117 HG22 VAL    77     119.222  98.080  43.515  1.00  0.00            
ATOM   1118 HG23 VAL    77     119.243  96.765  44.698  1.00  0.00            
ATOM   1119  C   VAL    77     121.143  94.907  43.185  1.00  0.00            
ATOM   1120  O   VAL    77     120.082  94.302  43.285  1.00  0.00            
ATOM   1121  N   ALA    78     122.352  94.408  43.491  1.00  0.00            
ATOM   1122  H   ALA    78     123.139  94.905  43.098  1.00  0.00            
ATOM   1123  CA  ALA    78     122.667  93.272  44.366  1.00  0.00            
ATOM   1124  HA  ALA    78     122.320  92.411  43.795  1.00  0.00            
ATOM   1125  CB  ALA    78     124.179  93.097  44.430  1.00  0.00            
ATOM   1126  HB1 ALA    78     124.308  92.234  45.083  1.00  0.00            
ATOM   1127  HB2 ALA    78     124.666  93.096  43.454  1.00  0.00            
ATOM   1128  HB3 ALA    78     124.641  93.931  44.959  1.00  0.00            
ATOM   1129  C   ALA    78     121.878  93.403  45.683  1.00  0.00            
ATOM   1130  O   ALA    78     122.033  94.429  46.429  1.00  0.00            
ATOM   1131  N   GLN    79     120.960  92.411  45.920  1.00  0.00            
ATOM   1132  H   GLN    79     120.990  91.698  45.205  1.00  0.00            
ATOM   1133  CA  GLN    79     120.179  92.154  47.085  1.00  0.00            
ATOM   1134  HA  GLN    79     119.836  93.063  47.579  1.00  0.00            
ATOM   1135  CB  GLN    79     118.912  91.256  46.807  1.00  0.00            
ATOM   1136  HB1 GLN    79     118.302  91.175  47.707  1.00  0.00            
ATOM   1137  HB2 GLN    79     119.119  90.232  46.497  1.00  0.00            
ATOM   1138  CG  GLN    79     117.959  91.798  45.746  1.00  0.00            
ATOM   1139  HG1 GLN    79     117.161  91.085  45.538  1.00  0.00            
ATOM   1140  HG2 GLN    79     118.541  91.793  44.824  1.00  0.00            
ATOM   1141  CD  GLN    79     117.610  93.291  45.981  1.00  0.00            
ATOM   1142  OE1 GLN    79     117.086  93.650  47.010  1.00  0.00            
ATOM   1143  NE2 GLN    79     117.998  94.264  45.136  1.00  0.00            
ATOM   1144 HE21 GLN    79     118.619  94.191  44.343  1.00  0.00            
ATOM   1145 HE22 GLN    79     117.778  95.220  45.379  1.00  0.00            
ATOM   1146  C   GLN    79     121.021  91.469  48.226  1.00  0.00            
ATOM   1147  O   GLN    79     121.574  90.373  48.066  1.00  0.00            
ATOM   1148  N   LYS    80     120.892  92.028  49.438  1.00  0.00            
ATOM   1149  H   LYS    80     120.389  92.904  49.424  1.00  0.00            
ATOM   1150  CA  LYS    80     121.338  91.475  50.682  1.00  0.00            
ATOM   1151  HA  LYS    80     122.290  90.955  50.583  1.00  0.00            
ATOM   1152  CB  LYS    80     121.520  92.474  51.783  1.00  0.00            
ATOM   1153  HB1 LYS    80     121.587  91.993  52.758  1.00  0.00            
ATOM   1154  HB2 LYS    80     120.618  93.086  51.811  1.00  0.00            
ATOM   1155  CG  LYS    80     122.797  93.254  51.606  1.00  0.00            
ATOM   1156  HG1 LYS    80     122.496  93.826  50.728  1.00  0.00            
ATOM   1157  HG2 LYS    80     123.686  92.642  51.455  1.00  0.00            
ATOM   1158  CD  LYS    80     123.060  94.294  52.741  1.00  0.00            
ATOM   1159  HD1 LYS    80     123.472  93.753  53.593  1.00  0.00            
ATOM   1160  HD2 LYS    80     122.152  94.820  53.038  1.00  0.00            
ATOM   1161  CE  LYS    80     124.108  95.368  52.396  1.00  0.00            
ATOM   1162  HE1 LYS    80     125.080  94.934  52.161  1.00  0.00            
ATOM   1163  HE2 LYS    80     124.090  95.974  53.302  1.00  0.00            
ATOM   1164  NZ  LYS    80     123.719  96.104  51.195  1.00  0.00            
ATOM   1165  HZ1 LYS    80     122.842  96.583  51.346  1.00  0.00            
ATOM   1166  HZ2 LYS    80     124.386  96.818  50.937  1.00  0.00            
ATOM   1167  HZ3 LYS    80     123.513  95.548  50.377  1.00  0.00            
ATOM   1168  C   LYS    80     120.454  90.334  51.179  1.00  0.00            
ATOM   1169  O   LYS    80     119.224  90.589  51.238  1.00  0.00            
ATOM   1170  N   THR    81     120.999  89.166  51.639  1.00  0.00            
ATOM   1171  H   THR    81     122.006  89.088  51.659  1.00  0.00            
ATOM   1172  CA  THR    81     120.265  87.965  51.921  1.00  0.00            
ATOM   1173  HA  THR    81     119.229  88.067  51.600  1.00  0.00            
ATOM   1174  CB  THR    81     120.888  86.800  51.272  1.00  0.00            
ATOM   1175  HB  THR    81     120.431  85.853  51.559  1.00  0.00            
ATOM   1176  CG2 THR    81     120.839  86.898  49.767  1.00  0.00            
ATOM   1177 HG21 THR    81     119.814  87.029  49.421  1.00  0.00            
ATOM   1178 HG22 THR    81     121.453  87.742  49.452  1.00  0.00            
ATOM   1179 HG23 THR    81     121.227  85.976  49.334  1.00  0.00            
ATOM   1180  OG1 THR    81     122.272  86.682  51.501  1.00  0.00            
ATOM   1181  HG1 THR    81     122.536  86.413  52.384  1.00  0.00            
ATOM   1182  C   THR    81     120.190  87.655  53.415  1.00  0.00            
ATOM   1183  O   THR    81     120.790  88.358  54.269  1.00  0.00            
ATOM   1184  N   VAL    82     119.420  86.637  53.744  1.00  0.00            
ATOM   1185  H   VAL    82     118.765  86.283  53.063  1.00  0.00            
ATOM   1186  CA  VAL    82     119.314  86.050  55.089  1.00  0.00            
ATOM   1187  HA  VAL    82     119.771  86.846  55.677  1.00  0.00            
ATOM   1188  CB  VAL    82     117.879  85.982  55.615  1.00  0.00            
ATOM   1189  HB  VAL    82     117.920  85.759  56.681  1.00  0.00            
ATOM   1190  CG1 VAL    82     117.173  87.407  55.545  1.00  0.00            
ATOM   1191 HG11 VAL    82     117.738  88.106  56.161  1.00  0.00            
ATOM   1192 HG12 VAL    82     117.170  87.747  54.509  1.00  0.00            
ATOM   1193 HG13 VAL    82     116.142  87.326  55.888  1.00  0.00            
ATOM   1194  CG2 VAL    82     116.935  84.985  54.969  1.00  0.00            
ATOM   1195 HG21 VAL    82     117.336  83.984  55.128  1.00  0.00            
ATOM   1196 HG22 VAL    82     115.934  84.992  55.401  1.00  0.00            
ATOM   1197 HG23 VAL    82     116.849  85.192  53.902  1.00  0.00            
ATOM   1198  C   VAL    82     120.134  84.746  55.307  1.00  0.00            
ATOM   1199  O   VAL    82     120.060  83.801  54.476  1.00  0.00            
ATOM   1200  N   GLU    83     120.786  84.755  56.442  1.00  0.00            
ATOM   1201  H   GLU    83     120.597  85.538  57.052  1.00  0.00            
ATOM   1202  CA  GLU    83     121.410  83.672  57.145  1.00  0.00            
ATOM   1203  HA  GLU    83     122.370  83.433  56.686  1.00  0.00            
ATOM   1204  CB  GLU    83     121.776  84.047  58.554  1.00  0.00            
ATOM   1205  HB1 GLU    83     122.144  83.097  58.941  1.00  0.00            
ATOM   1206  HB2 GLU    83     120.852  84.319  59.063  1.00  0.00            
ATOM   1207  CG  GLU    83     122.885  85.093  58.882  1.00  0.00            
ATOM   1208  HG1 GLU    83     122.557  86.035  58.444  1.00  0.00            
ATOM   1209  HG2 GLU    83     123.827  84.872  58.380  1.00  0.00            
ATOM   1210  CD  GLU    83     123.062  85.322  60.391  1.00  0.00            
ATOM   1211  OE1 GLU    83     124.084  85.946  60.743  1.00  0.00            
ATOM   1212  OE2 GLU    83     122.228  84.904  61.184  1.00  0.00            
ATOM   1213  C   GLU    83     120.669  82.356  57.174  1.00  0.00            
ATOM   1214  O   GLU    83     119.604  82.134  57.830  1.00  0.00            
ATOM   1215  N   GLY    84     121.249  81.429  56.371  1.00  0.00            
ATOM   1216  H   GLY    84     122.106  81.683  55.901  1.00  0.00            
ATOM   1217  CA  GLY    84     120.554  80.176  56.025  1.00  0.00            
ATOM   1218  HA1 GLY    84     119.477  80.193  56.196  1.00  0.00            
ATOM   1219  HA2 GLY    84     121.167  79.436  56.540  1.00  0.00            
ATOM   1220  C   GLY    84     120.765  79.893  54.552  1.00  0.00            
ATOM   1221  O   GLY    84     121.496  80.606  53.847  1.00  0.00            
ATOM   1222  N   ALA    85     120.374  78.687  54.081  1.00  0.00            
ATOM   1223  H   ALA    85     119.827  78.179  54.761  1.00  0.00            
ATOM   1224  CA  ALA    85     120.424  78.181  52.693  1.00  0.00            
ATOM   1225  HA  ALA    85     121.467  77.969  52.460  1.00  0.00            
ATOM   1226  CB  ALA    85     119.655  76.833  52.592  1.00  0.00            
ATOM   1227  HB1 ALA    85     118.608  77.106  52.728  1.00  0.00            
ATOM   1228  HB2 ALA    85     119.861  76.404  51.612  1.00  0.00            
ATOM   1229  HB3 ALA    85     119.888  76.056  53.320  1.00  0.00            
ATOM   1230  C   ALA    85     119.875  79.194  51.674  1.00  0.00            
ATOM   1231  O   ALA    85     118.876  79.893  51.902  1.00  0.00            
ATOM   1232  N   GLY    86     120.622  79.223  50.587  1.00  0.00            
ATOM   1233  H   GLY    86     121.325  78.505  50.482  1.00  0.00            
ATOM   1234  CA  GLY    86     120.594  80.263  49.551  1.00  0.00            
ATOM   1235  HA1 GLY    86     121.608  80.662  49.559  1.00  0.00            
ATOM   1236  HA2 GLY    86     119.910  81.054  49.860  1.00  0.00            
ATOM   1237  C   GLY    86     120.125  79.870  48.147  1.00  0.00            
ATOM   1238  O   GLY    86     120.210  78.725  47.656  1.00  0.00            
ATOM   1239  N   SER    87     119.628  80.758  47.322  1.00  0.00            
ATOM   1240  H   SER    87     119.563  81.706  47.663  1.00  0.00            
ATOM   1241  CA  SER    87     119.122  80.598  46.001  1.00  0.00            
ATOM   1242  HA  SER    87     118.319  79.862  46.038  1.00  0.00            
ATOM   1243  CB  SER    87     118.407  81.893  45.443  1.00  0.00            
ATOM   1244  HB1 SER    87     119.108  82.709  45.268  1.00  0.00            
ATOM   1245  HB2 SER    87     117.659  82.152  46.192  1.00  0.00            
ATOM   1246  OG  SER    87     117.732  81.818  44.163  1.00  0.00            
ATOM   1247  HG  SER    87     116.973  81.284  44.407  1.00  0.00            
ATOM   1248  C   SER    87     120.075  80.064  44.910  1.00  0.00            
ATOM   1249  O   SER    87     121.269  80.114  45.003  1.00  0.00            
ATOM   1250  N   ILE    88     119.457  79.518  43.898  1.00  0.00            
ATOM   1251  H   ILE    88     118.499  79.838  43.913  1.00  0.00            
ATOM   1252  CA  ILE    88     120.098  78.937  42.652  1.00  0.00            
ATOM   1253  HA  ILE    88     121.167  78.961  42.864  1.00  0.00            
ATOM   1254  CB  ILE    88     119.705  77.466  42.277  1.00  0.00            
ATOM   1255  HB  ILE    88     118.680  77.503  41.908  1.00  0.00            
ATOM   1256  CG2 ILE    88     120.647  76.858  41.199  1.00  0.00            
ATOM   1257 HG21 ILE    88     120.269  75.911  40.816  1.00  0.00            
ATOM   1258 HG22 ILE    88     120.626  77.536  40.346  1.00  0.00            
ATOM   1259 HG23 ILE    88     121.638  76.765  41.644  1.00  0.00            
ATOM   1260  CG1 ILE    88     119.722  76.499  43.518  1.00  0.00            
ATOM   1261 HG11 ILE    88     120.472  76.691  44.286  1.00  0.00            
ATOM   1262 HG12 ILE    88     120.090  75.613  43.001  1.00  0.00            
ATOM   1263  CD  ILE    88     118.379  76.354  44.312  1.00  0.00            
ATOM   1264  HD1 ILE    88     118.430  77.120  45.086  1.00  0.00            
ATOM   1265  HD2 ILE    88     117.455  76.350  43.734  1.00  0.00            
ATOM   1266  HD3 ILE    88     118.455  75.427  44.881  1.00  0.00            
ATOM   1267  C   ILE    88     119.975  80.008  41.618  1.00  0.00            
ATOM   1268  O   ILE    88     119.117  79.988  40.714  1.00  0.00            
ATOM   1269  N   ALA    89     120.842  81.028  41.745  1.00  0.00            
ATOM   1270  H   ALA    89     121.452  80.985  42.548  1.00  0.00            
ATOM   1271  CA  ALA    89     120.749  82.267  40.970  1.00  0.00            
ATOM   1272  HA  ALA    89     119.788  82.739  41.176  1.00  0.00            
ATOM   1273  CB  ALA    89     121.952  83.171  41.386  1.00  0.00            
ATOM   1274  HB1 ALA    89     122.887  82.707  41.072  1.00  0.00            
ATOM   1275  HB2 ALA    89     121.873  84.134  40.883  1.00  0.00            
ATOM   1276  HB3 ALA    89     121.941  83.389  42.454  1.00  0.00            
ATOM   1277  C   ALA    89     120.730  82.243  39.460  1.00  0.00            
ATOM   1278  O   ALA    89     120.072  83.111  38.845  1.00  0.00            
ATOM   1279  N   ALA    90     121.450  81.314  38.812  1.00  0.00            
ATOM   1280  H   ALA    90     121.971  80.583  39.275  1.00  0.00            
ATOM   1281  CA  ALA    90     121.332  81.206  37.328  1.00  0.00            
ATOM   1282  HA  ALA    90     121.544  82.159  36.843  1.00  0.00            
ATOM   1283  CB  ALA    90     122.378  80.211  36.818  1.00  0.00            
ATOM   1284  HB1 ALA    90     122.214  79.162  37.065  1.00  0.00            
ATOM   1285  HB2 ALA    90     122.535  80.305  35.743  1.00  0.00            
ATOM   1286  HB3 ALA    90     123.365  80.392  37.244  1.00  0.00            
ATOM   1287  C   ALA    90     119.951  80.749  36.824  1.00  0.00            
ATOM   1288  O   ALA    90     119.624  81.094  35.668  1.00  0.00            
ATOM   1289  N   ALA    91     119.120  80.126  37.654  1.00  0.00            
ATOM   1290  H   ALA    91     119.321  80.192  38.642  1.00  0.00            
ATOM   1291  CA  ALA    91     117.845  79.523  37.273  1.00  0.00            
ATOM   1292  HA  ALA    91     118.008  79.019  36.320  1.00  0.00            
ATOM   1293  CB  ALA    91     117.346  78.457  38.299  1.00  0.00            
ATOM   1294  HB1 ALA    91     117.982  77.573  38.256  1.00  0.00            
ATOM   1295  HB2 ALA    91     117.316  78.932  39.280  1.00  0.00            
ATOM   1296  HB3 ALA    91     116.382  78.020  38.036  1.00  0.00            
ATOM   1297  C   ALA    91     116.778  80.567  37.006  1.00  0.00            
ATOM   1298  O   ALA    91     116.498  81.475  37.845  1.00  0.00            
ATOM   1299  N   THR    92     116.145  80.495  35.854  1.00  0.00            
ATOM   1300  H   THR    92     116.507  79.822  35.194  1.00  0.00            
ATOM   1301  CA  THR    92     114.983  81.361  35.420  1.00  0.00            
ATOM   1302  HA  THR    92     115.057  82.235  36.067  1.00  0.00            
ATOM   1303  CB  THR    92     115.177  81.721  33.948  1.00  0.00            
ATOM   1304  HB  THR    92     114.218  82.083  33.578  1.00  0.00            
ATOM   1305  CG2 THR    92     116.270  82.732  33.730  1.00  0.00            
ATOM   1306 HG21 THR    92     116.106  83.106  32.719  1.00  0.00            
ATOM   1307 HG22 THR    92     116.162  83.456  34.538  1.00  0.00            
ATOM   1308 HG23 THR    92     117.256  82.273  33.667  1.00  0.00            
ATOM   1309  OG1 THR    92     115.632  80.538  33.177  1.00  0.00            
ATOM   1310  HG1 THR    92     114.898  79.920  33.174  1.00  0.00            
ATOM   1311  C   THR    92     113.668  80.795  35.804  1.00  0.00            
ATOM   1312  O   THR    92     113.417  79.635  35.585  1.00  0.00            
ATOM   1313  N   GLY    93     112.797  81.606  36.310  1.00  0.00            
ATOM   1314  H   GLY    93     113.114  82.557  36.432  1.00  0.00            
ATOM   1315  CA  GLY    93     111.326  81.327  36.505  1.00  0.00            
ATOM   1316  HA1 GLY    93     110.904  80.688  35.729  1.00  0.00            
ATOM   1317  HA2 GLY    93     110.747  82.244  36.396  1.00  0.00            
ATOM   1318  C   GLY    93     110.904  80.645  37.800  1.00  0.00            
ATOM   1319  O   GLY    93     109.680  80.522  38.043  1.00  0.00            
ATOM   1320  N   PHE    94     111.816  80.113  38.616  1.00  0.00            
ATOM   1321  H   PHE    94     112.776  80.260  38.336  1.00  0.00            
ATOM   1322  CA  PHE    94     111.594  79.545  40.011  1.00  0.00            
ATOM   1323  HA  PHE    94     110.862  78.737  40.014  1.00  0.00            
ATOM   1324  CB  PHE    94     112.880  79.021  40.610  1.00  0.00            
ATOM   1325  HB1 PHE    94     112.780  78.932  41.692  1.00  0.00            
ATOM   1326  HB2 PHE    94     113.652  79.772  40.440  1.00  0.00            
ATOM   1327  CG  PHE    94     113.307  77.660  40.042  1.00  0.00            
ATOM   1328  CD1 PHE    94     113.658  77.640  38.657  1.00  0.00            
ATOM   1329  HD1 PHE    94     113.586  78.504  38.013  1.00  0.00            
ATOM   1330  CE1 PHE    94     113.998  76.379  38.066  1.00  0.00            
ATOM   1331  HE1 PHE    94     114.064  76.340  36.989  1.00  0.00            
ATOM   1332  CZ  PHE    94     113.984  75.241  38.966  1.00  0.00            
ATOM   1333  HZ  PHE    94     114.149  74.243  38.590  1.00  0.00            
ATOM   1334  CE2 PHE    94     113.725  75.328  40.309  1.00  0.00            
ATOM   1335  HE2 PHE    94     113.806  74.379  40.817  1.00  0.00            
ATOM   1336  CD2 PHE    94     113.423  76.528  40.920  1.00  0.00            
ATOM   1337  HD2 PHE    94     113.269  76.573  41.988  1.00  0.00            
ATOM   1338  C   PHE    94     110.973  80.535  40.961  1.00  0.00            
ATOM   1339  O   PHE    94     111.233  81.744  40.920  1.00  0.00            
ATOM   1340  N   VAL    95     110.074  80.028  41.875  1.00  0.00            
ATOM   1341  H   VAL    95     109.863  79.042  41.830  1.00  0.00            
ATOM   1342  CA  VAL    95     109.278  80.876  42.802  1.00  0.00            
ATOM   1343  HA  VAL    95     108.693  81.413  42.055  1.00  0.00            
ATOM   1344  CB  VAL    95     108.265  80.079  43.656  1.00  0.00            
ATOM   1345  HB  VAL    95     107.908  80.817  44.374  1.00  0.00            
ATOM   1346  CG1 VAL    95     107.033  79.557  42.934  1.00  0.00            
ATOM   1347 HG11 VAL    95     106.559  80.373  42.388  1.00  0.00            
ATOM   1348 HG12 VAL    95     107.262  78.709  42.288  1.00  0.00            
ATOM   1349 HG13 VAL    95     106.305  79.198  43.662  1.00  0.00            
ATOM   1350  CG2 VAL    95     108.803  78.956  44.473  1.00  0.00            
ATOM   1351 HG21 VAL    95     109.574  79.417  45.091  1.00  0.00            
ATOM   1352 HG22 VAL    95     108.063  78.476  45.113  1.00  0.00            
ATOM   1353 HG23 VAL    95     109.191  78.188  43.804  1.00  0.00            
ATOM   1354  C   VAL    95     110.068  81.922  43.580  1.00  0.00            
ATOM   1355  O   VAL    95     111.172  81.646  43.993  1.00  0.00            
ATOM   1356  N   LYS    96     109.450  83.094  43.720  1.00  0.00            
ATOM   1357  H   LYS    96     108.679  83.260  43.089  1.00  0.00            
ATOM   1358  CA  LYS    96     110.151  84.283  44.351  1.00  0.00            
ATOM   1359  HA  LYS    96     111.198  84.346  44.054  1.00  0.00            
ATOM   1360  CB  LYS    96     109.402  85.580  43.969  1.00  0.00            
ATOM   1361  HB1 LYS    96     108.387  85.429  44.337  1.00  0.00            
ATOM   1362  HB2 LYS    96     109.451  85.647  42.882  1.00  0.00            
ATOM   1363  CG  LYS    96     109.968  86.890  44.521  1.00  0.00            
ATOM   1364  HG1 LYS    96     110.409  86.820  45.515  1.00  0.00            
ATOM   1365  HG2 LYS    96     109.092  87.539  44.504  1.00  0.00            
ATOM   1366  CD  LYS    96     110.877  87.623  43.541  1.00  0.00            
ATOM   1367  HD1 LYS    96     110.252  88.176  42.840  1.00  0.00            
ATOM   1368  HD2 LYS    96     111.458  86.896  42.973  1.00  0.00            
ATOM   1369  CE  LYS    96     111.938  88.509  44.243  1.00  0.00            
ATOM   1370  HE1 LYS    96     112.594  87.820  44.775  1.00  0.00            
ATOM   1371  HE2 LYS    96     111.531  89.173  45.006  1.00  0.00            
ATOM   1372  NZ  LYS    96     112.632  89.265  43.224  1.00  0.00            
ATOM   1373  HZ1 LYS    96     111.954  89.887  42.809  1.00  0.00            
ATOM   1374  HZ2 LYS    96     113.423  89.820  43.518  1.00  0.00            
ATOM   1375  HZ3 LYS    96     112.901  88.640  42.477  1.00  0.00            
ATOM   1376  C   LYS    96     110.229  84.074  45.922  1.00  0.00            
ATOM   1377  O   LYS    96     111.278  84.428  46.474  1.00  0.00            
ATOM   1378  N   LYS    97     109.297  83.359  46.591  1.00  0.00            
ATOM   1379  H   LYS    97     108.453  83.159  46.073  1.00  0.00            
ATOM   1380  CA  LYS    97     109.414  82.834  48.026  1.00  0.00            
ATOM   1381  HA  LYS    97     109.431  83.650  48.749  1.00  0.00            
ATOM   1382  CB  LYS    97     108.097  82.002  48.367  1.00  0.00            
ATOM   1383  HB1 LYS    97     107.317  82.699  48.061  1.00  0.00            
ATOM   1384  HB2 LYS    97     108.186  81.811  49.436  1.00  0.00            
ATOM   1385  CG  LYS    97     107.889  80.745  47.499  1.00  0.00            
ATOM   1386  HG1 LYS    97     108.483  79.895  47.834  1.00  0.00            
ATOM   1387  HG2 LYS    97     108.135  81.000  46.468  1.00  0.00            
ATOM   1388  CD  LYS    97     106.430  80.476  47.484  1.00  0.00            
ATOM   1389  HD1 LYS    97     106.415  79.599  46.837  1.00  0.00            
ATOM   1390  HD2 LYS    97     105.891  81.350  47.119  1.00  0.00            
ATOM   1391  CE  LYS    97     105.734  80.045  48.811  1.00  0.00            
ATOM   1392  HE1 LYS    97     104.672  80.270  48.713  1.00  0.00            
ATOM   1393  HE2 LYS    97     106.107  80.688  49.607  1.00  0.00            
ATOM   1394  NZ  LYS    97     105.973  78.596  49.197  1.00  0.00            
ATOM   1395  HZ1 LYS    97     105.999  77.881  48.483  1.00  0.00            
ATOM   1396  HZ2 LYS    97     106.884  78.546  49.629  1.00  0.00            
ATOM   1397  HZ3 LYS    97     105.373  78.380  49.980  1.00  0.00            
ATOM   1398  C   LYS    97     110.734  82.105  48.295  1.00  0.00            
ATOM   1399  O   LYS    97     111.154  81.214  47.553  1.00  0.00            
ATOM   1400  N   ASP    98     111.370  82.365  49.451  1.00  0.00            
ATOM   1401  H   ASP    98     110.896  83.030  50.045  1.00  0.00            
ATOM   1402  CA  ASP    98     112.611  81.878  49.999  1.00  0.00            
ATOM   1403  HA  ASP    98     112.740  82.559  50.840  1.00  0.00            
ATOM   1404  CB  ASP    98     112.510  80.428  50.641  1.00  0.00            
ATOM   1405  HB1 ASP    98     113.378  80.384  51.299  1.00  0.00            
ATOM   1406  HB2 ASP    98     112.580  79.651  49.879  1.00  0.00            
ATOM   1407  CG  ASP    98     111.261  80.141  51.494  1.00  0.00            
ATOM   1408  OD1 ASP    98     111.059  81.003  52.369  1.00  0.00            
ATOM   1409  OD2 ASP    98     110.484  79.180  51.344  1.00  0.00            
ATOM   1410  C   ASP    98     113.846  82.061  49.197  1.00  0.00            
ATOM   1411  O   ASP    98     114.896  81.608  49.640  1.00  0.00            
ATOM   1412  N   GLN    99     113.825  82.752  48.009  1.00  0.00            
ATOM   1413  H   GLN    99     112.910  83.002  47.663  1.00  0.00            
ATOM   1414  CA  GLN    99     115.013  83.160  47.263  1.00  0.00            
ATOM   1415  HA  GLN    99     115.492  82.249  46.902  1.00  0.00            
ATOM   1416  CB  GLN    99     114.625  84.007  46.063  1.00  0.00            
ATOM   1417  HB1 GLN    99     115.545  84.465  45.700  1.00  0.00            
ATOM   1418  HB2 GLN    99     114.025  84.850  46.407  1.00  0.00            
ATOM   1419  CG  GLN    99     113.972  83.241  44.957  1.00  0.00            
ATOM   1420  HG1 GLN    99     112.948  83.006  45.247  1.00  0.00            
ATOM   1421  HG2 GLN    99     114.541  82.332  44.761  1.00  0.00            
ATOM   1422  CD  GLN    99     113.903  84.045  43.676  1.00  0.00            
ATOM   1423  OE1 GLN    99     114.563  85.058  43.428  1.00  0.00            
ATOM   1424  NE2 GLN    99     113.118  83.536  42.764  1.00  0.00            
ATOM   1425 HE21 GLN    99     112.616  82.684  42.970  1.00  0.00            
ATOM   1426 HE22 GLN    99     112.745  84.213  42.114  1.00  0.00            
ATOM   1427  C   GLN    99     116.042  83.987  48.030  1.00  0.00            
ATOM   1428  O   GLN    99     117.225  83.786  47.862  1.00  0.00            
ATOM   1429  N   LEU   100     115.625  84.780  49.012  1.00  0.00            
ATOM   1430  H   LEU   100     114.670  85.107  49.053  1.00  0.00            
ATOM   1431  CA  LEU   100     116.573  85.469  50.004  1.00  0.00            
ATOM   1432  HA  LEU   100     117.408  85.817  49.396  1.00  0.00            
ATOM   1433  CB  LEU   100     116.101  86.706  50.724  1.00  0.00            
ATOM   1434  HB1 LEU   100     116.802  86.974  51.515  1.00  0.00            
ATOM   1435  HB2 LEU   100     115.161  86.321  51.119  1.00  0.00            
ATOM   1436  CG  LEU   100     115.855  87.925  49.816  1.00  0.00            
ATOM   1437  HG  LEU   100     115.357  87.570  48.914  1.00  0.00            
ATOM   1438  CD1 LEU   100     115.067  88.992  50.598  1.00  0.00            
ATOM   1439 HD11 LEU   100     115.564  89.416  51.471  1.00  0.00            
ATOM   1440 HD12 LEU   100     114.994  89.926  50.040  1.00  0.00            
ATOM   1441 HD13 LEU   100     114.076  88.681  50.927  1.00  0.00            
ATOM   1442  CD2 LEU   100     117.230  88.544  49.384  1.00  0.00            
ATOM   1443 HD21 LEU   100     117.113  89.435  48.767  1.00  0.00            
ATOM   1444 HD22 LEU   100     117.693  88.794  50.339  1.00  0.00            
ATOM   1445 HD23 LEU   100     117.827  87.841  48.804  1.00  0.00            
ATOM   1446  C   LEU   100     117.225  84.492  50.940  1.00  0.00            
ATOM   1447  O   LEU   100     118.273  84.769  51.517  1.00  0.00            
ATOM   1448  N   GLY   101     116.640  83.334  51.169  1.00  0.00            
ATOM   1449  H   GLY   101     115.750  83.206  50.710  1.00  0.00            
ATOM   1450  CA  GLY   101     117.111  82.302  52.039  1.00  0.00            
ATOM   1451  HA1 GLY   101     117.968  82.605  52.640  1.00  0.00            
ATOM   1452  HA2 GLY   101     117.467  81.401  51.540  1.00  0.00            
ATOM   1453  C   GLY   101     116.044  81.888  53.061  1.00  0.00            
ATOM   1454  O   GLY   101     114.961  82.477  53.296  1.00  0.00            
ATOM   1455  N   LYS   102     116.427  80.847  53.803  1.00  0.00            
ATOM   1456  H   LYS   102     117.232  80.313  53.506  1.00  0.00            
ATOM   1457  CA  LYS   102     115.625  80.358  54.930  1.00  0.00            
ATOM   1458  HA  LYS   102     115.097  81.247  55.278  1.00  0.00            
ATOM   1459  CB  LYS   102     114.724  79.207  54.453  1.00  0.00            
ATOM   1460  HB1 LYS   102     115.430  78.441  54.132  1.00  0.00            
ATOM   1461  HB2 LYS   102     114.112  79.466  53.588  1.00  0.00            
ATOM   1462  CG  LYS   102     113.750  78.746  55.520  1.00  0.00            
ATOM   1463  HG1 LYS   102     113.325  79.652  55.953  1.00  0.00            
ATOM   1464  HG2 LYS   102     114.339  78.325  56.334  1.00  0.00            
ATOM   1465  CD  LYS   102     112.823  77.711  54.938  1.00  0.00            
ATOM   1466  HD1 LYS   102     113.424  76.886  54.554  1.00  0.00            
ATOM   1467  HD2 LYS   102     112.205  78.172  54.167  1.00  0.00            
ATOM   1468  CE  LYS   102     111.889  77.116  56.001  1.00  0.00            
ATOM   1469  HE1 LYS   102     111.283  77.972  56.297  1.00  0.00            
ATOM   1470  HE2 LYS   102     112.490  76.784  56.847  1.00  0.00            
ATOM   1471  NZ  LYS   102     111.092  75.959  55.521  1.00  0.00            
ATOM   1472  HZ1 LYS   102     110.342  76.271  54.921  1.00  0.00            
ATOM   1473  HZ2 LYS   102     111.731  75.322  55.068  1.00  0.00            
ATOM   1474  HZ3 LYS   102     110.651  75.615  56.362  1.00  0.00            
ATOM   1475  C   LYS   102     116.592  79.926  56.033  1.00  0.00            
ATOM   1476  O   LYS   102     117.702  79.393  55.735  1.00  0.00            
ATOM   1477  N   ASN   103     116.141  80.227  57.276  1.00  0.00            
ATOM   1478  H   ASN   103     115.239  80.652  57.435  1.00  0.00            
ATOM   1479  CA  ASN   103     116.831  79.847  58.552  1.00  0.00            
ATOM   1480  HA  ASN   103     117.865  80.158  58.399  1.00  0.00            
ATOM   1481  CB  ASN   103     116.139  80.653  59.656  1.00  0.00            
ATOM   1482  HB1 ASN   103     115.110  80.322  59.789  1.00  0.00            
ATOM   1483  HB2 ASN   103     115.980  81.675  59.311  1.00  0.00            
ATOM   1484  CG  ASN   103     116.781  80.635  60.986  1.00  0.00            
ATOM   1485  OD1 ASN   103     116.896  79.609  61.603  1.00  0.00            
ATOM   1486  ND2 ASN   103     117.430  81.717  61.395  1.00  0.00            
ATOM   1487 HD21 ASN   103     117.627  82.497  60.783  1.00  0.00            
ATOM   1488 HD22 ASN   103     118.225  81.517  61.985  1.00  0.00            
ATOM   1489  C   ASN   103     116.794  78.300  58.774  1.00  0.00            
ATOM   1490  O   ASN   103     115.872  77.710  59.263  1.00  0.00            
ATOM   1491  N   GLU   104     117.820  77.647  58.205  1.00  0.00            
ATOM   1492  H   GLU   104     118.463  78.261  57.727  1.00  0.00            
ATOM   1493  CA  GLU   104     118.046  76.177  58.017  1.00  0.00            
ATOM   1494  HA  GLU   104     118.085  75.633  58.961  1.00  0.00            
ATOM   1495  CB  GLU   104     116.896  75.573  57.140  1.00  0.00            
ATOM   1496  HB1 GLU   104     115.879  75.759  57.487  1.00  0.00            
ATOM   1497  HB2 GLU   104     117.124  74.511  57.058  1.00  0.00            
ATOM   1498  CG  GLU   104     116.891  76.055  55.689  1.00  0.00            
ATOM   1499  HG1 GLU   104     117.871  75.727  55.343  1.00  0.00            
ATOM   1500  HG2 GLU   104     116.834  77.143  55.719  1.00  0.00            
ATOM   1501  CD  GLU   104     115.688  75.508  54.878  1.00  0.00            
ATOM   1502  OE1 GLU   104     115.687  75.876  53.677  1.00  0.00            
ATOM   1503  OE2 GLU   104     114.993  74.603  55.392  1.00  0.00            
ATOM   1504  C   GLU   104     119.422  75.885  57.379  1.00  0.00            
ATOM   1505  O   GLU   104     120.121  76.801  56.926  1.00  0.00            
ATOM   1506  N   GLU   105     119.889  74.662  57.568  1.00  0.00            
ATOM   1507  H   GLU   105     119.209  73.991  57.895  1.00  0.00            
ATOM   1508  CA  GLU   105     120.994  74.017  56.834  1.00  0.00            
ATOM   1509  HA  GLU   105     121.872  74.650  56.960  1.00  0.00            
ATOM   1510  CB  GLU   105     121.257  72.597  57.393  1.00  0.00            
ATOM   1511  HB1 GLU   105     122.029  72.150  56.768  1.00  0.00            
ATOM   1512  HB2 GLU   105     120.367  71.970  57.334  1.00  0.00            
ATOM   1513  CG  GLU   105     121.784  72.650  58.836  1.00  0.00            
ATOM   1514  HG1 GLU   105     121.034  73.071  59.504  1.00  0.00            
ATOM   1515  HG2 GLU   105     122.662  73.295  58.798  1.00  0.00            
ATOM   1516  CD  GLU   105     122.296  71.367  59.426  1.00  0.00            
ATOM   1517  OE1 GLU   105     122.262  70.270  58.889  1.00  0.00            
ATOM   1518  OE2 GLU   105     122.836  71.391  60.530  1.00  0.00            
ATOM   1519  C   GLU   105     120.761  73.892  55.306  1.00  0.00            
ATOM   1520  O   GLU   105     119.648  73.765  54.821  1.00  0.00            
ATOM   1521  N   GLY   106     121.913  73.760  54.572  1.00  0.00            
ATOM   1522  H   GLY   106     122.841  73.916  54.941  1.00  0.00            
ATOM   1523  CA  GLY   106     121.891  73.767  53.071  1.00  0.00            
ATOM   1524  HA1 GLY   106     121.064  74.441  52.849  1.00  0.00            
ATOM   1525  HA2 GLY   106     121.801  72.772  52.634  1.00  0.00            
ATOM   1526  C   GLY   106     123.181  74.314  52.367  1.00  0.00            
ATOM   1527  O   GLY   106     124.215  74.522  53.040  1.00  0.00            
ATOM   1528  N   ALA   107     123.131  74.726  51.089  1.00  0.00            
ATOM   1529  H   ALA   107     122.336  74.533  50.497  1.00  0.00            
ATOM   1530  CA  ALA   107     124.139  75.386  50.350  1.00  0.00            
ATOM   1531  HA  ALA   107     125.064  74.983  50.762  1.00  0.00            
ATOM   1532  CB  ALA   107     124.045  74.978  48.876  1.00  0.00            
ATOM   1533  HB1 ALA   107     124.496  73.996  48.735  1.00  0.00            
ATOM   1534  HB2 ALA   107     123.023  74.966  48.497  1.00  0.00            
ATOM   1535  HB3 ALA   107     124.620  75.727  48.332  1.00  0.00            
ATOM   1536  C   ALA   107     124.113  76.999  50.487  1.00  0.00            
ATOM   1537  O   ALA   107     123.009  77.558  50.701  1.00  0.00            
ATOM   1538  N   PRO   108     125.203  77.724  50.366  1.00  0.00            
ATOM   1539  CD  PRO   108     126.501  77.220  50.314  1.00  0.00            
ATOM   1540  HD1 PRO   108     126.680  76.902  49.287  1.00  0.00            
ATOM   1541  HD2 PRO   108     126.697  76.470  51.080  1.00  0.00            
ATOM   1542  CG  PRO   108     127.409  78.436  50.599  1.00  0.00            
ATOM   1543  HG1 PRO   108     128.367  78.224  50.125  1.00  0.00            
ATOM   1544  HG2 PRO   108     127.582  78.597  51.663  1.00  0.00            
ATOM   1545  CB  PRO   108     126.581  79.527  49.915  1.00  0.00            
ATOM   1546  HB1 PRO   108     126.814  79.361  48.863  1.00  0.00            
ATOM   1547  HB2 PRO   108     126.920  80.493  50.290  1.00  0.00            
ATOM   1548  CA  PRO   108     125.202  79.182  50.196  1.00  0.00            
ATOM   1549  HA  PRO   108     124.882  79.696  51.101  1.00  0.00            
ATOM   1550  C   PRO   108     124.296  79.672  49.031  1.00  0.00            
ATOM   1551  O   PRO   108     124.047  78.910  48.096  1.00  0.00            
ATOM   1552  N   GLN   109     124.101  80.994  48.980  1.00  0.00            
ATOM   1553  H   GLN   109     124.220  81.534  49.825  1.00  0.00            
ATOM   1554  CA  GLN   109     123.702  81.712  47.805  1.00  0.00            
ATOM   1555  HA  GLN   109     122.757  81.361  47.390  1.00  0.00            
ATOM   1556  CB  GLN   109     123.597  83.253  48.260  1.00  0.00            
ATOM   1557  HB1 GLN   109     123.455  83.947  47.432  1.00  0.00            
ATOM   1558  HB2 GLN   109     124.544  83.567  48.698  1.00  0.00            
ATOM   1559  CG  GLN   109     122.391  83.497  49.242  1.00  0.00            
ATOM   1560  HG1 GLN   109     122.680  84.430  49.726  1.00  0.00            
ATOM   1561  HG2 GLN   109     122.429  82.852  50.120  1.00  0.00            
ATOM   1562  CD  GLN   109     121.028  83.518  48.555  1.00  0.00            
ATOM   1563  OE1 GLN   109     120.896  83.389  47.351  1.00  0.00            
ATOM   1564  NE2 GLN   109     119.902  83.252  49.223  1.00  0.00            
ATOM   1565 HE21 GLN   109     119.984  83.239  50.230  1.00  0.00            
ATOM   1566 HE22 GLN   109     119.039  83.538  48.784  1.00  0.00            
ATOM   1567  C   GLN   109     124.661  81.527  46.588  1.00  0.00            
ATOM   1568  O   GLN   109     125.746  82.058  46.680  1.00  0.00            
ATOM   1569  N   GLU   110     124.279  80.822  45.526  1.00  0.00            
ATOM   1570  H   GLU   110     123.411  80.317  45.633  1.00  0.00            
ATOM   1571  CA  GLU   110     125.175  80.516  44.410  1.00  0.00            
ATOM   1572  HA  GLU   110     126.143  80.133  44.735  1.00  0.00            
ATOM   1573  CB  GLU   110     124.683  79.225  43.766  1.00  0.00            
ATOM   1574  HB1 GLU   110     123.681  79.345  43.353  1.00  0.00            
ATOM   1575  HB2 GLU   110     124.745  78.462  44.542  1.00  0.00            
ATOM   1576  CG  GLU   110     125.703  78.814  42.660  1.00  0.00            
ATOM   1577  HG1 GLU   110     125.706  79.608  41.912  1.00  0.00            
ATOM   1578  HG2 GLU   110     125.204  78.035  42.084  1.00  0.00            
ATOM   1579  CD  GLU   110     127.109  78.403  43.031  1.00  0.00            
ATOM   1580  OE1 GLU   110     127.702  77.676  42.137  1.00  0.00            
ATOM   1581  OE2 GLU   110     127.632  78.680  44.130  1.00  0.00            
ATOM   1582  C   GLU   110     125.546  81.679  43.529  1.00  0.00            
ATOM   1583  O   GLU   110     126.730  81.852  43.195  1.00  0.00            
ATOM   1584  N   GLY   111     124.661  82.618  43.268  1.00  0.00            
ATOM   1585  H   GLY   111     123.714  82.506  43.601  1.00  0.00            
ATOM   1586  CA  GLY   111     125.074  83.917  42.660  1.00  0.00            
ATOM   1587  HA1 GLY   111     124.725  83.888  41.628  1.00  0.00            
ATOM   1588  HA2 GLY   111     126.161  83.999  42.692  1.00  0.00            
ATOM   1589  C   GLY   111     124.475  85.212  43.245  1.00  0.00            
ATOM   1590  O   GLY   111     123.641  85.136  44.174  1.00  0.00            
ATOM   1591  N   ILE   112     124.983  86.388  42.790  1.00  0.00            
ATOM   1592  H   ILE   112     125.698  86.337  42.079  1.00  0.00            
ATOM   1593  CA  ILE   112     124.332  87.698  42.985  1.00  0.00            
ATOM   1594  HA  ILE   112     124.262  87.777  44.070  1.00  0.00            
ATOM   1595  CB  ILE   112     125.117  88.898  42.396  1.00  0.00            
ATOM   1596  HB  ILE   112     125.473  88.605  41.409  1.00  0.00            
ATOM   1597  CG2 ILE   112     124.275  90.174  42.404  1.00  0.00            
ATOM   1598 HG21 ILE   112     123.889  90.390  43.400  1.00  0.00            
ATOM   1599 HG22 ILE   112     124.842  91.020  42.015  1.00  0.00            
ATOM   1600 HG23 ILE   112     123.385  89.973  41.807  1.00  0.00            
ATOM   1601  CG1 ILE   112     126.381  88.992  43.150  1.00  0.00            
ATOM   1602 HG11 ILE   112     126.964  88.138  42.806  1.00  0.00            
ATOM   1603 HG12 ILE   112     126.200  88.935  44.224  1.00  0.00            
ATOM   1604  CD  ILE   112     127.232  90.231  42.895  1.00  0.00            
ATOM   1605  HD1 ILE   112     127.355  90.375  41.821  1.00  0.00            
ATOM   1606  HD2 ILE   112     126.880  91.124  43.410  1.00  0.00            
ATOM   1607  HD3 ILE   112     128.260  90.055  43.212  1.00  0.00            
ATOM   1608  C   ILE   112     122.897  87.683  42.495  1.00  0.00            
ATOM   1609  O   ILE   112     122.565  87.481  41.274  1.00  0.00            
ATOM   1610  N   LEU   113     122.038  87.971  43.476  1.00  0.00            
ATOM   1611  H   LEU   113     122.449  88.232  44.361  1.00  0.00            
ATOM   1612  CA  LEU   113     120.616  88.269  43.280  1.00  0.00            
ATOM   1613  HA  LEU   113     120.341  87.594  42.470  1.00  0.00            
ATOM   1614  CB  LEU   113     119.826  87.908  44.546  1.00  0.00            
ATOM   1615  HB1 LEU   113     118.768  88.166  44.518  1.00  0.00            
ATOM   1616  HB2 LEU   113     120.149  88.547  45.368  1.00  0.00            
ATOM   1617  CG  LEU   113     119.876  86.412  44.880  1.00  0.00            
ATOM   1618  HG  LEU   113     120.863  86.205  45.295  1.00  0.00            
ATOM   1619  CD1 LEU   113     118.912  86.140  46.023  1.00  0.00            
ATOM   1620 HD11 LEU   113     119.127  86.980  46.683  1.00  0.00            
ATOM   1621 HD12 LEU   113     117.882  86.322  45.716  1.00  0.00            
ATOM   1622 HD13 LEU   113     119.169  85.148  46.392  1.00  0.00            
ATOM   1623  CD2 LEU   113     119.658  85.525  43.676  1.00  0.00            
ATOM   1624 HD21 LEU   113     118.670  85.751  43.276  1.00  0.00            
ATOM   1625 HD22 LEU   113     120.451  85.616  42.933  1.00  0.00            
ATOM   1626 HD23 LEU   113     119.591  84.471  43.944  1.00  0.00            
ATOM   1627  C   LEU   113     120.405  89.735  42.842  1.00  0.00            
ATOM   1628  O   LEU   113     120.704  90.637  43.607  1.00  0.00            
ATOM   1629  N   GLU   114     119.798  89.956  41.659  1.00  0.00            
ATOM   1630  H   GLU   114     119.555  89.145  41.109  1.00  0.00            
ATOM   1631  CA  GLU   114     119.532  91.247  41.044  1.00  0.00            
ATOM   1632  HA  GLU   114     120.145  91.999  41.542  1.00  0.00            
ATOM   1633  CB  GLU   114     119.897  91.167  39.532  1.00  0.00            
ATOM   1634  HB1 GLU   114     119.397  92.033  39.099  1.00  0.00            
ATOM   1635  HB2 GLU   114     119.447  90.271  39.105  1.00  0.00            
ATOM   1636  CG  GLU   114     121.389  91.246  39.314  1.00  0.00            
ATOM   1637  HG1 GLU   114     121.886  90.376  39.744  1.00  0.00            
ATOM   1638  HG2 GLU   114     121.729  92.175  39.772  1.00  0.00            
ATOM   1639  CD  GLU   114     121.691  91.371  37.825  1.00  0.00            
ATOM   1640  OE1 GLU   114     122.817  90.819  37.496  1.00  0.00            
ATOM   1641  OE2 GLU   114     121.008  92.048  37.031  1.00  0.00            
ATOM   1642  C   GLU   114     118.081  91.596  41.241  1.00  0.00            
ATOM   1643  O   GLU   114     117.246  90.840  40.664  1.00  0.00            
ATOM   1644  N   ASP   115     117.766  92.675  41.951  1.00  0.00            
ATOM   1645  H   ASP   115     118.495  93.336  42.176  1.00  0.00            
ATOM   1646  CA  ASP   115     116.372  93.211  41.983  1.00  0.00            
ATOM   1647  HA  ASP   115     115.794  92.885  41.118  1.00  0.00            
ATOM   1648  CB  ASP   115     115.666  92.798  43.317  1.00  0.00            
ATOM   1649  HB1 ASP   115     115.681  93.548  44.107  1.00  0.00            
ATOM   1650  HB2 ASP   115     116.050  91.835  43.651  1.00  0.00            
ATOM   1651  CG  ASP   115     114.169  92.579  43.098  1.00  0.00            
ATOM   1652  OD1 ASP   115     113.576  93.306  42.307  1.00  0.00            
ATOM   1653  OD2 ASP   115     113.578  91.793  43.827  1.00  0.00            
ATOM   1654  C   ASP   115     116.452  94.776  41.925  1.00  0.00            
ATOM   1655  O   ASP   115     117.498  95.332  41.638  1.00  0.00            
ATOM   1656  N   MET   116     115.304  95.467  42.039  1.00  0.00            
ATOM   1657  H   MET   116     114.416  94.986  42.038  1.00  0.00            
ATOM   1658  CA  MET   116     115.300  96.911  41.911  1.00  0.00            
ATOM   1659  HA  MET   116     116.258  97.246  42.309  1.00  0.00            
ATOM   1660  CB  MET   116     115.164  97.354  40.463  1.00  0.00            
ATOM   1661  HB1 MET   116     115.916  96.817  39.885  1.00  0.00            
ATOM   1662  HB2 MET   116     115.434  98.402  40.331  1.00  0.00            
ATOM   1663  CG  MET   116     113.802  97.170  39.788  1.00  0.00            
ATOM   1664  HG1 MET   116     113.093  97.627  40.478  1.00  0.00            
ATOM   1665  HG2 MET   116     113.546  96.115  39.689  1.00  0.00            
ATOM   1666  SD  MET   116     113.682  98.053  38.199  1.00  0.00            
ATOM   1667  CE  MET   116     111.898  97.861  37.911  1.00  0.00            
ATOM   1668  HE1 MET   116     111.715  98.218  36.898  1.00  0.00            
ATOM   1669  HE2 MET   116     111.551  96.843  37.736  1.00  0.00            
ATOM   1670  HE3 MET   116     111.356  98.497  38.611  1.00  0.00            
ATOM   1671  C   MET   116     114.265  97.691  42.726  1.00  0.00            
ATOM   1672  O   MET   116     113.174  97.233  42.978  1.00  0.00            
ATOM   1673  N   PRO   117     114.675  98.909  43.202  1.00  0.00            
ATOM   1674  CD  PRO   117     116.133  99.191  43.299  1.00  0.00            
ATOM   1675  HD1 PRO   117     116.394  99.721  42.383  1.00  0.00            
ATOM   1676  HD2 PRO   117     116.676  98.317  43.659  1.00  0.00            
ATOM   1677  CG  PRO   117     116.184 100.299  44.366  1.00  0.00            
ATOM   1678  HG1 PRO   117     116.879 101.123  44.202  1.00  0.00            
ATOM   1679  HG2 PRO   117     116.096  99.819  45.340  1.00  0.00            
ATOM   1680  CB  PRO   117     114.852 100.977  44.251  1.00  0.00            
ATOM   1681  HB1 PRO   117     114.836 101.754  43.488  1.00  0.00            
ATOM   1682  HB2 PRO   117     114.705 101.565  45.157  1.00  0.00            
ATOM   1683  CA  PRO   117     113.861  99.827  43.977  1.00  0.00            
ATOM   1684  HA  PRO   117     113.580  99.344  44.913  1.00  0.00            
ATOM   1685  C   PRO   117     112.586 100.299  43.215  1.00  0.00            
ATOM   1686  O   PRO   117     112.564 100.314  41.997  1.00  0.00            
ATOM   1687  N   VAL   118     111.593 100.733  43.974  1.00  0.00            
ATOM   1688  H   VAL   118     111.758 100.661  44.968  1.00  0.00            
ATOM   1689  CA  VAL   118     110.370 101.382  43.435  1.00  0.00            
ATOM   1690  HA  VAL   118     110.576 101.639  42.396  1.00  0.00            
ATOM   1691  CB  VAL   118     109.166 100.449  43.533  1.00  0.00            
ATOM   1692  HB  VAL   118     109.310  99.635  42.823  1.00  0.00            
ATOM   1693  CG1 VAL   118     108.818  99.847  44.978  1.00  0.00            
ATOM   1694 HG11 VAL   118     109.623  99.165  45.252  1.00  0.00            
ATOM   1695 HG12 VAL   118     108.723 100.617  45.744  1.00  0.00            
ATOM   1696 HG13 VAL   118     108.001  99.127  45.037  1.00  0.00            
ATOM   1697  CG2 VAL   118     107.880 101.129  43.164  1.00  0.00            
ATOM   1698 HG21 VAL   118     107.059 100.442  42.961  1.00  0.00            
ATOM   1699 HG22 VAL   118     107.503 101.783  43.951  1.00  0.00            
ATOM   1700 HG23 VAL   118     107.969 101.710  42.246  1.00  0.00            
ATOM   1701  C   VAL   118     110.092 102.749  44.099  1.00  0.00            
ATOM   1702  O   VAL   118     110.081 102.734  45.341  1.00  0.00            
ATOM   1703  N   ASP   119     109.713 103.820  43.361  1.00  0.00            
ATOM   1704  H   ASP   119     109.734 103.776  42.352  1.00  0.00            
ATOM   1705  CA  ASP   119     109.071 105.030  43.942  1.00  0.00            
ATOM   1706  HA  ASP   119     108.521 104.783  44.850  1.00  0.00            
ATOM   1707  CB  ASP   119     110.114 106.141  44.384  1.00  0.00            
ATOM   1708  HB1 ASP   119     110.405 105.744  45.356  1.00  0.00            
ATOM   1709  HB2 ASP   119     109.637 107.110  44.525  1.00  0.00            
ATOM   1710  CG  ASP   119     111.405 106.397  43.585  1.00  0.00            
ATOM   1711  OD1 ASP   119     111.802 107.559  43.596  1.00  0.00            
ATOM   1712  OD2 ASP   119     112.078 105.447  43.085  1.00  0.00            
ATOM   1713  C   ASP   119     107.874 105.598  43.012  1.00  0.00            
ATOM   1714  O   ASP   119     108.314 106.201  42.034  1.00  0.00            
ATOM   1715  N   PRO   120     106.614 105.380  43.248  1.00  0.00            
ATOM   1716  CD  PRO   120     106.220 104.932  44.594  1.00  0.00            
ATOM   1717  HD1 PRO   120     106.169 105.743  45.320  1.00  0.00            
ATOM   1718  HD2 PRO   120     106.827 104.090  44.927  1.00  0.00            
ATOM   1719  CG  PRO   120     104.788 104.485  44.636  1.00  0.00            
ATOM   1720  HG1 PRO   120     104.262 104.562  45.587  1.00  0.00            
ATOM   1721  HG2 PRO   120     104.693 103.435  44.357  1.00  0.00            
ATOM   1722  CB  PRO   120     104.235 105.348  43.489  1.00  0.00            
ATOM   1723  HB1 PRO   120     104.010 106.274  44.018  1.00  0.00            
ATOM   1724  HB2 PRO   120     103.338 104.877  43.088  1.00  0.00            
ATOM   1725  CA  PRO   120     105.394 105.554  42.471  1.00  0.00            
ATOM   1726  HA  PRO   120     105.367 104.787  41.696  1.00  0.00            
ATOM   1727  C   PRO   120     105.253 106.943  41.847  1.00  0.00            
ATOM   1728  O   PRO   120     105.807 107.949  42.333  1.00  0.00            
ATOM   1729  N   ASP   121     104.655 107.022  40.645  1.00  0.00            
ATOM   1730  H   ASP   121     104.483 106.149  40.167  1.00  0.00            
ATOM   1731  CA  ASP   121     104.394 108.270  39.895  1.00  0.00            
ATOM   1732  HA  ASP   121     105.224 108.915  40.180  1.00  0.00            
ATOM   1733  CB  ASP   121     104.399 108.126  38.349  1.00  0.00            
ATOM   1734  HB1 ASP   121     104.563 109.144  37.996  1.00  0.00            
ATOM   1735  HB2 ASP   121     103.441 107.703  38.046  1.00  0.00            
ATOM   1736  CG  ASP   121     105.453 107.209  37.667  1.00  0.00            
ATOM   1737  OD1 ASP   121     106.502 106.889  38.257  1.00  0.00            
ATOM   1738  OD2 ASP   121     105.301 106.947  36.428  1.00  0.00            
ATOM   1739  C   ASP   121     103.301 109.047  40.459  1.00  0.00            
ATOM   1740  O   ASP   121     102.561 108.574  41.290  1.00  0.00            
ATOM   1741  N   ASN   122     103.220 110.332  40.085  1.00  0.00            
ATOM   1742  H   ASN   122     104.017 110.755  39.633  1.00  0.00            
ATOM   1743  CA  ASN   122     102.089 111.202  40.518  1.00  0.00            
ATOM   1744  HA  ASN   122     101.531 110.716  41.319  1.00  0.00            
ATOM   1745  CB  ASN   122     102.572 112.573  41.075  1.00  0.00            
ATOM   1746  HB1 ASN   122     101.864 113.386  40.914  1.00  0.00            
ATOM   1747  HB2 ASN   122     103.547 112.785  40.635  1.00  0.00            
ATOM   1748  CG  ASN   122     102.949 112.570  42.544  1.00  0.00            
ATOM   1749  OD1 ASN   122     103.058 111.522  43.185  1.00  0.00            
ATOM   1750  ND2 ASN   122     103.259 113.687  43.055  1.00  0.00            
ATOM   1751 HD21 ASN   122     103.269 114.508  42.467  1.00  0.00            
ATOM   1752 HD22 ASN   122     103.247 113.754  44.063  1.00  0.00            
ATOM   1753  C   ASN   122     101.133 111.538  39.354  1.00  0.00            
ATOM   1754  O   ASN   122     101.596 111.821  38.182  1.00  0.00            
ATOM   1755  N   GLU   123      99.856 111.523  39.686  1.00  0.00            
ATOM   1756  H   GLU   123      99.511 111.293  40.607  1.00  0.00            
ATOM   1757  CA  GLU   123      98.777 111.816  38.710  1.00  0.00            
ATOM   1758  HA  GLU   123      99.209 112.032  37.733  1.00  0.00            
ATOM   1759  CB  GLU   123      97.878 110.608  38.625  1.00  0.00            
ATOM   1760  HB1 GLU   123      97.042 110.860  37.973  1.00  0.00            
ATOM   1761  HB2 GLU   123      97.472 110.335  39.599  1.00  0.00            
ATOM   1762  CG  GLU   123      98.528 109.361  37.942  1.00  0.00            
ATOM   1763  HG1 GLU   123      99.174 108.882  38.678  1.00  0.00            
ATOM   1764  HG2 GLU   123      99.071 109.622  37.034  1.00  0.00            
ATOM   1765  CD  GLU   123      97.395 108.398  37.636  1.00  0.00            
ATOM   1766  OE1 GLU   123      96.918 107.650  38.498  1.00  0.00            
ATOM   1767  OE2 GLU   123      96.907 108.406  36.499  1.00  0.00            
ATOM   1768  C   GLU   123      98.039 112.990  39.174  1.00  0.00            
ATOM   1769  O   GLU   123      97.618 113.100  40.364  1.00  0.00            
ATOM   1770  N   ALA   124      97.860 113.978  38.306  1.00  0.00            
ATOM   1771  H   ALA   124      98.249 113.861  37.382  1.00  0.00            
ATOM   1772  CA  ALA   124      97.182 115.189  38.512  1.00  0.00            
ATOM   1773  HA  ALA   124      97.372 115.695  39.458  1.00  0.00            
ATOM   1774  CB  ALA   124      97.671 116.255  37.493  1.00  0.00            
ATOM   1775  HB1 ALA   124      97.227 115.844  36.586  1.00  0.00            
ATOM   1776  HB2 ALA   124      97.143 117.143  37.842  1.00  0.00            
ATOM   1777  HB3 ALA   124      98.749 116.397  37.431  1.00  0.00            
ATOM   1778  C   ALA   124      95.682 115.084  38.568  1.00  0.00            
ATOM   1779  O   ALA   124      95.055 114.369  37.761  1.00  0.00            
ATOM   1780  N   TYR   125      95.081 115.821  39.510  1.00  0.00            
ATOM   1781  H   TYR   125      95.590 116.382  40.179  1.00  0.00            
ATOM   1782  CA  TYR   125      93.598 115.902  39.637  1.00  0.00            
ATOM   1783  HA  TYR   125      93.317 114.945  40.076  1.00  0.00            
ATOM   1784  CB  TYR   125      93.070 117.039  40.602  1.00  0.00            
ATOM   1785  HB1 TYR   125      91.981 117.017  40.638  1.00  0.00            
ATOM   1786  HB2 TYR   125      93.315 118.047  40.267  1.00  0.00            
ATOM   1787  CG  TYR   125      93.484 116.801  42.085  1.00  0.00            
ATOM   1788  CD1 TYR   125      92.791 115.851  42.736  1.00  0.00            
ATOM   1789  HD1 TYR   125      91.969 115.389  42.210  1.00  0.00            
ATOM   1790  CE1 TYR   125      93.034 115.470  44.041  1.00  0.00            
ATOM   1791  HE1 TYR   125      92.446 114.818  44.670  1.00  0.00            
ATOM   1792  CZ  TYR   125      93.974 116.248  44.749  1.00  0.00            
ATOM   1793  OH  TYR   125      94.095 116.005  46.039  1.00  0.00            
ATOM   1794  HH  TYR   125      94.686 116.629  46.466  1.00  0.00            
ATOM   1795  CE2 TYR   125      94.707 117.221  44.061  1.00  0.00            
ATOM   1796  HE2 TYR   125      95.402 117.818  44.633  1.00  0.00            
ATOM   1797  CD2 TYR   125      94.457 117.560  42.753  1.00  0.00            
ATOM   1798  HD2 TYR   125      95.021 118.337  42.257  1.00  0.00            
ATOM   1799  C   TYR   125      92.869 115.996  38.276  1.00  0.00            
ATOM   1800  O   TYR   125      93.306 116.708  37.435  1.00  0.00            
ATOM   1801  N   GLU   126      91.715 115.289  38.168  1.00  0.00            
ATOM   1802  H   GLU   126      91.448 114.676  38.925  1.00  0.00            
ATOM   1803  CA  GLU   126      90.774 115.454  37.063  1.00  0.00            
ATOM   1804  HA  GLU   126      91.404 115.555  36.179  1.00  0.00            
ATOM   1805  CB  GLU   126      90.039 114.120  36.838  1.00  0.00            
ATOM   1806  HB1 GLU   126      89.166 114.404  36.250  1.00  0.00            
ATOM   1807  HB2 GLU   126      89.560 113.738  37.740  1.00  0.00            
ATOM   1808  CG  GLU   126      90.746 112.985  36.027  1.00  0.00            
ATOM   1809  HG1 GLU   126      91.751 112.895  36.440  1.00  0.00            
ATOM   1810  HG2 GLU   126      90.708 113.336  34.996  1.00  0.00            
ATOM   1811  CD  GLU   126      90.100 111.602  36.250  1.00  0.00            
ATOM   1812  OE1 GLU   126      88.974 111.432  35.774  1.00  0.00            
ATOM   1813  OE2 GLU   126      90.638 110.789  37.058  1.00  0.00            
ATOM   1814  C   GLU   126      89.909 116.728  37.279  1.00  0.00            
ATOM   1815  O   GLU   126      89.458 116.939  38.414  1.00  0.00            
ATOM   1816  N   MET   127      89.574 117.503  36.274  1.00  0.00            
ATOM   1817  H   MET   127      89.744 117.173  35.334  1.00  0.00            
ATOM   1818  CA  MET   127      88.794 118.723  36.344  1.00  0.00            
ATOM   1819  HA  MET   127      88.696 118.979  37.398  1.00  0.00            
ATOM   1820  CB  MET   127      89.555 119.914  35.816  1.00  0.00            
ATOM   1821  HB1 MET   127      88.854 120.743  35.721  1.00  0.00            
ATOM   1822  HB2 MET   127      89.800 119.552  34.817  1.00  0.00            
ATOM   1823  CG  MET   127      90.654 120.292  36.802  1.00  0.00            
ATOM   1824  HG1 MET   127      91.209 121.183  36.511  1.00  0.00            
ATOM   1825  HG2 MET   127      91.341 119.461  36.959  1.00  0.00            
ATOM   1826  SD  MET   127      90.057 120.667  38.507  1.00  0.00            
ATOM   1827  CE  MET   127      91.488 120.443  39.456  1.00  0.00            
ATOM   1828  HE1 MET   127      92.151 121.260  39.170  1.00  0.00            
ATOM   1829  HE2 MET   127      91.346 120.551  40.531  1.00  0.00            
ATOM   1830  HE3 MET   127      91.933 119.484  39.191  1.00  0.00            
ATOM   1831  C   MET   127      87.428 118.599  35.645  1.00  0.00            
ATOM   1832  O   MET   127      87.397 118.061  34.562  1.00  0.00            
ATOM   1833  N   PRO   128      86.362 119.204  36.196  1.00  0.00            
ATOM   1834  CD  PRO   128      86.409 119.939  37.387  1.00  0.00            
ATOM   1835  HD1 PRO   128      87.143 120.738  37.293  1.00  0.00            
ATOM   1836  HD2 PRO   128      86.574 119.313  38.264  1.00  0.00            
ATOM   1837  CG  PRO   128      85.006 120.560  37.579  1.00  0.00            
ATOM   1838  HG1 PRO   128      85.103 121.591  37.240  1.00  0.00            
ATOM   1839  HG2 PRO   128      84.789 120.489  38.645  1.00  0.00            
ATOM   1840  CB  PRO   128      84.091 119.642  36.722  1.00  0.00            
ATOM   1841  HB1 PRO   128      83.205 120.234  36.494  1.00  0.00            
ATOM   1842  HB2 PRO   128      83.717 118.769  37.255  1.00  0.00            
ATOM   1843  CA  PRO   128      85.068 119.292  35.569  1.00  0.00            
ATOM   1844  HA  PRO   128      84.795 118.371  35.054  1.00  0.00            
ATOM   1845  C   PRO   128      85.069 120.290  34.379  1.00  0.00            
ATOM   1846  O   PRO   128      85.759 121.371  34.335  1.00  0.00            
ATOM   1847  N   SER   129      84.173 120.044  33.450  1.00  0.00            
ATOM   1848  H   SER   129      83.620 119.205  33.555  1.00  0.00            
ATOM   1849  CA  SER   129      84.013 120.884  32.223  1.00  0.00            
ATOM   1850  HA  SER   129      85.009 121.286  32.032  1.00  0.00            
ATOM   1851  CB  SER   129      83.780 120.012  30.948  1.00  0.00            
ATOM   1852  HB1 SER   129      84.685 119.414  30.845  1.00  0.00            
ATOM   1853  HB2 SER   129      83.806 120.723  30.122  1.00  0.00            
ATOM   1854  OG  SER   129      82.612 119.241  31.085  1.00  0.00            
ATOM   1855  HG  SER   129      82.623 118.500  30.475  1.00  0.00            
ATOM   1856  C   SER   129      82.960 122.012  32.293  1.00  0.00            
ATOM   1857  O   SER   129      82.034 122.105  31.495  1.00  0.00            
ATOM   1858  N   GLU   130      82.938 122.723  33.437  1.00  0.00            
ATOM   1859  H   GLU   130      83.819 122.843  33.917  1.00  0.00            
ATOM   1860  CA  GLU   130      81.844 123.719  33.724  1.00  0.00            
ATOM   1861  HA  GLU   130      80.989 123.307  33.189  1.00  0.00            
ATOM   1862  CB  GLU   130      81.438 123.644  35.170  1.00  0.00            
ATOM   1863  HB1 GLU   130      80.679 124.380  35.433  1.00  0.00            
ATOM   1864  HB2 GLU   130      82.278 123.846  35.835  1.00  0.00            
ATOM   1865  CG  GLU   130      80.909 122.199  35.428  1.00  0.00            
ATOM   1866  HG1 GLU   130      81.725 121.485  35.317  1.00  0.00            
ATOM   1867  HG2 GLU   130      80.160 121.985  34.666  1.00  0.00            
ATOM   1868  CD  GLU   130      80.291 122.090  36.849  1.00  0.00            
ATOM   1869  OE1 GLU   130      79.161 122.471  37.029  1.00  0.00            
ATOM   1870  OE2 GLU   130      80.848 121.445  37.757  1.00  0.00            
ATOM   1871  C   GLU   130      81.898 125.133  33.032  1.00  0.00            
ATOM   1872  O   GLU   130      81.218 126.075  33.431  1.00  0.00            
ATOM   1873  N   GLU   131      82.700 125.282  32.067  1.00  0.00            
ATOM   1874  H   GLU   131      83.351 124.528  31.902  1.00  0.00            
ATOM   1875  CA  GLU   131      82.835 126.431  31.179  1.00  0.00            
ATOM   1876  HA  GLU   131      83.722 126.343  30.551  1.00  0.00            
ATOM   1877  CB  GLU   131      81.630 126.612  30.230  1.00  0.00            
ATOM   1878  HB1 GLU   131      81.775 127.562  29.716  1.00  0.00            
ATOM   1879  HB2 GLU   131      80.695 126.845  30.739  1.00  0.00            
ATOM   1880  CG  GLU   131      81.417 125.457  29.249  1.00  0.00            
ATOM   1881  HG1 GLU   131      81.502 124.463  29.688  1.00  0.00            
ATOM   1882  HG2 GLU   131      82.262 125.511  28.561  1.00  0.00            
ATOM   1883  CD  GLU   131      80.069 125.631  28.580  1.00  0.00            
ATOM   1884  OE1 GLU   131      79.876 126.733  28.092  1.00  0.00            
ATOM   1885  OE2 GLU   131      79.282 124.686  28.751  1.00  0.00            
ATOM   1886  C   GLU   131      83.143 127.732  31.987  1.00  0.00            
ATOM   1887  O   GLU   131      82.483 128.795  31.829  1.00  0.00            
ATOM   1888  N   GLY   132      84.197 127.679  32.746  1.00  0.00            
ATOM   1889  H   GLY   132      84.813 126.880  32.699  1.00  0.00            
ATOM   1890  CA  GLY   132      84.574 128.806  33.540  1.00  0.00            
ATOM   1891  HA1 GLY   132      84.406 128.539  34.583  1.00  0.00            
ATOM   1892  HA2 GLY   132      83.887 129.633  33.361  1.00  0.00            
ATOM   1893  C   GLY   132      86.046 129.210  33.288  1.00  0.00            
ATOM   1894  O   GLY   132      86.514 129.263  32.080  1.00  0.00            
ATOM   1895  N   TYR   133      86.772 129.532  34.329  1.00  0.00            
ATOM   1896  H   TYR   133      86.441 129.224  35.232  1.00  0.00            
ATOM   1897  CA  TYR   133      88.204 129.788  34.219  1.00  0.00            
ATOM   1898  HA  TYR   133      88.352 130.582  33.488  1.00  0.00            
ATOM   1899  CB  TYR   133      88.809 130.332  35.517  1.00  0.00            
ATOM   1900  HB1 TYR   133      89.877 130.513  35.397  1.00  0.00            
ATOM   1901  HB2 TYR   133      88.719 129.490  36.203  1.00  0.00            
ATOM   1902  CG  TYR   133      88.175 131.610  36.043  1.00  0.00            
ATOM   1903  CD1 TYR   133      87.561 131.680  37.276  1.00  0.00            
ATOM   1904  HD1 TYR   133      87.535 130.765  37.850  1.00  0.00            
ATOM   1905  CE1 TYR   133      87.029 132.830  37.770  1.00  0.00            
ATOM   1906  HE1 TYR   133      86.624 132.791  38.770  1.00  0.00            
ATOM   1907  CZ  TYR   133      86.920 134.011  37.004  1.00  0.00            
ATOM   1908  OH  TYR   133      86.248 135.074  37.482  1.00  0.00            
ATOM   1909  HH  TYR   133      86.517 135.828  36.953  1.00  0.00            
ATOM   1910  CE2 TYR   133      87.541 133.966  35.749  1.00  0.00            
ATOM   1911  HE2 TYR   133      87.551 134.837  35.111  1.00  0.00            
ATOM   1912  CD2 TYR   133      88.138 132.785  35.273  1.00  0.00            
ATOM   1913  HD2 TYR   133      88.578 132.800  34.287  1.00  0.00            
ATOM   1914  C   TYR   133      88.968 128.563  33.702  1.00  0.00            
ATOM   1915  O   TYR   133      88.800 127.451  34.168  1.00  0.00            
ATOM   1916  N   GLN   134      89.723 128.882  32.685  1.00  0.00            
ATOM   1917  H   GLN   134      89.743 129.850  32.399  1.00  0.00            
ATOM   1918  CA  GLN   134      90.382 127.961  31.824  1.00  0.00            
ATOM   1919  HA  GLN   134      90.219 126.947  32.189  1.00  0.00            
ATOM   1920  CB  GLN   134      89.648 127.983  30.462  1.00  0.00            
ATOM   1921  HB1 GLN   134      88.637 127.656  30.705  1.00  0.00            
ATOM   1922  HB2 GLN   134      90.167 127.294  29.796  1.00  0.00            
ATOM   1923  CG  GLN   134      89.541 129.344  29.715  1.00  0.00            
ATOM   1924  HG1 GLN   134      90.550 129.712  29.533  1.00  0.00            
ATOM   1925  HG2 GLN   134      89.060 130.089  30.349  1.00  0.00            
ATOM   1926  CD  GLN   134      88.862 129.250  28.332  1.00  0.00            
ATOM   1927  OE1 GLN   134      89.383 129.307  27.198  1.00  0.00            
ATOM   1928  NE2 GLN   134      87.628 128.932  28.466  1.00  0.00            
ATOM   1929 HE21 GLN   134      87.165 128.986  29.363  1.00  0.00            
ATOM   1930 HE22 GLN   134      87.104 128.679  27.640  1.00  0.00            
ATOM   1931  C   GLN   134      91.946 128.129  31.741  1.00  0.00            
ATOM   1932  O   GLN   134      92.425 129.263  31.873  1.00  0.00            
ATOM   1933  N   ASP   135      92.689 127.087  31.337  1.00  0.00            
ATOM   1934  H   ASP   135      92.152 126.246  31.181  1.00  0.00            
ATOM   1935  CA  ASP   135      94.081 127.023  31.002  1.00  0.00            
ATOM   1936  HA  ASP   135      94.330 127.968  30.518  1.00  0.00            
ATOM   1937  CB  ASP   135      94.928 126.945  32.277  1.00  0.00            
ATOM   1938  HB1 ASP   135      94.581 127.784  32.880  1.00  0.00            
ATOM   1939  HB2 ASP   135      95.956 127.175  31.995  1.00  0.00            
ATOM   1940  CG  ASP   135      94.971 125.728  33.251  1.00  0.00            
ATOM   1941  OD1 ASP   135      95.912 125.708  34.054  1.00  0.00            
ATOM   1942  OD2 ASP   135      94.010 124.920  33.272  1.00  0.00            
ATOM   1943  C   ASP   135      94.449 125.869  30.008  1.00  0.00            
ATOM   1944  O   ASP   135      95.553 125.346  29.961  1.00  0.00            
ATOM   1945  N   TYR   136      93.453 125.231  29.370  1.00  0.00            
ATOM   1946  H   TYR   136      92.507 125.526  29.565  1.00  0.00            
ATOM   1947  CA  TYR   136      93.555 124.038  28.484  1.00  0.00            
ATOM   1948  HA  TYR   136      93.537 123.156  29.125  1.00  0.00            
ATOM   1949  CB  TYR   136      92.290 123.968  27.534  1.00  0.00            
ATOM   1950  HB1 TYR   136      91.949 124.875  27.036  1.00  0.00            
ATOM   1951  HB2 TYR   136      91.459 123.799  28.219  1.00  0.00            
ATOM   1952  CG  TYR   136      92.314 122.859  26.585  1.00  0.00            
ATOM   1953  CD1 TYR   136      92.316 121.506  27.006  1.00  0.00            
ATOM   1954  HD1 TYR   136      92.140 121.198  28.026  1.00  0.00            
ATOM   1955  CE1 TYR   136      92.368 120.436  26.062  1.00  0.00            
ATOM   1956  HE1 TYR   136      92.401 119.438  26.473  1.00  0.00            
ATOM   1957  CZ  TYR   136      92.476 120.749  24.688  1.00  0.00            
ATOM   1958  OH  TYR   136      92.266 119.757  23.803  1.00  0.00            
ATOM   1959  HH  TYR   136      92.046 120.136  22.949  1.00  0.00            
ATOM   1960  CE2 TYR   136      92.520 122.075  24.245  1.00  0.00            
ATOM   1961  HE2 TYR   136      92.681 122.310  23.204  1.00  0.00            
ATOM   1962  CD2 TYR   136      92.381 123.136  25.187  1.00  0.00            
ATOM   1963  HD2 TYR   136      92.285 124.136  24.791  1.00  0.00            
ATOM   1964  C   TYR   136      94.871 123.847  27.577  1.00  0.00            
ATOM   1965  O   TYR   136      95.098 124.798  26.812  1.00  0.00            
ATOM   1966  N   GLU   137      95.461 122.663  27.509  1.00  0.00            
ATOM   1967  H   GLU   137      95.108 121.933  28.111  1.00  0.00            
ATOM   1968  CA  GLU   137      96.508 122.328  26.527  1.00  0.00            
ATOM   1969  HA  GLU   137      96.517 123.083  25.742  1.00  0.00            
ATOM   1970  CB  GLU   137      97.907 122.289  27.210  1.00  0.00            
ATOM   1971  HB1 GLU   137      97.978 121.579  28.034  1.00  0.00            
ATOM   1972  HB2 GLU   137      98.050 123.305  27.576  1.00  0.00            
ATOM   1973  CG  GLU   137      99.129 121.911  26.280  1.00  0.00            
ATOM   1974  HG1 GLU   137      99.000 122.520  25.385  1.00  0.00            
ATOM   1975  HG2 GLU   137      99.096 120.857  26.006  1.00  0.00            
ATOM   1976  CD  GLU   137     100.521 122.266  26.864  1.00  0.00            
ATOM   1977  OE1 GLU   137     101.466 122.068  26.051  1.00  0.00            
ATOM   1978  OE2 GLU   137     100.621 122.662  28.069  1.00  0.00            
ATOM   1979  C   GLU   137      96.243 120.940  25.908  1.00  0.00            
ATOM   1980  O   GLU   137      96.040 119.965  26.637  1.00  0.00            
ATOM   1981  N   PRO   138      96.096 120.841  24.625  1.00  0.00            
ATOM   1982  CD  PRO   138      96.206 121.937  23.714  1.00  0.00            
ATOM   1983  HD1 PRO   138      97.085 122.569  23.841  1.00  0.00            
ATOM   1984  HD2 PRO   138      95.301 122.541  23.650  1.00  0.00            
ATOM   1985  CG  PRO   138      96.345 121.234  22.323  1.00  0.00            
ATOM   1986  HG1 PRO   138      97.379 120.898  22.248  1.00  0.00            
ATOM   1987  HG2 PRO   138      96.141 121.877  21.467  1.00  0.00            
ATOM   1988  CB  PRO   138      95.479 119.984  22.446  1.00  0.00            
ATOM   1989  HB1 PRO   138      95.732 119.220  21.711  1.00  0.00            
ATOM   1990  HB2 PRO   138      94.465 120.313  22.219  1.00  0.00            
ATOM   1991  CA  PRO   138      95.660 119.633  23.970  1.00  0.00            
ATOM   1992  HA  PRO   138      94.774 119.188  24.423  1.00  0.00            
ATOM   1993  C   PRO   138      96.754 118.546  23.985  1.00  0.00            
ATOM   1994  O   PRO   138      97.899 118.813  23.652  1.00  0.00            
ATOM   1995  N   GLU   139      96.285 117.276  24.060  1.00  0.00            
ATOM   1996  H   GLU   139      95.277 117.227  24.103  1.00  0.00            
ATOM   1997  CA  GLU   139      97.018 116.041  24.141  1.00  0.00            
ATOM   1998  HA  GLU   139      97.983 116.157  24.633  1.00  0.00            
ATOM   1999  CB  GLU   139      96.222 115.008  24.960  1.00  0.00            
ATOM   2000  HB1 GLU   139      96.747 114.063  24.817  1.00  0.00            
ATOM   2001  HB2 GLU   139      95.215 115.006  24.543  1.00  0.00            
ATOM   2002  CG  GLU   139      96.090 115.257  26.457  1.00  0.00            
ATOM   2003  HG1 GLU   139      95.296 114.584  26.781  1.00  0.00            
ATOM   2004  HG2 GLU   139      95.863 116.298  26.686  1.00  0.00            
ATOM   2005  CD  GLU   139      97.269 114.821  27.328  1.00  0.00            
ATOM   2006  OE1 GLU   139      98.425 114.993  26.887  1.00  0.00            
ATOM   2007  OE2 GLU   139      97.099 114.166  28.443  1.00  0.00            
ATOM   2008  C   GLU   139      97.329 115.673  22.630  1.00  0.00            
ATOM   2009  O   GLU   139      96.545 115.816  21.728  1.00  0.00            
ATOM   2010  N   ALA   140      98.530 115.026  22.485  1.00  0.00            
ATOM   2011  H   ALA   140      99.131 114.961  23.294  1.00  0.00            
ATOM   2012  CA  ALA   140      98.994 114.404  21.270  1.00  0.00            
ATOM   2013  HA  ALA   140      98.622 115.023  20.453  1.00  0.00            
ATOM   2014  CB  ALA   140     100.521 114.285  21.272  1.00  0.00            
ATOM   2015  HB1 ALA   140     100.941 115.286  21.377  1.00  0.00            
ATOM   2016  HB2 ALA   140     100.980 113.663  22.040  1.00  0.00            
ATOM   2017  HB3 ALA   140     100.850 113.767  20.371  1.00  0.00            
ATOM   2018  C   ALA   140      98.409 113.017  20.975  1.00  0.00            
ATOM   2019  OC1 ALA   140      98.268 112.270  21.997  1.00  0.00            
ATOM   2020  OC2 ALA   140      98.124 112.640  19.833  1.00  0.00            
TER
ENDMDL
