# Supplementary material for: Impact of Phosphorylation on the Physiological Form of Human alpha-Synuclein in Aqueous Solution
Source: J Chem Inf Model. 2024 Oct 28;64(21):8215–26. doi: 10.1021/acs.jcim.4c01172 (PMC11558680; doi:10.1021/acs.jcim.4c01172)
Supplement: Supplementary file 2 — ci4c01172_si_003.zip [file ci4c01172_si_003.zip › AS/AS_16.pdb]

REMARK    GENERATED BY TRJCONV
TITLE     MDANALYSIS FRAME 0: Created by PDBWriter in water
REMARK    THIS IS A SIMULATION BOX
CRYST1  137.547  137.547  140.688  60.74  60.74  90.00 P 1           1
MODEL        1
ATOM      1  CH3 ACE     0     115.003 106.575  36.769  1.00  0.00            
ATOM      2 HH31 ACE     0     116.006 106.740  36.377  1.00  0.00            
ATOM      3 HH32 ACE     0     114.369 106.383  35.903  1.00  0.00            
ATOM      4 HH33 ACE     0     114.665 107.450  37.326  1.00  0.00            
ATOM      5  C   ACE     0     114.899 105.467  37.781  1.00  0.00            
ATOM      6  O   ACE     0     115.813 104.638  37.983  1.00  0.00            
ATOM      7  N   MET     1     113.659 105.323  38.349  1.00  0.00            
ATOM      8  H   MET     1     112.948 105.970  38.042  1.00  0.00            
ATOM      9  CA  MET     1     113.224 104.290  39.273  1.00  0.00            
ATOM     10  HA  MET     1     114.015 104.170  40.013  1.00  0.00            
ATOM     11  CB  MET     1     111.927 104.803  40.017  1.00  0.00            
ATOM     12  HB1 MET     1     111.026 104.518  39.475  1.00  0.00            
ATOM     13  HB2 MET     1     111.826 105.888  39.980  1.00  0.00            
ATOM     14  CG  MET     1     111.939 104.331  41.501  1.00  0.00            
ATOM     15  HG1 MET     1     112.285 103.306  41.367  1.00  0.00            
ATOM     16  HG2 MET     1     110.950 104.352  41.959  1.00  0.00            
ATOM     17  SD  MET     1     112.955 105.266  42.673  1.00  0.00            
ATOM     18  CE  MET     1     114.079 106.353  41.798  1.00  0.00            
ATOM     19  HE1 MET     1     114.689 105.789  41.092  1.00  0.00            
ATOM     20  HE2 MET     1     113.469 107.086  41.270  1.00  0.00            
ATOM     21  HE3 MET     1     114.737 106.880  42.489  1.00  0.00            
ATOM     22  C   MET     1     113.047 102.897  38.744  1.00  0.00            
ATOM     23  O   MET     1     113.267 101.934  39.501  1.00  0.00            
ATOM     24  N   ASP     2     112.701 102.736  37.515  1.00  0.00            
ATOM     25  H   ASP     2     112.379 103.462  36.891  1.00  0.00            
ATOM     26  CA  ASP     2     112.664 101.364  36.915  1.00  0.00            
ATOM     27  HA  ASP     2     112.128 100.690  37.583  1.00  0.00            
ATOM     28  CB  ASP     2     112.191 101.327  35.412  1.00  0.00            
ATOM     29  HB1 ASP     2     111.107 101.214  35.398  1.00  0.00            
ATOM     30  HB2 ASP     2     112.594 100.428  34.946  1.00  0.00            
ATOM     31  CG  ASP     2     112.526 102.622  34.611  1.00  0.00            
ATOM     32  OD1 ASP     2     113.597 103.241  34.719  1.00  0.00            
ATOM     33  OD2 ASP     2     111.690 103.115  33.843  1.00  0.00            
ATOM     34  C   ASP     2     113.968 100.606  36.975  1.00  0.00            
ATOM     35  O   ASP     2     114.019  99.546  37.554  1.00  0.00            
ATOM     36  N   VAL     3     115.022 101.285  36.478  1.00  0.00            
ATOM     37  H   VAL     3     114.784 102.111  35.947  1.00  0.00            
ATOM     38  CA  VAL     3     116.472 100.982  36.765  1.00  0.00            
ATOM     39  HA  VAL     3     116.750  99.993  36.399  1.00  0.00            
ATOM     40  CB  VAL     3     117.557 101.915  36.117  1.00  0.00            
ATOM     41  HB  VAL     3     117.363 102.886  36.575  1.00  0.00            
ATOM     42  CG1 VAL     3     119.029 101.438  36.396  1.00  0.00            
ATOM     43 HG11 VAL     3     119.095 100.470  35.899  1.00  0.00            
ATOM     44 HG12 VAL     3     119.760 102.063  35.882  1.00  0.00            
ATOM     45 HG13 VAL     3     119.271 101.345  37.455  1.00  0.00            
ATOM     46  CG2 VAL     3     117.364 101.916  34.633  1.00  0.00            
ATOM     47 HG21 VAL     3     117.369 100.884  34.283  1.00  0.00            
ATOM     48 HG22 VAL     3     116.378 102.331  34.423  1.00  0.00            
ATOM     49 HG23 VAL     3     118.157 102.440  34.098  1.00  0.00            
ATOM     50  C   VAL     3     116.799 100.740  38.299  1.00  0.00            
ATOM     51  O   VAL     3     117.268  99.636  38.632  1.00  0.00            
ATOM     52  N   PHE     4     116.412 101.649  39.218  1.00  0.00            
ATOM     53  H   PHE     4     116.069 102.514  38.826  1.00  0.00            
ATOM     54  CA  PHE     4     116.788 101.581  40.592  1.00  0.00            
ATOM     55  HA  PHE     4     117.869 101.464  40.667  1.00  0.00            
ATOM     56  CB  PHE     4     116.380 102.891  41.277  1.00  0.00            
ATOM     57  HB1 PHE     4     115.294 102.978  41.242  1.00  0.00            
ATOM     58  HB2 PHE     4     116.870 103.667  40.687  1.00  0.00            
ATOM     59  CG  PHE     4     116.788 103.049  42.685  1.00  0.00            
ATOM     60  CD1 PHE     4     115.780 103.036  43.677  1.00  0.00            
ATOM     61  HD1 PHE     4     114.754 102.840  43.402  1.00  0.00            
ATOM     62  CE1 PHE     4     116.128 103.209  45.025  1.00  0.00            
ATOM     63  HE1 PHE     4     115.373 103.330  45.787  1.00  0.00            
ATOM     64  CZ  PHE     4     117.475 103.256  45.452  1.00  0.00            
ATOM     65  HZ  PHE     4     117.751 103.306  46.495  1.00  0.00            
ATOM     66  CE2 PHE     4     118.457 103.157  44.432  1.00  0.00            
ATOM     67  HE2 PHE     4     119.519 103.193  44.628  1.00  0.00            
ATOM     68  CD2 PHE     4     118.110 103.026  43.065  1.00  0.00            
ATOM     69  HD2 PHE     4     118.832 103.203  42.282  1.00  0.00            
ATOM     70  C   PHE     4     116.184 100.328  41.226  1.00  0.00            
ATOM     71  O   PHE     4     116.932  99.592  41.790  1.00  0.00            
ATOM     72  N   MET     5     114.826 100.157  41.133  1.00  0.00            
ATOM     73  H   MET     5     114.326 100.773  40.508  1.00  0.00            
ATOM     74  CA  MET     5     114.187  98.946  41.577  1.00  0.00            
ATOM     75  HA  MET     5     114.142  98.947  42.666  1.00  0.00            
ATOM     76  CB  MET     5     112.711  98.906  41.117  1.00  0.00            
ATOM     77  HB1 MET     5     112.251  97.932  41.285  1.00  0.00            
ATOM     78  HB2 MET     5     112.611  99.247  40.087  1.00  0.00            
ATOM     79  CG  MET     5     112.026  99.923  42.031  1.00  0.00            
ATOM     80  HG1 MET     5     110.962  99.976  41.801  1.00  0.00            
ATOM     81  HG2 MET     5     112.312 100.935  41.746  1.00  0.00            
ATOM     82  SD  MET     5     112.228  99.938  43.752  1.00  0.00            
ATOM     83  CE  MET     5     110.954 101.222  44.034  1.00  0.00            
ATOM     84  HE1 MET     5     110.055 100.763  43.624  1.00  0.00            
ATOM     85  HE2 MET     5     110.975 101.269  45.123  1.00  0.00            
ATOM     86  HE3 MET     5     111.275 102.168  43.599  1.00  0.00            
ATOM     87  C   MET     5     114.809  97.633  40.967  1.00  0.00            
ATOM     88  O   MET     5     114.991  96.602  41.613  1.00  0.00            
ATOM     89  N   LYS     6     115.361  97.635  39.714  1.00  0.00            
ATOM     90  H   LYS     6     115.448  98.531  39.255  1.00  0.00            
ATOM     91  CA  LYS     6     116.200  96.559  39.162  1.00  0.00            
ATOM     92  HA  LYS     6     115.672  95.648  39.443  1.00  0.00            
ATOM     93  CB  LYS     6     116.305  96.638  37.598  1.00  0.00            
ATOM     94  HB1 LYS     6     117.256  96.313  37.176  1.00  0.00            
ATOM     95  HB2 LYS     6     116.213  97.677  37.283  1.00  0.00            
ATOM     96  CG  LYS     6     115.124  96.080  36.834  1.00  0.00            
ATOM     97  HG1 LYS     6     115.294  96.287  35.777  1.00  0.00            
ATOM     98  HG2 LYS     6     114.206  96.629  37.041  1.00  0.00            
ATOM     99  CD  LYS     6     114.927  94.619  37.123  1.00  0.00            
ATOM    100  HD1 LYS     6     115.201  94.274  38.121  1.00  0.00            
ATOM    101  HD2 LYS     6     115.581  94.058  36.456  1.00  0.00            
ATOM    102  CE  LYS     6     113.494  94.286  36.717  1.00  0.00            
ATOM    103  HE1 LYS     6     113.221  93.240  36.860  1.00  0.00            
ATOM    104  HE2 LYS     6     113.231  94.432  35.670  1.00  0.00            
ATOM    105  NZ  LYS     6     112.533  95.067  37.577  1.00  0.00            
ATOM    106  HZ1 LYS     6     111.627  94.936  37.150  1.00  0.00            
ATOM    107  HZ2 LYS     6     112.607  94.723  38.524  1.00  0.00            
ATOM    108  HZ3 LYS     6     112.766  96.050  37.560  1.00  0.00            
ATOM    109  C   LYS     6     117.536  96.429  39.912  1.00  0.00            
ATOM    110  O   LYS     6     117.805  95.262  40.279  1.00  0.00            
ATOM    111  N   GLY     7     118.361  97.463  40.103  1.00  0.00            
ATOM    112  H   GLY     7     118.163  98.373  39.712  1.00  0.00            
ATOM    113  CA  GLY     7     119.588  97.438  41.010  1.00  0.00            
ATOM    114  HA1 GLY     7     120.034  98.407  41.236  1.00  0.00            
ATOM    115  HA2 GLY     7     120.383  96.866  40.532  1.00  0.00            
ATOM    116  C   GLY     7     119.324  96.806  42.371  1.00  0.00            
ATOM    117  O   GLY     7     120.082  95.955  42.832  1.00  0.00            
ATOM    118  N   LEU     8     118.185  97.147  42.982  1.00  0.00            
ATOM    119  H   LEU     8     117.617  97.815  42.481  1.00  0.00            
ATOM    120  CA  LEU     8     117.754  96.618  44.285  1.00  0.00            
ATOM    121  HA  LEU     8     118.593  96.843  44.944  1.00  0.00            
ATOM    122  CB  LEU     8     116.636  97.448  44.980  1.00  0.00            
ATOM    123  HB1 LEU     8     116.172  96.828  45.747  1.00  0.00            
ATOM    124  HB2 LEU     8     115.927  97.642  44.175  1.00  0.00            
ATOM    125  CG  LEU     8     117.032  98.816  45.540  1.00  0.00            
ATOM    126  HG  LEU     8     117.553  99.467  44.839  1.00  0.00            
ATOM    127  CD1 LEU     8     115.745  99.588  45.867  1.00  0.00            
ATOM    128 HD11 LEU     8     115.052  99.113  46.561  1.00  0.00            
ATOM    129 HD12 LEU     8     115.995 100.570  46.268  1.00  0.00            
ATOM    130 HD13 LEU     8     115.077  99.662  45.009  1.00  0.00            
ATOM    131  CD2 LEU     8     117.892  98.585  46.747  1.00  0.00            
ATOM    132 HD21 LEU     8     118.811  98.199  46.306  1.00  0.00            
ATOM    133 HD22 LEU     8     118.080  99.536  47.245  1.00  0.00            
ATOM    134 HD23 LEU     8     117.386  97.831  47.349  1.00  0.00            
ATOM    135  C   LEU     8     117.342  95.150  44.257  1.00  0.00            
ATOM    136  O   LEU     8     117.675  94.452  45.198  1.00  0.00            
ATOM    137  N   SER     9     116.511  94.743  43.255  1.00  0.00            
ATOM    138  H   SER     9     116.114  95.387  42.586  1.00  0.00            
ATOM    139  CA  SER     9     116.195  93.319  43.140  1.00  0.00            
ATOM    140  HA  SER     9     115.853  92.827  44.050  1.00  0.00            
ATOM    141  CB  SER     9     115.150  93.109  42.049  1.00  0.00            
ATOM    142  HB1 SER     9     114.325  93.800  42.223  1.00  0.00            
ATOM    143  HB2 SER     9     114.792  92.084  42.148  1.00  0.00            
ATOM    144  OG  SER     9     115.663  93.267  40.759  1.00  0.00            
ATOM    145  HG  SER     9     114.926  93.638  40.269  1.00  0.00            
ATOM    146  C   SER     9     117.413  92.476  42.758  1.00  0.00            
ATOM    147  O   SER     9     117.490  91.374  43.298  1.00  0.00            
ATOM    148  N   LYS    10     118.372  92.932  41.921  1.00  0.00            
ATOM    149  H   LYS    10     118.099  93.768  41.425  1.00  0.00            
ATOM    150  CA  LYS    10     119.678  92.238  41.821  1.00  0.00            
ATOM    151  HA  LYS    10     119.461  91.212  41.523  1.00  0.00            
ATOM    152  CB  LYS    10     120.443  92.748  40.586  1.00  0.00            
ATOM    153  HB1 LYS    10     121.506  92.507  40.596  1.00  0.00            
ATOM    154  HB2 LYS    10     120.357  93.823  40.425  1.00  0.00            
ATOM    155  CG  LYS    10     119.759  92.049  39.349  1.00  0.00            
ATOM    156  HG1 LYS    10     118.730  92.410  39.341  1.00  0.00            
ATOM    157  HG2 LYS    10     119.956  90.979  39.400  1.00  0.00            
ATOM    158  CD  LYS    10     120.318  92.582  38.040  1.00  0.00            
ATOM    159  HD1 LYS    10     120.436  91.850  37.241  1.00  0.00            
ATOM    160  HD2 LYS    10     121.309  92.995  38.229  1.00  0.00            
ATOM    161  CE  LYS    10     119.384  93.739  37.552  1.00  0.00            
ATOM    162  HE1 LYS    10     119.252  94.492  38.329  1.00  0.00            
ATOM    163  HE2 LYS    10     118.377  93.364  37.371  1.00  0.00            
ATOM    164  NZ  LYS    10     119.960  94.347  36.367  1.00  0.00            
ATOM    165  HZ1 LYS    10     120.320  93.684  35.695  1.00  0.00            
ATOM    166  HZ2 LYS    10     119.266  94.860  35.842  1.00  0.00            
ATOM    167  HZ3 LYS    10     120.789  94.858  36.636  1.00  0.00            
ATOM    168  C   LYS    10     120.454  92.128  43.123  1.00  0.00            
ATOM    169  O   LYS    10     120.920  91.021  43.380  1.00  0.00            
ATOM    170  N   ALA    11     120.527  93.226  43.870  1.00  0.00            
ATOM    171  H   ALA    11     120.054  94.049  43.524  1.00  0.00            
ATOM    172  CA  ALA    11     121.137  93.321  45.112  1.00  0.00            
ATOM    173  HA  ALA    11     122.184  93.022  45.058  1.00  0.00            
ATOM    174  CB  ALA    11     121.062  94.741  45.655  1.00  0.00            
ATOM    175  HB1 ALA    11     121.826  95.329  45.146  1.00  0.00            
ATOM    176  HB2 ALA    11     120.027  95.083  45.678  1.00  0.00            
ATOM    177  HB3 ALA    11     121.369  94.735  46.701  1.00  0.00            
ATOM    178  C   ALA    11     120.522  92.289  46.137  1.00  0.00            
ATOM    179  O   ALA    11     121.204  91.467  46.676  1.00  0.00            
ATOM    180  N   LYS    12     119.155  92.200  46.128  1.00  0.00            
ATOM    181  H   LYS    12     118.727  93.024  45.730  1.00  0.00            
ATOM    182  CA  LYS    12     118.401  91.248  46.975  1.00  0.00            
ATOM    183  HA  LYS    12     118.695  91.409  48.012  1.00  0.00            
ATOM    184  CB  LYS    12     116.963  91.713  47.083  1.00  0.00            
ATOM    185  HB1 LYS    12     116.414  91.592  46.149  1.00  0.00            
ATOM    186  HB2 LYS    12     116.958  92.779  47.314  1.00  0.00            
ATOM    187  CG  LYS    12     116.178  91.022  48.220  1.00  0.00            
ATOM    188  HG1 LYS    12     116.811  91.080  49.105  1.00  0.00            
ATOM    189  HG2 LYS    12     116.165  89.985  47.883  1.00  0.00            
ATOM    190  CD  LYS    12     114.710  91.423  48.544  1.00  0.00            
ATOM    191  HD1 LYS    12     114.154  91.722  47.655  1.00  0.00            
ATOM    192  HD2 LYS    12     114.818  92.267  49.225  1.00  0.00            
ATOM    193  CE  LYS    12     114.031  90.221  49.239  1.00  0.00            
ATOM    194  HE1 LYS    12     114.124  89.411  48.515  1.00  0.00            
ATOM    195  HE2 LYS    12     112.981  90.463  49.401  1.00  0.00            
ATOM    196  NZ  LYS    12     114.666  89.785  50.506  1.00  0.00            
ATOM    197  HZ1 LYS    12     115.550  89.330  50.330  1.00  0.00            
ATOM    198  HZ2 LYS    12     114.966  90.506  51.147  1.00  0.00            
ATOM    199  HZ3 LYS    12     114.188  88.998  50.920  1.00  0.00            
ATOM    200  C   LYS    12     118.448  89.726  46.619  1.00  0.00            
ATOM    201  O   LYS    12     118.614  88.875  47.482  1.00  0.00            
ATOM    202  N   GLU    13     118.635  89.438  45.324  1.00  0.00            
ATOM    203  H   GLU    13     118.676  90.176  44.635  1.00  0.00            
ATOM    204  CA  GLU    13     119.018  88.115  44.759  1.00  0.00            
ATOM    205  HA  GLU    13     118.352  87.315  45.080  1.00  0.00            
ATOM    206  CB  GLU    13     118.834  88.104  43.231  1.00  0.00            
ATOM    207  HB1 GLU    13     119.302  87.191  42.864  1.00  0.00            
ATOM    208  HB2 GLU    13     119.197  89.064  42.862  1.00  0.00            
ATOM    209  CG  GLU    13     117.403  88.007  42.963  1.00  0.00            
ATOM    210  HG1 GLU    13     116.884  88.808  43.489  1.00  0.00            
ATOM    211  HG2 GLU    13     116.985  87.154  43.499  1.00  0.00            
ATOM    212  CD  GLU    13     117.008  88.026  41.498  1.00  0.00            
ATOM    213  OE1 GLU    13     115.812  87.978  41.202  1.00  0.00            
ATOM    214  OE2 GLU    13     117.870  87.865  40.583  1.00  0.00            
ATOM    215  C   GLU    13     120.456  87.616  45.092  1.00  0.00            
ATOM    216  O   GLU    13     120.493  86.409  45.317  1.00  0.00            
ATOM    217  N   GLY    14     121.506  88.376  45.265  1.00  0.00            
ATOM    218  H   GLY    14     121.493  89.343  44.974  1.00  0.00            
ATOM    219  CA  GLY    14     122.794  87.918  45.754  1.00  0.00            
ATOM    220  HA1 GLY    14     122.905  86.836  45.824  1.00  0.00            
ATOM    221  HA2 GLY    14     123.006  88.238  46.774  1.00  0.00            
ATOM    222  C   GLY    14     123.916  88.446  44.843  1.00  0.00            
ATOM    223  O   GLY    14     123.660  88.869  43.733  1.00  0.00            
ATOM    224  N   VAL    15     125.202  88.286  45.242  1.00  0.00            
ATOM    225  H   VAL    15     125.358  87.866  46.148  1.00  0.00            
ATOM    226  CA  VAL    15     126.385  88.746  44.477  1.00  0.00            
ATOM    227  HA  VAL    15     126.352  89.826  44.619  1.00  0.00            
ATOM    228  CB  VAL    15     127.770  88.152  45.151  1.00  0.00            
ATOM    229  HB  VAL    15     128.559  88.452  44.461  1.00  0.00            
ATOM    230  CG1 VAL    15     128.113  88.802  46.478  1.00  0.00            
ATOM    231 HG11 VAL    15     129.109  88.386  46.632  1.00  0.00            
ATOM    232 HG12 VAL    15     128.211  89.872  46.295  1.00  0.00            
ATOM    233 HG13 VAL    15     127.357  88.725  47.260  1.00  0.00            
ATOM    234  CG2 VAL    15     127.695  86.674  45.460  1.00  0.00            
ATOM    235 HG21 VAL    15     128.442  86.300  46.160  1.00  0.00            
ATOM    236 HG22 VAL    15     126.743  86.491  45.959  1.00  0.00            
ATOM    237 HG23 VAL    15     127.719  86.203  44.477  1.00  0.00            
ATOM    238  C   VAL    15     126.434  88.542  42.917  1.00  0.00            
ATOM    239  O   VAL    15     126.878  89.359  42.154  1.00  0.00            
ATOM    240  N   VAL    16     126.001  87.365  42.512  1.00  0.00            
ATOM    241  H   VAL    16     125.509  86.718  43.111  1.00  0.00            
ATOM    242  CA  VAL    16     125.888  86.995  41.097  1.00  0.00            
ATOM    243  HA  VAL    16     126.891  87.162  40.704  1.00  0.00            
ATOM    244  CB  VAL    16     125.761  85.455  40.975  1.00  0.00            
ATOM    245  HB  VAL    16     124.794  85.247  41.434  1.00  0.00            
ATOM    246  CG1 VAL    16     125.696  84.896  39.557  1.00  0.00            
ATOM    247 HG11 VAL    16     126.680  85.028  39.108  1.00  0.00            
ATOM    248 HG12 VAL    16     125.412  83.845  39.612  1.00  0.00            
ATOM    249 HG13 VAL    16     124.833  85.323  39.046  1.00  0.00            
ATOM    250  CG2 VAL    16     126.797  84.606  41.790  1.00  0.00            
ATOM    251 HG21 VAL    16     126.393  84.568  42.802  1.00  0.00            
ATOM    252 HG22 VAL    16     126.851  83.564  41.475  1.00  0.00            
ATOM    253 HG23 VAL    16     127.822  84.970  41.735  1.00  0.00            
ATOM    254  C   VAL    16     124.903  87.740  40.307  1.00  0.00            
ATOM    255  O   VAL    16     125.207  88.094  39.175  1.00  0.00            
ATOM    256  N   ALA    17     123.662  87.939  40.838  1.00  0.00            
ATOM    257  H   ALA    17     123.465  87.726  41.805  1.00  0.00            
ATOM    258  CA  ALA    17     122.639  88.849  40.259  1.00  0.00            
ATOM    259  HA  ALA    17     122.523  88.547  39.218  1.00  0.00            
ATOM    260  CB  ALA    17     121.362  88.599  41.092  1.00  0.00            
ATOM    261  HB1 ALA    17     120.783  87.835  40.572  1.00  0.00            
ATOM    262  HB2 ALA    17     121.553  88.293  42.121  1.00  0.00            
ATOM    263  HB3 ALA    17     120.826  89.548  41.127  1.00  0.00            
ATOM    264  C   ALA    17     123.056  90.311  40.309  1.00  0.00            
ATOM    265  O   ALA    17     122.988  90.961  39.244  1.00  0.00            
ATOM    266  N   ALA    18     123.528  90.808  41.451  1.00  0.00            
ATOM    267  H   ALA    18     123.451  90.199  42.254  1.00  0.00            
ATOM    268  CA  ALA    18     124.093  92.121  41.728  1.00  0.00            
ATOM    269  HA  ALA    18     123.311  92.877  41.657  1.00  0.00            
ATOM    270  CB  ALA    18     124.500  92.046  43.229  1.00  0.00            
ATOM    271  HB1 ALA    18     123.591  91.889  43.809  1.00  0.00            
ATOM    272  HB2 ALA    18     125.141  91.191  43.442  1.00  0.00            
ATOM    273  HB3 ALA    18     125.042  92.949  43.510  1.00  0.00            
ATOM    274  C   ALA    18     125.233  92.539  40.804  1.00  0.00            
ATOM    275  O   ALA    18     125.135  93.627  40.251  1.00  0.00            
ATOM    276  N   ALA    19     126.322  91.812  40.749  1.00  0.00            
ATOM    277  H   ALA    19     126.371  90.867  41.103  1.00  0.00            
ATOM    278  CA  ALA    19     127.602  92.141  40.045  1.00  0.00            
ATOM    279  HA  ALA    19     128.206  92.906  40.532  1.00  0.00            
ATOM    280  CB  ALA    19     128.529  90.896  39.981  1.00  0.00            
ATOM    281  HB1 ALA    19     129.407  91.134  39.382  1.00  0.00            
ATOM    282  HB2 ALA    19     128.973  90.616  40.936  1.00  0.00            
ATOM    283  HB3 ALA    19     128.025  90.015  39.581  1.00  0.00            
ATOM    284  C   ALA    19     127.362  92.572  38.573  1.00  0.00            
ATOM    285  O   ALA    19     126.814  91.878  37.678  1.00  0.00            
ATOM    286  N   GLU    20     127.835  93.809  38.244  1.00  0.00            
ATOM    287  H   GLU    20     128.456  94.284  38.883  1.00  0.00            
ATOM    288  CA  GLU    20     127.853  94.300  36.907  1.00  0.00            
ATOM    289  HA  GLU    20     126.873  94.149  36.454  1.00  0.00            
ATOM    290  CB  GLU    20     127.980  95.845  36.893  1.00  0.00            
ATOM    291  HB1 GLU    20     127.544  96.230  37.815  1.00  0.00            
ATOM    292  HB2 GLU    20     127.454  96.284  36.045  1.00  0.00            
ATOM    293  CG  GLU    20     129.504  96.310  36.762  1.00  0.00            
ATOM    294  HG1 GLU    20     129.934  95.918  35.840  1.00  0.00            
ATOM    295  HG2 GLU    20     130.081  95.902  37.593  1.00  0.00            
ATOM    296  CD  GLU    20     129.607  97.836  36.661  1.00  0.00            
ATOM    297  OE1 GLU    20     130.739  98.231  36.954  1.00  0.00            
ATOM    298  OE2 GLU    20     128.670  98.474  36.192  1.00  0.00            
ATOM    299  C   GLU    20     128.826  93.580  35.918  1.00  0.00            
ATOM    300  O   GLU    20     129.963  93.280  36.290  1.00  0.00            
ATOM    301  N   LYS    21     128.337  93.233  34.713  1.00  0.00            
ATOM    302  H   LYS    21     127.358  93.384  34.516  1.00  0.00            
ATOM    303  CA  LYS    21     129.157  92.974  33.520  1.00  0.00            
ATOM    304  HA  LYS    21     129.936  92.259  33.784  1.00  0.00            
ATOM    305  CB  LYS    21     128.297  92.359  32.352  1.00  0.00            
ATOM    306  HB1 LYS    21     128.897  92.361  31.442  1.00  0.00            
ATOM    307  HB2 LYS    21     127.409  92.982  32.239  1.00  0.00            
ATOM    308  CG  LYS    21     127.990  90.861  32.703  1.00  0.00            
ATOM    309  HG1 LYS    21     127.468  90.839  33.659  1.00  0.00            
ATOM    310  HG2 LYS    21     128.947  90.356  32.839  1.00  0.00            
ATOM    311  CD  LYS    21     127.381  90.039  31.584  1.00  0.00            
ATOM    312  HD1 LYS    21     127.977  90.269  30.701  1.00  0.00            
ATOM    313  HD2 LYS    21     126.338  90.348  31.510  1.00  0.00            
ATOM    314  CE  LYS    21     127.463  88.538  31.767  1.00  0.00            
ATOM    315  HE1 LYS    21     126.895  88.283  32.661  1.00  0.00            
ATOM    316  HE2 LYS    21     128.505  88.314  31.994  1.00  0.00            
ATOM    317  NZ  LYS    21     126.949  87.831  30.653  1.00  0.00            
ATOM    318  HZ1 LYS    21     125.941  87.808  30.602  1.00  0.00            
ATOM    319  HZ2 LYS    21     127.407  88.177  29.821  1.00  0.00            
ATOM    320  HZ3 LYS    21     127.247  86.881  30.822  1.00  0.00            
ATOM    321  C   LYS    21     129.931  94.232  33.086  1.00  0.00            
ATOM    322  O   LYS    21     129.353  95.291  33.012  1.00  0.00            
ATOM    323  N   THR    22     131.170  94.029  32.818  1.00  0.00            
ATOM    324  H   THR    22     131.440  93.064  32.944  1.00  0.00            
ATOM    325  CA  THR    22     132.127  95.069  32.423  1.00  0.00            
ATOM    326  HA  THR    22     131.582  96.009  32.335  1.00  0.00            
ATOM    327  CB  THR    22     133.216  95.303  33.506  1.00  0.00            
ATOM    328  HB  THR    22     133.946  96.019  33.128  1.00  0.00            
ATOM    329  CG2 THR    22     132.712  96.027  34.716  1.00  0.00            
ATOM    330 HG21 THR    22     132.021  95.465  35.343  1.00  0.00            
ATOM    331 HG22 THR    22     133.543  96.393  35.319  1.00  0.00            
ATOM    332 HG23 THR    22     132.125  96.890  34.401  1.00  0.00            
ATOM    333  OG1 THR    22     133.753  94.068  33.888  1.00  0.00            
ATOM    334  HG1 THR    22     133.613  93.837  34.809  1.00  0.00            
ATOM    335  C   THR    22     132.803  94.709  31.134  1.00  0.00            
ATOM    336  O   THR    22     133.222  95.637  30.462  1.00  0.00            
ATOM    337  N   LYS    23     132.955  93.429  30.688  1.00  0.00            
ATOM    338  H   LYS    23     132.326  92.758  31.107  1.00  0.00            
ATOM    339  CA  LYS    23     133.644  93.032  29.411  1.00  0.00            
ATOM    340  HA  LYS    23     134.658  93.401  29.566  1.00  0.00            
ATOM    341  CB  LYS    23     133.491  91.501  29.164  1.00  0.00            
ATOM    342  HB1 LYS    23     133.743  91.223  28.141  1.00  0.00            
ATOM    343  HB2 LYS    23     132.452  91.197  29.294  1.00  0.00            
ATOM    344  CG  LYS    23     134.391  90.610  30.084  1.00  0.00            
ATOM    345  HG1 LYS    23     134.150  89.593  29.774  1.00  0.00            
ATOM    346  HG2 LYS    23     134.103  90.796  31.118  1.00  0.00            
ATOM    347  CD  LYS    23     135.847  90.939  29.770  1.00  0.00            
ATOM    348  HD1 LYS    23     136.059  91.967  30.067  1.00  0.00            
ATOM    349  HD2 LYS    23     136.056  90.848  28.704  1.00  0.00            
ATOM    350  CE  LYS    23     136.663  89.952  30.657  1.00  0.00            
ATOM    351  HE1 LYS    23     136.222  88.989  30.400  1.00  0.00            
ATOM    352  HE2 LYS    23     136.749  90.290  31.689  1.00  0.00            
ATOM    353  NZ  LYS    23     138.055  90.021  30.094  1.00  0.00            
ATOM    354  HZ1 LYS    23     138.612  89.390  30.652  1.00  0.00            
ATOM    355  HZ2 LYS    23     138.097  89.750  29.122  1.00  0.00            
ATOM    356  HZ3 LYS    23     138.381  90.968  30.220  1.00  0.00            
ATOM    357  C   LYS    23     133.055  93.743  28.174  1.00  0.00            
ATOM    358  O   LYS    23     131.892  93.556  27.805  1.00  0.00            
ATOM    359  N   GLN    24     133.969  94.388  27.432  1.00  0.00            
ATOM    360  H   GLN    24     134.869  94.611  27.833  1.00  0.00            
ATOM    361  CA  GLN    24     133.813  94.918  26.138  1.00  0.00            
ATOM    362  HA  GLN    24     133.216  94.186  25.594  1.00  0.00            
ATOM    363  CB  GLN    24     133.053  96.238  25.978  1.00  0.00            
ATOM    364  HB1 GLN    24     132.046  96.188  26.390  1.00  0.00            
ATOM    365  HB2 GLN    24     133.039  96.524  24.926  1.00  0.00            
ATOM    366  CG  GLN    24     133.760  97.453  26.639  1.00  0.00            
ATOM    367  HG1 GLN    24     134.833  97.565  26.482  1.00  0.00            
ATOM    368  HG2 GLN    24     133.608  97.533  27.715  1.00  0.00            
ATOM    369  CD  GLN    24     133.099  98.746  26.129  1.00  0.00            
ATOM    370  OE1 GLN    24     133.327  99.309  25.067  1.00  0.00            
ATOM    371  NE2 GLN    24     132.086  99.244  26.855  1.00  0.00            
ATOM    372 HE21 GLN    24     131.985  98.867  27.787  1.00  0.00            
ATOM    373 HE22 GLN    24     131.670 100.158  26.743  1.00  0.00            
ATOM    374  C   GLN    24     135.161  94.773  25.380  1.00  0.00            
ATOM    375  O   GLN    24     136.243  95.083  25.948  1.00  0.00            
ATOM    376  N   GLY    25     135.106  94.339  24.077  1.00  0.00            
ATOM    377  H   GLY    25     134.289  93.988  23.598  1.00  0.00            
ATOM    378  CA  GLY    25     136.299  94.277  23.311  1.00  0.00            
ATOM    379  HA1 GLY    25     136.064  93.703  22.414  1.00  0.00            
ATOM    380  HA2 GLY    25     137.003  93.661  23.871  1.00  0.00            
ATOM    381  C   GLY    25     136.878  95.626  22.808  1.00  0.00            
ATOM    382  O   GLY    25     136.145  96.437  22.259  1.00  0.00            
ATOM    383  N   VAL    26     138.199  95.758  22.974  1.00  0.00            
ATOM    384  H   VAL    26     138.715  95.211  23.648  1.00  0.00            
ATOM    385  CA  VAL    26     138.948  96.880  22.490  1.00  0.00            
ATOM    386  HA  VAL    26     138.423  97.698  21.997  1.00  0.00            
ATOM    387  CB  VAL    26     139.529  97.614  23.732  1.00  0.00            
ATOM    388  HB  VAL    26     140.097  96.948  24.382  1.00  0.00            
ATOM    389  CG1 VAL    26     140.435  98.658  23.097  1.00  0.00            
ATOM    390 HG11 VAL    26     139.835  99.173  22.347  1.00  0.00            
ATOM    391 HG12 VAL    26     140.723  99.246  23.969  1.00  0.00            
ATOM    392 HG13 VAL    26     141.245  98.112  22.613  1.00  0.00            
ATOM    393  CG2 VAL    26     138.327  98.250  24.500  1.00  0.00            
ATOM    394 HG21 VAL    26     137.681  97.463  24.888  1.00  0.00            
ATOM    395 HG22 VAL    26     138.753  98.852  25.303  1.00  0.00            
ATOM    396 HG23 VAL    26     137.760  98.897  23.830  1.00  0.00            
ATOM    397  C   VAL    26     140.039  96.263  21.546  1.00  0.00            
ATOM    398  O   VAL    26     140.724  95.395  22.029  1.00  0.00            
ATOM    399  N   ALA    27     140.266  96.820  20.327  1.00  0.00            
ATOM    400  H   ALA    27     139.621  97.564  20.100  1.00  0.00            
ATOM    401  CA  ALA    27     141.420  96.576  19.458  1.00  0.00            
ATOM    402  HA  ALA    27     141.703  95.527  19.538  1.00  0.00            
ATOM    403  CB  ALA    27     140.903  96.675  18.030  1.00  0.00            
ATOM    404  HB1 ALA    27     140.104  95.934  18.008  1.00  0.00            
ATOM    405  HB2 ALA    27     140.354  97.606  17.887  1.00  0.00            
ATOM    406  HB3 ALA    27     141.606  96.377  17.252  1.00  0.00            
ATOM    407  C   ALA    27     142.580  97.553  19.662  1.00  0.00            
ATOM    408  O   ALA    27     142.372  98.712  19.861  1.00  0.00            
ATOM    409  N   GLU    28     143.795  97.057  19.559  1.00  0.00            
ATOM    410  H   GLU    28     143.931  96.058  19.617  1.00  0.00            
ATOM    411  CA  GLU    28     145.032  97.906  19.611  1.00  0.00            
ATOM    412  HA  GLU    28     145.217  98.081  20.671  1.00  0.00            
ATOM    413  CB  GLU    28     146.228  97.004  19.264  1.00  0.00            
ATOM    414  HB1 GLU    28     146.143  96.660  18.233  1.00  0.00            
ATOM    415  HB2 GLU    28     146.075  96.066  19.799  1.00  0.00            
ATOM    416  CG  GLU    28     147.632  97.593  19.582  1.00  0.00            
ATOM    417  HG1 GLU    28     147.734  98.565  19.098  1.00  0.00            
ATOM    418  HG2 GLU    28     148.398  96.910  19.215  1.00  0.00            
ATOM    419  CD  GLU    28     147.846  97.823  21.051  1.00  0.00            
ATOM    420  OE1 GLU    28     148.916  98.329  21.523  1.00  0.00            
ATOM    421  OE2 GLU    28     146.973  97.495  21.876  1.00  0.00            
ATOM    422  C   GLU    28     145.066  99.254  18.842  1.00  0.00            
ATOM    423  O   GLU    28     145.394 100.294  19.408  1.00  0.00            
ATOM    424  N   ALA    29     144.724  99.170  17.565  1.00  0.00            
ATOM    425  H   ALA    29     144.578  98.264  17.143  1.00  0.00            
ATOM    426  CA  ALA    29     144.655 100.345  16.789  1.00  0.00            
ATOM    427  HA  ALA    29     145.571 100.905  16.974  1.00  0.00            
ATOM    428  CB  ALA    29     144.774  99.875  15.346  1.00  0.00            
ATOM    429  HB1 ALA    29     144.278 100.583  14.682  1.00  0.00            
ATOM    430  HB2 ALA    29     145.813  99.640  15.115  1.00  0.00            
ATOM    431  HB3 ALA    29     144.195  98.983  15.105  1.00  0.00            
ATOM    432  C   ALA    29     143.489 101.332  17.069  1.00  0.00            
ATOM    433  O   ALA    29     143.396 102.368  16.349  1.00  0.00            
ATOM    434  N   ALA    30     142.503 101.112  17.926  1.00  0.00            
ATOM    435  H   ALA    30     142.566 100.217  18.389  1.00  0.00            
ATOM    436  CA  ALA    30     141.516 102.135  18.233  1.00  0.00            
ATOM    437  HA  ALA    30     141.138 102.470  17.267  1.00  0.00            
ATOM    438  CB  ALA    30     140.336 101.448  18.884  1.00  0.00            
ATOM    439  HB1 ALA    30     139.502 102.149  18.927  1.00  0.00            
ATOM    440  HB2 ALA    30     139.898 100.706  18.217  1.00  0.00            
ATOM    441  HB3 ALA    30     140.466 100.993  19.866  1.00  0.00            
ATOM    442  C   ALA    30     142.056 103.307  19.029  1.00  0.00            
ATOM    443  O   ALA    30     142.838 103.038  19.970  1.00  0.00            
ATOM    444  N   GLY    31     141.745 104.519  18.620  1.00  0.00            
ATOM    445  H   GLY    31     141.010 104.616  17.934  1.00  0.00            
ATOM    446  CA  GLY    31     141.977 105.648  19.544  1.00  0.00            
ATOM    447  HA1 GLY    31     141.910 106.562  18.954  1.00  0.00            
ATOM    448  HA2 GLY    31     142.970 105.616  19.994  1.00  0.00            
ATOM    449  C   GLY    31     140.925 105.710  20.659  1.00  0.00            
ATOM    450  O   GLY    31     140.176 104.780  20.948  1.00  0.00            
ATOM    451  N   LYS    32     141.100 106.720  21.499  1.00  0.00            
ATOM    452  H   LYS    32     141.779 107.398  21.182  1.00  0.00            
ATOM    453  CA  LYS    32     140.439 106.830  22.803  1.00  0.00            
ATOM    454  HA  LYS    32     140.391 105.832  23.239  1.00  0.00            
ATOM    455  CB  LYS    32     141.289 107.604  23.760  1.00  0.00            
ATOM    456  HB1 LYS    32     141.125 108.674  23.636  1.00  0.00            
ATOM    457  HB2 LYS    32     142.333 107.335  23.601  1.00  0.00            
ATOM    458  CG  LYS    32     141.001 107.279  25.200  1.00  0.00            
ATOM    459  HG1 LYS    32     141.137 106.218  25.408  1.00  0.00            
ATOM    460  HG2 LYS    32     139.969 107.487  25.484  1.00  0.00            
ATOM    461  CD  LYS    32     142.007 107.965  26.146  1.00  0.00            
ATOM    462  HD1 LYS    32     141.902 109.015  25.871  1.00  0.00            
ATOM    463  HD2 LYS    32     143.040 107.630  26.050  1.00  0.00            
ATOM    464  CE  LYS    32     141.626 107.809  27.647  1.00  0.00            
ATOM    465  HE1 LYS    32     141.996 106.815  27.900  1.00  0.00            
ATOM    466  HE2 LYS    32     140.548 107.779  27.801  1.00  0.00            
ATOM    467  NZ  LYS    32     142.238 108.877  28.385  1.00  0.00            
ATOM    468  HZ1 LYS    32     142.215 108.774  29.389  1.00  0.00            
ATOM    469  HZ2 LYS    32     143.207 108.972  28.116  1.00  0.00            
ATOM    470  HZ3 LYS    32     141.676 109.656  28.070  1.00  0.00            
ATOM    471  C   LYS    32     139.082 107.406  22.845  1.00  0.00            
ATOM    472  O   LYS    32     138.994 108.506  22.374  1.00  0.00            
ATOM    473  N   THR    33     138.063 106.705  23.367  1.00  0.00            
ATOM    474  H   THR    33     138.243 105.813  23.803  1.00  0.00            
ATOM    475  CA  THR    33     136.628 107.128  23.189  1.00  0.00            
ATOM    476  HA  THR    33     136.368 107.218  22.134  1.00  0.00            
ATOM    477  CB  THR    33     135.708 105.985  23.689  1.00  0.00            
ATOM    478  HB  THR    33     136.036 105.722  24.695  1.00  0.00            
ATOM    479  CG2 THR    33     134.266 106.304  23.562  1.00  0.00            
ATOM    480 HG21 THR    33     133.982 106.697  22.586  1.00  0.00            
ATOM    481 HG22 THR    33     133.719 105.385  23.771  1.00  0.00            
ATOM    482 HG23 THR    33     133.993 106.952  24.395  1.00  0.00            
ATOM    483  OG1 THR    33     135.987 104.852  22.910  1.00  0.00            
ATOM    484  HG1 THR    33     135.640 104.177  23.498  1.00  0.00            
ATOM    485  C   THR    33     136.339 108.508  23.799  1.00  0.00            
ATOM    486  O   THR    33     136.394 108.673  25.063  1.00  0.00            
ATOM    487  N   LYS    34     135.887 109.404  22.881  1.00  0.00            
ATOM    488  H   LYS    34     135.773 109.166  21.906  1.00  0.00            
ATOM    489  CA  LYS    34     135.549 110.772  23.312  1.00  0.00            
ATOM    490  HA  LYS    34     136.497 111.159  23.686  1.00  0.00            
ATOM    491  CB  LYS    34     135.364 111.614  22.039  1.00  0.00            
ATOM    492  HB1 LYS    34     134.427 111.369  21.539  1.00  0.00            
ATOM    493  HB2 LYS    34     136.164 111.420  21.325  1.00  0.00            
ATOM    494  CG  LYS    34     135.399 113.060  22.435  1.00  0.00            
ATOM    495  HG1 LYS    34     136.083 113.134  23.281  1.00  0.00            
ATOM    496  HG2 LYS    34     134.391 113.381  22.697  1.00  0.00            
ATOM    497  CD  LYS    34     135.834 113.848  21.190  1.00  0.00            
ATOM    498  HD1 LYS    34     134.970 114.024  20.550  1.00  0.00            
ATOM    499  HD2 LYS    34     136.668 113.398  20.652  1.00  0.00            
ATOM    500  CE  LYS    34     136.335 115.237  21.701  1.00  0.00            
ATOM    501  HE1 LYS    34     137.291 115.117  22.210  1.00  0.00            
ATOM    502  HE2 LYS    34     135.605 115.644  22.400  1.00  0.00            
ATOM    503  NZ  LYS    34     136.630 116.217  20.685  1.00  0.00            
ATOM    504  HZ1 LYS    34     137.167 116.996  21.040  1.00  0.00            
ATOM    505  HZ2 LYS    34     137.112 115.772  19.917  1.00  0.00            
ATOM    506  HZ3 LYS    34     135.797 116.610  20.271  1.00  0.00            
ATOM    507  C   LYS    34     134.372 110.877  24.310  1.00  0.00            
ATOM    508  O   LYS    34     133.276 110.474  23.956  1.00  0.00            
ATOM    509  N   GLU    35     134.668 111.332  25.524  1.00  0.00            
ATOM    510  H   GLU    35     135.638 111.603  25.603  1.00  0.00            
ATOM    511  CA  GLU    35     133.815 111.146  26.706  1.00  0.00            
ATOM    512  HA  GLU    35     133.217 110.261  26.490  1.00  0.00            
ATOM    513  CB  GLU    35     134.616 110.750  27.877  1.00  0.00            
ATOM    514  HB1 GLU    35     135.108 109.815  27.609  1.00  0.00            
ATOM    515  HB2 GLU    35     133.910 110.572  28.688  1.00  0.00            
ATOM    516  CG  GLU    35     135.662 111.829  28.332  1.00  0.00            
ATOM    517  HG1 GLU    35     135.281 112.832  28.142  1.00  0.00            
ATOM    518  HG2 GLU    35     136.513 111.630  27.680  1.00  0.00            
ATOM    519  CD  GLU    35     136.104 111.653  29.779  1.00  0.00            
ATOM    520  OE1 GLU    35     136.617 110.559  30.126  1.00  0.00            
ATOM    521  OE2 GLU    35     135.767 112.530  30.583  1.00  0.00            
ATOM    522  C   GLU    35     132.902 112.323  26.998  1.00  0.00            
ATOM    523  O   GLU    35     133.105 113.467  26.562  1.00  0.00            
ATOM    524  N   GLY    36     131.833 112.115  27.808  1.00  0.00            
ATOM    525  H   GLY    36     131.522 111.178  28.020  1.00  0.00            
ATOM    526  CA  GLY    36     130.973 113.189  28.288  1.00  0.00            
ATOM    527  HA1 GLY    36     131.697 113.989  28.443  1.00  0.00            
ATOM    528  HA2 GLY    36     130.501 112.988  29.250  1.00  0.00            
ATOM    529  C   GLY    36     129.948 113.855  27.286  1.00  0.00            
ATOM    530  O   GLY    36     128.709 113.942  27.523  1.00  0.00            
ATOM    531  N   VAL    37     130.420 114.166  26.070  1.00  0.00            
ATOM    532  H   VAL    37     131.389 114.046  25.812  1.00  0.00            
ATOM    533  CA  VAL    37     129.711 115.050  25.160  1.00  0.00            
ATOM    534  HA  VAL    37     129.449 115.881  25.815  1.00  0.00            
ATOM    535  CB  VAL    37     130.565 115.750  24.115  1.00  0.00            
ATOM    536  HB  VAL    37     129.898 116.162  23.357  1.00  0.00            
ATOM    537  CG1 VAL    37     131.445 116.796  24.804  1.00  0.00            
ATOM    538 HG11 VAL    37     130.876 117.465  25.449  1.00  0.00            
ATOM    539 HG12 VAL    37     132.157 116.219  25.395  1.00  0.00            
ATOM    540 HG13 VAL    37     131.896 117.406  24.022  1.00  0.00            
ATOM    541  CG2 VAL    37     131.490 114.878  23.262  1.00  0.00            
ATOM    542 HG21 VAL    37     131.003 114.043  22.759  1.00  0.00            
ATOM    543 HG22 VAL    37     131.936 115.554  22.532  1.00  0.00            
ATOM    544 HG23 VAL    37     132.428 114.586  23.735  1.00  0.00            
ATOM    545  C   VAL    37     128.378 114.564  24.664  1.00  0.00            
ATOM    546  O   VAL    37     127.467 115.365  24.656  1.00  0.00            
ATOM    547  N   LEU    38     128.217 113.299  24.227  1.00  0.00            
ATOM    548  H   LEU    38     129.035 112.712  24.148  1.00  0.00            
ATOM    549  CA  LEU    38     126.890 112.672  23.927  1.00  0.00            
ATOM    550  HA  LEU    38     126.387 113.428  23.325  1.00  0.00            
ATOM    551  CB  LEU    38     127.092 111.351  23.107  1.00  0.00            
ATOM    552  HB1 LEU    38     126.160 110.792  23.029  1.00  0.00            
ATOM    553  HB2 LEU    38     127.708 110.710  23.738  1.00  0.00            
ATOM    554  CG  LEU    38     127.827 111.542  21.791  1.00  0.00            
ATOM    555  HG  LEU    38     128.810 111.987  21.949  1.00  0.00            
ATOM    556  CD1 LEU    38     127.997 110.196  21.167  1.00  0.00            
ATOM    557 HD11 LEU    38     128.486 109.568  21.912  1.00  0.00            
ATOM    558 HD12 LEU    38     127.035 109.731  20.953  1.00  0.00            
ATOM    559 HD13 LEU    38     128.647 110.422  20.322  1.00  0.00            
ATOM    560  CD2 LEU    38     127.003 112.337  20.781  1.00  0.00            
ATOM    561 HD21 LEU    38     127.493 112.685  19.871  1.00  0.00            
ATOM    562 HD22 LEU    38     126.062 111.840  20.547  1.00  0.00            
ATOM    563 HD23 LEU    38     126.708 113.279  21.244  1.00  0.00            
ATOM    564  C   LEU    38     125.817 112.479  25.008  1.00  0.00            
ATOM    565  O   LEU    38     124.671 112.171  24.631  1.00  0.00            
ATOM    566  N   TYR    39     126.123 112.852  26.239  1.00  0.00            
ATOM    567  H   TYR    39     127.072 113.066  26.511  1.00  0.00            
ATOM    568  CA  TYR    39     125.235 112.596  27.352  1.00  0.00            
ATOM    569  HA  TYR    39     124.266 112.223  27.021  1.00  0.00            
ATOM    570  CB  TYR    39     125.838 111.522  28.234  1.00  0.00            
ATOM    571  HB1 TYR    39     125.200 111.469  29.117  1.00  0.00            
ATOM    572  HB2 TYR    39     126.781 111.823  28.690  1.00  0.00            
ATOM    573  CG  TYR    39     125.884 110.077  27.714  1.00  0.00            
ATOM    574  CD1 TYR    39     126.967 109.206  28.043  1.00  0.00            
ATOM    575  HD1 TYR    39     127.738 109.493  28.743  1.00  0.00            
ATOM    576  CE1 TYR    39     127.062 107.917  27.449  1.00  0.00            
ATOM    577  HE1 TYR    39     127.940 107.309  27.611  1.00  0.00            
ATOM    578  CZ  TYR    39     125.968 107.398  26.667  1.00  0.00            
ATOM    579  OH  TYR    39     125.968 106.124  26.135  1.00  0.00            
ATOM    580  HH  TYR    39     125.075 105.918  25.848  1.00  0.00            
ATOM    581  CE2 TYR    39     124.839 108.216  26.450  1.00  0.00            
ATOM    582  HE2 TYR    39     123.990 107.934  25.844  1.00  0.00            
ATOM    583  CD2 TYR    39     124.780 109.515  26.993  1.00  0.00            
ATOM    584  HD2 TYR    39     123.887 110.078  26.763  1.00  0.00            
ATOM    585  C   TYR    39     124.966 113.970  28.193  1.00  0.00            
ATOM    586  O   TYR    39     125.151 115.059  27.695  1.00  0.00            
ATOM    587  N   VAL    40     124.477 113.869  29.471  1.00  0.00            
ATOM    588  H   VAL    40     124.327 112.893  29.686  1.00  0.00            
ATOM    589  CA  VAL    40     124.086 114.941  30.427  1.00  0.00            
ATOM    590  HA  VAL    40     124.560 115.840  30.033  1.00  0.00            
ATOM    591  CB  VAL    40     122.499 115.050  30.520  1.00  0.00            
ATOM    592  HB  VAL    40     122.088 114.135  30.947  1.00  0.00            
ATOM    593  CG1 VAL    40     122.183 116.223  31.492  1.00  0.00            
ATOM    594 HG11 VAL    40     122.725 117.153  31.321  1.00  0.00            
ATOM    595 HG12 VAL    40     121.118 116.455  31.497  1.00  0.00            
ATOM    596 HG13 VAL    40     122.335 115.862  32.509  1.00  0.00            
ATOM    597  CG2 VAL    40     121.860 115.422  29.167  1.00  0.00            
ATOM    598 HG21 VAL    40     121.676 114.424  28.767  1.00  0.00            
ATOM    599 HG22 VAL    40     120.883 115.856  29.379  1.00  0.00            
ATOM    600 HG23 VAL    40     122.538 115.935  28.485  1.00  0.00            
ATOM    601  C   VAL    40     124.640 114.635  31.775  1.00  0.00            
ATOM    602  O   VAL    40     124.338 113.679  32.507  1.00  0.00            
ATOM    603  N   GLY    41     125.732 115.311  32.151  1.00  0.00            
ATOM    604  H   GLY    41     126.067 115.982  31.475  1.00  0.00            
ATOM    605  CA  GLY    41     126.667 115.248  33.317  1.00  0.00            
ATOM    606  HA1 GLY    41     127.443 115.985  33.109  1.00  0.00            
ATOM    607  HA2 GLY    41     127.126 114.271  33.473  1.00  0.00            
ATOM    608  C   GLY    41     126.136 115.652  34.664  1.00  0.00            
ATOM    609  O   GLY    41     126.858 115.517  35.583  1.00  0.00            
ATOM    610  N   SER    42     124.878 116.052  34.814  1.00  0.00            
ATOM    611  H   SER    42     124.274 116.161  34.012  1.00  0.00            
ATOM    612  CA  SER    42     124.268 116.535  36.069  1.00  0.00            
ATOM    613  HA  SER    42     124.876 116.211  36.914  1.00  0.00            
ATOM    614  CB  SER    42     124.187 118.097  35.944  1.00  0.00            
ATOM    615  HB1 SER    42     125.127 118.512  35.583  1.00  0.00            
ATOM    616  HB2 SER    42     124.070 118.585  36.912  1.00  0.00            
ATOM    617  OG  SER    42     123.097 118.532  35.135  1.00  0.00            
ATOM    618  HG  SER    42     123.438 119.307  34.683  1.00  0.00            
ATOM    619  C   SER    42     122.864 115.903  36.258  1.00  0.00            
ATOM    620  O   SER    42     122.381 115.117  35.429  1.00  0.00            
ATOM    621  N   LYS    43     122.067 116.106  37.307  1.00  0.00            
ATOM    622  H   LYS    43     122.426 116.649  38.079  1.00  0.00            
ATOM    623  CA  LYS    43     120.737 115.460  37.425  1.00  0.00            
ATOM    624  HA  LYS    43     120.563 115.022  36.442  1.00  0.00            
ATOM    625  CB  LYS    43     120.757 114.297  38.467  1.00  0.00            
ATOM    626  HB1 LYS    43     119.741 113.928  38.605  1.00  0.00            
ATOM    627  HB2 LYS    43     121.071 114.726  39.419  1.00  0.00            
ATOM    628  CG  LYS    43     121.696 113.107  38.028  1.00  0.00            
ATOM    629  HG1 LYS    43     122.669 113.551  37.818  1.00  0.00            
ATOM    630  HG2 LYS    43     121.195 112.704  37.147  1.00  0.00            
ATOM    631  CD  LYS    43     121.878 111.915  39.083  1.00  0.00            
ATOM    632  HD1 LYS    43     120.926 111.435  39.310  1.00  0.00            
ATOM    633  HD2 LYS    43     122.246 112.473  39.944  1.00  0.00            
ATOM    634  CE  LYS    43     122.999 110.896  38.781  1.00  0.00            
ATOM    635  HE1 LYS    43     122.875 109.969  39.342  1.00  0.00            
ATOM    636  HE2 LYS    43     123.962 111.337  39.037  1.00  0.00            
ATOM    637  NZ  LYS    43     123.037 110.546  37.377  1.00  0.00            
ATOM    638  HZ1 LYS    43     123.704 109.791  37.305  1.00  0.00            
ATOM    639  HZ2 LYS    43     122.127 110.253  37.052  1.00  0.00            
ATOM    640  HZ3 LYS    43     123.393 111.333  36.853  1.00  0.00            
ATOM    641  C   LYS    43     119.529 116.462  37.420  1.00  0.00            
ATOM    642  O   LYS    43     119.712 117.621  37.709  1.00  0.00            
ATOM    643  N   THR    44     118.334 115.986  37.000  1.00  0.00            
ATOM    644  H   THR    44     118.361 115.025  36.692  1.00  0.00            
ATOM    645  CA  THR    44     117.078 116.775  36.856  1.00  0.00            
ATOM    646  HA  THR    44     117.351 117.629  36.237  1.00  0.00            
ATOM    647  CB  THR    44     116.061 115.943  36.109  1.00  0.00            
ATOM    648  HB  THR    44     115.160 116.539  35.963  1.00  0.00            
ATOM    649  CG2 THR    44     116.350 115.410  34.662  1.00  0.00            
ATOM    650 HG21 THR    44     116.502 114.353  34.883  1.00  0.00            
ATOM    651 HG22 THR    44     115.420 115.597  34.124  1.00  0.00            
ATOM    652 HG23 THR    44     117.214 115.887  34.200  1.00  0.00            
ATOM    653  OG1 THR    44     115.624 114.847  36.897  1.00  0.00            
ATOM    654  HG1 THR    44     115.025 114.339  36.344  1.00  0.00            
ATOM    655  C   THR    44     116.531 117.318  38.198  1.00  0.00            
ATOM    656  O   THR    44     116.097 118.461  38.205  1.00  0.00            
ATOM    657  N   LYS    45     116.605 116.521  39.272  1.00  0.00            
ATOM    658  H   LYS    45     117.064 115.658  39.014  1.00  0.00            
ATOM    659  CA  LYS    45     116.353 116.896  40.670  1.00  0.00            
ATOM    660  HA  LYS    45     115.618 117.696  40.582  1.00  0.00            
ATOM    661  CB  LYS    45     115.605 115.663  41.394  1.00  0.00            
ATOM    662  HB1 LYS    45     115.380 115.947  42.422  1.00  0.00            
ATOM    663  HB2 LYS    45     116.404 114.952  41.605  1.00  0.00            
ATOM    664  CG  LYS    45     114.409 114.963  40.701  1.00  0.00            
ATOM    665  HG1 LYS    45     114.184 114.053  41.258  1.00  0.00            
ATOM    666  HG2 LYS    45     114.700 114.564  39.729  1.00  0.00            
ATOM    667  CD  LYS    45     113.189 115.786  40.534  1.00  0.00            
ATOM    668  HD1 LYS    45     113.403 116.720  40.015  1.00  0.00            
ATOM    669  HD2 LYS    45     112.782 116.035  41.514  1.00  0.00            
ATOM    670  CE  LYS    45     112.032 115.144  39.812  1.00  0.00            
ATOM    671  HE1 LYS    45     111.995 114.170  40.300  1.00  0.00            
ATOM    672  HE2 LYS    45     112.361 114.954  38.790  1.00  0.00            
ATOM    673  NZ  LYS    45     110.835 115.928  39.805  1.00  0.00            
ATOM    674  HZ1 LYS    45     110.595 116.097  40.772  1.00  0.00            
ATOM    675  HZ2 LYS    45     111.055 116.858  39.478  1.00  0.00            
ATOM    676  HZ3 LYS    45     110.144 115.570  39.162  1.00  0.00            
ATOM    677  C   LYS    45     117.600 117.391  41.452  1.00  0.00            
ATOM    678  O   LYS    45     118.633 116.669  41.354  1.00  0.00            
ATOM    679  N   GLU    46     117.562 118.512  42.186  1.00  0.00            
ATOM    680  H   GLU    46     116.834 119.198  42.043  1.00  0.00            
ATOM    681  CA  GLU    46     118.581 119.034  43.087  1.00  0.00            
ATOM    682  HA  GLU    46     119.300 118.243  43.303  1.00  0.00            
ATOM    683  CB  GLU    46     119.330 120.175  42.494  1.00  0.00            
ATOM    684  HB1 GLU    46     119.623 119.843  41.498  1.00  0.00            
ATOM    685  HB2 GLU    46     120.280 120.474  42.935  1.00  0.00            
ATOM    686  CG  GLU    46     118.464 121.443  42.293  1.00  0.00            
ATOM    687  HG1 GLU    46     118.283 121.898  43.267  1.00  0.00            
ATOM    688  HG2 GLU    46     117.502 121.163  41.865  1.00  0.00            
ATOM    689  CD  GLU    46     119.005 122.651  41.431  1.00  0.00            
ATOM    690  OE1 GLU    46     118.186 123.579  41.139  1.00  0.00            
ATOM    691  OE2 GLU    46     120.189 122.643  40.938  1.00  0.00            
ATOM    692  C   GLU    46     118.044 119.378  44.418  1.00  0.00            
ATOM    693  O   GLU    46     116.914 119.828  44.579  1.00  0.00            
ATOM    694  N   GLY    47     118.859 119.238  45.458  1.00  0.00            
ATOM    695  H   GLY    47     119.728 118.735  45.345  1.00  0.00            
ATOM    696  CA  GLY    47     118.353 119.423  46.865  1.00  0.00            
ATOM    697  HA1 GLY    47     119.096 119.097  47.594  1.00  0.00            
ATOM    698  HA2 GLY    47     117.486 118.765  46.926  1.00  0.00            
ATOM    699  C   GLY    47     117.774 120.797  47.287  1.00  0.00            
ATOM    700  O   GLY    47     116.748 120.850  47.912  1.00  0.00            
ATOM    701  N   VAL    48     118.319 121.940  46.822  1.00  0.00            
ATOM    702  H   VAL    48     119.141 121.882  46.237  1.00  0.00            
ATOM    703  CA  VAL    48     117.729 123.266  47.212  1.00  0.00            
ATOM    704  HA  VAL    48     117.610 123.197  48.293  1.00  0.00            
ATOM    705  CB  VAL    48     118.671 124.447  47.054  1.00  0.00            
ATOM    706  HB  VAL    48     118.117 125.302  47.442  1.00  0.00            
ATOM    707  CG1 VAL    48     119.832 124.411  48.078  1.00  0.00            
ATOM    708 HG11 VAL    48     120.280 125.370  48.338  1.00  0.00            
ATOM    709 HG12 VAL    48     119.334 124.142  49.009  1.00  0.00            
ATOM    710 HG13 VAL    48     120.420 123.518  47.863  1.00  0.00            
ATOM    711  CG2 VAL    48     119.368 124.751  45.696  1.00  0.00            
ATOM    712 HG21 VAL    48     120.217 124.091  45.524  1.00  0.00            
ATOM    713 HG22 VAL    48     118.667 124.563  44.882  1.00  0.00            
ATOM    714 HG23 VAL    48     119.773 125.759  45.603  1.00  0.00            
ATOM    715  C   VAL    48     116.303 123.556  46.614  1.00  0.00            
ATOM    716  O   VAL    48     115.644 124.540  46.906  1.00  0.00            
ATOM    717  N   VAL    49     115.782 122.718  45.679  1.00  0.00            
ATOM    718  H   VAL    49     116.316 121.884  45.483  1.00  0.00            
ATOM    719  CA  VAL    49     114.376 122.890  45.201  1.00  0.00            
ATOM    720  HA  VAL    49     113.902 123.549  45.928  1.00  0.00            
ATOM    721  CB  VAL    49     114.312 123.582  43.821  1.00  0.00            
ATOM    722  HB  VAL    49     113.280 123.501  43.478  1.00  0.00            
ATOM    723  CG1 VAL    49     114.865 124.983  43.741  1.00  0.00            
ATOM    724 HG11 VAL    49     114.479 125.636  44.524  1.00  0.00            
ATOM    725 HG12 VAL    49     115.949 124.930  43.848  1.00  0.00            
ATOM    726 HG13 VAL    49     114.658 125.459  42.783  1.00  0.00            
ATOM    727  CG2 VAL    49     114.965 122.762  42.655  1.00  0.00            
ATOM    728 HG21 VAL    49     115.963 123.126  42.413  1.00  0.00            
ATOM    729 HG22 VAL    49     115.092 121.698  42.855  1.00  0.00            
ATOM    730 HG23 VAL    49     114.334 122.875  41.774  1.00  0.00            
ATOM    731  C   VAL    49     113.596 121.581  45.161  1.00  0.00            
ATOM    732  O   VAL    49     112.396 121.728  45.296  1.00  0.00            
ATOM    733  N   HIE    50     114.120 120.351  45.136  1.00  0.00            
ATOM    734  H   HIE    50     115.088 120.282  44.855  1.00  0.00            
ATOM    735  CA  HIE    50     113.402 119.040  45.279  1.00  0.00            
ATOM    736  HA  HIE    50     112.320 119.166  45.328  1.00  0.00            
ATOM    737  CB  HIE    50     113.732 118.238  43.949  1.00  0.00            
ATOM    738  HB1 HIE    50     113.090 117.372  43.783  1.00  0.00            
ATOM    739  HB2 HIE    50     114.739 117.834  44.049  1.00  0.00            
ATOM    740  CG  HIE    50     113.571 119.111  42.714  1.00  0.00            
ATOM    741  ND1 HIE    50     114.476 119.223  41.629  1.00  0.00            
ATOM    742  CE1 HIE    50     113.930 120.016  40.697  1.00  0.00            
ATOM    743  HE1 HIE    50     114.424 120.313  39.784  1.00  0.00            
ATOM    744  NE2 HIE    50     112.639 120.213  41.063  1.00  0.00            
ATOM    745  HE2 HIE    50     112.010 120.657  40.409  1.00  0.00            
ATOM    746  CD2 HIE    50     112.371 119.727  42.299  1.00  0.00            
ATOM    747  HD2 HIE    50     111.447 119.717  42.858  1.00  0.00            
ATOM    748  C   HIE    50     113.712 118.190  46.531  1.00  0.00            
ATOM    749  O   HIE    50     113.010 117.221  46.790  1.00  0.00            
ATOM    750  N   GLY    51     114.685 118.630  47.382  1.00  0.00            
ATOM    751  H   GLY    51     115.091 119.537  47.204  1.00  0.00            
ATOM    752  CA  GLY    51     114.934 117.886  48.639  1.00  0.00            
ATOM    753  HA1 GLY    51     114.026 117.740  49.225  1.00  0.00            
ATOM    754  HA2 GLY    51     115.589 118.479  49.279  1.00  0.00            
ATOM    755  C   GLY    51     115.374 116.501  48.329  1.00  0.00            
ATOM    756  O   GLY    51     116.304 116.379  47.536  1.00  0.00            
ATOM    757  N   VAL    52     114.748 115.617  49.044  1.00  0.00            
ATOM    758  H   VAL    52     114.126 115.953  49.765  1.00  0.00            
ATOM    759  CA  VAL    52     114.983 114.182  49.000  1.00  0.00            
ATOM    760  HA  VAL    52     115.899 114.065  48.422  1.00  0.00            
ATOM    761  CB  VAL    52     115.401 113.572  50.297  1.00  0.00            
ATOM    762  HB  VAL    52     115.322 112.492  50.170  1.00  0.00            
ATOM    763  CG1 VAL    52     116.862 113.951  50.570  1.00  0.00            
ATOM    764 HG11 VAL    52     117.551 113.572  49.815  1.00  0.00            
ATOM    765 HG12 VAL    52     116.935 115.033  50.681  1.00  0.00            
ATOM    766 HG13 VAL    52     117.167 113.562  51.541  1.00  0.00            
ATOM    767  CG2 VAL    52     114.554 113.964  51.521  1.00  0.00            
ATOM    768 HG21 VAL    52     114.731 115.018  51.734  1.00  0.00            
ATOM    769 HG22 VAL    52     113.510 113.705  51.344  1.00  0.00            
ATOM    770 HG23 VAL    52     114.816 113.481  52.463  1.00  0.00            
ATOM    771  C   VAL    52     113.842 113.486  48.201  1.00  0.00            
ATOM    772  O   VAL    52     113.342 112.489  48.654  1.00  0.00            
ATOM    773  N   ALA    53     113.485 113.957  47.041  1.00  0.00            
ATOM    774  H   ALA    53     114.017 114.784  46.808  1.00  0.00            
ATOM    775  CA  ALA    53     112.366 113.573  46.179  1.00  0.00            
ATOM    776  HA  ALA    53     111.520 113.925  46.770  1.00  0.00            
ATOM    777  CB  ALA    53     112.313 114.457  44.901  1.00  0.00            
ATOM    778  HB1 ALA    53     113.126 114.117  44.260  1.00  0.00            
ATOM    779  HB2 ALA    53     111.358 114.272  44.410  1.00  0.00            
ATOM    780  HB3 ALA    53     112.336 115.494  45.237  1.00  0.00            
ATOM    781  C   ALA    53     112.181 112.080  45.859  1.00  0.00            
ATOM    782  O   ALA    53     111.045 111.572  45.912  1.00  0.00            
ATOM    783  N   THR    54     113.304 111.397  45.614  1.00  0.00            
ATOM    784  H   THR    54     114.145 111.930  45.447  1.00  0.00            
ATOM    785  CA  THR    54     113.349 109.989  45.320  1.00  0.00            
ATOM    786  HA  THR    54     112.738 109.728  44.456  1.00  0.00            
ATOM    787  CB  THR    54     114.787 109.617  44.959  1.00  0.00            
ATOM    788  HB  THR    54     114.938 108.542  45.068  1.00  0.00            
ATOM    789  CG2 THR    54     115.360 110.125  43.627  1.00  0.00            
ATOM    790 HG21 THR    54     114.672 109.802  42.845  1.00  0.00            
ATOM    791 HG22 THR    54     115.473 111.203  43.514  1.00  0.00            
ATOM    792 HG23 THR    54     116.263 109.537  43.462  1.00  0.00            
ATOM    793  OG1 THR    54     115.604 110.258  45.841  1.00  0.00            
ATOM    794  HG1 THR    54     116.482 110.067  45.502  1.00  0.00            
ATOM    795  C   THR    54     112.892 109.068  46.446  1.00  0.00            
ATOM    796  O   THR    54     112.638 107.863  46.206  1.00  0.00            
ATOM    797  N   VAL    55     112.621 109.548  47.658  1.00  0.00            
ATOM    798  H   VAL    55     112.836 110.519  47.830  1.00  0.00            
ATOM    799  CA  VAL    55     112.040 108.750  48.818  1.00  0.00            
ATOM    800  HA  VAL    55     112.570 107.805  48.932  1.00  0.00            
ATOM    801  CB  VAL    55     112.195 109.555  50.177  1.00  0.00            
ATOM    802  HB  VAL    55     111.776 110.561  50.192  1.00  0.00            
ATOM    803  CG1 VAL    55     111.454 108.863  51.266  1.00  0.00            
ATOM    804 HG11 VAL    55     110.385 108.867  51.052  1.00  0.00            
ATOM    805 HG12 VAL    55     111.808 107.833  51.292  1.00  0.00            
ATOM    806 HG13 VAL    55     111.565 109.351  52.235  1.00  0.00            
ATOM    807  CG2 VAL    55     113.685 109.645  50.640  1.00  0.00            
ATOM    808 HG21 VAL    55     113.705 110.196  51.580  1.00  0.00            
ATOM    809 HG22 VAL    55     114.106 108.655  50.815  1.00  0.00            
ATOM    810 HG23 VAL    55     114.342 110.113  49.906  1.00  0.00            
ATOM    811  C   VAL    55     110.606 108.469  48.363  1.00  0.00            
ATOM    812  O   VAL    55     110.129 107.300  48.308  1.00  0.00            
ATOM    813  N   ALA    56     109.792 109.505  48.122  1.00  0.00            
ATOM    814  H   ALA    56     110.087 110.467  48.214  1.00  0.00            
ATOM    815  CA  ALA    56     108.455 109.438  47.536  1.00  0.00            
ATOM    816  HA  ALA    56     107.883 108.909  48.299  1.00  0.00            
ATOM    817  CB  ALA    56     107.896 110.802  47.435  1.00  0.00            
ATOM    818  HB1 ALA    56     108.516 111.284  46.679  1.00  0.00            
ATOM    819  HB2 ALA    56     106.848 110.767  47.139  1.00  0.00            
ATOM    820  HB3 ALA    56     107.990 111.242  48.428  1.00  0.00            
ATOM    821  C   ALA    56     108.239 108.645  46.206  1.00  0.00            
ATOM    822  O   ALA    56     107.302 107.879  46.072  1.00  0.00            
ATOM    823  N   GLU    57     109.196 108.659  45.199  1.00  0.00            
ATOM    824  H   GLU    57     109.858 109.406  45.351  1.00  0.00            
ATOM    825  CA  GLU    57     109.254 107.947  43.957  1.00  0.00            
ATOM    826  HA  GLU    57     108.267 108.036  43.503  1.00  0.00            
ATOM    827  CB  GLU    57     110.112 108.748  42.922  1.00  0.00            
ATOM    828  HB1 GLU    57     111.173 108.635  43.144  1.00  0.00            
ATOM    829  HB2 GLU    57     109.624 109.723  42.900  1.00  0.00            
ATOM    830  CG  GLU    57     109.965 108.174  41.527  1.00  0.00            
ATOM    831  HG1 GLU    57     108.885 108.317  41.482  1.00  0.00            
ATOM    832  HG2 GLU    57     110.177 107.105  41.538  1.00  0.00            
ATOM    833  CD  GLU    57     110.796 108.691  40.410  1.00  0.00            
ATOM    834  OE1 GLU    57     111.727 109.475  40.592  1.00  0.00            
ATOM    835  OE2 GLU    57     110.495 108.336  39.238  1.00  0.00            
ATOM    836  C   GLU    57     109.678 106.474  44.104  1.00  0.00            
ATOM    837  O   GLU    57     109.168 105.605  43.428  1.00  0.00            
ATOM    838  N   LYS    58     110.487 106.129  45.144  1.00  0.00            
ATOM    839  H   LYS    58     111.081 106.843  45.539  1.00  0.00            
ATOM    840  CA  LYS    58     110.639 104.745  45.590  1.00  0.00            
ATOM    841  HA  LYS    58     110.923 104.204  44.687  1.00  0.00            
ATOM    842  CB  LYS    58     111.791 104.662  46.591  1.00  0.00            
ATOM    843  HB1 LYS    58     111.521 105.264  47.458  1.00  0.00            
ATOM    844  HB2 LYS    58     112.605 105.176  46.080  1.00  0.00            
ATOM    845  CG  LYS    58     112.317 103.259  47.011  1.00  0.00            
ATOM    846  HG1 LYS    58     112.631 102.779  46.084  1.00  0.00            
ATOM    847  HG2 LYS    58     111.470 102.661  47.349  1.00  0.00            
ATOM    848  CD  LYS    58     113.424 103.107  48.030  1.00  0.00            
ATOM    849  HD1 LYS    58     113.134 103.617  48.949  1.00  0.00            
ATOM    850  HD2 LYS    58     114.297 103.457  47.480  1.00  0.00            
ATOM    851  CE  LYS    58     113.661 101.661  48.224  1.00  0.00            
ATOM    852  HE1 LYS    58     114.108 101.309  47.294  1.00  0.00            
ATOM    853  HE2 LYS    58     112.733 101.136  48.450  1.00  0.00            
ATOM    854  NZ  LYS    58     114.680 101.413  49.307  1.00  0.00            
ATOM    855  HZ1 LYS    58     115.586 101.802  49.085  1.00  0.00            
ATOM    856  HZ2 LYS    58     114.419 101.779  50.212  1.00  0.00            
ATOM    857  HZ3 LYS    58     114.918 100.461  49.548  1.00  0.00            
ATOM    858  C   LYS    58     109.337 104.141  46.209  1.00  0.00            
ATOM    859  O   LYS    58     109.040 102.956  46.036  1.00  0.00            
ATOM    860  N   THR    59     108.598 104.886  47.023  1.00  0.00            
ATOM    861  H   THR    59     109.021 105.781  47.222  1.00  0.00            
ATOM    862  CA  THR    59     107.248 104.487  47.456  1.00  0.00            
ATOM    863  HA  THR    59     107.337 103.457  47.802  1.00  0.00            
ATOM    864  CB  THR    59     106.678 105.381  48.575  1.00  0.00            
ATOM    865  HB  THR    59     106.622 106.397  48.183  1.00  0.00            
ATOM    866  CG2 THR    59     105.349 104.789  49.037  1.00  0.00            
ATOM    867 HG21 THR    59     104.822 105.351  49.808  1.00  0.00            
ATOM    868 HG22 THR    59     104.723 104.716  48.147  1.00  0.00            
ATOM    869 HG23 THR    59     105.525 103.852  49.565  1.00  0.00            
ATOM    870  OG1 THR    59     107.550 105.400  49.733  1.00  0.00            
ATOM    871  HG1 THR    59     107.290 106.057  50.382  1.00  0.00            
ATOM    872  C   THR    59     106.280 104.270  46.268  1.00  0.00            
ATOM    873  O   THR    59     105.865 103.129  46.094  1.00  0.00            
ATOM    874  N   LYS    60     105.992 105.286  45.447  1.00  0.00            
ATOM    875  H   LYS    60     106.563 106.117  45.494  1.00  0.00            
ATOM    876  CA  LYS    60     105.138 105.218  44.248  1.00  0.00            
ATOM    877  HA  LYS    60     104.120 105.153  44.632  1.00  0.00            
ATOM    878  CB  LYS    60     105.262 106.633  43.531  1.00  0.00            
ATOM    879  HB1 LYS    60     106.203 106.751  42.993  1.00  0.00            
ATOM    880  HB2 LYS    60     105.256 107.452  44.250  1.00  0.00            
ATOM    881  CG  LYS    60     104.083 106.825  42.637  1.00  0.00            
ATOM    882  HG1 LYS    60     103.169 107.045  43.189  1.00  0.00            
ATOM    883  HG2 LYS    60     103.907 105.973  41.980  1.00  0.00            
ATOM    884  CD  LYS    60     104.404 108.094  41.804  1.00  0.00            
ATOM    885  HD1 LYS    60     104.687 108.971  42.387  1.00  0.00            
ATOM    886  HD2 LYS    60     103.515 108.350  41.227  1.00  0.00            
ATOM    887  CE  LYS    60     105.535 107.880  40.756  1.00  0.00            
ATOM    888  HE1 LYS    60     105.189 107.045  40.147  1.00  0.00            
ATOM    889  HE2 LYS    60     106.502 107.663  41.211  1.00  0.00            
ATOM    890  NZ  LYS    60     105.680 109.079  39.884  1.00  0.00            
ATOM    891  HZ1 LYS    60     106.371 108.961  39.157  1.00  0.00            
ATOM    892  HZ2 LYS    60     104.813 109.300  39.415  1.00  0.00            
ATOM    893  HZ3 LYS    60     106.012 109.888  40.389  1.00  0.00            
ATOM    894  C   LYS    60     105.444 104.040  43.307  1.00  0.00            
ATOM    895  O   LYS    60     104.525 103.266  43.024  1.00  0.00            
ATOM    896  N   GLU    61     106.724 103.853  42.918  1.00  0.00            
ATOM    897  H   GLU    61     107.407 104.565  43.131  1.00  0.00            
ATOM    898  CA  GLU    61     107.206 102.614  42.203  1.00  0.00            
ATOM    899  HA  GLU    61     106.637 102.546  41.276  1.00  0.00            
ATOM    900  CB  GLU    61     108.677 102.893  41.798  1.00  0.00            
ATOM    901  HB1 GLU    61     109.291 102.880  42.699  1.00  0.00            
ATOM    902  HB2 GLU    61     108.846 103.902  41.423  1.00  0.00            
ATOM    903  CG  GLU    61     109.184 101.876  40.725  1.00  0.00            
ATOM    904  HG1 GLU    61     109.199 100.839  41.060  1.00  0.00            
ATOM    905  HG2 GLU    61     110.233 102.055  40.486  1.00  0.00            
ATOM    906  CD  GLU    61     108.268 101.892  39.464  1.00  0.00            
ATOM    907  OE1 GLU    61     107.750 102.978  39.037  1.00  0.00            
ATOM    908  OE2 GLU    61     108.048 100.810  38.748  1.00  0.00            
ATOM    909  C   GLU    61     107.027 101.286  42.964  1.00  0.00            
ATOM    910  O   GLU    61     106.598 100.336  42.306  1.00  0.00            
ATOM    911  N   GLN    62     107.300 101.158  44.274  1.00  0.00            
ATOM    912  H   GLN    62     107.661 101.924  44.826  1.00  0.00            
ATOM    913  CA  GLN    62     106.909  99.923  45.040  1.00  0.00            
ATOM    914  HA  GLN    62     107.420  99.079  44.577  1.00  0.00            
ATOM    915  CB  GLN    62     107.444  99.936  46.491  1.00  0.00            
ATOM    916  HB1 GLN    62     106.910  99.311  47.206  1.00  0.00            
ATOM    917  HB2 GLN    62     107.474 100.950  46.890  1.00  0.00            
ATOM    918  CG  GLN    62     108.857  99.441  46.522  1.00  0.00            
ATOM    919  HG1 GLN    62     109.480 100.188  46.030  1.00  0.00            
ATOM    920  HG2 GLN    62     109.002  98.400  46.234  1.00  0.00            
ATOM    921  CD  GLN    62     109.359  99.418  47.981  1.00  0.00            
ATOM    922  OE1 GLN    62     110.280 100.114  48.360  1.00  0.00            
ATOM    923  NE2 GLN    62     108.749  98.586  48.843  1.00  0.00            
ATOM    924 HE21 GLN    62     108.049  97.951  48.490  1.00  0.00            
ATOM    925 HE22 GLN    62     109.073  98.384  49.778  1.00  0.00            
ATOM    926  C   GLN    62     105.392  99.678  45.060  1.00  0.00            
ATOM    927  O   GLN    62     105.012  98.609  44.536  1.00  0.00            
ATOM    928  N   VAL    63     104.513 100.607  45.525  1.00  0.00            
ATOM    929  H   VAL    63     104.824 101.527  45.803  1.00  0.00            
ATOM    930  CA  VAL    63     103.029 100.489  45.571  1.00  0.00            
ATOM    931  HA  VAL    63     102.777  99.614  46.170  1.00  0.00            
ATOM    932  CB  VAL    63     102.395 101.621  46.403  1.00  0.00            
ATOM    933  HB  VAL    63     101.440 101.124  46.575  1.00  0.00            
ATOM    934  CG1 VAL    63     103.051 101.775  47.723  1.00  0.00            
ATOM    935 HG11 VAL    63     102.470 102.527  48.257  1.00  0.00            
ATOM    936 HG12 VAL    63     103.018 100.904  48.378  1.00  0.00            
ATOM    937 HG13 VAL    63     104.076 102.142  47.670  1.00  0.00            
ATOM    938  CG2 VAL    63     102.097 102.963  45.602  1.00  0.00            
ATOM    939 HG21 VAL    63     101.758 102.647  44.615  1.00  0.00            
ATOM    940 HG22 VAL    63     101.280 103.547  46.026  1.00  0.00            
ATOM    941 HG23 VAL    63     102.916 103.652  45.397  1.00  0.00            
ATOM    942  C   VAL    63     102.282 100.292  44.198  1.00  0.00            
ATOM    943  O   VAL    63     101.273  99.622  44.070  1.00  0.00            
ATOM    944  N   THR    64     102.942 100.724  43.076  1.00  0.00            
ATOM    945  H   THR    64     103.837 101.155  43.256  1.00  0.00            
ATOM    946  CA  THR    64     102.473 100.518  41.696  1.00  0.00            
ATOM    947  HA  THR    64     101.412 100.278  41.755  1.00  0.00            
ATOM    948  CB  THR    64     102.713 101.769  40.720  1.00  0.00            
ATOM    949  HB  THR    64     102.398 101.373  39.755  1.00  0.00            
ATOM    950  CG2 THR    64     101.727 102.850  41.009  1.00  0.00            
ATOM    951 HG21 THR    64     101.782 103.250  42.021  1.00  0.00            
ATOM    952 HG22 THR    64     101.575 103.601  40.234  1.00  0.00            
ATOM    953 HG23 THR    64     100.754 102.359  41.004  1.00  0.00            
ATOM    954  OG1 THR    64     103.983 102.309  40.624  1.00  0.00            
ATOM    955  HG1 THR    64     104.179 102.672  41.491  1.00  0.00            
ATOM    956  C   THR    64     102.892  99.165  41.029  1.00  0.00            
ATOM    957  O   THR    64     102.014  98.472  40.497  1.00  0.00            
ATOM    958  N   ASN    65     104.168  98.840  41.031  1.00  0.00            
ATOM    959  H   ASN    65     104.866  99.461  41.414  1.00  0.00            
ATOM    960  CA  ASN    65     104.697  97.900  40.132  1.00  0.00            
ATOM    961  HA  ASN    65     103.838  97.380  39.707  1.00  0.00            
ATOM    962  CB  ASN    65     105.578  98.581  39.144  1.00  0.00            
ATOM    963  HB1 ASN    65     105.775  97.857  38.353  1.00  0.00            
ATOM    964  HB2 ASN    65     106.572  98.831  39.515  1.00  0.00            
ATOM    965  CG  ASN    65     104.731  99.672  38.427  1.00  0.00            
ATOM    966  OD1 ASN    65     103.589  99.499  37.996  1.00  0.00            
ATOM    967  ND2 ASN    65     105.342 100.812  38.297  1.00  0.00            
ATOM    968 HD21 ASN    65     106.237 101.016  38.717  1.00  0.00            
ATOM    969 HD22 ASN    65     104.938 101.503  37.681  1.00  0.00            
ATOM    970  C   ASN    65     105.569  96.815  40.756  1.00  0.00            
ATOM    971  O   ASN    65     105.784  95.782  40.090  1.00  0.00            
ATOM    972  N   VAL    66     106.211  97.060  41.943  1.00  0.00            
ATOM    973  H   VAL    66     105.902  97.899  42.412  1.00  0.00            
ATOM    974  CA  VAL    66     107.139  96.182  42.636  1.00  0.00            
ATOM    975  HA  VAL    66     107.126  95.215  42.134  1.00  0.00            
ATOM    976  CB  VAL    66     108.645  96.719  42.410  1.00  0.00            
ATOM    977  HB  VAL    66     109.237  96.056  43.041  1.00  0.00            
ATOM    978  CG1 VAL    66     109.186  96.375  41.011  1.00  0.00            
ATOM    979 HG11 VAL    66     108.784  96.886  40.136  1.00  0.00            
ATOM    980 HG12 VAL    66     110.275  96.372  40.962  1.00  0.00            
ATOM    981 HG13 VAL    66     108.868  95.390  40.671  1.00  0.00            
ATOM    982  CG2 VAL    66     108.979  98.167  42.650  1.00  0.00            
ATOM    983 HG21 VAL    66     108.602  98.489  43.622  1.00  0.00            
ATOM    984 HG22 VAL    66     110.069  98.160  42.655  1.00  0.00            
ATOM    985 HG23 VAL    66     108.512  98.796  41.892  1.00  0.00            
ATOM    986  C   VAL    66     106.748  95.947  44.129  1.00  0.00            
ATOM    987  O   VAL    66     107.365  96.508  45.043  1.00  0.00            
ATOM    988  N   GLY    67     105.652  95.201  44.342  1.00  0.00            
ATOM    989  H   GLY    67     105.119  94.885  43.544  1.00  0.00            
ATOM    990  CA  GLY    67     105.118  95.094  45.655  1.00  0.00            
ATOM    991  HA1 GLY    67     105.722  95.569  46.429  1.00  0.00            
ATOM    992  HA2 GLY    67     105.246  94.026  45.832  1.00  0.00            
ATOM    993  C   GLY    67     103.622  95.431  45.892  1.00  0.00            
ATOM    994  O   GLY    67     102.975  94.554  46.426  1.00  0.00            
ATOM    995  N   GLY    68     103.139  96.526  45.353  1.00  0.00            
ATOM    996  H   GLY    68     103.790  97.180  44.942  1.00  0.00            
ATOM    997  CA  GLY    68     101.658  96.741  45.503  1.00  0.00            
ATOM    998  HA1 GLY    68     101.208  95.763  45.673  1.00  0.00            
ATOM    999  HA2 GLY    68     101.174  97.203  44.643  1.00  0.00            
ATOM   1000  C   GLY    68     101.223  97.431  46.793  1.00  0.00            
ATOM   1001  O   GLY    68     102.013  97.928  47.633  1.00  0.00            
ATOM   1002  N   ALA    69      99.885  97.545  46.965  1.00  0.00            
ATOM   1003  H   ALA    69      99.257  97.158  46.276  1.00  0.00            
ATOM   1004  CA  ALA    69      99.306  98.369  48.026  1.00  0.00            
ATOM   1005  HA  ALA    69      99.861  99.307  48.048  1.00  0.00            
ATOM   1006  CB  ALA    69      97.805  98.556  47.798  1.00  0.00            
ATOM   1007  HB1 ALA    69      97.441  99.056  48.696  1.00  0.00            
ATOM   1008  HB2 ALA    69      97.602  99.151  46.908  1.00  0.00            
ATOM   1009  HB3 ALA    69      97.312  97.586  47.738  1.00  0.00            
ATOM   1010  C   ALA    69      99.424  97.689  49.430  1.00  0.00            
ATOM   1011  O   ALA    69      99.060  96.540  49.664  1.00  0.00            
ATOM   1012  N   VAL    70      99.983  98.456  50.385  1.00  0.00            
ATOM   1013  H   VAL    70     100.199  99.402  50.105  1.00  0.00            
ATOM   1014  CA  VAL    70     100.284  98.169  51.779  1.00  0.00            
ATOM   1015  HA  VAL    70      99.634  97.366  52.127  1.00  0.00            
ATOM   1016  CB  VAL    70     101.746  97.593  51.865  1.00  0.00            
ATOM   1017  HB  VAL    70     101.976  97.401  52.912  1.00  0.00            
ATOM   1018  CG1 VAL    70     101.844  96.299  51.097  1.00  0.00            
ATOM   1019 HG11 VAL    70     102.078  96.364  50.034  1.00  0.00            
ATOM   1020 HG12 VAL    70     102.663  95.858  51.665  1.00  0.00            
ATOM   1021 HG13 VAL    70     100.951  95.691  51.246  1.00  0.00            
ATOM   1022  CG2 VAL    70     102.738  98.609  51.371  1.00  0.00            
ATOM   1023 HG21 VAL    70     103.739  98.323  51.694  1.00  0.00            
ATOM   1024 HG22 VAL    70     102.635  98.633  50.286  1.00  0.00            
ATOM   1025 HG23 VAL    70     102.565  99.565  51.866  1.00  0.00            
ATOM   1026  C   VAL    70     100.149  99.348  52.746  1.00  0.00            
ATOM   1027  O   VAL    70      99.983 100.490  52.273  1.00  0.00            
ATOM   1028  N   VAL    71     100.166  99.092  54.033  1.00  0.00            
ATOM   1029  H   VAL    71     100.382  98.127  54.238  1.00  0.00            
ATOM   1030  CA  VAL    71      99.925 100.060  55.148  1.00  0.00            
ATOM   1031  HA  VAL    71      99.741 101.011  54.648  1.00  0.00            
ATOM   1032  CB  VAL    71      98.619  99.701  55.810  1.00  0.00            
ATOM   1033  HB  VAL    71      98.472 100.548  56.481  1.00  0.00            
ATOM   1034  CG1 VAL    71      97.415  99.546  54.871  1.00  0.00            
ATOM   1035 HG11 VAL    71      97.389 100.339  54.124  1.00  0.00            
ATOM   1036 HG12 VAL    71      97.399  98.600  54.331  1.00  0.00            
ATOM   1037 HG13 VAL    71      96.443  99.475  55.359  1.00  0.00            
ATOM   1038  CG2 VAL    71      98.723  98.437  56.628  1.00  0.00            
ATOM   1039 HG21 VAL    71      99.052  97.573  56.052  1.00  0.00            
ATOM   1040 HG22 VAL    71      99.470  98.600  57.404  1.00  0.00            
ATOM   1041 HG23 VAL    71      97.734  98.158  56.991  1.00  0.00            
ATOM   1042  C   VAL    71     101.096 100.294  56.087  1.00  0.00            
ATOM   1043  O   VAL    71     101.715  99.349  56.535  1.00  0.00            
ATOM   1044  N   THR    72     101.255 101.535  56.565  1.00  0.00            
ATOM   1045  H   THR    72     100.759 102.286  56.107  1.00  0.00            
ATOM   1046  CA  THR    72     101.877 101.885  57.809  1.00  0.00            
ATOM   1047  HA  THR    72     102.963 101.802  57.853  1.00  0.00            
ATOM   1048  CB  THR    72     101.598 103.423  58.078  1.00  0.00            
ATOM   1049  HB  THR    72     100.526 103.610  58.146  1.00  0.00            
ATOM   1050  CG2 THR    72     102.195 103.885  59.460  1.00  0.00            
ATOM   1051 HG21 THR    72     102.228 103.112  60.228  1.00  0.00            
ATOM   1052 HG22 THR    72     103.165 104.362  59.322  1.00  0.00            
ATOM   1053 HG23 THR    72     101.581 104.683  59.877  1.00  0.00            
ATOM   1054  OG1 THR    72     102.083 104.283  57.180  1.00  0.00            
ATOM   1055  HG1 THR    72     101.604 105.107  57.300  1.00  0.00            
ATOM   1056  C   THR    72     101.236 101.024  58.911  1.00  0.00            
ATOM   1057  O   THR    72     100.029 100.976  59.025  1.00  0.00            
ATOM   1058  N   GLY    73     102.006 100.213  59.739  1.00  0.00            
ATOM   1059  H   GLY    73     103.002 100.361  59.666  1.00  0.00            
ATOM   1060  CA  GLY    73     101.512  99.322  60.730  1.00  0.00            
ATOM   1061  HA1 GLY    73     100.498  99.637  60.976  1.00  0.00            
ATOM   1062  HA2 GLY    73     102.089  99.425  61.649  1.00  0.00            
ATOM   1063  C   GLY    73     101.423  97.831  60.294  1.00  0.00            
ATOM   1064  O   GLY    73     101.143  96.982  61.175  1.00  0.00            
ATOM   1065  N   VAL    74     101.727  97.530  58.976  1.00  0.00            
ATOM   1066  H   VAL    74     101.976  98.295  58.365  1.00  0.00            
ATOM   1067  CA  VAL    74     101.838  96.140  58.364  1.00  0.00            
ATOM   1068  HA  VAL    74     102.398  96.270  57.437  1.00  0.00            
ATOM   1069  CB  VAL    74     102.715  95.146  59.152  1.00  0.00            
ATOM   1070  HB  VAL    74     102.270  94.855  60.104  1.00  0.00            
ATOM   1071  CG1 VAL    74     102.816  93.876  58.365  1.00  0.00            
ATOM   1072 HG11 VAL    74     103.288  94.012  57.392  1.00  0.00            
ATOM   1073 HG12 VAL    74     103.356  93.147  58.970  1.00  0.00            
ATOM   1074 HG13 VAL    74     101.793  93.526  58.223  1.00  0.00            
ATOM   1075  CG2 VAL    74     104.169  95.543  59.449  1.00  0.00            
ATOM   1076 HG21 VAL    74     104.533  94.745  60.096  1.00  0.00            
ATOM   1077 HG22 VAL    74     104.761  95.674  58.543  1.00  0.00            
ATOM   1078 HG23 VAL    74     104.135  96.448  60.056  1.00  0.00            
ATOM   1079  C   VAL    74     100.452  95.641  58.035  1.00  0.00            
ATOM   1080  O   VAL    74     100.311  95.240  56.808  1.00  0.00            
ATOM   1081  N   THR    75      99.532  95.562  59.049  1.00  0.00            
ATOM   1082  H   THR    75      99.870  95.794  59.972  1.00  0.00            
ATOM   1083  CA  THR    75      98.066  95.346  58.867  1.00  0.00            
ATOM   1084  HA  THR    75      97.897  95.409  57.792  1.00  0.00            
ATOM   1085  CB  THR    75      97.560  93.956  59.344  1.00  0.00            
ATOM   1086  HB  THR    75      96.472  93.951  59.290  1.00  0.00            
ATOM   1087  CG2 THR    75      98.279  92.728  58.737  1.00  0.00            
ATOM   1088 HG21 THR    75      97.859  92.434  57.775  1.00  0.00            
ATOM   1089 HG22 THR    75      99.318  93.000  58.548  1.00  0.00            
ATOM   1090 HG23 THR    75      98.167  91.872  59.402  1.00  0.00            
ATOM   1091  OG1 THR    75      97.880  93.765  60.714  1.00  0.00            
ATOM   1092  HG1 THR    75      97.043  93.778  61.183  1.00  0.00            
ATOM   1093  C   THR    75      97.392  96.533  59.508  1.00  0.00            
ATOM   1094  O   THR    75      97.923  97.233  60.429  1.00  0.00            
ATOM   1095  N   ALA    76      96.142  96.703  59.169  1.00  0.00            
ATOM   1096  H   ALA    76      95.695  95.952  58.662  1.00  0.00            
ATOM   1097  CA  ALA    76      95.244  97.756  59.603  1.00  0.00            
ATOM   1098  HA  ALA    76      95.819  98.652  59.836  1.00  0.00            
ATOM   1099  CB  ALA    76      94.205  98.002  58.561  1.00  0.00            
ATOM   1100  HB1 ALA    76      93.533  97.146  58.503  1.00  0.00            
ATOM   1101  HB2 ALA    76      93.595  98.872  58.806  1.00  0.00            
ATOM   1102  HB3 ALA    76      94.665  98.233  57.600  1.00  0.00            
ATOM   1103  C   ALA    76      94.650  97.454  61.008  1.00  0.00            
ATOM   1104  O   ALA    76      93.453  97.314  61.140  1.00  0.00            
ATOM   1105  N   VAL    77      95.527  97.158  62.009  1.00  0.00            
ATOM   1106  H   VAL    77      96.476  97.445  61.816  1.00  0.00            
ATOM   1107  CA  VAL    77      95.153  96.571  63.334  1.00  0.00            
ATOM   1108  HA  VAL    77      94.719  95.604  63.080  1.00  0.00            
ATOM   1109  CB  VAL    77      96.379  96.447  64.318  1.00  0.00            
ATOM   1110  HB  VAL    77      95.924  96.151  65.263  1.00  0.00            
ATOM   1111  CG1 VAL    77      97.291  95.353  63.779  1.00  0.00            
ATOM   1112 HG11 VAL    77      97.922  95.648  62.940  1.00  0.00            
ATOM   1113 HG12 VAL    77      97.950  95.036  64.587  1.00  0.00            
ATOM   1114 HG13 VAL    77      96.688  94.509  63.445  1.00  0.00            
ATOM   1115  CG2 VAL    77      97.242  97.726  64.497  1.00  0.00            
ATOM   1116 HG21 VAL    77      97.591  98.020  63.507  1.00  0.00            
ATOM   1117 HG22 VAL    77      96.669  98.524  64.968  1.00  0.00            
ATOM   1118 HG23 VAL    77      98.065  97.467  65.163  1.00  0.00            
ATOM   1119  C   VAL    77      94.008  97.373  64.074  1.00  0.00            
ATOM   1120  O   VAL    77      93.126  96.707  64.601  1.00  0.00            
ATOM   1121  N   ALA    78      93.981  98.687  64.050  1.00  0.00            
ATOM   1122  H   ALA    78      94.623  99.220  63.481  1.00  0.00            
ATOM   1123  CA  ALA    78      93.194  99.495  64.886  1.00  0.00            
ATOM   1124  HA  ALA    78      92.857  98.913  65.743  1.00  0.00            
ATOM   1125  CB  ALA    78      94.136 100.703  65.292  1.00  0.00            
ATOM   1126  HB1 ALA    78      95.096 100.379  65.693  1.00  0.00            
ATOM   1127  HB2 ALA    78      94.212 101.310  64.390  1.00  0.00            
ATOM   1128  HB3 ALA    78      93.671 101.424  65.965  1.00  0.00            
ATOM   1129  C   ALA    78      91.800  99.767  64.184  1.00  0.00            
ATOM   1130  O   ALA    78      91.147 100.706  64.591  1.00  0.00            
ATOM   1131  N   GLN    79      91.377  99.025  63.171  1.00  0.00            
ATOM   1132  H   GLN    79      91.890  98.271  62.738  1.00  0.00            
ATOM   1133  CA  GLN    79      90.105  99.379  62.529  1.00  0.00            
ATOM   1134  HA  GLN    79      89.736 100.301  62.978  1.00  0.00            
ATOM   1135  CB  GLN    79      90.275  99.621  61.053  1.00  0.00            
ATOM   1136  HB1 GLN    79      89.253  99.646  60.676  1.00  0.00            
ATOM   1137  HB2 GLN    79      90.906  98.801  60.709  1.00  0.00            
ATOM   1138  CG  GLN    79      90.911 100.978  60.717  1.00  0.00            
ATOM   1139  HG1 GLN    79      91.953 100.894  61.024  1.00  0.00            
ATOM   1140  HG2 GLN    79      90.447 101.875  61.128  1.00  0.00            
ATOM   1141  CD  GLN    79      91.016 101.155  59.253  1.00  0.00            
ATOM   1142  OE1 GLN    79      90.852 100.258  58.471  1.00  0.00            
ATOM   1143  NE2 GLN    79      91.311 102.357  58.771  1.00  0.00            
ATOM   1144 HE21 GLN    79      91.638 103.084  59.391  1.00  0.00            
ATOM   1145 HE22 GLN    79      91.586 102.333  57.799  1.00  0.00            
ATOM   1146  C   GLN    79      88.998  98.313  62.921  1.00  0.00            
ATOM   1147  O   GLN    79      89.306  97.128  63.138  1.00  0.00            
ATOM   1148  N   LYS    80      87.782  98.919  63.062  1.00  0.00            
ATOM   1149  H   LYS    80      87.918  99.920  63.048  1.00  0.00            
ATOM   1150  CA  LYS    80      86.468  98.359  63.382  1.00  0.00            
ATOM   1151  HA  LYS    80      86.623  97.456  63.972  1.00  0.00            
ATOM   1152  CB  LYS    80      85.614  99.335  64.154  1.00  0.00            
ATOM   1153  HB1 LYS    80      84.619  98.917  64.307  1.00  0.00            
ATOM   1154  HB2 LYS    80      85.395 100.197  63.524  1.00  0.00            
ATOM   1155  CG  LYS    80      86.131  99.783  65.549  1.00  0.00            
ATOM   1156  HG1 LYS    80      87.024 100.402  65.470  1.00  0.00            
ATOM   1157  HG2 LYS    80      86.297  98.871  66.121  1.00  0.00            
ATOM   1158  CD  LYS    80      85.064 100.680  66.209  1.00  0.00            
ATOM   1159  HD1 LYS    80      84.077 100.220  66.157  1.00  0.00            
ATOM   1160  HD2 LYS    80      85.084 101.579  65.594  1.00  0.00            
ATOM   1161  CE  LYS    80      85.416 100.988  67.609  1.00  0.00            
ATOM   1162  HE1 LYS    80      85.988 100.177  68.059  1.00  0.00            
ATOM   1163  HE2 LYS    80      84.535 101.247  68.195  1.00  0.00            
ATOM   1164  NZ  LYS    80      86.253 102.201  67.749  1.00  0.00            
ATOM   1165  HZ1 LYS    80      86.032 102.672  68.615  1.00  0.00            
ATOM   1166  HZ2 LYS    80      87.227 101.959  67.864  1.00  0.00            
ATOM   1167  HZ3 LYS    80      86.153 102.876  67.005  1.00  0.00            
ATOM   1168  C   LYS    80      85.815  97.743  62.068  1.00  0.00            
ATOM   1169  O   LYS    80      85.392  98.513  61.150  1.00  0.00            
ATOM   1170  N   THR    81      85.656  96.447  61.993  1.00  0.00            
ATOM   1171  H   THR    81      85.927  95.819  62.737  1.00  0.00            
ATOM   1172  CA  THR    81      85.100  95.782  60.762  1.00  0.00            
ATOM   1173  HA  THR    81      85.848  96.060  60.019  1.00  0.00            
ATOM   1174  CB  THR    81      85.126  94.240  60.882  1.00  0.00            
ATOM   1175  HB  THR    81      84.531  93.801  60.081  1.00  0.00            
ATOM   1176  CG2 THR    81      86.555  93.610  60.782  1.00  0.00            
ATOM   1177 HG21 THR    81      86.490  92.578  61.124  1.00  0.00            
ATOM   1178 HG22 THR    81      87.000  93.670  59.789  1.00  0.00            
ATOM   1179 HG23 THR    81      87.088  94.182  61.542  1.00  0.00            
ATOM   1180  OG1 THR    81      84.528  93.761  62.076  1.00  0.00            
ATOM   1181  HG1 THR    81      84.473  92.805  62.009  1.00  0.00            
ATOM   1182  C   THR    81      83.741  96.229  60.317  1.00  0.00            
ATOM   1183  O   THR    81      82.801  96.383  61.071  1.00  0.00            
ATOM   1184  N   VAL    82      83.607  96.567  59.020  1.00  0.00            
ATOM   1185  H   VAL    82      84.368  96.491  58.360  1.00  0.00            
ATOM   1186  CA  VAL    82      82.363  96.888  58.468  1.00  0.00            
ATOM   1187  HA  VAL    82      81.851  97.298  59.338  1.00  0.00            
ATOM   1188  CB  VAL    82      82.548  98.030  57.453  1.00  0.00            
ATOM   1189  HB  VAL    82      81.507  98.141  57.151  1.00  0.00            
ATOM   1190  CG1 VAL    82      82.820  99.385  58.124  1.00  0.00            
ATOM   1191 HG11 VAL    82      82.518 100.218  57.489  1.00  0.00            
ATOM   1192 HG12 VAL    82      82.279  99.410  59.070  1.00  0.00            
ATOM   1193 HG13 VAL    82      83.893  99.427  58.315  1.00  0.00            
ATOM   1194  CG2 VAL    82      83.544  97.791  56.363  1.00  0.00            
ATOM   1195 HG21 VAL    82      83.387  98.602  55.652  1.00  0.00            
ATOM   1196 HG22 VAL    82      84.559  97.921  56.739  1.00  0.00            
ATOM   1197 HG23 VAL    82      83.369  96.838  55.865  1.00  0.00            
ATOM   1198  C   VAL    82      81.552  95.602  57.963  1.00  0.00            
ATOM   1199  O   VAL    82      81.126  95.443  56.815  1.00  0.00            
ATOM   1200  N   GLU    83      81.178  94.747  58.935  1.00  0.00            
ATOM   1201  H   GLU    83      81.580  94.925  59.844  1.00  0.00            
ATOM   1202  CA  GLU    83      80.140  93.734  58.683  1.00  0.00            
ATOM   1203  HA  GLU    83      79.587  94.032  57.792  1.00  0.00            
ATOM   1204  CB  GLU    83      80.736  92.391  58.277  1.00  0.00            
ATOM   1205  HB1 GLU    83      81.233  92.662  57.345  1.00  0.00            
ATOM   1206  HB2 GLU    83      79.981  91.658  57.994  1.00  0.00            
ATOM   1207  CG  GLU    83      81.798  91.832  59.304  1.00  0.00            
ATOM   1208  HG1 GLU    83      81.365  91.694  60.294  1.00  0.00            
ATOM   1209  HG2 GLU    83      82.638  92.521  59.393  1.00  0.00            
ATOM   1210  CD  GLU    83      82.393  90.470  58.954  1.00  0.00            
ATOM   1211  OE1 GLU    83      83.518  90.225  59.438  1.00  0.00            
ATOM   1212  OE2 GLU    83      81.904  89.730  58.125  1.00  0.00            
ATOM   1213  C   GLU    83      79.067  93.657  59.763  1.00  0.00            
ATOM   1214  O   GLU    83      79.239  94.152  60.877  1.00  0.00            
ATOM   1215  N   GLY    84      78.007  92.858  59.416  1.00  0.00            
ATOM   1216  H   GLY    84      78.064  92.452  58.492  1.00  0.00            
ATOM   1217  CA  GLY    84      76.824  92.691  60.306  1.00  0.00            
ATOM   1218  HA1 GLY    84      77.088  92.079  61.169  1.00  0.00            
ATOM   1219  HA2 GLY    84      76.038  92.119  59.813  1.00  0.00            
ATOM   1220  C   GLY    84      76.316  94.036  60.844  1.00  0.00            
ATOM   1221  O   GLY    84      76.138  94.984  60.056  1.00  0.00            
ATOM   1222  N   ALA    85      75.950  94.147  62.156  1.00  0.00            
ATOM   1223  H   ALA    85      76.083  93.409  62.833  1.00  0.00            
ATOM   1224  CA  ALA    85      75.541  95.374  62.818  1.00  0.00            
ATOM   1225  HA  ALA    85      74.594  95.758  62.440  1.00  0.00            
ATOM   1226  CB  ALA    85      75.431  95.205  64.310  1.00  0.00            
ATOM   1227  HB1 ALA    85      75.210  96.173  64.759  1.00  0.00            
ATOM   1228  HB2 ALA    85      74.861  94.306  64.547  1.00  0.00            
ATOM   1229  HB3 ALA    85      76.405  95.004  64.755  1.00  0.00            
ATOM   1230  C   ALA    85      76.584  96.499  62.602  1.00  0.00            
ATOM   1231  O   ALA    85      76.078  97.597  62.428  1.00  0.00            
ATOM   1232  N   GLY    86      77.889  96.217  62.606  1.00  0.00            
ATOM   1233  H   GLY    86      78.167  95.246  62.621  1.00  0.00            
ATOM   1234  CA  GLY    86      78.964  97.201  62.244  1.00  0.00            
ATOM   1235  HA1 GLY    86      79.935  96.743  62.436  1.00  0.00            
ATOM   1236  HA2 GLY    86      79.084  98.117  62.823  1.00  0.00            
ATOM   1237  C   GLY    86      78.957  97.690  60.800  1.00  0.00            
ATOM   1238  O   GLY    86      79.708  98.600  60.453  1.00  0.00            
ATOM   1239  N   SER    87      78.093  97.189  59.954  1.00  0.00            
ATOM   1240  H   SER    87      77.434  96.501  60.289  1.00  0.00            
ATOM   1241  CA  SER    87      77.754  97.834  58.687  1.00  0.00            
ATOM   1242  HA  SER    87      78.692  98.068  58.184  1.00  0.00            
ATOM   1243  CB  SER    87      77.139  96.862  57.705  1.00  0.00            
ATOM   1244  HB1 SER    87      76.129  96.573  57.997  1.00  0.00            
ATOM   1245  HB2 SER    87      77.768  96.000  57.485  1.00  0.00            
ATOM   1246  OG  SER    87      77.115  97.673  56.506  1.00  0.00            
ATOM   1247  HG  SER    87      77.893  97.410  56.009  1.00  0.00            
ATOM   1248  C   SER    87      77.055  99.174  58.764  1.00  0.00            
ATOM   1249  O   SER    87      75.829  99.307  58.904  1.00  0.00            
ATOM   1250  N   ILE    88      77.873 100.217  58.663  1.00  0.00            
ATOM   1251  H   ILE    88      78.861 100.014  58.614  1.00  0.00            
ATOM   1252  CA  ILE    88      77.491 101.646  58.471  1.00  0.00            
ATOM   1253  HA  ILE    88      76.854 101.946  59.303  1.00  0.00            
ATOM   1254  CB  ILE    88      78.680 102.591  58.577  1.00  0.00            
ATOM   1255  HB  ILE    88      79.390 102.380  57.777  1.00  0.00            
ATOM   1256  CG2 ILE    88      78.163 104.070  58.473  1.00  0.00            
ATOM   1257 HG21 ILE    88      77.779 104.334  57.488  1.00  0.00            
ATOM   1258 HG22 ILE    88      77.385 104.374  59.173  1.00  0.00            
ATOM   1259 HG23 ILE    88      79.106 104.599  58.614  1.00  0.00            
ATOM   1260  CG1 ILE    88      79.552 102.473  59.884  1.00  0.00            
ATOM   1261 HG11 ILE    88      79.549 101.480  60.335  1.00  0.00            
ATOM   1262 HG12 ILE    88      79.228 103.201  60.628  1.00  0.00            
ATOM   1263  CD  ILE    88      81.041 102.850  59.679  1.00  0.00            
ATOM   1264  HD1 ILE    88      81.312 103.053  60.714  1.00  0.00            
ATOM   1265  HD2 ILE    88      81.631 102.026  59.277  1.00  0.00            
ATOM   1266  HD3 ILE    88      81.114 103.696  58.995  1.00  0.00            
ATOM   1267  C   ILE    88      76.704 101.801  57.182  1.00  0.00            
ATOM   1268  O   ILE    88      75.750 102.533  57.099  1.00  0.00            
ATOM   1269  N   ALA    89      77.121 101.135  56.052  1.00  0.00            
ATOM   1270  H   ALA    89      77.765 100.385  56.259  1.00  0.00            
ATOM   1271  CA  ALA    89      76.428 101.135  54.764  1.00  0.00            
ATOM   1272  HA  ALA    89      76.305 102.185  54.501  1.00  0.00            
ATOM   1273  CB  ALA    89      77.244 100.396  53.699  1.00  0.00            
ATOM   1274  HB1 ALA    89      77.423  99.370  54.022  1.00  0.00            
ATOM   1275  HB2 ALA    89      76.590 100.334  52.830  1.00  0.00            
ATOM   1276  HB3 ALA    89      78.115 101.024  53.512  1.00  0.00            
ATOM   1277  C   ALA    89      75.001 100.526  54.854  1.00  0.00            
ATOM   1278  O   ALA    89      74.075 101.017  54.214  1.00  0.00            
ATOM   1279  N   ALA    90      74.739  99.491  55.623  1.00  0.00            
ATOM   1280  H   ALA    90      75.495  99.128  56.186  1.00  0.00            
ATOM   1281  CA  ALA    90      73.396  98.919  55.763  1.00  0.00            
ATOM   1282  HA  ALA    90      72.919  98.804  54.790  1.00  0.00            
ATOM   1283  CB  ALA    90      73.535  97.512  56.407  1.00  0.00            
ATOM   1284  HB1 ALA    90      72.597  96.977  56.256  1.00  0.00            
ATOM   1285  HB2 ALA    90      74.324  96.912  55.954  1.00  0.00            
ATOM   1286  HB3 ALA    90      73.756  97.582  57.472  1.00  0.00            
ATOM   1287  C   ALA    90      72.518  99.912  56.632  1.00  0.00            
ATOM   1288  O   ALA    90      71.294  99.900  56.550  1.00  0.00            
ATOM   1289  N   ALA    91      73.188 100.782  57.507  1.00  0.00            
ATOM   1290  H   ALA    91      74.191 100.723  57.614  1.00  0.00            
ATOM   1291  CA  ALA    91      72.515 101.827  58.187  1.00  0.00            
ATOM   1292  HA  ALA    91      71.574 101.290  58.311  1.00  0.00            
ATOM   1293  CB  ALA    91      73.319 102.207  59.514  1.00  0.00            
ATOM   1294  HB1 ALA    91      72.742 102.798  60.226  1.00  0.00            
ATOM   1295  HB2 ALA    91      73.484 101.247  60.003  1.00  0.00            
ATOM   1296  HB3 ALA    91      74.281 102.705  59.396  1.00  0.00            
ATOM   1297  C   ALA    91      72.265 103.105  57.345  1.00  0.00            
ATOM   1298  O   ALA    91      71.533 103.996  57.870  1.00  0.00            
ATOM   1299  N   THR    92      72.911 103.303  56.185  1.00  0.00            
ATOM   1300  H   THR    92      73.437 102.485  55.914  1.00  0.00            
ATOM   1301  CA  THR    92      73.062 104.535  55.359  1.00  0.00            
ATOM   1302  HA  THR    92      73.693 104.152  54.557  1.00  0.00            
ATOM   1303  CB  THR    92      71.699 105.019  54.731  1.00  0.00            
ATOM   1304  HB  THR    92      71.211 105.765  55.358  1.00  0.00            
ATOM   1305  CG2 THR    92      72.017 105.720  53.382  1.00  0.00            
ATOM   1306 HG21 THR    92      72.271 104.912  52.695  1.00  0.00            
ATOM   1307 HG22 THR    92      71.160 106.325  53.088  1.00  0.00            
ATOM   1308 HG23 THR    92      72.824 106.441  53.508  1.00  0.00            
ATOM   1309  OG1 THR    92      70.842 104.031  54.403  1.00  0.00            
ATOM   1310  HG1 THR    92      70.416 103.646  55.173  1.00  0.00            
ATOM   1311  C   THR    92      73.847 105.621  56.081  1.00  0.00            
ATOM   1312  O   THR    92      73.421 106.748  56.010  1.00  0.00            
ATOM   1313  N   GLY    93      74.988 105.262  56.696  1.00  0.00            
ATOM   1314  H   GLY    93      75.250 104.288  56.648  1.00  0.00            
ATOM   1315  CA  GLY    93      75.939 106.341  57.158  1.00  0.00            
ATOM   1316  HA1 GLY    93      75.830 107.216  56.516  1.00  0.00            
ATOM   1317  HA2 GLY    93      76.963 105.969  57.127  1.00  0.00            
ATOM   1318  C   GLY    93      75.699 106.781  58.667  1.00  0.00            
ATOM   1319  O   GLY    93      74.912 106.214  59.402  1.00  0.00            
ATOM   1320  N   PHE    94      76.648 107.638  59.063  1.00  0.00            
ATOM   1321  H   PHE    94      77.397 107.958  58.466  1.00  0.00            
ATOM   1322  CA  PHE    94      76.824 108.084  60.425  1.00  0.00            
ATOM   1323  HA  PHE    94      76.541 107.207  61.007  1.00  0.00            
ATOM   1324  CB  PHE    94      78.241 108.626  60.737  1.00  0.00            
ATOM   1325  HB1 PHE    94      78.229 109.284  61.606  1.00  0.00            
ATOM   1326  HB2 PHE    94      78.619 109.251  59.927  1.00  0.00            
ATOM   1327  CG  PHE    94      79.262 107.589  61.169  1.00  0.00            
ATOM   1328  CD1 PHE    94      80.652 107.715  60.826  1.00  0.00            
ATOM   1329  HD1 PHE    94      80.997 108.440  60.103  1.00  0.00            
ATOM   1330  CE1 PHE    94      81.606 106.779  61.401  1.00  0.00            
ATOM   1331  HE1 PHE    94      82.659 106.983  61.274  1.00  0.00            
ATOM   1332  CZ  PHE    94      81.180 105.696  62.162  1.00  0.00            
ATOM   1333  HZ  PHE    94      81.929 105.012  62.533  1.00  0.00            
ATOM   1334  CE2 PHE    94      79.820 105.482  62.225  1.00  0.00            
ATOM   1335  HE2 PHE    94      79.461 104.586  62.710  1.00  0.00            
ATOM   1336  CD2 PHE    94      78.853 106.453  61.851  1.00  0.00            
ATOM   1337  HD2 PHE    94      77.843 106.155  62.091  1.00  0.00            
ATOM   1338  C   PHE    94      75.850 109.278  60.712  1.00  0.00            
ATOM   1339  O   PHE    94      75.675 110.189  59.895  1.00  0.00            
ATOM   1340  N   VAL    95      75.312 109.338  61.956  1.00  0.00            
ATOM   1341  H   VAL    95      75.536 108.667  62.678  1.00  0.00            
ATOM   1342  CA  VAL    95      74.447 110.492  62.381  1.00  0.00            
ATOM   1343  HA  VAL    95      74.641 111.243  61.616  1.00  0.00            
ATOM   1344  CB  VAL    95      72.918 110.236  62.392  1.00  0.00            
ATOM   1345  HB  VAL    95      72.399 111.073  62.858  1.00  0.00            
ATOM   1346  CG1 VAL    95      72.392 110.035  60.928  1.00  0.00            
ATOM   1347 HG11 VAL    95      72.941 109.228  60.443  1.00  0.00            
ATOM   1348 HG12 VAL    95      71.330 109.789  60.918  1.00  0.00            
ATOM   1349 HG13 VAL    95      72.505 110.901  60.276  1.00  0.00            
ATOM   1350  CG2 VAL    95      72.427 109.107  63.366  1.00  0.00            
ATOM   1351 HG21 VAL    95      72.956 109.122  64.319  1.00  0.00            
ATOM   1352 HG22 VAL    95      71.374 109.248  63.611  1.00  0.00            
ATOM   1353 HG23 VAL    95      72.533 108.089  62.991  1.00  0.00            
ATOM   1354  C   VAL    95      74.926 111.084  63.704  1.00  0.00            
ATOM   1355  O   VAL    95      75.435 110.498  64.673  1.00  0.00            
ATOM   1356  N   LYS    96      74.719 112.390  63.758  1.00  0.00            
ATOM   1357  H   LYS    96      74.323 112.774  62.912  1.00  0.00            
ATOM   1358  CA  LYS    96      74.915 113.263  64.922  1.00  0.00            
ATOM   1359  HA  LYS    96      75.700 112.846  65.553  1.00  0.00            
ATOM   1360  CB  LYS    96      75.315 114.661  64.399  1.00  0.00            
ATOM   1361  HB1 LYS    96      75.341 115.377  65.220  1.00  0.00            
ATOM   1362  HB2 LYS    96      74.522 115.021  63.744  1.00  0.00            
ATOM   1363  CG  LYS    96      76.591 114.601  63.527  1.00  0.00            
ATOM   1364  HG1 LYS    96      76.272 114.226  62.555  1.00  0.00            
ATOM   1365  HG2 LYS    96      77.335 113.899  63.904  1.00  0.00            
ATOM   1366  CD  LYS    96      77.275 115.980  63.319  1.00  0.00            
ATOM   1367  HD1 LYS    96      77.423 116.396  64.315  1.00  0.00            
ATOM   1368  HD2 LYS    96      76.613 116.740  62.904  1.00  0.00            
ATOM   1369  CE  LYS    96      78.571 115.740  62.551  1.00  0.00            
ATOM   1370  HE1 LYS    96      78.199 115.579  61.539  1.00  0.00            
ATOM   1371  HE2 LYS    96      79.126 114.843  62.824  1.00  0.00            
ATOM   1372  NZ  LYS    96      79.488 116.851  62.796  1.00  0.00            
ATOM   1373  HZ1 LYS    96      80.369 116.787  62.307  1.00  0.00            
ATOM   1374  HZ2 LYS    96      79.142 117.707  62.386  1.00  0.00            
ATOM   1375  HZ3 LYS    96      79.689 116.920  63.783  1.00  0.00            
ATOM   1376  C   LYS    96      73.608 113.237  65.755  1.00  0.00            
ATOM   1377  O   LYS    96      72.492 113.229  65.230  1.00  0.00            
ATOM   1378  N   LYS    97      73.715 113.300  67.076  1.00  0.00            
ATOM   1379  H   LYS    97      74.648 113.262  67.461  1.00  0.00            
ATOM   1380  CA  LYS    97      72.625 113.593  67.937  1.00  0.00            
ATOM   1381  HA  LYS    97      71.895 114.165  67.364  1.00  0.00            
ATOM   1382  CB  LYS    97      71.874 112.296  68.437  1.00  0.00            
ATOM   1383  HB1 LYS    97      71.259 112.570  69.294  1.00  0.00            
ATOM   1384  HB2 LYS    97      72.617 111.658  68.915  1.00  0.00            
ATOM   1385  CG  LYS    97      70.927 111.540  67.466  1.00  0.00            
ATOM   1386  HG1 LYS    97      71.422 111.051  66.627  1.00  0.00            
ATOM   1387  HG2 LYS    97      70.330 112.234  66.874  1.00  0.00            
ATOM   1388  CD  LYS    97      70.014 110.504  68.172  1.00  0.00            
ATOM   1389  HD1 LYS    97      69.305 110.058  67.474  1.00  0.00            
ATOM   1390  HD2 LYS    97      69.481 111.060  68.944  1.00  0.00            
ATOM   1391  CE  LYS    97      70.836 109.332  68.647  1.00  0.00            
ATOM   1392  HE1 LYS    97      70.271 108.646  69.278  1.00  0.00            
ATOM   1393  HE2 LYS    97      71.677 109.703  69.233  1.00  0.00            
ATOM   1394  NZ  LYS    97      71.410 108.445  67.629  1.00  0.00            
ATOM   1395  HZ1 LYS    97      72.201 108.912  67.209  1.00  0.00            
ATOM   1396  HZ2 LYS    97      71.727 107.599  68.081  1.00  0.00            
ATOM   1397  HZ3 LYS    97      70.739 108.381  66.877  1.00  0.00            
ATOM   1398  C   LYS    97      73.116 114.362  69.267  1.00  0.00            
ATOM   1399  O   LYS    97      73.744 113.747  70.101  1.00  0.00            
ATOM   1400  N   ASP    98      72.897 115.654  69.418  1.00  0.00            
ATOM   1401  H   ASP    98      72.276 116.119  68.771  1.00  0.00            
ATOM   1402  CA  ASP    98      73.363 116.512  70.418  1.00  0.00            
ATOM   1403  HA  ASP    98      74.081 115.937  71.003  1.00  0.00            
ATOM   1404  CB  ASP    98      73.932 117.728  69.661  1.00  0.00            
ATOM   1405  HB1 ASP    98      74.568 117.316  68.878  1.00  0.00            
ATOM   1406  HB2 ASP    98      74.527 118.381  70.300  1.00  0.00            
ATOM   1407  CG  ASP    98      72.981 118.591  68.798  1.00  0.00            
ATOM   1408  OD1 ASP    98      71.737 118.400  68.670  1.00  0.00            
ATOM   1409  OD2 ASP    98      73.625 119.555  68.254  1.00  0.00            
ATOM   1410  C   ASP    98      72.436 116.957  71.489  1.00  0.00            
ATOM   1411  O   ASP    98      72.689 117.882  72.208  1.00  0.00            
ATOM   1412  N   GLN    99      71.338 116.256  71.753  1.00  0.00            
ATOM   1413  H   GLN    99      71.117 115.439  71.202  1.00  0.00            
ATOM   1414  CA  GLN    99      70.345 116.573  72.824  1.00  0.00            
ATOM   1415  HA  GLN    99      70.658 117.425  73.427  1.00  0.00            
ATOM   1416  CB  GLN    99      68.960 116.781  72.256  1.00  0.00            
ATOM   1417  HB1 GLN    99      68.235 117.016  73.035  1.00  0.00            
ATOM   1418  HB2 GLN    99      68.596 115.869  71.782  1.00  0.00            
ATOM   1419  CG  GLN    99      68.966 117.929  71.218  1.00  0.00            
ATOM   1420  HG1 GLN    99      69.570 117.699  70.340  1.00  0.00            
ATOM   1421  HG2 GLN    99      69.249 118.833  71.757  1.00  0.00            
ATOM   1422  CD  GLN    99      67.640 118.158  70.595  1.00  0.00            
ATOM   1423  OE1 GLN    99      66.796 117.287  70.478  1.00  0.00            
ATOM   1424  NE2 GLN    99      67.397 119.276  70.037  1.00  0.00            
ATOM   1425 HE21 GLN    99      68.146 119.949  69.960  1.00  0.00            
ATOM   1426 HE22 GLN    99      66.549 119.191  69.496  1.00  0.00            
ATOM   1427  C   GLN    99      70.251 115.412  73.794  1.00  0.00            
ATOM   1428  O   GLN    99      70.828 114.294  73.599  1.00  0.00            
ATOM   1429  N   LEU   100      69.492 115.620  74.829  1.00  0.00            
ATOM   1430  H   LEU   100      69.310 116.589  75.048  1.00  0.00            
ATOM   1431  CA  LEU   100      69.147 114.675  75.898  1.00  0.00            
ATOM   1432  HA  LEU   100      70.046 114.134  76.192  1.00  0.00            
ATOM   1433  CB  LEU   100      68.636 115.564  77.083  1.00  0.00            
ATOM   1434  HB1 LEU   100      67.788 116.141  76.714  1.00  0.00            
ATOM   1435  HB2 LEU   100      69.442 116.159  77.513  1.00  0.00            
ATOM   1436  CG  LEU   100      67.917 114.863  78.261  1.00  0.00            
ATOM   1437  HG  LEU   100      67.136 114.208  77.875  1.00  0.00            
ATOM   1438  CD1 LEU   100      68.863 114.097  79.139  1.00  0.00            
ATOM   1439 HD11 LEU   100      69.480 113.362  78.622  1.00  0.00            
ATOM   1440 HD12 LEU   100      69.569 114.827  79.534  1.00  0.00            
ATOM   1441 HD13 LEU   100      68.289 113.565  79.897  1.00  0.00            
ATOM   1442  CD2 LEU   100      67.178 115.816  79.283  1.00  0.00            
ATOM   1443 HD21 LEU   100      67.820 116.507  79.828  1.00  0.00            
ATOM   1444 HD22 LEU   100      66.467 116.469  78.776  1.00  0.00            
ATOM   1445 HD23 LEU   100      66.592 115.306  80.047  1.00  0.00            
ATOM   1446  C   LEU   100      68.229 113.533  75.460  1.00  0.00            
ATOM   1447  O   LEU   100      68.472 112.391  75.904  1.00  0.00            
ATOM   1448  N   GLY   101      67.337 113.787  74.533  1.00  0.00            
ATOM   1449  H   GLY   101      67.165 114.753  74.293  1.00  0.00            
ATOM   1450  CA  GLY   101      66.625 112.842  73.825  1.00  0.00            
ATOM   1451  HA1 GLY   101      67.407 112.131  73.562  1.00  0.00            
ATOM   1452  HA2 GLY   101      66.179 113.353  72.972  1.00  0.00            
ATOM   1453  C   GLY   101      65.504 112.098  74.563  1.00  0.00            
ATOM   1454  O   GLY   101      64.526 112.663  75.117  1.00  0.00            
ATOM   1455  N   LYS   102      65.595 110.762  74.445  1.00  0.00            
ATOM   1456  H   LYS   102      66.191 110.332  73.752  1.00  0.00            
ATOM   1457  CA  LYS   102      64.571 109.867  75.056  1.00  0.00            
ATOM   1458  HA  LYS   102      63.761 110.556  75.295  1.00  0.00            
ATOM   1459  CB  LYS   102      64.061 108.776  74.064  1.00  0.00            
ATOM   1460  HB1 LYS   102      64.839 108.016  73.987  1.00  0.00            
ATOM   1461  HB2 LYS   102      63.970 109.189  73.060  1.00  0.00            
ATOM   1462  CG  LYS   102      62.762 108.063  74.426  1.00  0.00            
ATOM   1463  HG1 LYS   102      62.041 108.879  74.482  1.00  0.00            
ATOM   1464  HG2 LYS   102      62.980 107.536  75.355  1.00  0.00            
ATOM   1465  CD  LYS   102      62.292 107.107  73.373  1.00  0.00            
ATOM   1466  HD1 LYS   102      62.909 106.211  73.442  1.00  0.00            
ATOM   1467  HD2 LYS   102      62.279 107.471  72.346  1.00  0.00            
ATOM   1468  CE  LYS   102      60.857 106.650  73.534  1.00  0.00            
ATOM   1469  HE1 LYS   102      60.192 107.512  73.474  1.00  0.00            
ATOM   1470  HE2 LYS   102      60.567 106.222  74.494  1.00  0.00            
ATOM   1471  NZ  LYS   102      60.569 105.700  72.458  1.00  0.00            
ATOM   1472  HZ1 LYS   102      61.097 104.843  72.528  1.00  0.00            
ATOM   1473  HZ2 LYS   102      59.589 105.454  72.449  1.00  0.00            
ATOM   1474  HZ3 LYS   102      60.784 106.162  71.586  1.00  0.00            
ATOM   1475  C   LYS   102      65.131 109.396  76.443  1.00  0.00            
ATOM   1476  O   LYS   102      66.319 109.198  76.711  1.00  0.00            
ATOM   1477  N   ASN   103      64.195 109.099  77.311  1.00  0.00            
ATOM   1478  H   ASN   103      63.216 109.251  77.113  1.00  0.00            
ATOM   1479  CA  ASN   103      64.428 108.498  78.594  1.00  0.00            
ATOM   1480  HA  ASN   103      65.475 108.685  78.833  1.00  0.00            
ATOM   1481  CB  ASN   103      63.662 109.316  79.642  1.00  0.00            
ATOM   1482  HB1 ASN   103      62.599 109.278  79.404  1.00  0.00            
ATOM   1483  HB2 ASN   103      64.034 110.340  79.622  1.00  0.00            
ATOM   1484  CG  ASN   103      63.831 108.750  81.068  1.00  0.00            
ATOM   1485  OD1 ASN   103      64.799 108.959  81.775  1.00  0.00            
ATOM   1486  ND2 ASN   103      62.971 108.013  81.647  1.00  0.00            
ATOM   1487 HD21 ASN   103      62.185 107.498  81.274  1.00  0.00            
ATOM   1488 HD22 ASN   103      63.257 107.570  82.508  1.00  0.00            
ATOM   1489  C   ASN   103      64.186 106.937  78.407  1.00  0.00            
ATOM   1490  O   ASN   103      63.038 106.527  78.337  1.00  0.00            
ATOM   1491  N   GLU   104      65.274 106.223  78.334  1.00  0.00            
ATOM   1492  H   GLU   104      66.145 106.731  78.392  1.00  0.00            
ATOM   1493  CA  GLU   104      65.447 104.785  78.515  1.00  0.00            
ATOM   1494  HA  GLU   104      65.140 104.307  77.584  1.00  0.00            
ATOM   1495  CB  GLU   104      66.952 104.572  78.816  1.00  0.00            
ATOM   1496  HB1 GLU   104      67.036 103.503  79.012  1.00  0.00            
ATOM   1497  HB2 GLU   104      67.253 104.956  79.790  1.00  0.00            
ATOM   1498  CG  GLU   104      67.889 104.986  77.739  1.00  0.00            
ATOM   1499  HG1 GLU   104      67.656 105.962  77.313  1.00  0.00            
ATOM   1500  HG2 GLU   104      67.837 104.261  76.927  1.00  0.00            
ATOM   1501  CD  GLU   104      69.366 105.009  78.172  1.00  0.00            
ATOM   1502  OE1 GLU   104      69.715 104.379  79.193  1.00  0.00            
ATOM   1503  OE2 GLU   104      70.233 105.604  77.572  1.00  0.00            
ATOM   1504  C   GLU   104      64.586 104.260  79.693  1.00  0.00            
ATOM   1505  O   GLU   104      64.344 104.792  80.793  1.00  0.00            
ATOM   1506  N   GLU   105      64.267 103.004  79.463  1.00  0.00            
ATOM   1507  H   GLU   105      64.564 102.600  78.586  1.00  0.00            
ATOM   1508  CA  GLU   105      63.612 102.082  80.404  1.00  0.00            
ATOM   1509  HA  GLU   105      63.277 102.731  81.213  1.00  0.00            
ATOM   1510  CB  GLU   105      62.210 101.584  79.794  1.00  0.00            
ATOM   1511  HB1 GLU   105      61.714 102.436  79.329  1.00  0.00            
ATOM   1512  HB2 GLU   105      61.498 101.235  80.542  1.00  0.00            
ATOM   1513  CG  GLU   105      62.377 100.437  78.705  1.00  0.00            
ATOM   1514  HG1 GLU   105      62.773  99.589  79.264  1.00  0.00            
ATOM   1515  HG2 GLU   105      63.146 100.748  77.997  1.00  0.00            
ATOM   1516  CD  GLU   105      61.061 100.351  77.921  1.00  0.00            
ATOM   1517  OE1 GLU   105      60.025  99.858  78.417  1.00  0.00            
ATOM   1518  OE2 GLU   105      61.039 100.801  76.735  1.00  0.00            
ATOM   1519  C   GLU   105      64.468 100.992  81.133  1.00  0.00            
ATOM   1520  O   GLU   105      65.525 100.651  80.618  1.00  0.00            
ATOM   1521  N   GLY   106      63.870 100.409  82.156  1.00  0.00            
ATOM   1522  H   GLY   106      63.180 101.018  82.573  1.00  0.00            
ATOM   1523  CA  GLY   106      64.258  99.211  82.846  1.00  0.00            
ATOM   1524  HA1 GLY   106      64.123  99.335  83.921  1.00  0.00            
ATOM   1525  HA2 GLY   106      65.298  99.018  82.582  1.00  0.00            
ATOM   1526  C   GLY   106      63.617  97.846  82.512  1.00  0.00            
ATOM   1527  O   GLY   106      62.418  97.792  82.430  1.00  0.00            
ATOM   1528  N   ALA   107      64.435  96.770  82.492  1.00  0.00            
ATOM   1529  H   ALA   107      65.409  96.846  82.749  1.00  0.00            
ATOM   1530  CA  ALA   107      63.851  95.424  82.512  1.00  0.00            
ATOM   1531  HA  ALA   107      62.923  95.606  81.970  1.00  0.00            
ATOM   1532  CB  ALA   107      64.633  94.366  81.776  1.00  0.00            
ATOM   1533  HB1 ALA   107      65.633  94.293  82.203  1.00  0.00            
ATOM   1534  HB2 ALA   107      64.158  93.389  81.863  1.00  0.00            
ATOM   1535  HB3 ALA   107      64.661  94.586  80.709  1.00  0.00            
ATOM   1536  C   ALA   107      63.449  94.925  83.907  1.00  0.00            
ATOM   1537  O   ALA   107      64.197  94.953  84.887  1.00  0.00            
ATOM   1538  N   PRO   108      62.304  94.269  84.038  1.00  0.00            
ATOM   1539  CD  PRO   108      61.209  94.267  83.097  1.00  0.00            
ATOM   1540  HD1 PRO   108      61.093  93.363  82.499  1.00  0.00            
ATOM   1541  HD2 PRO   108      61.140  95.145  82.454  1.00  0.00            
ATOM   1542  CG  PRO   108      59.955  94.266  83.957  1.00  0.00            
ATOM   1543  HG1 PRO   108      59.136  93.785  83.423  1.00  0.00            
ATOM   1544  HG2 PRO   108      59.725  95.239  84.392  1.00  0.00            
ATOM   1545  CB  PRO   108      60.446  93.252  85.008  1.00  0.00            
ATOM   1546  HB1 PRO   108      60.347  92.278  84.528  1.00  0.00            
ATOM   1547  HB2 PRO   108      59.800  93.221  85.885  1.00  0.00            
ATOM   1548  CA  PRO   108      61.860  93.638  85.282  1.00  0.00            
ATOM   1549  HA  PRO   108      61.906  94.377  86.082  1.00  0.00            
ATOM   1550  C   PRO   108      62.832  92.490  85.791  1.00  0.00            
ATOM   1551  O   PRO   108      63.113  92.391  86.984  1.00  0.00            
ATOM   1552  N   GLN   109      63.353  91.700  84.861  1.00  0.00            
ATOM   1553  H   GLN   109      63.124  91.969  83.915  1.00  0.00            
ATOM   1554  CA  GLN   109      64.118  90.539  85.122  1.00  0.00            
ATOM   1555  HA  GLN   109      64.365  90.458  86.180  1.00  0.00            
ATOM   1556  CB  GLN   109      63.460  89.218  84.808  1.00  0.00            
ATOM   1557  HB1 GLN   109      64.118  88.373  85.009  1.00  0.00            
ATOM   1558  HB2 GLN   109      63.201  89.277  83.751  1.00  0.00            
ATOM   1559  CG  GLN   109      62.239  89.103  85.711  1.00  0.00            
ATOM   1560  HG1 GLN   109      61.435  89.828  85.578  1.00  0.00            
ATOM   1561  HG2 GLN   109      62.543  89.116  86.757  1.00  0.00            
ATOM   1562  CD  GLN   109      61.556  87.739  85.561  1.00  0.00            
ATOM   1563  OE1 GLN   109      61.571  86.939  86.516  1.00  0.00            
ATOM   1564  NE2 GLN   109      60.876  87.401  84.511  1.00  0.00            
ATOM   1565 HE21 GLN   109      60.959  87.908  83.642  1.00  0.00            
ATOM   1566 HE22 GLN   109      60.459  86.482  84.553  1.00  0.00            
ATOM   1567  C   GLN   109      65.451  90.591  84.354  1.00  0.00            
ATOM   1568  O   GLN   109      65.595  91.084  83.248  1.00  0.00            
ATOM   1569  N   GLU   110      66.596  90.068  84.845  1.00  0.00            
ATOM   1570  H   GLU   110      66.567  89.490  85.673  1.00  0.00            
ATOM   1571  CA  GLU   110      67.946  90.189  84.326  1.00  0.00            
ATOM   1572  HA  GLU   110      67.898  90.977  83.575  1.00  0.00            
ATOM   1573  CB  GLU   110      68.898  90.619  85.430  1.00  0.00            
ATOM   1574  HB1 GLU   110      69.405  89.764  85.876  1.00  0.00            
ATOM   1575  HB2 GLU   110      68.373  91.132  86.236  1.00  0.00            
ATOM   1576  CG  GLU   110      69.872  91.687  84.975  1.00  0.00            
ATOM   1577  HG1 GLU   110      69.321  92.542  84.584  1.00  0.00            
ATOM   1578  HG2 GLU   110      70.425  91.186  84.180  1.00  0.00            
ATOM   1579  CD  GLU   110      70.761  92.206  86.063  1.00  0.00            
ATOM   1580  OE1 GLU   110      71.278  91.401  86.837  1.00  0.00            
ATOM   1581  OE2 GLU   110      71.048  93.454  86.092  1.00  0.00            
ATOM   1582  C   GLU   110      68.445  88.796  83.844  1.00  0.00            
ATOM   1583  O   GLU   110      68.129  87.751  84.371  1.00  0.00            
ATOM   1584  N   GLY   111      69.313  88.780  82.828  1.00  0.00            
ATOM   1585  H   GLY   111      69.531  89.636  82.338  1.00  0.00            
ATOM   1586  CA  GLY   111      69.823  87.586  82.228  1.00  0.00            
ATOM   1587  HA1 GLY   111      69.927  86.790  82.965  1.00  0.00            
ATOM   1588  HA2 GLY   111      70.787  87.686  81.730  1.00  0.00            
ATOM   1589  C   GLY   111      68.820  86.924  81.305  1.00  0.00            
ATOM   1590  O   GLY   111      68.066  87.600  80.557  1.00  0.00            
ATOM   1591  N   ILE   112      68.854  85.579  81.254  1.00  0.00            
ATOM   1592  H   ILE   112      69.451  85.014  81.841  1.00  0.00            
ATOM   1593  CA  ILE   112      67.917  84.784  80.383  1.00  0.00            
ATOM   1594  HA  ILE   112      68.207  84.775  79.332  1.00  0.00            
ATOM   1595  CB  ILE   112      67.904  83.280  80.838  1.00  0.00            
ATOM   1596  HB  ILE   112      67.768  83.248  81.919  1.00  0.00            
ATOM   1597  CG2 ILE   112      66.794  82.394  80.144  1.00  0.00            
ATOM   1598 HG21 ILE   112      66.965  82.148  79.096  1.00  0.00            
ATOM   1599 HG22 ILE   112      66.625  81.438  80.638  1.00  0.00            
ATOM   1600 HG23 ILE   112      65.879  82.983  80.076  1.00  0.00            
ATOM   1601  CG1 ILE   112      69.287  82.696  80.425  1.00  0.00            
ATOM   1602 HG11 ILE   112      70.180  83.186  80.814  1.00  0.00            
ATOM   1603 HG12 ILE   112      69.513  82.931  79.385  1.00  0.00            
ATOM   1604  CD  ILE   112      69.625  81.199  80.586  1.00  0.00            
ATOM   1605  HD1 ILE   112      70.447  80.983  79.904  1.00  0.00            
ATOM   1606  HD2 ILE   112      70.079  80.905  81.532  1.00  0.00            
ATOM   1607  HD3 ILE   112      68.762  80.553  80.425  1.00  0.00            
ATOM   1608  C   ILE   112      66.476  85.310  80.459  1.00  0.00            
ATOM   1609  O   ILE   112      65.870  85.526  79.411  1.00  0.00            
ATOM   1610  N   LEU   113      65.862  85.399  81.690  1.00  0.00            
ATOM   1611  H   LEU   113      66.420  85.141  82.492  1.00  0.00            
ATOM   1612  CA  LEU   113      64.457  85.744  81.970  1.00  0.00            
ATOM   1613  HA  LEU   113      63.905  85.055  81.331  1.00  0.00            
ATOM   1614  CB  LEU   113      64.040  85.485  83.446  1.00  0.00            
ATOM   1615  HB1 LEU   113      62.995  85.774  83.558  1.00  0.00            
ATOM   1616  HB2 LEU   113      64.696  86.132  84.027  1.00  0.00            
ATOM   1617  CG  LEU   113      64.270  83.899  83.730  1.00  0.00            
ATOM   1618  HG  LEU   113      65.340  83.726  83.612  1.00  0.00            
ATOM   1619  CD1 LEU   113      63.897  83.612  85.224  1.00  0.00            
ATOM   1620 HD11 LEU   113      64.123  82.575  85.470  1.00  0.00            
ATOM   1621 HD12 LEU   113      64.349  84.276  85.961  1.00  0.00            
ATOM   1622 HD13 LEU   113      62.810  83.673  85.167  1.00  0.00            
ATOM   1623  CD2 LEU   113      63.602  82.919  82.778  1.00  0.00            
ATOM   1624 HD21 LEU   113      63.569  83.259  81.743  1.00  0.00            
ATOM   1625 HD22 LEU   113      64.053  81.927  82.799  1.00  0.00            
ATOM   1626 HD23 LEU   113      62.552  82.869  83.064  1.00  0.00            
ATOM   1627  C   LEU   113      63.843  87.070  81.489  1.00  0.00            
ATOM   1628  O   LEU   113      62.656  87.249  81.483  1.00  0.00            
ATOM   1629  N   GLU   114      64.665  87.965  81.055  1.00  0.00            
ATOM   1630  H   GLU   114      65.655  87.765  81.045  1.00  0.00            
ATOM   1631  CA  GLU   114      64.241  89.129  80.362  1.00  0.00            
ATOM   1632  HA  GLU   114      63.851  89.850  81.081  1.00  0.00            
ATOM   1633  CB  GLU   114      65.511  89.656  79.598  1.00  0.00            
ATOM   1634  HB1 GLU   114      65.810  89.144  78.683  1.00  0.00            
ATOM   1635  HB2 GLU   114      66.292  89.823  80.340  1.00  0.00            
ATOM   1636  CG  GLU   114      65.166  91.011  79.049  1.00  0.00            
ATOM   1637  HG1 GLU   114      64.635  91.483  79.875  1.00  0.00            
ATOM   1638  HG2 GLU   114      64.526  90.816  78.188  1.00  0.00            
ATOM   1639  CD  GLU   114      66.402  91.917  78.669  1.00  0.00            
ATOM   1640  OE1 GLU   114      67.185  91.580  77.721  1.00  0.00            
ATOM   1641  OE2 GLU   114      66.564  92.993  79.312  1.00  0.00            
ATOM   1642  C   GLU   114      63.102  88.899  79.257  1.00  0.00            
ATOM   1643  O   GLU   114      63.145  88.016  78.407  1.00  0.00            
ATOM   1644  N   ASP   115      62.093  89.777  79.327  1.00  0.00            
ATOM   1645  H   ASP   115      62.140  90.338  80.165  1.00  0.00            
ATOM   1646  CA  ASP   115      61.050  89.941  78.324  1.00  0.00            
ATOM   1647  HA  ASP   115      60.859  89.028  77.760  1.00  0.00            
ATOM   1648  CB  ASP   115      59.746  90.441  78.917  1.00  0.00            
ATOM   1649  HB1 ASP   115      59.815  91.475  79.257  1.00  0.00            
ATOM   1650  HB2 ASP   115      59.531  89.768  79.747  1.00  0.00            
ATOM   1651  CG  ASP   115      58.552  90.349  77.896  1.00  0.00            
ATOM   1652  OD1 ASP   115      58.683  90.092  76.719  1.00  0.00            
ATOM   1653  OD2 ASP   115      57.396  90.505  78.350  1.00  0.00            
ATOM   1654  C   ASP   115      61.607  90.865  77.234  1.00  0.00            
ATOM   1655  O   ASP   115      61.544  92.119  77.349  1.00  0.00            
ATOM   1656  N   MET   116      62.067  90.225  76.154  1.00  0.00            
ATOM   1657  H   MET   116      62.068  89.215  76.157  1.00  0.00            
ATOM   1658  CA  MET   116      62.611  90.836  74.924  1.00  0.00            
ATOM   1659  HA  MET   116      62.054  91.771  74.879  1.00  0.00            
ATOM   1660  CB  MET   116      64.099  91.153  75.141  1.00  0.00            
ATOM   1661  HB1 MET   116      64.800  90.830  74.371  1.00  0.00            
ATOM   1662  HB2 MET   116      64.564  90.723  76.028  1.00  0.00            
ATOM   1663  CG  MET   116      64.261  92.652  75.267  1.00  0.00            
ATOM   1664  HG1 MET   116      65.307  92.876  75.060  1.00  0.00            
ATOM   1665  HG2 MET   116      63.933  92.839  76.290  1.00  0.00            
ATOM   1666  SD  MET   116      63.264  93.626  74.053  1.00  0.00            
ATOM   1667  CE  MET   116      63.578  92.804  72.473  1.00  0.00            
ATOM   1668  HE1 MET   116      63.395  93.615  71.768  1.00  0.00            
ATOM   1669  HE2 MET   116      64.602  92.476  72.293  1.00  0.00            
ATOM   1670  HE3 MET   116      62.878  91.971  72.404  1.00  0.00            
ATOM   1671  C   MET   116      62.328  89.992  73.669  1.00  0.00            
ATOM   1672  O   MET   116      63.135  89.233  73.224  1.00  0.00            
ATOM   1673  N   PRO   117      61.097  90.121  73.101  1.00  0.00            
ATOM   1674  CD  PRO   117      60.122  91.171  73.370  1.00  0.00            
ATOM   1675  HD1 PRO   117      60.471  92.165  73.092  1.00  0.00            
ATOM   1676  HD2 PRO   117      59.995  91.193  74.452  1.00  0.00            
ATOM   1677  CG  PRO   117      58.881  90.909  72.508  1.00  0.00            
ATOM   1678  HG1 PRO   117      59.128  91.277  71.513  1.00  0.00            
ATOM   1679  HG2 PRO   117      57.944  91.234  72.962  1.00  0.00            
ATOM   1680  CB  PRO   117      58.910  89.380  72.369  1.00  0.00            
ATOM   1681  HB1 PRO   117      58.289  89.026  71.546  1.00  0.00            
ATOM   1682  HB2 PRO   117      58.547  88.960  73.307  1.00  0.00            
ATOM   1683  CA  PRO   117      60.441  89.084  72.255  1.00  0.00            
ATOM   1684  HA  PRO   117      60.600  88.103  72.703  1.00  0.00            
ATOM   1685  C   PRO   117      61.026  88.890  70.841  1.00  0.00            
ATOM   1686  O   PRO   117      61.616  89.813  70.324  1.00  0.00            
ATOM   1687  N   VAL   118      60.947  87.707  70.228  1.00  0.00            
ATOM   1688  H   VAL   118      60.402  87.008  70.713  1.00  0.00            
ATOM   1689  CA  VAL   118      61.513  87.241  68.939  1.00  0.00            
ATOM   1690  HA  VAL   118      62.518  87.661  68.966  1.00  0.00            
ATOM   1691  CB  VAL   118      61.705  85.755  69.100  1.00  0.00            
ATOM   1692  HB  VAL   118      60.723  85.365  69.368  1.00  0.00            
ATOM   1693  CG1 VAL   118      62.218  85.119  67.797  1.00  0.00            
ATOM   1694 HG11 VAL   118      62.049  84.042  67.765  1.00  0.00            
ATOM   1695 HG12 VAL   118      61.575  85.475  66.992  1.00  0.00            
ATOM   1696 HG13 VAL   118      63.213  85.434  67.482  1.00  0.00            
ATOM   1697  CG2 VAL   118      62.872  85.351  70.070  1.00  0.00            
ATOM   1698 HG21 VAL   118      63.115  84.290  70.128  1.00  0.00            
ATOM   1699 HG22 VAL   118      63.727  86.012  69.925  1.00  0.00            
ATOM   1700 HG23 VAL   118      62.551  85.580  71.086  1.00  0.00            
ATOM   1701  C   VAL   118      60.825  87.706  67.690  1.00  0.00            
ATOM   1702  O   VAL   118      59.690  87.263  67.474  1.00  0.00            
ATOM   1703  N   ASP   119      61.461  88.593  66.953  1.00  0.00            
ATOM   1704  H   ASP   119      62.351  88.879  67.336  1.00  0.00            
ATOM   1705  CA  ASP   119      61.020  89.148  65.645  1.00  0.00            
ATOM   1706  HA  ASP   119      60.024  88.716  65.550  1.00  0.00            
ATOM   1707  CB  ASP   119      60.776  90.677  65.583  1.00  0.00            
ATOM   1708  HB1 ASP   119      60.276  90.839  64.628  1.00  0.00            
ATOM   1709  HB2 ASP   119      61.750  91.165  65.610  1.00  0.00            
ATOM   1710  CG  ASP   119      59.880  91.224  66.693  1.00  0.00            
ATOM   1711  OD1 ASP   119      60.376  92.024  67.532  1.00  0.00            
ATOM   1712  OD2 ASP   119      58.653  90.867  66.823  1.00  0.00            
ATOM   1713  C   ASP   119      61.987  88.757  64.512  1.00  0.00            
ATOM   1714  O   ASP   119      63.186  88.964  64.671  1.00  0.00            
ATOM   1715  N   PRO   120      61.463  88.304  63.348  1.00  0.00            
ATOM   1716  CD  PRO   120      60.086  88.056  63.183  1.00  0.00            
ATOM   1717  HD1 PRO   120      59.518  88.981  63.275  1.00  0.00            
ATOM   1718  HD2 PRO   120      59.847  87.384  64.007  1.00  0.00            
ATOM   1719  CG  PRO   120      60.006  87.280  61.837  1.00  0.00            
ATOM   1720  HG1 PRO   120      59.044  87.580  61.420  1.00  0.00            
ATOM   1721  HG2 PRO   120      59.910  86.199  61.940  1.00  0.00            
ATOM   1722  CB  PRO   120      61.191  87.769  61.023  1.00  0.00            
ATOM   1723  HB1 PRO   120      61.019  88.663  60.424  1.00  0.00            
ATOM   1724  HB2 PRO   120      61.621  87.066  60.310  1.00  0.00            
ATOM   1725  CA  PRO   120      62.203  88.097  62.125  1.00  0.00            
ATOM   1726  HA  PRO   120      62.864  87.234  62.203  1.00  0.00            
ATOM   1727  C   PRO   120      63.096  89.258  61.678  1.00  0.00            
ATOM   1728  O   PRO   120      64.150  89.001  61.079  1.00  0.00            
ATOM   1729  N   ASP   121      62.655  90.559  61.886  1.00  0.00            
ATOM   1730  H   ASP   121      61.835  90.657  62.468  1.00  0.00            
ATOM   1731  CA  ASP   121      63.141  91.823  61.248  1.00  0.00            
ATOM   1732  HA  ASP   121      64.229  91.760  61.219  1.00  0.00            
ATOM   1733  CB  ASP   121      62.497  91.973  59.856  1.00  0.00            
ATOM   1734  HB1 ASP   121      62.792  91.116  59.250  1.00  0.00            
ATOM   1735  HB2 ASP   121      62.982  92.846  59.419  1.00  0.00            
ATOM   1736  CG  ASP   121      60.926  91.955  59.743  1.00  0.00            
ATOM   1737  OD1 ASP   121      60.202  92.041  60.787  1.00  0.00            
ATOM   1738  OD2 ASP   121      60.514  91.648  58.639  1.00  0.00            
ATOM   1739  C   ASP   121      62.969  93.090  62.128  1.00  0.00            
ATOM   1740  O   ASP   121      62.242  93.066  63.169  1.00  0.00            
ATOM   1741  N   ASN   122      63.566  94.201  61.689  1.00  0.00            
ATOM   1742  H   ASN   122      64.113  94.142  60.842  1.00  0.00            
ATOM   1743  CA  ASN   122      63.236  95.550  62.162  1.00  0.00            
ATOM   1744  HA  ASN   122      62.241  95.490  62.603  1.00  0.00            
ATOM   1745  CB  ASN   122      64.203  95.920  63.341  1.00  0.00            
ATOM   1746  HB1 ASN   122      64.022  95.302  64.221  1.00  0.00            
ATOM   1747  HB2 ASN   122      63.901  96.948  63.539  1.00  0.00            
ATOM   1748  CG  ASN   122      65.692  95.904  62.996  1.00  0.00            
ATOM   1749  OD1 ASN   122      66.333  94.914  62.977  1.00  0.00            
ATOM   1750  ND2 ASN   122      66.242  97.011  62.637  1.00  0.00            
ATOM   1751 HD21 ASN   122      65.766  97.901  62.670  1.00  0.00            
ATOM   1752 HD22 ASN   122      67.121  96.951  62.143  1.00  0.00            
ATOM   1753  C   ASN   122      63.343  96.526  60.981  1.00  0.00            
ATOM   1754  O   ASN   122      64.034  96.209  60.020  1.00  0.00            
ATOM   1755  N   GLU   123      62.668  97.651  61.225  1.00  0.00            
ATOM   1756  H   GLU   123      62.104  97.665  62.063  1.00  0.00            
ATOM   1757  CA  GLU   123      62.924  98.872  60.474  1.00  0.00            
ATOM   1758  HA  GLU   123      62.797  98.722  59.402  1.00  0.00            
ATOM   1759  CB  GLU   123      61.997 100.001  60.931  1.00  0.00            
ATOM   1760  HB1 GLU   123      62.333 100.967  60.553  1.00  0.00            
ATOM   1761  HB2 GLU   123      61.830  99.953  62.007  1.00  0.00            
ATOM   1762  CG  GLU   123      60.727  99.678  60.170  1.00  0.00            
ATOM   1763  HG1 GLU   123      60.372  98.647  60.186  1.00  0.00            
ATOM   1764  HG2 GLU   123      60.856  99.916  59.114  1.00  0.00            
ATOM   1765  CD  GLU   123      59.534 100.523  60.611  1.00  0.00            
ATOM   1766  OE1 GLU   123      59.602 101.740  60.562  1.00  0.00            
ATOM   1767  OE2 GLU   123      58.467 100.019  60.991  1.00  0.00            
ATOM   1768  C   GLU   123      64.352  99.295  60.689  1.00  0.00            
ATOM   1769  O   GLU   123      64.700  99.460  61.861  1.00  0.00            
ATOM   1770  N   ALA   124      65.025  99.524  59.607  1.00  0.00            
ATOM   1771  H   ALA   124      64.493  99.507  58.749  1.00  0.00            
ATOM   1772  CA  ALA   124      66.501  99.812  59.572  1.00  0.00            
ATOM   1773  HA  ALA   124      67.087  98.930  59.828  1.00  0.00            
ATOM   1774  CB  ALA   124      66.913 100.331  58.181  1.00  0.00            
ATOM   1775  HB1 ALA   124      66.292 101.170  57.867  1.00  0.00            
ATOM   1776  HB2 ALA   124      67.935 100.710  58.190  1.00  0.00            
ATOM   1777  HB3 ALA   124      66.926  99.538  57.433  1.00  0.00            
ATOM   1778  C   ALA   124      66.887 100.857  60.639  1.00  0.00            
ATOM   1779  O   ALA   124      66.493 102.027  60.653  1.00  0.00            
ATOM   1780  N   TYR   125      67.774 100.493  61.562  1.00  0.00            
ATOM   1781  H   TYR   125      68.098  99.537  61.530  1.00  0.00            
ATOM   1782  CA  TYR   125      68.337 101.393  62.620  1.00  0.00            
ATOM   1783  HA  TYR   125      67.580 102.128  62.893  1.00  0.00            
ATOM   1784  CB  TYR   125      68.666 100.692  63.930  1.00  0.00            
ATOM   1785  HB1 TYR   125      68.845 101.434  64.707  1.00  0.00            
ATOM   1786  HB2 TYR   125      69.582 100.106  63.857  1.00  0.00            
ATOM   1787  CG  TYR   125      67.603  99.713  64.516  1.00  0.00            
ATOM   1788  CD1 TYR   125      67.848  98.298  64.821  1.00  0.00            
ATOM   1789  HD1 TYR   125      68.809  97.912  64.512  1.00  0.00            
ATOM   1790  CE1 TYR   125      66.894  97.577  65.554  1.00  0.00            
ATOM   1791  HE1 TYR   125      66.947  96.565  65.926  1.00  0.00            
ATOM   1792  CZ  TYR   125      65.617  98.190  65.754  1.00  0.00            
ATOM   1793  OH  TYR   125      64.680  97.466  66.331  1.00  0.00            
ATOM   1794  HH  TYR   125      64.883  96.531  66.404  1.00  0.00            
ATOM   1795  CE2 TYR   125      65.316  99.467  65.298  1.00  0.00            
ATOM   1796  HE2 TYR   125      64.359  99.893  65.559  1.00  0.00            
ATOM   1797  CD2 TYR   125      66.347 100.246  64.710  1.00  0.00            
ATOM   1798  HD2 TYR   125      66.059 101.245  64.418  1.00  0.00            
ATOM   1799  C   TYR   125      69.545 102.263  62.201  1.00  0.00            
ATOM   1800  O   TYR   125      70.308 101.848  61.304  1.00  0.00            
ATOM   1801  N   GLU   126      69.673 103.537  62.642  1.00  0.00            
ATOM   1802  H   GLU   126      69.011 103.806  63.355  1.00  0.00            
ATOM   1803  CA  GLU   126      70.796 104.426  62.439  1.00  0.00            
ATOM   1804  HA  GLU   126      70.869 104.465  61.352  1.00  0.00            
ATOM   1805  CB  GLU   126      70.406 105.847  62.788  1.00  0.00            
ATOM   1806  HB1 GLU   126      69.432 106.099  62.369  1.00  0.00            
ATOM   1807  HB2 GLU   126      71.137 106.568  62.422  1.00  0.00            
ATOM   1808  CG  GLU   126      70.286 106.102  64.360  1.00  0.00            
ATOM   1809  HG1 GLU   126      71.283 106.062  64.799  1.00  0.00            
ATOM   1810  HG2 GLU   126      69.722 105.333  64.887  1.00  0.00            
ATOM   1811  CD  GLU   126      69.662 107.480  64.725  1.00  0.00            
ATOM   1812  OE1 GLU   126      69.070 108.118  63.786  1.00  0.00            
ATOM   1813  OE2 GLU   126      69.571 107.868  65.939  1.00  0.00            
ATOM   1814  C   GLU   126      72.189 103.952  62.986  1.00  0.00            
ATOM   1815  O   GLU   126      72.215 102.886  63.638  1.00  0.00            
ATOM   1816  N   MET   127      73.240 104.703  62.838  1.00  0.00            
ATOM   1817  H   MET   127      73.095 105.462  62.187  1.00  0.00            
ATOM   1818  CA  MET   127      74.520 104.316  63.321  1.00  0.00            
ATOM   1819  HA  MET   127      74.436 103.583  64.123  1.00  0.00            
ATOM   1820  CB  MET   127      75.334 103.739  62.153  1.00  0.00            
ATOM   1821  HB1 MET   127      76.370 104.077  62.197  1.00  0.00            
ATOM   1822  HB2 MET   127      74.928 103.999  61.176  1.00  0.00            
ATOM   1823  CG  MET   127      75.372 102.210  62.165  1.00  0.00            
ATOM   1824  HG1 MET   127      75.779 101.773  61.253  1.00  0.00            
ATOM   1825  HG2 MET   127      74.365 101.795  62.188  1.00  0.00            
ATOM   1826  SD  MET   127      76.286 101.284  63.463  1.00  0.00            
ATOM   1827  CE  MET   127      77.904 101.234  62.716  1.00  0.00            
ATOM   1828  HE1 MET   127      78.437 100.448  63.250  1.00  0.00            
ATOM   1829  HE2 MET   127      77.840 100.954  61.664  1.00  0.00            
ATOM   1830  HE3 MET   127      78.431 102.188  62.722  1.00  0.00            
ATOM   1831  C   MET   127      75.184 105.568  63.858  1.00  0.00            
ATOM   1832  O   MET   127      75.471 106.527  63.119  1.00  0.00            
ATOM   1833  N   PRO   128      75.555 105.683  65.170  1.00  0.00            
ATOM   1834  CD  PRO   128      75.373 104.589  66.059  1.00  0.00            
ATOM   1835  HD1 PRO   128      76.155 103.868  65.821  1.00  0.00            
ATOM   1836  HD2 PRO   128      74.392 104.149  65.879  1.00  0.00            
ATOM   1837  CG  PRO   128      75.401 105.109  67.483  1.00  0.00            
ATOM   1838  HG1 PRO   128      75.661 104.391  68.261  1.00  0.00            
ATOM   1839  HG2 PRO   128      74.434 105.458  67.843  1.00  0.00            
ATOM   1840  CB  PRO   128      76.540 106.157  67.361  1.00  0.00            
ATOM   1841  HB1 PRO   128      77.496 105.665  67.547  1.00  0.00            
ATOM   1842  HB2 PRO   128      76.269 106.900  68.111  1.00  0.00            
ATOM   1843  CA  PRO   128      76.304 106.710  65.929  1.00  0.00            
ATOM   1844  HA  PRO   128      75.737 107.641  65.930  1.00  0.00            
ATOM   1845  C   PRO   128      77.659 107.018  65.201  1.00  0.00            
ATOM   1846  O   PRO   128      78.433 106.113  64.887  1.00  0.00            
ATOM   1847  N   SER   129      77.918 108.284  64.899  1.00  0.00            
ATOM   1848  H   SER   129      77.131 108.912  64.975  1.00  0.00            
ATOM   1849  CA  SER   129      79.242 108.757  64.562  1.00  0.00            
ATOM   1850  HA  SER   129      79.438 108.377  63.559  1.00  0.00            
ATOM   1851  CB  SER   129      79.197 110.279  64.368  1.00  0.00            
ATOM   1852  HB1 SER   129      79.301 110.914  65.248  1.00  0.00            
ATOM   1853  HB2 SER   129      78.285 110.602  63.866  1.00  0.00            
ATOM   1854  OG  SER   129      80.280 110.645  63.471  1.00  0.00            
ATOM   1855  HG  SER   129      81.115 110.693  63.943  1.00  0.00            
ATOM   1856  C   SER   129      80.356 108.362  65.510  1.00  0.00            
ATOM   1857  O   SER   129      80.297 108.584  66.701  1.00  0.00            
ATOM   1858  N   GLU   130      81.421 107.784  64.997  1.00  0.00            
ATOM   1859  H   GLU   130      81.397 107.696  63.991  1.00  0.00            
ATOM   1860  CA  GLU   130      82.420 107.073  65.738  1.00  0.00            
ATOM   1861  HA  GLU   130      82.567 107.568  66.698  1.00  0.00            
ATOM   1862  CB  GLU   130      81.933 105.655  66.015  1.00  0.00            
ATOM   1863  HB1 GLU   130      82.825 105.033  66.074  1.00  0.00            
ATOM   1864  HB2 GLU   130      81.396 105.230  65.167  1.00  0.00            
ATOM   1865  CG  GLU   130      81.165 105.479  67.387  1.00  0.00            
ATOM   1866  HG1 GLU   130      80.207 105.988  67.279  1.00  0.00            
ATOM   1867  HG2 GLU   130      81.750 105.830  68.237  1.00  0.00            
ATOM   1868  CD  GLU   130      80.864 104.013  67.854  1.00  0.00            
ATOM   1869  OE1 GLU   130      80.561 103.781  69.044  1.00  0.00            
ATOM   1870  OE2 GLU   130      81.031 103.045  67.071  1.00  0.00            
ATOM   1871  C   GLU   130      83.786 106.959  65.049  1.00  0.00            
ATOM   1872  O   GLU   130      83.948 107.321  63.857  1.00  0.00            
ATOM   1873  N   GLU   131      84.887 106.583  65.767  1.00  0.00            
ATOM   1874  H   GLU   131      84.687 106.352  66.729  1.00  0.00            
ATOM   1875  CA  GLU   131      86.301 106.633  65.400  1.00  0.00            
ATOM   1876  HA  GLU   131      86.392 107.226  64.490  1.00  0.00            
ATOM   1877  CB  GLU   131      87.176 107.360  66.488  1.00  0.00            
ATOM   1878  HB1 GLU   131      88.171 107.436  66.048  1.00  0.00            
ATOM   1879  HB2 GLU   131      87.288 106.813  67.424  1.00  0.00            
ATOM   1880  CG  GLU   131      86.748 108.846  66.794  1.00  0.00            
ATOM   1881  HG1 GLU   131      87.374 109.245  67.593  1.00  0.00            
ATOM   1882  HG2 GLU   131      85.735 108.961  67.180  1.00  0.00            
ATOM   1883  CD  GLU   131      87.079 109.842  65.670  1.00  0.00            
ATOM   1884  OE1 GLU   131      86.416 110.922  65.650  1.00  0.00            
ATOM   1885  OE2 GLU   131      88.025 109.599  64.867  1.00  0.00            
ATOM   1886  C   GLU   131      86.867 105.223  65.216  1.00  0.00            
ATOM   1887  O   GLU   131      86.499 104.176  65.820  1.00  0.00            
ATOM   1888  N   GLY   132      87.900 105.161  64.361  1.00  0.00            
ATOM   1889  H   GLY   132      88.132 106.050  63.939  1.00  0.00            
ATOM   1890  CA  GLY   132      88.631 103.949  64.014  1.00  0.00            
ATOM   1891  HA1 GLY   132      88.824 103.438  64.957  1.00  0.00            
ATOM   1892  HA2 GLY   132      89.561 104.288  63.557  1.00  0.00            
ATOM   1893  C   GLY   132      87.957 102.994  63.067  1.00  0.00            
ATOM   1894  O   GLY   132      88.273 101.785  63.086  1.00  0.00            
ATOM   1895  N   TYR   133      86.852 103.289  62.325  1.00  0.00            
ATOM   1896  H   TYR   133      86.563 104.251  62.423  1.00  0.00            
ATOM   1897  CA  TYR   133      86.186 102.353  61.413  1.00  0.00            
ATOM   1898  HA  TYR   133      86.061 101.428  61.976  1.00  0.00            
ATOM   1899  CB  TYR   133      84.751 102.633  61.037  1.00  0.00            
ATOM   1900  HB1 TYR   133      84.561 102.145  60.081  1.00  0.00            
ATOM   1901  HB2 TYR   133      84.605 103.709  60.945  1.00  0.00            
ATOM   1902  CG  TYR   133      83.760 102.224  62.066  1.00  0.00            
ATOM   1903  CD1 TYR   133      83.559 102.901  63.266  1.00  0.00            
ATOM   1904  HD1 TYR   133      84.131 103.797  63.455  1.00  0.00            
ATOM   1905  CE1 TYR   133      82.706 102.428  64.305  1.00  0.00            
ATOM   1906  HE1 TYR   133      82.634 102.935  65.256  1.00  0.00            
ATOM   1907  CZ  TYR   133      81.950 101.293  64.048  1.00  0.00            
ATOM   1908  OH  TYR   133      81.086 100.789  65.000  1.00  0.00            
ATOM   1909  HH  TYR   133      81.022 101.412  65.727  1.00  0.00            
ATOM   1910  CE2 TYR   133      82.160 100.532  62.828  1.00  0.00            
ATOM   1911  HE2 TYR   133      81.694  99.563  62.729  1.00  0.00            
ATOM   1912  CD2 TYR   133      83.074 100.962  61.858  1.00  0.00            
ATOM   1913  HD2 TYR   133      83.303 100.273  61.059  1.00  0.00            
ATOM   1914  C   TYR   133      87.029 101.896  60.228  1.00  0.00            
ATOM   1915  O   TYR   133      87.830 102.680  59.677  1.00  0.00            
ATOM   1916  N   GLN   134      86.840 100.633  59.859  1.00  0.00            
ATOM   1917  H   GLN   134      86.271 100.040  60.446  1.00  0.00            
ATOM   1918  CA  GLN   134      87.443  99.940  58.660  1.00  0.00            
ATOM   1919  HA  GLN   134      88.521  99.897  58.813  1.00  0.00            
ATOM   1920  CB  GLN   134      86.960  98.467  58.484  1.00  0.00            
ATOM   1921  HB1 GLN   134      85.874  98.524  58.417  1.00  0.00            
ATOM   1922  HB2 GLN   134      87.154  97.851  59.361  1.00  0.00            
ATOM   1923  CG  GLN   134      87.531  97.748  57.269  1.00  0.00            
ATOM   1924  HG1 GLN   134      88.607  97.655  57.420  1.00  0.00            
ATOM   1925  HG2 GLN   134      87.342  98.459  56.465  1.00  0.00            
ATOM   1926  CD  GLN   134      86.863  96.432  57.044  1.00  0.00            
ATOM   1927  OE1 GLN   134      86.222  95.852  57.948  1.00  0.00            
ATOM   1928  NE2 GLN   134      86.724  95.931  55.881  1.00  0.00            
ATOM   1929 HE21 GLN   134      86.615  96.537  55.081  1.00  0.00            
ATOM   1930 HE22 GLN   134      86.469  94.959  55.786  1.00  0.00            
ATOM   1931  C   GLN   134      87.228 100.852  57.437  1.00  0.00            
ATOM   1932  O   GLN   134      86.141 101.087  56.973  1.00  0.00            
ATOM   1933  N   ASP   135      88.338 101.434  56.943  1.00  0.00            
ATOM   1934  H   ASP   135      89.179 101.224  57.461  1.00  0.00            
ATOM   1935  CA  ASP   135      88.436 102.360  55.728  1.00  0.00            
ATOM   1936  HA  ASP   135      89.500 102.587  55.672  1.00  0.00            
ATOM   1937  CB  ASP   135      88.053 101.521  54.410  1.00  0.00            
ATOM   1938  HB1 ASP   135      87.993 102.179  53.543  1.00  0.00            
ATOM   1939  HB2 ASP   135      87.030 101.154  54.501  1.00  0.00            
ATOM   1940  CG  ASP   135      88.990 100.340  54.062  1.00  0.00            
ATOM   1941  OD1 ASP   135      88.602  99.491  53.210  1.00  0.00            
ATOM   1942  OD2 ASP   135      90.098 100.291  54.623  1.00  0.00            
ATOM   1943  C   ASP   135      87.811 103.734  55.933  1.00  0.00            
ATOM   1944  O   ASP   135      87.661 104.469  54.961  1.00  0.00            
ATOM   1945  N   TYR   136      87.446 104.038  57.213  1.00  0.00            
ATOM   1946  H   TYR   136      87.628 103.291  57.867  1.00  0.00            
ATOM   1947  CA  TYR   136      86.921 105.321  57.614  1.00  0.00            
ATOM   1948  HA  TYR   136      86.681 105.827  56.679  1.00  0.00            
ATOM   1949  CB  TYR   136      85.631 105.040  58.351  1.00  0.00            
ATOM   1950  HB1 TYR   136      85.583 105.798  59.134  1.00  0.00            
ATOM   1951  HB2 TYR   136      85.738 104.108  58.907  1.00  0.00            
ATOM   1952  CG  TYR   136      84.333 104.986  57.566  1.00  0.00            
ATOM   1953  CD1 TYR   136      83.367 105.988  57.760  1.00  0.00            
ATOM   1954  HD1 TYR   136      83.388 106.754  58.521  1.00  0.00            
ATOM   1955  CE1 TYR   136      82.133 105.896  57.055  1.00  0.00            
ATOM   1956  HE1 TYR   136      81.323 106.591  57.215  1.00  0.00            
ATOM   1957  CZ  TYR   136      81.935 104.850  56.128  1.00  0.00            
ATOM   1958  OH  TYR   136      80.784 104.719  55.461  1.00  0.00            
ATOM   1959  HH  TYR   136      80.840 104.135  54.701  1.00  0.00            
ATOM   1960  CE2 TYR   136      82.943 103.946  55.896  1.00  0.00            
ATOM   1961  HE2 TYR   136      82.836 103.253  55.074  1.00  0.00            
ATOM   1962  CD2 TYR   136      84.188 104.019  56.532  1.00  0.00            
ATOM   1963  HD2 TYR   136      84.978 103.313  56.325  1.00  0.00            
ATOM   1964  C   TYR   136      87.994 106.188  58.291  1.00  0.00            
ATOM   1965  O   TYR   136      87.877 107.416  58.190  1.00  0.00            
ATOM   1966  N   GLU   137      88.999 105.575  58.950  1.00  0.00            
ATOM   1967  H   GLU   137      88.917 104.570  59.011  1.00  0.00            
ATOM   1968  CA  GLU   137      90.181 106.270  59.500  1.00  0.00            
ATOM   1969  HA  GLU   137      89.842 107.258  59.811  1.00  0.00            
ATOM   1970  CB  GLU   137      90.820 105.628  60.786  1.00  0.00            
ATOM   1971  HB1 GLU   137      91.289 104.710  60.432  1.00  0.00            
ATOM   1972  HB2 GLU   137      90.026 105.355  61.481  1.00  0.00            
ATOM   1973  CG  GLU   137      91.880 106.365  61.502  1.00  0.00            
ATOM   1974  HG1 GLU   137      92.765 106.492  60.879  1.00  0.00            
ATOM   1975  HG2 GLU   137      92.058 105.906  62.474  1.00  0.00            
ATOM   1976  CD  GLU   137      91.498 107.849  61.840  1.00  0.00            
ATOM   1977  OE1 GLU   137      90.381 108.328  61.694  1.00  0.00            
ATOM   1978  OE2 GLU   137      92.374 108.617  62.291  1.00  0.00            
ATOM   1979  C   GLU   137      91.243 106.451  58.331  1.00  0.00            
ATOM   1980  O   GLU   137      91.535 105.458  57.703  1.00  0.00            
ATOM   1981  N   PRO   138      91.637 107.632  57.966  1.00  0.00            
ATOM   1982  CD  PRO   138      91.125 108.936  58.475  1.00  0.00            
ATOM   1983  HD1 PRO   138      91.825 109.217  59.261  1.00  0.00            
ATOM   1984  HD2 PRO   138      90.119 108.860  58.886  1.00  0.00            
ATOM   1985  CG  PRO   138      91.263 110.006  57.335  1.00  0.00            
ATOM   1986  HG1 PRO   138      91.364 111.022  57.716  1.00  0.00            
ATOM   1987  HG2 PRO   138      90.420 110.077  56.648  1.00  0.00            
ATOM   1988  CB  PRO   138      92.432 109.416  56.540  1.00  0.00            
ATOM   1989  HB1 PRO   138      93.360 109.759  56.997  1.00  0.00            
ATOM   1990  HB2 PRO   138      92.312 109.676  55.488  1.00  0.00            
ATOM   1991  CA  PRO   138      92.334 107.898  56.706  1.00  0.00            
ATOM   1992  HA  PRO   138      91.727 107.503  55.892  1.00  0.00            
ATOM   1993  C   PRO   138      93.712 107.217  56.618  1.00  0.00            
ATOM   1994  O   PRO   138      94.321 106.821  57.583  1.00  0.00            
ATOM   1995  N   GLU   139      94.229 107.081  55.355  1.00  0.00            
ATOM   1996  H   GLU   139      93.640 107.203  54.544  1.00  0.00            
ATOM   1997  CA  GLU   139      95.585 106.665  55.058  1.00  0.00            
ATOM   1998  HA  GLU   139      96.087 106.605  56.024  1.00  0.00            
ATOM   1999  CB  GLU   139      95.602 105.230  54.484  1.00  0.00            
ATOM   2000  HB1 GLU   139      96.639 104.916  54.600  1.00  0.00            
ATOM   2001  HB2 GLU   139      95.173 105.191  53.483  1.00  0.00            
ATOM   2002  CG  GLU   139      94.851 104.169  55.325  1.00  0.00            
ATOM   2003  HG1 GLU   139      93.786 104.398  55.337  1.00  0.00            
ATOM   2004  HG2 GLU   139      95.210 104.294  56.346  1.00  0.00            
ATOM   2005  CD  GLU   139      95.127 102.730  54.863  1.00  0.00            
ATOM   2006  OE1 GLU   139      94.642 101.780  55.515  1.00  0.00            
ATOM   2007  OE2 GLU   139      95.731 102.447  53.824  1.00  0.00            
ATOM   2008  C   GLU   139      96.335 107.669  54.081  1.00  0.00            
ATOM   2009  O   GLU   139      95.671 108.592  53.533  1.00  0.00            
ATOM   2010  N   ALA   140      97.648 107.480  53.960  1.00  0.00            
ATOM   2011  H   ALA   140      97.999 106.742  54.553  1.00  0.00            
ATOM   2012  CA  ALA   140      98.597 108.394  53.364  1.00  0.00            
ATOM   2013  HA  ALA   140      98.077 109.325  53.137  1.00  0.00            
ATOM   2014  CB  ALA   140      99.670 108.706  54.428  1.00  0.00            
ATOM   2015  HB1 ALA   140     100.031 107.834  54.973  1.00  0.00            
ATOM   2016  HB2 ALA   140     100.560 109.026  53.885  1.00  0.00            
ATOM   2017  HB3 ALA   140      99.357 109.495  55.111  1.00  0.00            
ATOM   2018  C   ALA   140      99.192 107.833  52.096  1.00  0.00            
ATOM   2019  OC1 ALA   140     100.054 106.922  52.248  1.00  0.00            
ATOM   2020  OC2 ALA   140      98.831 108.102  50.956  1.00  0.00            
TER
ENDMDL
