# Supplementary material for: Impact of Phosphorylation on the Physiological Form of Human alpha-Synuclein in Aqueous Solution
Source: J Chem Inf Model. 2024 Oct 28;64(21):8215–26. doi: 10.1021/acs.jcim.4c01172 (PMC11558680; doi:10.1021/acs.jcim.4c01172)
Supplement: Supplementary file 2 — ci4c01172_si_003.zip [file ci4c01172_si_003.zip › AS/AS_24.pdb]

REMARK    GENERATED BY TRJCONV
TITLE     MDANALYSIS FRAME 0: Created by PDBWriter in water
REMARK    THIS IS A SIMULATION BOX
CRYST1  137.526  137.526  140.667  60.74  60.74  90.00 P 1           1
MODEL        1
ATOM      1  CH3 ACE     0      83.359  95.872  55.152  1.00  0.00            
ATOM      2 HH31 ACE     0      82.933  94.869  55.160  1.00  0.00            
ATOM      3 HH32 ACE     0      82.586  96.629  55.021  1.00  0.00            
ATOM      4 HH33 ACE     0      84.140  95.971  54.397  1.00  0.00            
ATOM      5  C   ACE     0      83.903  96.003  56.552  1.00  0.00            
ATOM      6  O   ACE     0      85.118  95.919  56.785  1.00  0.00            
ATOM      7  N   MET     1      83.016  96.122  57.563  1.00  0.00            
ATOM      8  H   MET     1      82.031  95.989  57.380  1.00  0.00            
ATOM      9  CA  MET     1      83.411  96.346  59.015  1.00  0.00            
ATOM     10  HA  MET     1      84.337  96.918  58.954  1.00  0.00            
ATOM     11  CB  MET     1      82.332  97.233  59.643  1.00  0.00            
ATOM     12  HB1 MET     1      82.484  97.410  60.708  1.00  0.00            
ATOM     13  HB2 MET     1      81.360  96.778  59.447  1.00  0.00            
ATOM     14  CG  MET     1      82.434  98.654  58.992  1.00  0.00            
ATOM     15  HG1 MET     1      81.696  99.326  59.430  1.00  0.00            
ATOM     16  HG2 MET     1      82.022  98.610  57.983  1.00  0.00            
ATOM     17  SD  MET     1      84.063  99.459  58.815  1.00  0.00            
ATOM     18  CE  MET     1      84.278 100.118  60.526  1.00  0.00            
ATOM     19  HE1 MET     1      84.296  99.264  61.202  1.00  0.00            
ATOM     20  HE2 MET     1      85.199 100.691  60.627  1.00  0.00            
ATOM     21  HE3 MET     1      83.472 100.799  60.799  1.00  0.00            
ATOM     22  C   MET     1      83.760  95.040  59.697  1.00  0.00            
ATOM     23  O   MET     1      84.744  95.063  60.477  1.00  0.00            
ATOM     24  N   ASP     2      82.993  93.950  59.585  1.00  0.00            
ATOM     25  H   ASP     2      82.109  93.985  59.097  1.00  0.00            
ATOM     26  CA  ASP     2      83.366  92.647  60.178  1.00  0.00            
ATOM     27  HA  ASP     2      83.515  92.736  61.255  1.00  0.00            
ATOM     28  CB  ASP     2      82.243  91.639  60.128  1.00  0.00            
ATOM     29  HB1 ASP     2      81.498  92.012  60.830  1.00  0.00            
ATOM     30  HB2 ASP     2      82.603  90.650  60.413  1.00  0.00            
ATOM     31  CG  ASP     2      81.433  91.458  58.788  1.00  0.00            
ATOM     32  OD1 ASP     2      80.417  90.767  58.746  1.00  0.00            
ATOM     33  OD2 ASP     2      81.973  91.922  57.731  1.00  0.00            
ATOM     34  C   ASP     2      84.716  92.229  59.513  1.00  0.00            
ATOM     35  O   ASP     2      85.540  91.856  60.357  1.00  0.00            
ATOM     36  N   VAL     3      84.874  92.428  58.195  1.00  0.00            
ATOM     37  H   VAL     3      84.102  92.523  57.550  1.00  0.00            
ATOM     38  CA  VAL     3      86.211  92.217  57.556  1.00  0.00            
ATOM     39  HA  VAL     3      86.366  91.138  57.524  1.00  0.00            
ATOM     40  CB  VAL     3      86.069  92.618  56.094  1.00  0.00            
ATOM     41  HB  VAL     3      85.979  93.703  56.038  1.00  0.00            
ATOM     42  CG1 VAL     3      87.391  92.155  55.420  1.00  0.00            
ATOM     43 HG11 VAL     3      87.386  92.465  54.374  1.00  0.00            
ATOM     44 HG12 VAL     3      88.262  92.652  55.848  1.00  0.00            
ATOM     45 HG13 VAL     3      87.532  91.075  55.452  1.00  0.00            
ATOM     46  CG2 VAL     3      84.892  91.987  55.340  1.00  0.00            
ATOM     47 HG21 VAL     3      85.005  92.225  54.282  1.00  0.00            
ATOM     48 HG22 VAL     3      84.978  90.917  55.525  1.00  0.00            
ATOM     49 HG23 VAL     3      83.912  92.285  55.710  1.00  0.00            
ATOM     50  C   VAL     3      87.366  92.917  58.187  1.00  0.00            
ATOM     51  O   VAL     3      88.412  92.313  58.527  1.00  0.00            
ATOM     52  N   PHE     4      87.216  94.257  58.381  1.00  0.00            
ATOM     53  H   PHE     4      86.381  94.714  58.042  1.00  0.00            
ATOM     54  CA  PHE     4      88.157  95.075  59.170  1.00  0.00            
ATOM     55  HA  PHE     4      89.154  94.927  58.756  1.00  0.00            
ATOM     56  CB  PHE     4      87.776  96.539  59.101  1.00  0.00            
ATOM     57  HB1 PHE     4      86.692  96.555  59.207  1.00  0.00            
ATOM     58  HB2 PHE     4      87.988  96.868  58.083  1.00  0.00            
ATOM     59  CG  PHE     4      88.461  97.559  60.044  1.00  0.00            
ATOM     60  CD1 PHE     4      87.681  98.554  60.661  1.00  0.00            
ATOM     61  HD1 PHE     4      86.628  98.632  60.435  1.00  0.00            
ATOM     62  CE1 PHE     4      88.227  99.484  61.581  1.00  0.00            
ATOM     63  HE1 PHE     4      87.710 100.212  62.190  1.00  0.00            
ATOM     64  CZ  PHE     4      89.619  99.424  61.811  1.00  0.00            
ATOM     65  HZ  PHE     4      90.047 100.152  62.484  1.00  0.00            
ATOM     66  CE2 PHE     4      90.411  98.489  61.133  1.00  0.00            
ATOM     67  HE2 PHE     4      91.490  98.538  61.165  1.00  0.00            
ATOM     68  CD2 PHE     4      89.841  97.551  60.248  1.00  0.00            
ATOM     69  HD2 PHE     4      90.478  96.975  59.593  1.00  0.00            
ATOM     70  C   PHE     4      88.351  94.692  60.715  1.00  0.00            
ATOM     71  O   PHE     4      89.485  94.543  61.124  1.00  0.00            
ATOM     72  N   MET     5      87.274  94.391  61.410  1.00  0.00            
ATOM     73  H   MET     5      86.402  94.655  60.972  1.00  0.00            
ATOM     74  CA  MET     5      87.203  93.725  62.700  1.00  0.00            
ATOM     75  HA  MET     5      87.763  94.344  63.402  1.00  0.00            
ATOM     76  CB  MET     5      85.763  93.845  63.285  1.00  0.00            
ATOM     77  HB1 MET     5      85.101  93.182  62.728  1.00  0.00            
ATOM     78  HB2 MET     5      85.268  94.810  63.173  1.00  0.00            
ATOM     79  CG  MET     5      85.891  93.592  64.821  1.00  0.00            
ATOM     80  HG1 MET     5      86.426  92.653  64.967  1.00  0.00            
ATOM     81  HG2 MET     5      84.958  93.512  65.378  1.00  0.00            
ATOM     82  SD  MET     5      86.906  94.797  65.739  1.00  0.00            
ATOM     83  CE  MET     5      85.861  96.329  65.513  1.00  0.00            
ATOM     84  HE1 MET     5      86.220  97.174  66.100  1.00  0.00            
ATOM     85  HE2 MET     5      85.949  96.552  64.450  1.00  0.00            
ATOM     86  HE3 MET     5      84.834  96.141  65.826  1.00  0.00            
ATOM     87  C   MET     5      87.922  92.385  62.835  1.00  0.00            
ATOM     88  O   MET     5      88.584  92.238  63.850  1.00  0.00            
ATOM     89  N   LYS     6      87.871  91.418  61.894  1.00  0.00            
ATOM     90  H   LYS     6      87.270  91.621  61.108  1.00  0.00            
ATOM     91  CA  LYS     6      88.592  90.168  62.042  1.00  0.00            
ATOM     92  HA  LYS     6      88.689  90.182  63.129  1.00  0.00            
ATOM     93  CB  LYS     6      87.807  88.951  61.560  1.00  0.00            
ATOM     94  HB1 LYS     6      88.373  88.069  61.859  1.00  0.00            
ATOM     95  HB2 LYS     6      87.902  88.815  60.483  1.00  0.00            
ATOM     96  CG  LYS     6      86.312  88.874  61.994  1.00  0.00            
ATOM     97  HG1 LYS     6      85.923  89.855  61.720  1.00  0.00            
ATOM     98  HG2 LYS     6      86.164  88.797  63.071  1.00  0.00            
ATOM     99  CD  LYS     6      85.538  87.791  61.262  1.00  0.00            
ATOM    100  HD1 LYS     6      85.830  87.839  60.211  1.00  0.00            
ATOM    101  HD2 LYS     6      84.489  88.085  61.243  1.00  0.00            
ATOM    102  CE  LYS     6      85.679  86.408  61.812  1.00  0.00            
ATOM    103  HE1 LYS     6      85.031  86.278  62.680  1.00  0.00            
ATOM    104  HE2 LYS     6      86.726  86.255  62.073  1.00  0.00            
ATOM    105  NZ  LYS     6      85.266  85.485  60.729  1.00  0.00            
ATOM    106  HZ1 LYS     6      85.819  85.585  59.890  1.00  0.00            
ATOM    107  HZ2 LYS     6      85.245  84.554  61.118  1.00  0.00            
ATOM    108  HZ3 LYS     6      84.336  85.786  60.475  1.00  0.00            
ATOM    109  C   LYS     6      90.079  90.327  61.565  1.00  0.00            
ATOM    110  O   LYS     6      90.888  89.596  62.112  1.00  0.00            
ATOM    111  N   GLY     7      90.435  91.306  60.645  1.00  0.00            
ATOM    112  H   GLY     7      89.784  91.828  60.075  1.00  0.00            
ATOM    113  CA  GLY     7      91.808  91.732  60.589  1.00  0.00            
ATOM    114  HA1 GLY     7      91.845  92.341  59.687  1.00  0.00            
ATOM    115  HA2 GLY     7      92.372  90.835  60.329  1.00  0.00            
ATOM    116  C   GLY     7      92.386  92.326  61.918  1.00  0.00            
ATOM    117  O   GLY     7      93.529  92.015  62.190  1.00  0.00            
ATOM    118  N   LEU     8      91.626  93.101  62.681  1.00  0.00            
ATOM    119  H   LEU     8      90.681  93.314  62.397  1.00  0.00            
ATOM    120  CA  LEU     8      91.986  93.629  64.000  1.00  0.00            
ATOM    121  HA  LEU     8      92.928  94.147  63.820  1.00  0.00            
ATOM    122  CB  LEU     8      90.936  94.644  64.513  1.00  0.00            
ATOM    123  HB1 LEU     8      91.066  94.789  65.585  1.00  0.00            
ATOM    124  HB2 LEU     8      89.938  94.218  64.419  1.00  0.00            
ATOM    125  CG  LEU     8      91.040  96.047  63.920  1.00  0.00            
ATOM    126  HG  LEU     8      90.981  95.997  62.833  1.00  0.00            
ATOM    127  CD1 LEU     8      89.836  96.942  64.347  1.00  0.00            
ATOM    128 HD11 LEU     8      89.790  97.040  65.431  1.00  0.00            
ATOM    129 HD12 LEU     8      89.903  97.941  63.916  1.00  0.00            
ATOM    130 HD13 LEU     8      88.927  96.412  64.064  1.00  0.00            
ATOM    131  CD2 LEU     8      92.347  96.841  64.313  1.00  0.00            
ATOM    132 HD21 LEU     8      92.489  96.969  65.387  1.00  0.00            
ATOM    133 HD22 LEU     8      93.161  96.251  63.892  1.00  0.00            
ATOM    134 HD23 LEU     8      92.349  97.811  63.815  1.00  0.00            
ATOM    135  C   LEU     8      92.325  92.628  65.112  1.00  0.00            
ATOM    136  O   LEU     8      93.293  92.845  65.835  1.00  0.00            
ATOM    137  N   SER     9      91.580  91.526  65.195  1.00  0.00            
ATOM    138  H   SER     9      90.744  91.524  64.627  1.00  0.00            
ATOM    139  CA  SER     9      91.848  90.303  66.019  1.00  0.00            
ATOM    140  HA  SER     9      92.198  90.537  67.024  1.00  0.00            
ATOM    141  CB  SER     9      90.654  89.444  66.089  1.00  0.00            
ATOM    142  HB1 SER     9      90.082  89.738  66.969  1.00  0.00            
ATOM    143  HB2 SER     9      90.959  88.398  66.115  1.00  0.00            
ATOM    144  OG  SER     9      89.897  89.430  64.955  1.00  0.00            
ATOM    145  HG  SER     9      89.011  89.163  65.212  1.00  0.00            
ATOM    146  C   SER     9      93.020  89.483  65.449  1.00  0.00            
ATOM    147  O   SER     9      93.749  88.873  66.218  1.00  0.00            
ATOM    148  N   LYS    10      93.217  89.403  64.095  1.00  0.00            
ATOM    149  H   LYS    10      92.457  89.687  63.494  1.00  0.00            
ATOM    150  CA  LYS    10      94.352  88.697  63.556  1.00  0.00            
ATOM    151  HA  LYS    10      94.341  87.701  63.999  1.00  0.00            
ATOM    152  CB  LYS    10      94.129  88.585  61.968  1.00  0.00            
ATOM    153  HB1 LYS    10      93.899  89.580  61.588  1.00  0.00            
ATOM    154  HB2 LYS    10      93.275  87.934  61.783  1.00  0.00            
ATOM    155  CG  LYS    10      95.360  88.143  61.166  1.00  0.00            
ATOM    156  HG1 LYS    10      95.674  87.150  61.488  1.00  0.00            
ATOM    157  HG2 LYS    10      96.124  88.920  61.194  1.00  0.00            
ATOM    158  CD  LYS    10      94.987  88.041  59.636  1.00  0.00            
ATOM    159  HD1 LYS    10      94.623  88.974  59.208  1.00  0.00            
ATOM    160  HD2 LYS    10      94.203  87.298  59.494  1.00  0.00            
ATOM    161  CE  LYS    10      96.197  87.633  58.917  1.00  0.00            
ATOM    162  HE1 LYS    10      96.651  86.723  59.310  1.00  0.00            
ATOM    163  HE2 LYS    10      96.856  88.501  58.864  1.00  0.00            
ATOM    164  NZ  LYS    10      95.840  87.290  57.514  1.00  0.00            
ATOM    165  HZ1 LYS    10      95.325  87.996  57.007  1.00  0.00            
ATOM    166  HZ2 LYS    10      96.654  86.957  57.017  1.00  0.00            
ATOM    167  HZ3 LYS    10      95.154  86.549  57.543  1.00  0.00            
ATOM    168  C   LYS    10      95.715  89.387  63.881  1.00  0.00            
ATOM    169  O   LYS    10      96.694  88.704  64.284  1.00  0.00            
ATOM    170  N   ALA    11      95.708  90.735  63.940  1.00  0.00            
ATOM    171  H   ALA    11      94.834  91.123  63.616  1.00  0.00            
ATOM    172  CA  ALA    11      96.710  91.582  64.632  1.00  0.00            
ATOM    173  HA  ALA    11      97.734  91.399  64.308  1.00  0.00            
ATOM    174  CB  ALA    11      96.471  93.086  64.347  1.00  0.00            
ATOM    175  HB1 ALA    11      95.769  93.494  65.074  1.00  0.00            
ATOM    176  HB2 ALA    11      97.384  93.645  64.554  1.00  0.00            
ATOM    177  HB3 ALA    11      96.137  93.245  63.322  1.00  0.00            
ATOM    178  C   ALA    11      96.858  91.290  66.107  1.00  0.00            
ATOM    179  O   ALA    11      97.935  90.882  66.544  1.00  0.00            
ATOM    180  N   LYS    12      95.846  91.456  66.977  1.00  0.00            
ATOM    181  H   LYS    12      95.020  91.846  66.547  1.00  0.00            
ATOM    182  CA  LYS    12      95.786  91.156  68.388  1.00  0.00            
ATOM    183  HA  LYS    12      96.461  91.820  68.928  1.00  0.00            
ATOM    184  CB  LYS    12      94.336  91.558  68.810  1.00  0.00            
ATOM    185  HB1 LYS    12      94.130  91.145  69.798  1.00  0.00            
ATOM    186  HB2 LYS    12      93.629  91.225  68.051  1.00  0.00            
ATOM    187  CG  LYS    12      94.259  93.045  69.077  1.00  0.00            
ATOM    188  HG1 LYS    12      94.476  93.621  68.177  1.00  0.00            
ATOM    189  HG2 LYS    12      94.815  93.345  69.965  1.00  0.00            
ATOM    190  CD  LYS    12      92.769  93.436  69.380  1.00  0.00            
ATOM    191  HD1 LYS    12      92.523  92.779  70.214  1.00  0.00            
ATOM    192  HD2 LYS    12      92.099  93.182  68.559  1.00  0.00            
ATOM    193  CE  LYS    12      92.593  94.870  69.904  1.00  0.00            
ATOM    194  HE1 LYS    12      92.788  95.555  69.079  1.00  0.00            
ATOM    195  HE2 LYS    12      93.166  95.185  70.776  1.00  0.00            
ATOM    196  NZ  LYS    12      91.155  95.166  70.245  1.00  0.00            
ATOM    197  HZ1 LYS    12      91.210  96.056  70.719  1.00  0.00            
ATOM    198  HZ2 LYS    12      90.529  95.192  69.452  1.00  0.00            
ATOM    199  HZ3 LYS    12      90.830  94.549  70.975  1.00  0.00            
ATOM    200  C   LYS    12      96.311  89.750  68.770  1.00  0.00            
ATOM    201  O   LYS    12      97.120  89.670  69.719  1.00  0.00            
ATOM    202  N   GLU    13      95.848  88.714  68.164  1.00  0.00            
ATOM    203  H   GLU    13      95.114  88.920  67.501  1.00  0.00            
ATOM    204  CA  GLU    13      96.417  87.339  68.188  1.00  0.00            
ATOM    205  HA  GLU    13      96.075  86.873  69.112  1.00  0.00            
ATOM    206  CB  GLU    13      95.767  86.492  67.048  1.00  0.00            
ATOM    207  HB1 GLU    13      96.392  85.629  66.818  1.00  0.00            
ATOM    208  HB2 GLU    13      95.827  87.041  66.108  1.00  0.00            
ATOM    209  CG  GLU    13      94.336  86.021  67.446  1.00  0.00            
ATOM    210  HG1 GLU    13      93.800  86.883  67.845  1.00  0.00            
ATOM    211  HG2 GLU    13      94.393  85.326  68.283  1.00  0.00            
ATOM    212  CD  GLU    13      93.524  85.323  66.395  1.00  0.00            
ATOM    213  OE1 GLU    13      94.025  84.943  65.320  1.00  0.00            
ATOM    214  OE2 GLU    13      92.335  85.111  66.583  1.00  0.00            
ATOM    215  C   GLU    13      97.990  87.195  68.136  1.00  0.00            
ATOM    216  O   GLU    13      98.483  86.198  68.591  1.00  0.00            
ATOM    217  N   GLY    14      98.650  88.276  67.756  1.00  0.00            
ATOM    218  H   GLY    14      98.175  88.981  67.211  1.00  0.00            
ATOM    219  CA  GLY    14     100.076  88.461  67.828  1.00  0.00            
ATOM    220  HA1 GLY    14     100.378  87.657  68.499  1.00  0.00            
ATOM    221  HA2 GLY    14     100.240  89.451  68.255  1.00  0.00            
ATOM    222  C   GLY    14     100.811  88.237  66.483  1.00  0.00            
ATOM    223  O   GLY    14     100.227  87.995  65.470  1.00  0.00            
ATOM    224  N   VAL    15     102.112  88.608  66.474  1.00  0.00            
ATOM    225  H   VAL    15     102.449  88.938  67.367  1.00  0.00            
ATOM    226  CA  VAL    15     103.027  88.810  65.289  1.00  0.00            
ATOM    227  HA  VAL    15     102.558  89.692  64.851  1.00  0.00            
ATOM    228  CB  VAL    15     104.476  89.148  65.651  1.00  0.00            
ATOM    229  HB  VAL    15     105.005  89.287  64.708  1.00  0.00            
ATOM    230  CG1 VAL    15     104.541  90.503  66.317  1.00  0.00            
ATOM    231 HG11 VAL    15     103.868  90.668  67.158  1.00  0.00            
ATOM    232 HG12 VAL    15     105.529  90.737  66.715  1.00  0.00            
ATOM    233 HG13 VAL    15     104.362  91.285  65.579  1.00  0.00            
ATOM    234  CG2 VAL    15     105.227  88.055  66.382  1.00  0.00            
ATOM    235 HG21 VAL    15     104.742  87.705  67.294  1.00  0.00            
ATOM    236 HG22 VAL    15     105.498  87.290  65.655  1.00  0.00            
ATOM    237 HG23 VAL    15     106.218  88.390  66.688  1.00  0.00            
ATOM    238  C   VAL    15     102.861  87.764  64.214  1.00  0.00            
ATOM    239  O   VAL    15     102.631  88.091  63.037  1.00  0.00            
ATOM    240  N   VAL    16     103.036  86.459  64.510  1.00  0.00            
ATOM    241  H   VAL    16     103.031  86.164  65.476  1.00  0.00            
ATOM    242  CA  VAL    16     102.981  85.359  63.475  1.00  0.00            
ATOM    243  HA  VAL    16     103.712  85.648  62.720  1.00  0.00            
ATOM    244  CB  VAL    16     103.607  84.074  63.999  1.00  0.00            
ATOM    245  HB  VAL    16     104.673  84.262  64.122  1.00  0.00            
ATOM    246  CG1 VAL    16     102.992  83.486  65.234  1.00  0.00            
ATOM    247 HG11 VAL    16     103.306  84.034  66.122  1.00  0.00            
ATOM    248 HG12 VAL    16     101.904  83.522  65.176  1.00  0.00            
ATOM    249 HG13 VAL    16     103.327  82.480  65.485  1.00  0.00            
ATOM    250  CG2 VAL    16     103.524  82.945  62.953  1.00  0.00            
ATOM    251 HG21 VAL    16     103.691  83.395  61.974  1.00  0.00            
ATOM    252 HG22 VAL    16     104.264  82.155  63.091  1.00  0.00            
ATOM    253 HG23 VAL    16     102.589  82.386  62.981  1.00  0.00            
ATOM    254  C   VAL    16     101.627  85.310  62.810  1.00  0.00            
ATOM    255  O   VAL    16     101.585  85.194  61.558  1.00  0.00            
ATOM    256  N   ALA    17     100.479  85.385  63.507  1.00  0.00            
ATOM    257  H   ALA    17     100.516  85.361  64.516  1.00  0.00            
ATOM    258  CA  ALA    17      99.119  85.515  62.934  1.00  0.00            
ATOM    259  HA  ALA    17      98.957  84.746  62.178  1.00  0.00            
ATOM    260  CB  ALA    17      98.101  85.208  63.979  1.00  0.00            
ATOM    261  HB1 ALA    17      98.271  84.168  64.254  1.00  0.00            
ATOM    262  HB2 ALA    17      98.319  85.794  64.872  1.00  0.00            
ATOM    263  HB3 ALA    17      97.066  85.456  63.744  1.00  0.00            
ATOM    264  C   ALA    17      98.821  86.800  62.148  1.00  0.00            
ATOM    265  O   ALA    17      98.352  86.695  61.003  1.00  0.00            
ATOM    266  N   ALA    18      99.225  87.938  62.671  1.00  0.00            
ATOM    267  H   ALA    18      99.562  87.974  63.622  1.00  0.00            
ATOM    268  CA  ALA    18      99.211  89.277  61.918  1.00  0.00            
ATOM    269  HA  ALA    18      98.163  89.503  61.721  1.00  0.00            
ATOM    270  CB  ALA    18      99.732  90.341  62.874  1.00  0.00            
ATOM    271  HB1 ALA    18      99.602  91.319  62.411  1.00  0.00            
ATOM    272  HB2 ALA    18      99.224  90.359  63.838  1.00  0.00            
ATOM    273  HB3 ALA    18     100.792  90.162  63.057  1.00  0.00            
ATOM    274  C   ALA    18     100.017  89.309  60.603  1.00  0.00            
ATOM    275  O   ALA    18      99.714  90.214  59.777  1.00  0.00            
ATOM    276  N   ALA    19     101.072  88.550  60.453  1.00  0.00            
ATOM    277  H   ALA    19     101.447  87.969  61.188  1.00  0.00            
ATOM    278  CA  ALA    19     101.833  88.564  59.167  1.00  0.00            
ATOM    279  HA  ALA    19     101.525  89.508  58.715  1.00  0.00            
ATOM    280  CB  ALA    19     103.311  88.605  59.558  1.00  0.00            
ATOM    281  HB1 ALA    19     103.476  89.247  60.424  1.00  0.00            
ATOM    282  HB2 ALA    19     103.691  87.626  59.852  1.00  0.00            
ATOM    283  HB3 ALA    19     103.956  88.906  58.734  1.00  0.00            
ATOM    284  C   ALA    19     101.524  87.477  58.129  1.00  0.00            
ATOM    285  O   ALA    19     102.052  87.472  57.059  1.00  0.00            
ATOM    286  N   GLU    20     100.613  86.583  58.521  1.00  0.00            
ATOM    287  H   GLU    20     100.283  86.612  59.475  1.00  0.00            
ATOM    288  CA  GLU    20     100.034  85.450  57.762  1.00  0.00            
ATOM    289  HA  GLU    20     100.809  84.864  57.268  1.00  0.00            
ATOM    290  CB  GLU    20      99.088  84.601  58.629  1.00  0.00            
ATOM    291  HB1 GLU    20      98.241  85.072  59.128  1.00  0.00            
ATOM    292  HB2 GLU    20      99.789  84.226  59.374  1.00  0.00            
ATOM    293  CG  GLU    20      98.702  83.386  57.886  1.00  0.00            
ATOM    294  HG1 GLU    20      99.471  82.824  57.356  1.00  0.00            
ATOM    295  HG2 GLU    20      98.015  83.660  57.086  1.00  0.00            
ATOM    296  CD  GLU    20      97.852  82.427  58.675  1.00  0.00            
ATOM    297  OE1 GLU    20      97.294  81.488  58.011  1.00  0.00            
ATOM    298  OE2 GLU    20      97.638  82.600  59.880  1.00  0.00            
ATOM    299  C   GLU    20      99.406  85.995  56.464  1.00  0.00            
ATOM    300  O   GLU    20      98.399  86.614  56.490  1.00  0.00            
ATOM    301  N   LYS    21     100.118  85.963  55.271  1.00  0.00            
ATOM    302  H   LYS    21     101.104  85.814  55.431  1.00  0.00            
ATOM    303  CA  LYS    21      99.769  86.583  53.972  1.00  0.00            
ATOM    304  HA  LYS    21     100.480  86.430  53.159  1.00  0.00            
ATOM    305  CB  LYS    21      98.445  85.908  53.466  1.00  0.00            
ATOM    306  HB1 LYS    21      98.188  86.255  52.465  1.00  0.00            
ATOM    307  HB2 LYS    21      97.596  86.299  54.026  1.00  0.00            
ATOM    308  CG  LYS    21      98.459  84.382  53.314  1.00  0.00            
ATOM    309  HG1 LYS    21      98.474  83.883  54.283  1.00  0.00            
ATOM    310  HG2 LYS    21      99.460  84.221  52.915  1.00  0.00            
ATOM    311  CD  LYS    21      97.505  83.726  52.283  1.00  0.00            
ATOM    312  HD1 LYS    21      97.466  84.337  51.382  1.00  0.00            
ATOM    313  HD2 LYS    21      96.536  83.924  52.742  1.00  0.00            
ATOM    314  CE  LYS    21      97.804  82.201  52.170  1.00  0.00            
ATOM    315  HE1 LYS    21      97.426  81.751  53.089  1.00  0.00            
ATOM    316  HE2 LYS    21      98.868  81.971  52.118  1.00  0.00            
ATOM    317  NZ  LYS    21      97.122  81.658  51.007  1.00  0.00            
ATOM    318  HZ1 LYS    21      96.124  81.816  50.990  1.00  0.00            
ATOM    319  HZ2 LYS    21      97.299  82.204  50.177  1.00  0.00            
ATOM    320  HZ3 LYS    21      97.356  80.678  50.947  1.00  0.00            
ATOM    321  C   LYS    21      99.701  88.137  54.116  1.00  0.00            
ATOM    322  O   LYS    21      99.051  88.811  53.278  1.00  0.00            
ATOM    323  N   THR    22     100.363  88.792  55.048  1.00  0.00            
ATOM    324  H   THR    22     101.014  88.288  55.633  1.00  0.00            
ATOM    325  CA  THR    22     100.406  90.299  55.158  1.00  0.00            
ATOM    326  HA  THR    22      99.593  90.714  54.561  1.00  0.00            
ATOM    327  CB  THR    22     100.235  90.707  56.607  1.00  0.00            
ATOM    328  HB  THR    22     101.134  90.319  57.086  1.00  0.00            
ATOM    329  CG2 THR    22     100.378  92.229  56.806  1.00  0.00            
ATOM    330 HG21 THR    22      99.555  92.735  56.301  1.00  0.00            
ATOM    331 HG22 THR    22     100.348  92.360  57.888  1.00  0.00            
ATOM    332 HG23 THR    22     101.310  92.596  56.375  1.00  0.00            
ATOM    333  OG1 THR    22      98.926  90.489  57.201  1.00  0.00            
ATOM    334  HG1 THR    22      99.008  90.201  58.112  1.00  0.00            
ATOM    335  C   THR    22     101.687  90.788  54.475  1.00  0.00            
ATOM    336  O   THR    22     102.708  90.286  54.945  1.00  0.00            
ATOM    337  N   LYS    23     101.630  91.584  53.421  1.00  0.00            
ATOM    338  H   LYS    23     100.737  91.831  53.018  1.00  0.00            
ATOM    339  CA  LYS    23     102.794  91.880  52.655  1.00  0.00            
ATOM    340  HA  LYS    23     103.618  91.533  53.279  1.00  0.00            
ATOM    341  CB  LYS    23     102.781  91.133  51.318  1.00  0.00            
ATOM    342  HB1 LYS    23     103.743  91.362  50.859  1.00  0.00            
ATOM    343  HB2 LYS    23     101.876  91.362  50.756  1.00  0.00            
ATOM    344  CG  LYS    23     102.766  89.599  51.470  1.00  0.00            
ATOM    345  HG1 LYS    23     102.067  89.328  52.261  1.00  0.00            
ATOM    346  HG2 LYS    23     103.762  89.256  51.747  1.00  0.00            
ATOM    347  CD  LYS    23     102.332  88.843  50.217  1.00  0.00            
ATOM    348  HD1 LYS    23     101.506  89.421  49.802  1.00  0.00            
ATOM    349  HD2 LYS    23     102.037  87.857  50.577  1.00  0.00            
ATOM    350  CE  LYS    23     103.451  88.617  49.158  1.00  0.00            
ATOM    351  HE1 LYS    23     104.207  87.934  49.544  1.00  0.00            
ATOM    352  HE2 LYS    23     103.969  89.564  48.996  1.00  0.00            
ATOM    353  NZ  LYS    23     103.004  87.980  47.961  1.00  0.00            
ATOM    354  HZ1 LYS    23     103.797  88.018  47.336  1.00  0.00            
ATOM    355  HZ2 LYS    23     102.775  87.029  48.208  1.00  0.00            
ATOM    356  HZ3 LYS    23     102.286  88.515  47.493  1.00  0.00            
ATOM    357  C   LYS    23     102.998  93.412  52.456  1.00  0.00            
ATOM    358  O   LYS    23     102.005  94.091  52.536  1.00  0.00            
ATOM    359  N   GLN    24     104.213  93.946  52.348  1.00  0.00            
ATOM    360  H   GLN    24     104.971  93.279  52.375  1.00  0.00            
ATOM    361  CA  GLN    24     104.514  95.352  52.325  1.00  0.00            
ATOM    362  HA  GLN    24     103.605  95.867  52.635  1.00  0.00            
ATOM    363  CB  GLN    24     105.678  95.770  53.283  1.00  0.00            
ATOM    364  HB1 GLN    24     105.388  95.448  54.282  1.00  0.00            
ATOM    365  HB2 GLN    24     105.778  96.854  53.340  1.00  0.00            
ATOM    366  CG  GLN    24     107.027  95.091  53.025  1.00  0.00            
ATOM    367  HG1 GLN    24     107.404  95.454  52.069  1.00  0.00            
ATOM    368  HG2 GLN    24     106.996  94.002  53.041  1.00  0.00            
ATOM    369  CD  GLN    24     108.061  95.695  53.964  1.00  0.00            
ATOM    370  OE1 GLN    24     108.288  95.255  55.102  1.00  0.00            
ATOM    371  NE2 GLN    24     108.557  96.897  53.703  1.00  0.00            
ATOM    372 HE21 GLN    24     108.333  97.355  52.831  1.00  0.00            
ATOM    373 HE22 GLN    24     109.009  97.365  54.477  1.00  0.00            
ATOM    374  C   GLN    24     104.755  95.962  50.870  1.00  0.00            
ATOM    375  O   GLN    24     104.742  95.311  49.794  1.00  0.00            
ATOM    376  N   GLY    25     104.901  97.305  50.884  1.00  0.00            
ATOM    377  H   GLY    25     104.988  97.829  51.743  1.00  0.00            
ATOM    378  CA  GLY    25     104.838  98.135  49.691  1.00  0.00            
ATOM    379  HA1 GLY    25     103.858  97.927  49.264  1.00  0.00            
ATOM    380  HA2 GLY    25     105.398  97.694  48.867  1.00  0.00            
ATOM    381  C   GLY    25     104.992  99.608  49.936  1.00  0.00            
ATOM    382  O   GLY    25     104.975 100.065  51.092  1.00  0.00            
ATOM    383  N   VAL    26     105.103 100.387  48.853  1.00  0.00            
ATOM    384  H   VAL    26     105.125  99.956  47.939  1.00  0.00            
ATOM    385  CA  VAL    26     105.287 101.794  48.914  1.00  0.00            
ATOM    386  HA  VAL    26     106.180 101.806  49.539  1.00  0.00            
ATOM    387  CB  VAL    26     105.602 102.488  47.555  1.00  0.00            
ATOM    388  HB  VAL    26     106.308 101.842  47.035  1.00  0.00            
ATOM    389  CG1 VAL    26     104.261 102.641  46.758  1.00  0.00            
ATOM    390 HG11 VAL    26     103.620 101.760  46.787  1.00  0.00            
ATOM    391 HG12 VAL    26     103.693 103.470  47.181  1.00  0.00            
ATOM    392 HG13 VAL    26     104.591 102.878  45.747  1.00  0.00            
ATOM    393  CG2 VAL    26     106.193 103.918  47.767  1.00  0.00            
ATOM    394 HG21 VAL    26     106.430 104.193  46.740  1.00  0.00            
ATOM    395 HG22 VAL    26     105.444 104.561  48.229  1.00  0.00            
ATOM    396 HG23 VAL    26     107.042 103.896  48.451  1.00  0.00            
ATOM    397  C   VAL    26     104.256 102.463  49.844  1.00  0.00            
ATOM    398  O   VAL    26     103.065 102.458  49.614  1.00  0.00            
ATOM    399  N   ALA    27     104.811 103.049  50.904  1.00  0.00            
ATOM    400  H   ALA    27     105.809 103.027  51.060  1.00  0.00            
ATOM    401  CA  ALA    27     104.069 103.719  51.979  1.00  0.00            
ATOM    402  HA  ALA    27     103.104 103.230  52.113  1.00  0.00            
ATOM    403  CB  ALA    27     104.813 103.260  53.307  1.00  0.00            
ATOM    404  HB1 ALA    27     105.714 103.857  53.452  1.00  0.00            
ATOM    405  HB2 ALA    27     104.207 103.462  54.191  1.00  0.00            
ATOM    406  HB3 ALA    27     105.067 102.207  53.185  1.00  0.00            
ATOM    407  C   ALA    27     103.731 105.208  51.908  1.00  0.00            
ATOM    408  O   ALA    27     104.022 105.957  52.840  1.00  0.00            
ATOM    409  N   GLU    28     103.118 105.689  50.815  1.00  0.00            
ATOM    410  H   GLU    28     102.798 104.902  50.270  1.00  0.00            
ATOM    411  CA  GLU    28     102.587 106.924  50.378  1.00  0.00            
ATOM    412  HA  GLU    28     102.441 107.593  51.226  1.00  0.00            
ATOM    413  CB  GLU    28     103.536 107.644  49.393  1.00  0.00            
ATOM    414  HB1 GLU    28     103.799 107.090  48.491  1.00  0.00            
ATOM    415  HB2 GLU    28     104.505 107.908  49.816  1.00  0.00            
ATOM    416  CG  GLU    28     102.816 108.916  48.882  1.00  0.00            
ATOM    417  HG1 GLU    28     102.508 109.453  49.780  1.00  0.00            
ATOM    418  HG2 GLU    28     101.952 108.535  48.340  1.00  0.00            
ATOM    419  CD  GLU    28     103.737 109.798  47.994  1.00  0.00            
ATOM    420  OE1 GLU    28     104.797 109.294  47.504  1.00  0.00            
ATOM    421  OE2 GLU    28     103.378 110.975  47.801  1.00  0.00            
ATOM    422  C   GLU    28     101.175 106.695  49.810  1.00  0.00            
ATOM    423  O   GLU    28     100.987 105.758  49.086  1.00  0.00            
ATOM    424  N   ALA    29     100.166 107.435  50.299  1.00  0.00            
ATOM    425  H   ALA    29     100.445 108.156  50.948  1.00  0.00            
ATOM    426  CA  ALA    29      98.763 107.092  50.104  1.00  0.00            
ATOM    427  HA  ALA    29      98.768 106.271  49.387  1.00  0.00            
ATOM    428  CB  ALA    29      98.267 106.508  51.434  1.00  0.00            
ATOM    429  HB1 ALA    29      97.182 106.409  51.397  1.00  0.00            
ATOM    430  HB2 ALA    29      98.711 105.538  51.660  1.00  0.00            
ATOM    431  HB3 ALA    29      98.554 107.188  52.238  1.00  0.00            
ATOM    432  C   ALA    29      97.881 108.200  49.621  1.00  0.00            
ATOM    433  O   ALA    29      98.063 109.394  49.830  1.00  0.00            
ATOM    434  N   ALA    30      96.701 107.842  49.074  1.00  0.00            
ATOM    435  H   ALA    30      96.527 106.847  49.042  1.00  0.00            
ATOM    436  CA  ALA    30      95.535 108.720  49.018  1.00  0.00            
ATOM    437  HA  ALA    30      95.696 109.557  48.339  1.00  0.00            
ATOM    438  CB  ALA    30      94.369 107.946  48.410  1.00  0.00            
ATOM    439  HB1 ALA    30      94.699 107.337  47.568  1.00  0.00            
ATOM    440  HB2 ALA    30      93.978 107.187  49.086  1.00  0.00            
ATOM    441  HB3 ALA    30      93.588 108.638  48.091  1.00  0.00            
ATOM    442  C   ALA    30      95.155 109.307  50.378  1.00  0.00            
ATOM    443  O   ALA    30      95.493 108.712  51.382  1.00  0.00            
ATOM    444  N   GLY    31      94.571 110.512  50.319  1.00  0.00            
ATOM    445  H   GLY    31      94.342 110.849  49.395  1.00  0.00            
ATOM    446  CA  GLY    31      94.296 111.362  51.467  1.00  0.00            
ATOM    447  HA1 GLY    31      94.671 112.311  51.083  1.00  0.00            
ATOM    448  HA2 GLY    31      94.869 110.998  52.322  1.00  0.00            
ATOM    449  C   GLY    31      92.866 111.515  51.821  1.00  0.00            
ATOM    450  O   GLY    31      91.923 111.097  51.172  1.00  0.00            
ATOM    451  N   LYS    32      92.648 111.996  53.017  1.00  0.00            
ATOM    452  H   LYS    32      93.464 112.369  53.480  1.00  0.00            
ATOM    453  CA  LYS    32      91.331 112.057  53.667  1.00  0.00            
ATOM    454  HA  LYS    32      90.736 111.298  53.159  1.00  0.00            
ATOM    455  CB  LYS    32      91.641 111.841  55.233  1.00  0.00            
ATOM    456  HB1 LYS    32      91.983 112.743  55.739  1.00  0.00            
ATOM    457  HB2 LYS    32      92.509 111.185  55.285  1.00  0.00            
ATOM    458  CG  LYS    32      90.508 111.185  56.017  1.00  0.00            
ATOM    459  HG1 LYS    32      90.267 110.200  55.619  1.00  0.00            
ATOM    460  HG2 LYS    32      89.583 111.759  55.961  1.00  0.00            
ATOM    461  CD  LYS    32      91.101 111.081  57.502  1.00  0.00            
ATOM    462  HD1 LYS    32      91.258 112.079  57.910  1.00  0.00            
ATOM    463  HD2 LYS    32      92.027 110.507  57.472  1.00  0.00            
ATOM    464  CE  LYS    32      90.053 110.373  58.344  1.00  0.00            
ATOM    465  HE1 LYS    32      89.773 109.408  57.924  1.00  0.00            
ATOM    466  HE2 LYS    32      89.169 111.011  58.335  1.00  0.00            
ATOM    467  NZ  LYS    32      90.594 110.010  59.683  1.00  0.00            
ATOM    468  HZ1 LYS    32      89.943 109.434  60.195  1.00  0.00            
ATOM    469  HZ2 LYS    32      91.436 109.453  59.660  1.00  0.00            
ATOM    470  HZ3 LYS    32      90.780 110.845  60.219  1.00  0.00            
ATOM    471  C   LYS    32      90.557 113.307  53.440  1.00  0.00            
ATOM    472  O   LYS    32      90.945 114.445  53.562  1.00  0.00            
ATOM    473  N   THR    33      89.283 113.079  53.140  1.00  0.00            
ATOM    474  H   THR    33      89.001 112.112  53.082  1.00  0.00            
ATOM    475  CA  THR    33      88.285 114.035  52.579  1.00  0.00            
ATOM    476  HA  THR    33      88.616 114.455  51.630  1.00  0.00            
ATOM    477  CB  THR    33      86.915 113.454  52.352  1.00  0.00            
ATOM    478  HB  THR    33      86.558 113.026  53.289  1.00  0.00            
ATOM    479  CG2 THR    33      85.860 114.423  51.756  1.00  0.00            
ATOM    480 HG21 THR    33      84.973 114.049  51.245  1.00  0.00            
ATOM    481 HG22 THR    33      85.440 114.876  52.654  1.00  0.00            
ATOM    482 HG23 THR    33      86.341 115.201  51.162  1.00  0.00            
ATOM    483  OG1 THR    33      86.869 112.360  51.509  1.00  0.00            
ATOM    484  HG1 THR    33      87.235 112.674  50.679  1.00  0.00            
ATOM    485  C   THR    33      88.178 115.257  53.497  1.00  0.00            
ATOM    486  O   THR    33      87.918 115.051  54.692  1.00  0.00            
ATOM    487  N   LYS    34      88.246 116.480  52.994  1.00  0.00            
ATOM    488  H   LYS    34      88.406 116.598  52.003  1.00  0.00            
ATOM    489  CA  LYS    34      88.348 117.643  53.847  1.00  0.00            
ATOM    490  HA  LYS    34      88.853 117.337  54.763  1.00  0.00            
ATOM    491  CB  LYS    34      89.141 118.792  53.197  1.00  0.00            
ATOM    492  HB1 LYS    34      88.913 119.701  53.752  1.00  0.00            
ATOM    493  HB2 LYS    34      88.689 118.897  52.211  1.00  0.00            
ATOM    494  CG  LYS    34      90.672 118.302  53.093  1.00  0.00            
ATOM    495  HG1 LYS    34      90.701 117.482  52.375  1.00  0.00            
ATOM    496  HG2 LYS    34      91.037 117.976  54.067  1.00  0.00            
ATOM    497  CD  LYS    34      91.659 119.441  52.628  1.00  0.00            
ATOM    498  HD1 LYS    34      91.374 119.618  51.591  1.00  0.00            
ATOM    499  HD2 LYS    34      92.643 118.973  52.672  1.00  0.00            
ATOM    500  CE  LYS    34      91.697 120.708  53.547  1.00  0.00            
ATOM    501  HE1 LYS    34      90.726 121.104  53.846  1.00  0.00            
ATOM    502  HE2 LYS    34      92.205 121.478  52.966  1.00  0.00            
ATOM    503  NZ  LYS    34      92.622 120.574  54.727  1.00  0.00            
ATOM    504  HZ1 LYS    34      92.754 121.438  55.234  1.00  0.00            
ATOM    505  HZ2 LYS    34      92.166 119.892  55.315  1.00  0.00            
ATOM    506  HZ3 LYS    34      93.492 120.239  54.339  1.00  0.00            
ATOM    507  C   LYS    34      86.969 118.131  54.180  1.00  0.00            
ATOM    508  O   LYS    34      86.092 118.186  53.356  1.00  0.00            
ATOM    509  N   GLU    35      86.890 118.586  55.448  1.00  0.00            
ATOM    510  H   GLU    35      87.695 118.475  56.047  1.00  0.00            
ATOM    511  CA  GLU    35      85.720 119.318  56.080  1.00  0.00            
ATOM    512  HA  GLU    35      84.858 118.815  55.641  1.00  0.00            
ATOM    513  CB  GLU    35      85.616 118.982  57.594  1.00  0.00            
ATOM    514  HB1 GLU    35      85.616 117.896  57.682  1.00  0.00            
ATOM    515  HB2 GLU    35      84.664 119.296  58.023  1.00  0.00            
ATOM    516  CG  GLU    35      86.699 119.500  58.582  1.00  0.00            
ATOM    517  HG1 GLU    35      86.593 120.581  58.493  1.00  0.00            
ATOM    518  HG2 GLU    35      87.695 119.267  58.207  1.00  0.00            
ATOM    519  CD  GLU    35      86.586 119.161  60.061  1.00  0.00            
ATOM    520  OE1 GLU    35      87.381 119.816  60.793  1.00  0.00            
ATOM    521  OE2 GLU    35      85.930 118.162  60.414  1.00  0.00            
ATOM    522  C   GLU    35      85.759 120.883  55.800  1.00  0.00            
ATOM    523  O   GLU    35      86.790 121.451  55.631  1.00  0.00            
ATOM    524  N   GLY    36      84.583 121.540  55.997  1.00  0.00            
ATOM    525  H   GLY    36      83.705 121.185  56.348  1.00  0.00            
ATOM    526  CA  GLY    36      84.548 123.011  55.898  1.00  0.00            
ATOM    527  HA1 GLY    36      85.103 123.510  56.692  1.00  0.00            
ATOM    528  HA2 GLY    36      83.490 123.202  56.080  1.00  0.00            
ATOM    529  C   GLY    36      84.840 123.690  54.569  1.00  0.00            
ATOM    530  O   GLY    36      84.755 124.903  54.562  1.00  0.00            
ATOM    531  N   VAL    37      85.158 122.935  53.505  1.00  0.00            
ATOM    532  H   VAL    37      85.102 121.932  53.611  1.00  0.00            
ATOM    533  CA  VAL    37      85.706 123.477  52.233  1.00  0.00            
ATOM    534  HA  VAL    37      86.118 124.464  52.450  1.00  0.00            
ATOM    535  CB  VAL    37      86.765 122.516  51.622  1.00  0.00            
ATOM    536  HB  VAL    37      87.101 122.911  50.663  1.00  0.00            
ATOM    537  CG1 VAL    37      88.053 122.379  52.396  1.00  0.00            
ATOM    538 HG11 VAL    37      87.896 122.074  53.432  1.00  0.00            
ATOM    539 HG12 VAL    37      88.740 121.650  51.967  1.00  0.00            
ATOM    540 HG13 VAL    37      88.532 123.357  52.463  1.00  0.00            
ATOM    541  CG2 VAL    37      86.191 121.108  51.214  1.00  0.00            
ATOM    542 HG21 VAL    37      86.869 120.499  50.617  1.00  0.00            
ATOM    543 HG22 VAL    37      86.171 120.408  52.050  1.00  0.00            
ATOM    544 HG23 VAL    37      85.196 121.266  50.797  1.00  0.00            
ATOM    545  C   VAL    37      84.659 123.979  51.256  1.00  0.00            
ATOM    546  O   VAL    37      85.031 124.816  50.407  1.00  0.00            
ATOM    547  N   LEU    38      83.434 123.421  51.312  1.00  0.00            
ATOM    548  H   LEU    38      83.293 122.673  51.974  1.00  0.00            
ATOM    549  CA  LEU    38      82.297 123.871  50.593  1.00  0.00            
ATOM    550  HA  LEU    38      82.643 124.130  49.593  1.00  0.00            
ATOM    551  CB  LEU    38      81.329 122.673  50.321  1.00  0.00            
ATOM    552  HB1 LEU    38      80.431 123.149  49.929  1.00  0.00            
ATOM    553  HB2 LEU    38      81.168 122.203  51.291  1.00  0.00            
ATOM    554  CG  LEU    38      81.834 121.460  49.501  1.00  0.00            
ATOM    555  HG  LEU    38      82.828 121.094  49.757  1.00  0.00            
ATOM    556  CD1 LEU    38      80.902 120.145  49.725  1.00  0.00            
ATOM    557 HD11 LEU    38      79.886 120.518  49.595  1.00  0.00            
ATOM    558 HD12 LEU    38      81.099 119.389  48.964  1.00  0.00            
ATOM    559 HD13 LEU    38      81.141 119.721  50.700  1.00  0.00            
ATOM    560  CD2 LEU    38      82.041 121.838  48.037  1.00  0.00            
ATOM    561 HD21 LEU    38      82.815 122.604  48.073  1.00  0.00            
ATOM    562 HD22 LEU    38      82.471 120.933  47.606  1.00  0.00            
ATOM    563 HD23 LEU    38      81.216 122.243  47.452  1.00  0.00            
ATOM    564  C   LEU    38      81.608 125.018  51.291  1.00  0.00            
ATOM    565  O   LEU    38      81.571 125.109  52.546  1.00  0.00            
ATOM    566  N   TYR    39      80.940 125.858  50.497  1.00  0.00            
ATOM    567  H   TYR    39      81.217 125.759  49.530  1.00  0.00            
ATOM    568  CA  TYR    39      80.061 126.909  50.884  1.00  0.00            
ATOM    569  HA  TYR    39      79.546 126.474  51.740  1.00  0.00            
ATOM    570  CB  TYR    39      80.759 128.166  51.438  1.00  0.00            
ATOM    571  HB1 TYR    39      81.383 128.694  50.717  1.00  0.00            
ATOM    572  HB2 TYR    39      81.429 127.869  52.246  1.00  0.00            
ATOM    573  CG  TYR    39      79.682 129.046  52.059  1.00  0.00            
ATOM    574  CD1 TYR    39      79.132 130.161  51.328  1.00  0.00            
ATOM    575  HD1 TYR    39      79.489 130.396  50.336  1.00  0.00            
ATOM    576  CE1 TYR    39      78.130 130.940  51.899  1.00  0.00            
ATOM    577  HE1 TYR    39      77.947 131.828  51.313  1.00  0.00            
ATOM    578  CZ  TYR    39      77.810 130.762  53.251  1.00  0.00            
ATOM    579  OH  TYR    39      76.851 131.454  53.783  1.00  0.00            
ATOM    580  HH  TYR    39      76.581 132.204  53.246  1.00  0.00            
ATOM    581  CE2 TYR    39      78.336 129.680  53.931  1.00  0.00            
ATOM    582  HE2 TYR    39      77.955 129.395  54.901  1.00  0.00            
ATOM    583  CD2 TYR    39      79.195 128.753  53.326  1.00  0.00            
ATOM    584  HD2 TYR    39      79.527 127.934  53.946  1.00  0.00            
ATOM    585  C   TYR    39      79.049 127.218  49.752  1.00  0.00            
ATOM    586  O   TYR    39      79.454 127.369  48.584  1.00  0.00            
ATOM    587  N   VAL    40      77.730 127.254  50.034  1.00  0.00            
ATOM    588  H   VAL    40      77.444 126.979  50.962  1.00  0.00            
ATOM    589  CA  VAL    40      76.641 127.555  48.986  1.00  0.00            
ATOM    590  HA  VAL    40      76.693 126.720  48.286  1.00  0.00            
ATOM    591  CB  VAL    40      75.283 127.579  49.711  1.00  0.00            
ATOM    592  HB  VAL    40      75.361 128.382  50.445  1.00  0.00            
ATOM    593  CG1 VAL    40      74.175 127.799  48.738  1.00  0.00            
ATOM    594 HG11 VAL    40      73.206 127.579  49.186  1.00  0.00            
ATOM    595 HG12 VAL    40      74.121 128.850  48.451  1.00  0.00            
ATOM    596 HG13 VAL    40      74.257 127.119  47.889  1.00  0.00            
ATOM    597  CG2 VAL    40      74.976 126.209  50.266  1.00  0.00            
ATOM    598 HG21 VAL    40      75.632 125.845  51.058  1.00  0.00            
ATOM    599 HG22 VAL    40      73.948 126.025  50.575  1.00  0.00            
ATOM    600 HG23 VAL    40      75.277 125.560  49.444  1.00  0.00            
ATOM    601  C   VAL    40      76.994 128.893  48.243  1.00  0.00            
ATOM    602  O   VAL    40      77.147 130.044  48.741  1.00  0.00            
ATOM    603  N   GLY    41      77.139 128.779  46.936  1.00  0.00            
ATOM    604  H   GLY    41      77.122 127.812  46.646  1.00  0.00            
ATOM    605  CA  GLY    41      77.522 129.900  45.994  1.00  0.00            
ATOM    606  HA1 GLY    41      77.023 130.778  46.403  1.00  0.00            
ATOM    607  HA2 GLY    41      77.113 129.711  45.001  1.00  0.00            
ATOM    608  C   GLY    41      79.027 130.224  45.864  1.00  0.00            
ATOM    609  O   GLY    41      79.341 131.156  45.125  1.00  0.00            
ATOM    610  N   SER    42      79.955 129.428  46.409  1.00  0.00            
ATOM    611  H   SER    42      79.797 128.620  46.993  1.00  0.00            
ATOM    612  CA  SER    42      81.388 129.844  46.539  1.00  0.00            
ATOM    613  HA  SER    42      81.557 130.684  45.864  1.00  0.00            
ATOM    614  CB  SER    42      81.734 130.357  47.915  1.00  0.00            
ATOM    615  HB1 SER    42      82.780 130.663  47.891  1.00  0.00            
ATOM    616  HB2 SER    42      81.465 129.658  48.708  1.00  0.00            
ATOM    617  OG  SER    42      81.083 131.628  48.029  1.00  0.00            
ATOM    618  HG  SER    42      81.290 132.074  48.854  1.00  0.00            
ATOM    619  C   SER    42      82.426 128.712  46.179  1.00  0.00            
ATOM    620  O   SER    42      82.065 127.577  46.120  1.00  0.00            
ATOM    621  N   LYS    43      83.618 129.077  45.736  1.00  0.00            
ATOM    622  H   LYS    43      83.849 130.059  45.707  1.00  0.00            
ATOM    623  CA  LYS    43      84.791 128.173  45.464  1.00  0.00            
ATOM    624  HA  LYS    43      84.447 127.428  44.747  1.00  0.00            
ATOM    625  CB  LYS    43      85.924 128.908  44.725  1.00  0.00            
ATOM    626  HB1 LYS    43      86.752 128.215  44.572  1.00  0.00            
ATOM    627  HB2 LYS    43      86.347 129.635  45.416  1.00  0.00            
ATOM    628  CG  LYS    43      85.561 129.484  43.314  1.00  0.00            
ATOM    629  HG1 LYS    43      84.507 129.758  43.348  1.00  0.00            
ATOM    630  HG2 LYS    43      85.737 128.770  42.509  1.00  0.00            
ATOM    631  CD  LYS    43      86.432 130.742  42.899  1.00  0.00            
ATOM    632  HD1 LYS    43      86.373 131.452  43.724  1.00  0.00            
ATOM    633  HD2 LYS    43      86.032 131.236  42.014  1.00  0.00            
ATOM    634  CE  LYS    43      87.879 130.277  42.704  1.00  0.00            
ATOM    635  HE1 LYS    43      87.828 129.546  41.897  1.00  0.00            
ATOM    636  HE2 LYS    43      88.200 129.714  43.580  1.00  0.00            
ATOM    637  NZ  LYS    43      88.835 131.331  42.510  1.00  0.00            
ATOM    638  HZ1 LYS    43      88.624 131.988  43.247  1.00  0.00            
ATOM    639  HZ2 LYS    43      89.747 131.012  42.803  1.00  0.00            
ATOM    640  HZ3 LYS    43      88.917 131.676  41.565  1.00  0.00            
ATOM    641  C   LYS    43      85.252 127.326  46.674  1.00  0.00            
ATOM    642  O   LYS    43      85.193 127.816  47.822  1.00  0.00            
ATOM    643  N   THR    44      85.643 126.105  46.368  1.00  0.00            
ATOM    644  H   THR    44      85.505 125.873  45.396  1.00  0.00            
ATOM    645  CA  THR    44      86.184 125.091  47.268  1.00  0.00            
ATOM    646  HA  THR    44      85.362 124.972  47.975  1.00  0.00            
ATOM    647  CB  THR    44      86.447 123.755  46.487  1.00  0.00            
ATOM    648  HB  THR    44      87.330 123.791  45.849  1.00  0.00            
ATOM    649  CG2 THR    44      86.508 122.662  47.448  1.00  0.00            
ATOM    650 HG21 THR    44      86.392 121.632  47.113  1.00  0.00            
ATOM    651 HG22 THR    44      87.458 122.738  47.977  1.00  0.00            
ATOM    652 HG23 THR    44      85.721 122.734  48.199  1.00  0.00            
ATOM    653  OG1 THR    44      85.325 123.567  45.603  1.00  0.00            
ATOM    654  HG1 THR    44      85.149 122.643  45.416  1.00  0.00            
ATOM    655  C   THR    44      87.371 125.654  47.942  1.00  0.00            
ATOM    656  O   THR    44      88.323 125.955  47.241  1.00  0.00            
ATOM    657  N   LYS    45      87.428 125.799  49.233  1.00  0.00            
ATOM    658  H   LYS    45      86.616 125.457  49.725  1.00  0.00            
ATOM    659  CA  LYS    45      88.581 126.253  50.032  1.00  0.00            
ATOM    660  HA  LYS    45      88.767 127.252  49.636  1.00  0.00            
ATOM    661  CB  LYS    45      88.113 126.619  51.483  1.00  0.00            
ATOM    662  HB1 LYS    45      89.009 126.764  52.086  1.00  0.00            
ATOM    663  HB2 LYS    45      87.582 125.800  51.969  1.00  0.00            
ATOM    664  CG  LYS    45      87.332 127.952  51.516  1.00  0.00            
ATOM    665  HG1 LYS    45      86.381 127.790  51.008  1.00  0.00            
ATOM    666  HG2 LYS    45      87.931 128.760  51.097  1.00  0.00            
ATOM    667  CD  LYS    45      86.827 128.259  52.938  1.00  0.00            
ATOM    668  HD1 LYS    45      87.670 128.458  53.601  1.00  0.00            
ATOM    669  HD2 LYS    45      86.300 127.354  53.241  1.00  0.00            
ATOM    670  CE  LYS    45      85.892 129.400  53.040  1.00  0.00            
ATOM    671  HE1 LYS    45      84.990 129.391  52.429  1.00  0.00            
ATOM    672  HE2 LYS    45      86.482 130.298  52.852  1.00  0.00            
ATOM    673  NZ  LYS    45      85.281 129.458  54.402  1.00  0.00            
ATOM    674  HZ1 LYS    45      84.443 130.020  54.356  1.00  0.00            
ATOM    675  HZ2 LYS    45      84.884 128.568  54.669  1.00  0.00            
ATOM    676  HZ3 LYS    45      85.897 129.712  55.161  1.00  0.00            
ATOM    677  C   LYS    45      89.877 125.495  49.908  1.00  0.00            
ATOM    678  O   LYS    45      89.879 124.255  50.190  1.00  0.00            
ATOM    679  N   GLU    46      90.946 126.139  49.528  1.00  0.00            
ATOM    680  H   GLU    46      90.819 126.999  49.011  1.00  0.00            
ATOM    681  CA  GLU    46      92.283 125.546  49.461  1.00  0.00            
ATOM    682  HA  GLU    46      92.224 124.622  48.884  1.00  0.00            
ATOM    683  CB  GLU    46      93.268 126.451  48.616  1.00  0.00            
ATOM    684  HB1 GLU    46      92.821 126.719  47.660  1.00  0.00            
ATOM    685  HB2 GLU    46      94.204 125.937  48.396  1.00  0.00            
ATOM    686  CG  GLU    46      93.809 127.746  49.332  1.00  0.00            
ATOM    687  HG1 GLU    46      94.462 127.416  50.139  1.00  0.00            
ATOM    688  HG2 GLU    46      92.985 128.300  49.783  1.00  0.00            
ATOM    689  CD  GLU    46      94.712 128.533  48.483  1.00  0.00            
ATOM    690  OE1 GLU    46      94.189 129.268  47.619  1.00  0.00            
ATOM    691  OE2 GLU    46      95.918 128.333  48.476  1.00  0.00            
ATOM    692  C   GLU    46      92.924 125.109  50.808  1.00  0.00            
ATOM    693  O   GLU    46      92.693 125.765  51.826  1.00  0.00            
ATOM    694  N   GLY    47      93.741 124.071  50.741  1.00  0.00            
ATOM    695  H   GLY    47      93.853 123.529  49.896  1.00  0.00            
ATOM    696  CA  GLY    47      94.453 123.382  51.833  1.00  0.00            
ATOM    697  HA1 GLY    47      93.761 123.201  52.656  1.00  0.00            
ATOM    698  HA2 GLY    47      95.302 124.021  52.075  1.00  0.00            
ATOM    699  C   GLY    47      94.897 121.982  51.523  1.00  0.00            
ATOM    700  O   GLY    47      94.339 121.368  50.643  1.00  0.00            
ATOM    701  N   VAL    48      95.877 121.394  52.169  1.00  0.00            
ATOM    702  H   VAL    48      96.333 121.977  52.855  1.00  0.00            
ATOM    703  CA  VAL    48      96.273 119.998  51.938  1.00  0.00            
ATOM    704  HA  VAL    48      96.058 119.753  50.898  1.00  0.00            
ATOM    705  CB  VAL    48      97.807 119.757  52.085  1.00  0.00            
ATOM    706  HB  VAL    48      97.900 118.697  51.853  1.00  0.00            
ATOM    707  CG1 VAL    48      98.656 120.527  51.027  1.00  0.00            
ATOM    708 HG11 VAL    48      98.206 120.419  50.041  1.00  0.00            
ATOM    709 HG12 VAL    48      98.706 121.600  51.208  1.00  0.00            
ATOM    710 HG13 VAL    48      99.625 120.034  51.103  1.00  0.00            
ATOM    711  CG2 VAL    48      98.363 119.896  53.545  1.00  0.00            
ATOM    712 HG21 VAL    48      98.231 120.887  53.981  1.00  0.00            
ATOM    713 HG22 VAL    48      97.807 119.261  54.234  1.00  0.00            
ATOM    714 HG23 VAL    48      99.405 119.580  53.587  1.00  0.00            
ATOM    715  C   VAL    48      95.520 119.017  52.794  1.00  0.00            
ATOM    716  O   VAL    48      94.876 119.378  53.820  1.00  0.00            
ATOM    717  N   VAL    49      95.517 117.711  52.384  1.00  0.00            
ATOM    718  H   VAL    49      95.944 117.538  51.486  1.00  0.00            
ATOM    719  CA  VAL    49      95.229 116.628  53.265  1.00  0.00            
ATOM    720  HA  VAL    49      94.338 117.001  53.770  1.00  0.00            
ATOM    721  CB  VAL    49      94.880 115.284  52.622  1.00  0.00            
ATOM    722  HB  VAL    49      94.477 114.626  53.392  1.00  0.00            
ATOM    723  CG1 VAL    49      93.762 115.436  51.524  1.00  0.00            
ATOM    724 HG11 VAL    49      94.136 115.975  50.653  1.00  0.00            
ATOM    725 HG12 VAL    49      93.511 114.473  51.078  1.00  0.00            
ATOM    726 HG13 VAL    49      92.843 115.874  51.913  1.00  0.00            
ATOM    727  CG2 VAL    49      96.122 114.619  51.993  1.00  0.00            
ATOM    728 HG21 VAL    49      95.904 113.791  51.319  1.00  0.00            
ATOM    729 HG22 VAL    49      96.678 115.312  51.361  1.00  0.00            
ATOM    730 HG23 VAL    49      96.683 114.240  52.847  1.00  0.00            
ATOM    731  C   VAL    49      96.221 116.432  54.383  1.00  0.00            
ATOM    732  O   VAL    49      97.460 116.473  54.188  1.00  0.00            
ATOM    733  N   HIE    50      95.651 116.241  55.565  1.00  0.00            
ATOM    734  H   HIE    50      94.643 116.249  55.638  1.00  0.00            
ATOM    735  CA  HIE    50      96.423 115.801  56.811  1.00  0.00            
ATOM    736  HA  HIE    50      97.492 115.957  56.666  1.00  0.00            
ATOM    737  CB  HIE    50      96.000 116.675  58.061  1.00  0.00            
ATOM    738  HB1 HIE    50      96.545 116.210  58.882  1.00  0.00            
ATOM    739  HB2 HIE    50      94.920 116.684  58.214  1.00  0.00            
ATOM    740  CG  HIE    50      96.429 118.085  58.049  1.00  0.00            
ATOM    741  ND1 HIE    50      97.778 118.473  58.251  1.00  0.00            
ATOM    742  CE1 HIE    50      97.742 119.860  58.152  1.00  0.00            
ATOM    743  HE1 HIE    50      98.624 120.472  58.271  1.00  0.00            
ATOM    744  NE2 HIE    50      96.526 120.279  57.840  1.00  0.00            
ATOM    745  HE2 HIE    50      96.359 121.242  57.591  1.00  0.00            
ATOM    746  CD2 HIE    50      95.707 119.173  57.718  1.00  0.00            
ATOM    747  HD2 HIE    50      94.638 119.150  57.570  1.00  0.00            
ATOM    748  C   HIE    50      96.311 114.331  57.222  1.00  0.00            
ATOM    749  O   HIE    50      97.204 113.692  57.731  1.00  0.00            
ATOM    750  N   GLY    51      95.180 113.678  56.888  1.00  0.00            
ATOM    751  H   GLY    51      94.495 114.175  56.338  1.00  0.00            
ATOM    752  CA  GLY    51      94.992 112.168  56.974  1.00  0.00            
ATOM    753  HA1 GLY    51      94.026 111.971  57.440  1.00  0.00            
ATOM    754  HA2 GLY    51      95.744 111.838  57.691  1.00  0.00            
ATOM    755  C   GLY    51      95.198 111.389  55.694  1.00  0.00            
ATOM    756  O   GLY    51      95.066 111.908  54.578  1.00  0.00            
ATOM    757  N   VAL    52      95.301 110.077  55.817  1.00  0.00            
ATOM    758  H   VAL    52      95.026 109.707  56.717  1.00  0.00            
ATOM    759  CA  VAL    52      95.185 109.172  54.657  1.00  0.00            
ATOM    760  HA  VAL    52      95.358 109.818  53.798  1.00  0.00            
ATOM    761  CB  VAL    52      96.410 108.122  54.678  1.00  0.00            
ATOM    762  HB  VAL    52      96.197 107.484  53.821  1.00  0.00            
ATOM    763  CG1 VAL    52      97.728 108.831  54.469  1.00  0.00            
ATOM    764 HG11 VAL    52      98.456 108.022  54.412  1.00  0.00            
ATOM    765 HG12 VAL    52      97.743 109.368  53.521  1.00  0.00            
ATOM    766 HG13 VAL    52      97.830 109.453  55.358  1.00  0.00            
ATOM    767  CG2 VAL    52      96.299 107.251  55.924  1.00  0.00            
ATOM    768 HG21 VAL    52      97.233 106.722  56.116  1.00  0.00            
ATOM    769 HG22 VAL    52      96.009 107.841  56.793  1.00  0.00            
ATOM    770 HG23 VAL    52      95.524 106.540  55.639  1.00  0.00            
ATOM    771  C   VAL    52      93.821 108.452  54.641  1.00  0.00            
ATOM    772  O   VAL    52      93.105 108.436  55.643  1.00  0.00            
ATOM    773  N   ALA    53      93.311 108.228  53.410  1.00  0.00            
ATOM    774  H   ALA    53      93.986 108.451  52.692  1.00  0.00            
ATOM    775  CA  ALA    53      92.047 107.676  53.081  1.00  0.00            
ATOM    776  HA  ALA    53      91.201 108.270  53.428  1.00  0.00            
ATOM    777  CB  ALA    53      91.995 107.560  51.514  1.00  0.00            
ATOM    778  HB1 ALA    53      92.719 106.823  51.165  1.00  0.00            
ATOM    779  HB2 ALA    53      91.028 107.264  51.105  1.00  0.00            
ATOM    780  HB3 ALA    53      92.294 108.525  51.105  1.00  0.00            
ATOM    781  C   ALA    53      91.837 106.241  53.689  1.00  0.00            
ATOM    782  O   ALA    53      92.804 105.618  54.202  1.00  0.00            
ATOM    783  N   THR    54      90.580 105.796  53.686  1.00  0.00            
ATOM    784  H   THR    54      89.891 106.349  53.196  1.00  0.00            
ATOM    785  CA  THR    54      89.911 104.698  54.437  1.00  0.00            
ATOM    786  HA  THR    54      89.889 105.050  55.469  1.00  0.00            
ATOM    787  CB  THR    54      88.443 104.536  53.988  1.00  0.00            
ATOM    788  HB  THR    54      88.424 103.810  53.176  1.00  0.00            
ATOM    789  CG2 THR    54      87.442 104.051  55.036  1.00  0.00            
ATOM    790 HG21 THR    54      86.503 103.764  54.562  1.00  0.00            
ATOM    791 HG22 THR    54      87.792 103.134  55.513  1.00  0.00            
ATOM    792 HG23 THR    54      87.369 104.755  55.864  1.00  0.00            
ATOM    793  OG1 THR    54      87.955 105.765  53.626  1.00  0.00            
ATOM    794  HG1 THR    54      87.511 105.667  52.780  1.00  0.00            
ATOM    795  C   THR    54      90.633 103.370  54.535  1.00  0.00            
ATOM    796  O   THR    54      90.952 102.869  55.623  1.00  0.00            
ATOM    797  N   VAL    55      90.935 102.771  53.340  1.00  0.00            
ATOM    798  H   VAL    55      90.517 103.182  52.519  1.00  0.00            
ATOM    799  CA  VAL    55      91.667 101.474  53.242  1.00  0.00            
ATOM    800  HA  VAL    55      91.011 100.751  53.726  1.00  0.00            
ATOM    801  CB  VAL    55      91.845 101.017  51.773  1.00  0.00            
ATOM    802  HB  VAL    55      92.507 101.717  51.265  1.00  0.00            
ATOM    803  CG1 VAL    55      92.410  99.577  51.664  1.00  0.00            
ATOM    804 HG11 VAL    55      93.281  99.452  52.309  1.00  0.00            
ATOM    805 HG12 VAL    55      91.620  98.885  51.957  1.00  0.00            
ATOM    806 HG13 VAL    55      92.573  99.356  50.610  1.00  0.00            
ATOM    807  CG2 VAL    55      90.557 101.113  51.025  1.00  0.00            
ATOM    808 HG21 VAL    55      90.708 100.630  50.060  1.00  0.00            
ATOM    809 HG22 VAL    55      89.696 100.611  51.468  1.00  0.00            
ATOM    810 HG23 VAL    55      90.262 102.143  50.828  1.00  0.00            
ATOM    811  C   VAL    55      93.068 101.594  53.917  1.00  0.00            
ATOM    812  O   VAL    55      93.352 100.744  54.718  1.00  0.00            
ATOM    813  N   ALA    56      93.861 102.630  53.625  1.00  0.00            
ATOM    814  H   ALA    56      93.516 103.408  53.081  1.00  0.00            
ATOM    815  CA  ALA    56      95.107 102.829  54.312  1.00  0.00            
ATOM    816  HA  ALA    56      95.692 101.913  54.225  1.00  0.00            
ATOM    817  CB  ALA    56      95.950 103.891  53.672  1.00  0.00            
ATOM    818  HB1 ALA    56      95.566 104.876  53.938  1.00  0.00            
ATOM    819  HB2 ALA    56      96.968 103.876  54.060  1.00  0.00            
ATOM    820  HB3 ALA    56      95.987 103.723  52.594  1.00  0.00            
ATOM    821  C   ALA    56      94.908 103.036  55.831  1.00  0.00            
ATOM    822  O   ALA    56      95.708 102.497  56.586  1.00  0.00            
ATOM    823  N   GLU    57      93.926 103.846  56.277  1.00  0.00            
ATOM    824  H   GLU    57      93.313 104.319  55.629  1.00  0.00            
ATOM    825  CA  GLU    57      93.683 104.096  57.728  1.00  0.00            
ATOM    826  HA  GLU    57      94.685 104.217  58.138  1.00  0.00            
ATOM    827  CB  GLU    57      92.720 105.248  57.987  1.00  0.00            
ATOM    828  HB1 GLU    57      91.764 104.875  58.356  1.00  0.00            
ATOM    829  HB2 GLU    57      92.536 105.821  57.078  1.00  0.00            
ATOM    830  CG  GLU    57      93.374 106.219  59.007  1.00  0.00            
ATOM    831  HG1 GLU    57      94.302 106.679  58.666  1.00  0.00            
ATOM    832  HG2 GLU    57      93.479 105.665  59.939  1.00  0.00            
ATOM    833  CD  GLU    57      92.412 107.299  59.248  1.00  0.00            
ATOM    834  OE1 GLU    57      92.822 108.410  59.674  1.00  0.00            
ATOM    835  OE2 GLU    57      91.181 107.114  59.165  1.00  0.00            
ATOM    836  C   GLU    57      93.315 102.813  58.521  1.00  0.00            
ATOM    837  O   GLU    57      93.714 102.591  59.650  1.00  0.00            
ATOM    838  N   LYS    58      92.474 101.906  57.889  1.00  0.00            
ATOM    839  H   LYS    58      92.108 102.156  56.982  1.00  0.00            
ATOM    840  CA  LYS    58      92.208 100.562  58.333  1.00  0.00            
ATOM    841  HA  LYS    58      91.877 100.597  59.370  1.00  0.00            
ATOM    842  CB  LYS    58      91.045  99.881  57.558  1.00  0.00            
ATOM    843  HB1 LYS    58      91.087  98.843  57.893  1.00  0.00            
ATOM    844  HB2 LYS    58      91.299  99.932  56.500  1.00  0.00            
ATOM    845  CG  LYS    58      89.717 100.560  57.913  1.00  0.00            
ATOM    846  HG1 LYS    58      89.843 101.619  57.691  1.00  0.00            
ATOM    847  HG2 LYS    58      89.454 100.525  58.972  1.00  0.00            
ATOM    848  CD  LYS    58      88.658 100.070  56.918  1.00  0.00            
ATOM    849  HD1 LYS    58      88.506  99.020  57.169  1.00  0.00            
ATOM    850  HD2 LYS    58      89.208 100.144  55.980  1.00  0.00            
ATOM    851  CE  LYS    58      87.370 100.867  56.997  1.00  0.00            
ATOM    852  HE1 LYS    58      87.578 101.934  56.913  1.00  0.00            
ATOM    853  HE2 LYS    58      86.890 100.700  57.962  1.00  0.00            
ATOM    854  NZ  LYS    58      86.510 100.490  55.931  1.00  0.00            
ATOM    855  HZ1 LYS    58      86.312  99.501  55.926  1.00  0.00            
ATOM    856  HZ2 LYS    58      85.612 100.917  56.105  1.00  0.00            
ATOM    857  HZ3 LYS    58      86.861 100.730  55.013  1.00  0.00            
ATOM    858  C   LYS    58      93.484  99.677  58.505  1.00  0.00            
ATOM    859  O   LYS    58      93.702  99.003  59.545  1.00  0.00            
ATOM    860  N   THR    59      94.496  99.683  57.630  1.00  0.00            
ATOM    861  H   THR    59      94.427 100.174  56.748  1.00  0.00            
ATOM    862  CA  THR    59      95.716  98.928  57.915  1.00  0.00            
ATOM    863  HA  THR    59      95.340  98.035  58.415  1.00  0.00            
ATOM    864  CB  THR    59      96.349  98.499  56.530  1.00  0.00            
ATOM    865  HB  THR    59      97.395  98.197  56.566  1.00  0.00            
ATOM    866  CG2 THR    59      95.386  97.437  55.868  1.00  0.00            
ATOM    867 HG21 THR    59      95.018  96.732  56.614  1.00  0.00            
ATOM    868 HG22 THR    59      94.574  98.025  55.441  1.00  0.00            
ATOM    869 HG23 THR    59      95.984  96.965  55.089  1.00  0.00            
ATOM    870  OG1 THR    59      96.403  99.618  55.667  1.00  0.00            
ATOM    871  HG1 THR    59      97.312  99.739  55.383  1.00  0.00            
ATOM    872  C   THR    59      96.716  99.681  58.930  1.00  0.00            
ATOM    873  O   THR    59      97.407  99.077  59.734  1.00  0.00            
ATOM    874  N   LYS    60      96.663 101.015  58.996  1.00  0.00            
ATOM    875  H   LYS    60      96.217 101.623  58.323  1.00  0.00            
ATOM    876  CA  LYS    60      97.448 101.789  59.950  1.00  0.00            
ATOM    877  HA  LYS    60      98.477 101.472  59.780  1.00  0.00            
ATOM    878  CB  LYS    60      97.267 103.245  59.634  1.00  0.00            
ATOM    879  HB1 LYS    60      96.261 103.548  59.925  1.00  0.00            
ATOM    880  HB2 LYS    60      97.260 103.335  58.549  1.00  0.00            
ATOM    881  CG  LYS    60      98.412 104.132  60.225  1.00  0.00            
ATOM    882  HG1 LYS    60      99.367 103.731  59.886  1.00  0.00            
ATOM    883  HG2 LYS    60      98.482 104.049  61.311  1.00  0.00            
ATOM    884  CD  LYS    60      98.141 105.634  59.852  1.00  0.00            
ATOM    885  HD1 LYS    60      97.188 105.965  60.266  1.00  0.00            
ATOM    886  HD2 LYS    60      98.125 105.856  58.785  1.00  0.00            
ATOM    887  CE  LYS    60      99.338 106.437  60.463  1.00  0.00            
ATOM    888  HE1 LYS    60     100.203 105.993  59.971  1.00  0.00            
ATOM    889  HE2 LYS    60      99.420 106.328  61.545  1.00  0.00            
ATOM    890  NZ  LYS    60      99.206 107.833  60.078  1.00  0.00            
ATOM    891  HZ1 LYS    60      99.305 107.846  59.073  1.00  0.00            
ATOM    892  HZ2 LYS    60      98.320 108.212  60.382  1.00  0.00            
ATOM    893  HZ3 LYS    60      99.914 108.447  60.455  1.00  0.00            
ATOM    894  C   LYS    60      97.012 101.480  61.390  1.00  0.00            
ATOM    895  O   LYS    60      97.857 101.301  62.224  1.00  0.00            
ATOM    896  N   GLU    61      95.697 101.396  61.674  1.00  0.00            
ATOM    897  H   GLU    61      95.095 101.642  60.901  1.00  0.00            
ATOM    898  CA  GLU    61      95.120 100.940  62.909  1.00  0.00            
ATOM    899  HA  GLU    61      95.628 101.563  63.645  1.00  0.00            
ATOM    900  CB  GLU    61      93.657 101.320  62.951  1.00  0.00            
ATOM    901  HB1 GLU    61      93.032 100.864  62.183  1.00  0.00            
ATOM    902  HB2 GLU    61      93.508 102.376  62.733  1.00  0.00            
ATOM    903  CG  GLU    61      93.008 101.085  64.319  1.00  0.00            
ATOM    904  HG1 GLU    61      93.650 101.477  65.108  1.00  0.00            
ATOM    905  HG2 GLU    61      92.924 100.013  64.499  1.00  0.00            
ATOM    906  CD  GLU    61      91.615 101.693  64.520  1.00  0.00            
ATOM    907  OE1 GLU    61      91.098 102.443  63.627  1.00  0.00            
ATOM    908  OE2 GLU    61      91.063 101.582  65.639  1.00  0.00            
ATOM    909  C   GLU    61      95.475  99.451  63.140  1.00  0.00            
ATOM    910  O   GLU    61      95.641  99.104  64.321  1.00  0.00            
ATOM    911  N   GLN    62      95.429  98.575  62.142  1.00  0.00            
ATOM    912  H   GLN    62      95.144  98.838  61.209  1.00  0.00            
ATOM    913  CA  GLN    62      95.710  97.160  62.288  1.00  0.00            
ATOM    914  HA  GLN    62      95.171  96.819  63.173  1.00  0.00            
ATOM    915  CB  GLN    62      95.274  96.299  61.092  1.00  0.00            
ATOM    916  HB1 GLN    62      95.800  95.343  61.076  1.00  0.00            
ATOM    917  HB2 GLN    62      95.531  96.844  60.184  1.00  0.00            
ATOM    918  CG  GLN    62      93.806  96.042  61.022  1.00  0.00            
ATOM    919  HG1 GLN    62      93.150  96.861  61.316  1.00  0.00            
ATOM    920  HG2 GLN    62      93.564  95.252  61.734  1.00  0.00            
ATOM    921  CD  GLN    62      93.346  95.375  59.725  1.00  0.00            
ATOM    922  OE1 GLN    62      94.046  95.100  58.805  1.00  0.00            
ATOM    923  NE2 GLN    62      92.067  95.061  59.724  1.00  0.00            
ATOM    924 HE21 GLN    62      91.477  95.345  60.492  1.00  0.00            
ATOM    925 HE22 GLN    62      91.611  94.797  58.862  1.00  0.00            
ATOM    926  C   GLN    62      97.156  96.826  62.667  1.00  0.00            
ATOM    927  O   GLN    62      97.306  96.148  63.676  1.00  0.00            
ATOM    928  N   VAL    63      98.147  97.463  61.999  1.00  0.00            
ATOM    929  H   VAL    63      97.969  98.136  61.266  1.00  0.00            
ATOM    930  CA  VAL    63      99.567  97.610  62.477  1.00  0.00            
ATOM    931  HA  VAL    63      99.939  96.590  62.380  1.00  0.00            
ATOM    932  CB  VAL    63     100.355  98.645  61.595  1.00  0.00            
ATOM    933  HB  VAL    63      99.863  99.613  61.488  1.00  0.00            
ATOM    934  CG1 VAL    63     101.702  98.950  62.113  1.00  0.00            
ATOM    935 HG11 VAL    63     102.192  98.078  62.548  1.00  0.00            
ATOM    936 HG12 VAL    63     102.299  99.294  61.270  1.00  0.00            
ATOM    937 HG13 VAL    63     101.553  99.715  62.874  1.00  0.00            
ATOM    938  CG2 VAL    63     100.590  98.001  60.223  1.00  0.00            
ATOM    939 HG21 VAL    63     101.487  97.383  60.248  1.00  0.00            
ATOM    940 HG22 VAL    63      99.723  97.447  59.861  1.00  0.00            
ATOM    941 HG23 VAL    63     100.726  98.840  59.541  1.00  0.00            
ATOM    942  C   VAL    63      99.678  98.025  63.978  1.00  0.00            
ATOM    943  O   VAL    63     100.394  97.369  64.759  1.00  0.00            
ATOM    944  N   THR    64      98.996  99.114  64.284  1.00  0.00            
ATOM    945  H   THR    64      98.481  99.659  63.607  1.00  0.00            
ATOM    946  CA  THR    64      98.894  99.568  65.710  1.00  0.00            
ATOM    947  HA  THR    64      99.932  99.784  65.964  1.00  0.00            
ATOM    948  CB  THR    64      98.357 101.024  65.755  1.00  0.00            
ATOM    949  HB  THR    64      97.391 101.048  65.251  1.00  0.00            
ATOM    950  CG2 THR    64      98.151 101.716  67.138  1.00  0.00            
ATOM    951 HG21 THR    64      97.122 101.525  67.446  1.00  0.00            
ATOM    952 HG22 THR    64      98.944 101.463  67.842  1.00  0.00            
ATOM    953 HG23 THR    64      98.238 102.794  67.001  1.00  0.00            
ATOM    954  OG1 THR    64      99.121 101.956  64.994  1.00  0.00            
ATOM    955  HG1 THR    64      98.458 102.586  64.702  1.00  0.00            
ATOM    956  C   THR    64      98.214  98.542  66.683  1.00  0.00            
ATOM    957  O   THR    64      98.448  98.647  67.889  1.00  0.00            
ATOM    958  N   ASN    65      97.428  97.611  66.192  1.00  0.00            
ATOM    959  H   ASN    65      97.209  97.729  65.213  1.00  0.00            
ATOM    960  CA  ASN    65      96.766  96.540  67.012  1.00  0.00            
ATOM    961  HA  ASN    65      96.617  96.839  68.050  1.00  0.00            
ATOM    962  CB  ASN    65      95.359  96.463  66.395  1.00  0.00            
ATOM    963  HB1 ASN    65      94.845  95.519  66.576  1.00  0.00            
ATOM    964  HB2 ASN    65      95.364  96.696  65.331  1.00  0.00            
ATOM    965  CG  ASN    65      94.538  97.482  67.233  1.00  0.00            
ATOM    966  OD1 ASN    65      93.911  97.134  68.213  1.00  0.00            
ATOM    967  ND2 ASN    65      94.533  98.741  66.889  1.00  0.00            
ATOM    968 HD21 ASN    65      94.916  98.997  65.990  1.00  0.00            
ATOM    969 HD22 ASN    65      93.918  99.296  67.467  1.00  0.00            
ATOM    970  C   ASN    65      97.612  95.265  67.128  1.00  0.00            
ATOM    971  O   ASN    65      97.184  94.271  67.749  1.00  0.00            
ATOM    972  N   VAL    66      98.792  95.175  66.478  1.00  0.00            
ATOM    973  H   VAL    66      99.070  95.901  65.833  1.00  0.00            
ATOM    974  CA  VAL    66      99.624  93.981  66.603  1.00  0.00            
ATOM    975  HA  VAL    66      99.036  93.094  66.369  1.00  0.00            
ATOM    976  CB  VAL    66     100.865  94.153  65.629  1.00  0.00            
ATOM    977  HB  VAL    66     101.390  95.085  65.836  1.00  0.00            
ATOM    978  CG1 VAL    66     101.788  92.914  65.839  1.00  0.00            
ATOM    979 HG11 VAL    66     102.660  92.883  65.185  1.00  0.00            
ATOM    980 HG12 VAL    66     102.239  92.938  66.831  1.00  0.00            
ATOM    981 HG13 VAL    66     101.106  92.081  65.671  1.00  0.00            
ATOM    982  CG2 VAL    66     100.544  94.054  64.152  1.00  0.00            
ATOM    983 HG21 VAL    66     101.438  94.185  63.543  1.00  0.00            
ATOM    984 HG22 VAL    66      99.966  93.148  63.972  1.00  0.00            
ATOM    985 HG23 VAL    66      99.804  94.776  63.804  1.00  0.00            
ATOM    986  C   VAL    66      99.929  93.631  68.033  1.00  0.00            
ATOM    987  O   VAL    66     100.643  94.454  68.679  1.00  0.00            
ATOM    988  N   GLY    67      99.449  92.447  68.482  1.00  0.00            
ATOM    989  H   GLY    67      98.986  91.860  67.803  1.00  0.00            
ATOM    990  CA  GLY    67      99.860  91.948  69.800  1.00  0.00            
ATOM    991  HA1 GLY    67      99.106  91.216  70.090  1.00  0.00            
ATOM    992  HA2 GLY    67      99.685  92.837  70.406  1.00  0.00            
ATOM    993  C   GLY    67     101.332  91.415  69.861  1.00  0.00            
ATOM    994  O   GLY    67     102.059  91.152  68.932  1.00  0.00            
ATOM    995  N   GLY    68     101.687  91.038  71.106  1.00  0.00            
ATOM    996  H   GLY    68     101.031  91.173  71.862  1.00  0.00            
ATOM    997  CA  GLY    68     102.910  90.329  71.360  1.00  0.00            
ATOM    998  HA1 GLY    68     103.111  90.315  72.432  1.00  0.00            
ATOM    999  HA2 GLY    68     103.762  90.758  70.834  1.00  0.00            
ATOM   1000  C   GLY    68     102.802  88.830  70.932  1.00  0.00            
ATOM   1001  O   GLY    68     101.756  88.377  70.485  1.00  0.00            
ATOM   1002  N   ALA    69     103.885  88.128  71.107  1.00  0.00            
ATOM   1003  H   ALA    69     104.769  88.515  71.404  1.00  0.00            
ATOM   1004  CA  ALA    69     103.970  86.726  70.640  1.00  0.00            
ATOM   1005  HA  ALA    69     103.326  86.500  69.790  1.00  0.00            
ATOM   1006  CB  ALA    69     105.386  86.497  70.196  1.00  0.00            
ATOM   1007  HB1 ALA    69     105.573  87.149  69.343  1.00  0.00            
ATOM   1008  HB2 ALA    69     106.008  86.871  71.010  1.00  0.00            
ATOM   1009  HB3 ALA    69     105.491  85.427  70.017  1.00  0.00            
ATOM   1010  C   ALA    69     103.471  85.772  71.713  1.00  0.00            
ATOM   1011  O   ALA    69     103.974  85.751  72.822  1.00  0.00            
ATOM   1012  N   VAL    70     102.434  85.005  71.422  1.00  0.00            
ATOM   1013  H   VAL    70     101.982  85.210  70.542  1.00  0.00            
ATOM   1014  CA  VAL    70     101.914  83.855  72.199  1.00  0.00            
ATOM   1015  HA  VAL    70     101.480  84.284  73.102  1.00  0.00            
ATOM   1016  CB  VAL    70     100.782  83.092  71.656  1.00  0.00            
ATOM   1017  HB  VAL    70     100.360  82.452  72.431  1.00  0.00            
ATOM   1018  CG1 VAL    70      99.699  84.077  71.185  1.00  0.00            
ATOM   1019 HG11 VAL    70      99.574  84.857  71.936  1.00  0.00            
ATOM   1020 HG12 VAL    70      99.927  84.643  70.281  1.00  0.00            
ATOM   1021 HG13 VAL    70      98.782  83.500  71.065  1.00  0.00            
ATOM   1022  CG2 VAL    70     101.095  82.208  70.363  1.00  0.00            
ATOM   1023 HG21 VAL    70     101.815  81.413  70.558  1.00  0.00            
ATOM   1024 HG22 VAL    70     100.189  81.889  69.848  1.00  0.00            
ATOM   1025 HG23 VAL    70     101.540  82.933  69.681  1.00  0.00            
ATOM   1026  C   VAL    70     103.006  82.905  72.523  1.00  0.00            
ATOM   1027  O   VAL    70     103.923  82.682  71.666  1.00  0.00            
ATOM   1028  N   VAL    71     103.119  82.364  73.744  1.00  0.00            
ATOM   1029  H   VAL    71     102.422  82.628  74.426  1.00  0.00            
ATOM   1030  CA  VAL    71     104.101  81.376  74.130  1.00  0.00            
ATOM   1031  HA  VAL    71     105.124  81.749  74.090  1.00  0.00            
ATOM   1032  CB  VAL    71     103.885  80.909  75.584  1.00  0.00            
ATOM   1033  HB  VAL    71     102.958  80.340  75.653  1.00  0.00            
ATOM   1034  CG1 VAL    71     104.997  79.975  76.089  1.00  0.00            
ATOM   1035 HG11 VAL    71     105.945  80.505  75.999  1.00  0.00            
ATOM   1036 HG12 VAL    71     104.693  79.743  77.109  1.00  0.00            
ATOM   1037 HG13 VAL    71     105.033  79.012  75.579  1.00  0.00            
ATOM   1038  CG2 VAL    71     103.634  82.028  76.604  1.00  0.00            
ATOM   1039 HG21 VAL    71     103.437  81.507  77.541  1.00  0.00            
ATOM   1040 HG22 VAL    71     104.470  82.724  76.675  1.00  0.00            
ATOM   1041 HG23 VAL    71     102.746  82.600  76.337  1.00  0.00            
ATOM   1042  C   VAL    71     104.040  80.220  73.187  1.00  0.00            
ATOM   1043  O   VAL    71     103.031  79.519  73.149  1.00  0.00            
ATOM   1044  N   THR    72     105.117  79.933  72.467  1.00  0.00            
ATOM   1045  H   THR    72     105.902  80.536  72.668  1.00  0.00            
ATOM   1046  CA  THR    72     105.327  78.853  71.471  1.00  0.00            
ATOM   1047  HA  THR    72     104.527  78.113  71.512  1.00  0.00            
ATOM   1048  CB  THR    72     105.190  79.493  70.083  1.00  0.00            
ATOM   1049  HB  THR    72     104.257  80.055  70.063  1.00  0.00            
ATOM   1050  CG2 THR    72     106.283  80.458  69.620  1.00  0.00            
ATOM   1051 HG21 THR    72     107.251  79.982  69.463  1.00  0.00            
ATOM   1052 HG22 THR    72     105.894  80.870  68.689  1.00  0.00            
ATOM   1053 HG23 THR    72     106.491  81.262  70.327  1.00  0.00            
ATOM   1054  OG1 THR    72     105.054  78.524  69.062  1.00  0.00            
ATOM   1055  HG1 THR    72     104.656  78.988  68.322  1.00  0.00            
ATOM   1056  C   THR    72     106.667  78.107  71.677  1.00  0.00            
ATOM   1057  O   THR    72     107.325  78.332  72.676  1.00  0.00            
ATOM   1058  N   GLY    73     107.057  77.278  70.750  1.00  0.00            
ATOM   1059  H   GLY    73     106.532  77.320  69.889  1.00  0.00            
ATOM   1060  CA  GLY    73     108.294  76.386  70.845  1.00  0.00            
ATOM   1061  HA1 GLY    73     108.341  75.818  69.915  1.00  0.00            
ATOM   1062  HA2 GLY    73     108.232  75.687  71.679  1.00  0.00            
ATOM   1063  C   GLY    73     109.608  77.108  70.942  1.00  0.00            
ATOM   1064  O   GLY    73     109.677  78.276  70.681  1.00  0.00            
ATOM   1065  N   VAL    74     110.668  76.329  71.231  1.00  0.00            
ATOM   1066  H   VAL    74     110.571  75.325  71.190  1.00  0.00            
ATOM   1067  CA  VAL    74     112.028  76.845  71.476  1.00  0.00            
ATOM   1068  HA  VAL    74     111.790  77.671  72.146  1.00  0.00            
ATOM   1069  CB  VAL    74     113.047  75.956  72.200  1.00  0.00            
ATOM   1070  HB  VAL    74     112.580  75.655  73.138  1.00  0.00            
ATOM   1071  CG1 VAL    74     113.294  74.621  71.563  1.00  0.00            
ATOM   1072 HG11 VAL    74     113.841  74.076  72.333  1.00  0.00            
ATOM   1073 HG12 VAL    74     112.353  74.095  71.399  1.00  0.00            
ATOM   1074 HG13 VAL    74     113.804  74.672  70.601  1.00  0.00            
ATOM   1075  CG2 VAL    74     114.386  76.648  72.455  1.00  0.00            
ATOM   1076 HG21 VAL    74     115.078  75.947  72.922  1.00  0.00            
ATOM   1077 HG22 VAL    74     114.897  76.876  71.519  1.00  0.00            
ATOM   1078 HG23 VAL    74     114.269  77.571  73.023  1.00  0.00            
ATOM   1079  C   VAL    74     112.592  77.536  70.252  1.00  0.00            
ATOM   1080  O   VAL    74     112.861  76.877  69.238  1.00  0.00            
ATOM   1081  N   THR    75     112.846  78.840  70.367  1.00  0.00            
ATOM   1082  H   THR    75     112.539  79.380  71.163  1.00  0.00            
ATOM   1083  CA  THR    75     113.538  79.573  69.335  1.00  0.00            
ATOM   1084  HA  THR    75     113.814  78.883  68.537  1.00  0.00            
ATOM   1085  CB  THR    75     112.641  80.645  68.710  1.00  0.00            
ATOM   1086  HB  THR    75     113.298  81.226  68.064  1.00  0.00            
ATOM   1087  CG2 THR    75     111.521  80.059  67.848  1.00  0.00            
ATOM   1088 HG21 THR    75     110.677  79.764  68.472  1.00  0.00            
ATOM   1089 HG22 THR    75     111.167  80.803  67.135  1.00  0.00            
ATOM   1090 HG23 THR    75     111.925  79.215  67.290  1.00  0.00            
ATOM   1091  OG1 THR    75     111.941  81.361  69.644  1.00  0.00            
ATOM   1092  HG1 THR    75     112.462  82.162  69.734  1.00  0.00            
ATOM   1093  C   THR    75     114.798  80.212  69.986  1.00  0.00            
ATOM   1094  O   THR    75     114.814  80.615  71.130  1.00  0.00            
ATOM   1095  N   ALA    76     115.839  80.317  69.170  1.00  0.00            
ATOM   1096  H   ALA    76     115.747  79.936  68.239  1.00  0.00            
ATOM   1097  CA  ALA    76     117.147  80.808  69.526  1.00  0.00            
ATOM   1098  HA  ALA    76     117.485  80.260  70.406  1.00  0.00            
ATOM   1099  CB  ALA    76     118.028  80.700  68.287  1.00  0.00            
ATOM   1100  HB1 ALA    76     118.614  79.795  68.446  1.00  0.00            
ATOM   1101  HB2 ALA    76     117.415  80.730  67.386  1.00  0.00            
ATOM   1102  HB3 ALA    76     118.774  81.494  68.319  1.00  0.00            
ATOM   1103  C   ALA    76     117.071  82.295  69.993  1.00  0.00            
ATOM   1104  O   ALA    76     116.460  83.167  69.352  1.00  0.00            
ATOM   1105  N   VAL    77     117.865  82.573  71.022  1.00  0.00            
ATOM   1106  H   VAL    77     118.375  81.814  71.450  1.00  0.00            
ATOM   1107  CA  VAL    77     118.189  83.887  71.470  1.00  0.00            
ATOM   1108  HA  VAL    77     117.182  84.251  71.670  1.00  0.00            
ATOM   1109  CB  VAL    77     118.985  83.891  72.847  1.00  0.00            
ATOM   1110  HB  VAL    77     119.197  84.931  73.098  1.00  0.00            
ATOM   1111  CG1 VAL    77     118.102  83.296  73.957  1.00  0.00            
ATOM   1112 HG11 VAL    77     118.000  82.249  73.672  1.00  0.00            
ATOM   1113 HG12 VAL    77     118.520  83.358  74.962  1.00  0.00            
ATOM   1114 HG13 VAL    77     117.146  83.819  73.925  1.00  0.00            
ATOM   1115  CG2 VAL    77     120.393  83.224  72.768  1.00  0.00            
ATOM   1116 HG21 VAL    77     120.368  82.302  72.186  1.00  0.00            
ATOM   1117 HG22 VAL    77     120.953  83.967  72.201  1.00  0.00            
ATOM   1118 HG23 VAL    77     120.766  83.002  73.768  1.00  0.00            
ATOM   1119  C   VAL    77     118.903  84.776  70.390  1.00  0.00            
ATOM   1120  O   VAL    77     119.807  84.338  69.769  1.00  0.00            
ATOM   1121  N   ALA    78     118.400  86.032  70.231  1.00  0.00            
ATOM   1122  H   ALA    78     117.661  86.272  70.876  1.00  0.00            
ATOM   1123  CA  ALA    78     118.603  86.915  69.152  1.00  0.00            
ATOM   1124  HA  ALA    78     118.619  86.400  68.192  1.00  0.00            
ATOM   1125  CB  ALA    78     117.363  87.781  68.941  1.00  0.00            
ATOM   1126  HB1 ALA    78     116.483  87.155  69.088  1.00  0.00            
ATOM   1127  HB2 ALA    78     117.360  88.554  69.710  1.00  0.00            
ATOM   1128  HB3 ALA    78     117.399  88.277  67.971  1.00  0.00            
ATOM   1129  C   ALA    78     119.938  87.732  69.238  1.00  0.00            
ATOM   1130  O   ALA    78     120.044  88.923  69.052  1.00  0.00            
ATOM   1131  N   GLN    79     121.017  87.042  69.586  1.00  0.00            
ATOM   1132  H   GLN    79     120.788  86.064  69.696  1.00  0.00            
ATOM   1133  CA  GLN    79     122.384  87.517  69.881  1.00  0.00            
ATOM   1134  HA  GLN    79     122.405  88.566  70.179  1.00  0.00            
ATOM   1135  CB  GLN    79     122.875  86.845  71.167  1.00  0.00            
ATOM   1136  HB1 GLN    79     123.894  87.114  71.442  1.00  0.00            
ATOM   1137  HB2 GLN    79     122.799  85.768  71.014  1.00  0.00            
ATOM   1138  CG  GLN    79     121.980  87.043  72.446  1.00  0.00            
ATOM   1139  HG1 GLN    79     120.921  86.886  72.244  1.00  0.00            
ATOM   1140  HG2 GLN    79     122.170  88.064  72.777  1.00  0.00            
ATOM   1141  CD  GLN    79     122.515  86.203  73.625  1.00  0.00            
ATOM   1142  OE1 GLN    79     123.657  85.838  73.705  1.00  0.00            
ATOM   1143  NE2 GLN    79     121.692  85.948  74.642  1.00  0.00            
ATOM   1144 HE21 GLN    79     120.710  86.186  74.632  1.00  0.00            
ATOM   1145 HE22 GLN    79     122.023  85.269  75.313  1.00  0.00            
ATOM   1146  C   GLN    79     123.394  87.502  68.737  1.00  0.00            
ATOM   1147  O   GLN    79     124.519  87.954  68.955  1.00  0.00            
ATOM   1148  N   LYS    80     123.087  87.060  67.505  1.00  0.00            
ATOM   1149  H   LYS    80     122.248  86.543  67.286  1.00  0.00            
ATOM   1150  CA  LYS    80     124.157  87.140  66.463  1.00  0.00            
ATOM   1151  HA  LYS    80     125.084  86.833  66.947  1.00  0.00            
ATOM   1152  CB  LYS    80     123.958  86.065  65.379  1.00  0.00            
ATOM   1153  HB1 LYS    80     123.734  86.559  64.433  1.00  0.00            
ATOM   1154  HB2 LYS    80     123.171  85.350  65.617  1.00  0.00            
ATOM   1155  CG  LYS    80     125.264  85.287  65.297  1.00  0.00            
ATOM   1156  HG1 LYS    80     125.496  84.716  66.196  1.00  0.00            
ATOM   1157  HG2 LYS    80     126.084  85.997  65.193  1.00  0.00            
ATOM   1158  CD  LYS    80     125.242  84.432  64.031  1.00  0.00            
ATOM   1159  HD1 LYS    80     125.356  85.048  63.139  1.00  0.00            
ATOM   1160  HD2 LYS    80     124.313  83.867  63.951  1.00  0.00            
ATOM   1161  CE  LYS    80     126.469  83.583  64.237  1.00  0.00            
ATOM   1162  HE1 LYS    80     126.271  82.989  65.129  1.00  0.00            
ATOM   1163  HE2 LYS    80     127.306  84.282  64.241  1.00  0.00            
ATOM   1164  NZ  LYS    80     126.566  82.649  63.031  1.00  0.00            
ATOM   1165  HZ1 LYS    80     125.890  81.898  63.047  1.00  0.00            
ATOM   1166  HZ2 LYS    80     126.529  83.101  62.127  1.00  0.00            
ATOM   1167  HZ3 LYS    80     127.469  82.201  62.981  1.00  0.00            
ATOM   1168  C   LYS    80     124.332  88.564  65.921  1.00  0.00            
ATOM   1169  O   LYS    80     123.504  88.946  65.080  1.00  0.00            
ATOM   1170  N   THR    81     125.380  89.218  66.324  1.00  0.00            
ATOM   1171  H   THR    81     126.037  88.844  66.993  1.00  0.00            
ATOM   1172  CA  THR    81     125.741  90.557  65.785  1.00  0.00            
ATOM   1173  HA  THR    81     124.795  91.087  65.892  1.00  0.00            
ATOM   1174  CB  THR    81     126.675  91.369  66.697  1.00  0.00            
ATOM   1175  HB  THR    81     127.187  92.164  66.156  1.00  0.00            
ATOM   1176  CG2 THR    81     125.923  91.987  67.856  1.00  0.00            
ATOM   1177 HG21 THR    81     125.103  92.573  67.442  1.00  0.00            
ATOM   1178 HG22 THR    81     125.459  91.241  68.501  1.00  0.00            
ATOM   1179 HG23 THR    81     126.561  92.701  68.376  1.00  0.00            
ATOM   1180  OG1 THR    81     127.611  90.446  67.260  1.00  0.00            
ATOM   1181  HG1 THR    81     128.082  90.782  68.025  1.00  0.00            
ATOM   1182  C   THR    81     126.233  90.590  64.325  1.00  0.00            
ATOM   1183  O   THR    81     126.640  89.620  63.764  1.00  0.00            
ATOM   1184  N   VAL    82     126.210  91.763  63.763  1.00  0.00            
ATOM   1185  H   VAL    82     125.838  92.508  64.335  1.00  0.00            
ATOM   1186  CA  VAL    82     126.766  92.046  62.446  1.00  0.00            
ATOM   1187  HA  VAL    82     127.170  91.087  62.122  1.00  0.00            
ATOM   1188  CB  VAL    82     125.639  92.490  61.493  1.00  0.00            
ATOM   1189  HB  VAL    82     125.106  93.337  61.923  1.00  0.00            
ATOM   1190  CG1 VAL    82     126.273  92.954  60.155  1.00  0.00            
ATOM   1191 HG11 VAL    82     126.965  93.748  60.438  1.00  0.00            
ATOM   1192 HG12 VAL    82     126.867  92.199  59.641  1.00  0.00            
ATOM   1193 HG13 VAL    82     125.526  93.433  59.522  1.00  0.00            
ATOM   1194  CG2 VAL    82     124.584  91.437  61.311  1.00  0.00            
ATOM   1195 HG21 VAL    82     124.132  91.056  62.226  1.00  0.00            
ATOM   1196 HG22 VAL    82     123.767  91.912  60.769  1.00  0.00            
ATOM   1197 HG23 VAL    82     125.014  90.557  60.830  1.00  0.00            
ATOM   1198  C   VAL    82     127.989  92.980  62.504  1.00  0.00            
ATOM   1199  O   VAL    82     127.867  94.046  63.095  1.00  0.00            
ATOM   1200  N   GLU    83     129.139  92.658  61.865  1.00  0.00            
ATOM   1201  H   GLU    83     129.140  91.725  61.476  1.00  0.00            
ATOM   1202  CA  GLU    83     130.353  93.475  61.851  1.00  0.00            
ATOM   1203  HA  GLU    83     130.527  93.848  62.860  1.00  0.00            
ATOM   1204  CB  GLU    83     131.588  92.549  61.465  1.00  0.00            
ATOM   1205  HB1 GLU    83     132.486  93.167  61.432  1.00  0.00            
ATOM   1206  HB2 GLU    83     131.404  92.186  60.453  1.00  0.00            
ATOM   1207  CG  GLU    83     131.875  91.359  62.374  1.00  0.00            
ATOM   1208  HG1 GLU    83     132.548  90.697  61.827  1.00  0.00            
ATOM   1209  HG2 GLU    83     130.971  90.793  62.600  1.00  0.00            
ATOM   1210  CD  GLU    83     132.469  91.881  63.628  1.00  0.00            
ATOM   1211  OE1 GLU    83     132.498  93.034  64.032  1.00  0.00            
ATOM   1212  OE2 GLU    83     133.074  90.999  64.285  1.00  0.00            
ATOM   1213  C   GLU    83     130.191  94.832  61.122  1.00  0.00            
ATOM   1214  O   GLU    83     129.873  94.792  59.942  1.00  0.00            
ATOM   1215  N   GLY    84     130.333  95.963  61.791  1.00  0.00            
ATOM   1216  H   GLY    84     130.554  95.984  62.778  1.00  0.00            
ATOM   1217  CA  GLY    84     129.979  97.169  61.214  1.00  0.00            
ATOM   1218  HA1 GLY    84     129.923  97.083  60.128  1.00  0.00            
ATOM   1219  HA2 GLY    84     130.728  97.948  61.354  1.00  0.00            
ATOM   1220  C   GLY    84     128.634  97.649  61.647  1.00  0.00            
ATOM   1221  O   GLY    84     128.612  98.319  62.684  1.00  0.00            
ATOM   1222  N   ALA    85     127.520  97.332  60.965  1.00  0.00            
ATOM   1223  H   ALA    85     127.582  96.744  60.146  1.00  0.00            
ATOM   1224  CA  ALA    85     126.101  97.656  61.272  1.00  0.00            
ATOM   1225  HA  ALA    85     125.996  98.734  61.143  1.00  0.00            
ATOM   1226  CB  ALA    85     125.280  96.973  60.176  1.00  0.00            
ATOM   1227  HB1 ALA    85     125.731  97.148  59.199  1.00  0.00            
ATOM   1228  HB2 ALA    85     125.283  95.893  60.327  1.00  0.00            
ATOM   1229  HB3 ALA    85     124.261  97.357  60.195  1.00  0.00            
ATOM   1230  C   ALA    85     125.556  97.257  62.686  1.00  0.00            
ATOM   1231  O   ALA    85     124.443  97.677  62.924  1.00  0.00            
ATOM   1232  N   GLY    86     126.171  96.362  63.443  1.00  0.00            
ATOM   1233  H   GLY    86     126.948  95.898  62.995  1.00  0.00            
ATOM   1234  CA  GLY    86     125.742  95.756  64.706  1.00  0.00            
ATOM   1235  HA1 GLY    86     125.442  96.519  65.425  1.00  0.00            
ATOM   1236  HA2 GLY    86     126.599  95.199  65.085  1.00  0.00            
ATOM   1237  C   GLY    86     124.533  94.815  64.717  1.00  0.00            
ATOM   1238  O   GLY    86     124.710  93.688  65.227  1.00  0.00            
ATOM   1239  N   SER    87     123.374  95.173  64.164  1.00  0.00            
ATOM   1240  H   SER    87     123.204  96.128  63.885  1.00  0.00            
ATOM   1241  CA  SER    87     122.271  94.259  63.971  1.00  0.00            
ATOM   1242  HA  SER    87     122.455  93.389  64.601  1.00  0.00            
ATOM   1243  CB  SER    87     120.860  94.831  64.359  1.00  0.00            
ATOM   1244  HB1 SER    87     120.909  95.281  65.351  1.00  0.00            
ATOM   1245  HB2 SER    87     120.142  94.012  64.303  1.00  0.00            
ATOM   1246  OG  SER    87     120.389  95.849  63.493  1.00  0.00            
ATOM   1247  HG  SER    87     119.483  96.082  63.706  1.00  0.00            
ATOM   1248  C   SER    87     122.134  93.794  62.496  1.00  0.00            
ATOM   1249  O   SER    87     122.501  94.477  61.544  1.00  0.00            
ATOM   1250  N   ILE    88     121.418  92.635  62.327  1.00  0.00            
ATOM   1251  H   ILE    88     121.066  92.061  63.079  1.00  0.00            
ATOM   1252  CA  ILE    88     120.994  92.066  61.014  1.00  0.00            
ATOM   1253  HA  ILE    88     121.918  92.166  60.445  1.00  0.00            
ATOM   1254  CB  ILE    88     120.667  90.601  61.102  1.00  0.00            
ATOM   1255  HB  ILE    88     121.535  90.180  61.611  1.00  0.00            
ATOM   1256  CG2 ILE    88     119.452  90.196  62.023  1.00  0.00            
ATOM   1257 HG21 ILE    88     118.571  90.686  61.609  1.00  0.00            
ATOM   1258 HG22 ILE    88     119.413  89.105  61.999  1.00  0.00            
ATOM   1259 HG23 ILE    88     119.708  90.520  63.032  1.00  0.00            
ATOM   1260  CG1 ILE    88     120.480  89.938  59.753  1.00  0.00            
ATOM   1261 HG11 ILE    88     119.726  90.515  59.219  1.00  0.00            
ATOM   1262 HG12 ILE    88     120.111  88.924  59.914  1.00  0.00            
ATOM   1263  CD  ILE    88     121.674  89.860  58.840  1.00  0.00            
ATOM   1264  HD1 ILE    88     122.479  89.359  59.376  1.00  0.00            
ATOM   1265  HD2 ILE    88     121.370  89.258  57.983  1.00  0.00            
ATOM   1266  HD3 ILE    88     121.917  90.910  58.679  1.00  0.00            
ATOM   1267  C   ILE    88     119.904  93.003  60.374  1.00  0.00            
ATOM   1268  O   ILE    88     119.911  93.115  59.142  1.00  0.00            
ATOM   1269  N   ALA    89     119.037  93.617  61.175  1.00  0.00            
ATOM   1270  H   ALA    89     119.065  93.435  62.169  1.00  0.00            
ATOM   1271  CA  ALA    89     118.015  94.645  60.775  1.00  0.00            
ATOM   1272  HA  ALA    89     117.352  94.266  59.999  1.00  0.00            
ATOM   1273  CB  ALA    89     117.107  94.927  61.963  1.00  0.00            
ATOM   1274  HB1 ALA    89     117.647  95.117  62.891  1.00  0.00            
ATOM   1275  HB2 ALA    89     116.493  95.779  61.674  1.00  0.00            
ATOM   1276  HB3 ALA    89     116.427  94.088  62.113  1.00  0.00            
ATOM   1277  C   ALA    89     118.603  95.861  60.210  1.00  0.00            
ATOM   1278  O   ALA    89     118.119  96.352  59.185  1.00  0.00            
ATOM   1279  N   ALA    90     119.649  96.387  60.826  1.00  0.00            
ATOM   1280  H   ALA    90     119.961  95.970  61.692  1.00  0.00            
ATOM   1281  CA  ALA    90     120.500  97.388  60.214  1.00  0.00            
ATOM   1282  HA  ALA    90     119.915  98.287  60.015  1.00  0.00            
ATOM   1283  CB  ALA    90     121.483  97.899  61.231  1.00  0.00            
ATOM   1284  HB1 ALA    90     120.867  98.181  62.085  1.00  0.00            
ATOM   1285  HB2 ALA    90     122.208  97.128  61.493  1.00  0.00            
ATOM   1286  HB3 ALA    90     122.049  98.736  60.820  1.00  0.00            
ATOM   1287  C   ALA    90     121.190  96.957  58.908  1.00  0.00            
ATOM   1288  O   ALA    90     121.149  97.759  57.967  1.00  0.00            
ATOM   1289  N   ALA    91     121.855  95.793  58.819  1.00  0.00            
ATOM   1290  H   ALA    91     121.922  95.252  59.668  1.00  0.00            
ATOM   1291  CA  ALA    91     122.240  95.120  57.570  1.00  0.00            
ATOM   1292  HA  ALA    91     122.961  95.802  57.120  1.00  0.00            
ATOM   1293  CB  ALA    91     123.043  93.909  58.053  1.00  0.00            
ATOM   1294  HB1 ALA    91     123.787  94.265  58.765  1.00  0.00            
ATOM   1295  HB2 ALA    91     122.380  93.188  58.531  1.00  0.00            
ATOM   1296  HB3 ALA    91     123.533  93.326  57.272  1.00  0.00            
ATOM   1297  C   ALA    91     121.145  94.779  56.517  1.00  0.00            
ATOM   1298  O   ALA    91     121.517  94.459  55.364  1.00  0.00            
ATOM   1299  N   THR    92     119.870  94.843  56.848  1.00  0.00            
ATOM   1300  H   THR    92     119.578  95.135  57.770  1.00  0.00            
ATOM   1301  CA  THR    92     118.773  94.484  55.920  1.00  0.00            
ATOM   1302  HA  THR    92     117.831  94.882  56.298  1.00  0.00            
ATOM   1303  CB  THR    92     118.848  95.365  54.583  1.00  0.00            
ATOM   1304  HB  THR    92     119.424  94.762  53.882  1.00  0.00            
ATOM   1305  CG2 THR    92     117.463  95.563  54.021  1.00  0.00            
ATOM   1306 HG21 THR    92     116.820  96.157  54.673  1.00  0.00            
ATOM   1307 HG22 THR    92     117.564  96.134  53.097  1.00  0.00            
ATOM   1308 HG23 THR    92     116.979  94.592  53.931  1.00  0.00            
ATOM   1309  OG1 THR    92     119.399  96.688  54.747  1.00  0.00            
ATOM   1310  HG1 THR    92     120.324  96.766  54.500  1.00  0.00            
ATOM   1311  C   THR    92     118.650  92.934  55.634  1.00  0.00            
ATOM   1312  O   THR    92     118.150  92.474  54.599  1.00  0.00            
ATOM   1313  N   GLY    93     119.109  92.099  56.596  1.00  0.00            
ATOM   1314  H   GLY    93     119.605  92.486  57.386  1.00  0.00            
ATOM   1315  CA  GLY    93     119.081  90.629  56.344  1.00  0.00            
ATOM   1316  HA1 GLY    93     118.064  90.426  56.010  1.00  0.00            
ATOM   1317  HA2 GLY    93     119.308  90.063  57.248  1.00  0.00            
ATOM   1318  C   GLY    93     120.055  90.233  55.257  1.00  0.00            
ATOM   1319  O   GLY    93     121.219  90.501  55.220  1.00  0.00            
ATOM   1320  N   PHE    94     119.419  89.465  54.368  1.00  0.00            
ATOM   1321  H   PHE    94     118.423  89.303  54.365  1.00  0.00            
ATOM   1322  CA  PHE    94     120.103  88.759  53.269  1.00  0.00            
ATOM   1323  HA  PHE    94     121.178  88.885  53.396  1.00  0.00            
ATOM   1324  CB  PHE    94     119.764  87.271  53.454  1.00  0.00            
ATOM   1325  HB1 PHE    94     120.316  86.766  52.662  1.00  0.00            
ATOM   1326  HB2 PHE    94     118.687  87.211  53.294  1.00  0.00            
ATOM   1327  CG  PHE    94     120.006  86.618  54.800  1.00  0.00            
ATOM   1328  CD1 PHE    94     119.016  85.763  55.387  1.00  0.00            
ATOM   1329  HD1 PHE    94     118.034  85.672  54.946  1.00  0.00            
ATOM   1330  CE1 PHE    94     119.294  85.243  56.722  1.00  0.00            
ATOM   1331  HE1 PHE    94     118.533  84.709  57.271  1.00  0.00            
ATOM   1332  CZ  PHE    94     120.546  85.401  57.288  1.00  0.00            
ATOM   1333  HZ  PHE    94     120.735  84.914  58.233  1.00  0.00            
ATOM   1334  CE2 PHE    94     121.608  86.110  56.630  1.00  0.00            
ATOM   1335  HE2 PHE    94     122.588  86.085  57.084  1.00  0.00            
ATOM   1336  CD2 PHE    94     121.257  86.754  55.378  1.00  0.00            
ATOM   1337  HD2 PHE    94     122.018  87.311  54.852  1.00  0.00            
ATOM   1338  C   PHE    94     119.592  89.207  51.923  1.00  0.00            
ATOM   1339  O   PHE    94     118.685  90.089  51.826  1.00  0.00            
ATOM   1340  N   VAL    95     120.212  88.622  50.912  1.00  0.00            
ATOM   1341  H   VAL    95     120.980  88.046  51.224  1.00  0.00            
ATOM   1342  CA  VAL    95     120.048  88.773  49.450  1.00  0.00            
ATOM   1343  HA  VAL    95     120.530  89.715  49.186  1.00  0.00            
ATOM   1344  CB  VAL    95     120.783  87.619  48.680  1.00  0.00            
ATOM   1345  HB  VAL    95     120.423  87.434  47.668  1.00  0.00            
ATOM   1346  CG1 VAL    95     122.289  87.848  48.522  1.00  0.00            
ATOM   1347 HG11 VAL    95     122.368  88.691  47.837  1.00  0.00            
ATOM   1348 HG12 VAL    95     122.677  88.123  49.502  1.00  0.00            
ATOM   1349 HG13 VAL    95     122.874  87.026  48.110  1.00  0.00            
ATOM   1350  CG2 VAL    95     120.594  86.306  49.441  1.00  0.00            
ATOM   1351 HG21 VAL    95     121.293  86.152  50.264  1.00  0.00            
ATOM   1352 HG22 VAL    95     119.609  86.143  49.879  1.00  0.00            
ATOM   1353 HG23 VAL    95     120.739  85.518  48.701  1.00  0.00            
ATOM   1354  C   VAL    95     118.578  88.831  48.997  1.00  0.00            
ATOM   1355  O   VAL    95     117.812  87.862  49.197  1.00  0.00            
ATOM   1356  N   LYS    96     118.120  89.967  48.429  1.00  0.00            
ATOM   1357  H   LYS    96     118.784  90.667  48.130  1.00  0.00            
ATOM   1358  CA  LYS    96     116.783  90.186  48.047  1.00  0.00            
ATOM   1359  HA  LYS    96     116.163  90.415  48.914  1.00  0.00            
ATOM   1360  CB  LYS    96     116.684  91.474  47.327  1.00  0.00            
ATOM   1361  HB1 LYS    96     117.224  91.486  46.381  1.00  0.00            
ATOM   1362  HB2 LYS    96     117.138  92.160  48.042  1.00  0.00            
ATOM   1363  CG  LYS    96     115.208  91.987  47.112  1.00  0.00            
ATOM   1364  HG1 LYS    96     114.681  92.027  48.064  1.00  0.00            
ATOM   1365  HG2 LYS    96     114.604  91.386  46.432  1.00  0.00            
ATOM   1366  CD  LYS    96     115.369  93.410  46.516  1.00  0.00            
ATOM   1367  HD1 LYS    96     115.726  93.447  45.487  1.00  0.00            
ATOM   1368  HD2 LYS    96     116.056  94.079  47.035  1.00  0.00            
ATOM   1369  CE  LYS    96     114.016  94.035  46.571  1.00  0.00            
ATOM   1370  HE1 LYS    96     113.911  94.467  47.565  1.00  0.00            
ATOM   1371  HE2 LYS    96     113.285  93.302  46.227  1.00  0.00            
ATOM   1372  NZ  LYS    96     113.878  95.233  45.617  1.00  0.00            
ATOM   1373  HZ1 LYS    96     114.170  95.117  44.657  1.00  0.00            
ATOM   1374  HZ2 LYS    96     112.982  95.697  45.669  1.00  0.00            
ATOM   1375  HZ3 LYS    96     114.536  95.905  45.983  1.00  0.00            
ATOM   1376  C   LYS    96     116.108  88.982  47.303  1.00  0.00            
ATOM   1377  O   LYS    96     116.619  88.568  46.216  1.00  0.00            
ATOM   1378  N   LYS    97     115.050  88.461  47.852  1.00  0.00            
ATOM   1379  H   LYS    97     114.717  88.890  48.704  1.00  0.00            
ATOM   1380  CA  LYS    97     114.079  87.589  47.182  1.00  0.00            
ATOM   1381  HA  LYS    97     114.703  86.810  46.740  1.00  0.00            
ATOM   1382  CB  LYS    97     113.131  87.094  48.230  1.00  0.00            
ATOM   1383  HB1 LYS    97     112.573  87.910  48.690  1.00  0.00            
ATOM   1384  HB2 LYS    97     113.684  86.556  49.001  1.00  0.00            
ATOM   1385  CG  LYS    97     112.049  86.160  47.674  1.00  0.00            
ATOM   1386  HG1 LYS    97     112.639  85.376  47.197  1.00  0.00            
ATOM   1387  HG2 LYS    97     111.458  86.760  46.983  1.00  0.00            
ATOM   1388  CD  LYS    97     111.190  85.527  48.793  1.00  0.00            
ATOM   1389  HD1 LYS    97     110.928  86.264  49.551  1.00  0.00            
ATOM   1390  HD2 LYS    97     111.801  84.769  49.284  1.00  0.00            
ATOM   1391  CE  LYS    97     110.134  84.680  48.141  1.00  0.00            
ATOM   1392  HE1 LYS    97     110.615  84.128  47.334  1.00  0.00            
ATOM   1393  HE2 LYS    97     109.339  85.326  47.767  1.00  0.00            
ATOM   1394  NZ  LYS    97     109.602  83.727  49.088  1.00  0.00            
ATOM   1395  HZ1 LYS    97     109.010  84.225  49.739  1.00  0.00            
ATOM   1396  HZ2 LYS    97     109.034  83.069  48.574  1.00  0.00            
ATOM   1397  HZ3 LYS    97     110.376  83.242  49.520  1.00  0.00            
ATOM   1398  C   LYS    97     113.364  88.249  45.934  1.00  0.00            
ATOM   1399  O   LYS    97     112.825  89.340  46.022  1.00  0.00            
ATOM   1400  N   ASP    98     113.300  87.449  44.838  1.00  0.00            
ATOM   1401  H   ASP    98     113.766  86.553  44.841  1.00  0.00            
ATOM   1402  CA  ASP    98     112.447  87.809  43.700  1.00  0.00            
ATOM   1403  HA  ASP    98     112.751  88.844  43.539  1.00  0.00            
ATOM   1404  CB  ASP    98     112.688  86.936  42.472  1.00  0.00            
ATOM   1405  HB1 ASP    98     112.055  87.379  41.705  1.00  0.00            
ATOM   1406  HB2 ASP    98     112.303  85.959  42.767  1.00  0.00            
ATOM   1407  CG  ASP    98     114.133  86.885  41.995  1.00  0.00            
ATOM   1408  OD1 ASP    98     114.963  87.773  42.302  1.00  0.00            
ATOM   1409  OD2 ASP    98     114.357  85.995  41.190  1.00  0.00            
ATOM   1410  C   ASP    98     110.904  87.783  44.007  1.00  0.00            
ATOM   1411  O   ASP    98     110.419  86.962  44.781  1.00  0.00            
ATOM   1412  N   GLN    99     110.163  88.726  43.437  1.00  0.00            
ATOM   1413  H   GLN    99     110.698  89.352  42.852  1.00  0.00            
ATOM   1414  CA  GLN    99     108.724  89.025  43.765  1.00  0.00            
ATOM   1415  HA  GLN    99     108.467  88.402  44.621  1.00  0.00            
ATOM   1416  CB  GLN    99     108.641  90.518  44.051  1.00  0.00            
ATOM   1417  HB1 GLN    99     107.632  90.919  43.953  1.00  0.00            
ATOM   1418  HB2 GLN    99     109.297  91.133  43.437  1.00  0.00            
ATOM   1419  CG  GLN    99     109.038  90.746  45.487  1.00  0.00            
ATOM   1420  HG1 GLN    99     109.381  91.780  45.533  1.00  0.00            
ATOM   1421  HG2 GLN    99     109.849  90.051  45.708  1.00  0.00            
ATOM   1422  CD  GLN    99     107.991  90.626  46.582  1.00  0.00            
ATOM   1423  OE1 GLN    99     106.826  90.452  46.340  1.00  0.00            
ATOM   1424  NE2 GLN    99     108.346  90.588  47.789  1.00  0.00            
ATOM   1425 HE21 GLN    99     109.332  90.628  48.004  1.00  0.00            
ATOM   1426 HE22 GLN    99     107.639  90.416  48.490  1.00  0.00            
ATOM   1427  C   GLN    99     107.689  88.559  42.700  1.00  0.00            
ATOM   1428  O   GLN    99     107.155  89.344  41.870  1.00  0.00            
ATOM   1429  N   LEU   100     107.257  87.312  42.801  1.00  0.00            
ATOM   1430  H   LEU   100     107.608  86.710  43.532  1.00  0.00            
ATOM   1431  CA  LEU   100     106.194  86.590  42.007  1.00  0.00            
ATOM   1432  HA  LEU   100     106.202  87.050  41.019  1.00  0.00            
ATOM   1433  CB  LEU   100     106.523  85.115  41.699  1.00  0.00            
ATOM   1434  HB1 LEU   100     105.660  84.540  41.363  1.00  0.00            
ATOM   1435  HB2 LEU   100     106.796  84.681  42.661  1.00  0.00            
ATOM   1436  CG  LEU   100     107.596  84.926  40.591  1.00  0.00            
ATOM   1437  HG  LEU   100     108.472  85.465  40.951  1.00  0.00            
ATOM   1438  CD1 LEU   100     107.832  83.428  40.301  1.00  0.00            
ATOM   1439 HD11 LEU   100     106.911  82.871  40.126  1.00  0.00            
ATOM   1440 HD12 LEU   100     108.563  83.167  39.536  1.00  0.00            
ATOM   1441 HD13 LEU   100     108.414  83.169  41.185  1.00  0.00            
ATOM   1442  CD2 LEU   100     107.233  85.590  39.256  1.00  0.00            
ATOM   1443 HD21 LEU   100     106.280  85.136  38.982  1.00  0.00            
ATOM   1444 HD22 LEU   100     107.296  86.677  39.291  1.00  0.00            
ATOM   1445 HD23 LEU   100     107.969  85.246  38.528  1.00  0.00            
ATOM   1446  C   LEU   100     104.757  86.894  42.467  1.00  0.00            
ATOM   1447  O   LEU   100     104.595  87.402  43.528  1.00  0.00            
ATOM   1448  N   GLY   101     103.784  86.576  41.593  1.00  0.00            
ATOM   1449  H   GLY   101     104.131  86.381  40.665  1.00  0.00            
ATOM   1450  CA  GLY   101     102.378  86.731  41.870  1.00  0.00            
ATOM   1451  HA1 GLY   101     102.047  86.656  42.906  1.00  0.00            
ATOM   1452  HA2 GLY   101     101.960  85.863  41.361  1.00  0.00            
ATOM   1453  C   GLY   101     101.625  87.978  41.231  1.00  0.00            
ATOM   1454  O   GLY   101     100.567  88.326  41.747  1.00  0.00            
ATOM   1455  N   LYS   102     102.167  88.583  40.177  1.00  0.00            
ATOM   1456  H   LYS   102     103.061  88.261  39.834  1.00  0.00            
ATOM   1457  CA  LYS   102     101.456  89.635  39.410  1.00  0.00            
ATOM   1458  HA  LYS   102     101.415  90.504  40.066  1.00  0.00            
ATOM   1459  CB  LYS   102     102.343  90.021  38.130  1.00  0.00            
ATOM   1460  HB1 LYS   102     102.404  89.189  37.428  1.00  0.00            
ATOM   1461  HB2 LYS   102     103.353  90.294  38.437  1.00  0.00            
ATOM   1462  CG  LYS   102     101.686  91.201  37.340  1.00  0.00            
ATOM   1463  HG1 LYS   102     101.653  92.046  38.028  1.00  0.00            
ATOM   1464  HG2 LYS   102     100.644  91.066  37.051  1.00  0.00            
ATOM   1465  CD  LYS   102     102.496  91.546  36.024  1.00  0.00            
ATOM   1466  HD1 LYS   102     101.999  92.354  35.487  1.00  0.00            
ATOM   1467  HD2 LYS   102     102.483  90.643  35.416  1.00  0.00            
ATOM   1468  CE  LYS   102     104.024  91.778  36.188  1.00  0.00            
ATOM   1469  HE1 LYS   102     104.598  91.791  35.261  1.00  0.00            
ATOM   1470  HE2 LYS   102     104.453  91.052  36.879  1.00  0.00            
ATOM   1471  NZ  LYS   102     104.301  93.144  36.875  1.00  0.00            
ATOM   1472  HZ1 LYS   102     104.002  93.389  37.807  1.00  0.00            
ATOM   1473  HZ2 LYS   102     105.302  93.247  36.958  1.00  0.00            
ATOM   1474  HZ3 LYS   102     103.910  93.773  36.188  1.00  0.00            
ATOM   1475  C   LYS   102     100.039  89.319  38.986  1.00  0.00            
ATOM   1476  O   LYS   102      99.878  88.383  38.168  1.00  0.00            
ATOM   1477  N   ASN   103      99.103  90.154  39.407  1.00  0.00            
ATOM   1478  H   ASN   103      99.339  90.875  40.074  1.00  0.00            
ATOM   1479  CA  ASN   103      97.729  90.296  38.825  1.00  0.00            
ATOM   1480  HA  ASN   103      97.347  89.326  38.512  1.00  0.00            
ATOM   1481  CB  ASN   103      96.763  90.934  39.769  1.00  0.00            
ATOM   1482  HB1 ASN   103      97.240  91.889  39.993  1.00  0.00            
ATOM   1483  HB2 ASN   103      96.764  90.364  40.697  1.00  0.00            
ATOM   1484  CG  ASN   103      95.381  91.141  39.165  1.00  0.00            
ATOM   1485  OD1 ASN   103      95.001  90.562  38.130  1.00  0.00            
ATOM   1486  ND2 ASN   103      94.691  91.982  39.814  1.00  0.00            
ATOM   1487 HD21 ASN   103      94.992  92.398  40.683  1.00  0.00            
ATOM   1488 HD22 ASN   103      93.777  92.207  39.447  1.00  0.00            
ATOM   1489  C   ASN   103      97.837  91.132  37.544  1.00  0.00            
ATOM   1490  O   ASN   103      98.083  92.385  37.532  1.00  0.00            
ATOM   1491  N   GLU   104      97.747  90.341  36.431  1.00  0.00            
ATOM   1492  H   GLU   104      97.522  89.369  36.588  1.00  0.00            
ATOM   1493  CA  GLU   104      97.803  90.919  35.083  1.00  0.00            
ATOM   1494  HA  GLU   104      98.676  91.553  34.937  1.00  0.00            
ATOM   1495  CB  GLU   104      97.972  89.732  34.128  1.00  0.00            
ATOM   1496  HB1 GLU   104      97.706  90.087  33.133  1.00  0.00            
ATOM   1497  HB2 GLU   104      97.326  88.871  34.309  1.00  0.00            
ATOM   1498  CG  GLU   104      99.415  89.216  34.183  1.00  0.00            
ATOM   1499  HG1 GLU   104      99.490  88.492  34.993  1.00  0.00            
ATOM   1500  HG2 GLU   104     100.056  90.098  34.235  1.00  0.00            
ATOM   1501  CD  GLU   104      99.912  88.490  32.916  1.00  0.00            
ATOM   1502  OE1 GLU   104      99.616  88.924  31.795  1.00  0.00            
ATOM   1503  OE2 GLU   104     100.560  87.444  33.118  1.00  0.00            
ATOM   1504  C   GLU   104      96.556  91.750  34.755  1.00  0.00            
ATOM   1505  O   GLU   104      96.740  92.859  34.267  1.00  0.00            
ATOM   1506  N   GLU   105      95.371  91.306  35.152  1.00  0.00            
ATOM   1507  H   GLU   105      95.271  90.350  35.464  1.00  0.00            
ATOM   1508  CA  GLU   105      94.183  92.085  34.825  1.00  0.00            
ATOM   1509  HA  GLU   105      94.269  92.344  33.768  1.00  0.00            
ATOM   1510  CB  GLU   105      93.054  91.087  34.896  1.00  0.00            
ATOM   1511  HB1 GLU   105      92.747  91.082  35.942  1.00  0.00            
ATOM   1512  HB2 GLU   105      93.488  90.149  34.551  1.00  0.00            
ATOM   1513  CG  GLU   105      91.827  91.424  34.091  1.00  0.00            
ATOM   1514  HG1 GLU   105      91.964  91.542  33.017  1.00  0.00            
ATOM   1515  HG2 GLU   105      91.405  92.396  34.345  1.00  0.00            
ATOM   1516  CD  GLU   105      90.568  90.518  34.320  1.00  0.00            
ATOM   1517  OE1 GLU   105      89.468  90.892  33.782  1.00  0.00            
ATOM   1518  OE2 GLU   105      90.644  89.452  34.966  1.00  0.00            
ATOM   1519  C   GLU   105      93.989  93.384  35.627  1.00  0.00            
ATOM   1520  O   GLU   105      93.322  94.249  35.167  1.00  0.00            
ATOM   1521  N   GLY   106      94.572  93.434  36.803  1.00  0.00            
ATOM   1522  H   GLY   106      95.094  92.624  37.104  1.00  0.00            
ATOM   1523  CA  GLY   106      94.699  94.506  37.701  1.00  0.00            
ATOM   1524  HA1 GLY   106      95.066  94.217  38.685  1.00  0.00            
ATOM   1525  HA2 GLY   106      93.685  94.907  37.711  1.00  0.00            
ATOM   1526  C   GLY   106      95.634  95.591  37.227  1.00  0.00            
ATOM   1527  O   GLY   106      95.809  96.551  37.978  1.00  0.00            
ATOM   1528  N   ALA   107      96.166  95.591  36.019  1.00  0.00            
ATOM   1529  H   ALA   107      96.138  94.786  35.410  1.00  0.00            
ATOM   1530  CA  ALA   107      97.204  96.534  35.559  1.00  0.00            
ATOM   1531  HA  ALA   107      97.265  97.379  36.245  1.00  0.00            
ATOM   1532  CB  ALA   107      98.611  95.952  35.563  1.00  0.00            
ATOM   1533  HB1 ALA   107      99.330  96.754  35.397  1.00  0.00            
ATOM   1534  HB2 ALA   107      98.757  95.373  36.475  1.00  0.00            
ATOM   1535  HB3 ALA   107      98.841  95.238  34.773  1.00  0.00            
ATOM   1536  C   ALA   107      96.714  97.195  34.201  1.00  0.00            
ATOM   1537  O   ALA   107      96.834  96.556  33.121  1.00  0.00            
ATOM   1538  N   PRO   108      96.335  98.507  34.316  1.00  0.00            
ATOM   1539  CD  PRO   108      95.880  99.051  35.587  1.00  0.00            
ATOM   1540  HD1 PRO   108      96.769  99.387  36.121  1.00  0.00            
ATOM   1541  HD2 PRO   108      95.356  98.364  36.254  1.00  0.00            
ATOM   1542  CG  PRO   108      95.000 100.156  35.086  1.00  0.00            
ATOM   1543  HG1 PRO   108      94.926 101.004  35.767  1.00  0.00            
ATOM   1544  HG2 PRO   108      94.032  99.659  35.039  1.00  0.00            
ATOM   1545  CB  PRO   108      95.487 100.646  33.671  1.00  0.00            
ATOM   1546  HB1 PRO   108      96.306 101.327  33.900  1.00  0.00            
ATOM   1547  HB2 PRO   108      94.734 101.199  33.109  1.00  0.00            
ATOM   1548  CA  PRO   108      96.029  99.334  33.125  1.00  0.00            
ATOM   1549  HA  PRO   108      95.171  98.802  32.714  1.00  0.00            
ATOM   1550  C   PRO   108      97.180  99.543  32.146  1.00  0.00            
ATOM   1551  O   PRO   108      98.344  99.441  32.610  1.00  0.00            
ATOM   1552  N   GLN   109      96.833  99.842  30.879  1.00  0.00            
ATOM   1553  H   GLN   109      95.922 100.245  30.711  1.00  0.00            
ATOM   1554  CA  GLN   109      97.814 100.080  29.769  1.00  0.00            
ATOM   1555  HA  GLN   109      98.065  99.055  29.497  1.00  0.00            
ATOM   1556  CB  GLN   109      97.035 100.752  28.603  1.00  0.00            
ATOM   1557  HB1 GLN   109      96.950 101.833  28.716  1.00  0.00            
ATOM   1558  HB2 GLN   109      96.108 100.215  28.405  1.00  0.00            
ATOM   1559  CG  GLN   109      97.816 100.665  27.283  1.00  0.00            
ATOM   1560  HG1 GLN   109      98.049  99.621  27.073  1.00  0.00            
ATOM   1561  HG2 GLN   109      98.753 101.215  27.376  1.00  0.00            
ATOM   1562  CD  GLN   109      97.011 101.304  26.153  1.00  0.00            
ATOM   1563  OE1 GLN   109      96.245 102.217  26.323  1.00  0.00            
ATOM   1564  NE2 GLN   109      97.202 100.749  24.948  1.00  0.00            
ATOM   1565 HE21 GLN   109      97.717  99.898  24.772  1.00  0.00            
ATOM   1566 HE22 GLN   109      96.975 101.264  24.109  1.00  0.00            
ATOM   1567  C   GLN   109      98.978 101.020  30.257  1.00  0.00            
ATOM   1568  O   GLN   109      98.858 102.171  30.681  1.00  0.00            
ATOM   1569  N   GLU   110     100.180 100.479  30.068  1.00  0.00            
ATOM   1570  H   GLU   110     100.174  99.566  29.636  1.00  0.00            
ATOM   1571  CA  GLU   110     101.494 101.153  30.056  1.00  0.00            
ATOM   1572  HA  GLU   110     101.699 101.580  31.036  1.00  0.00            
ATOM   1573  CB  GLU   110     102.571 100.154  29.653  1.00  0.00            
ATOM   1574  HB1 GLU   110     102.443  99.632  28.703  1.00  0.00            
ATOM   1575  HB2 GLU   110     102.495  99.296  30.321  1.00  0.00            
ATOM   1576  CG  GLU   110     103.994 100.811  29.790  1.00  0.00            
ATOM   1577  HG1 GLU   110     103.903 101.567  30.570  1.00  0.00            
ATOM   1578  HG2 GLU   110     104.267 101.264  28.837  1.00  0.00            
ATOM   1579  CD  GLU   110     105.136  99.846  30.243  1.00  0.00            
ATOM   1580  OE1 GLU   110     106.065 100.379  30.871  1.00  0.00            
ATOM   1581  OE2 GLU   110     105.127  98.615  29.945  1.00  0.00            
ATOM   1582  C   GLU   110     101.512 102.379  29.102  1.00  0.00            
ATOM   1583  O   GLU   110     101.265 102.226  27.906  1.00  0.00            
ATOM   1584  N   GLY   111     101.771 103.568  29.656  1.00  0.00            
ATOM   1585  H   GLY   111     102.094 103.532  30.612  1.00  0.00            
ATOM   1586  CA  GLY   111     101.505 104.885  29.024  1.00  0.00            
ATOM   1587  HA1 GLY   111     101.223 104.639  28.001  1.00  0.00            
ATOM   1588  HA2 GLY   111     102.376 105.535  28.944  1.00  0.00            
ATOM   1589  C   GLY   111     100.428 105.590  29.766  1.00  0.00            
ATOM   1590  O   GLY   111     100.480 106.796  29.882  1.00  0.00            
ATOM   1591  N   ILE   112      99.416 104.863  30.289  1.00  0.00            
ATOM   1592  H   ILE   112      99.332 103.870  30.113  1.00  0.00            
ATOM   1593  CA  ILE   112      98.477 105.453  31.274  1.00  0.00            
ATOM   1594  HA  ILE   112      98.371 106.536  31.222  1.00  0.00            
ATOM   1595  CB  ILE   112      96.984 104.854  31.292  1.00  0.00            
ATOM   1596  HB  ILE   112      97.004 103.885  31.791  1.00  0.00            
ATOM   1597  CG2 ILE   112      96.153 105.584  32.336  1.00  0.00            
ATOM   1598 HG21 ILE   112      95.251 104.987  32.470  1.00  0.00            
ATOM   1599 HG22 ILE   112      96.734 105.632  33.256  1.00  0.00            
ATOM   1600 HG23 ILE   112      95.759 106.542  31.993  1.00  0.00            
ATOM   1601  CG1 ILE   112      96.247 104.801  29.848  1.00  0.00            
ATOM   1602 HG11 ILE   112      96.921 104.410  29.088  1.00  0.00            
ATOM   1603 HG12 ILE   112      95.996 105.798  29.486  1.00  0.00            
ATOM   1604  CD  ILE   112      95.049 103.883  30.032  1.00  0.00            
ATOM   1605  HD1 ILE   112      94.487 103.880  29.098  1.00  0.00            
ATOM   1606  HD2 ILE   112      95.358 102.845  30.166  1.00  0.00            
ATOM   1607  HD3 ILE   112      94.352 104.147  30.827  1.00  0.00            
ATOM   1608  C   ILE   112      99.165 105.186  32.673  1.00  0.00            
ATOM   1609  O   ILE   112      99.318 106.231  33.321  1.00  0.00            
ATOM   1610  N   LEU   113      99.631 103.953  33.003  1.00  0.00            
ATOM   1611  H   LEU   113      99.417 103.216  32.346  1.00  0.00            
ATOM   1612  CA  LEU   113     100.386 103.613  34.186  1.00  0.00            
ATOM   1613  HA  LEU   113     100.424 104.499  34.819  1.00  0.00            
ATOM   1614  CB  LEU   113      99.677 102.607  35.103  1.00  0.00            
ATOM   1615  HB1 LEU   113     100.421 102.375  35.865  1.00  0.00            
ATOM   1616  HB2 LEU   113      99.403 101.649  34.661  1.00  0.00            
ATOM   1617  CG  LEU   113      98.456 103.240  35.719  1.00  0.00            
ATOM   1618  HG  LEU   113      97.692 103.554  35.007  1.00  0.00            
ATOM   1619  CD1 LEU   113      97.778 102.260  36.590  1.00  0.00            
ATOM   1620 HD11 LEU   113      96.828 102.633  36.972  1.00  0.00            
ATOM   1621 HD12 LEU   113      97.416 101.449  35.959  1.00  0.00            
ATOM   1622 HD13 LEU   113      98.470 101.935  37.368  1.00  0.00            
ATOM   1623  CD2 LEU   113      98.907 104.390  36.549  1.00  0.00            
ATOM   1624 HD21 LEU   113      98.091 104.622  37.234  1.00  0.00            
ATOM   1625 HD22 LEU   113      99.730 104.128  37.215  1.00  0.00            
ATOM   1626 HD23 LEU   113      99.269 105.274  36.023  1.00  0.00            
ATOM   1627  C   LEU   113     101.815 103.259  33.886  1.00  0.00            
ATOM   1628  O   LEU   113     102.014 102.435  33.032  1.00  0.00            
ATOM   1629  N   GLU   114     102.769 103.930  34.578  1.00  0.00            
ATOM   1630  H   GLU   114     102.528 104.324  35.475  1.00  0.00            
ATOM   1631  CA  GLU   114     104.230 103.617  34.454  1.00  0.00            
ATOM   1632  HA  GLU   114     104.347 102.610  34.051  1.00  0.00            
ATOM   1633  CB  GLU   114     104.786 104.630  33.468  1.00  0.00            
ATOM   1634  HB1 GLU   114     105.822 104.345  33.285  1.00  0.00            
ATOM   1635  HB2 GLU   114     104.798 105.626  33.909  1.00  0.00            
ATOM   1636  CG  GLU   114     104.162 104.765  32.093  1.00  0.00            
ATOM   1637  HG1 GLU   114     103.164 105.187  32.220  1.00  0.00            
ATOM   1638  HG2 GLU   114     104.089 103.768  31.660  1.00  0.00            
ATOM   1639  CD  GLU   114     104.791 105.753  31.114  1.00  0.00            
ATOM   1640  OE1 GLU   114     105.251 106.764  31.634  1.00  0.00            
ATOM   1641  OE2 GLU   114     104.656 105.616  29.885  1.00  0.00            
ATOM   1642  C   GLU   114     105.027 103.796  35.775  1.00  0.00            
ATOM   1643  O   GLU   114     104.629 104.661  36.646  1.00  0.00            
ATOM   1644  N   ASP   115     106.005 102.926  36.001  1.00  0.00            
ATOM   1645  H   ASP   115     106.059 102.201  35.300  1.00  0.00            
ATOM   1646  CA  ASP   115     107.000 102.874  37.134  1.00  0.00            
ATOM   1647  HA  ASP   115     106.454 103.158  38.034  1.00  0.00            
ATOM   1648  CB  ASP   115     107.573 101.440  37.263  1.00  0.00            
ATOM   1649  HB1 ASP   115     108.316 101.477  38.060  1.00  0.00            
ATOM   1650  HB2 ASP   115     108.041 101.197  36.310  1.00  0.00            
ATOM   1651  CG  ASP   115     106.529 100.351  37.567  1.00  0.00            
ATOM   1652  OD1 ASP   115     105.317 100.520  37.933  1.00  0.00            
ATOM   1653  OD2 ASP   115     106.962  99.180  37.593  1.00  0.00            
ATOM   1654  C   ASP   115     108.047 103.965  37.000  1.00  0.00            
ATOM   1655  O   ASP   115     108.988 103.832  36.220  1.00  0.00            
ATOM   1656  N   MET   116     107.921 105.000  37.730  1.00  0.00            
ATOM   1657  H   MET   116     107.173 104.963  38.409  1.00  0.00            
ATOM   1658  CA  MET   116     108.904 106.101  37.898  1.00  0.00            
ATOM   1659  HA  MET   116     109.045 106.530  36.907  1.00  0.00            
ATOM   1660  CB  MET   116     108.330 107.226  38.789  1.00  0.00            
ATOM   1661  HB1 MET   116     108.175 106.896  39.816  1.00  0.00            
ATOM   1662  HB2 MET   116     107.368 107.596  38.435  1.00  0.00            
ATOM   1663  CG  MET   116     109.317 108.349  38.978  1.00  0.00            
ATOM   1664  HG1 MET   116     110.281 107.980  39.327  1.00  0.00            
ATOM   1665  HG2 MET   116     108.972 109.077  39.713  1.00  0.00            
ATOM   1666  SD  MET   116     109.783 109.219  37.428  1.00  0.00            
ATOM   1667  CE  MET   116     108.248 109.912  36.907  1.00  0.00            
ATOM   1668  HE1 MET   116     107.561 109.107  36.649  1.00  0.00            
ATOM   1669  HE2 MET   116     107.899 110.491  37.762  1.00  0.00            
ATOM   1670  HE3 MET   116     108.388 110.592  36.068  1.00  0.00            
ATOM   1671  C   MET   116     110.246 105.591  38.371  1.00  0.00            
ATOM   1672  O   MET   116     110.322 105.128  39.537  1.00  0.00            
ATOM   1673  N   PRO   117     111.313 105.805  37.618  1.00  0.00            
ATOM   1674  CD  PRO   117     111.182 106.089  36.217  1.00  0.00            
ATOM   1675  HD1 PRO   117     111.376 107.158  36.110  1.00  0.00            
ATOM   1676  HD2 PRO   117     110.212 105.867  35.772  1.00  0.00            
ATOM   1677  CG  PRO   117     112.322 105.387  35.511  1.00  0.00            
ATOM   1678  HG1 PRO   117     112.642 106.008  34.674  1.00  0.00            
ATOM   1679  HG2 PRO   117     112.032 104.352  35.338  1.00  0.00            
ATOM   1680  CB  PRO   117     113.432 105.445  36.569  1.00  0.00            
ATOM   1681  HB1 PRO   117     113.854 106.442  36.444  1.00  0.00            
ATOM   1682  HB2 PRO   117     113.996 104.515  36.498  1.00  0.00            
ATOM   1683  CA  PRO   117     112.643 105.404  37.854  1.00  0.00            
ATOM   1684  HA  PRO   117     112.515 104.338  38.042  1.00  0.00            
ATOM   1685  C   PRO   117     113.374 105.939  39.137  1.00  0.00            
ATOM   1686  O   PRO   117     114.546 106.381  39.030  1.00  0.00            
ATOM   1687  N   VAL   118     112.702 106.283  40.294  1.00  0.00            
ATOM   1688  H   VAL   118     111.781 105.868  40.312  1.00  0.00            
ATOM   1689  CA  VAL   118     113.233 106.841  41.509  1.00  0.00            
ATOM   1690  HA  VAL   118     113.633 107.829  41.282  1.00  0.00            
ATOM   1691  CB  VAL   118     112.142 106.996  42.588  1.00  0.00            
ATOM   1692  HB  VAL   118     112.643 107.470  43.432  1.00  0.00            
ATOM   1693  CG1 VAL   118     110.987 107.888  42.239  1.00  0.00            
ATOM   1694 HG11 VAL   118     111.356 108.832  41.837  1.00  0.00            
ATOM   1695 HG12 VAL   118     110.407 107.497  41.403  1.00  0.00            
ATOM   1696 HG13 VAL   118     110.430 108.062  43.159  1.00  0.00            
ATOM   1697  CG2 VAL   118     111.539 105.628  42.973  1.00  0.00            
ATOM   1698 HG21 VAL   118     112.190 105.089  43.661  1.00  0.00            
ATOM   1699 HG22 VAL   118     110.604 105.797  43.507  1.00  0.00            
ATOM   1700 HG23 VAL   118     111.186 105.033  42.132  1.00  0.00            
ATOM   1701  C   VAL   118     114.325 105.973  42.122  1.00  0.00            
ATOM   1702  O   VAL   118     114.450 104.732  41.991  1.00  0.00            
ATOM   1703  N   ASP   119     115.219 106.592  42.878  1.00  0.00            
ATOM   1704  H   ASP   119     115.022 107.540  43.169  1.00  0.00            
ATOM   1705  CA  ASP   119     116.498 105.989  43.291  1.00  0.00            
ATOM   1706  HA  ASP   119     116.525 105.001  42.830  1.00  0.00            
ATOM   1707  CB  ASP   119     117.714 106.766  42.711  1.00  0.00            
ATOM   1708  HB1 ASP   119     117.899 106.535  41.663  1.00  0.00            
ATOM   1709  HB2 ASP   119     118.560 106.377  43.278  1.00  0.00            
ATOM   1710  CG  ASP   119     117.740 108.305  42.702  1.00  0.00            
ATOM   1711  OD1 ASP   119     118.867 108.908  42.847  1.00  0.00            
ATOM   1712  OD2 ASP   119     116.656 108.867  42.442  1.00  0.00            
ATOM   1713  C   ASP   119     116.733 105.933  44.825  1.00  0.00            
ATOM   1714  O   ASP   119     116.756 106.987  45.504  1.00  0.00            
ATOM   1715  N   PRO   120     116.736 104.739  45.489  1.00  0.00            
ATOM   1716  CD  PRO   120     116.346 103.405  44.978  1.00  0.00            
ATOM   1717  HD1 PRO   120     116.807 103.244  44.002  1.00  0.00            
ATOM   1718  HD2 PRO   120     115.281 103.361  44.749  1.00  0.00            
ATOM   1719  CG  PRO   120     116.637 102.363  46.040  1.00  0.00            
ATOM   1720  HG1 PRO   120     117.691 102.099  45.956  1.00  0.00            
ATOM   1721  HG2 PRO   120     115.990 101.488  46.088  1.00  0.00            
ATOM   1722  CB  PRO   120     116.359 103.299  47.268  1.00  0.00            
ATOM   1723  HB1 PRO   120     116.726 102.915  48.219  1.00  0.00            
ATOM   1724  HB2 PRO   120     115.276 103.402  47.332  1.00  0.00            
ATOM   1725  CA  PRO   120     117.027 104.583  46.922  1.00  0.00            
ATOM   1726  HA  PRO   120     116.576 105.439  47.421  1.00  0.00            
ATOM   1727  C   PRO   120     118.505 104.576  47.243  1.00  0.00            
ATOM   1728  O   PRO   120     119.383 104.621  46.362  1.00  0.00            
ATOM   1729  N   ASP   121     118.730 104.459  48.544  1.00  0.00            
ATOM   1730  H   ASP   121     117.919 104.443  49.146  1.00  0.00            
ATOM   1731  CA  ASP   121     120.073 104.335  49.177  1.00  0.00            
ATOM   1732  HA  ASP   121     120.789 104.674  48.428  1.00  0.00            
ATOM   1733  CB  ASP   121     120.327 105.326  50.358  1.00  0.00            
ATOM   1734  HB1 ASP   121     121.336 105.218  50.757  1.00  0.00            
ATOM   1735  HB2 ASP   121     119.682 105.126  51.214  1.00  0.00            
ATOM   1736  CG  ASP   121     120.105 106.812  49.952  1.00  0.00            
ATOM   1737  OD1 ASP   121     119.652 107.652  50.794  1.00  0.00            
ATOM   1738  OD2 ASP   121     120.425 107.100  48.791  1.00  0.00            
ATOM   1739  C   ASP   121     120.469 102.899  49.451  1.00  0.00            
ATOM   1740  O   ASP   121     120.994 102.621  50.480  1.00  0.00            
ATOM   1741  N   ASN   122     120.167 101.927  48.561  1.00  0.00            
ATOM   1742  H   ASN   122     119.536 102.108  47.794  1.00  0.00            
ATOM   1743  CA  ASN   122     120.595 100.501  48.638  1.00  0.00            
ATOM   1744  HA  ASN   122     120.393 100.147  49.649  1.00  0.00            
ATOM   1745  CB  ASN   122     119.877  99.679  47.618  1.00  0.00            
ATOM   1746  HB1 ASN   122     120.425  98.846  47.178  1.00  0.00            
ATOM   1747  HB2 ASN   122     119.610 100.329  46.784  1.00  0.00            
ATOM   1748  CG  ASN   122     118.556  99.135  48.203  1.00  0.00            
ATOM   1749  OD1 ASN   122     117.720  99.911  48.721  1.00  0.00            
ATOM   1750  ND2 ASN   122     118.428  97.837  48.340  1.00  0.00            
ATOM   1751 HD21 ASN   122     119.206  97.325  47.950  1.00  0.00            
ATOM   1752 HD22 ASN   122     117.636  97.393  48.782  1.00  0.00            
ATOM   1753  C   ASN   122     122.120 100.343  48.524  1.00  0.00            
ATOM   1754  O   ASN   122     122.793 101.111  47.931  1.00  0.00            
ATOM   1755  N   GLU   123     122.555  99.296  49.209  1.00  0.00            
ATOM   1756  H   GLU   123     121.846  98.654  49.535  1.00  0.00            
ATOM   1757  CA  GLU   123     123.939  98.683  49.127  1.00  0.00            
ATOM   1758  HA  GLU   123     124.596  99.553  49.152  1.00  0.00            
ATOM   1759  CB  GLU   123     124.300  97.808  50.373  1.00  0.00            
ATOM   1760  HB1 GLU   123     125.026  97.031  50.131  1.00  0.00            
ATOM   1761  HB2 GLU   123     123.428  97.174  50.536  1.00  0.00            
ATOM   1762  CG  GLU   123     124.594  98.615  51.650  1.00  0.00            
ATOM   1763  HG1 GLU   123     124.590  97.967  52.527  1.00  0.00            
ATOM   1764  HG2 GLU   123     123.657  99.173  51.642  1.00  0.00            
ATOM   1765  CD  GLU   123     125.751  99.541  51.583  1.00  0.00            
ATOM   1766  OE1 GLU   123     126.747  99.264  50.926  1.00  0.00            
ATOM   1767  OE2 GLU   123     125.682 100.679  52.170  1.00  0.00            
ATOM   1768  C   GLU   123     124.240  97.899  47.847  1.00  0.00            
ATOM   1769  O   GLU   123     123.351  97.247  47.336  1.00  0.00            
ATOM   1770  N   ALA   124     125.470  97.895  47.319  1.00  0.00            
ATOM   1771  H   ALA   124     126.211  98.451  47.723  1.00  0.00            
ATOM   1772  CA  ALA   124     125.824  97.118  46.194  1.00  0.00            
ATOM   1773  HA  ALA   124     124.990  97.057  45.495  1.00  0.00            
ATOM   1774  CB  ALA   124     126.860  97.817  45.396  1.00  0.00            
ATOM   1775  HB1 ALA   124     126.566  98.866  45.343  1.00  0.00            
ATOM   1776  HB2 ALA   124     127.782  97.661  45.955  1.00  0.00            
ATOM   1777  HB3 ALA   124     126.872  97.424  44.379  1.00  0.00            
ATOM   1778  C   ALA   124     126.131  95.583  46.458  1.00  0.00            
ATOM   1779  O   ALA   124     126.019  94.849  45.487  1.00  0.00            
ATOM   1780  N   TYR   125     126.579  95.211  47.633  1.00  0.00            
ATOM   1781  H   TYR   125     126.905  95.955  48.235  1.00  0.00            
ATOM   1782  CA  TYR   125     126.622  93.885  48.201  1.00  0.00            
ATOM   1783  HA  TYR   125     126.341  93.218  47.386  1.00  0.00            
ATOM   1784  CB  TYR   125     128.081  93.603  48.721  1.00  0.00            
ATOM   1785  HB1 TYR   125     128.568  94.512  49.069  1.00  0.00            
ATOM   1786  HB2 TYR   125     128.704  93.451  47.838  1.00  0.00            
ATOM   1787  CG  TYR   125     128.226  92.452  49.642  1.00  0.00            
ATOM   1788  CD1 TYR   125     127.954  91.117  49.229  1.00  0.00            
ATOM   1789  HD1 TYR   125     127.655  90.924  48.209  1.00  0.00            
ATOM   1790  CE1 TYR   125     128.036  90.051  50.130  1.00  0.00            
ATOM   1791  HE1 TYR   125     127.893  89.030  49.811  1.00  0.00            
ATOM   1792  CZ  TYR   125     128.391  90.296  51.472  1.00  0.00            
ATOM   1793  OH  TYR   125     128.321  89.347  52.440  1.00  0.00            
ATOM   1794  HH  TYR   125     128.668  89.617  53.294  1.00  0.00            
ATOM   1795  CE2 TYR   125     128.581  91.620  51.835  1.00  0.00            
ATOM   1796  HE2 TYR   125     128.700  91.749  52.901  1.00  0.00            
ATOM   1797  CD2 TYR   125     128.575  92.702  50.977  1.00  0.00            
ATOM   1798  HD2 TYR   125     128.736  93.701  51.355  1.00  0.00            
ATOM   1799  C   TYR   125     125.491  93.613  49.241  1.00  0.00            
ATOM   1800  O   TYR   125     125.332  94.338  50.201  1.00  0.00            
ATOM   1801  N   GLU   126     124.828  92.454  48.962  1.00  0.00            
ATOM   1802  H   GLU   126     124.941  91.969  48.083  1.00  0.00            
ATOM   1803  CA  GLU   126     123.856  91.779  49.817  1.00  0.00            
ATOM   1804  HA  GLU   126     123.772  92.293  50.775  1.00  0.00            
ATOM   1805  CB  GLU   126     122.490  91.507  49.135  1.00  0.00            
ATOM   1806  HB1 GLU   126     122.000  90.740  49.735  1.00  0.00            
ATOM   1807  HB2 GLU   126     122.650  91.090  48.140  1.00  0.00            
ATOM   1808  CG  GLU   126     121.725  92.794  49.076  1.00  0.00            
ATOM   1809  HG1 GLU   126     122.303  93.510  48.489  1.00  0.00            
ATOM   1810  HG2 GLU   126     121.617  93.165  50.094  1.00  0.00            
ATOM   1811  CD  GLU   126     120.451  92.610  48.362  1.00  0.00            
ATOM   1812  OE1 GLU   126     120.209  91.544  47.836  1.00  0.00            
ATOM   1813  OE2 GLU   126     119.680  93.617  48.236  1.00  0.00            
ATOM   1814  C   GLU   126     124.487  90.455  50.307  1.00  0.00            
ATOM   1815  O   GLU   126     124.985  89.629  49.545  1.00  0.00            
ATOM   1816  N   MET   127     124.419  90.285  51.638  1.00  0.00            
ATOM   1817  H   MET   127     123.866  90.919  52.197  1.00  0.00            
ATOM   1818  CA  MET   127     124.944  89.114  52.408  1.00  0.00            
ATOM   1819  HA  MET   127     125.945  88.895  52.036  1.00  0.00            
ATOM   1820  CB  MET   127     124.976  89.568  53.941  1.00  0.00            
ATOM   1821  HB1 MET   127     123.969  89.871  54.228  1.00  0.00            
ATOM   1822  HB2 MET   127     125.769  90.308  54.049  1.00  0.00            
ATOM   1823  CG  MET   127     125.409  88.405  54.893  1.00  0.00            
ATOM   1824  HG1 MET   127     126.333  88.018  54.464  1.00  0.00            
ATOM   1825  HG2 MET   127     124.573  87.705  54.884  1.00  0.00            
ATOM   1826  SD  MET   127     125.753  88.713  56.597  1.00  0.00            
ATOM   1827  CE  MET   127     124.569  90.044  56.944  1.00  0.00            
ATOM   1828  HE1 MET   127     123.579  89.711  56.630  1.00  0.00            
ATOM   1829  HE2 MET   127     124.438  89.998  58.025  1.00  0.00            
ATOM   1830  HE3 MET   127     124.862  91.029  56.581  1.00  0.00            
ATOM   1831  C   MET   127     124.077  87.812  52.253  1.00  0.00            
ATOM   1832  O   MET   127     122.868  87.829  52.406  1.00  0.00            
ATOM   1833  N   PRO   128     124.747  86.714  51.927  1.00  0.00            
ATOM   1834  CD  PRO   128     126.193  86.551  51.642  1.00  0.00            
ATOM   1835  HD1 PRO   128     126.741  86.269  52.541  1.00  0.00            
ATOM   1836  HD2 PRO   128     126.575  87.455  51.167  1.00  0.00            
ATOM   1837  CG  PRO   128     126.372  85.334  50.816  1.00  0.00            
ATOM   1838  HG1 PRO   128     127.343  84.879  51.010  1.00  0.00            
ATOM   1839  HG2 PRO   128     126.203  85.601  49.772  1.00  0.00            
ATOM   1840  CB  PRO   128     125.299  84.433  51.358  1.00  0.00            
ATOM   1841  HB1 PRO   128     125.651  83.960  52.274  1.00  0.00            
ATOM   1842  HB2 PRO   128     124.988  83.591  50.739  1.00  0.00            
ATOM   1843  CA  PRO   128     124.134  85.380  51.742  1.00  0.00            
ATOM   1844  HA  PRO   128     123.406  85.538  50.947  1.00  0.00            
ATOM   1845  C   PRO   128     123.405  84.855  52.969  1.00  0.00            
ATOM   1846  O   PRO   128     123.868  85.037  54.080  1.00  0.00            
ATOM   1847  N   SER   129     122.254  84.221  52.708  1.00  0.00            
ATOM   1848  H   SER   129     121.885  84.167  51.768  1.00  0.00            
ATOM   1849  CA  SER   129     121.398  83.717  53.797  1.00  0.00            
ATOM   1850  HA  SER   129     121.169  84.543  54.469  1.00  0.00            
ATOM   1851  CB  SER   129     119.990  83.258  53.314  1.00  0.00            
ATOM   1852  HB1 SER   129     119.296  83.321  54.153  1.00  0.00            
ATOM   1853  HB2 SER   129     120.083  82.223  52.985  1.00  0.00            
ATOM   1854  OG  SER   129     119.688  84.049  52.206  1.00  0.00            
ATOM   1855  HG  SER   129     119.132  83.535  51.618  1.00  0.00            
ATOM   1856  C   SER   129     122.111  82.665  54.626  1.00  0.00            
ATOM   1857  O   SER   129     122.692  81.718  54.153  1.00  0.00            
ATOM   1858  N   GLU   130     122.062  82.791  55.904  1.00  0.00            
ATOM   1859  H   GLU   130     121.457  83.484  56.319  1.00  0.00            
ATOM   1860  CA  GLU   130     122.407  81.660  56.861  1.00  0.00            
ATOM   1861  HA  GLU   130     122.703  80.851  56.195  1.00  0.00            
ATOM   1862  CB  GLU   130     123.680  82.041  57.627  1.00  0.00            
ATOM   1863  HB1 GLU   130     124.100  81.152  58.096  1.00  0.00            
ATOM   1864  HB2 GLU   130     123.476  82.829  58.354  1.00  0.00            
ATOM   1865  CG  GLU   130     124.901  82.693  56.814  1.00  0.00            
ATOM   1866  HG1 GLU   130     124.565  83.701  56.577  1.00  0.00            
ATOM   1867  HG2 GLU   130     125.145  82.131  55.912  1.00  0.00            
ATOM   1868  CD  GLU   130     126.127  83.010  57.705  1.00  0.00            
ATOM   1869  OE1 GLU   130     127.001  83.776  57.303  1.00  0.00            
ATOM   1870  OE2 GLU   130     126.224  82.435  58.826  1.00  0.00            
ATOM   1871  C   GLU   130     121.270  81.262  57.808  1.00  0.00            
ATOM   1872  O   GLU   130     120.296  81.985  57.958  1.00  0.00            
ATOM   1873  N   GLU   131     121.543  80.222  58.592  1.00  0.00            
ATOM   1874  H   GLU   131     122.442  79.801  58.412  1.00  0.00            
ATOM   1875  CA  GLU   131     120.765  79.867  59.837  1.00  0.00            
ATOM   1876  HA  GLU   131     119.717  80.110  59.662  1.00  0.00            
ATOM   1877  CB  GLU   131     121.033  78.439  60.186  1.00  0.00            
ATOM   1878  HB1 GLU   131     120.646  78.274  61.190  1.00  0.00            
ATOM   1879  HB2 GLU   131     122.087  78.277  60.408  1.00  0.00            
ATOM   1880  CG  GLU   131     120.439  77.388  59.152  1.00  0.00            
ATOM   1881  HG1 GLU   131     120.946  77.551  58.201  1.00  0.00            
ATOM   1882  HG2 GLU   131     119.373  77.484  58.948  1.00  0.00            
ATOM   1883  CD  GLU   131     120.604  75.902  59.618  1.00  0.00            
ATOM   1884  OE1 GLU   131     121.519  75.595  60.436  1.00  0.00            
ATOM   1885  OE2 GLU   131     119.911  75.033  59.091  1.00  0.00            
ATOM   1886  C   GLU   131     121.190  80.786  60.990  1.00  0.00            
ATOM   1887  O   GLU   131     122.339  81.229  61.128  1.00  0.00            
ATOM   1888  N   GLY   132     120.357  80.967  62.045  1.00  0.00            
ATOM   1889  H   GLY   132     119.428  80.578  62.118  1.00  0.00            
ATOM   1890  CA  GLY   132     120.673  81.648  63.332  1.00  0.00            
ATOM   1891  HA1 GLY   132     121.738  81.471  63.478  1.00  0.00            
ATOM   1892  HA2 GLY   132     120.223  81.252  64.243  1.00  0.00            
ATOM   1893  C   GLY   132     120.448  83.149  63.364  1.00  0.00            
ATOM   1894  O   GLY   132     120.936  83.782  64.305  1.00  0.00            
ATOM   1895  N   TYR   133     119.775  83.834  62.408  1.00  0.00            
ATOM   1896  H   TYR   133     119.403  83.305  61.632  1.00  0.00            
ATOM   1897  CA  TYR   133     119.500  85.313  62.367  1.00  0.00            
ATOM   1898  HA  TYR   133     120.105  85.818  63.121  1.00  0.00            
ATOM   1899  CB  TYR   133     120.012  85.993  61.041  1.00  0.00            
ATOM   1900  HB1 TYR   133     119.571  86.984  60.935  1.00  0.00            
ATOM   1901  HB2 TYR   133     119.620  85.504  60.149  1.00  0.00            
ATOM   1902  CG  TYR   133     121.584  86.073  60.980  1.00  0.00            
ATOM   1903  CD1 TYR   133     122.403  85.046  60.396  1.00  0.00            
ATOM   1904  HD1 TYR   133     121.983  84.111  60.052  1.00  0.00            
ATOM   1905  CE1 TYR   133     123.765  85.266  60.321  1.00  0.00            
ATOM   1906  HE1 TYR   133     124.467  84.499  60.030  1.00  0.00            
ATOM   1907  CZ  TYR   133     124.364  86.430  60.750  1.00  0.00            
ATOM   1908  OH  TYR   133     125.765  86.483  60.646  1.00  0.00            
ATOM   1909  HH  TYR   133     126.139  87.148  61.228  1.00  0.00            
ATOM   1910  CE2 TYR   133     123.533  87.430  61.398  1.00  0.00            
ATOM   1911  HE2 TYR   133     123.943  88.339  61.814  1.00  0.00            
ATOM   1912  CD2 TYR   133     122.178  87.206  61.544  1.00  0.00            
ATOM   1913  HD2 TYR   133     121.599  87.953  62.066  1.00  0.00            
ATOM   1914  C   TYR   133     118.084  85.739  62.678  1.00  0.00            
ATOM   1915  O   TYR   133     117.132  85.087  62.227  1.00  0.00            
ATOM   1916  N   GLN   134     117.841  86.789  63.447  1.00  0.00            
ATOM   1917  H   GLN   134     118.670  87.215  63.837  1.00  0.00            
ATOM   1918  CA  GLN   134     116.519  87.407  63.775  1.00  0.00            
ATOM   1919  HA  GLN   134     115.863  86.738  64.332  1.00  0.00            
ATOM   1920  CB  GLN   134     116.711  88.634  64.723  1.00  0.00            
ATOM   1921  HB1 GLN   134     117.472  89.274  64.276  1.00  0.00            
ATOM   1922  HB2 GLN   134     117.067  88.273  65.687  1.00  0.00            
ATOM   1923  CG  GLN   134     115.336  89.365  64.969  1.00  0.00            
ATOM   1924  HG1 GLN   134     114.595  88.600  65.202  1.00  0.00            
ATOM   1925  HG2 GLN   134     115.112  89.905  64.048  1.00  0.00            
ATOM   1926  CD  GLN   134     115.388  90.333  66.150  1.00  0.00            
ATOM   1927  OE1 GLN   134     115.930  91.444  66.059  1.00  0.00            
ATOM   1928  NE2 GLN   134     114.959  89.959  67.314  1.00  0.00            
ATOM   1929 HE21 GLN   134     114.734  88.987  67.475  1.00  0.00            
ATOM   1930 HE22 GLN   134     115.053  90.607  68.083  1.00  0.00            
ATOM   1931  C   GLN   134     115.717  87.838  62.523  1.00  0.00            
ATOM   1932  O   GLN   134     116.241  88.557  61.613  1.00  0.00            
ATOM   1933  N   ASP   135     114.428  87.397  62.382  1.00  0.00            
ATOM   1934  H   ASP   135     114.081  86.854  63.161  1.00  0.00            
ATOM   1935  CA  ASP   135     113.459  87.598  61.221  1.00  0.00            
ATOM   1936  HA  ASP   135     112.489  87.211  61.532  1.00  0.00            
ATOM   1937  CB  ASP   135     113.119  89.055  60.931  1.00  0.00            
ATOM   1938  HB1 ASP   135     112.308  89.226  60.224  1.00  0.00            
ATOM   1939  HB2 ASP   135     114.009  89.499  60.486  1.00  0.00            
ATOM   1940  CG  ASP   135     112.731  89.846  62.198  1.00  0.00            
ATOM   1941  OD1 ASP   135     113.444  90.824  62.534  1.00  0.00            
ATOM   1942  OD2 ASP   135     111.840  89.331  62.903  1.00  0.00            
ATOM   1943  C   ASP   135     113.815  86.828  59.934  1.00  0.00            
ATOM   1944  O   ASP   135     112.889  86.387  59.212  1.00  0.00            
ATOM   1945  N   TYR   136     115.086  86.628  59.585  1.00  0.00            
ATOM   1946  H   TYR   136     115.817  87.122  60.077  1.00  0.00            
ATOM   1947  CA  TYR   136     115.342  86.227  58.162  1.00  0.00            
ATOM   1948  HA  TYR   136     114.417  86.486  57.646  1.00  0.00            
ATOM   1949  CB  TYR   136     116.381  87.197  57.569  1.00  0.00            
ATOM   1950  HB1 TYR   136     116.351  87.064  56.487  1.00  0.00            
ATOM   1951  HB2 TYR   136     117.383  86.982  57.939  1.00  0.00            
ATOM   1952  CG  TYR   136     116.120  88.666  57.694  1.00  0.00            
ATOM   1953  CD1 TYR   136     115.264  89.324  56.755  1.00  0.00            
ATOM   1954  HD1 TYR   136     114.716  88.759  56.016  1.00  0.00            
ATOM   1955  CE1 TYR   136     115.176  90.762  56.776  1.00  0.00            
ATOM   1956  HE1 TYR   136     114.635  91.208  55.954  1.00  0.00            
ATOM   1957  CZ  TYR   136     116.025  91.509  57.724  1.00  0.00            
ATOM   1958  OH  TYR   136     116.032  92.852  57.757  1.00  0.00            
ATOM   1959  HH  TYR   136     115.709  93.183  56.916  1.00  0.00            
ATOM   1960  CE2 TYR   136     116.838  90.855  58.684  1.00  0.00            
ATOM   1961  HE2 TYR   136     117.547  91.320  59.353  1.00  0.00            
ATOM   1962  CD2 TYR   136     116.861  89.459  58.547  1.00  0.00            
ATOM   1963  HD2 TYR   136     117.494  88.957  59.264  1.00  0.00            
ATOM   1964  C   TYR   136     115.635  84.734  58.045  1.00  0.00            
ATOM   1965  O   TYR   136     115.954  84.060  59.051  1.00  0.00            
ATOM   1966  N   GLU   137     115.489  84.170  56.840  1.00  0.00            
ATOM   1967  H   GLU   137     115.166  84.790  56.112  1.00  0.00            
ATOM   1968  CA  GLU   137     115.367  82.749  56.708  1.00  0.00            
ATOM   1969  HA  GLU   137     115.385  82.288  57.695  1.00  0.00            
ATOM   1970  CB  GLU   137     114.080  82.579  55.971  1.00  0.00            
ATOM   1971  HB1 GLU   137     114.324  82.736  54.921  1.00  0.00            
ATOM   1972  HB2 GLU   137     113.304  83.268  56.306  1.00  0.00            
ATOM   1973  CG  GLU   137     113.461  81.199  56.112  1.00  0.00            
ATOM   1974  HG1 GLU   137     114.232  80.429  56.086  1.00  0.00            
ATOM   1975  HG2 GLU   137     112.791  81.098  55.257  1.00  0.00            
ATOM   1976  CD  GLU   137     112.742  81.026  57.409  1.00  0.00            
ATOM   1977  OE1 GLU   137     112.535  81.915  58.251  1.00  0.00            
ATOM   1978  OE2 GLU   137     112.285  79.897  57.674  1.00  0.00            
ATOM   1979  C   GLU   137     116.601  82.108  55.946  1.00  0.00            
ATOM   1980  O   GLU   137     117.124  82.771  55.010  1.00  0.00            
ATOM   1981  N   PRO   138     116.993  80.835  56.266  1.00  0.00            
ATOM   1982  CD  PRO   138     116.715  80.229  57.557  1.00  0.00            
ATOM   1983  HD1 PRO   138     115.659  80.222  57.829  1.00  0.00            
ATOM   1984  HD2 PRO   138     117.198  80.720  58.403  1.00  0.00            
ATOM   1985  CG  PRO   138     117.245  78.769  57.351  1.00  0.00            
ATOM   1986  HG1 PRO   138     116.462  78.172  56.884  1.00  0.00            
ATOM   1987  HG2 PRO   138     117.505  78.436  58.356  1.00  0.00            
ATOM   1988  CB  PRO   138     118.457  78.951  56.500  1.00  0.00            
ATOM   1989  HB1 PRO   138     118.739  77.994  56.060  1.00  0.00            
ATOM   1990  HB2 PRO   138     119.264  79.490  56.997  1.00  0.00            
ATOM   1991  CA  PRO   138     117.935  79.991  55.479  1.00  0.00            
ATOM   1992  HA  PRO   138     118.818  80.525  55.130  1.00  0.00            
ATOM   1993  C   PRO   138     117.245  79.356  54.289  1.00  0.00            
ATOM   1994  O   PRO   138     116.016  79.331  54.189  1.00  0.00            
ATOM   1995  N   GLU   139     118.072  78.894  53.376  1.00  0.00            
ATOM   1996  H   GLU   139     119.055  78.977  53.591  1.00  0.00            
ATOM   1997  CA  GLU   139     117.719  78.486  52.011  1.00  0.00            
ATOM   1998  HA  GLU   139     117.192  79.349  51.602  1.00  0.00            
ATOM   1999  CB  GLU   139     118.875  78.333  51.045  1.00  0.00            
ATOM   2000  HB1 GLU   139     118.634  77.539  50.340  1.00  0.00            
ATOM   2001  HB2 GLU   139     119.816  78.104  51.544  1.00  0.00            
ATOM   2002  CG  GLU   139     119.179  79.683  50.266  1.00  0.00            
ATOM   2003  HG1 GLU   139     119.426  80.564  50.858  1.00  0.00            
ATOM   2004  HG2 GLU   139     118.205  79.914  49.834  1.00  0.00            
ATOM   2005  CD  GLU   139     120.201  79.555  49.139  1.00  0.00            
ATOM   2006  OE1 GLU   139     120.755  78.498  48.810  1.00  0.00            
ATOM   2007  OE2 GLU   139     120.298  80.630  48.395  1.00  0.00            
ATOM   2008  C   GLU   139     116.709  77.290  51.949  1.00  0.00            
ATOM   2009  O   GLU   139     116.786  76.343  52.728  1.00  0.00            
ATOM   2010  N   ALA   140     115.887  77.330  50.926  1.00  0.00            
ATOM   2011  H   ALA   140     115.815  78.192  50.402  1.00  0.00            
ATOM   2012  CA  ALA   140     114.760  76.366  50.669  1.00  0.00            
ATOM   2013  HA  ALA   140     114.903  75.445  51.234  1.00  0.00            
ATOM   2014  CB  ALA   140     113.423  76.956  51.028  1.00  0.00            
ATOM   2015  HB1 ALA   140     112.687  76.170  50.863  1.00  0.00            
ATOM   2016  HB2 ALA   140     113.506  77.227  52.081  1.00  0.00            
ATOM   2017  HB3 ALA   140     113.106  77.810  50.429  1.00  0.00            
ATOM   2018  C   ALA   140     114.767  75.938  49.185  1.00  0.00            
ATOM   2019  OC1 ALA   140     115.306  74.860  48.932  1.00  0.00            
ATOM   2020  OC2 ALA   140     114.270  76.558  48.277  1.00  0.00            
TER
ENDMDL
