# Supplementary material for: Impact of Phosphorylation on the Physiological Form of Human alpha-Synuclein in Aqueous Solution
Source: J Chem Inf Model. 2024 Oct 28;64(21):8215–26. doi: 10.1021/acs.jcim.4c01172 (PMC11558680; doi:10.1021/acs.jcim.4c01172)
Supplement: Supplementary file 2 — ci4c01172_si_003.zip [file ci4c01172_si_003.zip › AS/AS_18.pdb]

REMARK    GENERATED BY TRJCONV
TITLE     MDANALYSIS FRAME 0: Created by PDBWriter in water
REMARK    THIS IS A SIMULATION BOX
CRYST1  137.549  137.549  140.691  60.74  60.74  90.00 P 1           1
MODEL        1
ATOM      1  CH3 ACE     0     111.165 109.349  18.488  1.00  0.00            
ATOM      2 HH31 ACE     0     112.223 109.461  18.724  1.00  0.00            
ATOM      3 HH32 ACE     0     110.822 109.959  17.652  1.00  0.00            
ATOM      4 HH33 ACE     0     110.493 109.637  19.296  1.00  0.00            
ATOM      5  C   ACE     0     111.023 107.808  18.242  1.00  0.00            
ATOM      6  O   ACE     0     110.653 107.116  19.169  1.00  0.00            
ATOM      7  N   MET     1     111.214 107.329  17.005  1.00  0.00            
ATOM      8  H   MET     1     111.256 107.988  16.240  1.00  0.00            
ATOM      9  CA  MET     1     111.166 105.845  16.743  1.00  0.00            
ATOM     10  HA  MET     1     110.189 105.483  17.064  1.00  0.00            
ATOM     11  CB  MET     1     111.205 105.472  15.225  1.00  0.00            
ATOM     12  HB1 MET     1     111.021 104.398  15.173  1.00  0.00            
ATOM     13  HB2 MET     1     112.174 105.792  14.842  1.00  0.00            
ATOM     14  CG  MET     1     110.135 106.224  14.320  1.00  0.00            
ATOM     15  HG1 MET     1     110.672 107.105  13.970  1.00  0.00            
ATOM     16  HG2 MET     1     109.240 106.465  14.895  1.00  0.00            
ATOM     17  SD  MET     1     109.659 105.150  12.958  1.00  0.00            
ATOM     18  CE  MET     1     108.397 104.296  13.860  1.00  0.00            
ATOM     19  HE1 MET     1     107.564 104.006  13.220  1.00  0.00            
ATOM     20  HE2 MET     1     108.793 103.406  14.350  1.00  0.00            
ATOM     21  HE3 MET     1     107.917 104.803  14.697  1.00  0.00            
ATOM     22  C   MET     1     112.157 105.008  17.509  1.00  0.00            
ATOM     23  O   MET     1     111.805 103.943  18.029  1.00  0.00            
ATOM     24  N   ASP     2     113.390 105.536  17.798  1.00  0.00            
ATOM     25  H   ASP     2     113.648 106.227  17.109  1.00  0.00            
ATOM     26  CA  ASP     2     114.403 105.046  18.761  1.00  0.00            
ATOM     27  HA  ASP     2     114.875 104.188  18.282  1.00  0.00            
ATOM     28  CB  ASP     2     115.549 106.093  18.921  1.00  0.00            
ATOM     29  HB1 ASP     2     116.038 106.132  17.947  1.00  0.00            
ATOM     30  HB2 ASP     2     116.240 105.920  19.746  1.00  0.00            
ATOM     31  CG  ASP     2     115.153 107.556  19.149  1.00  0.00            
ATOM     32  OD1 ASP     2     115.972 108.434  18.762  1.00  0.00            
ATOM     33  OD2 ASP     2     114.157 107.944  19.810  1.00  0.00            
ATOM     34  C   ASP     2     113.865 104.676  20.107  1.00  0.00            
ATOM     35  O   ASP     2     113.945 103.485  20.444  1.00  0.00            
ATOM     36  N   VAL     3     113.286 105.647  20.827  1.00  0.00            
ATOM     37  H   VAL     3     113.324 106.573  20.424  1.00  0.00            
ATOM     38  CA  VAL     3     112.757 105.500  22.186  1.00  0.00            
ATOM     39  HA  VAL     3     113.501 104.885  22.694  1.00  0.00            
ATOM     40  CB  VAL     3     112.494 106.818  22.978  1.00  0.00            
ATOM     41  HB  VAL     3     112.076 106.507  23.935  1.00  0.00            
ATOM     42  CG1 VAL     3     113.876 107.444  23.289  1.00  0.00            
ATOM     43 HG11 VAL     3     114.442 106.928  24.065  1.00  0.00            
ATOM     44 HG12 VAL     3     114.556 107.540  22.442  1.00  0.00            
ATOM     45 HG13 VAL     3     113.770 108.464  23.660  1.00  0.00            
ATOM     46  CG2 VAL     3     111.425 107.765  22.338  1.00  0.00            
ATOM     47 HG21 VAL     3     111.408 108.718  22.868  1.00  0.00            
ATOM     48 HG22 VAL     3     111.745 108.043  21.334  1.00  0.00            
ATOM     49 HG23 VAL     3     110.429 107.331  22.244  1.00  0.00            
ATOM     50  C   VAL     3     111.488 104.574  22.154  1.00  0.00            
ATOM     51  O   VAL     3     111.345 103.693  22.998  1.00  0.00            
ATOM     52  N   PHE     4     110.588 104.677  21.182  1.00  0.00            
ATOM     53  H   PHE     4     110.803 105.403  20.513  1.00  0.00            
ATOM     54  CA  PHE     4     109.586 103.628  20.847  1.00  0.00            
ATOM     55  HA  PHE     4     108.830 103.671  21.631  1.00  0.00            
ATOM     56  CB  PHE     4     108.839 104.158  19.607  1.00  0.00            
ATOM     57  HB1 PHE     4     109.517 104.542  18.844  1.00  0.00            
ATOM     58  HB2 PHE     4     108.151 104.936  19.937  1.00  0.00            
ATOM     59  CG  PHE     4     108.012 103.196  18.861  1.00  0.00            
ATOM     60  CD1 PHE     4     108.593 102.314  17.954  1.00  0.00            
ATOM     61  HD1 PHE     4     109.624 102.425  17.649  1.00  0.00            
ATOM     62  CE1 PHE     4     107.783 101.321  17.312  1.00  0.00            
ATOM     63  HE1 PHE     4     108.154 100.652  16.550  1.00  0.00            
ATOM     64  CZ  PHE     4     106.387 101.200  17.515  1.00  0.00            
ATOM     65  HZ  PHE     4     105.835 100.360  17.119  1.00  0.00            
ATOM     66  CE2 PHE     4     105.802 102.176  18.365  1.00  0.00            
ATOM     67  HE2 PHE     4     104.751 102.131  18.612  1.00  0.00            
ATOM     68  CD2 PHE     4     106.587 103.148  19.012  1.00  0.00            
ATOM     69  HD2 PHE     4     106.088 103.866  19.646  1.00  0.00            
ATOM     70  C   PHE     4     110.137 102.205  20.776  1.00  0.00            
ATOM     71  O   PHE     4     109.555 101.411  21.531  1.00  0.00            
ATOM     72  N   MET     5     111.224 102.012  20.078  1.00  0.00            
ATOM     73  H   MET     5     111.546 102.747  19.465  1.00  0.00            
ATOM     74  CA  MET     5     111.749 100.708  19.778  1.00  0.00            
ATOM     75  HA  MET     5     110.809 100.163  19.693  1.00  0.00            
ATOM     76  CB  MET     5     112.470 100.727  18.413  1.00  0.00            
ATOM     77  HB1 MET     5     113.419 101.256  18.508  1.00  0.00            
ATOM     78  HB2 MET     5     111.912 101.369  17.732  1.00  0.00            
ATOM     79  CG  MET     5     112.644  99.370  17.769  1.00  0.00            
ATOM     80  HG1 MET     5     113.116  98.665  18.453  1.00  0.00            
ATOM     81  HG2 MET     5     113.265  99.475  16.879  1.00  0.00            
ATOM     82  SD  MET     5     111.021  98.597  17.338  1.00  0.00            
ATOM     83  CE  MET     5     110.904  99.265  15.656  1.00  0.00            
ATOM     84  HE1 MET     5     111.156 100.326  15.664  1.00  0.00            
ATOM     85  HE2 MET     5     111.512  98.772  14.897  1.00  0.00            
ATOM     86  HE3 MET     5     109.868  99.169  15.329  1.00  0.00            
ATOM     87  C   MET     5     112.484 100.139  20.978  1.00  0.00            
ATOM     88  O   MET     5     112.434  98.938  21.199  1.00  0.00            
ATOM     89  N   LYS     6     113.163 100.962  21.780  1.00  0.00            
ATOM     90  H   LYS     6     113.342 101.892  21.431  1.00  0.00            
ATOM     91  CA  LYS     6     113.720 100.632  23.109  1.00  0.00            
ATOM     92  HA  LYS     6     114.325  99.729  23.023  1.00  0.00            
ATOM     93  CB  LYS     6     114.654 101.704  23.481  1.00  0.00            
ATOM     94  HB1 LYS     6     114.871 101.655  24.548  1.00  0.00            
ATOM     95  HB2 LYS     6     114.111 102.643  23.372  1.00  0.00            
ATOM     96  CG  LYS     6     115.907 101.783  22.615  1.00  0.00            
ATOM     97  HG1 LYS     6     115.650 101.623  21.568  1.00  0.00            
ATOM     98  HG2 LYS     6     116.647 101.004  22.800  1.00  0.00            
ATOM     99  CD  LYS     6     116.666 103.104  22.822  1.00  0.00            
ATOM    100  HD1 LYS     6     116.920 103.312  23.861  1.00  0.00            
ATOM    101  HD2 LYS     6     115.964 103.876  22.505  1.00  0.00            
ATOM    102  CE  LYS     6     118.040 103.038  22.160  1.00  0.00            
ATOM    103  HE1 LYS     6     117.954 102.877  21.085  1.00  0.00            
ATOM    104  HE2 LYS     6     118.619 102.276  22.682  1.00  0.00            
ATOM    105  NZ  LYS     6     118.695 104.306  22.508  1.00  0.00            
ATOM    106  HZ1 LYS     6     118.024 105.060  22.535  1.00  0.00            
ATOM    107  HZ2 LYS     6     119.102 104.327  23.432  1.00  0.00            
ATOM    108  HZ3 LYS     6     119.376 104.422  21.771  1.00  0.00            
ATOM    109  C   LYS     6     112.576 100.369  24.180  1.00  0.00            
ATOM    110  O   LYS     6     112.673  99.379  24.834  1.00  0.00            
ATOM    111  N   GLY     7     111.415 101.027  24.210  1.00  0.00            
ATOM    112  H   GLY     7     111.237 101.838  23.635  1.00  0.00            
ATOM    113  CA  GLY     7     110.236 100.558  24.960  1.00  0.00            
ATOM    114  HA1 GLY     7     109.496 101.357  25.008  1.00  0.00            
ATOM    115  HA2 GLY     7     110.713 100.377  25.923  1.00  0.00            
ATOM    116  C   GLY     7     109.540  99.192  24.507  1.00  0.00            
ATOM    117  O   GLY     7     109.117  98.363  25.365  1.00  0.00            
ATOM    118  N   LEU     8     109.590  98.946  23.238  1.00  0.00            
ATOM    119  H   LEU     8     109.879  99.583  22.510  1.00  0.00            
ATOM    120  CA  LEU     8     109.182  97.632  22.753  1.00  0.00            
ATOM    121  HA  LEU     8     108.311  97.317  23.328  1.00  0.00            
ATOM    122  CB  LEU     8     108.723  97.788  21.323  1.00  0.00            
ATOM    123  HB1 LEU     8     108.750  96.815  20.832  1.00  0.00            
ATOM    124  HB2 LEU     8     109.338  98.418  20.682  1.00  0.00            
ATOM    125  CG  LEU     8     107.224  98.220  21.170  1.00  0.00            
ATOM    126  HG  LEU     8     107.087  99.096  21.803  1.00  0.00            
ATOM    127  CD1 LEU     8     106.961  98.692  19.736  1.00  0.00            
ATOM    128 HD11 LEU     8     105.947  99.088  19.686  1.00  0.00            
ATOM    129 HD12 LEU     8     107.565  99.583  19.563  1.00  0.00            
ATOM    130 HD13 LEU     8     107.169  97.907  19.008  1.00  0.00            
ATOM    131  CD2 LEU     8     106.071  97.354  21.691  1.00  0.00            
ATOM    132 HD21 LEU     8     105.065  97.699  21.454  1.00  0.00            
ATOM    133 HD22 LEU     8     106.235  96.376  21.238  1.00  0.00            
ATOM    134 HD23 LEU     8     106.103  97.289  22.779  1.00  0.00            
ATOM    135  C   LEU     8     110.195  96.476  23.064  1.00  0.00            
ATOM    136  O   LEU     8     109.702  95.375  23.316  1.00  0.00            
ATOM    137  N   SER     9     111.478  96.741  22.952  1.00  0.00            
ATOM    138  H   SER     9     111.792  97.681  22.757  1.00  0.00            
ATOM    139  CA  SER     9     112.483  95.745  23.336  1.00  0.00            
ATOM    140  HA  SER     9     112.251  94.788  22.868  1.00  0.00            
ATOM    141  CB  SER     9     113.828  96.083  22.741  1.00  0.00            
ATOM    142  HB1 SER     9     113.620  96.104  21.671  1.00  0.00            
ATOM    143  HB2 SER     9     114.488  95.239  22.941  1.00  0.00            
ATOM    144  OG  SER     9     114.338  97.307  23.181  1.00  0.00            
ATOM    145  HG  SER     9     114.837  97.643  22.433  1.00  0.00            
ATOM    146  C   SER     9     112.525  95.617  24.871  1.00  0.00            
ATOM    147  O   SER     9     112.758  94.488  25.328  1.00  0.00            
ATOM    148  N   LYS    10     112.190  96.630  25.699  1.00  0.00            
ATOM    149  H   LYS    10     112.275  97.540  25.270  1.00  0.00            
ATOM    150  CA  LYS    10     111.801  96.444  27.057  1.00  0.00            
ATOM    151  HA  LYS    10     112.646  96.010  27.591  1.00  0.00            
ATOM    152  CB  LYS    10     111.636  97.778  27.806  1.00  0.00            
ATOM    153  HB1 LYS    10     110.681  98.144  27.429  1.00  0.00            
ATOM    154  HB2 LYS    10     112.417  98.462  27.475  1.00  0.00            
ATOM    155  CG  LYS    10     111.535  97.658  29.322  1.00  0.00            
ATOM    156  HG1 LYS    10     110.820  96.926  29.698  1.00  0.00            
ATOM    157  HG2 LYS    10     111.251  98.646  29.686  1.00  0.00            
ATOM    158  CD  LYS    10     112.902  97.325  29.968  1.00  0.00            
ATOM    159  HD1 LYS    10     113.703  97.868  29.467  1.00  0.00            
ATOM    160  HD2 LYS    10     113.029  96.263  29.757  1.00  0.00            
ATOM    161  CE  LYS    10     112.917  97.582  31.474  1.00  0.00            
ATOM    162  HE1 LYS    10     113.587  96.891  31.986  1.00  0.00            
ATOM    163  HE2 LYS    10     111.922  97.471  31.904  1.00  0.00            
ATOM    164  NZ  LYS    10     113.267  99.040  31.773  1.00  0.00            
ATOM    165  HZ1 LYS    10     113.229  99.225  32.765  1.00  0.00            
ATOM    166  HZ2 LYS    10     114.185  99.264  31.417  1.00  0.00            
ATOM    167  HZ3 LYS    10     112.623  99.733  31.420  1.00  0.00            
ATOM    168  C   LYS    10     110.602  95.476  27.283  1.00  0.00            
ATOM    169  O   LYS    10     110.845  94.456  27.921  1.00  0.00            
ATOM    170  N   ALA    11     109.502  95.798  26.593  1.00  0.00            
ATOM    171  H   ALA    11     109.598  96.527  25.901  1.00  0.00            
ATOM    172  CA  ALA    11     108.207  95.071  26.720  1.00  0.00            
ATOM    173  HA  ALA    11     107.976  95.032  27.784  1.00  0.00            
ATOM    174  CB  ALA    11     106.974  95.715  25.934  1.00  0.00            
ATOM    175  HB1 ALA    11     106.043  95.378  26.390  1.00  0.00            
ATOM    176  HB2 ALA    11     106.970  96.801  26.022  1.00  0.00            
ATOM    177  HB3 ALA    11     107.014  95.480  24.870  1.00  0.00            
ATOM    178  C   ALA    11     108.309  93.635  26.314  1.00  0.00            
ATOM    179  O   ALA    11     107.518  92.839  26.735  1.00  0.00            
ATOM    180  N   LYS    12     109.325  93.250  25.513  1.00  0.00            
ATOM    181  H   LYS    12     109.760  93.969  24.953  1.00  0.00            
ATOM    182  CA  LYS    12     109.519  91.879  25.097  1.00  0.00            
ATOM    183  HA  LYS    12     108.574  91.550  24.665  1.00  0.00            
ATOM    184  CB  LYS    12     110.607  91.766  24.015  1.00  0.00            
ATOM    185  HB1 LYS    12     111.532  92.190  24.407  1.00  0.00            
ATOM    186  HB2 LYS    12     110.262  92.405  23.202  1.00  0.00            
ATOM    187  CG  LYS    12     110.686  90.323  23.482  1.00  0.00            
ATOM    188  HG1 LYS    12     109.679  89.929  23.345  1.00  0.00            
ATOM    189  HG2 LYS    12     111.236  89.728  24.211  1.00  0.00            
ATOM    190  CD  LYS    12     111.415  90.136  22.105  1.00  0.00            
ATOM    191  HD1 LYS    12     112.457  90.411  22.266  1.00  0.00            
ATOM    192  HD2 LYS    12     111.128  90.878  21.359  1.00  0.00            
ATOM    193  CE  LYS    12     111.371  88.726  21.521  1.00  0.00            
ATOM    194  HE1 LYS    12     110.370  88.295  21.542  1.00  0.00            
ATOM    195  HE2 LYS    12     111.909  88.100  22.232  1.00  0.00            
ATOM    196  NZ  LYS    12     111.948  88.784  20.194  1.00  0.00            
ATOM    197  HZ1 LYS    12     112.922  88.556  20.331  1.00  0.00            
ATOM    198  HZ2 LYS    12     111.495  88.059  19.656  1.00  0.00            
ATOM    199  HZ3 LYS    12     111.712  89.694  19.823  1.00  0.00            
ATOM    200  C   LYS    12     109.672  90.829  26.296  1.00  0.00            
ATOM    201  O   LYS    12     109.005  89.756  26.306  1.00  0.00            
ATOM    202  N   GLU    13     110.387  91.173  27.340  1.00  0.00            
ATOM    203  H   GLU    13     110.809  92.090  27.383  1.00  0.00            
ATOM    204  CA  GLU    13     110.364  90.403  28.620  1.00  0.00            
ATOM    205  HA  GLU    13     109.613  89.665  28.340  1.00  0.00            
ATOM    206  CB  GLU    13     111.715  89.748  28.955  1.00  0.00            
ATOM    207  HB1 GLU    13     111.553  88.995  29.726  1.00  0.00            
ATOM    208  HB2 GLU    13     112.303  90.588  29.325  1.00  0.00            
ATOM    209  CG  GLU    13     112.425  89.100  27.802  1.00  0.00            
ATOM    210  HG1 GLU    13     112.827  89.882  27.157  1.00  0.00            
ATOM    211  HG2 GLU    13     111.640  88.610  27.225  1.00  0.00            
ATOM    212  CD  GLU    13     113.603  88.139  28.001  1.00  0.00            
ATOM    213  OE1 GLU    13     114.719  88.548  28.361  1.00  0.00            
ATOM    214  OE2 GLU    13     113.418  86.958  27.619  1.00  0.00            
ATOM    215  C   GLU    13     109.713  91.153  29.848  1.00  0.00            
ATOM    216  O   GLU    13     109.364  90.476  30.795  1.00  0.00            
ATOM    217  N   GLY    14     109.445  92.473  29.860  1.00  0.00            
ATOM    218  H   GLY    14     109.583  92.910  28.960  1.00  0.00            
ATOM    219  CA  GLY    14     108.817  93.347  30.895  1.00  0.00            
ATOM    220  HA1 GLY    14     108.986  94.413  30.743  1.00  0.00            
ATOM    221  HA2 GLY    14     109.339  93.128  31.827  1.00  0.00            
ATOM    222  C   GLY    14     107.342  93.218  31.054  1.00  0.00            
ATOM    223  O   GLY    14     106.640  94.163  31.477  1.00  0.00            
ATOM    224  N   VAL    15     106.849  92.081  30.684  1.00  0.00            
ATOM    225  H   VAL    15     107.465  91.295  30.835  1.00  0.00            
ATOM    226  CA  VAL    15     105.461  91.739  30.534  1.00  0.00            
ATOM    227  HA  VAL    15     104.941  92.601  30.117  1.00  0.00            
ATOM    228  CB  VAL    15     105.138  90.568  29.618  1.00  0.00            
ATOM    229  HB  VAL    15     105.021  89.664  30.216  1.00  0.00            
ATOM    230  CG1 VAL    15     103.708  90.877  29.129  1.00  0.00            
ATOM    231 HG11 VAL    15     102.957  90.969  29.914  1.00  0.00            
ATOM    232 HG12 VAL    15     103.659  91.908  28.779  1.00  0.00            
ATOM    233 HG13 VAL    15     103.306  90.233  28.347  1.00  0.00            
ATOM    234  CG2 VAL    15     106.069  90.281  28.480  1.00  0.00            
ATOM    235 HG21 VAL    15     106.303  89.217  28.442  1.00  0.00            
ATOM    236 HG22 VAL    15     105.549  90.493  27.546  1.00  0.00            
ATOM    237 HG23 VAL    15     106.956  90.913  28.529  1.00  0.00            
ATOM    238  C   VAL    15     104.774  91.597  31.879  1.00  0.00            
ATOM    239  O   VAL    15     105.123  90.680  32.646  1.00  0.00            
ATOM    240  N   VAL    16     103.781  92.479  32.137  1.00  0.00            
ATOM    241  H   VAL    16     103.602  93.197  31.451  1.00  0.00            
ATOM    242  CA  VAL    16     102.966  92.448  33.333  1.00  0.00            
ATOM    243  HA  VAL    16     103.660  92.302  34.162  1.00  0.00            
ATOM    244  CB  VAL    16     102.201  93.757  33.588  1.00  0.00            
ATOM    245  HB  VAL    16     101.600  93.691  34.495  1.00  0.00            
ATOM    246  CG1 VAL    16     103.049  95.040  33.673  1.00  0.00            
ATOM    247 HG11 VAL    16     103.669  95.168  32.786  1.00  0.00            
ATOM    248 HG12 VAL    16     102.382  95.888  33.826  1.00  0.00            
ATOM    249 HG13 VAL    16     103.661  94.884  34.562  1.00  0.00            
ATOM    250  CG2 VAL    16     101.116  94.010  32.442  1.00  0.00            
ATOM    251 HG21 VAL    16     101.630  94.341  31.539  1.00  0.00            
ATOM    252 HG22 VAL    16     100.548  93.102  32.238  1.00  0.00            
ATOM    253 HG23 VAL    16     100.429  94.776  32.803  1.00  0.00            
ATOM    254  C   VAL    16     102.010  91.237  33.392  1.00  0.00            
ATOM    255  O   VAL    16     101.452  90.694  32.408  1.00  0.00            
ATOM    256  N   ALA    17     101.838  90.720  34.652  1.00  0.00            
ATOM    257  H   ALA    17     102.232  91.259  35.411  1.00  0.00            
ATOM    258  CA  ALA    17     100.938  89.590  34.964  1.00  0.00            
ATOM    259  HA  ALA    17     101.135  88.844  34.194  1.00  0.00            
ATOM    260  CB  ALA    17     101.101  88.920  36.399  1.00  0.00            
ATOM    261  HB1 ALA    17     100.243  88.284  36.615  1.00  0.00            
ATOM    262  HB2 ALA    17     102.024  88.341  36.371  1.00  0.00            
ATOM    263  HB3 ALA    17     101.170  89.676  37.181  1.00  0.00            
ATOM    264  C   ALA    17      99.462  89.958  34.698  1.00  0.00            
ATOM    265  O   ALA    17      98.992  91.072  35.066  1.00  0.00            
ATOM    266  N   ALA    18      98.689  88.991  34.158  1.00  0.00            
ATOM    267  H   ALA    18      99.171  88.171  33.820  1.00  0.00            
ATOM    268  CA  ALA    18      97.318  89.048  33.643  1.00  0.00            
ATOM    269  HA  ALA    18      97.327  89.888  32.948  1.00  0.00            
ATOM    270  CB  ALA    18      97.131  87.771  32.757  1.00  0.00            
ATOM    271  HB1 ALA    18      97.231  86.906  33.412  1.00  0.00            
ATOM    272  HB2 ALA    18      96.164  87.739  32.254  1.00  0.00            
ATOM    273  HB3 ALA    18      97.963  87.756  32.053  1.00  0.00            
ATOM    274  C   ALA    18      96.140  89.315  34.630  1.00  0.00            
ATOM    275  O   ALA    18      94.971  89.007  34.257  1.00  0.00            
ATOM    276  N   ALA    19      96.391  89.732  35.905  1.00  0.00            
ATOM    277  H   ALA    19      97.357  89.924  36.130  1.00  0.00            
ATOM    278  CA  ALA    19      95.366  90.029  36.921  1.00  0.00            
ATOM    279  HA  ALA    19      94.413  90.010  36.391  1.00  0.00            
ATOM    280  CB  ALA    19      95.412  89.018  38.089  1.00  0.00            
ATOM    281  HB1 ALA    19      96.266  89.038  38.766  1.00  0.00            
ATOM    282  HB2 ALA    19      94.417  89.165  38.509  1.00  0.00            
ATOM    283  HB3 ALA    19      95.378  88.020  37.651  1.00  0.00            
ATOM    284  C   ALA    19      95.377  91.496  37.462  1.00  0.00            
ATOM    285  O   ALA    19      96.325  92.194  37.347  1.00  0.00            
ATOM    286  N   GLU    20      94.201  91.857  38.079  1.00  0.00            
ATOM    287  H   GLU    20      93.427  91.259  37.828  1.00  0.00            
ATOM    288  CA  GLU    20      94.053  93.033  38.961  1.00  0.00            
ATOM    289  HA  GLU    20      94.442  93.939  38.495  1.00  0.00            
ATOM    290  CB  GLU    20      92.573  93.255  39.219  1.00  0.00            
ATOM    291  HB1 GLU    20      92.028  93.173  38.278  1.00  0.00            
ATOM    292  HB2 GLU    20      92.354  94.260  39.579  1.00  0.00            
ATOM    293  CG  GLU    20      91.942  92.236  40.241  1.00  0.00            
ATOM    294  HG1 GLU    20      92.245  92.548  41.240  1.00  0.00            
ATOM    295  HG2 GLU    20      92.381  91.295  39.909  1.00  0.00            
ATOM    296  CD  GLU    20      90.384  92.030  40.195  1.00  0.00            
ATOM    297  OE1 GLU    20      89.800  92.416  39.110  1.00  0.00            
ATOM    298  OE2 GLU    20      89.829  91.603  41.214  1.00  0.00            
ATOM    299  C   GLU    20      94.805  93.040  40.249  1.00  0.00            
ATOM    300  O   GLU    20      95.143  91.996  40.822  1.00  0.00            
ATOM    301  N   LYS    21      95.151  94.205  40.722  1.00  0.00            
ATOM    302  H   LYS    21      94.938  94.976  40.106  1.00  0.00            
ATOM    303  CA  LYS    21      95.912  94.413  41.920  1.00  0.00            
ATOM    304  HA  LYS    21      96.837  93.851  41.790  1.00  0.00            
ATOM    305  CB  LYS    21      96.296  95.916  41.960  1.00  0.00            
ATOM    306  HB1 LYS    21      95.370  96.490  42.003  1.00  0.00            
ATOM    307  HB2 LYS    21      96.924  96.053  41.080  1.00  0.00            
ATOM    308  CG  LYS    21      97.207  96.232  43.236  1.00  0.00            
ATOM    309  HG1 LYS    21      98.100  95.610  43.170  1.00  0.00            
ATOM    310  HG2 LYS    21      96.615  95.987  44.117  1.00  0.00            
ATOM    311  CD  LYS    21      97.576  97.711  43.282  1.00  0.00            
ATOM    312  HD1 LYS    21      97.914  97.888  42.261  1.00  0.00            
ATOM    313  HD2 LYS    21      98.372  97.881  44.007  1.00  0.00            
ATOM    314  CE  LYS    21      96.301  98.595  43.612  1.00  0.00            
ATOM    315  HE1 LYS    21      96.039  98.357  44.643  1.00  0.00            
ATOM    316  HE2 LYS    21      95.415  98.345  43.029  1.00  0.00            
ATOM    317  NZ  LYS    21      96.611 100.028  43.447  1.00  0.00            
ATOM    318  HZ1 LYS    21      97.539 100.267  43.767  1.00  0.00            
ATOM    319  HZ2 LYS    21      96.408 100.413  42.535  1.00  0.00            
ATOM    320  HZ3 LYS    21      95.993 100.554  44.047  1.00  0.00            
ATOM    321  C   LYS    21      95.224  93.882  43.240  1.00  0.00            
ATOM    322  O   LYS    21      94.111  94.372  43.529  1.00  0.00            
ATOM    323  N   THR    22      95.917  93.035  43.902  1.00  0.00            
ATOM    324  H   THR    22      96.895  92.941  43.669  1.00  0.00            
ATOM    325  CA  THR    22      95.461  92.532  45.269  1.00  0.00            
ATOM    326  HA  THR    22      94.630  93.163  45.584  1.00  0.00            
ATOM    327  CB  THR    22      95.050  90.995  45.181  1.00  0.00            
ATOM    328  HB  THR    22      94.705  90.647  46.154  1.00  0.00            
ATOM    329  CG2 THR    22      93.740  90.901  44.421  1.00  0.00            
ATOM    330 HG21 THR    22      93.080  91.721  44.703  1.00  0.00            
ATOM    331 HG22 THR    22      93.995  90.897  43.361  1.00  0.00            
ATOM    332 HG23 THR    22      93.316  89.936  44.700  1.00  0.00            
ATOM    333  OG1 THR    22      96.040  90.022  44.663  1.00  0.00            
ATOM    334  HG1 THR    22      95.738  89.760  43.790  1.00  0.00            
ATOM    335  C   THR    22      96.519  92.799  46.304  1.00  0.00            
ATOM    336  O   THR    22      97.700  92.813  45.924  1.00  0.00            
ATOM    337  N   LYS    23      96.177  92.707  47.647  1.00  0.00            
ATOM    338  H   LYS    23      95.177  92.661  47.784  1.00  0.00            
ATOM    339  CA  LYS    23      97.048  92.484  48.782  1.00  0.00            
ATOM    340  HA  LYS    23      97.830  93.221  48.600  1.00  0.00            
ATOM    341  CB  LYS    23      96.392  92.852  50.121  1.00  0.00            
ATOM    342  HB1 LYS    23      95.886  93.797  49.924  1.00  0.00            
ATOM    343  HB2 LYS    23      97.138  92.996  50.902  1.00  0.00            
ATOM    344  CG  LYS    23      95.311  91.909  50.691  1.00  0.00            
ATOM    345  HG1 LYS    23      95.749  90.954  50.984  1.00  0.00            
ATOM    346  HG2 LYS    23      94.582  91.716  49.904  1.00  0.00            
ATOM    347  CD  LYS    23      94.644  92.554  51.938  1.00  0.00            
ATOM    348  HD1 LYS    23      95.319  93.204  52.494  1.00  0.00            
ATOM    349  HD2 LYS    23      94.140  91.800  52.543  1.00  0.00            
ATOM    350  CE  LYS    23      93.573  93.559  51.411  1.00  0.00            
ATOM    351  HE1 LYS    23      92.974  93.089  50.631  1.00  0.00            
ATOM    352  HE2 LYS    23      94.042  94.466  51.031  1.00  0.00            
ATOM    353  NZ  LYS    23      92.600  93.978  52.400  1.00  0.00            
ATOM    354  HZ1 LYS    23      93.094  94.324  53.210  1.00  0.00            
ATOM    355  HZ2 LYS    23      91.920  94.677  52.135  1.00  0.00            
ATOM    356  HZ3 LYS    23      92.023  93.200  52.686  1.00  0.00            
ATOM    357  C   LYS    23      97.731  91.087  48.789  1.00  0.00            
ATOM    358  O   LYS    23      97.044  90.083  48.579  1.00  0.00            
ATOM    359  N   GLN    24      98.997  91.041  49.277  1.00  0.00            
ATOM    360  H   GLN    24      99.440  91.898  49.575  1.00  0.00            
ATOM    361  CA  GLN    24      99.628  89.767  49.587  1.00  0.00            
ATOM    362  HA  GLN    24      99.000  89.035  49.080  1.00  0.00            
ATOM    363  CB  GLN    24     100.996  89.711  48.812  1.00  0.00            
ATOM    364  HB1 GLN    24     101.468  88.733  48.902  1.00  0.00            
ATOM    365  HB2 GLN    24     101.696  90.483  49.132  1.00  0.00            
ATOM    366  CG  GLN    24     100.997  89.847  47.279  1.00  0.00            
ATOM    367  HG1 GLN    24     100.583  90.777  46.891  1.00  0.00            
ATOM    368  HG2 GLN    24     100.264  89.155  46.863  1.00  0.00            
ATOM    369  CD  GLN    24     102.273  89.623  46.476  1.00  0.00            
ATOM    370  OE1 GLN    24     103.353  89.244  46.960  1.00  0.00            
ATOM    371  NE2 GLN    24     102.161  89.758  45.226  1.00  0.00            
ATOM    372 HE21 GLN    24     101.273  89.991  44.805  1.00  0.00            
ATOM    373 HE22 GLN    24     102.887  89.492  44.577  1.00  0.00            
ATOM    374  C   GLN    24      99.724  89.546  51.101  1.00  0.00            
ATOM    375  O   GLN    24      99.781  90.476  51.899  1.00  0.00            
ATOM    376  N   GLY    25      99.967  88.298  51.458  1.00  0.00            
ATOM    377  H   GLY    25      99.918  87.614  50.717  1.00  0.00            
ATOM    378  CA  GLY    25     100.106  87.793  52.824  1.00  0.00            
ATOM    379  HA1 GLY    25      99.815  86.748  52.930  1.00  0.00            
ATOM    380  HA2 GLY    25      99.330  88.382  53.312  1.00  0.00            
ATOM    381  C   GLY    25     101.595  87.834  53.263  1.00  0.00            
ATOM    382  O   GLY    25     102.552  87.735  52.488  1.00  0.00            
ATOM    383  N   VAL    26     101.613  87.759  54.615  1.00  0.00            
ATOM    384  H   VAL    26     100.696  87.936  55.000  1.00  0.00            
ATOM    385  CA  VAL    26     102.728  87.484  55.605  1.00  0.00            
ATOM    386  HA  VAL    26     103.235  88.447  55.670  1.00  0.00            
ATOM    387  CB  VAL    26     102.180  87.099  56.962  1.00  0.00            
ATOM    388  HB  VAL    26     103.023  86.719  57.539  1.00  0.00            
ATOM    389  CG1 VAL    26     101.583  88.342  57.568  1.00  0.00            
ATOM    390 HG11 VAL    26     100.696  88.687  57.035  1.00  0.00            
ATOM    391 HG12 VAL    26     101.344  88.192  58.620  1.00  0.00            
ATOM    392 HG13 VAL    26     102.347  89.120  57.543  1.00  0.00            
ATOM    393  CG2 VAL    26     101.085  86.025  57.027  1.00  0.00            
ATOM    394 HG21 VAL    26     100.763  85.901  58.061  1.00  0.00            
ATOM    395 HG22 VAL    26     100.198  86.258  56.437  1.00  0.00            
ATOM    396 HG23 VAL    26     101.501  85.118  56.589  1.00  0.00            
ATOM    397  C   VAL    26     103.795  86.550  54.988  1.00  0.00            
ATOM    398  O   VAL    26     104.886  86.953  54.905  1.00  0.00            
ATOM    399  N   ALA    27     103.439  85.310  54.611  1.00  0.00            
ATOM    400  H   ALA    27     102.470  85.049  54.723  1.00  0.00            
ATOM    401  CA  ALA    27     104.337  84.210  54.215  1.00  0.00            
ATOM    402  HA  ALA    27     105.218  84.057  54.839  1.00  0.00            
ATOM    403  CB  ALA    27     103.601  82.896  54.400  1.00  0.00            
ATOM    404  HB1 ALA    27     102.762  82.873  53.705  1.00  0.00            
ATOM    405  HB2 ALA    27     104.206  82.025  54.149  1.00  0.00            
ATOM    406  HB3 ALA    27     103.422  82.743  55.464  1.00  0.00            
ATOM    407  C   ALA    27     104.851  84.324  52.769  1.00  0.00            
ATOM    408  O   ALA    27     106.006  83.949  52.549  1.00  0.00            
ATOM    409  N   GLU    28     104.020  84.859  51.815  1.00  0.00            
ATOM    410  H   GLU    28     103.079  85.091  52.100  1.00  0.00            
ATOM    411  CA  GLU    28     104.471  85.259  50.454  1.00  0.00            
ATOM    412  HA  GLU    28     105.106  84.524  49.959  1.00  0.00            
ATOM    413  CB  GLU    28     103.277  85.500  49.576  1.00  0.00            
ATOM    414  HB1 GLU    28     102.766  86.422  49.852  1.00  0.00            
ATOM    415  HB2 GLU    28     102.541  84.731  49.811  1.00  0.00            
ATOM    416  CG  GLU    28     103.635  85.518  48.074  1.00  0.00            
ATOM    417  HG1 GLU    28     104.354  84.728  47.855  1.00  0.00            
ATOM    418  HG2 GLU    28     104.198  86.419  47.830  1.00  0.00            
ATOM    419  CD  GLU    28     102.424  85.506  47.118  1.00  0.00            
ATOM    420  OE1 GLU    28     102.438  84.990  45.965  1.00  0.00            
ATOM    421  OE2 GLU    28     101.375  86.048  47.499  1.00  0.00            
ATOM    422  C   GLU    28     105.384  86.496  50.469  1.00  0.00            
ATOM    423  O   GLU    28     106.363  86.519  49.762  1.00  0.00            
ATOM    424  N   ALA    29     105.008  87.496  51.246  1.00  0.00            
ATOM    425  H   ALA    29     104.123  87.526  51.732  1.00  0.00            
ATOM    426  CA  ALA    29     105.761  88.719  51.510  1.00  0.00            
ATOM    427  HA  ALA    29     105.808  89.185  50.526  1.00  0.00            
ATOM    428  CB  ALA    29     105.011  89.762  52.390  1.00  0.00            
ATOM    429  HB1 ALA    29     104.084  89.956  51.851  1.00  0.00            
ATOM    430  HB2 ALA    29     104.783  89.362  53.378  1.00  0.00            
ATOM    431  HB3 ALA    29     105.653  90.643  52.374  1.00  0.00            
ATOM    432  C   ALA    29     107.166  88.366  52.140  1.00  0.00            
ATOM    433  O   ALA    29     108.169  88.912  51.667  1.00  0.00            
ATOM    434  N   ALA    30     107.306  87.478  53.078  1.00  0.00            
ATOM    435  H   ALA    30     106.535  87.194  53.665  1.00  0.00            
ATOM    436  CA  ALA    30     108.581  86.911  53.559  1.00  0.00            
ATOM    437  HA  ALA    30     109.196  87.745  53.897  1.00  0.00            
ATOM    438  CB  ALA    30     108.239  85.943  54.715  1.00  0.00            
ATOM    439  HB1 ALA    30     109.111  85.736  55.335  1.00  0.00            
ATOM    440  HB2 ALA    30     107.482  86.311  55.407  1.00  0.00            
ATOM    441  HB3 ALA    30     107.856  85.059  54.205  1.00  0.00            
ATOM    442  C   ALA    30     109.435  86.129  52.496  1.00  0.00            
ATOM    443  O   ALA    30     110.648  86.248  52.555  1.00  0.00            
ATOM    444  N   GLY    31     108.840  85.514  51.512  1.00  0.00            
ATOM    445  H   GLY    31     107.839  85.399  51.448  1.00  0.00            
ATOM    446  CA  GLY    31     109.599  85.205  50.385  1.00  0.00            
ATOM    447  HA1 GLY    31     109.062  84.474  49.781  1.00  0.00            
ATOM    448  HA2 GLY    31     110.557  84.822  50.736  1.00  0.00            
ATOM    449  C   GLY    31     109.893  86.420  49.395  1.00  0.00            
ATOM    450  O   GLY    31     111.035  86.898  49.276  1.00  0.00            
ATOM    451  N   LYS    32     108.912  86.957  48.679  1.00  0.00            
ATOM    452  H   LYS    32     107.940  86.752  48.862  1.00  0.00            
ATOM    453  CA  LYS    32     109.136  87.997  47.660  1.00  0.00            
ATOM    454  HA  LYS    32     109.853  87.555  46.968  1.00  0.00            
ATOM    455  CB  LYS    32     107.883  88.125  46.807  1.00  0.00            
ATOM    456  HB1 LYS    32     108.119  88.540  45.827  1.00  0.00            
ATOM    457  HB2 LYS    32     107.114  88.722  47.298  1.00  0.00            
ATOM    458  CG  LYS    32     107.200  86.824  46.389  1.00  0.00            
ATOM    459  HG1 LYS    32     106.745  86.268  47.208  1.00  0.00            
ATOM    460  HG2 LYS    32     107.820  86.016  46.000  1.00  0.00            
ATOM    461  CD  LYS    32     106.122  87.132  45.292  1.00  0.00            
ATOM    462  HD1 LYS    32     105.663  88.103  45.476  1.00  0.00            
ATOM    463  HD2 LYS    32     105.350  86.378  45.450  1.00  0.00            
ATOM    464  CE  LYS    32     106.726  87.158  43.831  1.00  0.00            
ATOM    465  HE1 LYS    32     106.241  86.353  43.279  1.00  0.00            
ATOM    466  HE2 LYS    32     107.759  86.809  43.847  1.00  0.00            
ATOM    467  NZ  LYS    32     106.581  88.478  43.167  1.00  0.00            
ATOM    468  HZ1 LYS    32     105.617  88.778  43.136  1.00  0.00            
ATOM    469  HZ2 LYS    32     107.093  89.232  43.602  1.00  0.00            
ATOM    470  HZ3 LYS    32     106.954  88.354  42.237  1.00  0.00            
ATOM    471  C   LYS    32     109.769  89.334  48.046  1.00  0.00            
ATOM    472  O   LYS    32     110.439  89.937  47.225  1.00  0.00            
ATOM    473  N   THR    33     109.707  89.778  49.294  1.00  0.00            
ATOM    474  H   THR    33     109.087  89.255  49.896  1.00  0.00            
ATOM    475  CA  THR    33     110.577  90.885  49.820  1.00  0.00            
ATOM    476  HA  THR    33     110.789  91.518  48.959  1.00  0.00            
ATOM    477  CB  THR    33     109.824  91.788  50.774  1.00  0.00            
ATOM    478  HB  THR    33     110.078  91.547  51.807  1.00  0.00            
ATOM    479  CG2 THR    33     110.119  93.222  50.418  1.00  0.00            
ATOM    480 HG21 THR    33     109.725  93.905  51.170  1.00  0.00            
ATOM    481 HG22 THR    33     111.188  93.428  50.472  1.00  0.00            
ATOM    482 HG23 THR    33     109.698  93.465  49.443  1.00  0.00            
ATOM    483  OG1 THR    33     108.425  91.781  50.748  1.00  0.00            
ATOM    484  HG1 THR    33     108.195  91.520  51.642  1.00  0.00            
ATOM    485  C   THR    33     111.960  90.434  50.371  1.00  0.00            
ATOM    486  O   THR    33     112.872  91.254  50.591  1.00  0.00            
ATOM    487  N   LYS    34     112.183  89.111  50.456  1.00  0.00            
ATOM    488  H   LYS    34     111.402  88.481  50.350  1.00  0.00            
ATOM    489  CA  LYS    34     113.429  88.452  50.897  1.00  0.00            
ATOM    490  HA  LYS    34     113.130  87.404  50.889  1.00  0.00            
ATOM    491  CB  LYS    34     114.624  88.731  49.904  1.00  0.00            
ATOM    492  HB1 LYS    34     115.559  88.304  50.266  1.00  0.00            
ATOM    493  HB2 LYS    34     114.833  89.796  50.007  1.00  0.00            
ATOM    494  CG  LYS    34     114.322  88.272  48.490  1.00  0.00            
ATOM    495  HG1 LYS    34     113.473  88.887  48.190  1.00  0.00            
ATOM    496  HG2 LYS    34     113.893  87.270  48.478  1.00  0.00            
ATOM    497  CD  LYS    34     115.391  88.366  47.345  1.00  0.00            
ATOM    498  HD1 LYS    34     116.251  87.814  47.726  1.00  0.00            
ATOM    499  HD2 LYS    34     115.600  89.435  47.317  1.00  0.00            
ATOM    500  CE  LYS    34     114.931  87.878  45.999  1.00  0.00            
ATOM    501  HE1 LYS    34     114.179  88.566  45.613  1.00  0.00            
ATOM    502  HE2 LYS    34     114.626  86.833  46.062  1.00  0.00            
ATOM    503  NZ  LYS    34     116.153  87.971  45.158  1.00  0.00            
ATOM    504  HZ1 LYS    34     116.424  88.942  45.089  1.00  0.00            
ATOM    505  HZ2 LYS    34     116.855  87.370  45.565  1.00  0.00            
ATOM    506  HZ3 LYS    34     115.923  87.644  44.231  1.00  0.00            
ATOM    507  C   LYS    34     113.652  88.756  52.424  1.00  0.00            
ATOM    508  O   LYS    34     114.186  89.868  52.800  1.00  0.00            
ATOM    509  N   GLU    35     113.334  87.703  53.190  1.00  0.00            
ATOM    510  H   GLU    35     112.990  86.902  52.680  1.00  0.00            
ATOM    511  CA  GLU    35     113.422  87.722  54.683  1.00  0.00            
ATOM    512  HA  GLU    35     113.960  88.617  54.997  1.00  0.00            
ATOM    513  CB  GLU    35     112.076  87.726  55.354  1.00  0.00            
ATOM    514  HB1 GLU    35     112.101  87.708  56.444  1.00  0.00            
ATOM    515  HB2 GLU    35     111.520  86.866  54.981  1.00  0.00            
ATOM    516  CG  GLU    35     111.169  88.942  55.052  1.00  0.00            
ATOM    517  HG1 GLU    35     111.020  89.022  53.975  1.00  0.00            
ATOM    518  HG2 GLU    35     111.817  89.769  55.344  1.00  0.00            
ATOM    519  CD  GLU    35     109.752  88.959  55.738  1.00  0.00            
ATOM    520  OE1 GLU    35     108.810  89.660  55.214  1.00  0.00            
ATOM    521  OE2 GLU    35     109.642  88.430  56.829  1.00  0.00            
ATOM    522  C   GLU    35     114.158  86.412  55.188  1.00  0.00            
ATOM    523  O   GLU    35     114.027  85.303  54.671  1.00  0.00            
ATOM    524  N   GLY    36     114.818  86.550  56.352  1.00  0.00            
ATOM    525  H   GLY    36     114.955  87.472  56.742  1.00  0.00            
ATOM    526  CA  GLY    36     115.672  85.532  56.995  1.00  0.00            
ATOM    527  HA1 GLY    36     115.101  84.650  57.285  1.00  0.00            
ATOM    528  HA2 GLY    36     116.039  85.882  57.960  1.00  0.00            
ATOM    529  C   GLY    36     116.905  85.011  56.166  1.00  0.00            
ATOM    530  O   GLY    36     117.103  85.321  55.010  1.00  0.00            
ATOM    531  N   VAL    37     117.629  84.024  56.761  1.00  0.00            
ATOM    532  H   VAL    37     117.101  83.617  57.520  1.00  0.00            
ATOM    533  CA  VAL    37     118.901  83.463  56.353  1.00  0.00            
ATOM    534  HA  VAL    37     119.698  84.191  56.506  1.00  0.00            
ATOM    535  CB  VAL    37     119.356  82.199  57.178  1.00  0.00            
ATOM    536  HB  VAL    37     120.300  81.958  56.688  1.00  0.00            
ATOM    537  CG1 VAL    37     119.395  82.590  58.709  1.00  0.00            
ATOM    538 HG11 VAL    37     119.733  83.583  59.004  1.00  0.00            
ATOM    539 HG12 VAL    37     118.373  82.504  59.078  1.00  0.00            
ATOM    540 HG13 VAL    37     120.038  81.870  59.217  1.00  0.00            
ATOM    541  CG2 VAL    37     118.355  81.041  57.129  1.00  0.00            
ATOM    542 HG21 VAL    37     117.328  81.332  56.910  1.00  0.00            
ATOM    543 HG22 VAL    37     118.648  80.275  56.412  1.00  0.00            
ATOM    544 HG23 VAL    37     118.316  80.492  58.070  1.00  0.00            
ATOM    545  C   VAL    37     119.118  83.082  54.850  1.00  0.00            
ATOM    546  O   VAL    37     120.144  83.409  54.327  1.00  0.00            
ATOM    547  N   LEU    38     118.138  82.383  54.324  1.00  0.00            
ATOM    548  H   LEU    38     117.380  82.237  54.976  1.00  0.00            
ATOM    549  CA  LEU    38     118.054  81.879  52.890  1.00  0.00            
ATOM    550  HA  LEU    38     118.662  80.975  52.854  1.00  0.00            
ATOM    551  CB  LEU    38     116.636  81.518  52.562  1.00  0.00            
ATOM    552  HB1 LEU    38     115.933  82.342  52.682  1.00  0.00            
ATOM    553  HB2 LEU    38     116.361  80.839  53.369  1.00  0.00            
ATOM    554  CG  LEU    38     116.428  80.798  51.247  1.00  0.00            
ATOM    555  HG  LEU    38     116.726  81.370  50.368  1.00  0.00            
ATOM    556  CD1 LEU    38     117.345  79.528  51.210  1.00  0.00            
ATOM    557 HD11 LEU    38     118.386  79.850  51.196  1.00  0.00            
ATOM    558 HD12 LEU    38     117.057  78.881  52.038  1.00  0.00            
ATOM    559 HD13 LEU    38     117.324  78.821  50.381  1.00  0.00            
ATOM    560  CD2 LEU    38     115.011  80.413  51.107  1.00  0.00            
ATOM    561 HD21 LEU    38     114.940  80.058  50.079  1.00  0.00            
ATOM    562 HD22 LEU    38     114.578  79.790  51.890  1.00  0.00            
ATOM    563 HD23 LEU    38     114.495  81.371  51.166  1.00  0.00            
ATOM    564  C   LEU    38     118.634  82.949  51.863  1.00  0.00            
ATOM    565  O   LEU    38     119.149  82.591  50.808  1.00  0.00            
ATOM    566  N   TYR    39     118.411  84.297  52.072  1.00  0.00            
ATOM    567  H   TYR    39     117.736  84.613  52.754  1.00  0.00            
ATOM    568  CA  TYR    39     118.697  85.262  51.035  1.00  0.00            
ATOM    569  HA  TYR    39     118.918  84.689  50.135  1.00  0.00            
ATOM    570  CB  TYR    39     117.473  86.093  50.794  1.00  0.00            
ATOM    571  HB1 TYR    39     117.689  86.681  49.902  1.00  0.00            
ATOM    572  HB2 TYR    39     117.384  86.735  51.670  1.00  0.00            
ATOM    573  CG  TYR    39     116.153  85.374  50.601  1.00  0.00            
ATOM    574  CD1 TYR    39     115.893  84.747  49.297  1.00  0.00            
ATOM    575  HD1 TYR    39     116.452  84.926  48.390  1.00  0.00            
ATOM    576  CE1 TYR    39     114.693  83.985  49.170  1.00  0.00            
ATOM    577  HE1 TYR    39     114.425  83.505  48.240  1.00  0.00            
ATOM    578  CZ  TYR    39     113.788  83.892  50.249  1.00  0.00            
ATOM    579  OH  TYR    39     112.719  83.067  50.142  1.00  0.00            
ATOM    580  HH  TYR    39     112.765  82.711  49.252  1.00  0.00            
ATOM    581  CE2 TYR    39     114.024  84.520  51.500  1.00  0.00            
ATOM    582  HE2 TYR    39     113.324  84.370  52.309  1.00  0.00            
ATOM    583  CD2 TYR    39     115.238  85.174  51.660  1.00  0.00            
ATOM    584  HD2 TYR    39     115.481  85.607  52.620  1.00  0.00            
ATOM    585  C   TYR    39     119.946  86.150  51.334  1.00  0.00            
ATOM    586  O   TYR    39     120.333  86.932  50.466  1.00  0.00            
ATOM    587  N   VAL    40     120.443  86.025  52.539  1.00  0.00            
ATOM    588  H   VAL    40     120.398  85.119  52.984  1.00  0.00            
ATOM    589  CA  VAL    40     121.545  86.867  52.955  1.00  0.00            
ATOM    590  HA  VAL    40     121.588  87.674  52.225  1.00  0.00            
ATOM    591  CB  VAL    40     121.161  87.487  54.349  1.00  0.00            
ATOM    592  HB  VAL    40     122.121  87.801  54.757  1.00  0.00            
ATOM    593  CG1 VAL    40     120.154  88.607  54.207  1.00  0.00            
ATOM    594 HG11 VAL    40     119.272  88.101  53.815  1.00  0.00            
ATOM    595 HG12 VAL    40     120.078  89.199  55.120  1.00  0.00            
ATOM    596 HG13 VAL    40     120.433  89.227  53.355  1.00  0.00            
ATOM    597  CG2 VAL    40     120.634  86.448  55.425  1.00  0.00            
ATOM    598 HG21 VAL    40     120.512  87.019  56.346  1.00  0.00            
ATOM    599 HG22 VAL    40     119.609  86.136  55.227  1.00  0.00            
ATOM    600 HG23 VAL    40     121.317  85.610  55.566  1.00  0.00            
ATOM    601  C   VAL    40     122.871  86.092  52.930  1.00  0.00            
ATOM    602  O   VAL    40     122.949  84.922  53.294  1.00  0.00            
ATOM    603  N   GLY    41     123.910  86.820  52.604  1.00  0.00            
ATOM    604  H   GLY    41     123.744  87.788  52.366  1.00  0.00            
ATOM    605  CA  GLY    41     125.242  86.253  52.728  1.00  0.00            
ATOM    606  HA1 GLY    41     125.104  85.183  52.573  1.00  0.00            
ATOM    607  HA2 GLY    41     125.551  86.370  53.767  1.00  0.00            
ATOM    608  C   GLY    41     126.270  86.822  51.757  1.00  0.00            
ATOM    609  O   GLY    41     126.029  87.711  50.930  1.00  0.00            
ATOM    610  N   SER    42     127.539  86.399  52.052  1.00  0.00            
ATOM    611  H   SER    42     127.642  85.777  52.841  1.00  0.00            
ATOM    612  CA  SER    42     128.815  86.897  51.468  1.00  0.00            
ATOM    613  HA  SER    42     129.095  87.828  51.961  1.00  0.00            
ATOM    614  CB  SER    42     129.906  85.834  51.944  1.00  0.00            
ATOM    615  HB1 SER    42     130.873  86.174  51.575  1.00  0.00            
ATOM    616  HB2 SER    42     129.690  84.881  51.460  1.00  0.00            
ATOM    617  OG  SER    42     130.056  85.595  53.267  1.00  0.00            
ATOM    618  HG  SER    42     130.662  84.853  53.330  1.00  0.00            
ATOM    619  C   SER    42     128.842  86.978  49.917  1.00  0.00            
ATOM    620  O   SER    42     128.355  86.096  49.267  1.00  0.00            
ATOM    621  N   LYS    43     129.326  88.101  49.405  1.00  0.00            
ATOM    622  H   LYS    43     129.622  88.814  50.056  1.00  0.00            
ATOM    623  CA  LYS    43     129.263  88.382  47.993  1.00  0.00            
ATOM    624  HA  LYS    43     128.877  87.500  47.482  1.00  0.00            
ATOM    625  CB  LYS    43     128.231  89.547  47.805  1.00  0.00            
ATOM    626  HB1 LYS    43     128.770  90.489  47.898  1.00  0.00            
ATOM    627  HB2 LYS    43     127.326  89.457  48.406  1.00  0.00            
ATOM    628  CG  LYS    43     127.704  89.741  46.395  1.00  0.00            
ATOM    629  HG1 LYS    43     127.075  88.882  46.159  1.00  0.00            
ATOM    630  HG2 LYS    43     128.486  89.984  45.676  1.00  0.00            
ATOM    631  CD  LYS    43     126.729  90.926  46.282  1.00  0.00            
ATOM    632  HD1 LYS    43     127.359  91.799  46.451  1.00  0.00            
ATOM    633  HD2 LYS    43     125.888  90.894  46.975  1.00  0.00            
ATOM    634  CE  LYS    43     126.158  91.073  44.880  1.00  0.00            
ATOM    635  HE1 LYS    43     125.541  90.175  44.845  1.00  0.00            
ATOM    636  HE2 LYS    43     126.906  91.065  44.087  1.00  0.00            
ATOM    637  NZ  LYS    43     125.231  92.180  44.773  1.00  0.00            
ATOM    638  HZ1 LYS    43     124.738  92.058  43.900  1.00  0.00            
ATOM    639  HZ2 LYS    43     124.552  92.181  45.521  1.00  0.00            
ATOM    640  HZ3 LYS    43     125.766  93.034  44.844  1.00  0.00            
ATOM    641  C   LYS    43     130.705  88.527  47.433  1.00  0.00            
ATOM    642  O   LYS    43     131.654  88.746  48.133  1.00  0.00            
ATOM    643  N   THR    44     130.851  88.463  46.100  1.00  0.00            
ATOM    644  H   THR    44     129.985  88.160  45.678  1.00  0.00            
ATOM    645  CA  THR    44     132.023  88.801  45.339  1.00  0.00            
ATOM    646  HA  THR    44     132.641  89.498  45.905  1.00  0.00            
ATOM    647  CB  THR    44     132.924  87.615  44.983  1.00  0.00            
ATOM    648  HB  THR    44     132.387  86.831  44.448  1.00  0.00            
ATOM    649  CG2 THR    44     134.104  88.070  44.159  1.00  0.00            
ATOM    650 HG21 THR    44     133.904  88.318  43.116  1.00  0.00            
ATOM    651 HG22 THR    44     134.523  88.989  44.570  1.00  0.00            
ATOM    652 HG23 THR    44     134.875  87.300  44.155  1.00  0.00            
ATOM    653  OG1 THR    44     133.597  87.085  46.171  1.00  0.00            
ATOM    654  HG1 THR    44     133.217  87.578  46.903  1.00  0.00            
ATOM    655  C   THR    44     131.633  89.530  44.095  1.00  0.00            
ATOM    656  O   THR    44     130.866  88.952  43.248  1.00  0.00            
ATOM    657  N   LYS    45     132.014  90.843  43.985  1.00  0.00            
ATOM    658  H   LYS    45     132.541  91.290  44.722  1.00  0.00            
ATOM    659  CA  LYS    45     131.676  91.585  42.773  1.00  0.00            
ATOM    660  HA  LYS    45     131.470  90.946  41.913  1.00  0.00            
ATOM    661  CB  LYS    45     130.357  92.337  43.099  1.00  0.00            
ATOM    662  HB1 LYS    45     130.677  93.054  43.855  1.00  0.00            
ATOM    663  HB2 LYS    45     129.702  91.589  43.546  1.00  0.00            
ATOM    664  CG  LYS    45     129.634  92.855  41.809  1.00  0.00            
ATOM    665  HG1 LYS    45     129.723  92.132  40.999  1.00  0.00            
ATOM    666  HG2 LYS    45     130.258  93.680  41.467  1.00  0.00            
ATOM    667  CD  LYS    45     128.199  93.179  42.045  1.00  0.00            
ATOM    668  HD1 LYS    45     128.093  94.067  42.668  1.00  0.00            
ATOM    669  HD2 LYS    45     127.673  92.318  42.459  1.00  0.00            
ATOM    670  CE  LYS    45     127.576  93.511  40.696  1.00  0.00            
ATOM    671  HE1 LYS    45     127.500  92.584  40.127  1.00  0.00            
ATOM    672  HE2 LYS    45     128.122  94.242  40.099  1.00  0.00            
ATOM    673  NZ  LYS    45     126.169  93.999  40.964  1.00  0.00            
ATOM    674  HZ1 LYS    45     125.639  94.087  40.108  1.00  0.00            
ATOM    675  HZ2 LYS    45     125.695  93.197  41.355  1.00  0.00            
ATOM    676  HZ3 LYS    45     126.145  94.789  41.592  1.00  0.00            
ATOM    677  C   LYS    45     132.830  92.515  42.417  1.00  0.00            
ATOM    678  O   LYS    45     133.323  93.334  43.227  1.00  0.00            
ATOM    679  N   GLU    46     133.185  92.489  41.116  1.00  0.00            
ATOM    680  H   GLU    46     132.543  91.924  40.579  1.00  0.00            
ATOM    681  CA  GLU    46     134.023  93.486  40.523  1.00  0.00            
ATOM    682  HA  GLU    46     134.990  93.548  41.022  1.00  0.00            
ATOM    683  CB  GLU    46     134.434  93.070  39.109  1.00  0.00            
ATOM    684  HB1 GLU    46     134.552  91.987  39.130  1.00  0.00            
ATOM    685  HB2 GLU    46     135.394  93.550  38.917  1.00  0.00            
ATOM    686  CG  GLU    46     133.540  93.432  37.962  1.00  0.00            
ATOM    687  HG1 GLU    46     133.454  94.517  37.890  1.00  0.00            
ATOM    688  HG2 GLU    46     132.531  93.146  38.261  1.00  0.00            
ATOM    689  CD  GLU    46     133.988  92.826  36.635  1.00  0.00            
ATOM    690  OE1 GLU    46     133.136  92.159  35.999  1.00  0.00            
ATOM    691  OE2 GLU    46     135.091  93.144  36.072  1.00  0.00            
ATOM    692  C   GLU    46     133.478  94.921  40.666  1.00  0.00            
ATOM    693  O   GLU    46     132.258  95.137  40.597  1.00  0.00            
ATOM    694  N   GLY    47     134.353  95.976  40.760  1.00  0.00            
ATOM    695  H   GLY    47     135.289  95.785  41.090  1.00  0.00            
ATOM    696  CA  GLY    47     133.794  97.326  40.706  1.00  0.00            
ATOM    697  HA1 GLY    47     133.560  97.612  41.731  1.00  0.00            
ATOM    698  HA2 GLY    47     132.925  97.318  40.047  1.00  0.00            
ATOM    699  C   GLY    47     134.695  98.415  40.187  1.00  0.00            
ATOM    700  O   GLY    47     135.845  98.185  39.852  1.00  0.00            
ATOM    701  N   VAL    48     134.077  99.560  40.054  1.00  0.00            
ATOM    702  H   VAL    48     133.215  99.601  40.580  1.00  0.00            
ATOM    703  CA  VAL    48     134.688 100.809  39.531  1.00  0.00            
ATOM    704  HA  VAL    48     135.769 100.666  39.498  1.00  0.00            
ATOM    705  CB  VAL    48     134.090 101.194  38.155  1.00  0.00            
ATOM    706  HB  VAL    48     134.153 102.281  38.133  1.00  0.00            
ATOM    707  CG1 VAL    48     135.129 100.603  37.159  1.00  0.00            
ATOM    708 HG11 VAL    48     134.840  99.552  37.123  1.00  0.00            
ATOM    709 HG12 VAL    48     135.045 101.027  36.158  1.00  0.00            
ATOM    710 HG13 VAL    48     136.151 100.694  37.527  1.00  0.00            
ATOM    711  CG2 VAL    48     132.635 100.822  37.789  1.00  0.00            
ATOM    712 HG21 VAL    48     132.235 101.467  37.006  1.00  0.00            
ATOM    713 HG22 VAL    48     132.665  99.839  37.318  1.00  0.00            
ATOM    714 HG23 VAL    48     131.799 100.868  38.486  1.00  0.00            
ATOM    715  C   VAL    48     134.496 101.972  40.527  1.00  0.00            
ATOM    716  O   VAL    48     133.476 101.949  41.241  1.00  0.00            
ATOM    717  N   VAL    49     135.424 102.926  40.470  1.00  0.00            
ATOM    718  H   VAL    49     136.179 102.686  39.843  1.00  0.00            
ATOM    719  CA  VAL    49     135.472 104.185  41.218  1.00  0.00            
ATOM    720  HA  VAL    49     135.240 104.061  42.276  1.00  0.00            
ATOM    721  CB  VAL    49     136.901 104.829  41.265  1.00  0.00            
ATOM    722  HB  VAL    49     137.261 104.989  40.249  1.00  0.00            
ATOM    723  CG1 VAL    49     136.747 106.155  42.055  1.00  0.00            
ATOM    724 HG11 VAL    49     135.927 106.782  41.704  1.00  0.00            
ATOM    725 HG12 VAL    49     136.576 106.038  43.125  1.00  0.00            
ATOM    726 HG13 VAL    49     137.671 106.716  41.916  1.00  0.00            
ATOM    727  CG2 VAL    49     137.823 103.855  42.067  1.00  0.00            
ATOM    728 HG21 VAL    49     138.004 102.984  41.438  1.00  0.00            
ATOM    729 HG22 VAL    49     138.705 104.404  42.395  1.00  0.00            
ATOM    730 HG23 VAL    49     137.224 103.559  42.928  1.00  0.00            
ATOM    731  C   VAL    49     134.346 105.059  40.781  1.00  0.00            
ATOM    732  O   VAL    49     134.271 105.381  39.601  1.00  0.00            
ATOM    733  N   HIE    50     133.371 105.352  41.674  1.00  0.00            
ATOM    734  H   HIE    50     133.499 105.019  42.619  1.00  0.00            
ATOM    735  CA  HIE    50     132.183 106.135  41.522  1.00  0.00            
ATOM    736  HA  HIE    50     131.443 105.571  40.954  1.00  0.00            
ATOM    737  CB  HIE    50     131.581 106.185  42.926  1.00  0.00            
ATOM    738  HB1 HIE    50     132.267 106.741  43.566  1.00  0.00            
ATOM    739  HB2 HIE    50     131.448 105.233  43.439  1.00  0.00            
ATOM    740  CG  HIE    50     130.195 106.823  43.009  1.00  0.00            
ATOM    741  ND1 HIE    50     129.080 106.465  42.244  1.00  0.00            
ATOM    742  CE1 HIE    50     128.112 107.261  42.621  1.00  0.00            
ATOM    743  HE1 HIE    50     127.094 107.173  42.271  1.00  0.00            
ATOM    744  NE2 HIE    50     128.447 108.001  43.697  1.00  0.00            
ATOM    745  HE2 HIE    50     127.820 108.569  44.249  1.00  0.00            
ATOM    746  CD2 HIE    50     129.786 107.720  43.931  1.00  0.00            
ATOM    747  HD2 HIE    50     130.500 108.149  44.619  1.00  0.00            
ATOM    748  C   HIE    50     132.545 107.544  40.922  1.00  0.00            
ATOM    749  O   HIE    50     133.348 108.284  41.410  1.00  0.00            
ATOM    750  N   GLY    51     131.752 107.862  39.912  1.00  0.00            
ATOM    751  H   GLY    51     131.040 107.164  39.751  1.00  0.00            
ATOM    752  CA  GLY    51     131.892 109.123  39.088  1.00  0.00            
ATOM    753  HA1 GLY    51     131.989 110.065  39.628  1.00  0.00            
ATOM    754  HA2 GLY    51     130.964 109.191  38.522  1.00  0.00            
ATOM    755  C   GLY    51     133.068 109.166  38.097  1.00  0.00            
ATOM    756  O   GLY    51     133.099 109.952  37.180  1.00  0.00            
ATOM    757  N   VAL    52     134.035 108.259  38.191  1.00  0.00            
ATOM    758  H   VAL    52     134.053 107.611  38.966  1.00  0.00            
ATOM    759  CA  VAL    52     135.281 108.222  37.353  1.00  0.00            
ATOM    760  HA  VAL    52     135.446 109.233  36.982  1.00  0.00            
ATOM    761  CB  VAL    52     136.548 107.637  38.038  1.00  0.00            
ATOM    762  HB  VAL    52     136.296 106.667  38.467  1.00  0.00            
ATOM    763  CG1 VAL    52     137.734 107.576  37.132  1.00  0.00            
ATOM    764 HG11 VAL    52     137.632 106.783  36.391  1.00  0.00            
ATOM    765 HG12 VAL    52     137.924 108.519  36.620  1.00  0.00            
ATOM    766 HG13 VAL    52     138.604 107.328  37.740  1.00  0.00            
ATOM    767  CG2 VAL    52     136.940 108.521  39.197  1.00  0.00            
ATOM    768 HG21 VAL    52     136.139 108.373  39.920  1.00  0.00            
ATOM    769 HG22 VAL    52     137.868 108.190  39.663  1.00  0.00            
ATOM    770 HG23 VAL    52     136.884 109.574  38.920  1.00  0.00            
ATOM    771  C   VAL    52     134.937 107.273  36.146  1.00  0.00            
ATOM    772  O   VAL    52     134.841 106.061  36.380  1.00  0.00            
ATOM    773  N   ALA    53     134.692 107.831  34.986  1.00  0.00            
ATOM    774  H   ALA    53     134.822 108.832  35.008  1.00  0.00            
ATOM    775  CA  ALA    53     134.315 107.077  33.744  1.00  0.00            
ATOM    776  HA  ALA    53     134.778 106.091  33.736  1.00  0.00            
ATOM    777  CB  ALA    53     132.808 106.851  33.883  1.00  0.00            
ATOM    778  HB1 ALA    53     132.599 106.444  34.873  1.00  0.00            
ATOM    779  HB2 ALA    53     132.298 107.807  33.766  1.00  0.00            
ATOM    780  HB3 ALA    53     132.460 106.172  33.105  1.00  0.00            
ATOM    781  C   ALA    53     134.561 107.641  32.354  1.00  0.00            
ATOM    782  O   ALA    53     134.638 108.869  32.188  1.00  0.00            
ATOM    783  N   THR    54     134.951 106.805  31.364  1.00  0.00            
ATOM    784  H   THR    54     135.022 105.809  31.518  1.00  0.00            
ATOM    785  CA  THR    54     135.256 107.224  29.995  1.00  0.00            
ATOM    786  HA  THR    54     135.824 108.153  30.041  1.00  0.00            
ATOM    787  CB  THR    54     136.049 106.214  29.248  1.00  0.00            
ATOM    788  HB  THR    54     136.234 106.596  28.245  1.00  0.00            
ATOM    789  CG2 THR    54     137.341 105.722  29.776  1.00  0.00            
ATOM    790 HG21 THR    54     137.834 104.974  29.156  1.00  0.00            
ATOM    791 HG22 THR    54     137.978 106.569  30.030  1.00  0.00            
ATOM    792 HG23 THR    54     137.108 105.301  30.754  1.00  0.00            
ATOM    793  OG1 THR    54     135.215 105.076  29.155  1.00  0.00            
ATOM    794  HG1 THR    54     135.838 104.371  28.966  1.00  0.00            
ATOM    795  C   THR    54     133.957 107.717  29.290  1.00  0.00            
ATOM    796  O   THR    54     132.862 107.189  29.598  1.00  0.00            
ATOM    797  N   VAL    55     133.986 108.651  28.312  1.00  0.00            
ATOM    798  H   VAL    55     134.852 109.108  28.063  1.00  0.00            
ATOM    799  CA  VAL    55     132.891 108.946  27.437  1.00  0.00            
ATOM    800  HA  VAL    55     132.124 109.267  28.141  1.00  0.00            
ATOM    801  CB  VAL    55     133.131 110.184  26.525  1.00  0.00            
ATOM    802  HB  VAL    55     133.557 110.985  27.130  1.00  0.00            
ATOM    803  CG1 VAL    55     134.099 109.877  25.404  1.00  0.00            
ATOM    804 HG11 VAL    55     134.972 109.426  25.874  1.00  0.00            
ATOM    805 HG12 VAL    55     133.667 109.292  24.592  1.00  0.00            
ATOM    806 HG13 VAL    55     134.575 110.703  24.876  1.00  0.00            
ATOM    807  CG2 VAL    55     131.828 110.732  25.984  1.00  0.00            
ATOM    808 HG21 VAL    55     131.300 109.960  25.424  1.00  0.00            
ATOM    809 HG22 VAL    55     131.208 111.103  26.800  1.00  0.00            
ATOM    810 HG23 VAL    55     132.133 111.626  25.441  1.00  0.00            
ATOM    811  C   VAL    55     132.380 107.763  26.674  1.00  0.00            
ATOM    812  O   VAL    55     131.185 107.622  26.515  1.00  0.00            
ATOM    813  N   ALA    56     133.300 106.827  26.296  1.00  0.00            
ATOM    814  H   ALA    56     134.212 107.198  26.071  1.00  0.00            
ATOM    815  CA  ALA    56     132.997 105.469  25.843  1.00  0.00            
ATOM    816  HA  ALA    56     132.460 105.303  24.909  1.00  0.00            
ATOM    817  CB  ALA    56     134.300 104.646  25.539  1.00  0.00            
ATOM    818  HB1 ALA    56     134.055 103.585  25.485  1.00  0.00            
ATOM    819  HB2 ALA    56     134.670 104.919  24.550  1.00  0.00            
ATOM    820  HB3 ALA    56     134.994 104.842  26.356  1.00  0.00            
ATOM    821  C   ALA    56     132.106 104.650  26.841  1.00  0.00            
ATOM    822  O   ALA    56     131.124 104.026  26.397  1.00  0.00            
ATOM    823  N   GLU    57     132.389 104.717  28.105  1.00  0.00            
ATOM    824  H   GLU    57     133.256 105.118  28.432  1.00  0.00            
ATOM    825  CA  GLU    57     131.610 104.008  29.050  1.00  0.00            
ATOM    826  HA  GLU    57     131.296 103.095  28.545  1.00  0.00            
ATOM    827  CB  GLU    57     132.450 103.487  30.267  1.00  0.00            
ATOM    828  HB1 GLU    57     131.876 103.384  31.188  1.00  0.00            
ATOM    829  HB2 GLU    57     133.238 104.229  30.399  1.00  0.00            
ATOM    830  CG  GLU    57     133.091 102.193  29.802  1.00  0.00            
ATOM    831  HG1 GLU    57     133.452 102.268  28.776  1.00  0.00            
ATOM    832  HG2 GLU    57     132.333 101.409  29.805  1.00  0.00            
ATOM    833  CD  GLU    57     134.197 101.693  30.716  1.00  0.00            
ATOM    834  OE1 GLU    57     134.004 101.400  31.903  1.00  0.00            
ATOM    835  OE2 GLU    57     135.336 101.501  30.207  1.00  0.00            
ATOM    836  C   GLU    57     130.368 104.656  29.638  1.00  0.00            
ATOM    837  O   GLU    57     129.405 103.869  29.701  1.00  0.00            
ATOM    838  N   LYS    58     130.314 105.978  29.888  1.00  0.00            
ATOM    839  H   LYS    58     131.181 106.491  29.822  1.00  0.00            
ATOM    840  CA  LYS    58     129.144 106.789  29.769  1.00  0.00            
ATOM    841  HA  LYS    58     128.480 106.489  30.580  1.00  0.00            
ATOM    842  CB  LYS    58     129.552 108.262  29.778  1.00  0.00            
ATOM    843  HB1 LYS    58     128.661 108.887  29.727  1.00  0.00            
ATOM    844  HB2 LYS    58     130.191 108.502  28.928  1.00  0.00            
ATOM    845  CG  LYS    58     130.278 108.656  31.071  1.00  0.00            
ATOM    846  HG1 LYS    58     131.301 108.295  31.170  1.00  0.00            
ATOM    847  HG2 LYS    58     129.739 108.232  31.918  1.00  0.00            
ATOM    848  CD  LYS    58     130.364 110.191  31.197  1.00  0.00            
ATOM    849  HD1 LYS    58     129.346 110.552  31.347  1.00  0.00            
ATOM    850  HD2 LYS    58     130.868 110.553  30.301  1.00  0.00            
ATOM    851  CE  LYS    58     131.222 110.471  32.445  1.00  0.00            
ATOM    852  HE1 LYS    58     132.212 110.022  32.372  1.00  0.00            
ATOM    853  HE2 LYS    58     130.689 110.116  33.328  1.00  0.00            
ATOM    854  NZ  LYS    58     131.530 111.904  32.637  1.00  0.00            
ATOM    855  HZ1 LYS    58     130.733 112.451  32.928  1.00  0.00            
ATOM    856  HZ2 LYS    58     132.249 112.055  33.329  1.00  0.00            
ATOM    857  HZ3 LYS    58     131.743 112.466  31.825  1.00  0.00            
ATOM    858  C   LYS    58     128.321 106.455  28.493  1.00  0.00            
ATOM    859  O   LYS    58     127.130 106.055  28.668  1.00  0.00            
ATOM    860  N   THR    59     128.822 106.610  27.241  1.00  0.00            
ATOM    861  H   THR    59     129.703 107.066  27.053  1.00  0.00            
ATOM    862  CA  THR    59     128.025 106.323  25.996  1.00  0.00            
ATOM    863  HA  THR    59     127.181 107.013  25.991  1.00  0.00            
ATOM    864  CB  THR    59     128.783 106.730  24.675  1.00  0.00            
ATOM    865  HB  THR    59     129.735 106.226  24.509  1.00  0.00            
ATOM    866  CG2 THR    59     127.915 106.589  23.425  1.00  0.00            
ATOM    867 HG21 THR    59     128.557 106.639  22.546  1.00  0.00            
ATOM    868 HG22 THR    59     127.497 105.582  23.411  1.00  0.00            
ATOM    869 HG23 THR    59     127.061 107.253  23.561  1.00  0.00            
ATOM    870  OG1 THR    59     129.145 108.087  24.635  1.00  0.00            
ATOM    871  HG1 THR    59     129.970 108.227  25.104  1.00  0.00            
ATOM    872  C   THR    59     127.455 104.905  25.947  1.00  0.00            
ATOM    873  O   THR    59     126.233 104.799  25.759  1.00  0.00            
ATOM    874  N   LYS    60     128.200 103.867  26.250  1.00  0.00            
ATOM    875  H   LYS    60     129.101 104.063  26.661  1.00  0.00            
ATOM    876  CA  LYS    60     127.773 102.477  26.076  1.00  0.00            
ATOM    877  HA  LYS    60     127.574 102.270  25.024  1.00  0.00            
ATOM    878  CB  LYS    60     128.925 101.548  26.472  1.00  0.00            
ATOM    879  HB1 LYS    60     129.203 101.705  27.514  1.00  0.00            
ATOM    880  HB2 LYS    60     129.788 101.804  25.857  1.00  0.00            
ATOM    881  CG  LYS    60     128.650 100.059  26.364  1.00  0.00            
ATOM    882  HG1 LYS    60     127.781  99.597  26.832  1.00  0.00            
ATOM    883  HG2 LYS    60     129.518  99.540  26.771  1.00  0.00            
ATOM    884  CD  LYS    60     128.601  99.659  24.887  1.00  0.00            
ATOM    885  HD1 LYS    60     129.236 100.203  24.188  1.00  0.00            
ATOM    886  HD2 LYS    60     127.583  99.895  24.579  1.00  0.00            
ATOM    887  CE  LYS    60     128.838  98.208  24.528  1.00  0.00            
ATOM    888  HE1 LYS    60     129.867  97.942  24.770  1.00  0.00            
ATOM    889  HE2 LYS    60     128.536  98.077  23.489  1.00  0.00            
ATOM    890  NZ  LYS    60     127.877  97.410  25.335  1.00  0.00            
ATOM    891  HZ1 LYS    60     127.886  96.508  24.882  1.00  0.00            
ATOM    892  HZ2 LYS    60     128.160  97.297  26.298  1.00  0.00            
ATOM    893  HZ3 LYS    60     126.941  97.780  25.254  1.00  0.00            
ATOM    894  C   LYS    60     126.444 102.084  26.882  1.00  0.00            
ATOM    895  O   LYS    60     125.545 101.285  26.489  1.00  0.00            
ATOM    896  N   GLU    61     126.359 102.658  28.090  1.00  0.00            
ATOM    897  H   GLU    61     127.108 103.302  28.301  1.00  0.00            
ATOM    898  CA  GLU    61     125.218 102.684  29.099  1.00  0.00            
ATOM    899  HA  GLU    61     124.653 101.752  29.149  1.00  0.00            
ATOM    900  CB  GLU    61     125.822 103.116  30.516  1.00  0.00            
ATOM    901  HB1 GLU    61     126.563 103.915  30.513  1.00  0.00            
ATOM    902  HB2 GLU    61     126.284 102.188  30.855  1.00  0.00            
ATOM    903  CG  GLU    61     124.811 103.541  31.505  1.00  0.00            
ATOM    904  HG1 GLU    61     124.151 102.726  31.800  1.00  0.00            
ATOM    905  HG2 GLU    61     124.223 104.334  31.044  1.00  0.00            
ATOM    906  CD  GLU    61     125.265 104.053  32.824  1.00  0.00            
ATOM    907  OE1 GLU    61     124.395 104.610  33.502  1.00  0.00            
ATOM    908  OE2 GLU    61     126.419 103.880  33.308  1.00  0.00            
ATOM    909  C   GLU    61     124.128 103.674  28.565  1.00  0.00            
ATOM    910  O   GLU    61     122.991 103.233  28.499  1.00  0.00            
ATOM    911  N   GLN    62     124.447 104.911  28.150  1.00  0.00            
ATOM    912  H   GLN    62     125.408 105.189  28.291  1.00  0.00            
ATOM    913  CA  GLN    62     123.538 105.951  27.672  1.00  0.00            
ATOM    914  HA  GLN    62     122.760 106.191  28.397  1.00  0.00            
ATOM    915  CB  GLN    62     124.293 107.253  27.445  1.00  0.00            
ATOM    916  HB1 GLN    62     123.654 107.934  26.882  1.00  0.00            
ATOM    917  HB2 GLN    62     125.208 107.272  26.853  1.00  0.00            
ATOM    918  CG  GLN    62     124.482 107.936  28.847  1.00  0.00            
ATOM    919  HG1 GLN    62     124.816 107.241  29.617  1.00  0.00            
ATOM    920  HG2 GLN    62     123.521 108.331  29.178  1.00  0.00            
ATOM    921  CD  GLN    62     125.485 109.081  28.778  1.00  0.00            
ATOM    922  OE1 GLN    62     126.282 109.270  27.835  1.00  0.00            
ATOM    923  NE2 GLN    62     125.493 109.976  29.778  1.00  0.00            
ATOM    924 HE21 GLN    62     124.827 109.796  30.516  1.00  0.00            
ATOM    925 HE22 GLN    62     126.089 110.788  29.709  1.00  0.00            
ATOM    926  C   GLN    62     122.716 105.507  26.383  1.00  0.00            
ATOM    927  O   GLN    62     121.536 105.806  26.335  1.00  0.00            
ATOM    928  N   VAL    63     123.285 104.831  25.401  1.00  0.00            
ATOM    929  H   VAL    63     124.290 104.730  25.409  1.00  0.00            
ATOM    930  CA  VAL    63     122.539 104.154  24.292  1.00  0.00            
ATOM    931  HA  VAL    63     121.878 104.928  23.904  1.00  0.00            
ATOM    932  CB  VAL    63     123.558 103.667  23.179  1.00  0.00            
ATOM    933  HB  VAL    63     122.931 103.225  22.404  1.00  0.00            
ATOM    934  CG1 VAL    63     124.301 104.741  22.379  1.00  0.00            
ATOM    935 HG11 VAL    63     125.177 105.139  22.891  1.00  0.00            
ATOM    936 HG12 VAL    63     124.701 104.326  21.453  1.00  0.00            
ATOM    937 HG13 VAL    63     123.626 105.513  22.010  1.00  0.00            
ATOM    938  CG2 VAL    63     124.413 102.551  23.779  1.00  0.00            
ATOM    939 HG21 VAL    63     123.803 101.826  24.319  1.00  0.00            
ATOM    940 HG22 VAL    63     124.877 101.974  22.979  1.00  0.00            
ATOM    941 HG23 VAL    63     125.185 102.979  24.419  1.00  0.00            
ATOM    942  C   VAL    63     121.575 103.112  24.713  1.00  0.00            
ATOM    943  O   VAL    63     120.611 102.913  24.000  1.00  0.00            
ATOM    944  N   THR    64     121.655 102.544  25.973  1.00  0.00            
ATOM    945  H   THR    64     122.382 102.830  26.613  1.00  0.00            
ATOM    946  CA  THR    64     120.507 101.704  26.449  1.00  0.00            
ATOM    947  HA  THR    64     119.969 101.438  25.539  1.00  0.00            
ATOM    948  CB  THR    64     121.121 100.434  27.066  1.00  0.00            
ATOM    949  HB  THR    64     121.298 100.662  28.117  1.00  0.00            
ATOM    950  CG2 THR    64     120.156  99.264  27.044  1.00  0.00            
ATOM    951 HG21 THR    64     119.664  99.147  26.079  1.00  0.00            
ATOM    952 HG22 THR    64     120.698  98.339  27.239  1.00  0.00            
ATOM    953 HG23 THR    64     119.447  99.331  27.869  1.00  0.00            
ATOM    954  OG1 THR    64     122.146  99.921  26.285  1.00  0.00            
ATOM    955  HG1 THR    64     121.803  99.862  25.390  1.00  0.00            
ATOM    956  C   THR    64     119.584 102.387  27.494  1.00  0.00            
ATOM    957  O   THR    64     118.435 102.008  27.569  1.00  0.00            
ATOM    958  N   ASN    65     120.069 103.420  28.151  1.00  0.00            
ATOM    959  H   ASN    65     121.044 103.638  28.007  1.00  0.00            
ATOM    960  CA  ASN    65     119.316 104.241  29.141  1.00  0.00            
ATOM    961  HA  ASN    65     118.872 103.569  29.874  1.00  0.00            
ATOM    962  CB  ASN    65     120.201 105.274  29.722  1.00  0.00            
ATOM    963  HB1 ASN    65     119.679 106.115  30.180  1.00  0.00            
ATOM    964  HB2 ASN    65     120.839 105.664  28.928  1.00  0.00            
ATOM    965  CG  ASN    65     121.160 104.899  30.835  1.00  0.00            
ATOM    966  OD1 ASN    65     121.107 103.755  31.313  1.00  0.00            
ATOM    967  ND2 ASN    65     121.926 105.876  31.370  1.00  0.00            
ATOM    968 HD21 ASN    65     121.822 106.843  31.099  1.00  0.00            
ATOM    969 HD22 ASN    65     122.488 105.684  32.187  1.00  0.00            
ATOM    970  C   ASN    65     118.055 104.901  28.563  1.00  0.00            
ATOM    971  O   ASN    65     118.181 105.833  27.771  1.00  0.00            
ATOM    972  N   VAL    66     116.883 104.479  29.005  1.00  0.00            
ATOM    973  H   VAL    66     116.754 103.717  29.655  1.00  0.00            
ATOM    974  CA  VAL    66     115.628 105.162  28.605  1.00  0.00            
ATOM    975  HA  VAL    66     115.862 105.783  27.740  1.00  0.00            
ATOM    976  CB  VAL    66     114.578 104.179  28.113  1.00  0.00            
ATOM    977  HB  VAL    66     114.257 103.462  28.869  1.00  0.00            
ATOM    978  CG1 VAL    66     113.467 105.036  27.660  1.00  0.00            
ATOM    979 HG11 VAL    66     112.814 104.526  26.952  1.00  0.00            
ATOM    980 HG12 VAL    66     113.035 105.441  28.575  1.00  0.00            
ATOM    981 HG13 VAL    66     113.859 105.854  27.055  1.00  0.00            
ATOM    982  CG2 VAL    66     114.994 103.434  26.824  1.00  0.00            
ATOM    983 HG21 VAL    66     114.219 102.782  26.422  1.00  0.00            
ATOM    984 HG22 VAL    66     115.245 104.186  26.076  1.00  0.00            
ATOM    985 HG23 VAL    66     115.881 102.861  27.096  1.00  0.00            
ATOM    986  C   VAL    66     115.217 105.999  29.910  1.00  0.00            
ATOM    987  O   VAL    66     115.092 105.430  30.986  1.00  0.00            
ATOM    988  N   GLY    67     114.839 107.273  29.694  1.00  0.00            
ATOM    989  H   GLY    67     114.775 107.631  28.752  1.00  0.00            
ATOM    990  CA  GLY    67     114.361 108.195  30.759  1.00  0.00            
ATOM    991  HA1 GLY    67     114.739 109.196  30.553  1.00  0.00            
ATOM    992  HA2 GLY    67     114.697 107.899  31.752  1.00  0.00            
ATOM    993  C   GLY    67     112.810 108.161  30.876  1.00  0.00            
ATOM    994  O   GLY    67     112.164 107.609  29.991  1.00  0.00            
ATOM    995  N   GLY    68     112.293 108.768  31.933  1.00  0.00            
ATOM    996  H   GLY    68     112.904 109.057  32.684  1.00  0.00            
ATOM    997  CA  GLY    68     110.869 108.804  32.143  1.00  0.00            
ATOM    998  HA1 GLY    68     110.747 108.417  33.154  1.00  0.00            
ATOM    999  HA2 GLY    68     110.341 108.137  31.462  1.00  0.00            
ATOM   1000  C   GLY    68     110.379 110.268  32.225  1.00  0.00            
ATOM   1001  O   GLY    68     111.200 111.195  32.399  1.00  0.00            
ATOM   1002  N   ALA    69     109.068 110.521  32.150  1.00  0.00            
ATOM   1003  H   ALA    69     108.439 109.735  32.065  1.00  0.00            
ATOM   1004  CA  ALA    69     108.437 111.793  32.418  1.00  0.00            
ATOM   1005  HA  ALA    69     108.809 112.277  33.322  1.00  0.00            
ATOM   1006  CB  ALA    69     108.675 112.810  31.239  1.00  0.00            
ATOM   1007  HB1 ALA    69     108.209 113.785  31.382  1.00  0.00            
ATOM   1008  HB2 ALA    69     109.720 112.886  30.937  1.00  0.00            
ATOM   1009  HB3 ALA    69     108.176 112.440  30.344  1.00  0.00            
ATOM   1010  C   ALA    69     106.974 111.551  32.571  1.00  0.00            
ATOM   1011  O   ALA    69     106.363 110.694  31.975  1.00  0.00            
ATOM   1012  N   VAL    70     106.252 112.388  33.396  1.00  0.00            
ATOM   1013  H   VAL    70     106.716 113.142  33.884  1.00  0.00            
ATOM   1014  CA  VAL    70     104.826 112.671  33.087  1.00  0.00            
ATOM   1015  HA  VAL    70     104.279 111.728  33.096  1.00  0.00            
ATOM   1016  CB  VAL    70     104.143 113.543  34.205  1.00  0.00            
ATOM   1017  HB  VAL    70     104.821 114.375  34.395  1.00  0.00            
ATOM   1018  CG1 VAL    70     102.696 114.010  33.950  1.00  0.00            
ATOM   1019 HG11 VAL    70     101.966 113.203  33.886  1.00  0.00            
ATOM   1020 HG12 VAL    70     102.404 114.632  34.796  1.00  0.00            
ATOM   1021 HG13 VAL    70     102.618 114.554  33.009  1.00  0.00            
ATOM   1022  CG2 VAL    70     104.032 112.653  35.450  1.00  0.00            
ATOM   1023 HG21 VAL    70     105.041 112.350  35.732  1.00  0.00            
ATOM   1024 HG22 VAL    70     103.449 113.101  36.255  1.00  0.00            
ATOM   1025 HG23 VAL    70     103.497 111.753  35.147  1.00  0.00            
ATOM   1026  C   VAL    70     104.659 113.351  31.706  1.00  0.00            
ATOM   1027  O   VAL    70     105.203 114.406  31.372  1.00  0.00            
ATOM   1028  N   VAL    71     103.750 112.782  30.926  1.00  0.00            
ATOM   1029  H   VAL    71     103.371 111.904  31.251  1.00  0.00            
ATOM   1030  CA  VAL    71     103.513 113.352  29.625  1.00  0.00            
ATOM   1031  HA  VAL    71     104.333 113.970  29.259  1.00  0.00            
ATOM   1032  CB  VAL    71     103.203 112.254  28.554  1.00  0.00            
ATOM   1033  HB  VAL    71     102.262 111.773  28.819  1.00  0.00            
ATOM   1034  CG1 VAL    71     103.143 112.871  27.174  1.00  0.00            
ATOM   1035 HG11 VAL    71     104.134 113.274  26.966  1.00  0.00            
ATOM   1036 HG12 VAL    71     102.869 112.111  26.442  1.00  0.00            
ATOM   1037 HG13 VAL    71     102.311 113.576  27.160  1.00  0.00            
ATOM   1038  CG2 VAL    71     104.241 111.109  28.500  1.00  0.00            
ATOM   1039 HG21 VAL    71     105.271 111.460  28.445  1.00  0.00            
ATOM   1040 HG22 VAL    71     104.088 110.496  29.388  1.00  0.00            
ATOM   1041 HG23 VAL    71     104.037 110.586  27.566  1.00  0.00            
ATOM   1042  C   VAL    71     102.352 114.362  29.786  1.00  0.00            
ATOM   1043  O   VAL    71     101.197 113.937  30.037  1.00  0.00            
ATOM   1044  N   THR    72     102.522 115.669  29.603  1.00  0.00            
ATOM   1045  H   THR    72     103.434 115.919  29.249  1.00  0.00            
ATOM   1046  CA  THR    72     101.623 116.749  29.976  1.00  0.00            
ATOM   1047  HA  THR    72     100.847 116.430  30.672  1.00  0.00            
ATOM   1048  CB  THR    72     102.355 117.860  30.780  1.00  0.00            
ATOM   1049  HB  THR    72     101.680 118.708  30.896  1.00  0.00            
ATOM   1050  CG2 THR    72     102.780 117.437  32.133  1.00  0.00            
ATOM   1051 HG21 THR    72     102.733 118.312  32.780  1.00  0.00            
ATOM   1052 HG22 THR    72     102.334 116.545  32.573  1.00  0.00            
ATOM   1053 HG23 THR    72     103.835 117.198  32.269  1.00  0.00            
ATOM   1054  OG1 THR    72     103.525 118.353  30.103  1.00  0.00            
ATOM   1055  HG1 THR    72     104.202 118.412  30.781  1.00  0.00            
ATOM   1056  C   THR    72     100.816 117.306  28.769  1.00  0.00            
ATOM   1057  O   THR    72     101.239 117.196  27.636  1.00  0.00            
ATOM   1058  N   GLY    73      99.636 117.808  29.040  1.00  0.00            
ATOM   1059  H   GLY    73      99.519 118.024  30.020  1.00  0.00            
ATOM   1060  CA  GLY    73      98.713 118.411  28.004  1.00  0.00            
ATOM   1061  HA1 GLY    73      99.334 119.098  27.427  1.00  0.00            
ATOM   1062  HA2 GLY    73      97.872 118.891  28.504  1.00  0.00            
ATOM   1063  C   GLY    73      98.116 117.453  26.991  1.00  0.00            
ATOM   1064  O   GLY    73      97.094 117.794  26.407  1.00  0.00            
ATOM   1065  N   VAL    74      98.615 116.232  26.767  1.00  0.00            
ATOM   1066  H   VAL    74      99.426 116.005  27.325  1.00  0.00            
ATOM   1067  CA  VAL    74      97.990 115.212  25.895  1.00  0.00            
ATOM   1068  HA  VAL    74      97.405 115.764  25.159  1.00  0.00            
ATOM   1069  CB  VAL    74      98.947 114.295  25.048  1.00  0.00            
ATOM   1070  HB  VAL    74      98.419 113.459  24.590  1.00  0.00            
ATOM   1071  CG1 VAL    74      99.562 115.034  23.897  1.00  0.00            
ATOM   1072 HG11 VAL    74     100.067 115.944  24.222  1.00  0.00            
ATOM   1073 HG12 VAL    74     100.355 114.450  23.430  1.00  0.00            
ATOM   1074 HG13 VAL    74      98.855 115.288  23.107  1.00  0.00            
ATOM   1075  CG2 VAL    74     100.101 113.701  25.890  1.00  0.00            
ATOM   1076 HG21 VAL    74      99.874 113.402  26.913  1.00  0.00            
ATOM   1077 HG22 VAL    74     100.531 112.840  25.378  1.00  0.00            
ATOM   1078 HG23 VAL    74     100.756 114.562  26.025  1.00  0.00            
ATOM   1079  C   VAL    74      96.839 114.447  26.628  1.00  0.00            
ATOM   1080  O   VAL    74      97.075 113.383  27.105  1.00  0.00            
ATOM   1081  N   THR    75      95.666 115.091  26.827  1.00  0.00            
ATOM   1082  H   THR    75      95.801 116.082  26.686  1.00  0.00            
ATOM   1083  CA  THR    75      94.451 114.692  27.553  1.00  0.00            
ATOM   1084  HA  THR    75      94.603 114.758  28.631  1.00  0.00            
ATOM   1085  CB  THR    75      93.209 115.649  27.178  1.00  0.00            
ATOM   1086  HB  THR    75      92.680 115.195  26.340  1.00  0.00            
ATOM   1087  CG2 THR    75      92.191 115.732  28.278  1.00  0.00            
ATOM   1088 HG21 THR    75      92.687 115.896  29.234  1.00  0.00            
ATOM   1089 HG22 THR    75      91.556 116.584  28.034  1.00  0.00            
ATOM   1090 HG23 THR    75      91.506 114.886  28.339  1.00  0.00            
ATOM   1091  OG1 THR    75      93.552 116.915  26.758  1.00  0.00            
ATOM   1092  HG1 THR    75      92.796 117.447  27.014  1.00  0.00            
ATOM   1093  C   THR    75      94.032 113.212  27.335  1.00  0.00            
ATOM   1094  O   THR    75      93.637 112.495  28.271  1.00  0.00            
ATOM   1095  N   ALA    76      94.267 112.720  26.131  1.00  0.00            
ATOM   1096  H   ALA    76      94.638 113.305  25.396  1.00  0.00            
ATOM   1097  CA  ALA    76      94.041 111.296  25.794  1.00  0.00            
ATOM   1098  HA  ALA    76      92.989 111.071  25.970  1.00  0.00            
ATOM   1099  CB  ALA    76      94.402 111.063  24.328  1.00  0.00            
ATOM   1100  HB1 ALA    76      93.456 111.220  23.809  1.00  0.00            
ATOM   1101  HB2 ALA    76      95.318 111.637  24.183  1.00  0.00            
ATOM   1102  HB3 ALA    76      94.588 110.004  24.148  1.00  0.00            
ATOM   1103  C   ALA    76      94.757 110.353  26.678  1.00  0.00            
ATOM   1104  O   ALA    76      94.220 109.363  27.170  1.00  0.00            
ATOM   1105  N   VAL    77      95.989 110.740  27.130  1.00  0.00            
ATOM   1106  H   VAL    77      96.403 111.637  26.916  1.00  0.00            
ATOM   1107  CA  VAL    77      96.749 109.914  28.095  1.00  0.00            
ATOM   1108  HA  VAL    77      96.156 109.014  28.258  1.00  0.00            
ATOM   1109  CB  VAL    77      98.140 109.419  27.606  1.00  0.00            
ATOM   1110  HB  VAL    77      98.550 108.795  28.400  1.00  0.00            
ATOM   1111  CG1 VAL    77      97.896 108.520  26.441  1.00  0.00            
ATOM   1112 HG11 VAL    77      97.435 108.968  25.561  1.00  0.00            
ATOM   1113 HG12 VAL    77      98.849 108.080  26.149  1.00  0.00            
ATOM   1114 HG13 VAL    77      97.293 107.661  26.732  1.00  0.00            
ATOM   1115  CG2 VAL    77      98.966 110.575  27.273  1.00  0.00            
ATOM   1116 HG21 VAL    77     100.012 110.362  27.053  1.00  0.00            
ATOM   1117 HG22 VAL    77      98.531 111.095  26.419  1.00  0.00            
ATOM   1118 HG23 VAL    77      98.967 111.279  28.106  1.00  0.00            
ATOM   1119  C   VAL    77      96.871 110.462  29.584  1.00  0.00            
ATOM   1120  O   VAL    77      97.889 110.262  30.271  1.00  0.00            
ATOM   1121  N   ALA    78      95.873 111.315  29.944  1.00  0.00            
ATOM   1122  H   ALA    78      95.126 111.366  29.266  1.00  0.00            
ATOM   1123  CA  ALA    78      95.477 111.477  31.316  1.00  0.00            
ATOM   1124  HA  ALA    78      96.396 111.413  31.898  1.00  0.00            
ATOM   1125  CB  ALA    78      94.724 112.786  31.570  1.00  0.00            
ATOM   1126  HB1 ALA    78      94.732 113.067  32.623  1.00  0.00            
ATOM   1127  HB2 ALA    78      95.189 113.599  31.012  1.00  0.00            
ATOM   1128  HB3 ALA    78      93.708 112.656  31.198  1.00  0.00            
ATOM   1129  C   ALA    78      94.686 110.300  31.957  1.00  0.00            
ATOM   1130  O   ALA    78      94.231 109.380  31.234  1.00  0.00            
ATOM   1131  N   GLN    79      94.604 110.327  33.299  1.00  0.00            
ATOM   1132  H   GLN    79      95.221 110.834  33.918  1.00  0.00            
ATOM   1133  CA  GLN    79      93.644 109.564  33.984  1.00  0.00            
ATOM   1134  HA  GLN    79      93.701 108.598  33.482  1.00  0.00            
ATOM   1135  CB  GLN    79      93.846 109.379  35.458  1.00  0.00            
ATOM   1136  HB1 GLN    79      93.647 110.300  36.006  1.00  0.00            
ATOM   1137  HB2 GLN    79      94.865 109.014  35.578  1.00  0.00            
ATOM   1138  CG  GLN    79      92.851 108.294  35.948  1.00  0.00            
ATOM   1139  HG1 GLN    79      92.900 107.439  35.273  1.00  0.00            
ATOM   1140  HG2 GLN    79      91.840 108.675  35.807  1.00  0.00            
ATOM   1141  CD  GLN    79      92.918 107.831  37.386  1.00  0.00            
ATOM   1142  OE1 GLN    79      93.364 108.481  38.255  1.00  0.00            
ATOM   1143  NE2 GLN    79      92.217 106.730  37.704  1.00  0.00            
ATOM   1144 HE21 GLN    79      91.617 106.248  37.051  1.00  0.00            
ATOM   1145 HE22 GLN    79      91.969 106.596  38.674  1.00  0.00            
ATOM   1146  C   GLN    79      92.166 109.978  33.739  1.00  0.00            
ATOM   1147  O   GLN    79      91.752 111.021  34.178  1.00  0.00            
ATOM   1148  N   LYS    80      91.437 109.159  32.975  1.00  0.00            
ATOM   1149  H   LYS    80      92.027 108.472  32.528  1.00  0.00            
ATOM   1150  CA  LYS    80      90.038 109.356  32.595  1.00  0.00            
ATOM   1151  HA  LYS    80      90.005 110.106  31.805  1.00  0.00            
ATOM   1152  CB  LYS    80      89.433 108.042  31.996  1.00  0.00            
ATOM   1153  HB1 LYS    80      88.357 108.216  31.965  1.00  0.00            
ATOM   1154  HB2 LYS    80      89.467 107.141  32.608  1.00  0.00            
ATOM   1155  CG  LYS    80      89.866 107.765  30.577  1.00  0.00            
ATOM   1156  HG1 LYS    80      90.908 107.448  30.533  1.00  0.00            
ATOM   1157  HG2 LYS    80      89.662 108.692  30.040  1.00  0.00            
ATOM   1158  CD  LYS    80      88.958 106.605  30.021  1.00  0.00            
ATOM   1159  HD1 LYS    80      87.922 106.921  30.142  1.00  0.00            
ATOM   1160  HD2 LYS    80      89.033 105.726  30.660  1.00  0.00            
ATOM   1161  CE  LYS    80      89.257 106.109  28.609  1.00  0.00            
ATOM   1162  HE1 LYS    80      90.170 105.514  28.651  1.00  0.00            
ATOM   1163  HE2 LYS    80      89.379 107.008  28.004  1.00  0.00            
ATOM   1164  NZ  LYS    80      88.222 105.229  27.994  1.00  0.00            
ATOM   1165  HZ1 LYS    80      87.894 104.511  28.625  1.00  0.00            
ATOM   1166  HZ2 LYS    80      87.468 105.848  27.735  1.00  0.00            
ATOM   1167  HZ3 LYS    80      88.618 104.769  27.186  1.00  0.00            
ATOM   1168  C   LYS    80      89.137 109.812  33.765  1.00  0.00            
ATOM   1169  O   LYS    80      88.985 109.135  34.826  1.00  0.00            
ATOM   1170  N   THR    81      88.439 110.951  33.557  1.00  0.00            
ATOM   1171  H   THR    81      88.747 111.452  32.736  1.00  0.00            
ATOM   1172  CA  THR    81      87.249 111.415  34.300  1.00  0.00            
ATOM   1173  HA  THR    81      87.517 111.683  35.322  1.00  0.00            
ATOM   1174  CB  THR    81      86.766 112.724  33.694  1.00  0.00            
ATOM   1175  HB  THR    81      85.725 112.959  33.916  1.00  0.00            
ATOM   1176  CG2 THR    81      87.682 113.866  34.196  1.00  0.00            
ATOM   1177 HG21 THR    81      87.175 114.788  33.915  1.00  0.00            
ATOM   1178 HG22 THR    81      87.819 113.834  35.277  1.00  0.00            
ATOM   1179 HG23 THR    81      88.686 113.826  33.774  1.00  0.00            
ATOM   1180  OG1 THR    81      86.836 112.640  32.274  1.00  0.00            
ATOM   1181  HG1 THR    81      86.170 112.011  31.990  1.00  0.00            
ATOM   1182  C   THR    81      86.101 110.445  34.127  1.00  0.00            
ATOM   1183  O   THR    81      85.901 109.774  33.108  1.00  0.00            
ATOM   1184  N   VAL    82      85.307 110.226  35.207  1.00  0.00            
ATOM   1185  H   VAL    82      85.458 110.761  36.051  1.00  0.00            
ATOM   1186  CA  VAL    82      84.235 109.240  35.248  1.00  0.00            
ATOM   1187  HA  VAL    82      84.368 108.833  34.245  1.00  0.00            
ATOM   1188  CB  VAL    82      84.360 108.089  36.290  1.00  0.00            
ATOM   1189  HB  VAL    82      84.413 108.519  37.291  1.00  0.00            
ATOM   1190  CG1 VAL    82      83.166 107.078  36.159  1.00  0.00            
ATOM   1191 HG11 VAL    82      82.219 107.613  36.236  1.00  0.00            
ATOM   1192 HG12 VAL    82      83.246 106.593  35.186  1.00  0.00            
ATOM   1193 HG13 VAL    82      83.216 106.295  36.915  1.00  0.00            
ATOM   1194  CG2 VAL    82      85.607 107.269  35.966  1.00  0.00            
ATOM   1195 HG21 VAL    82      86.505 107.871  36.114  1.00  0.00            
ATOM   1196 HG22 VAL    82      85.706 106.539  36.769  1.00  0.00            
ATOM   1197 HG23 VAL    82      85.588 106.862  34.955  1.00  0.00            
ATOM   1198  C   VAL    82      82.892 109.967  35.338  1.00  0.00            
ATOM   1199  O   VAL    82      82.630 110.710  36.315  1.00  0.00            
ATOM   1200  N   GLU    83      82.017 109.785  34.311  1.00  0.00            
ATOM   1201  H   GLU    83      82.309 109.266  33.495  1.00  0.00            
ATOM   1202  CA  GLU    83      80.665 110.453  34.232  1.00  0.00            
ATOM   1203  HA  GLU    83      80.822 111.339  34.847  1.00  0.00            
ATOM   1204  CB  GLU    83      80.193 110.794  32.800  1.00  0.00            
ATOM   1205  HB1 GLU    83      79.829 109.877  32.336  1.00  0.00            
ATOM   1206  HB2 GLU    83      81.071 111.200  32.296  1.00  0.00            
ATOM   1207  CG  GLU    83      79.079 111.801  32.729  1.00  0.00            
ATOM   1208  HG1 GLU    83      79.362 112.578  33.438  1.00  0.00            
ATOM   1209  HG2 GLU    83      78.111 111.350  32.949  1.00  0.00            
ATOM   1210  CD  GLU    83      78.889 112.354  31.328  1.00  0.00            
ATOM   1211  OE1 GLU    83      77.824 112.958  31.047  1.00  0.00            
ATOM   1212  OE2 GLU    83      79.795 112.300  30.459  1.00  0.00            
ATOM   1213  C   GLU    83      79.739 109.570  35.038  1.00  0.00            
ATOM   1214  O   GLU    83      78.964 108.721  34.477  1.00  0.00            
ATOM   1215  N   GLY    84      79.808 109.654  36.334  1.00  0.00            
ATOM   1216  H   GLY    84      80.414 110.376  36.697  1.00  0.00            
ATOM   1217  CA  GLY    84      79.206 108.725  37.297  1.00  0.00            
ATOM   1218  HA1 GLY    84      79.825 108.793  38.192  1.00  0.00            
ATOM   1219  HA2 GLY    84      79.258 107.704  36.918  1.00  0.00            
ATOM   1220  C   GLY    84      77.762 108.996  37.643  1.00  0.00            
ATOM   1221  O   GLY    84      77.015 109.817  37.038  1.00  0.00            
ATOM   1222  N   ALA    85      77.242 108.266  38.643  1.00  0.00            
ATOM   1223  H   ALA    85      77.795 107.546  39.086  1.00  0.00            
ATOM   1224  CA  ALA    85      75.828 108.365  39.052  1.00  0.00            
ATOM   1225  HA  ALA    85      75.249 107.947  38.228  1.00  0.00            
ATOM   1226  CB  ALA    85      75.627 107.371  40.119  1.00  0.00            
ATOM   1227  HB1 ALA    85      74.582 107.395  40.429  1.00  0.00            
ATOM   1228  HB2 ALA    85      75.876 106.353  39.818  1.00  0.00            
ATOM   1229  HB3 ALA    85      76.228 107.488  41.020  1.00  0.00            
ATOM   1230  C   ALA    85      75.216 109.742  39.282  1.00  0.00            
ATOM   1231  O   ALA    85      74.100 110.069  38.882  1.00  0.00            
ATOM   1232  N   GLY    86      76.038 110.541  39.946  1.00  0.00            
ATOM   1233  H   GLY    86      76.902 110.097  40.224  1.00  0.00            
ATOM   1234  CA  GLY    86      75.923 111.986  40.117  1.00  0.00            
ATOM   1235  HA1 GLY    86      76.729 112.269  40.794  1.00  0.00            
ATOM   1236  HA2 GLY    86      75.076 112.225  40.760  1.00  0.00            
ATOM   1237  C   GLY    86      75.921 112.887  38.897  1.00  0.00            
ATOM   1238  O   GLY    86      75.886 114.127  39.107  1.00  0.00            
ATOM   1239  N   SER    87      76.059 112.352  37.679  1.00  0.00            
ATOM   1240  H   SER    87      76.346 111.388  37.588  1.00  0.00            
ATOM   1241  CA  SER    87      75.841 112.929  36.342  1.00  0.00            
ATOM   1242  HA  SER    87      75.898 112.061  35.686  1.00  0.00            
ATOM   1243  CB  SER    87      74.320 113.301  36.277  1.00  0.00            
ATOM   1244  HB1 SER    87      73.734 112.476  36.681  1.00  0.00            
ATOM   1245  HB2 SER    87      74.172 113.459  35.209  1.00  0.00            
ATOM   1246  OG  SER    87      74.102 114.535  36.983  1.00  0.00            
ATOM   1247  HG  SER    87      74.622 114.466  37.787  1.00  0.00            
ATOM   1248  C   SER    87      76.855 113.921  35.807  1.00  0.00            
ATOM   1249  O   SER    87      76.599 114.612  34.842  1.00  0.00            
ATOM   1250  N   ILE    88      77.991 113.954  36.420  1.00  0.00            
ATOM   1251  H   ILE    88      78.208 113.368  37.213  1.00  0.00            
ATOM   1252  CA  ILE    88      79.093 114.866  35.972  1.00  0.00            
ATOM   1253  HA  ILE    88      78.724 115.341  35.063  1.00  0.00            
ATOM   1254  CB  ILE    88      79.413 116.002  36.958  1.00  0.00            
ATOM   1255  HB  ILE    88      80.387 116.346  36.611  1.00  0.00            
ATOM   1256  CG2 ILE    88      78.390 117.116  36.824  1.00  0.00            
ATOM   1257 HG21 ILE    88      78.321 117.337  35.759  1.00  0.00            
ATOM   1258 HG22 ILE    88      77.491 116.758  37.326  1.00  0.00            
ATOM   1259 HG23 ILE    88      78.757 118.052  37.244  1.00  0.00            
ATOM   1260  CG1 ILE    88      79.704 115.426  38.405  1.00  0.00            
ATOM   1261 HG11 ILE    88      80.415 114.601  38.365  1.00  0.00            
ATOM   1262 HG12 ILE    88      78.724 115.170  38.809  1.00  0.00            
ATOM   1263  CD  ILE    88      80.339 116.541  39.230  1.00  0.00            
ATOM   1264  HD1 ILE    88      79.560 117.243  39.528  1.00  0.00            
ATOM   1265  HD2 ILE    88      80.751 116.035  40.103  1.00  0.00            
ATOM   1266  HD3 ILE    88      81.155 116.991  38.664  1.00  0.00            
ATOM   1267  C   ILE    88      80.342 113.982  35.594  1.00  0.00            
ATOM   1268  O   ILE    88      80.511 112.892  36.128  1.00  0.00            
ATOM   1269  N   ALA    89      81.086 114.582  34.725  1.00  0.00            
ATOM   1270  H   ALA    89      80.714 115.432  34.327  1.00  0.00            
ATOM   1271  CA  ALA    89      82.319 114.109  34.129  1.00  0.00            
ATOM   1272  HA  ALA    89      82.257 113.023  34.195  1.00  0.00            
ATOM   1273  CB  ALA    89      82.327 114.477  32.647  1.00  0.00            
ATOM   1274  HB1 ALA    89      82.645 115.520  32.655  1.00  0.00            
ATOM   1275  HB2 ALA    89      83.036 113.883  32.070  1.00  0.00            
ATOM   1276  HB3 ALA    89      81.379 114.283  32.146  1.00  0.00            
ATOM   1277  C   ALA    89      83.509 114.426  34.978  1.00  0.00            
ATOM   1278  O   ALA    89      84.235 115.426  34.794  1.00  0.00            
ATOM   1279  N   ALA    90      83.603 113.754  36.164  1.00  0.00            
ATOM   1280  H   ALA    90      82.993 112.985  36.398  1.00  0.00            
ATOM   1281  CA  ALA    90      84.418 114.185  37.293  1.00  0.00            
ATOM   1282  HA  ALA    90      84.934 115.088  36.966  1.00  0.00            
ATOM   1283  CB  ALA    90      83.597 114.474  38.547  1.00  0.00            
ATOM   1284  HB1 ALA    90      83.082 113.554  38.826  1.00  0.00            
ATOM   1285  HB2 ALA    90      84.309 114.712  39.337  1.00  0.00            
ATOM   1286  HB3 ALA    90      82.880 115.271  38.348  1.00  0.00            
ATOM   1287  C   ALA    90      85.615 113.195  37.570  1.00  0.00            
ATOM   1288  O   ALA    90      85.574 111.955  37.477  1.00  0.00            
ATOM   1289  N   ALA    91      86.758 113.746  37.899  1.00  0.00            
ATOM   1290  H   ALA    91      86.912 114.740  37.981  1.00  0.00            
ATOM   1291  CA  ALA    91      88.070 113.030  38.177  1.00  0.00            
ATOM   1292  HA  ALA    91      88.338 112.397  37.331  1.00  0.00            
ATOM   1293  CB  ALA    91      89.189 114.090  38.243  1.00  0.00            
ATOM   1294  HB1 ALA    91      90.139 113.557  38.264  1.00  0.00            
ATOM   1295  HB2 ALA    91      89.217 114.745  37.373  1.00  0.00            
ATOM   1296  HB3 ALA    91      89.304 114.585  39.207  1.00  0.00            
ATOM   1297  C   ALA    91      88.022 112.156  39.476  1.00  0.00            
ATOM   1298  O   ALA    91      87.231 112.473  40.356  1.00  0.00            
ATOM   1299  N   THR    92      88.744 111.036  39.538  1.00  0.00            
ATOM   1300  H   THR    92      89.377 110.877  38.767  1.00  0.00            
ATOM   1301  CA  THR    92      88.727 110.096  40.682  1.00  0.00            
ATOM   1302  HA  THR    92      87.780 110.049  41.218  1.00  0.00            
ATOM   1303  CB  THR    92      89.123 108.672  40.384  1.00  0.00            
ATOM   1304  HB  THR    92      89.313 108.153  41.323  1.00  0.00            
ATOM   1305  CG2 THR    92      88.014 108.028  39.562  1.00  0.00            
ATOM   1306 HG21 THR    92      88.130 108.112  38.481  1.00  0.00            
ATOM   1307 HG22 THR    92      88.038 106.957  39.764  1.00  0.00            
ATOM   1308 HG23 THR    92      87.022 108.387  39.837  1.00  0.00            
ATOM   1309  OG1 THR    92      90.203 108.579  39.585  1.00  0.00            
ATOM   1310  HG1 THR    92      90.750 107.907  39.999  1.00  0.00            
ATOM   1311  C   THR    92      89.672 110.601  41.807  1.00  0.00            
ATOM   1312  O   THR    92      90.746 111.104  41.516  1.00  0.00            
ATOM   1313  N   GLY    93      89.266 110.432  43.033  1.00  0.00            
ATOM   1314  H   GLY    93      88.396 109.944  43.193  1.00  0.00            
ATOM   1315  CA  GLY    93      89.895 110.854  44.282  1.00  0.00            
ATOM   1316  HA1 GLY    93      89.298 111.556  44.864  1.00  0.00            
ATOM   1317  HA2 GLY    93      90.860 111.293  44.029  1.00  0.00            
ATOM   1318  C   GLY    93      90.134 109.665  45.315  1.00  0.00            
ATOM   1319  O   GLY    93      89.920 108.464  45.048  1.00  0.00            
ATOM   1320  N   PHE    94      90.481 109.983  46.557  1.00  0.00            
ATOM   1321  H   PHE    94      90.577 110.973  46.734  1.00  0.00            
ATOM   1322  CA  PHE    94      90.601 109.132  47.736  1.00  0.00            
ATOM   1323  HA  PHE    94      91.352 108.376  47.507  1.00  0.00            
ATOM   1324  CB  PHE    94      91.234 109.835  48.936  1.00  0.00            
ATOM   1325  HB1 PHE    94      91.140 109.173  49.796  1.00  0.00            
ATOM   1326  HB2 PHE    94      90.631 110.711  49.174  1.00  0.00            
ATOM   1327  CG  PHE    94      92.658 110.238  48.717  1.00  0.00            
ATOM   1328  CD1 PHE    94      92.936 111.559  48.874  1.00  0.00            
ATOM   1329  HD1 PHE    94      92.182 112.308  49.069  1.00  0.00            
ATOM   1330  CE1 PHE    94      94.322 111.980  48.796  1.00  0.00            
ATOM   1331  HE1 PHE    94      94.507 113.013  49.052  1.00  0.00            
ATOM   1332  CZ  PHE    94      95.325 111.096  48.400  1.00  0.00            
ATOM   1333  HZ  PHE    94      96.363 111.394  48.401  1.00  0.00            
ATOM   1334  CE2 PHE    94      95.020 109.725  48.324  1.00  0.00            
ATOM   1335  HE2 PHE    94      95.741 108.937  48.165  1.00  0.00            
ATOM   1336  CD2 PHE    94      93.705 109.270  48.435  1.00  0.00            
ATOM   1337  HD2 PHE    94      93.465 108.220  48.359  1.00  0.00            
ATOM   1338  C   PHE    94      89.194 108.557  48.169  1.00  0.00            
ATOM   1339  O   PHE    94      88.300 109.366  48.552  1.00  0.00            
ATOM   1340  N   VAL    95      89.012 107.209  48.107  1.00  0.00            
ATOM   1341  H   VAL    95      89.746 106.614  47.750  1.00  0.00            
ATOM   1342  CA  VAL    95      87.625 106.703  48.243  1.00  0.00            
ATOM   1343  HA  VAL    95      86.940 107.547  48.167  1.00  0.00            
ATOM   1344  CB  VAL    95      87.189 105.723  47.153  1.00  0.00            
ATOM   1345  HB  VAL    95      86.177 105.434  47.432  1.00  0.00            
ATOM   1346  CG1 VAL    95      87.211 106.280  45.758  1.00  0.00            
ATOM   1347 HG11 VAL    95      88.180 106.649  45.422  1.00  0.00            
ATOM   1348 HG12 VAL    95      86.798 105.470  45.157  1.00  0.00            
ATOM   1349 HG13 VAL    95      86.504 107.110  45.748  1.00  0.00            
ATOM   1350  CG2 VAL    95      87.979 104.425  47.159  1.00  0.00            
ATOM   1351 HG21 VAL    95      87.778 103.922  48.105  1.00  0.00            
ATOM   1352 HG22 VAL    95      87.761 103.732  46.346  1.00  0.00            
ATOM   1353 HG23 VAL    95      89.034 104.600  46.950  1.00  0.00            
ATOM   1354  C   VAL    95      87.403 106.167  49.651  1.00  0.00            
ATOM   1355  O   VAL    95      88.325 105.670  50.262  1.00  0.00            
ATOM   1356  N   LYS    96      86.151 106.106  50.082  1.00  0.00            
ATOM   1357  H   LYS    96      85.457 106.507  49.467  1.00  0.00            
ATOM   1358  CA  LYS    96      85.738 105.550  51.410  1.00  0.00            
ATOM   1359  HA  LYS    96      86.301 106.057  52.194  1.00  0.00            
ATOM   1360  CB  LYS    96      84.278 105.748  51.685  1.00  0.00            
ATOM   1361  HB1 LYS    96      83.789 105.119  52.428  1.00  0.00            
ATOM   1362  HB2 LYS    96      83.640 105.511  50.834  1.00  0.00            
ATOM   1363  CG  LYS    96      83.910 107.298  51.977  1.00  0.00            
ATOM   1364  HG1 LYS    96      84.132 107.857  51.068  1.00  0.00            
ATOM   1365  HG2 LYS    96      84.518 107.661  52.806  1.00  0.00            
ATOM   1366  CD  LYS    96      82.367 107.347  52.230  1.00  0.00            
ATOM   1367  HD1 LYS    96      82.219 106.728  53.115  1.00  0.00            
ATOM   1368  HD2 LYS    96      81.862 106.910  51.369  1.00  0.00            
ATOM   1369  CE  LYS    96      81.915 108.791  52.613  1.00  0.00            
ATOM   1370  HE1 LYS    96      82.031 109.543  51.833  1.00  0.00            
ATOM   1371  HE2 LYS    96      82.306 109.205  53.543  1.00  0.00            
ATOM   1372  NZ  LYS    96      80.494 108.763  52.787  1.00  0.00            
ATOM   1373  HZ1 LYS    96      80.029 108.513  51.926  1.00  0.00            
ATOM   1374  HZ2 LYS    96      80.140 108.165  53.520  1.00  0.00            
ATOM   1375  HZ3 LYS    96      80.279 109.677  53.159  1.00  0.00            
ATOM   1376  C   LYS    96      85.942 103.989  51.451  1.00  0.00            
ATOM   1377  O   LYS    96      85.635 103.224  50.595  1.00  0.00            
ATOM   1378  N   LYS    97      86.305 103.518  52.594  1.00  0.00            
ATOM   1379  H   LYS    97      86.607 104.161  53.311  1.00  0.00            
ATOM   1380  CA  LYS    97      86.265 102.091  52.921  1.00  0.00            
ATOM   1381  HA  LYS    97      86.645 101.462  52.116  1.00  0.00            
ATOM   1382  CB  LYS    97      87.259 101.836  54.015  1.00  0.00            
ATOM   1383  HB1 LYS    97      86.755 101.972  54.972  1.00  0.00            
ATOM   1384  HB2 LYS    97      88.133 102.474  53.892  1.00  0.00            
ATOM   1385  CG  LYS    97      87.580 100.381  53.984  1.00  0.00            
ATOM   1386  HG1 LYS    97      87.836 100.135  52.954  1.00  0.00            
ATOM   1387  HG2 LYS    97      86.693  99.894  54.389  1.00  0.00            
ATOM   1388  CD  LYS    97      88.760  99.957  54.888  1.00  0.00            
ATOM   1389  HD1 LYS    97      89.623 100.579  54.651  1.00  0.00            
ATOM   1390  HD2 LYS    97      88.861  98.904  54.622  1.00  0.00            
ATOM   1391  CE  LYS    97      88.492 100.105  56.409  1.00  0.00            
ATOM   1392  HE1 LYS    97      87.567 100.661  56.555  1.00  0.00            
ATOM   1393  HE2 LYS    97      89.257 100.806  56.744  1.00  0.00            
ATOM   1394  NZ  LYS    97      88.545  98.864  57.244  1.00  0.00            
ATOM   1395  HZ1 LYS    97      87.991  98.083  56.923  1.00  0.00            
ATOM   1396  HZ2 LYS    97      89.491  98.546  57.399  1.00  0.00            
ATOM   1397  HZ3 LYS    97      88.123  99.148  58.116  1.00  0.00            
ATOM   1398  C   LYS    97      84.802 101.685  53.156  1.00  0.00            
ATOM   1399  O   LYS    97      84.029 102.350  53.808  1.00  0.00            
ATOM   1400  N   ASP    98      84.438 100.506  52.662  1.00  0.00            
ATOM   1401  H   ASP    98      85.098 100.036  52.058  1.00  0.00            
ATOM   1402  CA  ASP    98      83.169  99.749  52.840  1.00  0.00            
ATOM   1403  HA  ASP    98      83.374  98.751  52.451  1.00  0.00            
ATOM   1404  CB  ASP    98      83.000  99.322  54.313  1.00  0.00            
ATOM   1405  HB1 ASP    98      82.047  98.800  54.403  1.00  0.00            
ATOM   1406  HB2 ASP    98      82.914 100.240  54.894  1.00  0.00            
ATOM   1407  CG  ASP    98      84.175  98.606  54.856  1.00  0.00            
ATOM   1408  OD1 ASP    98      84.665  97.610  54.301  1.00  0.00            
ATOM   1409  OD2 ASP    98      84.583  98.969  55.974  1.00  0.00            
ATOM   1410  C   ASP    98      81.942 100.359  52.133  1.00  0.00            
ATOM   1411  O   ASP    98      80.850  99.885  52.294  1.00  0.00            
ATOM   1412  N   GLN    99      82.075 101.413  51.359  1.00  0.00            
ATOM   1413  H   GLN    99      83.015 101.635  51.063  1.00  0.00            
ATOM   1414  CA  GLN    99      80.895 102.118  50.740  1.00  0.00            
ATOM   1415  HA  GLN    99      79.949 101.640  50.996  1.00  0.00            
ATOM   1416  CB  GLN    99      80.890 103.582  51.179  1.00  0.00            
ATOM   1417  HB1 GLN    99      80.080 104.120  50.688  1.00  0.00            
ATOM   1418  HB2 GLN    99      81.902 103.972  51.067  1.00  0.00            
ATOM   1419  CG  GLN    99      80.548 103.635  52.720  1.00  0.00            
ATOM   1420  HG1 GLN    99      80.464 104.699  52.938  1.00  0.00            
ATOM   1421  HG2 GLN    99      81.399 103.214  53.255  1.00  0.00            
ATOM   1422  CD  GLN    99      79.262 102.917  53.164  1.00  0.00            
ATOM   1423  OE1 GLN    99      78.430 102.494  52.363  1.00  0.00            
ATOM   1424  NE2 GLN    99      79.056 102.826  54.455  1.00  0.00            
ATOM   1425 HE21 GLN    99      79.791 102.827  55.147  1.00  0.00            
ATOM   1426 HE22 GLN    99      78.261 102.334  54.838  1.00  0.00            
ATOM   1427  C   GLN    99      80.983 102.080  49.146  1.00  0.00            
ATOM   1428  O   GLN    99      81.989 102.450  48.558  1.00  0.00            
ATOM   1429  N   LEU   100      79.860 101.750  48.431  1.00  0.00            
ATOM   1430  H   LEU   100      78.973 101.501  48.843  1.00  0.00            
ATOM   1431  CA  LEU   100      79.745 102.047  47.008  1.00  0.00            
ATOM   1432  HA  LEU   100      80.747 102.208  46.612  1.00  0.00            
ATOM   1433  CB  LEU   100      79.222 100.849  46.225  1.00  0.00            
ATOM   1434  HB1 LEU   100      79.061 101.280  45.236  1.00  0.00            
ATOM   1435  HB2 LEU   100      78.254 100.624  46.672  1.00  0.00            
ATOM   1436  CG  LEU   100      80.168  99.633  46.241  1.00  0.00            
ATOM   1437  HG  LEU   100      79.941  99.132  47.183  1.00  0.00            
ATOM   1438  CD1 LEU   100      79.802  98.695  45.100  1.00  0.00            
ATOM   1439 HD11 LEU   100      80.288  97.723  45.187  1.00  0.00            
ATOM   1440 HD12 LEU   100      78.717  98.600  45.105  1.00  0.00            
ATOM   1441 HD13 LEU   100      80.009  99.155  44.133  1.00  0.00            
ATOM   1442  CD2 LEU   100      81.731  99.906  46.266  1.00  0.00            
ATOM   1443 HD21 LEU   100      82.134 100.091  45.271  1.00  0.00            
ATOM   1444 HD22 LEU   100      81.969 100.799  46.843  1.00  0.00            
ATOM   1445 HD23 LEU   100      82.252  99.059  46.713  1.00  0.00            
ATOM   1446  C   LEU   100      78.831 103.275  46.771  1.00  0.00            
ATOM   1447  O   LEU   100      78.025 103.688  47.604  1.00  0.00            
ATOM   1448  N   GLY   101      78.958 103.823  45.549  1.00  0.00            
ATOM   1449  H   GLY   101      79.604 103.362  44.925  1.00  0.00            
ATOM   1450  CA  GLY   101      78.099 104.929  45.055  1.00  0.00            
ATOM   1451  HA1 GLY   101      78.646 105.374  44.223  1.00  0.00            
ATOM   1452  HA2 GLY   101      78.081 105.678  45.847  1.00  0.00            
ATOM   1453  C   GLY   101      76.664 104.478  44.658  1.00  0.00            
ATOM   1454  O   GLY   101      76.220 103.310  44.779  1.00  0.00            
ATOM   1455  N   LYS   102      75.848 105.447  44.265  1.00  0.00            
ATOM   1456  H   LYS   102      76.205 106.391  44.291  1.00  0.00            
ATOM   1457  CA  LYS   102      74.402 105.468  44.050  1.00  0.00            
ATOM   1458  HA  LYS   102      73.893 104.924  44.845  1.00  0.00            
ATOM   1459  CB  LYS   102      74.013 106.942  43.966  1.00  0.00            
ATOM   1460  HB1 LYS   102      74.483 107.423  43.108  1.00  0.00            
ATOM   1461  HB2 LYS   102      74.428 107.478  44.819  1.00  0.00            
ATOM   1462  CG  LYS   102      72.430 107.178  43.834  1.00  0.00            
ATOM   1463  HG1 LYS   102      72.020 106.783  44.764  1.00  0.00            
ATOM   1464  HG2 LYS   102      71.984 106.711  42.956  1.00  0.00            
ATOM   1465  CD  LYS   102      72.086 108.653  43.796  1.00  0.00            
ATOM   1466  HD1 LYS   102      72.652 109.192  44.554  1.00  0.00            
ATOM   1467  HD2 LYS   102      71.014 108.818  43.904  1.00  0.00            
ATOM   1468  CE  LYS   102      72.566 109.447  42.551  1.00  0.00            
ATOM   1469  HE1 LYS   102      72.377 108.903  41.625  1.00  0.00            
ATOM   1470  HE2 LYS   102      73.627 109.647  42.703  1.00  0.00            
ATOM   1471  NZ  LYS   102      71.927 110.720  42.494  1.00  0.00            
ATOM   1472  HZ1 LYS   102      72.033 111.344  43.281  1.00  0.00            
ATOM   1473  HZ2 LYS   102      72.310 111.157  41.668  1.00  0.00            
ATOM   1474  HZ3 LYS   102      70.961 110.487  42.314  1.00  0.00            
ATOM   1475  C   LYS   102      74.064 104.603  42.832  1.00  0.00            
ATOM   1476  O   LYS   102      74.003 105.106  41.725  1.00  0.00            
ATOM   1477  N   ASN   103      73.695 103.345  43.092  1.00  0.00            
ATOM   1478  H   ASN   103      73.458 103.181  44.060  1.00  0.00            
ATOM   1479  CA  ASN   103      73.459 102.258  42.103  1.00  0.00            
ATOM   1480  HA  ASN   103      73.316 101.328  42.653  1.00  0.00            
ATOM   1481  CB  ASN   103      72.084 102.484  41.403  1.00  0.00            
ATOM   1482  HB1 ASN   103      71.857 101.626  40.769  1.00  0.00            
ATOM   1483  HB2 ASN   103      72.110 103.370  40.769  1.00  0.00            
ATOM   1484  CG  ASN   103      70.883 102.583  42.328  1.00  0.00            
ATOM   1485  OD1 ASN   103      70.669 101.806  43.221  1.00  0.00            
ATOM   1486  ND2 ASN   103      69.994 103.499  42.159  1.00  0.00            
ATOM   1487 HD21 ASN   103      69.979 104.044  41.309  1.00  0.00            
ATOM   1488 HD22 ASN   103      69.186 103.457  42.763  1.00  0.00            
ATOM   1489  C   ASN   103      74.668 101.996  41.148  1.00  0.00            
ATOM   1490  O   ASN   103      74.430 101.389  40.096  1.00  0.00            
ATOM   1491  N   GLU   104      75.896 102.399  41.534  1.00  0.00            
ATOM   1492  H   GLU   104      76.062 102.818  42.439  1.00  0.00            
ATOM   1493  CA  GLU   104      77.068 102.195  40.693  1.00  0.00            
ATOM   1494  HA  GLU   104      76.731 101.643  39.815  1.00  0.00            
ATOM   1495  CB  GLU   104      77.681 103.578  40.180  1.00  0.00            
ATOM   1496  HB1 GLU   104      76.865 104.192  39.800  1.00  0.00            
ATOM   1497  HB2 GLU   104      78.224 103.261  39.290  1.00  0.00            
ATOM   1498  CG  GLU   104      78.418 104.448  41.235  1.00  0.00            
ATOM   1499  HG1 GLU   104      79.263 103.825  41.529  1.00  0.00            
ATOM   1500  HG2 GLU   104      77.673 104.486  42.030  1.00  0.00            
ATOM   1501  CD  GLU   104      78.666 105.855  40.883  1.00  0.00            
ATOM   1502  OE1 GLU   104      78.946 106.177  39.721  1.00  0.00            
ATOM   1503  OE2 GLU   104      78.600 106.732  41.773  1.00  0.00            
ATOM   1504  C   GLU   104      78.139 101.333  41.415  1.00  0.00            
ATOM   1505  O   GLU   104      78.134 101.259  42.683  1.00  0.00            
ATOM   1506  N   GLU   105      79.079 100.732  40.730  1.00  0.00            
ATOM   1507  H   GLU   105      78.887 100.359  39.812  1.00  0.00            
ATOM   1508  CA  GLU   105      80.166 100.138  41.442  1.00  0.00            
ATOM   1509  HA  GLU   105      79.841  99.867  42.447  1.00  0.00            
ATOM   1510  CB  GLU   105      80.694  98.816  40.747  1.00  0.00            
ATOM   1511  HB1 GLU   105      81.483  98.295  41.289  1.00  0.00            
ATOM   1512  HB2 GLU   105      81.081  99.096  39.767  1.00  0.00            
ATOM   1513  CG  GLU   105      79.537  97.792  40.679  1.00  0.00            
ATOM   1514  HG1 GLU   105      78.787  98.289  40.064  1.00  0.00            
ATOM   1515  HG2 GLU   105      79.130  97.546  41.659  1.00  0.00            
ATOM   1516  CD  GLU   105      80.023  96.543  39.920  1.00  0.00            
ATOM   1517  OE1 GLU   105      79.151  95.736  39.520  1.00  0.00            
ATOM   1518  OE2 GLU   105      81.260  96.377  39.687  1.00  0.00            
ATOM   1519  C   GLU   105      81.305 101.016  41.906  1.00  0.00            
ATOM   1520  O   GLU   105      82.027 100.576  42.801  1.00  0.00            
ATOM   1521  N   GLY   106      81.583 102.288  41.392  1.00  0.00            
ATOM   1522  H   GLY   106      81.039 102.623  40.609  1.00  0.00            
ATOM   1523  CA  GLY   106      82.677 103.139  41.801  1.00  0.00            
ATOM   1524  HA1 GLY   106      82.821 103.905  41.039  1.00  0.00            
ATOM   1525  HA2 GLY   106      83.622 102.596  41.846  1.00  0.00            
ATOM   1526  C   GLY   106      82.414 103.692  43.218  1.00  0.00            
ATOM   1527  O   GLY   106      81.374 104.264  43.435  1.00  0.00            
ATOM   1528  N   ALA   107      83.389 103.556  44.113  1.00  0.00            
ATOM   1529  H   ALA   107      84.306 103.235  43.837  1.00  0.00            
ATOM   1530  CA  ALA   107      83.351 104.084  45.522  1.00  0.00            
ATOM   1531  HA  ALA   107      82.384 103.727  45.874  1.00  0.00            
ATOM   1532  CB  ALA   107      84.458 103.438  46.362  1.00  0.00            
ATOM   1533  HB1 ALA   107      84.408 102.352  46.283  1.00  0.00            
ATOM   1534  HB2 ALA   107      85.426 103.729  45.954  1.00  0.00            
ATOM   1535  HB3 ALA   107      84.473 103.856  47.369  1.00  0.00            
ATOM   1536  C   ALA   107      83.365 105.580  45.735  1.00  0.00            
ATOM   1537  O   ALA   107      84.079 106.279  45.012  1.00  0.00            
ATOM   1538  N   PRO   108      82.491 106.134  46.565  1.00  0.00            
ATOM   1539  CD  PRO   108      81.663 105.376  47.477  1.00  0.00            
ATOM   1540  HD1 PRO   108      82.251 104.970  48.301  1.00  0.00            
ATOM   1541  HD2 PRO   108      81.128 104.590  46.944  1.00  0.00            
ATOM   1542  CG  PRO   108      80.670 106.432  48.049  1.00  0.00            
ATOM   1543  HG1 PRO   108      80.336 106.230  49.067  1.00  0.00            
ATOM   1544  HG2 PRO   108      79.841 106.494  47.345  1.00  0.00            
ATOM   1545  CB  PRO   108      81.353 107.747  47.983  1.00  0.00            
ATOM   1546  HB1 PRO   108      81.786 107.898  48.972  1.00  0.00            
ATOM   1547  HB2 PRO   108      80.636 108.559  47.862  1.00  0.00            
ATOM   1548  CA  PRO   108      82.404 107.596  46.876  1.00  0.00            
ATOM   1549  HA  PRO   108      81.996 108.035  45.965  1.00  0.00            
ATOM   1550  C   PRO   108      83.741 108.164  47.317  1.00  0.00            
ATOM   1551  O   PRO   108      84.572 107.447  47.966  1.00  0.00            
ATOM   1552  N   GLN   109      84.085 109.441  47.158  1.00  0.00            
ATOM   1553  H   GLN   109      83.471 110.038  46.622  1.00  0.00            
ATOM   1554  CA  GLN   109      85.179 110.123  47.834  1.00  0.00            
ATOM   1555  HA  GLN   109      85.987 109.392  47.818  1.00  0.00            
ATOM   1556  CB  GLN   109      85.736 111.384  47.110  1.00  0.00            
ATOM   1557  HB1 GLN   109      86.476 111.850  47.761  1.00  0.00            
ATOM   1558  HB2 GLN   109      84.869 112.035  47.003  1.00  0.00            
ATOM   1559  CG  GLN   109      86.542 111.056  45.889  1.00  0.00            
ATOM   1560  HG1 GLN   109      86.037 110.352  45.227  1.00  0.00            
ATOM   1561  HG2 GLN   109      87.484 110.639  46.246  1.00  0.00            
ATOM   1562  CD  GLN   109      86.924 112.360  45.175  1.00  0.00            
ATOM   1563  OE1 GLN   109      87.809 113.032  45.611  1.00  0.00            
ATOM   1564  NE2 GLN   109      86.397 112.718  44.003  1.00  0.00            
ATOM   1565 HE21 GLN   109      85.675 112.204  43.518  1.00  0.00            
ATOM   1566 HE22 GLN   109      86.839 113.526  43.588  1.00  0.00            
ATOM   1567  C   GLN   109      84.940 110.325  49.328  1.00  0.00            
ATOM   1568  O   GLN   109      83.836 110.263  49.848  1.00  0.00            
ATOM   1569  N   GLU   110      85.966 110.714  50.132  1.00  0.00            
ATOM   1570  H   GLU   110      86.829 110.951  49.663  1.00  0.00            
ATOM   1571  CA  GLU   110      85.783 111.361  51.421  1.00  0.00            
ATOM   1572  HA  GLU   110      84.799 111.032  51.754  1.00  0.00            
ATOM   1573  CB  GLU   110      86.777 110.937  52.524  1.00  0.00            
ATOM   1574  HB1 GLU   110      86.464 111.230  53.526  1.00  0.00            
ATOM   1575  HB2 GLU   110      87.720 111.473  52.415  1.00  0.00            
ATOM   1576  CG  GLU   110      87.114 109.420  52.519  1.00  0.00            
ATOM   1577  HG1 GLU   110      87.887 109.327  51.756  1.00  0.00            
ATOM   1578  HG2 GLU   110      86.288 108.822  52.134  1.00  0.00            
ATOM   1579  CD  GLU   110      87.506 108.902  53.903  1.00  0.00            
ATOM   1580  OE1 GLU   110      86.785 109.099  54.970  1.00  0.00            
ATOM   1581  OE2 GLU   110      88.647 108.415  54.098  1.00  0.00            
ATOM   1582  C   GLU   110      85.637 112.857  51.423  1.00  0.00            
ATOM   1583  O   GLU   110      84.910 113.375  52.345  1.00  0.00            
ATOM   1584  N   GLY   111      86.180 113.543  50.392  1.00  0.00            
ATOM   1585  H   GLY   111      86.850 113.009  49.857  1.00  0.00            
ATOM   1586  CA  GLY   111      85.942 114.998  50.155  1.00  0.00            
ATOM   1587  HA1 GLY   111      86.460 115.362  49.268  1.00  0.00            
ATOM   1588  HA2 GLY   111      86.406 115.575  50.955  1.00  0.00            
ATOM   1589  C   GLY   111      84.380 115.288  49.982  1.00  0.00            
ATOM   1590  O   GLY   111      83.527 114.464  49.573  1.00  0.00            
ATOM   1591  N   ILE   112      84.037 116.537  50.290  1.00  0.00            
ATOM   1592  H   ILE   112      84.770 117.222  50.409  1.00  0.00            
ATOM   1593  CA  ILE   112      82.672 117.063  50.555  1.00  0.00            
ATOM   1594  HA  ILE   112      81.920 116.412  50.110  1.00  0.00            
ATOM   1595  CB  ILE   112      82.412 117.225  52.055  1.00  0.00            
ATOM   1596  HB  ILE   112      83.356 117.519  52.513  1.00  0.00            
ATOM   1597  CG2 ILE   112      81.366 118.284  52.488  1.00  0.00            
ATOM   1598 HG21 ILE   112      80.426 118.144  51.954  1.00  0.00            
ATOM   1599 HG22 ILE   112      81.095 118.334  53.542  1.00  0.00            
ATOM   1600 HG23 ILE   112      81.793 119.248  52.210  1.00  0.00            
ATOM   1601  CG1 ILE   112      82.036 115.878  52.747  1.00  0.00            
ATOM   1602 HG11 ILE   112      82.140 115.992  53.827  1.00  0.00            
ATOM   1603 HG12 ILE   112      82.736 115.099  52.445  1.00  0.00            
ATOM   1604  CD  ILE   112      80.641 115.435  52.259  1.00  0.00            
ATOM   1605  HD1 ILE   112      79.863 116.197  52.313  1.00  0.00            
ATOM   1606  HD2 ILE   112      80.725 115.002  51.262  1.00  0.00            
ATOM   1607  HD3 ILE   112      80.380 114.566  52.863  1.00  0.00            
ATOM   1608  C   ILE   112      82.503 118.380  49.842  1.00  0.00            
ATOM   1609  O   ILE   112      83.438 119.178  49.716  1.00  0.00            
ATOM   1610  N   LEU   113      81.240 118.597  49.350  1.00  0.00            
ATOM   1611  H   LEU   113      80.558 117.950  49.721  1.00  0.00            
ATOM   1612  CA  LEU   113      80.688 119.821  48.776  1.00  0.00            
ATOM   1613  HA  LEU   113      81.467 120.508  48.448  1.00  0.00            
ATOM   1614  CB  LEU   113      79.816 119.483  47.505  1.00  0.00            
ATOM   1615  HB1 LEU   113      79.274 120.387  47.226  1.00  0.00            
ATOM   1616  HB2 LEU   113      78.996 118.798  47.722  1.00  0.00            
ATOM   1617  CG  LEU   113      80.686 118.965  46.363  1.00  0.00            
ATOM   1618  HG  LEU   113      81.577 118.506  46.792  1.00  0.00            
ATOM   1619  CD1 LEU   113      80.040 117.925  45.434  1.00  0.00            
ATOM   1620 HD11 LEU   113      79.530 117.150  46.005  1.00  0.00            
ATOM   1621 HD12 LEU   113      79.247 118.465  44.916  1.00  0.00            
ATOM   1622 HD13 LEU   113      80.771 117.452  44.778  1.00  0.00            
ATOM   1623  CD2 LEU   113      81.187 120.124  45.453  1.00  0.00            
ATOM   1624 HD21 LEU   113      81.720 119.610  44.653  1.00  0.00            
ATOM   1625 HD22 LEU   113      80.254 120.509  45.043  1.00  0.00            
ATOM   1626 HD23 LEU   113      81.724 120.898  46.000  1.00  0.00            
ATOM   1627  C   LEU   113      79.872 120.575  49.888  1.00  0.00            
ATOM   1628  O   LEU   113      79.081 120.044  50.750  1.00  0.00            
ATOM   1629  N   GLU   114      80.131 121.887  49.873  1.00  0.00            
ATOM   1630  H   GLU   114      80.634 122.337  49.122  1.00  0.00            
ATOM   1631  CA  GLU   114      79.566 122.852  50.873  1.00  0.00            
ATOM   1632  HA  GLU   114      79.929 122.464  51.824  1.00  0.00            
ATOM   1633  CB  GLU   114      80.268 124.251  50.730  1.00  0.00            
ATOM   1634  HB1 GLU   114      80.001 124.681  49.765  1.00  0.00            
ATOM   1635  HB2 GLU   114      81.352 124.174  50.811  1.00  0.00            
ATOM   1636  CG  GLU   114      79.804 125.300  51.793  1.00  0.00            
ATOM   1637  HG1 GLU   114      79.986 124.808  52.748  1.00  0.00            
ATOM   1638  HG2 GLU   114      78.722 125.409  51.724  1.00  0.00            
ATOM   1639  CD  GLU   114      80.503 126.641  51.627  1.00  0.00            
ATOM   1640  OE1 GLU   114      81.498 126.883  52.274  1.00  0.00            
ATOM   1641  OE2 GLU   114      79.999 127.494  50.836  1.00  0.00            
ATOM   1642  C   GLU   114      78.010 122.850  50.865  1.00  0.00            
ATOM   1643  O   GLU   114      77.389 123.167  51.879  1.00  0.00            
ATOM   1644  N   ASP   115      77.336 122.463  49.765  1.00  0.00            
ATOM   1645  H   ASP   115      77.815 122.085  48.961  1.00  0.00            
ATOM   1646  CA  ASP   115      75.845 122.504  49.617  1.00  0.00            
ATOM   1647  HA  ASP   115      75.538 122.737  50.636  1.00  0.00            
ATOM   1648  CB  ASP   115      75.413 123.628  48.721  1.00  0.00            
ATOM   1649  HB1 ASP   115      75.656 124.550  49.250  1.00  0.00            
ATOM   1650  HB2 ASP   115      74.335 123.698  48.571  1.00  0.00            
ATOM   1651  CG  ASP   115      76.048 123.597  47.311  1.00  0.00            
ATOM   1652  OD1 ASP   115      76.747 122.673  46.834  1.00  0.00            
ATOM   1653  OD2 ASP   115      75.631 124.517  46.541  1.00  0.00            
ATOM   1654  C   ASP   115      75.185 121.152  49.287  1.00  0.00            
ATOM   1655  O   ASP   115      74.096 120.988  48.714  1.00  0.00            
ATOM   1656  N   MET   116      75.769 120.066  49.831  1.00  0.00            
ATOM   1657  H   MET   116      76.699 120.270  50.168  1.00  0.00            
ATOM   1658  CA  MET   116      75.381 118.659  49.951  1.00  0.00            
ATOM   1659  HA  MET   116      74.349 118.484  49.645  1.00  0.00            
ATOM   1660  CB  MET   116      76.297 117.742  49.098  1.00  0.00            
ATOM   1661  HB1 MET   116      76.029 116.714  49.340  1.00  0.00            
ATOM   1662  HB2 MET   116      77.333 117.894  49.403  1.00  0.00            
ATOM   1663  CG  MET   116      76.061 117.976  47.640  1.00  0.00            
ATOM   1664  HG1 MET   116      76.668 118.859  47.439  1.00  0.00            
ATOM   1665  HG2 MET   116      75.029 118.135  47.326  1.00  0.00            
ATOM   1666  SD  MET   116      76.886 116.607  46.735  1.00  0.00            
ATOM   1667  CE  MET   116      76.390 117.221  45.073  1.00  0.00            
ATOM   1668  HE1 MET   116      76.892 116.545  44.381  1.00  0.00            
ATOM   1669  HE2 MET   116      75.343 117.006  44.859  1.00  0.00            
ATOM   1670  HE3 MET   116      76.612 118.274  44.899  1.00  0.00            
ATOM   1671  C   MET   116      75.464 118.127  51.393  1.00  0.00            
ATOM   1672  O   MET   116      76.311 118.523  52.190  1.00  0.00            
ATOM   1673  N   PRO   117      74.548 117.186  51.750  1.00  0.00            
ATOM   1674  CD  PRO   117      73.516 116.572  50.899  1.00  0.00            
ATOM   1675  HD1 PRO   117      73.916 115.773  50.274  1.00  0.00            
ATOM   1676  HD2 PRO   117      73.048 117.283  50.217  1.00  0.00            
ATOM   1677  CG  PRO   117      72.488 116.036  51.916  1.00  0.00            
ATOM   1678  HG1 PRO   117      71.987 115.126  51.585  1.00  0.00            
ATOM   1679  HG2 PRO   117      71.767 116.832  52.103  1.00  0.00            
ATOM   1680  CB  PRO   117      73.368 115.704  53.183  1.00  0.00            
ATOM   1681  HB1 PRO   117      73.594 114.638  53.199  1.00  0.00            
ATOM   1682  HB2 PRO   117      73.025 116.123  54.129  1.00  0.00            
ATOM   1683  CA  PRO   117      74.684 116.494  53.021  1.00  0.00            
ATOM   1684  HA  PRO   117      74.666 117.215  53.838  1.00  0.00            
ATOM   1685  C   PRO   117      75.942 115.614  53.152  1.00  0.00            
ATOM   1686  O   PRO   117      76.185 114.716  52.274  1.00  0.00            
ATOM   1687  N   VAL   118      76.761 115.874  54.157  1.00  0.00            
ATOM   1688  H   VAL   118      76.459 116.559  54.835  1.00  0.00            
ATOM   1689  CA  VAL   118      77.865 115.027  54.545  1.00  0.00            
ATOM   1690  HA  VAL   118      78.668 115.120  53.814  1.00  0.00            
ATOM   1691  CB  VAL   118      78.406 115.562  55.961  1.00  0.00            
ATOM   1692  HB  VAL   118      77.787 115.375  56.838  1.00  0.00            
ATOM   1693  CG1 VAL   118      79.686 114.740  56.217  1.00  0.00            
ATOM   1694 HG11 VAL   118      80.262 115.378  56.886  1.00  0.00            
ATOM   1695 HG12 VAL   118      79.547 113.810  56.768  1.00  0.00            
ATOM   1696 HG13 VAL   118      80.200 114.602  55.266  1.00  0.00            
ATOM   1697  CG2 VAL   118      78.814 117.024  55.801  1.00  0.00            
ATOM   1698 HG21 VAL   118      79.475 117.364  56.598  1.00  0.00            
ATOM   1699 HG22 VAL   118      79.324 117.180  54.850  1.00  0.00            
ATOM   1700 HG23 VAL   118      77.881 117.585  55.849  1.00  0.00            
ATOM   1701  C   VAL   118      77.535 113.615  54.626  1.00  0.00            
ATOM   1702  O   VAL   118      78.161 112.790  53.965  1.00  0.00            
ATOM   1703  N   ASP   119      76.654 113.231  55.538  1.00  0.00            
ATOM   1704  H   ASP   119      76.058 113.888  56.020  1.00  0.00            
ATOM   1705  CA  ASP   119      76.367 111.816  55.820  1.00  0.00            
ATOM   1706  HA  ASP   119      76.665 111.290  54.913  1.00  0.00            
ATOM   1707  CB  ASP   119      77.363 111.278  56.865  1.00  0.00            
ATOM   1708  HB1 ASP   119      77.107 111.485  57.904  1.00  0.00            
ATOM   1709  HB2 ASP   119      78.309 111.784  56.673  1.00  0.00            
ATOM   1710  CG  ASP   119      77.686 109.777  56.642  1.00  0.00            
ATOM   1711  OD1 ASP   119      78.454 109.186  57.431  1.00  0.00            
ATOM   1712  OD2 ASP   119      77.209 109.221  55.592  1.00  0.00            
ATOM   1713  C   ASP   119      74.888 111.543  56.039  1.00  0.00            
ATOM   1714  O   ASP   119      74.492 111.356  57.227  1.00  0.00            
ATOM   1715  N   PRO   120      74.007 111.561  54.985  1.00  0.00            
ATOM   1716  CD  PRO   120      74.386 111.698  53.604  1.00  0.00            
ATOM   1717  HD1 PRO   120      75.282 111.169  53.280  1.00  0.00            
ATOM   1718  HD2 PRO   120      74.505 112.776  53.489  1.00  0.00            
ATOM   1719  CG  PRO   120      73.144 111.249  52.878  1.00  0.00            
ATOM   1720  HG1 PRO   120      73.088 110.160  52.907  1.00  0.00            
ATOM   1721  HG2 PRO   120      73.168 111.609  51.849  1.00  0.00            
ATOM   1722  CB  PRO   120      71.998 111.820  53.782  1.00  0.00            
ATOM   1723  HB1 PRO   120      71.040 111.363  53.535  1.00  0.00            
ATOM   1724  HB2 PRO   120      71.971 112.880  53.529  1.00  0.00            
ATOM   1725  CA  PRO   120      72.549 111.509  55.191  1.00  0.00            
ATOM   1726  HA  PRO   120      72.217 112.326  55.833  1.00  0.00            
ATOM   1727  C   PRO   120      72.042 110.164  55.709  1.00  0.00            
ATOM   1728  O   PRO   120      72.395 109.059  55.223  1.00  0.00            
ATOM   1729  N   ASP   121      71.250 110.220  56.829  1.00  0.00            
ATOM   1730  H   ASP   121      70.768 111.082  57.043  1.00  0.00            
ATOM   1731  CA  ASP   121      70.737 108.981  57.502  1.00  0.00            
ATOM   1732  HA  ASP   121      70.291 109.274  58.452  1.00  0.00            
ATOM   1733  CB  ASP   121      69.598 108.420  56.561  1.00  0.00            
ATOM   1734  HB1 ASP   121      69.180 107.527  57.027  1.00  0.00            
ATOM   1735  HB2 ASP   121      70.086 107.991  55.685  1.00  0.00            
ATOM   1736  CG  ASP   121      68.472 109.343  55.971  1.00  0.00            
ATOM   1737  OD1 ASP   121      67.611 108.914  55.164  1.00  0.00            
ATOM   1738  OD2 ASP   121      68.270 110.472  56.506  1.00  0.00            
ATOM   1739  C   ASP   121      71.886 107.997  57.892  1.00  0.00            
ATOM   1740  O   ASP   121      71.746 106.811  57.551  1.00  0.00            
ATOM   1741  N   ASN   122      72.970 108.413  58.564  1.00  0.00            
ATOM   1742  H   ASN   122      73.017 109.357  58.920  1.00  0.00            
ATOM   1743  CA  ASN   122      74.133 107.475  58.847  1.00  0.00            
ATOM   1744  HA  ASN   122      73.641 106.504  58.903  1.00  0.00            
ATOM   1745  CB  ASN   122      75.144 107.540  57.658  1.00  0.00            
ATOM   1746  HB1 ASN   122      75.779 108.424  57.725  1.00  0.00            
ATOM   1747  HB2 ASN   122      74.624 107.510  56.700  1.00  0.00            
ATOM   1748  CG  ASN   122      76.035 106.349  57.741  1.00  0.00            
ATOM   1749  OD1 ASN   122      75.738 105.257  58.175  1.00  0.00            
ATOM   1750  ND2 ASN   122      77.168 106.525  57.232  1.00  0.00            
ATOM   1751 HD21 ASN   122      77.541 107.464  57.256  1.00  0.00            
ATOM   1752 HD22 ASN   122      77.782 105.723  57.190  1.00  0.00            
ATOM   1753  C   ASN   122      74.700 107.689  60.257  1.00  0.00            
ATOM   1754  O   ASN   122      75.859 108.130  60.431  1.00  0.00            
ATOM   1755  N   GLU   123      73.820 107.558  61.207  1.00  0.00            
ATOM   1756  H   GLU   123      72.905 107.165  61.041  1.00  0.00            
ATOM   1757  CA  GLU   123      73.993 107.922  62.644  1.00  0.00            
ATOM   1758  HA  GLU   123      74.320 108.960  62.688  1.00  0.00            
ATOM   1759  CB  GLU   123      72.701 108.020  63.451  1.00  0.00            
ATOM   1760  HB1 GLU   123      72.937 108.265  64.486  1.00  0.00            
ATOM   1761  HB2 GLU   123      72.189 107.062  63.542  1.00  0.00            
ATOM   1762  CG  GLU   123      71.690 109.088  62.954  1.00  0.00            
ATOM   1763  HG1 GLU   123      70.860 109.097  63.660  1.00  0.00            
ATOM   1764  HG2 GLU   123      71.347 108.848  61.947  1.00  0.00            
ATOM   1765  CD  GLU   123      72.217 110.542  62.912  1.00  0.00            
ATOM   1766  OE1 GLU   123      71.335 111.456  62.890  1.00  0.00            
ATOM   1767  OE2 GLU   123      73.439 110.699  62.793  1.00  0.00            
ATOM   1768  C   GLU   123      75.055 107.052  63.358  1.00  0.00            
ATOM   1769  O   GLU   123      75.174 105.898  63.084  1.00  0.00            
ATOM   1770  N   ALA   124      75.725 107.654  64.402  1.00  0.00            
ATOM   1771  H   ALA   124      75.514 108.636  64.502  1.00  0.00            
ATOM   1772  CA  ALA   124      76.462 107.068  65.471  1.00  0.00            
ATOM   1773  HA  ALA   124      77.445 106.709  65.166  1.00  0.00            
ATOM   1774  CB  ALA   124      76.675 108.187  66.520  1.00  0.00            
ATOM   1775  HB1 ALA   124      77.393 108.959  66.243  1.00  0.00            
ATOM   1776  HB2 ALA   124      75.733 108.666  66.785  1.00  0.00            
ATOM   1777  HB3 ALA   124      77.152 107.743  67.395  1.00  0.00            
ATOM   1778  C   ALA   124      75.667 105.866  66.050  1.00  0.00            
ATOM   1779  O   ALA   124      74.487 105.978  66.167  1.00  0.00            
ATOM   1780  N   TYR   125      76.297 104.744  66.457  1.00  0.00            
ATOM   1781  H   TYR   125      77.305 104.774  66.495  1.00  0.00            
ATOM   1782  CA  TYR   125      75.650 103.739  67.286  1.00  0.00            
ATOM   1783  HA  TYR   125      74.634 103.806  66.899  1.00  0.00            
ATOM   1784  CB  TYR   125      76.159 102.341  66.981  1.00  0.00            
ATOM   1785  HB1 TYR   125      75.758 101.660  67.732  1.00  0.00            
ATOM   1786  HB2 TYR   125      77.236 102.314  67.146  1.00  0.00            
ATOM   1787  CG  TYR   125      75.770 101.780  65.576  1.00  0.00            
ATOM   1788  CD1 TYR   125      76.622 102.061  64.461  1.00  0.00            
ATOM   1789  HD1 TYR   125      77.496 102.670  64.641  1.00  0.00            
ATOM   1790  CE1 TYR   125      76.199 101.672  63.192  1.00  0.00            
ATOM   1791  HE1 TYR   125      76.838 101.970  62.374  1.00  0.00            
ATOM   1792  CZ  TYR   125      74.923 101.046  63.011  1.00  0.00            
ATOM   1793  OH  TYR   125      74.447 100.729  61.770  1.00  0.00            
ATOM   1794  HH  TYR   125      74.860 101.214  61.052  1.00  0.00            
ATOM   1795  CE2 TYR   125      74.127 100.806  64.139  1.00  0.00            
ATOM   1796  HE2 TYR   125      73.230 100.213  64.050  1.00  0.00            
ATOM   1797  CD2 TYR   125      74.552 101.136  65.433  1.00  0.00            
ATOM   1798  HD2 TYR   125      73.921 100.866  66.268  1.00  0.00            
ATOM   1799  C   TYR   125      75.482 104.160  68.728  1.00  0.00            
ATOM   1800  O   TYR   125      76.450 104.674  69.302  1.00  0.00            
ATOM   1801  N   GLU   126      74.348 103.920  69.403  1.00  0.00            
ATOM   1802  H   GLU   126      73.615 103.478  68.867  1.00  0.00            
ATOM   1803  CA  GLU   126      74.061 104.213  70.813  1.00  0.00            
ATOM   1804  HA  GLU   126      74.423 105.241  70.862  1.00  0.00            
ATOM   1805  CB  GLU   126      72.526 104.174  71.142  1.00  0.00            
ATOM   1806  HB1 GLU   126      72.385 104.218  72.222  1.00  0.00            
ATOM   1807  HB2 GLU   126      72.090 103.231  70.812  1.00  0.00            
ATOM   1808  CG  GLU   126      71.828 105.317  70.508  1.00  0.00            
ATOM   1809  HG1 GLU   126      71.665 105.101  69.452  1.00  0.00            
ATOM   1810  HG2 GLU   126      72.437 106.221  70.529  1.00  0.00            
ATOM   1811  CD  GLU   126      70.430 105.750  71.108  1.00  0.00            
ATOM   1812  OE1 GLU   126      69.800 106.556  70.415  1.00  0.00            
ATOM   1813  OE2 GLU   126      70.138 105.498  72.294  1.00  0.00            
ATOM   1814  C   GLU   126      74.972 103.464  71.852  1.00  0.00            
ATOM   1815  O   GLU   126      75.381 102.315  71.674  1.00  0.00            
ATOM   1816  N   MET   127      75.210 104.129  72.932  1.00  0.00            
ATOM   1817  H   MET   127      74.838 105.060  73.054  1.00  0.00            
ATOM   1818  CA  MET   127      75.845 103.548  74.138  1.00  0.00            
ATOM   1819  HA  MET   127      76.774 103.026  73.910  1.00  0.00            
ATOM   1820  CB  MET   127      76.081 104.643  75.187  1.00  0.00            
ATOM   1821  HB1 MET   127      76.216 104.233  76.188  1.00  0.00            
ATOM   1822  HB2 MET   127      75.260 105.359  75.203  1.00  0.00            
ATOM   1823  CG  MET   127      77.315 105.493  74.876  1.00  0.00            
ATOM   1824  HG1 MET   127      77.496 106.311  75.574  1.00  0.00            
ATOM   1825  HG2 MET   127      77.186 105.909  73.877  1.00  0.00            
ATOM   1826  SD  MET   127      78.880 104.483  74.763  1.00  0.00            
ATOM   1827  CE  MET   127      79.797 105.433  73.433  1.00  0.00            
ATOM   1828  HE1 MET   127      80.208 106.273  73.993  1.00  0.00            
ATOM   1829  HE2 MET   127      80.619 104.986  72.872  1.00  0.00            
ATOM   1830  HE3 MET   127      79.040 105.747  72.716  1.00  0.00            
ATOM   1831  C   MET   127      74.915 102.445  74.733  1.00  0.00            
ATOM   1832  O   MET   127      73.705 102.665  74.926  1.00  0.00            
ATOM   1833  N   PRO   128      75.366 101.175  75.006  1.00  0.00            
ATOM   1834  CD  PRO   128      76.546 100.555  74.510  1.00  0.00            
ATOM   1835  HD1 PRO   128      77.430 100.675  75.136  1.00  0.00            
ATOM   1836  HD2 PRO   128      76.585 100.941  73.492  1.00  0.00            
ATOM   1837  CG  PRO   128      76.244  99.070  74.448  1.00  0.00            
ATOM   1838  HG1 PRO   128      77.206  98.562  74.375  1.00  0.00            
ATOM   1839  HG2 PRO   128      75.458  98.928  73.707  1.00  0.00            
ATOM   1840  CB  PRO   128      75.472  98.968  75.792  1.00  0.00            
ATOM   1841  HB1 PRO   128      76.206  98.969  76.597  1.00  0.00            
ATOM   1842  HB2 PRO   128      74.884  98.061  75.934  1.00  0.00            
ATOM   1843  CA  PRO   128      74.630 100.218  75.867  1.00  0.00            
ATOM   1844  HA  PRO   128      73.646  99.999  75.451  1.00  0.00            
ATOM   1845  C   PRO   128      74.408 100.748  77.253  1.00  0.00            
ATOM   1846  O   PRO   128      75.070 101.764  77.696  1.00  0.00            
ATOM   1847  N   SER   129      73.607 100.120  78.138  1.00  0.00            
ATOM   1848  H   SER   129      73.202  99.232  77.877  1.00  0.00            
ATOM   1849  CA  SER   129      73.618 100.234  79.558  1.00  0.00            
ATOM   1850  HA  SER   129      73.494 101.293  79.784  1.00  0.00            
ATOM   1851  CB  SER   129      72.484  99.365  80.206  1.00  0.00            
ATOM   1852  HB1 SER   129      72.467  99.466  81.291  1.00  0.00            
ATOM   1853  HB2 SER   129      72.682  98.318  79.976  1.00  0.00            
ATOM   1854  OG  SER   129      71.217  99.779  79.731  1.00  0.00            
ATOM   1855  HG  SER   129      70.527  99.618  80.378  1.00  0.00            
ATOM   1856  C   SER   129      74.944  99.853  80.206  1.00  0.00            
ATOM   1857  O   SER   129      75.220  98.662  80.246  1.00  0.00            
ATOM   1858  N   GLU   130      75.683 100.828  80.745  1.00  0.00            
ATOM   1859  H   GLU   130      75.396 101.795  80.677  1.00  0.00            
ATOM   1860  CA  GLU   130      77.036 100.770  81.401  1.00  0.00            
ATOM   1861  HA  GLU   130      77.315 101.784  81.690  1.00  0.00            
ATOM   1862  CB  GLU   130      77.081  99.924  82.746  1.00  0.00            
ATOM   1863  HB1 GLU   130      78.004 100.191  83.261  1.00  0.00            
ATOM   1864  HB2 GLU   130      77.193  98.889  82.423  1.00  0.00            
ATOM   1865  CG  GLU   130      75.894 100.148  83.776  1.00  0.00            
ATOM   1866  HG1 GLU   130      74.888  99.953  83.406  1.00  0.00            
ATOM   1867  HG2 GLU   130      76.032 101.158  84.164  1.00  0.00            
ATOM   1868  CD  GLU   130      75.832  99.134  84.959  1.00  0.00            
ATOM   1869  OE1 GLU   130      74.818  98.517  85.373  1.00  0.00            
ATOM   1870  OE2 GLU   130      76.969  98.766  85.388  1.00  0.00            
ATOM   1871  C   GLU   130      78.265 100.394  80.539  1.00  0.00            
ATOM   1872  O   GLU   130      79.261 101.165  80.608  1.00  0.00            
ATOM   1873  N   GLU   131      78.139  99.379  79.607  1.00  0.00            
ATOM   1874  H   GLU   131      77.223  98.962  79.517  1.00  0.00            
ATOM   1875  CA  GLU   131      79.288  98.905  78.877  1.00  0.00            
ATOM   1876  HA  GLU   131      80.025  98.664  79.643  1.00  0.00            
ATOM   1877  CB  GLU   131      78.947  97.632  78.144  1.00  0.00            
ATOM   1878  HB1 GLU   131      79.823  97.149  77.713  1.00  0.00            
ATOM   1879  HB2 GLU   131      78.277  97.965  77.350  1.00  0.00            
ATOM   1880  CG  GLU   131      78.229  96.608  79.042  1.00  0.00            
ATOM   1881  HG1 GLU   131      77.783  95.922  78.322  1.00  0.00            
ATOM   1882  HG2 GLU   131      77.379  97.065  79.549  1.00  0.00            
ATOM   1883  CD  GLU   131      79.155  95.950  80.086  1.00  0.00            
ATOM   1884  OE1 GLU   131      80.335  96.256  80.150  1.00  0.00            
ATOM   1885  OE2 GLU   131      78.642  95.027  80.747  1.00  0.00            
ATOM   1886  C   GLU   131      79.804 100.005  77.962  1.00  0.00            
ATOM   1887  O   GLU   131      79.217 100.308  76.936  1.00  0.00            
ATOM   1888  N   GLY   132      80.957 100.569  78.351  1.00  0.00            
ATOM   1889  H   GLY   132      81.444 100.140  79.125  1.00  0.00            
ATOM   1890  CA  GLY   132      81.659 101.494  77.504  1.00  0.00            
ATOM   1891  HA1 GLY   132      81.476 101.398  76.433  1.00  0.00            
ATOM   1892  HA2 GLY   132      82.710 101.308  77.725  1.00  0.00            
ATOM   1893  C   GLY   132      81.253 102.960  77.895  1.00  0.00            
ATOM   1894  O   GLY   132      81.564 103.856  77.132  1.00  0.00            
ATOM   1895  N   TYR   133      80.748 103.247  79.108  1.00  0.00            
ATOM   1896  H   TYR   133      80.300 102.545  79.679  1.00  0.00            
ATOM   1897  CA  TYR   133      80.817 104.501  79.875  1.00  0.00            
ATOM   1898  HA  TYR   133      80.182 105.296  79.483  1.00  0.00            
ATOM   1899  CB  TYR   133      80.296 104.342  81.321  1.00  0.00            
ATOM   1900  HB1 TYR   133      80.831 103.545  81.837  1.00  0.00            
ATOM   1901  HB2 TYR   133      79.260 104.006  81.260  1.00  0.00            
ATOM   1902  CG  TYR   133      80.260 105.565  82.218  1.00  0.00            
ATOM   1903  CD1 TYR   133      81.294 105.621  83.201  1.00  0.00            
ATOM   1904  HD1 TYR   133      82.049 104.872  83.391  1.00  0.00            
ATOM   1905  CE1 TYR   133      81.343 106.773  84.013  1.00  0.00            
ATOM   1906  HE1 TYR   133      82.032 106.786  84.844  1.00  0.00            
ATOM   1907  CZ  TYR   133      80.450 107.868  83.763  1.00  0.00            
ATOM   1908  OH  TYR   133      80.623 109.074  84.411  1.00  0.00            
ATOM   1909  HH  TYR   133      81.242 109.070  85.145  1.00  0.00            
ATOM   1910  CE2 TYR   133      79.536 107.782  82.765  1.00  0.00            
ATOM   1911  HE2 TYR   133      78.857 108.616  82.671  1.00  0.00            
ATOM   1912  CD2 TYR   133      79.374 106.647  81.928  1.00  0.00            
ATOM   1913  HD2 TYR   133      78.686 106.562  81.100  1.00  0.00            
ATOM   1914  C   TYR   133      82.234 105.075  79.990  1.00  0.00            
ATOM   1915  O   TYR   133      83.124 104.421  80.582  1.00  0.00            
ATOM   1916  N   GLN   134      82.475 106.205  79.308  1.00  0.00            
ATOM   1917  H   GLN   134      81.640 106.672  78.983  1.00  0.00            
ATOM   1918  CA  GLN   134      83.793 106.928  79.106  1.00  0.00            
ATOM   1919  HA  GLN   134      83.629 107.611  78.273  1.00  0.00            
ATOM   1920  CB  GLN   134      84.150 107.831  80.317  1.00  0.00            
ATOM   1921  HB1 GLN   134      85.040 108.405  80.062  1.00  0.00            
ATOM   1922  HB2 GLN   134      84.223 107.175  81.185  1.00  0.00            
ATOM   1923  CG  GLN   134      83.096 108.970  80.628  1.00  0.00            
ATOM   1924  HG1 GLN   134      82.201 108.499  81.035  1.00  0.00            
ATOM   1925  HG2 GLN   134      82.878 109.450  79.674  1.00  0.00            
ATOM   1926  CD  GLN   134      83.573 110.055  81.571  1.00  0.00            
ATOM   1927  OE1 GLN   134      84.723 110.144  81.886  1.00  0.00            
ATOM   1928  NE2 GLN   134      82.723 110.881  82.106  1.00  0.00            
ATOM   1929 HE21 GLN   134      81.716 110.846  82.038  1.00  0.00            
ATOM   1930 HE22 GLN   134      83.168 111.314  82.902  1.00  0.00            
ATOM   1931  C   GLN   134      84.931 105.986  78.666  1.00  0.00            
ATOM   1932  O   GLN   134      85.996 105.942  79.329  1.00  0.00            
ATOM   1933  N   ASP   135      84.719 105.247  77.562  1.00  0.00            
ATOM   1934  H   ASP   135      83.902 105.426  76.996  1.00  0.00            
ATOM   1935  CA  ASP   135      85.535 104.164  77.090  1.00  0.00            
ATOM   1936  HA  ASP   135      85.886 103.631  77.973  1.00  0.00            
ATOM   1937  CB  ASP   135      84.746 103.341  76.033  1.00  0.00            
ATOM   1938  HB1 ASP   135      83.881 102.898  76.527  1.00  0.00            
ATOM   1939  HB2 ASP   135      85.408 102.522  75.750  1.00  0.00            
ATOM   1940  CG  ASP   135      84.256 104.071  74.797  1.00  0.00            
ATOM   1941  OD1 ASP   135      83.933 103.317  73.876  1.00  0.00            
ATOM   1942  OD2 ASP   135      84.207 105.343  74.707  1.00  0.00            
ATOM   1943  C   ASP   135      86.907 104.579  76.593  1.00  0.00            
ATOM   1944  O   ASP   135      87.793 103.742  76.602  1.00  0.00            
ATOM   1945  N   TYR   136      87.144 105.826  76.216  1.00  0.00            
ATOM   1946  H   TYR   136      86.383 106.416  75.911  1.00  0.00            
ATOM   1947  CA  TYR   136      88.488 106.405  75.832  1.00  0.00            
ATOM   1948  HA  TYR   136      88.970 105.788  75.074  1.00  0.00            
ATOM   1949  CB  TYR   136      88.236 107.795  75.155  1.00  0.00            
ATOM   1950  HB1 TYR   136      87.804 107.698  74.159  1.00  0.00            
ATOM   1951  HB2 TYR   136      89.221 108.253  75.077  1.00  0.00            
ATOM   1952  CG  TYR   136      87.339 108.764  75.848  1.00  0.00            
ATOM   1953  CD1 TYR   136      87.832 109.415  76.966  1.00  0.00            
ATOM   1954  HD1 TYR   136      88.890 109.388  77.184  1.00  0.00            
ATOM   1955  CE1 TYR   136      87.096 110.268  77.801  1.00  0.00            
ATOM   1956  HE1 TYR   136      87.476 110.841  78.634  1.00  0.00            
ATOM   1957  CZ  TYR   136      85.838 110.625  77.323  1.00  0.00            
ATOM   1958  OH  TYR   136      85.163 111.531  78.075  1.00  0.00            
ATOM   1959  HH  TYR   136      85.712 112.035  78.680  1.00  0.00            
ATOM   1960  CE2 TYR   136      85.245 109.959  76.185  1.00  0.00            
ATOM   1961  HE2 TYR   136      84.203 110.121  75.951  1.00  0.00            
ATOM   1962  CD2 TYR   136      86.013 109.080  75.444  1.00  0.00            
ATOM   1963  HD2 TYR   136      85.517 108.451  74.719  1.00  0.00            
ATOM   1964  C   TYR   136      89.568 106.391  76.995  1.00  0.00            
ATOM   1965  O   TYR   136      90.673 106.780  76.710  1.00  0.00            
ATOM   1966  N   GLU   137      89.200 106.099  78.268  1.00  0.00            
ATOM   1967  H   GLU   137      88.248 105.846  78.490  1.00  0.00            
ATOM   1968  CA  GLU   137      90.105 106.144  79.427  1.00  0.00            
ATOM   1969  HA  GLU   137      89.489 105.938  80.303  1.00  0.00            
ATOM   1970  CB  GLU   137      91.225 105.099  79.473  1.00  0.00            
ATOM   1971  HB1 GLU   137      92.016 105.423  80.150  1.00  0.00            
ATOM   1972  HB2 GLU   137      91.698 105.002  78.496  1.00  0.00            
ATOM   1973  CG  GLU   137      90.745 103.692  79.748  1.00  0.00            
ATOM   1974  HG1 GLU   137      90.233 103.298  78.870  1.00  0.00            
ATOM   1975  HG2 GLU   137      89.963 103.716  80.507  1.00  0.00            
ATOM   1976  CD  GLU   137      91.841 102.728  80.069  1.00  0.00            
ATOM   1977  OE1 GLU   137      92.985 102.918  79.690  1.00  0.00            
ATOM   1978  OE2 GLU   137      91.509 101.731  80.725  1.00  0.00            
ATOM   1979  C   GLU   137      90.584 107.594  79.779  1.00  0.00            
ATOM   1980  O   GLU   137      91.720 107.887  79.437  1.00  0.00            
ATOM   1981  N   PRO   138      89.770 108.436  80.464  1.00  0.00            
ATOM   1982  CD  PRO   138      88.438 108.133  80.817  1.00  0.00            
ATOM   1983  HD1 PRO   138      88.451 107.262  81.473  1.00  0.00            
ATOM   1984  HD2 PRO   138      87.871 107.867  79.925  1.00  0.00            
ATOM   1985  CG  PRO   138      87.928 109.259  81.641  1.00  0.00            
ATOM   1986  HG1 PRO   138      87.841 109.039  82.705  1.00  0.00            
ATOM   1987  HG2 PRO   138      86.990 109.591  81.197  1.00  0.00            
ATOM   1988  CB  PRO   138      88.891 110.402  81.428  1.00  0.00            
ATOM   1989  HB1 PRO   138      89.093 111.025  82.299  1.00  0.00            
ATOM   1990  HB2 PRO   138      88.600 111.011  80.572  1.00  0.00            
ATOM   1991  CA  PRO   138      90.173 109.759  80.994  1.00  0.00            
ATOM   1992  HA  PRO   138      90.684 110.309  80.204  1.00  0.00            
ATOM   1993  C   PRO   138      91.288 109.591  82.019  1.00  0.00            
ATOM   1994  O   PRO   138      91.395 108.577  82.695  1.00  0.00            
ATOM   1995  N   GLU   139      91.990 110.701  82.260  1.00  0.00            
ATOM   1996  H   GLU   139      91.913 111.530  81.687  1.00  0.00            
ATOM   1997  CA  GLU   139      92.836 110.773  83.430  1.00  0.00            
ATOM   1998  HA  GLU   139      92.704 109.926  84.103  1.00  0.00            
ATOM   1999  CB  GLU   139      94.291 110.560  83.047  1.00  0.00            
ATOM   2000  HB1 GLU   139      94.966 110.976  83.795  1.00  0.00            
ATOM   2001  HB2 GLU   139      94.548 111.053  82.109  1.00  0.00            
ATOM   2002  CG  GLU   139      94.689 109.063  83.019  1.00  0.00            
ATOM   2003  HG1 GLU   139      95.692 109.052  82.591  1.00  0.00            
ATOM   2004  HG2 GLU   139      93.980 108.518  82.395  1.00  0.00            
ATOM   2005  CD  GLU   139      94.609 108.236  84.331  1.00  0.00            
ATOM   2006  OE1 GLU   139      94.886 107.003  84.290  1.00  0.00            
ATOM   2007  OE2 GLU   139      94.168 108.842  85.365  1.00  0.00            
ATOM   2008  C   GLU   139      92.581 112.000  84.248  1.00  0.00            
ATOM   2009  O   GLU   139      92.513 113.106  83.669  1.00  0.00            
ATOM   2010  N   ALA   140      92.682 111.867  85.558  1.00  0.00            
ATOM   2011  H   ALA   140      92.682 110.953  85.987  1.00  0.00            
ATOM   2012  CA  ALA   140      92.688 112.994  86.581  1.00  0.00            
ATOM   2013  HA  ALA   140      92.027 113.811  86.291  1.00  0.00            
ATOM   2014  CB  ALA   140      92.124 112.361  87.863  1.00  0.00            
ATOM   2015  HB1 ALA   140      92.729 111.480  88.081  1.00  0.00            
ATOM   2016  HB2 ALA   140      92.296 113.025  88.710  1.00  0.00            
ATOM   2017  HB3 ALA   140      91.062 112.118  87.824  1.00  0.00            
ATOM   2018  C   ALA   140      94.012 113.771  86.830  1.00  0.00            
ATOM   2019  OC1 ALA   140      95.071 113.119  86.815  1.00  0.00            
ATOM   2020  OC2 ALA   140      93.939 114.986  87.020  1.00  0.00            
TER
ENDMDL
