# Supplementary material for: Impact of Phosphorylation on the Physiological Form of Human alpha-Synuclein in Aqueous Solution
Source: J Chem Inf Model. 2024 Oct 28;64(21):8215–26. doi: 10.1021/acs.jcim.4c01172 (PMC11558680; doi:10.1021/acs.jcim.4c01172)
Supplement: Supplementary file 2 — ci4c01172_si_003.zip [file ci4c01172_si_003.zip › AS/AS_19.pdb]

REMARK    GENERATED BY TRJCONV
TITLE     MDANALYSIS FRAME 0: Created by PDBWriter in water
REMARK    THIS IS A SIMULATION BOX
CRYST1  137.507  137.507  140.647  60.74  60.74  90.00 P 1           1
MODEL        1
ATOM      1  CH3 ACE     0      82.107  94.632  59.701  1.00  0.00            
ATOM      2 HH31 ACE     0      82.032  95.688  59.443  1.00  0.00            
ATOM      3 HH32 ACE     0      82.263  94.060  58.786  1.00  0.00            
ATOM      4 HH33 ACE     0      81.274  94.226  60.276  1.00  0.00            
ATOM      5  C   ACE     0      83.382  94.460  60.555  1.00  0.00            
ATOM      6  O   ACE     0      84.344  95.168  60.270  1.00  0.00            
ATOM      7  N   MET     1      83.469  93.500  61.515  1.00  0.00            
ATOM      8  H   MET     1      82.734  92.812  61.607  1.00  0.00            
ATOM      9  CA  MET     1      84.705  93.244  62.243  1.00  0.00            
ATOM     10  HA  MET     1      84.966  94.252  62.567  1.00  0.00            
ATOM     11  CB  MET     1      84.451  92.344  63.426  1.00  0.00            
ATOM     12  HB1 MET     1      84.039  91.405  63.057  1.00  0.00            
ATOM     13  HB2 MET     1      83.753  92.873  64.074  1.00  0.00            
ATOM     14  CG  MET     1      85.725  92.087  64.354  1.00  0.00            
ATOM     15  HG1 MET     1      86.295  92.976  64.624  1.00  0.00            
ATOM     16  HG2 MET     1      86.388  91.471  63.747  1.00  0.00            
ATOM     17  SD  MET     1      85.157  91.264  65.854  1.00  0.00            
ATOM     18  CE  MET     1      86.698  91.197  66.802  1.00  0.00            
ATOM     19  HE1 MET     1      86.740  90.543  67.673  1.00  0.00            
ATOM     20  HE2 MET     1      87.545  90.965  66.157  1.00  0.00            
ATOM     21  HE3 MET     1      86.897  92.213  67.144  1.00  0.00            
ATOM     22  C   MET     1      85.913  92.733  61.449  1.00  0.00            
ATOM     23  O   MET     1      87.021  93.170  61.762  1.00  0.00            
ATOM     24  N   ASP     2      85.748  91.888  60.351  1.00  0.00            
ATOM     25  H   ASP     2      84.852  91.657  59.948  1.00  0.00            
ATOM     26  CA  ASP     2      86.879  91.289  59.550  1.00  0.00            
ATOM     27  HA  ASP     2      87.557  90.811  60.258  1.00  0.00            
ATOM     28  CB  ASP     2      86.502  90.253  58.523  1.00  0.00            
ATOM     29  HB1 ASP     2      85.954  90.664  57.675  1.00  0.00            
ATOM     30  HB2 ASP     2      85.924  89.484  59.036  1.00  0.00            
ATOM     31  CG  ASP     2      87.691  89.456  57.915  1.00  0.00            
ATOM     32  OD1 ASP     2      87.757  89.418  56.663  1.00  0.00            
ATOM     33  OD2 ASP     2      88.353  88.745  58.715  1.00  0.00            
ATOM     34  C   ASP     2      87.840  92.351  59.026  1.00  0.00            
ATOM     35  O   ASP     2      89.059  92.213  59.318  1.00  0.00            
ATOM     36  N   VAL     3      87.402  93.307  58.220  1.00  0.00            
ATOM     37  H   VAL     3      86.446  93.312  57.895  1.00  0.00            
ATOM     38  CA  VAL     3      88.255  94.399  57.635  1.00  0.00            
ATOM     39  HA  VAL     3      89.038  93.802  57.169  1.00  0.00            
ATOM     40  CB  VAL     3      87.540  95.105  56.506  1.00  0.00            
ATOM     41  HB  VAL     3      87.043  94.358  55.886  1.00  0.00            
ATOM     42  CG1 VAL     3      86.437  96.086  57.053  1.00  0.00            
ATOM     43 HG11 VAL     3      86.044  96.761  56.294  1.00  0.00            
ATOM     44 HG12 VAL     3      85.581  95.529  57.434  1.00  0.00            
ATOM     45 HG13 VAL     3      86.714  96.718  57.897  1.00  0.00            
ATOM     46  CG2 VAL     3      88.352  95.937  55.486  1.00  0.00            
ATOM     47 HG21 VAL     3      89.139  95.367  54.991  1.00  0.00            
ATOM     48 HG22 VAL     3      87.758  96.282  54.640  1.00  0.00            
ATOM     49 HG23 VAL     3      88.768  96.785  56.031  1.00  0.00            
ATOM     50  C   VAL     3      88.873  95.396  58.715  1.00  0.00            
ATOM     51  O   VAL     3      89.923  96.020  58.517  1.00  0.00            
ATOM     52  N   PHE     4      88.127  95.477  59.831  1.00  0.00            
ATOM     53  H   PHE     4      87.289  94.913  59.860  1.00  0.00            
ATOM     54  CA  PHE     4      88.561  96.275  60.997  1.00  0.00            
ATOM     55  HA  PHE     4      88.880  97.232  60.583  1.00  0.00            
ATOM     56  CB  PHE     4      87.520  96.649  62.012  1.00  0.00            
ATOM     57  HB1 PHE     4      87.167  95.653  62.278  1.00  0.00            
ATOM     58  HB2 PHE     4      86.711  97.142  61.474  1.00  0.00            
ATOM     59  CG  PHE     4      87.913  97.415  63.205  1.00  0.00            
ATOM     60  CD1 PHE     4      87.445  97.065  64.524  1.00  0.00            
ATOM     61  HD1 PHE     4      86.797  96.208  64.634  1.00  0.00            
ATOM     62  CE1 PHE     4      87.929  97.804  65.647  1.00  0.00            
ATOM     63  HE1 PHE     4      87.615  97.575  66.655  1.00  0.00            
ATOM     64  CZ  PHE     4      88.824  98.877  65.439  1.00  0.00            
ATOM     65  HZ  PHE     4      89.331  99.291  66.298  1.00  0.00            
ATOM     66  CE2 PHE     4      89.199  99.206  64.138  1.00  0.00            
ATOM     67  HE2 PHE     4      89.881 100.012  63.908  1.00  0.00            
ATOM     68  CD2 PHE     4      88.702  98.554  63.038  1.00  0.00            
ATOM     69  HD2 PHE     4      88.971  98.823  62.027  1.00  0.00            
ATOM     70  C   PHE     4      89.795  95.690  61.602  1.00  0.00            
ATOM     71  O   PHE     4      90.863  96.295  61.604  1.00  0.00            
ATOM     72  N   MET     5      89.769  94.433  62.091  1.00  0.00            
ATOM     73  H   MET     5      88.937  93.877  61.950  1.00  0.00            
ATOM     74  CA  MET     5      90.984  93.723  62.484  1.00  0.00            
ATOM     75  HA  MET     5      91.423  94.295  63.300  1.00  0.00            
ATOM     76  CB  MET     5      90.587  92.338  62.964  1.00  0.00            
ATOM     77  HB1 MET     5      91.534  91.885  63.260  1.00  0.00            
ATOM     78  HB2 MET     5      90.121  91.803  62.137  1.00  0.00            
ATOM     79  CG  MET     5      89.665  92.163  64.206  1.00  0.00            
ATOM     80  HG1 MET     5      89.519  91.085  64.284  1.00  0.00            
ATOM     81  HG2 MET     5      88.741  92.610  63.840  1.00  0.00            
ATOM     82  SD  MET     5      90.122  92.903  65.868  1.00  0.00            
ATOM     83  CE  MET     5      91.664  91.898  66.229  1.00  0.00            
ATOM     84  HE1 MET     5      92.224  92.432  66.996  1.00  0.00            
ATOM     85  HE2 MET     5      91.458  90.873  66.537  1.00  0.00            
ATOM     86  HE3 MET     5      92.243  91.875  65.305  1.00  0.00            
ATOM     87  C   MET     5      92.072  93.700  61.416  1.00  0.00            
ATOM     88  O   MET     5      93.241  94.022  61.724  1.00  0.00            
ATOM     89  N   LYS     6      91.761  93.416  60.154  1.00  0.00            
ATOM     90  H   LYS     6      90.847  93.043  59.945  1.00  0.00            
ATOM     91  CA  LYS     6      92.734  93.474  59.090  1.00  0.00            
ATOM     92  HA  LYS     6      93.592  92.907  59.452  1.00  0.00            
ATOM     93  CB  LYS     6      92.284  92.906  57.705  1.00  0.00            
ATOM     94  HB1 LYS     6      93.096  93.256  57.068  1.00  0.00            
ATOM     95  HB2 LYS     6      91.348  93.301  57.311  1.00  0.00            
ATOM     96  CG  LYS     6      92.189  91.408  57.914  1.00  0.00            
ATOM     97  HG1 LYS     6      91.545  91.058  58.721  1.00  0.00            
ATOM     98  HG2 LYS     6      93.242  91.145  58.007  1.00  0.00            
ATOM     99  CD  LYS     6      91.522  90.852  56.690  1.00  0.00            
ATOM    100  HD1 LYS     6      92.129  91.095  55.818  1.00  0.00            
ATOM    101  HD2 LYS     6      90.613  91.438  56.555  1.00  0.00            
ATOM    102  CE  LYS     6      91.215  89.358  56.620  1.00  0.00            
ATOM    103  HE1 LYS     6      90.625  89.183  55.720  1.00  0.00            
ATOM    104  HE2 LYS     6      90.606  89.216  57.512  1.00  0.00            
ATOM    105  NZ  LYS     6      92.339  88.539  56.750  1.00  0.00            
ATOM    106  HZ1 LYS     6      93.159  88.763  56.204  1.00  0.00            
ATOM    107  HZ2 LYS     6      92.563  88.384  57.723  1.00  0.00            
ATOM    108  HZ3 LYS     6      92.009  87.632  56.452  1.00  0.00            
ATOM    109  C   LYS     6      93.417  94.858  58.937  1.00  0.00            
ATOM    110  O   LYS     6      94.624  94.848  58.861  1.00  0.00            
ATOM    111  N   GLY     7      92.753  96.024  59.060  1.00  0.00            
ATOM    112  H   GLY     7      91.744  95.978  59.027  1.00  0.00            
ATOM    113  CA  GLY     7      93.318  97.320  59.187  1.00  0.00            
ATOM    114  HA1 GLY     7      92.449  97.973  59.258  1.00  0.00            
ATOM    115  HA2 GLY     7      93.917  97.551  58.306  1.00  0.00            
ATOM    116  C   GLY     7      94.252  97.645  60.334  1.00  0.00            
ATOM    117  O   GLY     7      95.232  98.340  60.153  1.00  0.00            
ATOM    118  N   LEU     8      94.016  96.950  61.471  1.00  0.00            
ATOM    119  H   LEU     8      93.190  96.369  61.450  1.00  0.00            
ATOM    120  CA  LEU     8      94.851  97.109  62.638  1.00  0.00            
ATOM    121  HA  LEU     8      95.079  98.174  62.686  1.00  0.00            
ATOM    122  CB  LEU     8      94.046  96.787  63.957  1.00  0.00            
ATOM    123  HB1 LEU     8      94.761  96.684  64.774  1.00  0.00            
ATOM    124  HB2 LEU     8      93.574  95.821  63.780  1.00  0.00            
ATOM    125  CG  LEU     8      93.061  97.831  64.435  1.00  0.00            
ATOM    126  HG  LEU     8      92.326  98.221  63.731  1.00  0.00            
ATOM    127  CD1 LEU     8      92.323  97.308  65.658  1.00  0.00            
ATOM    128 HD11 LEU     8      91.746  98.117  66.107  1.00  0.00            
ATOM    129 HD12 LEU     8      91.552  96.579  65.408  1.00  0.00            
ATOM    130 HD13 LEU     8      92.885  97.032  66.550  1.00  0.00            
ATOM    131  CD2 LEU     8      93.924  99.039  64.939  1.00  0.00            
ATOM    132 HD21 LEU     8      93.250  99.790  65.350  1.00  0.00            
ATOM    133 HD22 LEU     8      94.524  98.816  65.821  1.00  0.00            
ATOM    134 HD23 LEU     8      94.462  99.399  64.061  1.00  0.00            
ATOM    135  C   LEU     8      96.217  96.400  62.533  1.00  0.00            
ATOM    136  O   LEU     8      97.222  97.045  62.762  1.00  0.00            
ATOM    137  N   SER     9      96.279  95.067  62.348  1.00  0.00            
ATOM    138  H   SER     9      95.465  94.538  62.068  1.00  0.00            
ATOM    139  CA  SER     9      97.461  94.302  62.014  1.00  0.00            
ATOM    140  HA  SER     9      98.104  94.282  62.894  1.00  0.00            
ATOM    141  CB  SER     9      97.232  92.876  61.551  1.00  0.00            
ATOM    142  HB1 SER     9      96.693  92.257  62.268  1.00  0.00            
ATOM    143  HB2 SER     9      98.180  92.367  61.375  1.00  0.00            
ATOM    144  OG  SER     9      96.512  92.815  60.298  1.00  0.00            
ATOM    145  HG  SER     9      95.621  92.588  60.572  1.00  0.00            
ATOM    146  C   SER     9      98.317  94.943  60.929  1.00  0.00            
ATOM    147  O   SER     9      99.542  94.993  61.059  1.00  0.00            
ATOM    148  N   LYS    10      97.630  95.489  59.927  1.00  0.00            
ATOM    149  H   LYS    10      96.645  95.271  59.864  1.00  0.00            
ATOM    150  CA  LYS    10      98.334  96.186  58.839  1.00  0.00            
ATOM    151  HA  LYS    10      98.989  95.456  58.362  1.00  0.00            
ATOM    152  CB  LYS    10      97.317  96.747  57.799  1.00  0.00            
ATOM    153  HB1 LYS    10      96.768  97.580  58.239  1.00  0.00            
ATOM    154  HB2 LYS    10      96.632  95.959  57.487  1.00  0.00            
ATOM    155  CG  LYS    10      97.988  97.309  56.592  1.00  0.00            
ATOM    156  HG1 LYS    10      98.802  96.602  56.435  1.00  0.00            
ATOM    157  HG2 LYS    10      98.558  98.164  56.957  1.00  0.00            
ATOM    158  CD  LYS    10      97.061  97.643  55.450  1.00  0.00            
ATOM    159  HD1 LYS    10      96.418  98.386  55.922  1.00  0.00            
ATOM    160  HD2 LYS    10      96.483  96.778  55.127  1.00  0.00            
ATOM    161  CE  LYS    10      97.932  98.269  54.313  1.00  0.00            
ATOM    162  HE1 LYS    10      98.488  97.440  53.877  1.00  0.00            
ATOM    163  HE2 LYS    10      98.600  99.003  54.765  1.00  0.00            
ATOM    164  NZ  LYS    10      97.037  98.963  53.327  1.00  0.00            
ATOM    165  HZ1 LYS    10      97.673  99.268  52.604  1.00  0.00            
ATOM    166  HZ2 LYS    10      96.210  98.402  53.179  1.00  0.00            
ATOM    167  HZ3 LYS    10      96.829  99.805  53.844  1.00  0.00            
ATOM    168  C   LYS    10      99.168  97.402  59.434  1.00  0.00            
ATOM    169  O   LYS    10     100.346  97.433  59.130  1.00  0.00            
ATOM    170  N   ALA    11      98.557  98.335  60.217  1.00  0.00            
ATOM    171  H   ALA    11      97.556  98.310  60.345  1.00  0.00            
ATOM    172  CA  ALA    11      99.206  99.405  60.950  1.00  0.00            
ATOM    173  HA  ALA    11      99.576 100.130  60.225  1.00  0.00            
ATOM    174  CB  ALA    11      98.112 100.175  61.751  1.00  0.00            
ATOM    175  HB1 ALA    11      97.708  99.554  62.551  1.00  0.00            
ATOM    176  HB2 ALA    11      98.631 100.923  62.350  1.00  0.00            
ATOM    177  HB3 ALA    11      97.461 100.638  61.010  1.00  0.00            
ATOM    178  C   ALA    11     100.378  98.977  61.826  1.00  0.00            
ATOM    179  O   ALA    11     101.519  99.503  61.779  1.00  0.00            
ATOM    180  N   LYS    12     100.123  97.931  62.686  1.00  0.00            
ATOM    181  H   LYS    12      99.210  97.504  62.614  1.00  0.00            
ATOM    182  CA  LYS    12     101.158  97.342  63.628  1.00  0.00            
ATOM    183  HA  LYS    12     101.524  98.172  64.231  1.00  0.00            
ATOM    184  CB  LYS    12     100.525  96.237  64.536  1.00  0.00            
ATOM    185  HB1 LYS    12     101.334  95.740  65.071  1.00  0.00            
ATOM    186  HB2 LYS    12     100.103  95.424  63.946  1.00  0.00            
ATOM    187  CG  LYS    12      99.440  96.707  65.586  1.00  0.00            
ATOM    188  HG1 LYS    12      98.539  97.039  65.068  1.00  0.00            
ATOM    189  HG2 LYS    12      99.788  97.409  66.344  1.00  0.00            
ATOM    190  CD  LYS    12      98.935  95.586  66.454  1.00  0.00            
ATOM    191  HD1 LYS    12      99.789  95.204  67.012  1.00  0.00            
ATOM    192  HD2 LYS    12      98.565  94.765  65.840  1.00  0.00            
ATOM    193  CE  LYS    12      97.747  96.058  67.355  1.00  0.00            
ATOM    194  HE1 LYS    12      97.131  96.755  66.786  1.00  0.00            
ATOM    195  HE2 LYS    12      98.109  96.687  68.167  1.00  0.00            
ATOM    196  NZ  LYS    12      96.914  94.940  67.763  1.00  0.00            
ATOM    197  HZ1 LYS    12      96.578  95.028  68.711  1.00  0.00            
ATOM    198  HZ2 LYS    12      96.108  94.868  67.159  1.00  0.00            
ATOM    199  HZ3 LYS    12      97.460  94.098  67.651  1.00  0.00            
ATOM    200  C   LYS    12     102.466  96.853  62.950  1.00  0.00            
ATOM    201  O   LYS    12     103.583  97.020  63.390  1.00  0.00            
ATOM    202  N   GLU    13     102.312  96.178  61.807  1.00  0.00            
ATOM    203  H   GLU    13     101.383  95.866  61.561  1.00  0.00            
ATOM    204  CA  GLU    13     103.376  95.688  60.971  1.00  0.00            
ATOM    205  HA  GLU    13     104.026  95.060  61.581  1.00  0.00            
ATOM    206  CB  GLU    13     102.704  94.790  59.902  1.00  0.00            
ATOM    207  HB1 GLU    13     102.062  95.381  59.250  1.00  0.00            
ATOM    208  HB2 GLU    13     102.117  94.065  60.466  1.00  0.00            
ATOM    209  CG  GLU    13     103.789  94.057  59.050  1.00  0.00            
ATOM    210  HG1 GLU    13     104.331  93.429  59.757  1.00  0.00            
ATOM    211  HG2 GLU    13     104.399  94.782  58.510  1.00  0.00            
ATOM    212  CD  GLU    13     103.124  93.015  58.137  1.00  0.00            
ATOM    213  OE1 GLU    13     101.857  92.939  58.031  1.00  0.00            
ATOM    214  OE2 GLU    13     103.907  92.294  57.514  1.00  0.00            
ATOM    215  C   GLU    13     104.420  96.775  60.470  1.00  0.00            
ATOM    216  O   GLU    13     105.606  96.461  60.172  1.00  0.00            
ATOM    217  N   GLY    14     104.035  98.045  60.411  1.00  0.00            
ATOM    218  H   GLY    14     103.118  98.320  60.734  1.00  0.00            
ATOM    219  CA  GLY    14     105.031  99.138  60.328  1.00  0.00            
ATOM    220  HA1 GLY    14     106.024  98.696  60.251  1.00  0.00            
ATOM    221  HA2 GLY    14     104.998  99.713  61.254  1.00  0.00            
ATOM    222  C   GLY    14     104.792 100.101  59.079  1.00  0.00            
ATOM    223  O   GLY    14     103.934  99.744  58.321  1.00  0.00            
ATOM    224  N   VAL    15     105.544 101.187  58.887  1.00  0.00            
ATOM    225  H   VAL    15     106.252 101.354  59.588  1.00  0.00            
ATOM    226  CA  VAL    15     105.294 102.222  57.848  1.00  0.00            
ATOM    227  HA  VAL    15     104.319 102.691  57.982  1.00  0.00            
ATOM    228  CB  VAL    15     106.280 103.445  57.890  1.00  0.00            
ATOM    229  HB  VAL    15     106.280 104.072  56.998  1.00  0.00            
ATOM    230  CG1 VAL    15     105.890 104.362  59.091  1.00  0.00            
ATOM    231 HG11 VAL    15     106.473 105.283  59.084  1.00  0.00            
ATOM    232 HG12 VAL    15     104.878 104.742  58.955  1.00  0.00            
ATOM    233 HG13 VAL    15     105.884 103.817  60.035  1.00  0.00            
ATOM    234  CG2 VAL    15     107.799 103.138  58.030  1.00  0.00            
ATOM    235 HG21 VAL    15     107.929 102.527  58.924  1.00  0.00            
ATOM    236 HG22 VAL    15     108.121 102.473  57.229  1.00  0.00            
ATOM    237 HG23 VAL    15     108.421 104.027  58.136  1.00  0.00            
ATOM    238  C   VAL    15     105.294 101.702  56.406  1.00  0.00            
ATOM    239  O   VAL    15     104.582 102.280  55.571  1.00  0.00            
ATOM    240  N   VAL    16     106.022 100.604  56.106  1.00  0.00            
ATOM    241  H   VAL    16     106.570 100.165  56.832  1.00  0.00            
ATOM    242  CA  VAL    16     105.944  99.937  54.811  1.00  0.00            
ATOM    243  HA  VAL    16     105.907 100.795  54.140  1.00  0.00            
ATOM    244  CB  VAL    16     107.216  99.170  54.445  1.00  0.00            
ATOM    245  HB  VAL    16     107.600  98.568  55.268  1.00  0.00            
ATOM    246  CG1 VAL    16     107.208  98.204  53.281  1.00  0.00            
ATOM    247 HG11 VAL    16     106.466  97.439  53.509  1.00  0.00            
ATOM    248 HG12 VAL    16     106.900  98.682  52.351  1.00  0.00            
ATOM    249 HG13 VAL    16     108.181  97.722  53.187  1.00  0.00            
ATOM    250  CG2 VAL    16     108.330 100.131  54.058  1.00  0.00            
ATOM    251 HG21 VAL    16     108.473 100.909  54.808  1.00  0.00            
ATOM    252 HG22 VAL    16     109.241  99.548  53.922  1.00  0.00            
ATOM    253 HG23 VAL    16     108.107 100.632  53.117  1.00  0.00            
ATOM    254  C   VAL    16     104.736  99.105  54.577  1.00  0.00            
ATOM    255  O   VAL    16     104.149  99.161  53.500  1.00  0.00            
ATOM    256  N   ALA    17     104.304  98.395  55.588  1.00  0.00            
ATOM    257  H   ALA    17     105.002  98.268  56.307  1.00  0.00            
ATOM    258  CA  ALA    17     103.026  97.616  55.696  1.00  0.00            
ATOM    259  HA  ALA    17     102.898  97.074  54.759  1.00  0.00            
ATOM    260  CB  ALA    17     102.991  96.622  56.808  1.00  0.00            
ATOM    261  HB1 ALA    17     103.247  97.077  57.765  1.00  0.00            
ATOM    262  HB2 ALA    17     101.966  96.250  56.786  1.00  0.00            
ATOM    263  HB3 ALA    17     103.691  95.820  56.577  1.00  0.00            
ATOM    264  C   ALA    17     101.844  98.570  55.675  1.00  0.00            
ATOM    265  O   ALA    17     100.962  98.473  54.840  1.00  0.00            
ATOM    266  N   ALA    18     101.868  99.553  56.583  1.00  0.00            
ATOM    267  H   ALA    18     102.614  99.595  57.263  1.00  0.00            
ATOM    268  CA  ALA    18     100.836 100.634  56.842  1.00  0.00            
ATOM    269  HA  ALA    18      99.828 100.264  56.653  1.00  0.00            
ATOM    270  CB  ALA    18     100.746 100.919  58.327  1.00  0.00            
ATOM    271  HB1 ALA    18      99.758 101.355  58.471  1.00  0.00            
ATOM    272  HB2 ALA    18     100.789  99.959  58.841  1.00  0.00            
ATOM    273  HB3 ALA    18     101.574 101.565  58.618  1.00  0.00            
ATOM    274  C   ALA    18     100.953 101.892  55.940  1.00  0.00            
ATOM    275  O   ALA    18     100.648 102.993  56.388  1.00  0.00            
ATOM    276  N   ALA    19     101.530 101.775  54.767  1.00  0.00            
ATOM    277  H   ALA    19     101.778 100.853  54.438  1.00  0.00            
ATOM    278  CA  ALA    19     101.931 102.858  53.832  1.00  0.00            
ATOM    279  HA  ALA    19     102.594 103.566  54.330  1.00  0.00            
ATOM    280  CB  ALA    19     102.707 102.220  52.575  1.00  0.00            
ATOM    281  HB1 ALA    19     103.668 101.729  52.727  1.00  0.00            
ATOM    282  HB2 ALA    19     102.079 101.588  51.947  1.00  0.00            
ATOM    283  HB3 ALA    19     102.963 103.068  51.939  1.00  0.00            
ATOM    284  C   ALA    19     100.728 103.676  53.275  1.00  0.00            
ATOM    285  O   ALA    19      99.721 103.071  52.860  1.00  0.00            
ATOM    286  N   GLU    20     100.866 105.007  53.342  1.00  0.00            
ATOM    287  H   GLU    20     101.597 105.348  53.950  1.00  0.00            
ATOM    288  CA  GLU    20     100.068 106.017  52.710  1.00  0.00            
ATOM    289  HA  GLU    20      99.120 105.579  52.398  1.00  0.00            
ATOM    290  CB  GLU    20      99.880 107.084  53.831  1.00  0.00            
ATOM    291  HB1 GLU    20      99.273 107.838  53.332  1.00  0.00            
ATOM    292  HB2 GLU    20     100.841 107.483  54.155  1.00  0.00            
ATOM    293  CG  GLU    20      99.135 106.622  55.105  1.00  0.00            
ATOM    294  HG1 GLU    20      99.653 105.733  55.463  1.00  0.00            
ATOM    295  HG2 GLU    20      98.143 106.313  54.774  1.00  0.00            
ATOM    296  CD  GLU    20      98.939 107.732  56.174  1.00  0.00            
ATOM    297  OE1 GLU    20      98.244 107.504  57.174  1.00  0.00            
ATOM    298  OE2 GLU    20      99.246 108.908  55.869  1.00  0.00            
ATOM    299  C   GLU    20     100.719 106.662  51.461  1.00  0.00            
ATOM    300  O   GLU    20     101.934 106.752  51.300  1.00  0.00            
ATOM    301  N   LYS    21      99.854 107.023  50.463  1.00  0.00            
ATOM    302  H   LYS    21      98.866 106.894  50.627  1.00  0.00            
ATOM    303  CA  LYS    21     100.178 107.818  49.177  1.00  0.00            
ATOM    304  HA  LYS    21     100.902 107.258  48.586  1.00  0.00            
ATOM    305  CB  LYS    21      98.933 107.791  48.271  1.00  0.00            
ATOM    306  HB1 LYS    21      99.170 108.501  47.478  1.00  0.00            
ATOM    307  HB2 LYS    21      98.046 108.172  48.776  1.00  0.00            
ATOM    308  CG  LYS    21      98.724 106.461  47.620  1.00  0.00            
ATOM    309  HG1 LYS    21      98.570 105.732  48.417  1.00  0.00            
ATOM    310  HG2 LYS    21      99.655 106.196  47.118  1.00  0.00            
ATOM    311  CD  LYS    21      97.658 106.269  46.549  1.00  0.00            
ATOM    312  HD1 LYS    21      97.908 106.770  45.613  1.00  0.00            
ATOM    313  HD2 LYS    21      96.712 106.630  46.952  1.00  0.00            
ATOM    314  CE  LYS    21      97.549 104.775  46.230  1.00  0.00            
ATOM    315  HE1 LYS    21      97.507 104.197  47.154  1.00  0.00            
ATOM    316  HE2 LYS    21      98.376 104.461  45.592  1.00  0.00            
ATOM    317  NZ  LYS    21      96.250 104.467  45.564  1.00  0.00            
ATOM    318  HZ1 LYS    21      96.201 103.551  45.142  1.00  0.00            
ATOM    319  HZ2 LYS    21      95.413 104.724  46.068  1.00  0.00            
ATOM    320  HZ3 LYS    21      96.138 105.111  44.794  1.00  0.00            
ATOM    321  C   LYS    21     100.867 109.231  49.371  1.00  0.00            
ATOM    322  O   LYS    21     100.641 109.941  50.428  1.00  0.00            
ATOM    323  N   THR    22     101.819 109.519  48.489  1.00  0.00            
ATOM    324  H   THR    22     102.073 108.931  47.708  1.00  0.00            
ATOM    325  CA  THR    22     102.648 110.796  48.594  1.00  0.00            
ATOM    326  HA  THR    22     102.964 110.757  49.636  1.00  0.00            
ATOM    327  CB  THR    22     103.894 110.677  47.795  1.00  0.00            
ATOM    328  HB  THR    22     103.530 110.773  46.771  1.00  0.00            
ATOM    329  CG2 THR    22     104.840 111.862  48.023  1.00  0.00            
ATOM    330 HG21 THR    22     104.328 112.781  47.738  1.00  0.00            
ATOM    331 HG22 THR    22     105.049 112.067  49.072  1.00  0.00            
ATOM    332 HG23 THR    22     105.785 111.770  47.487  1.00  0.00            
ATOM    333  OG1 THR    22     104.528 109.447  48.088  1.00  0.00            
ATOM    334  HG1 THR    22     105.320 109.333  47.557  1.00  0.00            
ATOM    335  C   THR    22     101.890 112.098  48.347  1.00  0.00            
ATOM    336  O   THR    22     101.205 112.160  47.354  1.00  0.00            
ATOM    337  N   LYS    23     101.811 112.923  49.402  1.00  0.00            
ATOM    338  H   LYS    23     102.317 112.718  50.251  1.00  0.00            
ATOM    339  CA  LYS    23     101.171 114.225  49.339  1.00  0.00            
ATOM    340  HA  LYS    23     100.273 114.117  48.731  1.00  0.00            
ATOM    341  CB  LYS    23     100.738 114.586  50.792  1.00  0.00            
ATOM    342  HB1 LYS    23     100.297 115.583  50.758  1.00  0.00            
ATOM    343  HB2 LYS    23     101.548 114.555  51.520  1.00  0.00            
ATOM    344  CG  LYS    23      99.629 113.688  51.406  1.00  0.00            
ATOM    345  HG1 LYS    23     100.048 112.820  51.914  1.00  0.00            
ATOM    346  HG2 LYS    23      98.894 113.429  50.644  1.00  0.00            
ATOM    347  CD  LYS    23      98.801 114.445  52.466  1.00  0.00            
ATOM    348  HD1 LYS    23      98.133 115.159  51.983  1.00  0.00            
ATOM    349  HD2 LYS    23      99.414 114.839  53.276  1.00  0.00            
ATOM    350  CE  LYS    23      97.831 113.434  53.128  1.00  0.00            
ATOM    351  HE1 LYS    23      98.308 112.582  53.613  1.00  0.00            
ATOM    352  HE2 LYS    23      97.038 113.264  52.399  1.00  0.00            
ATOM    353  NZ  LYS    23      97.171 114.090  54.303  1.00  0.00            
ATOM    354  HZ1 LYS    23      97.919 114.550  54.801  1.00  0.00            
ATOM    355  HZ2 LYS    23      96.460 114.724  53.969  1.00  0.00            
ATOM    356  HZ3 LYS    23      96.750 113.457  54.968  1.00  0.00            
ATOM    357  C   LYS    23     102.124 115.253  48.722  1.00  0.00            
ATOM    358  O   LYS    23     103.329 115.224  48.872  1.00  0.00            
ATOM    359  N   GLN    24     101.550 116.101  47.883  1.00  0.00            
ATOM    360  H   GLN    24     100.550 116.055  47.747  1.00  0.00            
ATOM    361  CA  GLN    24     102.424 116.973  47.070  1.00  0.00            
ATOM    362  HA  GLN    24     103.462 116.841  47.376  1.00  0.00            
ATOM    363  CB  GLN    24     102.338 116.635  45.575  1.00  0.00            
ATOM    364  HB1 GLN    24     102.991 117.226  44.931  1.00  0.00            
ATOM    365  HB2 GLN    24     101.401 116.996  45.150  1.00  0.00            
ATOM    366  CG  GLN    24     102.368 115.173  45.256  1.00  0.00            
ATOM    367  HG1 GLN    24     101.427 114.673  45.490  1.00  0.00            
ATOM    368  HG2 GLN    24     103.178 114.672  45.785  1.00  0.00            
ATOM    369  CD  GLN    24     102.533 114.824  43.850  1.00  0.00            
ATOM    370  OE1 GLN    24     103.637 114.471  43.498  1.00  0.00            
ATOM    371  NE2 GLN    24     101.536 114.952  43.007  1.00  0.00            
ATOM    372 HE21 GLN    24     100.656 115.312  43.348  1.00  0.00            
ATOM    373 HE22 GLN    24     101.627 114.543  42.089  1.00  0.00            
ATOM    374  C   GLN    24     102.223 118.473  47.378  1.00  0.00            
ATOM    375  O   GLN    24     101.135 118.860  47.872  1.00  0.00            
ATOM    376  N   GLY    25     103.234 119.324  47.101  1.00  0.00            
ATOM    377  H   GLY    25     104.106 118.919  46.790  1.00  0.00            
ATOM    378  CA  GLY    25     103.154 120.729  47.404  1.00  0.00            
ATOM    379  HA1 GLY    25     102.315 121.164  46.861  1.00  0.00            
ATOM    380  HA2 GLY    25     104.127 121.118  47.106  1.00  0.00            
ATOM    381  C   GLY    25     103.113 121.151  48.882  1.00  0.00            
ATOM    382  O   GLY    25     103.572 120.409  49.740  1.00  0.00            
ATOM    383  N   VAL    26     102.480 122.327  49.156  1.00  0.00            
ATOM    384  H   VAL    26     102.166 122.876  48.368  1.00  0.00            
ATOM    385  CA  VAL    26     101.941 122.634  50.520  1.00  0.00            
ATOM    386  HA  VAL    26     102.620 122.035  51.126  1.00  0.00            
ATOM    387  CB  VAL    26     102.112 124.113  50.978  1.00  0.00            
ATOM    388  HB  VAL    26     101.756 124.301  51.991  1.00  0.00            
ATOM    389  CG1 VAL    26     103.633 124.481  50.778  1.00  0.00            
ATOM    390 HG11 VAL    26     103.878 124.645  49.729  1.00  0.00            
ATOM    391 HG12 VAL    26     103.747 125.507  51.125  1.00  0.00            
ATOM    392 HG13 VAL    26     104.269 123.698  51.193  1.00  0.00            
ATOM    393  CG2 VAL    26     101.305 125.110  50.021  1.00  0.00            
ATOM    394 HG21 VAL    26     100.236 124.994  50.200  1.00  0.00            
ATOM    395 HG22 VAL    26     101.536 126.156  50.219  1.00  0.00            
ATOM    396 HG23 VAL    26     101.564 124.954  48.974  1.00  0.00            
ATOM    397  C   VAL    26     100.486 122.161  50.631  1.00  0.00            
ATOM    398  O   VAL    26      99.769 122.031  49.592  1.00  0.00            
ATOM    399  N   ALA    27      99.979 122.028  51.908  1.00  0.00            
ATOM    400  H   ALA    27     100.683 122.196  52.612  1.00  0.00            
ATOM    401  CA  ALA    27      98.523 122.224  52.153  1.00  0.00            
ATOM    402  HA  ALA    27      98.081 121.502  51.466  1.00  0.00            
ATOM    403  CB  ALA    27      98.103 121.671  53.497  1.00  0.00            
ATOM    404  HB1 ALA    27      97.015 121.611  53.506  1.00  0.00            
ATOM    405  HB2 ALA    27      98.533 120.672  53.568  1.00  0.00            
ATOM    406  HB3 ALA    27      98.488 122.243  54.342  1.00  0.00            
ATOM    407  C   ALA    27      97.919 123.647  51.906  1.00  0.00            
ATOM    408  O   ALA    27      98.366 124.564  52.599  1.00  0.00            
ATOM    409  N   GLU    28      97.001 123.857  50.952  1.00  0.00            
ATOM    410  H   GLU    28      96.688 123.108  50.350  1.00  0.00            
ATOM    411  CA  GLU    28      96.415 125.196  50.592  1.00  0.00            
ATOM    412  HA  GLU    28      97.214 125.907  50.802  1.00  0.00            
ATOM    413  CB  GLU    28      96.147 125.348  49.086  1.00  0.00            
ATOM    414  HB1 GLU    28      95.618 126.289  48.927  1.00  0.00            
ATOM    415  HB2 GLU    28      95.494 124.558  48.714  1.00  0.00            
ATOM    416  CG  GLU    28      97.488 125.366  48.269  1.00  0.00            
ATOM    417  HG1 GLU    28      98.072 124.567  48.727  1.00  0.00            
ATOM    418  HG2 GLU    28      97.838 126.371  48.504  1.00  0.00            
ATOM    419  CD  GLU    28      97.241 125.229  46.740  1.00  0.00            
ATOM    420  OE1 GLU    28      96.346 124.502  46.375  1.00  0.00            
ATOM    421  OE2 GLU    28      98.057 125.787  45.927  1.00  0.00            
ATOM    422  C   GLU    28      95.208 125.524  51.443  1.00  0.00            
ATOM    423  O   GLU    28      94.520 124.654  51.966  1.00  0.00            
ATOM    424  N   ALA    29      94.870 126.797  51.458  1.00  0.00            
ATOM    425  H   ALA    29      95.464 127.384  50.891  1.00  0.00            
ATOM    426  CA  ALA    29      93.649 127.360  52.055  1.00  0.00            
ATOM    427  HA  ALA    29      93.741 127.075  53.103  1.00  0.00            
ATOM    428  CB  ALA    29      93.762 128.944  52.151  1.00  0.00            
ATOM    429  HB1 ALA    29      92.770 129.339  52.371  1.00  0.00            
ATOM    430  HB2 ALA    29      94.380 129.158  53.023  1.00  0.00            
ATOM    431  HB3 ALA    29      94.082 129.343  51.189  1.00  0.00            
ATOM    432  C   ALA    29      92.335 126.931  51.622  1.00  0.00            
ATOM    433  O   ALA    29      92.096 126.733  50.433  1.00  0.00            
ATOM    434  N   ALA    30      91.458 126.699  52.572  1.00  0.00            
ATOM    435  H   ALA    30      91.669 126.887  53.542  1.00  0.00            
ATOM    436  CA  ALA    30      90.036 126.404  52.579  1.00  0.00            
ATOM    437  HA  ALA    30      89.950 125.435  52.087  1.00  0.00            
ATOM    438  CB  ALA    30      89.437 126.239  54.009  1.00  0.00            
ATOM    439  HB1 ALA    30      89.177 127.147  54.554  1.00  0.00            
ATOM    440  HB2 ALA    30      88.510 125.668  53.950  1.00  0.00            
ATOM    441  HB3 ALA    30      90.069 125.602  54.627  1.00  0.00            
ATOM    442  C   ALA    30      89.234 127.409  51.707  1.00  0.00            
ATOM    443  O   ALA    30      89.227 128.574  51.887  1.00  0.00            
ATOM    444  N   GLY    31      88.391 126.948  50.736  1.00  0.00            
ATOM    445  H   GLY    31      88.251 125.947  50.722  1.00  0.00            
ATOM    446  CA  GLY    31      87.730 127.767  49.726  1.00  0.00            
ATOM    447  HA1 GLY    31      87.880 127.269  48.769  1.00  0.00            
ATOM    448  HA2 GLY    31      88.204 128.749  49.747  1.00  0.00            
ATOM    449  C   GLY    31      86.203 127.940  49.935  1.00  0.00            
ATOM    450  O   GLY    31      85.630 127.393  50.872  1.00  0.00            
ATOM    451  N   LYS    32      85.562 128.620  48.944  1.00  0.00            
ATOM    452  H   LYS    32      86.144 129.013  48.218  1.00  0.00            
ATOM    453  CA  LYS    32      84.098 128.452  48.847  1.00  0.00            
ATOM    454  HA  LYS    32      83.713 128.680  49.841  1.00  0.00            
ATOM    455  CB  LYS    32      83.574 129.579  47.885  1.00  0.00            
ATOM    456  HB1 LYS    32      82.492 129.574  48.018  1.00  0.00            
ATOM    457  HB2 LYS    32      83.961 129.313  46.902  1.00  0.00            
ATOM    458  CG  LYS    32      84.022 131.032  48.188  1.00  0.00            
ATOM    459  HG1 LYS    32      85.044 131.264  47.888  1.00  0.00            
ATOM    460  HG2 LYS    32      83.921 131.226  49.255  1.00  0.00            
ATOM    461  CD  LYS    32      83.047 131.910  47.416  1.00  0.00            
ATOM    462  HD1 LYS    32      82.031 131.904  47.812  1.00  0.00            
ATOM    463  HD2 LYS    32      82.936 131.443  46.438  1.00  0.00            
ATOM    464  CE  LYS    32      83.407 133.407  47.274  1.00  0.00            
ATOM    465  HE1 LYS    32      83.510 133.817  48.278  1.00  0.00            
ATOM    466  HE2 LYS    32      82.560 133.938  46.838  1.00  0.00            
ATOM    467  NZ  LYS    32      84.555 133.612  46.339  1.00  0.00            
ATOM    468  HZ1 LYS    32      85.432 133.430  46.804  1.00  0.00            
ATOM    469  HZ2 LYS    32      84.438 133.173  45.436  1.00  0.00            
ATOM    470  HZ3 LYS    32      84.671 134.603  46.184  1.00  0.00            
ATOM    471  C   LYS    32      83.544 127.010  48.544  1.00  0.00            
ATOM    472  O   LYS    32      84.049 126.341  47.667  1.00  0.00            
ATOM    473  N   THR    33      82.579 126.487  49.359  1.00  0.00            
ATOM    474  H   THR    33      82.142 127.115  50.019  1.00  0.00            
ATOM    475  CA  THR    33      81.973 125.103  49.259  1.00  0.00            
ATOM    476  HA  THR    33      82.811 124.407  49.198  1.00  0.00            
ATOM    477  CB  THR    33      81.177 124.898  50.548  1.00  0.00            
ATOM    478  HB  THR    33      80.312 125.557  50.625  1.00  0.00            
ATOM    479  CG2 THR    33      80.694 123.469  50.575  1.00  0.00            
ATOM    480 HG21 THR    33      79.747 123.263  50.076  1.00  0.00            
ATOM    481 HG22 THR    33      81.567 122.828  50.459  1.00  0.00            
ATOM    482 HG23 THR    33      80.505 123.263  51.628  1.00  0.00            
ATOM    483  OG1 THR    33      81.991 125.073  51.716  1.00  0.00            
ATOM    484  HG1 THR    33      82.038 126.011  51.916  1.00  0.00            
ATOM    485  C   THR    33      81.084 124.955  48.068  1.00  0.00            
ATOM    486  O   THR    33      80.046 125.642  47.934  1.00  0.00            
ATOM    487  N   LYS    34      81.421 124.030  47.196  1.00  0.00            
ATOM    488  H   LYS    34      82.176 123.394  47.407  1.00  0.00            
ATOM    489  CA  LYS    34      80.753 124.022  45.933  1.00  0.00            
ATOM    490  HA  LYS    34      80.457 125.055  45.750  1.00  0.00            
ATOM    491  CB  LYS    34      81.709 123.539  44.785  1.00  0.00            
ATOM    492  HB1 LYS    34      81.240 123.247  43.846  1.00  0.00            
ATOM    493  HB2 LYS    34      82.192 122.702  45.288  1.00  0.00            
ATOM    494  CG  LYS    34      82.803 124.590  44.482  1.00  0.00            
ATOM    495  HG1 LYS    34      83.507 124.236  43.729  1.00  0.00            
ATOM    496  HG2 LYS    34      83.370 124.835  45.380  1.00  0.00            
ATOM    497  CD  LYS    34      82.135 125.848  43.900  1.00  0.00            
ATOM    498  HD1 LYS    34      81.197 126.206  44.325  1.00  0.00            
ATOM    499  HD2 LYS    34      81.903 125.687  42.849  1.00  0.00            
ATOM    500  CE  LYS    34      82.957 127.087  43.861  1.00  0.00            
ATOM    501  HE1 LYS    34      83.932 126.814  43.456  1.00  0.00            
ATOM    502  HE2 LYS    34      83.017 127.408  44.901  1.00  0.00            
ATOM    503  NZ  LYS    34      82.288 128.121  43.074  1.00  0.00            
ATOM    504  HZ1 LYS    34      81.581 128.622  43.594  1.00  0.00            
ATOM    505  HZ2 LYS    34      82.945 128.884  42.994  1.00  0.00            
ATOM    506  HZ3 LYS    34      81.891 127.895  42.173  1.00  0.00            
ATOM    507  C   LYS    34      79.492 123.177  46.186  1.00  0.00            
ATOM    508  O   LYS    34      79.443 122.123  46.793  1.00  0.00            
ATOM    509  N   GLU    35      78.411 123.684  45.554  1.00  0.00            
ATOM    510  H   GLU    35      78.506 124.545  45.034  1.00  0.00            
ATOM    511  CA  GLU    35      77.163 122.959  45.169  1.00  0.00            
ATOM    512  HA  GLU    35      76.620 122.648  46.061  1.00  0.00            
ATOM    513  CB  GLU    35      76.289 123.898  44.347  1.00  0.00            
ATOM    514  HB1 GLU    35      75.567 123.244  43.858  1.00  0.00            
ATOM    515  HB2 GLU    35      76.896 124.410  43.602  1.00  0.00            
ATOM    516  CG  GLU    35      75.597 124.816  45.364  1.00  0.00            
ATOM    517  HG1 GLU    35      76.396 125.444  45.759  1.00  0.00            
ATOM    518  HG2 GLU    35      75.115 124.196  46.122  1.00  0.00            
ATOM    519  CD  GLU    35      74.536 125.778  44.684  1.00  0.00            
ATOM    520  OE1 GLU    35      74.162 126.708  45.371  1.00  0.00            
ATOM    521  OE2 GLU    35      74.164 125.659  43.491  1.00  0.00            
ATOM    522  C   GLU    35      77.471 121.654  44.407  1.00  0.00            
ATOM    523  O   GLU    35      78.269 121.655  43.435  1.00  0.00            
ATOM    524  N   GLY    36      76.947 120.563  44.904  1.00  0.00            
ATOM    525  H   GLY    36      76.446 120.670  45.774  1.00  0.00            
ATOM    526  CA  GLY    36      77.049 119.158  44.459  1.00  0.00            
ATOM    527  HA1 GLY    36      77.125 119.120  43.372  1.00  0.00            
ATOM    528  HA2 GLY    36      76.143 118.616  44.729  1.00  0.00            
ATOM    529  C   GLY    36      78.323 118.459  44.945  1.00  0.00            
ATOM    530  O   GLY    36      78.492 117.250  44.760  1.00  0.00            
ATOM    531  N   VAL    37      79.190 119.152  45.709  1.00  0.00            
ATOM    532  H   VAL    37      78.883 120.096  45.896  1.00  0.00            
ATOM    533  CA  VAL    37      80.149 118.533  46.600  1.00  0.00            
ATOM    534  HA  VAL    37      80.314 117.511  46.257  1.00  0.00            
ATOM    535  CB  VAL    37      81.567 119.126  46.587  1.00  0.00            
ATOM    536  HB  VAL    37      81.578 120.147  46.968  1.00  0.00            
ATOM    537  CG1 VAL    37      82.506 118.434  47.541  1.00  0.00            
ATOM    538 HG11 VAL    37      83.533 118.761  47.379  1.00  0.00            
ATOM    539 HG12 VAL    37      82.352 118.736  48.578  1.00  0.00            
ATOM    540 HG13 VAL    37      82.500 117.353  47.402  1.00  0.00            
ATOM    541  CG2 VAL    37      82.248 119.064  45.211  1.00  0.00            
ATOM    542 HG21 VAL    37      81.697 119.600  44.437  1.00  0.00            
ATOM    543 HG22 VAL    37      83.162 119.656  45.181  1.00  0.00            
ATOM    544 HG23 VAL    37      82.385 118.017  44.943  1.00  0.00            
ATOM    545  C   VAL    37      79.479 118.369  48.019  1.00  0.00            
ATOM    546  O   VAL    37      79.581 117.277  48.533  1.00  0.00            
ATOM    547  N   LEU    38      78.940 119.411  48.648  1.00  0.00            
ATOM    548  H   LEU    38      78.972 120.320  48.210  1.00  0.00            
ATOM    549  CA  LEU    38      78.522 119.402  50.048  1.00  0.00            
ATOM    550  HA  LEU    38      79.270 118.815  50.582  1.00  0.00            
ATOM    551  CB  LEU    38      78.726 120.812  50.663  1.00  0.00            
ATOM    552  HB1 LEU    38      78.410 121.579  49.957  1.00  0.00            
ATOM    553  HB2 LEU    38      79.800 120.850  50.849  1.00  0.00            
ATOM    554  CG  LEU    38      77.945 120.856  52.023  1.00  0.00            
ATOM    555  HG  LEU    38      76.942 120.432  51.962  1.00  0.00            
ATOM    556  CD1 LEU    38      78.693 120.065  53.110  1.00  0.00            
ATOM    557 HD11 LEU    38      78.934 119.033  52.855  1.00  0.00            
ATOM    558 HD12 LEU    38      79.613 120.617  53.303  1.00  0.00            
ATOM    559 HD13 LEU    38      78.028 120.130  53.971  1.00  0.00            
ATOM    560  CD2 LEU    38      77.752 122.358  52.505  1.00  0.00            
ATOM    561 HD21 LEU    38      78.762 122.711  52.713  1.00  0.00            
ATOM    562 HD22 LEU    38      77.279 122.973  51.741  1.00  0.00            
ATOM    563 HD23 LEU    38      77.122 122.369  53.394  1.00  0.00            
ATOM    564  C   LEU    38      77.110 118.697  50.155  1.00  0.00            
ATOM    565  O   LEU    38      76.115 119.131  49.473  1.00  0.00            
ATOM    566  N   TYR    39      77.107 117.637  51.062  1.00  0.00            
ATOM    567  H   TYR    39      77.946 117.316  51.525  1.00  0.00            
ATOM    568  CA  TYR    39      75.880 116.916  51.417  1.00  0.00            
ATOM    569  HA  TYR    39      75.265 116.741  50.534  1.00  0.00            
ATOM    570  CB  TYR    39      76.247 115.543  52.042  1.00  0.00            
ATOM    571  HB1 TYR    39      76.705 115.637  53.027  1.00  0.00            
ATOM    572  HB2 TYR    39      76.919 115.115  51.298  1.00  0.00            
ATOM    573  CG  TYR    39      75.046 114.597  52.182  1.00  0.00            
ATOM    574  CD1 TYR    39      74.209 114.369  51.072  1.00  0.00            
ATOM    575  HD1 TYR    39      74.354 114.967  50.184  1.00  0.00            
ATOM    576  CE1 TYR    39      72.965 113.630  51.249  1.00  0.00            
ATOM    577  HE1 TYR    39      72.324 113.618  50.379  1.00  0.00            
ATOM    578  CZ  TYR    39      72.665 113.022  52.515  1.00  0.00            
ATOM    579  OH  TYR    39      71.575 112.269  52.639  1.00  0.00            
ATOM    580  HH  TYR    39      71.476 112.109  53.580  1.00  0.00            
ATOM    581  CE2 TYR    39      73.673 113.108  53.479  1.00  0.00            
ATOM    582  HE2 TYR    39      73.476 112.574  54.397  1.00  0.00            
ATOM    583  CD2 TYR    39      74.863 113.808  53.282  1.00  0.00            
ATOM    584  HD2 TYR    39      75.482 113.825  54.166  1.00  0.00            
ATOM    585  C   TYR    39      74.915 117.772  52.250  1.00  0.00            
ATOM    586  O   TYR    39      74.835 117.537  53.491  1.00  0.00            
ATOM    587  N   VAL    40      74.208 118.689  51.577  1.00  0.00            
ATOM    588  H   VAL    40      74.382 118.763  50.585  1.00  0.00            
ATOM    589  CA  VAL    40      73.229 119.695  52.225  1.00  0.00            
ATOM    590  HA  VAL    40      73.741 120.260  53.004  1.00  0.00            
ATOM    591  CB  VAL    40      72.945 120.805  51.209  1.00  0.00            
ATOM    592  HB  VAL    40      73.810 121.028  50.585  1.00  0.00            
ATOM    593  CG1 VAL    40      71.809 120.577  50.256  1.00  0.00            
ATOM    594 HG11 VAL    40      71.535 121.485  49.719  1.00  0.00            
ATOM    595 HG12 VAL    40      72.082 119.777  49.567  1.00  0.00            
ATOM    596 HG13 VAL    40      70.899 120.238  50.751  1.00  0.00            
ATOM    597  CG2 VAL    40      72.645 122.030  52.109  1.00  0.00            
ATOM    598 HG21 VAL    40      72.811 122.912  51.491  1.00  0.00            
ATOM    599 HG22 VAL    40      71.611 122.042  52.454  1.00  0.00            
ATOM    600 HG23 VAL    40      73.224 122.171  53.022  1.00  0.00            
ATOM    601  C   VAL    40      72.020 118.987  52.934  1.00  0.00            
ATOM    602  O   VAL    40      71.670 119.329  54.083  1.00  0.00            
ATOM    603  N   GLY    41      71.529 117.866  52.324  1.00  0.00            
ATOM    604  H   GLY    41      71.894 117.562  51.432  1.00  0.00            
ATOM    605  CA  GLY    41      70.406 117.164  52.938  1.00  0.00            
ATOM    606  HA1 GLY    41      69.630 116.803  52.263  1.00  0.00            
ATOM    607  HA2 GLY    41      69.956 118.036  53.412  1.00  0.00            
ATOM    608  C   GLY    41      70.765 116.041  53.896  1.00  0.00            
ATOM    609  O   GLY    41      69.892 115.166  54.108  1.00  0.00            
ATOM    610  N   SER    42      72.018 115.989  54.427  1.00  0.00            
ATOM    611  H   SER    42      72.765 116.494  53.972  1.00  0.00            
ATOM    612  CA  SER    42      72.406 115.174  55.611  1.00  0.00            
ATOM    613  HA  SER    42      72.483 114.104  55.418  1.00  0.00            
ATOM    614  CB  SER    42      73.789 115.658  56.124  1.00  0.00            
ATOM    615  HB1 SER    42      73.677 116.622  56.620  1.00  0.00            
ATOM    616  HB2 SER    42      74.523 115.847  55.340  1.00  0.00            
ATOM    617  OG  SER    42      74.237 114.683  57.051  1.00  0.00            
ATOM    618  HG  SER    42      75.087 115.023  57.340  1.00  0.00            
ATOM    619  C   SER    42      71.411 115.312  56.731  1.00  0.00            
ATOM    620  O   SER    42      71.088 116.354  57.329  1.00  0.00            
ATOM    621  N   LYS    43      71.017 114.107  57.154  1.00  0.00            
ATOM    622  H   LYS    43      71.426 113.296  56.711  1.00  0.00            
ATOM    623  CA  LYS    43      70.182 113.858  58.325  1.00  0.00            
ATOM    624  HA  LYS    43      69.700 114.806  58.564  1.00  0.00            
ATOM    625  CB  LYS    43      68.935 112.948  58.037  1.00  0.00            
ATOM    626  HB1 LYS    43      68.615 112.598  59.018  1.00  0.00            
ATOM    627  HB2 LYS    43      69.343 112.159  57.404  1.00  0.00            
ATOM    628  CG  LYS    43      67.915 113.860  57.276  1.00  0.00            
ATOM    629  HG1 LYS    43      68.384 114.292  56.392  1.00  0.00            
ATOM    630  HG2 LYS    43      67.627 114.703  57.904  1.00  0.00            
ATOM    631  CD  LYS    43      66.611 113.222  56.773  1.00  0.00            
ATOM    632  HD1 LYS    43      66.056 112.873  57.643  1.00  0.00            
ATOM    633  HD2 LYS    43      66.910 112.440  56.075  1.00  0.00            
ATOM    634  CE  LYS    43      65.746 114.241  55.974  1.00  0.00            
ATOM    635  HE1 LYS    43      66.390 114.873  55.361  1.00  0.00            
ATOM    636  HE2 LYS    43      65.359 114.946  56.711  1.00  0.00            
ATOM    637  NZ  LYS    43      64.707 113.550  55.134  1.00  0.00            
ATOM    638  HZ1 LYS    43      64.113 114.238  54.693  1.00  0.00            
ATOM    639  HZ2 LYS    43      65.047 112.967  54.382  1.00  0.00            
ATOM    640  HZ3 LYS    43      64.232 112.911  55.755  1.00  0.00            
ATOM    641  C   LYS    43      70.971 113.562  59.580  1.00  0.00            
ATOM    642  O   LYS    43      70.374 113.182  60.548  1.00  0.00            
ATOM    643  N   THR    44      72.300 113.764  59.581  1.00  0.00            
ATOM    644  H   THR    44      72.666 114.136  58.716  1.00  0.00            
ATOM    645  CA  THR    44      73.215 113.446  60.640  1.00  0.00            
ATOM    646  HA  THR    44      73.006 112.397  60.850  1.00  0.00            
ATOM    647  CB  THR    44      74.670 113.567  60.199  1.00  0.00            
ATOM    648  HB  THR    44      74.900 114.549  59.786  1.00  0.00            
ATOM    649  CG2 THR    44      75.573 113.295  61.393  1.00  0.00            
ATOM    650 HG21 THR    44      75.293 113.933  62.231  1.00  0.00            
ATOM    651 HG22 THR    44      75.653 112.278  61.778  1.00  0.00            
ATOM    652 HG23 THR    44      76.591 113.495  61.059  1.00  0.00            
ATOM    653  OG1 THR    44      74.805 112.521  59.269  1.00  0.00            
ATOM    654  HG1 THR    44      75.693 112.528  58.905  1.00  0.00            
ATOM    655  C   THR    44      72.966 114.459  61.744  1.00  0.00            
ATOM    656  O   THR    44      73.254 115.646  61.632  1.00  0.00            
ATOM    657  N   LYS    45      72.230 113.975  62.733  1.00  0.00            
ATOM    658  H   LYS    45      72.176 112.971  62.820  1.00  0.00            
ATOM    659  CA  LYS    45      72.093 114.683  64.020  1.00  0.00            
ATOM    660  HA  LYS    45      71.513 115.589  63.849  1.00  0.00            
ATOM    661  CB  LYS    45      71.202 113.852  64.953  1.00  0.00            
ATOM    662  HB1 LYS    45      71.007 114.375  65.890  1.00  0.00            
ATOM    663  HB2 LYS    45      71.668 112.889  65.162  1.00  0.00            
ATOM    664  CG  LYS    45      69.706 113.621  64.396  1.00  0.00            
ATOM    665  HG1 LYS    45      69.712 113.216  63.384  1.00  0.00            
ATOM    666  HG2 LYS    45      69.108 114.529  64.471  1.00  0.00            
ATOM    667  CD  LYS    45      69.103 112.597  65.318  1.00  0.00            
ATOM    668  HD1 LYS    45      68.952 112.996  66.321  1.00  0.00            
ATOM    669  HD2 LYS    45      69.790 111.751  65.287  1.00  0.00            
ATOM    670  CE  LYS    45      67.789 112.045  64.671  1.00  0.00            
ATOM    671  HE1 LYS    45      68.004 111.831  63.624  1.00  0.00            
ATOM    672  HE2 LYS    45      67.118 112.904  64.661  1.00  0.00            
ATOM    673  NZ  LYS    45      67.405 110.874  65.436  1.00  0.00            
ATOM    674  HZ1 LYS    45      67.238 111.107  66.404  1.00  0.00            
ATOM    675  HZ2 LYS    45      66.539 110.453  65.131  1.00  0.00            
ATOM    676  HZ3 LYS    45      68.101 110.155  65.299  1.00  0.00            
ATOM    677  C   LYS    45      73.386 115.112  64.621  1.00  0.00            
ATOM    678  O   LYS    45      74.342 114.371  64.490  1.00  0.00            
ATOM    679  N   GLU    46      73.493 116.273  65.288  1.00  0.00            
ATOM    680  H   GLU    46      72.689 116.855  65.474  1.00  0.00            
ATOM    681  CA  GLU    46      74.780 116.763  65.888  1.00  0.00            
ATOM    682  HA  GLU    46      75.475 116.570  65.070  1.00  0.00            
ATOM    683  CB  GLU    46      74.803 118.284  66.351  1.00  0.00            
ATOM    684  HB1 GLU    46      75.802 118.537  66.707  1.00  0.00            
ATOM    685  HB2 GLU    46      74.204 118.545  67.223  1.00  0.00            
ATOM    686  CG  GLU    46      74.406 119.278  65.240  1.00  0.00            
ATOM    687  HG1 GLU    46      74.631 120.305  65.527  1.00  0.00            
ATOM    688  HG2 GLU    46      73.352 119.179  64.980  1.00  0.00            
ATOM    689  CD  GLU    46      75.169 119.100  63.905  1.00  0.00            
ATOM    690  OE1 GLU    46      76.338 118.697  63.815  1.00  0.00            
ATOM    691  OE2 GLU    46      74.557 119.403  62.878  1.00  0.00            
ATOM    692  C   GLU    46      75.279 115.816  66.998  1.00  0.00            
ATOM    693  O   GLU    46      74.430 115.560  67.861  1.00  0.00            
ATOM    694  N   GLY    47      76.604 115.565  67.160  1.00  0.00            
ATOM    695  H   GLY    47      77.238 115.661  66.379  1.00  0.00            
ATOM    696  CA  GLY    47      77.109 114.997  68.446  1.00  0.00            
ATOM    697  HA1 GLY    47      76.723 115.503  69.330  1.00  0.00            
ATOM    698  HA2 GLY    47      78.173 115.201  68.573  1.00  0.00            
ATOM    699  C   GLY    47      76.842 113.449  68.588  1.00  0.00            
ATOM    700  O   GLY    47      76.965 112.778  67.561  1.00  0.00            
ATOM    701  N   VAL    48      76.698 112.921  69.749  1.00  0.00            
ATOM    702  H   VAL    48      76.547 113.551  70.524  1.00  0.00            
ATOM    703  CA  VAL    48      76.759 111.431  70.050  1.00  0.00            
ATOM    704  HA  VAL    48      76.762 110.863  69.119  1.00  0.00            
ATOM    705  CB  VAL    48      78.073 111.157  70.797  1.00  0.00            
ATOM    706  HB  VAL    48      77.981 110.157  71.220  1.00  0.00            
ATOM    707  CG1 VAL    48      79.275 111.048  69.838  1.00  0.00            
ATOM    708 HG11 VAL    48      79.141 110.166  69.212  1.00  0.00            
ATOM    709 HG12 VAL    48      79.317 111.964  69.248  1.00  0.00            
ATOM    710 HG13 VAL    48      80.198 110.978  70.414  1.00  0.00            
ATOM    711  CG2 VAL    48      78.360 112.052  72.026  1.00  0.00            
ATOM    712 HG21 VAL    48      78.673 113.057  71.744  1.00  0.00            
ATOM    713 HG22 VAL    48      77.406 112.091  72.551  1.00  0.00            
ATOM    714 HG23 VAL    48      79.126 111.632  72.678  1.00  0.00            
ATOM    715  C   VAL    48      75.559 110.904  70.917  1.00  0.00            
ATOM    716  O   VAL    48      75.400 109.701  71.034  1.00  0.00            
ATOM    717  N   VAL    49      74.803 111.768  71.577  1.00  0.00            
ATOM    718  H   VAL    49      74.843 112.722  71.248  1.00  0.00            
ATOM    719  CA  VAL    49      73.620 111.330  72.445  1.00  0.00            
ATOM    720  HA  VAL    49      73.995 110.594  73.155  1.00  0.00            
ATOM    721  CB  VAL    49      73.131 112.390  73.389  1.00  0.00            
ATOM    722  HB  VAL    49      72.279 112.075  73.991  1.00  0.00            
ATOM    723  CG1 VAL    49      74.260 112.747  74.423  1.00  0.00            
ATOM    724 HG11 VAL    49      73.962 113.536  75.113  1.00  0.00            
ATOM    725 HG12 VAL    49      74.529 111.834  74.953  1.00  0.00            
ATOM    726 HG13 VAL    49      75.083 113.107  73.804  1.00  0.00            
ATOM    727  CG2 VAL    49      72.677 113.607  72.593  1.00  0.00            
ATOM    728 HG21 VAL    49      72.092 114.247  73.252  1.00  0.00            
ATOM    729 HG22 VAL    49      73.555 114.086  72.160  1.00  0.00            
ATOM    730 HG23 VAL    49      72.040 113.383  71.738  1.00  0.00            
ATOM    731  C   VAL    49      72.504 110.627  71.697  1.00  0.00            
ATOM    732  O   VAL    49      71.757 109.800  72.307  1.00  0.00            
ATOM    733  N   HIE    50      72.336 110.812  70.349  1.00  0.00            
ATOM    734  H   HIE    50      72.999 111.441  69.920  1.00  0.00            
ATOM    735  CA  HIE    50      71.512 110.155  69.346  1.00  0.00            
ATOM    736  HA  HIE    50      71.021 109.280  69.771  1.00  0.00            
ATOM    737  CB  HIE    50      70.393 111.116  68.754  1.00  0.00            
ATOM    738  HB1 HIE    50      69.704 110.555  68.121  1.00  0.00            
ATOM    739  HB2 HIE    50      70.841 111.842  68.075  1.00  0.00            
ATOM    740  CG  HIE    50      69.582 111.870  69.781  1.00  0.00            
ATOM    741  ND1 HIE    50      68.547 111.383  70.548  1.00  0.00            
ATOM    742  CE1 HIE    50      68.191 112.357  71.376  1.00  0.00            
ATOM    743  HE1 HIE    50      67.387 112.391  72.097  1.00  0.00            
ATOM    744  NE2 HIE    50      68.941 113.461  71.067  1.00  0.00            
ATOM    745  HE2 HIE    50      68.890 114.366  71.512  1.00  0.00            
ATOM    746  CD2 HIE    50      69.790 113.201  70.023  1.00  0.00            
ATOM    747  HD2 HIE    50      70.619 113.772  69.631  1.00  0.00            
ATOM    748  C   HIE    50      72.497 109.647  68.138  1.00  0.00            
ATOM    749  O   HIE    50      72.084 109.588  66.976  1.00  0.00            
ATOM    750  N   GLY    51      73.730 109.185  68.453  1.00  0.00            
ATOM    751  H   GLY    51      73.996 109.308  69.420  1.00  0.00            
ATOM    752  CA  GLY    51      74.757 108.986  67.505  1.00  0.00            
ATOM    753  HA1 GLY    51      74.817 109.844  66.836  1.00  0.00            
ATOM    754  HA2 GLY    51      74.408 108.210  66.823  1.00  0.00            
ATOM    755  C   GLY    51      76.104 108.609  68.007  1.00  0.00            
ATOM    756  O   GLY    51      77.088 109.276  67.672  1.00  0.00            
ATOM    757  N   VAL    52      76.249 107.447  68.617  1.00  0.00            
ATOM    758  H   VAL    52      75.383 107.028  68.923  1.00  0.00            
ATOM    759  CA  VAL    52      77.533 106.927  69.108  1.00  0.00            
ATOM    760  HA  VAL    52      77.896 107.687  69.800  1.00  0.00            
ATOM    761  CB  VAL    52      77.462 105.616  69.833  1.00  0.00            
ATOM    762  HB  VAL    52      78.409 105.079  69.894  1.00  0.00            
ATOM    763  CG1 VAL    52      76.993 105.820  71.243  1.00  0.00            
ATOM    764 HG11 VAL    52      77.526 106.676  71.657  1.00  0.00            
ATOM    765 HG12 VAL    52      75.957 106.153  71.176  1.00  0.00            
ATOM    766 HG13 VAL    52      77.195 104.907  71.802  1.00  0.00            
ATOM    767  CG2 VAL    52      76.533 104.499  69.305  1.00  0.00            
ATOM    768 HG21 VAL    52      76.911 104.187  68.331  1.00  0.00            
ATOM    769 HG22 VAL    52      76.604 103.604  69.922  1.00  0.00            
ATOM    770 HG23 VAL    52      75.464 104.711  69.304  1.00  0.00            
ATOM    771  C   VAL    52      78.567 106.833  67.944  1.00  0.00            
ATOM    772  O   VAL    52      78.192 106.289  66.904  1.00  0.00            
ATOM    773  N   ALA    53      79.809 107.370  68.140  1.00  0.00            
ATOM    774  H   ALA    53      80.074 107.654  69.072  1.00  0.00            
ATOM    775  CA  ALA    53      80.707 107.727  67.033  1.00  0.00            
ATOM    776  HA  ALA    53      80.099 107.935  66.153  1.00  0.00            
ATOM    777  CB  ALA    53      81.467 109.001  67.409  1.00  0.00            
ATOM    778  HB1 ALA    53      82.183 109.245  66.624  1.00  0.00            
ATOM    779  HB2 ALA    53      80.724 109.790  67.290  1.00  0.00            
ATOM    780  HB3 ALA    53      81.970 108.927  68.373  1.00  0.00            
ATOM    781  C   ALA    53      81.663 106.542  66.689  1.00  0.00            
ATOM    782  O   ALA    53      82.905 106.624  66.758  1.00  0.00            
ATOM    783  N   THR    54      81.071 105.420  66.295  1.00  0.00            
ATOM    784  H   THR    54      80.068 105.466  66.185  1.00  0.00            
ATOM    785  CA  THR    54      81.656 104.046  66.281  1.00  0.00            
ATOM    786  HA  THR    54      82.213 103.893  67.205  1.00  0.00            
ATOM    787  CB  THR    54      80.654 102.853  66.189  1.00  0.00            
ATOM    788  HB  THR    54      81.139 101.879  66.138  1.00  0.00            
ATOM    789  CG2 THR    54      79.721 102.806  67.386  1.00  0.00            
ATOM    790 HG21 THR    54      78.925 103.549  67.426  1.00  0.00            
ATOM    791 HG22 THR    54      79.172 101.866  67.446  1.00  0.00            
ATOM    792 HG23 THR    54      80.281 102.991  68.303  1.00  0.00            
ATOM    793  OG1 THR    54      79.858 103.031  65.013  1.00  0.00            
ATOM    794  HG1 THR    54      79.382 102.208  64.880  1.00  0.00            
ATOM    795  C   THR    54      82.704 103.933  65.143  1.00  0.00            
ATOM    796  O   THR    54      83.882 103.605  65.432  1.00  0.00            
ATOM    797  N   VAL    55      82.409 104.244  63.859  1.00  0.00            
ATOM    798  H   VAL    55      81.427 104.381  63.667  1.00  0.00            
ATOM    799  CA  VAL    55      83.335 104.411  62.767  1.00  0.00            
ATOM    800  HA  VAL    55      83.720 103.424  62.508  1.00  0.00            
ATOM    801  CB  VAL    55      82.571 104.908  61.544  1.00  0.00            
ATOM    802  HB  VAL    55      82.387 105.973  61.682  1.00  0.00            
ATOM    803  CG1 VAL    55      83.468 104.701  60.275  1.00  0.00            
ATOM    804 HG11 VAL    55      82.891 105.055  59.421  1.00  0.00            
ATOM    805 HG12 VAL    55      84.305 105.399  60.291  1.00  0.00            
ATOM    806 HG13 VAL    55      83.697 103.636  60.295  1.00  0.00            
ATOM    807  CG2 VAL    55      81.215 104.161  61.335  1.00  0.00            
ATOM    808 HG21 VAL    55      81.354 103.100  61.541  1.00  0.00            
ATOM    809 HG22 VAL    55      80.482 104.548  62.043  1.00  0.00            
ATOM    810 HG23 VAL    55      80.871 104.197  60.302  1.00  0.00            
ATOM    811  C   VAL    55      84.487 105.406  63.118  1.00  0.00            
ATOM    812  O   VAL    55      85.621 104.981  62.982  1.00  0.00            
ATOM    813  N   ALA    56      84.205 106.517  63.764  1.00  0.00            
ATOM    814  H   ALA    56      83.242 106.785  63.908  1.00  0.00            
ATOM    815  CA  ALA    56      85.048 107.633  64.030  1.00  0.00            
ATOM    816  HA  ALA    56      85.462 107.773  63.031  1.00  0.00            
ATOM    817  CB  ALA    56      84.334 108.920  64.531  1.00  0.00            
ATOM    818  HB1 ALA    56      83.749 109.398  63.745  1.00  0.00            
ATOM    819  HB2 ALA    56      83.806 108.562  65.415  1.00  0.00            
ATOM    820  HB3 ALA    56      85.124 109.630  64.777  1.00  0.00            
ATOM    821  C   ALA    56      86.131 107.195  65.039  1.00  0.00            
ATOM    822  O   ALA    56      87.265 107.448  64.722  1.00  0.00            
ATOM    823  N   GLU    57      85.826 106.640  66.216  1.00  0.00            
ATOM    824  H   GLU    57      84.819 106.584  66.275  1.00  0.00            
ATOM    825  CA  GLU    57      86.679 105.942  67.166  1.00  0.00            
ATOM    826  HA  GLU    57      87.384 106.593  67.682  1.00  0.00            
ATOM    827  CB  GLU    57      85.740 105.362  68.197  1.00  0.00            
ATOM    828  HB1 GLU    57      85.292 104.461  67.777  1.00  0.00            
ATOM    829  HB2 GLU    57      85.195 106.240  68.542  1.00  0.00            
ATOM    830  CG  GLU    57      86.509 104.765  69.392  1.00  0.00            
ATOM    831  HG1 GLU    57      87.374 105.410  69.547  1.00  0.00            
ATOM    832  HG2 GLU    57      86.999 103.848  69.065  1.00  0.00            
ATOM    833  CD  GLU    57      85.548 104.654  70.625  1.00  0.00            
ATOM    834  OE1 GLU    57      86.121 104.405  71.713  1.00  0.00            
ATOM    835  OE2 GLU    57      84.345 104.958  70.593  1.00  0.00            
ATOM    836  C   GLU    57      87.537 104.805  66.580  1.00  0.00            
ATOM    837  O   GLU    57      88.716 104.817  66.899  1.00  0.00            
ATOM    838  N   LYS    58      86.966 103.844  65.854  1.00  0.00            
ATOM    839  H   LYS    58      85.966 103.835  65.714  1.00  0.00            
ATOM    840  CA  LYS    58      87.729 102.793  65.153  1.00  0.00            
ATOM    841  HA  LYS    58      88.235 102.172  65.892  1.00  0.00            
ATOM    842  CB  LYS    58      86.679 101.837  64.494  1.00  0.00            
ATOM    843  HB1 LYS    58      87.254 101.234  63.792  1.00  0.00            
ATOM    844  HB2 LYS    58      85.969 102.352  63.846  1.00  0.00            
ATOM    845  CG  LYS    58      86.039 100.941  65.509  1.00  0.00            
ATOM    846  HG1 LYS    58      85.502 101.569  66.219  1.00  0.00            
ATOM    847  HG2 LYS    58      86.832 100.330  65.940  1.00  0.00            
ATOM    848  CD  LYS    58      84.956 100.079  64.885  1.00  0.00            
ATOM    849  HD1 LYS    58      85.455  99.533  64.086  1.00  0.00            
ATOM    850  HD2 LYS    58      84.160 100.732  64.526  1.00  0.00            
ATOM    851  CE  LYS    58      84.554  99.171  66.036  1.00  0.00            
ATOM    852  HE1 LYS    58      84.245  99.796  66.875  1.00  0.00            
ATOM    853  HE2 LYS    58      85.469  98.688  66.377  1.00  0.00            
ATOM    854  NZ  LYS    58      83.554  98.158  65.739  1.00  0.00            
ATOM    855  HZ1 LYS    58      83.455  97.490  66.490  1.00  0.00            
ATOM    856  HZ2 LYS    58      82.656  98.545  65.487  1.00  0.00            
ATOM    857  HZ3 LYS    58      83.878  97.563  64.989  1.00  0.00            
ATOM    858  C   LYS    58      88.795 103.311  64.153  1.00  0.00            
ATOM    859  O   LYS    58      89.941 102.826  64.127  1.00  0.00            
ATOM    860  N   THR    59      88.389 104.339  63.297  1.00  0.00            
ATOM    861  H   THR    59      87.389 104.452  63.208  1.00  0.00            
ATOM    862  CA  THR    59      89.287 105.000  62.323  1.00  0.00            
ATOM    863  HA  THR    59      89.710 104.208  61.705  1.00  0.00            
ATOM    864  CB  THR    59      88.643 106.047  61.416  1.00  0.00            
ATOM    865  HB  THR    59      88.574 106.969  61.993  1.00  0.00            
ATOM    866  CG2 THR    59      89.546 106.230  60.234  1.00  0.00            
ATOM    867 HG21 THR    59      90.481 106.770  60.387  1.00  0.00            
ATOM    868 HG22 THR    59      89.783 105.270  59.776  1.00  0.00            
ATOM    869 HG23 THR    59      89.101 106.881  59.482  1.00  0.00            
ATOM    870  OG1 THR    59      87.348 105.698  60.961  1.00  0.00            
ATOM    871  HG1 THR    59      86.757 105.577  61.708  1.00  0.00            
ATOM    872  C   THR    59      90.487 105.594  63.060  1.00  0.00            
ATOM    873  O   THR    59      91.592 105.244  62.677  1.00  0.00            
ATOM    874  N   LYS    60      90.249 106.415  64.074  1.00  0.00            
ATOM    875  H   LYS    60      89.315 106.618  64.399  1.00  0.00            
ATOM    876  CA  LYS    60      91.339 106.771  64.952  1.00  0.00            
ATOM    877  HA  LYS    60      92.061 107.275  64.309  1.00  0.00            
ATOM    878  CB  LYS    60      90.915 107.720  66.082  1.00  0.00            
ATOM    879  HB1 LYS    60      91.554 107.426  66.914  1.00  0.00            
ATOM    880  HB2 LYS    60      89.851 107.625  66.299  1.00  0.00            
ATOM    881  CG  LYS    60      91.232 109.111  65.612  1.00  0.00            
ATOM    882  HG1 LYS    60      90.505 109.339  64.833  1.00  0.00            
ATOM    883  HG2 LYS    60      92.213 109.136  65.139  1.00  0.00            
ATOM    884  CD  LYS    60      91.196 110.070  66.784  1.00  0.00            
ATOM    885  HD1 LYS    60      92.120 109.987  67.356  1.00  0.00            
ATOM    886  HD2 LYS    60      90.389 109.837  67.478  1.00  0.00            
ATOM    887  CE  LYS    60      91.059 111.523  66.227  1.00  0.00            
ATOM    888  HE1 LYS    60      90.122 111.671  65.689  1.00  0.00            
ATOM    889  HE2 LYS    60      91.971 111.694  65.656  1.00  0.00            
ATOM    890  NZ  LYS    60      90.992 112.539  67.271  1.00  0.00            
ATOM    891  HZ1 LYS    60      91.871 112.856  67.654  1.00  0.00            
ATOM    892  HZ2 LYS    60      90.648 113.375  66.819  1.00  0.00            
ATOM    893  HZ3 LYS    60      90.411 112.248  68.043  1.00  0.00            
ATOM    894  C   LYS    60      92.147 105.590  65.545  1.00  0.00            
ATOM    895  O   LYS    60      93.356 105.727  65.452  1.00  0.00            
ATOM    896  N   GLU    61      91.522 104.494  66.162  1.00  0.00            
ATOM    897  H   GLU    61      90.514 104.551  66.177  1.00  0.00            
ATOM    898  CA  GLU    61      92.328 103.324  66.755  1.00  0.00            
ATOM    899  HA  GLU    61      92.782 103.709  67.668  1.00  0.00            
ATOM    900  CB  GLU    61      91.393 102.222  67.263  1.00  0.00            
ATOM    901  HB1 GLU    61      91.036 101.813  66.318  1.00  0.00            
ATOM    902  HB2 GLU    61      90.508 102.559  67.803  1.00  0.00            
ATOM    903  CG  GLU    61      92.192 101.225  68.102  1.00  0.00            
ATOM    904  HG1 GLU    61      92.900 101.779  68.719  1.00  0.00            
ATOM    905  HG2 GLU    61      92.743 100.592  67.406  1.00  0.00            
ATOM    906  CD  GLU    61      91.377 100.234  68.938  1.00  0.00            
ATOM    907  OE1 GLU    61      90.175  99.977  68.677  1.00  0.00            
ATOM    908  OE2 GLU    61      92.011  99.721  69.859  1.00  0.00            
ATOM    909  C   GLU    61      93.316 102.715  65.793  1.00  0.00            
ATOM    910  O   GLU    61      94.477 102.371  66.058  1.00  0.00            
ATOM    911  N   GLN    62      92.859 102.643  64.467  1.00  0.00            
ATOM    912  H   GLN    62      91.940 102.970  64.205  1.00  0.00            
ATOM    913  CA  GLN    62      93.795 102.349  63.340  1.00  0.00            
ATOM    914  HA  GLN    62      94.322 101.417  63.541  1.00  0.00            
ATOM    915  CB  GLN    62      93.048 102.094  61.997  1.00  0.00            
ATOM    916  HB1 GLN    62      93.808 102.163  61.219  1.00  0.00            
ATOM    917  HB2 GLN    62      92.292 102.853  61.797  1.00  0.00            
ATOM    918  CG  GLN    62      92.271 100.717  62.004  1.00  0.00            
ATOM    919  HG1 GLN    62      91.763 100.563  62.955  1.00  0.00            
ATOM    920  HG2 GLN    62      92.984  99.894  62.041  1.00  0.00            
ATOM    921  CD  GLN    62      91.381 100.595  60.766  1.00  0.00            
ATOM    922  OE1 GLN    62      90.900 101.494  60.185  1.00  0.00            
ATOM    923  NE2 GLN    62      91.250  99.370  60.295  1.00  0.00            
ATOM    924 HE21 GLN    62      91.434  98.549  60.853  1.00  0.00            
ATOM    925 HE22 GLN    62      90.738  99.271  59.430  1.00  0.00            
ATOM    926  C   GLN    62      94.996 103.281  63.118  1.00  0.00            
ATOM    927  O   GLN    62      96.110 102.816  62.759  1.00  0.00            
ATOM    928  N   VAL    63      94.837 104.609  63.102  1.00  0.00            
ATOM    929  H   VAL    63      93.908 105.001  63.162  1.00  0.00            
ATOM    930  CA  VAL    63      95.930 105.596  62.927  1.00  0.00            
ATOM    931  HA  VAL    63      96.531 105.333  62.057  1.00  0.00            
ATOM    932  CB  VAL    63      95.273 107.023  62.715  1.00  0.00            
ATOM    933  HB  VAL    63      94.565 107.254  63.511  1.00  0.00            
ATOM    934  CG1 VAL    63      96.430 108.051  62.696  1.00  0.00            
ATOM    935 HG11 VAL    63      97.041 107.856  61.815  1.00  0.00            
ATOM    936 HG12 VAL    63      96.004 109.045  62.553  1.00  0.00            
ATOM    937 HG13 VAL    63      97.020 108.167  63.605  1.00  0.00            
ATOM    938  CG2 VAL    63      94.562 107.060  61.357  1.00  0.00            
ATOM    939 HG21 VAL    63      94.269 108.103  61.241  1.00  0.00            
ATOM    940 HG22 VAL    63      95.227 106.643  60.600  1.00  0.00            
ATOM    941 HG23 VAL    63      93.630 106.496  61.328  1.00  0.00            
ATOM    942  C   VAL    63      96.921 105.412  64.142  1.00  0.00            
ATOM    943  O   VAL    63      98.114 105.093  63.849  1.00  0.00            
ATOM    944  N   THR    64      96.454 105.500  65.380  1.00  0.00            
ATOM    945  H   THR    64      95.475 105.742  65.433  1.00  0.00            
ATOM    946  CA  THR    64      97.208 105.234  66.650  1.00  0.00            
ATOM    947  HA  THR    64      97.898 106.064  66.805  1.00  0.00            
ATOM    948  CB  THR    64      96.267 105.161  67.844  1.00  0.00            
ATOM    949  HB  THR    64      95.563 104.331  67.788  1.00  0.00            
ATOM    950  CG2 THR    64      96.868 105.110  69.264  1.00  0.00            
ATOM    951 HG21 THR    64      97.653 105.852  69.411  1.00  0.00            
ATOM    952 HG22 THR    64      96.140 105.294  70.054  1.00  0.00            
ATOM    953 HG23 THR    64      97.244 104.100  69.430  1.00  0.00            
ATOM    954  OG1 THR    64      95.397 106.303  67.871  1.00  0.00            
ATOM    955  HG1 THR    64      94.540 105.943  68.113  1.00  0.00            
ATOM    956  C   THR    64      98.081 103.968  66.590  1.00  0.00            
ATOM    957  O   THR    64      99.156 104.033  67.141  1.00  0.00            
ATOM    958  N   ASN    65      97.573 102.861  66.035  1.00  0.00            
ATOM    959  H   ASN    65      96.620 102.866  65.703  1.00  0.00            
ATOM    960  CA  ASN    65      98.314 101.590  65.955  1.00  0.00            
ATOM    961  HA  ASN    65      98.706 101.466  66.964  1.00  0.00            
ATOM    962  CB  ASN    65      97.357 100.434  65.748  1.00  0.00            
ATOM    963  HB1 ASN    65      97.908  99.662  65.213  1.00  0.00            
ATOM    964  HB2 ASN    65      96.556 100.891  65.168  1.00  0.00            
ATOM    965  CG  ASN    65      96.873  99.785  67.006  1.00  0.00            
ATOM    966  OD1 ASN    65      97.604  99.090  67.688  1.00  0.00            
ATOM    967  ND2 ASN    65      95.715 100.209  67.453  1.00  0.00            
ATOM    968 HD21 ASN    65      95.170 100.772  66.816  1.00  0.00            
ATOM    969 HD22 ASN    65      95.235  99.699  68.181  1.00  0.00            
ATOM    970  C   ASN    65      99.549 101.548  65.100  1.00  0.00            
ATOM    971  O   ASN    65     100.246 100.547  65.201  1.00  0.00            
ATOM    972  N   VAL    66      99.905 102.455  64.165  1.00  0.00            
ATOM    973  H   VAL    66      99.389 103.318  64.066  1.00  0.00            
ATOM    974  CA  VAL    66     101.138 102.280  63.297  1.00  0.00            
ATOM    975  HA  VAL    66     100.866 101.392  62.726  1.00  0.00            
ATOM    976  CB  VAL    66     101.235 103.418  62.252  1.00  0.00            
ATOM    977  HB  VAL    66     101.266 104.330  62.848  1.00  0.00            
ATOM    978  CG1 VAL    66     102.407 103.298  61.293  1.00  0.00            
ATOM    979 HG11 VAL    66     102.449 102.335  60.783  1.00  0.00            
ATOM    980 HG12 VAL    66     102.407 104.167  60.635  1.00  0.00            
ATOM    981 HG13 VAL    66     103.207 103.434  62.020  1.00  0.00            
ATOM    982  CG2 VAL    66      99.899 103.403  61.458  1.00  0.00            
ATOM    983 HG21 VAL    66      99.971 104.114  60.636  1.00  0.00            
ATOM    984 HG22 VAL    66      99.706 102.422  61.022  1.00  0.00            
ATOM    985 HG23 VAL    66      99.056 103.598  62.121  1.00  0.00            
ATOM    986  C   VAL    66     102.440 101.937  64.022  1.00  0.00            
ATOM    987  O   VAL    66     102.708 102.687  64.980  1.00  0.00            
ATOM    988  N   GLY    67     103.030 100.805  63.667  1.00  0.00            
ATOM    989  H   GLY    67     102.716 100.406  62.793  1.00  0.00            
ATOM    990  CA  GLY    67     103.955 100.147  64.532  1.00  0.00            
ATOM    991  HA1 GLY    67     103.946  99.074  64.343  1.00  0.00            
ATOM    992  HA2 GLY    67     103.750 100.374  65.579  1.00  0.00            
ATOM    993  C   GLY    67     105.369 100.472  64.444  1.00  0.00            
ATOM    994  O   GLY    67     105.727 101.469  63.737  1.00  0.00            
ATOM    995  N   GLY    68     106.237  99.737  65.184  1.00  0.00            
ATOM    996  H   GLY    68     105.923  98.926  65.697  1.00  0.00            
ATOM    997  CA  GLY    68     107.692 100.000  65.168  1.00  0.00            
ATOM    998  HA1 GLY    68     108.071  99.805  66.171  1.00  0.00            
ATOM    999  HA2 GLY    68     107.947 101.035  64.937  1.00  0.00            
ATOM   1000  C   GLY    68     108.471  99.096  64.287  1.00  0.00            
ATOM   1001  O   GLY    68     108.022  98.401  63.430  1.00  0.00            
ATOM   1002  N   ALA    69     109.769  99.156  64.430  1.00  0.00            
ATOM   1003  H   ALA    69     110.124  99.708  65.197  1.00  0.00            
ATOM   1004  CA  ALA    69     110.782  98.308  63.862  1.00  0.00            
ATOM   1005  HA  ALA    69     110.905  98.421  62.785  1.00  0.00            
ATOM   1006  CB  ALA    69     112.142  98.553  64.610  1.00  0.00            
ATOM   1007  HB1 ALA    69     112.897  97.813  64.348  1.00  0.00            
ATOM   1008  HB2 ALA    69     112.621  99.430  64.175  1.00  0.00            
ATOM   1009  HB3 ALA    69     111.996  98.689  65.682  1.00  0.00            
ATOM   1010  C   ALA    69     110.313  96.890  63.939  1.00  0.00            
ATOM   1011  O   ALA    69     109.958  96.358  64.997  1.00  0.00            
ATOM   1012  N   VAL    70     110.366  96.267  62.798  1.00  0.00            
ATOM   1013  H   VAL    70     110.566  96.876  62.017  1.00  0.00            
ATOM   1014  CA  VAL    70     110.065  94.867  62.497  1.00  0.00            
ATOM   1015  HA  VAL    70     109.082  94.683  62.929  1.00  0.00            
ATOM   1016  CB  VAL    70     109.988  94.561  61.028  1.00  0.00            
ATOM   1017  HB  VAL    70     111.012  94.724  60.692  1.00  0.00            
ATOM   1018  CG1 VAL    70     109.566  93.125  60.781  1.00  0.00            
ATOM   1019 HG11 VAL    70     108.614  92.960  61.286  1.00  0.00            
ATOM   1020 HG12 VAL    70     109.499  92.911  59.715  1.00  0.00            
ATOM   1021 HG13 VAL    70     110.362  92.509  61.198  1.00  0.00            
ATOM   1022  CG2 VAL    70     108.982  95.456  60.227  1.00  0.00            
ATOM   1023 HG21 VAL    70     108.585  94.989  59.326  1.00  0.00            
ATOM   1024 HG22 VAL    70     108.110  95.846  60.752  1.00  0.00            
ATOM   1025 HG23 VAL    70     109.517  96.343  59.887  1.00  0.00            
ATOM   1026  C   VAL    70     111.042  93.857  63.114  1.00  0.00            
ATOM   1027  O   VAL    70     112.282  93.919  62.864  1.00  0.00            
ATOM   1028  N   VAL    71     110.524  93.133  64.060  1.00  0.00            
ATOM   1029  H   VAL    71     109.539  93.246  64.249  1.00  0.00            
ATOM   1030  CA  VAL    71     111.247  91.928  64.643  1.00  0.00            
ATOM   1031  HA  VAL    71     112.156  92.393  65.025  1.00  0.00            
ATOM   1032  CB  VAL    71     110.513  91.224  65.739  1.00  0.00            
ATOM   1033  HB  VAL    71     109.555  90.882  65.349  1.00  0.00            
ATOM   1034  CG1 VAL    71     111.306  90.017  66.280  1.00  0.00            
ATOM   1035 HG11 VAL    71     110.765  89.663  67.157  1.00  0.00            
ATOM   1036 HG12 VAL    71     111.417  89.163  65.611  1.00  0.00            
ATOM   1037 HG13 VAL    71     112.288  90.370  66.593  1.00  0.00            
ATOM   1038  CG2 VAL    71     110.166  92.133  66.926  1.00  0.00            
ATOM   1039 HG21 VAL    71     111.104  92.381  67.423  1.00  0.00            
ATOM   1040 HG22 VAL    71     109.671  93.072  66.680  1.00  0.00            
ATOM   1041 HG23 VAL    71     109.637  91.523  67.658  1.00  0.00            
ATOM   1042  C   VAL    71     111.649  90.933  63.554  1.00  0.00            
ATOM   1043  O   VAL    71     110.760  90.584  62.818  1.00  0.00            
ATOM   1044  N   THR    72     112.946  90.607  63.366  1.00  0.00            
ATOM   1045  H   THR    72     113.593  91.120  63.948  1.00  0.00            
ATOM   1046  CA  THR    72     113.440  89.844  62.199  1.00  0.00            
ATOM   1047  HA  THR    72     112.711  90.059  61.419  1.00  0.00            
ATOM   1048  CB  THR    72     114.818  90.462  61.746  1.00  0.00            
ATOM   1049  HB  THR    72     115.349  89.835  61.030  1.00  0.00            
ATOM   1050  CG2 THR    72     114.868  91.917  61.164  1.00  0.00            
ATOM   1051 HG21 THR    72     115.853  92.186  60.783  1.00  0.00            
ATOM   1052 HG22 THR    72     114.118  91.870  60.375  1.00  0.00            
ATOM   1053 HG23 THR    72     114.403  92.545  61.925  1.00  0.00            
ATOM   1054  OG1 THR    72     115.537  90.591  62.909  1.00  0.00            
ATOM   1055  HG1 THR    72     116.457  90.418  62.694  1.00  0.00            
ATOM   1056  C   THR    72     113.342  88.253  62.288  1.00  0.00            
ATOM   1057  O   THR    72     113.138  87.631  63.399  1.00  0.00            
ATOM   1058  N   GLY    73     113.615  87.638  61.148  1.00  0.00            
ATOM   1059  H   GLY    73     113.899  88.148  60.324  1.00  0.00            
ATOM   1060  CA  GLY    73     113.545  86.200  61.006  1.00  0.00            
ATOM   1061  HA1 GLY    73     113.197  85.878  60.025  1.00  0.00            
ATOM   1062  HA2 GLY    73     112.882  85.867  61.804  1.00  0.00            
ATOM   1063  C   GLY    73     114.901  85.529  61.368  1.00  0.00            
ATOM   1064  O   GLY    73     115.883  86.247  61.464  1.00  0.00            
ATOM   1065  N   VAL    74     114.965  84.241  61.530  1.00  0.00            
ATOM   1066  H   VAL    74     114.176  83.707  61.195  1.00  0.00            
ATOM   1067  CA  VAL    74     116.125  83.636  62.160  1.00  0.00            
ATOM   1068  HA  VAL    74     116.694  84.413  62.671  1.00  0.00            
ATOM   1069  CB  VAL    74     115.838  82.631  63.259  1.00  0.00            
ATOM   1070  HB  VAL    74     114.990  82.026  62.940  1.00  0.00            
ATOM   1071  CG1 VAL    74     117.083  81.656  63.474  1.00  0.00            
ATOM   1072 HG11 VAL    74     117.960  82.304  63.465  1.00  0.00            
ATOM   1073 HG12 VAL    74     116.961  81.174  64.444  1.00  0.00            
ATOM   1074 HG13 VAL    74     117.140  80.917  62.675  1.00  0.00            
ATOM   1075  CG2 VAL    74     115.591  83.404  64.594  1.00  0.00            
ATOM   1076 HG21 VAL    74     116.420  84.040  64.902  1.00  0.00            
ATOM   1077 HG22 VAL    74     114.716  84.032  64.428  1.00  0.00            
ATOM   1078 HG23 VAL    74     115.370  82.632  65.331  1.00  0.00            
ATOM   1079  C   VAL    74     117.091  83.069  61.035  1.00  0.00            
ATOM   1080  O   VAL    74     116.685  82.231  60.206  1.00  0.00            
ATOM   1081  N   THR    75     118.293  83.653  60.939  1.00  0.00            
ATOM   1082  H   THR    75     118.455  84.477  61.500  1.00  0.00            
ATOM   1083  CA  THR    75     119.425  83.214  60.102  1.00  0.00            
ATOM   1084  HA  THR    75     119.066  83.286  59.076  1.00  0.00            
ATOM   1085  CB  THR    75     120.522  84.245  60.156  1.00  0.00            
ATOM   1086  HB  THR    75     119.919  85.082  60.509  1.00  0.00            
ATOM   1087  CG2 THR    75     121.559  83.986  61.189  1.00  0.00            
ATOM   1088 HG21 THR    75     121.153  83.859  62.193  1.00  0.00            
ATOM   1089 HG22 THR    75     122.213  83.171  60.879  1.00  0.00            
ATOM   1090 HG23 THR    75     122.141  84.904  61.272  1.00  0.00            
ATOM   1091  OG1 THR    75     120.892  84.466  58.809  1.00  0.00            
ATOM   1092  HG1 THR    75     120.124  84.675  58.272  1.00  0.00            
ATOM   1093  C   THR    75     119.905  81.751  60.304  1.00  0.00            
ATOM   1094  O   THR    75     120.069  81.324  61.446  1.00  0.00            
ATOM   1095  N   ALA    76     120.265  81.083  59.170  1.00  0.00            
ATOM   1096  H   ALA    76     120.196  81.584  58.296  1.00  0.00            
ATOM   1097  CA  ALA    76     120.852  79.690  59.154  1.00  0.00            
ATOM   1098  HA  ALA    76     120.028  79.035  59.434  1.00  0.00            
ATOM   1099  CB  ALA    76     121.446  79.408  57.768  1.00  0.00            
ATOM   1100  HB1 ALA    76     122.118  78.558  57.890  1.00  0.00            
ATOM   1101  HB2 ALA    76     120.677  79.362  56.998  1.00  0.00            
ATOM   1102  HB3 ALA    76     122.173  80.190  57.551  1.00  0.00            
ATOM   1103  C   ALA    76     121.926  79.406  60.176  1.00  0.00            
ATOM   1104  O   ALA    76     122.834  80.227  60.340  1.00  0.00            
ATOM   1105  N   VAL    77     121.912  78.159  60.764  1.00  0.00            
ATOM   1106  H   VAL    77     121.282  77.458  60.402  1.00  0.00            
ATOM   1107  CA  VAL    77     123.096  77.638  61.545  1.00  0.00            
ATOM   1108  HA  VAL    77     123.559  78.549  61.924  1.00  0.00            
ATOM   1109  CB  VAL    77     122.639  76.734  62.725  1.00  0.00            
ATOM   1110  HB  VAL    77     123.552  76.279  63.109  1.00  0.00            
ATOM   1111  CG1 VAL    77     122.180  77.708  63.785  1.00  0.00            
ATOM   1112 HG11 VAL    77     122.859  78.558  63.851  1.00  0.00            
ATOM   1113 HG12 VAL    77     121.153  77.983  63.543  1.00  0.00            
ATOM   1114 HG13 VAL    77     122.196  77.339  64.810  1.00  0.00            
ATOM   1115  CG2 VAL    77     121.518  75.676  62.498  1.00  0.00            
ATOM   1116 HG21 VAL    77     121.764  75.052  61.639  1.00  0.00            
ATOM   1117 HG22 VAL    77     121.391  74.987  63.332  1.00  0.00            
ATOM   1118 HG23 VAL    77     120.577  76.133  62.190  1.00  0.00            
ATOM   1119  C   VAL    77     124.151  76.944  60.662  1.00  0.00            
ATOM   1120  O   VAL    77     125.310  77.064  60.956  1.00  0.00            
ATOM   1121  N   ALA    78     123.733  76.128  59.690  1.00  0.00            
ATOM   1122  H   ALA    78     122.741  75.937  59.669  1.00  0.00            
ATOM   1123  CA  ALA    78     124.470  75.484  58.646  1.00  0.00            
ATOM   1124  HA  ALA    78     125.519  75.514  58.942  1.00  0.00            
ATOM   1125  CB  ALA    78     124.018  74.048  58.464  1.00  0.00            
ATOM   1126  HB1 ALA    78     124.206  73.483  59.377  1.00  0.00            
ATOM   1127  HB2 ALA    78     122.976  73.951  58.158  1.00  0.00            
ATOM   1128  HB3 ALA    78     124.654  73.606  57.697  1.00  0.00            
ATOM   1129  C   ALA    78     124.393  76.360  57.398  1.00  0.00            
ATOM   1130  O   ALA    78     123.502  76.088  56.599  1.00  0.00            
ATOM   1131  N   GLN    79     125.350  77.283  57.223  1.00  0.00            
ATOM   1132  H   GLN    79     126.101  77.338  57.896  1.00  0.00            
ATOM   1133  CA  GLN    79     125.490  78.154  56.077  1.00  0.00            
ATOM   1134  HA  GLN    79     124.638  78.826  55.982  1.00  0.00            
ATOM   1135  CB  GLN    79     126.740  79.018  56.349  1.00  0.00            
ATOM   1136  HB1 GLN    79     127.603  78.420  56.641  1.00  0.00            
ATOM   1137  HB2 GLN    79     126.445  79.787  57.064  1.00  0.00            
ATOM   1138  CG  GLN    79     127.244  79.697  55.014  1.00  0.00            
ATOM   1139  HG1 GLN    79     127.734  78.976  54.360  1.00  0.00            
ATOM   1140  HG2 GLN    79     128.091  80.321  55.300  1.00  0.00            
ATOM   1141  CD  GLN    79     126.288  80.661  54.270  1.00  0.00            
ATOM   1142  OE1 GLN    79     125.094  80.692  54.554  1.00  0.00            
ATOM   1143  NE2 GLN    79     126.833  81.466  53.397  1.00  0.00            
ATOM   1144 HE21 GLN    79     127.809  81.353  53.165  1.00  0.00            
ATOM   1145 HE22 GLN    79     126.300  82.278  53.120  1.00  0.00            
ATOM   1146  C   GLN    79     125.574  77.327  54.747  1.00  0.00            
ATOM   1147  O   GLN    79     126.387  76.487  54.538  1.00  0.00            
ATOM   1148  N   LYS    80     124.618  77.588  53.823  1.00  0.00            
ATOM   1149  H   LYS    80     124.019  78.389  53.959  1.00  0.00            
ATOM   1150  CA  LYS    80     124.566  76.901  52.583  1.00  0.00            
ATOM   1151  HA  LYS    80     124.753  75.862  52.855  1.00  0.00            
ATOM   1152  CB  LYS    80     123.162  76.856  51.858  1.00  0.00            
ATOM   1153  HB1 LYS    80     123.296  76.646  50.797  1.00  0.00            
ATOM   1154  HB2 LYS    80     122.820  77.885  51.752  1.00  0.00            
ATOM   1155  CG  LYS    80     122.056  75.968  52.445  1.00  0.00            
ATOM   1156  HG1 LYS    80     121.747  76.455  53.369  1.00  0.00            
ATOM   1157  HG2 LYS    80     122.362  74.962  52.733  1.00  0.00            
ATOM   1158  CD  LYS    80     120.872  75.879  51.460  1.00  0.00            
ATOM   1159  HD1 LYS    80     121.313  75.611  50.500  1.00  0.00            
ATOM   1160  HD2 LYS    80     120.470  76.879  51.298  1.00  0.00            
ATOM   1161  CE  LYS    80     119.785  74.788  51.889  1.00  0.00            
ATOM   1162  HE1 LYS    80     119.851  74.706  52.974  1.00  0.00            
ATOM   1163  HE2 LYS    80     120.158  73.865  51.443  1.00  0.00            
ATOM   1164  NZ  LYS    80     118.386  75.052  51.465  1.00  0.00            
ATOM   1165  HZ1 LYS    80     118.123  75.916  51.917  1.00  0.00            
ATOM   1166  HZ2 LYS    80     118.367  75.248  50.474  1.00  0.00            
ATOM   1167  HZ3 LYS    80     117.771  74.301  51.743  1.00  0.00            
ATOM   1168  C   LYS    80     125.836  77.295  51.728  1.00  0.00            
ATOM   1169  O   LYS    80     126.293  78.449  51.697  1.00  0.00            
ATOM   1170  N   THR    81     126.244  76.272  50.988  1.00  0.00            
ATOM   1171  H   THR    81     125.913  75.337  51.181  1.00  0.00            
ATOM   1172  CA  THR    81     127.238  76.489  49.883  1.00  0.00            
ATOM   1173  HA  THR    81     127.961  77.263  50.141  1.00  0.00            
ATOM   1174  CB  THR    81     127.992  75.230  49.564  1.00  0.00            
ATOM   1175  HB  THR    81     128.529  75.297  48.618  1.00  0.00            
ATOM   1176  CG2 THR    81     128.980  75.018  50.573  1.00  0.00            
ATOM   1177 HG21 THR    81     128.497  74.714  51.501  1.00  0.00            
ATOM   1178 HG22 THR    81     129.725  74.324  50.181  1.00  0.00            
ATOM   1179 HG23 THR    81     129.473  75.983  50.688  1.00  0.00            
ATOM   1180  OG1 THR    81     127.112  74.097  49.563  1.00  0.00            
ATOM   1181  HG1 THR    81     126.310  74.295  49.076  1.00  0.00            
ATOM   1182  C   THR    81     126.595  76.970  48.566  1.00  0.00            
ATOM   1183  O   THR    81     125.357  76.839  48.437  1.00  0.00            
ATOM   1184  N   VAL    82     127.277  77.459  47.557  1.00  0.00            
ATOM   1185  H   VAL    82     128.282  77.387  47.618  1.00  0.00            
ATOM   1186  CA  VAL    82     126.659  77.891  46.282  1.00  0.00            
ATOM   1187  HA  VAL    82     125.627  78.173  46.488  1.00  0.00            
ATOM   1188  CB  VAL    82     127.459  79.080  45.736  1.00  0.00            
ATOM   1189  HB  VAL    82     128.517  78.838  45.836  1.00  0.00            
ATOM   1190  CG1 VAL    82     127.074  79.617  44.279  1.00  0.00            
ATOM   1191 HG11 VAL    82     126.040  79.959  44.319  1.00  0.00            
ATOM   1192 HG12 VAL    82     127.661  80.509  44.063  1.00  0.00            
ATOM   1193 HG13 VAL    82     127.243  78.757  43.630  1.00  0.00            
ATOM   1194  CG2 VAL    82     127.010  80.338  46.560  1.00  0.00            
ATOM   1195 HG21 VAL    82     125.921  80.347  46.597  1.00  0.00            
ATOM   1196 HG22 VAL    82     127.353  80.058  47.556  1.00  0.00            
ATOM   1197 HG23 VAL    82     127.513  81.266  46.287  1.00  0.00            
ATOM   1198  C   VAL    82     126.652  76.633  45.364  1.00  0.00            
ATOM   1199  O   VAL    82     127.636  75.936  45.188  1.00  0.00            
ATOM   1200  N   GLU    83     125.498  76.365  44.754  1.00  0.00            
ATOM   1201  H   GLU    83     124.655  76.904  44.893  1.00  0.00            
ATOM   1202  CA  GLU    83     125.368  75.354  43.667  1.00  0.00            
ATOM   1203  HA  GLU    83     125.904  74.462  43.993  1.00  0.00            
ATOM   1204  CB  GLU    83     123.894  74.788  43.460  1.00  0.00            
ATOM   1205  HB1 GLU    83     123.887  74.183  42.554  1.00  0.00            
ATOM   1206  HB2 GLU    83     123.265  75.674  43.368  1.00  0.00            
ATOM   1207  CG  GLU    83     123.322  73.868  44.549  1.00  0.00            
ATOM   1208  HG1 GLU    83     122.288  73.708  44.242  1.00  0.00            
ATOM   1209  HG2 GLU    83     123.404  74.401  45.495  1.00  0.00            
ATOM   1210  CD  GLU    83     123.980  72.491  44.688  1.00  0.00            
ATOM   1211  OE1 GLU    83     123.462  71.648  45.399  1.00  0.00            
ATOM   1212  OE2 GLU    83     125.030  72.306  44.062  1.00  0.00            
ATOM   1213  C   GLU    83     125.983  75.867  42.325  1.00  0.00            
ATOM   1214  O   GLU    83     125.771  77.048  41.911  1.00  0.00            
ATOM   1215  N   GLY    84     126.679  74.911  41.670  1.00  0.00            
ATOM   1216  H   GLY    84     126.669  73.945  41.966  1.00  0.00            
ATOM   1217  CA  GLY    84     127.467  75.225  40.452  1.00  0.00            
ATOM   1218  HA1 GLY    84     126.897  75.817  39.738  1.00  0.00            
ATOM   1219  HA2 GLY    84     127.779  74.279  40.010  1.00  0.00            
ATOM   1220  C   GLY    84     128.627  76.205  40.591  1.00  0.00            
ATOM   1221  O   GLY    84     128.986  76.563  41.688  1.00  0.00            
ATOM   1222  N   ALA    85     129.165  76.584  39.431  1.00  0.00            
ATOM   1223  H   ALA    85     128.719  76.111  38.658  1.00  0.00            
ATOM   1224  CA  ALA    85     130.398  77.301  39.167  1.00  0.00            
ATOM   1225  HA  ALA    85     131.184  76.706  39.632  1.00  0.00            
ATOM   1226  CB  ALA    85     130.628  77.230  37.618  1.00  0.00            
ATOM   1227  HB1 ALA    85     129.782  77.657  37.078  1.00  0.00            
ATOM   1228  HB2 ALA    85     131.586  77.716  37.435  1.00  0.00            
ATOM   1229  HB3 ALA    85     130.677  76.192  37.289  1.00  0.00            
ATOM   1230  C   ALA    85     130.400  78.756  39.736  1.00  0.00            
ATOM   1231  O   ALA    85     131.038  79.634  39.175  1.00  0.00            
ATOM   1232  N   GLY    86     129.673  79.103  40.825  1.00  0.00            
ATOM   1233  H   GLY    86     129.004  78.452  41.209  1.00  0.00            
ATOM   1234  CA  GLY    86     129.818  80.455  41.448  1.00  0.00            
ATOM   1235  HA1 GLY    86     128.814  80.780  41.719  1.00  0.00            
ATOM   1236  HA2 GLY    86     130.268  81.120  40.710  1.00  0.00            
ATOM   1237  C   GLY    86     130.686  80.466  42.668  1.00  0.00            
ATOM   1238  O   GLY    86     131.194  79.427  43.047  1.00  0.00            
ATOM   1239  N   SER    87     130.575  81.609  43.454  1.00  0.00            
ATOM   1240  H   SER    87     130.189  82.467  43.088  1.00  0.00            
ATOM   1241  CA  SER    87     131.147  81.614  44.806  1.00  0.00            
ATOM   1242  HA  SER    87     131.025  80.645  45.290  1.00  0.00            
ATOM   1243  CB  SER    87     132.700  81.808  44.722  1.00  0.00            
ATOM   1244  HB1 SER    87     133.028  81.261  43.839  1.00  0.00            
ATOM   1245  HB2 SER    87     133.152  81.368  45.611  1.00  0.00            
ATOM   1246  OG  SER    87     133.136  83.130  44.604  1.00  0.00            
ATOM   1247  HG  SER    87     134.081  83.096  44.768  1.00  0.00            
ATOM   1248  C   SER    87     130.488  82.766  45.611  1.00  0.00            
ATOM   1249  O   SER    87     130.095  83.816  45.038  1.00  0.00            
ATOM   1250  N   ILE    88     130.391  82.605  46.938  1.00  0.00            
ATOM   1251  H   ILE    88     130.824  81.765  47.294  1.00  0.00            
ATOM   1252  CA  ILE    88     130.004  83.630  47.925  1.00  0.00            
ATOM   1253  HA  ILE    88     128.971  83.970  47.865  1.00  0.00            
ATOM   1254  CB  ILE    88     130.117  83.078  49.304  1.00  0.00            
ATOM   1255  HB  ILE    88     131.092  82.606  49.421  1.00  0.00            
ATOM   1256  CG2 ILE    88     130.022  84.094  50.422  1.00  0.00            
ATOM   1257 HG21 ILE    88     130.102  83.608  51.395  1.00  0.00            
ATOM   1258 HG22 ILE    88     130.732  84.922  50.434  1.00  0.00            
ATOM   1259 HG23 ILE    88     128.994  84.456  50.387  1.00  0.00            
ATOM   1260  CG1 ILE    88     129.147  81.931  49.662  1.00  0.00            
ATOM   1261 HG11 ILE    88     129.256  81.524  50.666  1.00  0.00            
ATOM   1262 HG12 ILE    88     129.456  81.138  48.981  1.00  0.00            
ATOM   1263  CD  ILE    88     127.626  82.217  49.514  1.00  0.00            
ATOM   1264  HD1 ILE    88     127.496  82.622  48.510  1.00  0.00            
ATOM   1265  HD2 ILE    88     127.027  81.336  49.743  1.00  0.00            
ATOM   1266  HD3 ILE    88     127.281  83.048  50.128  1.00  0.00            
ATOM   1267  C   ILE    88     130.832  84.959  47.785  1.00  0.00            
ATOM   1268  O   ILE    88     130.249  86.037  47.604  1.00  0.00            
ATOM   1269  N   ALA    89     132.168  84.973  47.774  1.00  0.00            
ATOM   1270  H   ALA    89     132.674  84.195  48.174  1.00  0.00            
ATOM   1271  CA  ALA    89     133.001  86.088  47.388  1.00  0.00            
ATOM   1272  HA  ALA    89     132.939  86.698  48.289  1.00  0.00            
ATOM   1273  CB  ALA    89     134.499  85.569  47.188  1.00  0.00            
ATOM   1274  HB1 ALA    89     134.568  85.197  46.166  1.00  0.00            
ATOM   1275  HB2 ALA    89     135.125  86.442  47.375  1.00  0.00            
ATOM   1276  HB3 ALA    89     134.763  84.724  47.824  1.00  0.00            
ATOM   1277  C   ALA    89     132.567  86.835  46.120  1.00  0.00            
ATOM   1278  O   ALA    89     132.513  88.082  46.202  1.00  0.00            
ATOM   1279  N   ALA    90     132.180  86.253  44.979  1.00  0.00            
ATOM   1280  H   ALA    90     132.308  85.251  44.950  1.00  0.00            
ATOM   1281  CA  ALA    90     131.672  86.908  43.841  1.00  0.00            
ATOM   1282  HA  ALA    90     132.346  87.733  43.615  1.00  0.00            
ATOM   1283  CB  ALA    90     131.844  85.975  42.642  1.00  0.00            
ATOM   1284  HB1 ALA    90     131.547  86.362  41.667  1.00  0.00            
ATOM   1285  HB2 ALA    90     132.858  85.585  42.556  1.00  0.00            
ATOM   1286  HB3 ALA    90     131.215  85.100  42.804  1.00  0.00            
ATOM   1287  C   ALA    90     130.255  87.394  43.942  1.00  0.00            
ATOM   1288  O   ALA    90     130.016  88.512  43.541  1.00  0.00            
ATOM   1289  N   ALA    91     129.363  86.578  44.454  1.00  0.00            
ATOM   1290  H   ALA    91     129.705  85.729  44.883  1.00  0.00            
ATOM   1291  CA  ALA    91     127.937  86.851  44.572  1.00  0.00            
ATOM   1292  HA  ALA    91     127.608  87.263  43.618  1.00  0.00            
ATOM   1293  CB  ALA    91     127.241  85.467  44.952  1.00  0.00            
ATOM   1294  HB1 ALA    91     126.159  85.593  44.908  1.00  0.00            
ATOM   1295  HB2 ALA    91     127.542  84.707  44.230  1.00  0.00            
ATOM   1296  HB3 ALA    91     127.550  85.014  45.893  1.00  0.00            
ATOM   1297  C   ALA    91     127.611  87.926  45.630  1.00  0.00            
ATOM   1298  O   ALA    91     126.868  88.867  45.312  1.00  0.00            
ATOM   1299  N   THR    92     128.142  87.824  46.839  1.00  0.00            
ATOM   1300  H   THR    92     128.760  87.043  47.008  1.00  0.00            
ATOM   1301  CA  THR    92     127.807  88.639  48.040  1.00  0.00            
ATOM   1302  HA  THR    92     128.198  88.100  48.903  1.00  0.00            
ATOM   1303  CB  THR    92     128.694  89.967  47.994  1.00  0.00            
ATOM   1304  HB  THR    92     128.536  90.561  48.895  1.00  0.00            
ATOM   1305  CG2 THR    92     130.214  89.720  47.885  1.00  0.00            
ATOM   1306 HG21 THR    92     130.503  89.430  46.875  1.00  0.00            
ATOM   1307 HG22 THR    92     130.820  90.553  48.242  1.00  0.00            
ATOM   1308 HG23 THR    92     130.355  88.849  48.524  1.00  0.00            
ATOM   1309  OG1 THR    92     128.248  90.758  46.916  1.00  0.00            
ATOM   1310  HG1 THR    92     127.600  90.247  46.425  1.00  0.00            
ATOM   1311  C   THR    92     126.316  88.865  48.410  1.00  0.00            
ATOM   1312  O   THR    92     126.019  89.775  49.152  1.00  0.00            
ATOM   1313  N   GLY    93     125.344  88.149  47.788  1.00  0.00            
ATOM   1314  H   GLY    93     125.642  87.476  47.095  1.00  0.00            
ATOM   1315  CA  GLY    93     123.908  88.359  47.846  1.00  0.00            
ATOM   1316  HA1 GLY    93     123.800  89.343  48.302  1.00  0.00            
ATOM   1317  HA2 GLY    93     123.597  87.647  48.610  1.00  0.00            
ATOM   1318  C   GLY    93     123.141  88.091  46.475  1.00  0.00            
ATOM   1319  O   GLY    93     123.789  87.781  45.459  1.00  0.00            
ATOM   1320  N   PHE    94     121.843  87.986  46.524  1.00  0.00            
ATOM   1321  H   PHE    94     121.441  88.112  47.443  1.00  0.00            
ATOM   1322  CA  PHE    94     120.900  87.636  45.435  1.00  0.00            
ATOM   1323  HA  PHE    94     121.308  86.819  44.839  1.00  0.00            
ATOM   1324  CB  PHE    94     119.636  87.038  45.991  1.00  0.00            
ATOM   1325  HB1 PHE    94     119.195  86.379  45.243  1.00  0.00            
ATOM   1326  HB2 PHE    94     118.968  87.890  46.119  1.00  0.00            
ATOM   1327  CG  PHE    94     119.708  86.121  47.230  1.00  0.00            
ATOM   1328  CD1 PHE    94     119.001  86.484  48.421  1.00  0.00            
ATOM   1329  HD1 PHE    94     118.391  87.372  48.500  1.00  0.00            
ATOM   1330  CE1 PHE    94     119.055  85.617  49.508  1.00  0.00            
ATOM   1331  HE1 PHE    94     118.478  85.784  50.406  1.00  0.00            
ATOM   1332  CZ  PHE    94     119.943  84.529  49.505  1.00  0.00            
ATOM   1333  HZ  PHE    94     119.941  83.904  50.385  1.00  0.00            
ATOM   1334  CE2 PHE    94     120.767  84.251  48.419  1.00  0.00            
ATOM   1335  HE2 PHE    94     121.452  83.421  48.321  1.00  0.00            
ATOM   1336  CD2 PHE    94     120.582  85.029  47.269  1.00  0.00            
ATOM   1337  HD2 PHE    94     121.098  84.877  46.333  1.00  0.00            
ATOM   1338  C   PHE    94     120.665  88.780  44.425  1.00  0.00            
ATOM   1339  O   PHE    94     120.438  89.936  44.791  1.00  0.00            
ATOM   1340  N   VAL    95     120.566  88.356  43.165  1.00  0.00            
ATOM   1341  H   VAL    95     120.663  87.373  42.953  1.00  0.00            
ATOM   1342  CA  VAL    95     120.226  89.254  42.014  1.00  0.00            
ATOM   1343  HA  VAL    95     120.843  90.138  42.174  1.00  0.00            
ATOM   1344  CB  VAL    95     120.665  88.647  40.702  1.00  0.00            
ATOM   1345  HB  VAL    95     121.735  88.464  40.798  1.00  0.00            
ATOM   1346  CG1 VAL    95     119.769  87.371  40.372  1.00  0.00            
ATOM   1347 HG11 VAL    95     118.689  87.519  40.385  1.00  0.00            
ATOM   1348 HG12 VAL    95     119.975  87.029  39.357  1.00  0.00            
ATOM   1349 HG13 VAL    95     119.900  86.589  41.120  1.00  0.00            
ATOM   1350  CG2 VAL    95     120.440  89.558  39.491  1.00  0.00            
ATOM   1351 HG21 VAL    95     120.973  90.501  39.609  1.00  0.00            
ATOM   1352 HG22 VAL    95     120.796  89.055  38.592  1.00  0.00            
ATOM   1353 HG23 VAL    95     119.390  89.786  39.304  1.00  0.00            
ATOM   1354  C   VAL    95     118.801  89.798  42.078  1.00  0.00            
ATOM   1355  O   VAL    95     117.826  89.072  42.328  1.00  0.00            
ATOM   1356  N   LYS    96     118.618  91.086  41.834  1.00  0.00            
ATOM   1357  H   LYS    96     119.428  91.644  41.604  1.00  0.00            
ATOM   1358  CA  LYS    96     117.375  91.705  41.516  1.00  0.00            
ATOM   1359  HA  LYS    96     116.588  91.086  41.947  1.00  0.00            
ATOM   1360  CB  LYS    96     117.295  93.118  42.174  1.00  0.00            
ATOM   1361  HB1 LYS    96     116.376  93.635  41.899  1.00  0.00            
ATOM   1362  HB2 LYS    96     118.107  93.751  41.817  1.00  0.00            
ATOM   1363  CG  LYS    96     117.253  93.236  43.721  1.00  0.00            
ATOM   1364  HG1 LYS    96     118.198  92.870  44.121  1.00  0.00            
ATOM   1365  HG2 LYS    96     116.440  92.655  44.156  1.00  0.00            
ATOM   1366  CD  LYS    96     117.133  94.609  44.363  1.00  0.00            
ATOM   1367  HD1 LYS    96     117.211  94.556  45.449  1.00  0.00            
ATOM   1368  HD2 LYS    96     116.174  95.075  44.138  1.00  0.00            
ATOM   1369  CE  LYS    96     118.288  95.496  43.890  1.00  0.00            
ATOM   1370  HE1 LYS    96     118.268  95.643  42.810  1.00  0.00            
ATOM   1371  HE2 LYS    96     119.210  95.016  44.217  1.00  0.00            
ATOM   1372  NZ  LYS    96     118.224  96.866  44.379  1.00  0.00            
ATOM   1373  HZ1 LYS    96     118.915  97.363  43.835  1.00  0.00            
ATOM   1374  HZ2 LYS    96     117.286  97.204  44.220  1.00  0.00            
ATOM   1375  HZ3 LYS    96     118.419  96.852  45.369  1.00  0.00            
ATOM   1376  C   LYS    96     117.226  91.724  40.034  1.00  0.00            
ATOM   1377  O   LYS    96     118.176  92.015  39.317  1.00  0.00            
ATOM   1378  N   LYS    97     116.023  91.546  39.475  1.00  0.00            
ATOM   1379  H   LYS    97     115.192  91.526  40.050  1.00  0.00            
ATOM   1380  CA  LYS    97     115.793  91.678  38.119  1.00  0.00            
ATOM   1381  HA  LYS    97     116.506  92.379  37.684  1.00  0.00            
ATOM   1382  CB  LYS    97     115.852  90.335  37.286  1.00  0.00            
ATOM   1383  HB1 LYS    97     115.616  90.482  36.232  1.00  0.00            
ATOM   1384  HB2 LYS    97     115.177  89.586  37.700  1.00  0.00            
ATOM   1385  CG  LYS    97     117.260  89.785  37.297  1.00  0.00            
ATOM   1386  HG1 LYS    97     117.521  89.337  38.257  1.00  0.00            
ATOM   1387  HG2 LYS    97     117.974  90.570  37.049  1.00  0.00            
ATOM   1388  CD  LYS    97     117.508  88.658  36.272  1.00  0.00            
ATOM   1389  HD1 LYS    97     117.454  88.920  35.217  1.00  0.00            
ATOM   1390  HD2 LYS    97     116.847  87.822  36.501  1.00  0.00            
ATOM   1391  CE  LYS    97     118.979  88.106  36.442  1.00  0.00            
ATOM   1392  HE1 LYS    97     119.014  87.096  36.035  1.00  0.00            
ATOM   1393  HE2 LYS    97     119.102  87.966  37.516  1.00  0.00            
ATOM   1394  NZ  LYS    97     119.969  88.994  35.872  1.00  0.00            
ATOM   1395  HZ1 LYS    97     120.043  89.883  36.347  1.00  0.00            
ATOM   1396  HZ2 LYS    97     120.872  88.594  36.086  1.00  0.00            
ATOM   1397  HZ3 LYS    97     119.948  89.107  34.869  1.00  0.00            
ATOM   1398  C   LYS    97     114.441  92.315  37.836  1.00  0.00            
ATOM   1399  O   LYS    97     113.454  91.919  38.562  1.00  0.00            
ATOM   1400  N   ASP    98     114.336  93.107  36.767  1.00  0.00            
ATOM   1401  H   ASP    98     115.155  93.425  36.269  1.00  0.00            
ATOM   1402  CA  ASP    98     113.081  93.582  36.159  1.00  0.00            
ATOM   1403  HA  ASP    98     112.363  92.880  36.585  1.00  0.00            
ATOM   1404  CB  ASP    98     112.730  95.023  36.418  1.00  0.00            
ATOM   1405  HB1 ASP    98     111.645  95.106  36.478  1.00  0.00            
ATOM   1406  HB2 ASP    98     113.049  95.687  35.615  1.00  0.00            
ATOM   1407  CG  ASP    98     113.190  95.534  37.756  1.00  0.00            
ATOM   1408  OD1 ASP    98     114.366  96.037  37.930  1.00  0.00            
ATOM   1409  OD2 ASP    98     112.441  95.258  38.728  1.00  0.00            
ATOM   1410  C   ASP    98     113.043  93.266  34.646  1.00  0.00            
ATOM   1411  O   ASP    98     114.071  93.100  33.979  1.00  0.00            
ATOM   1412  N   GLN    99     111.815  93.280  34.073  1.00  0.00            
ATOM   1413  H   GLN    99     111.034  93.472  34.684  1.00  0.00            
ATOM   1414  CA  GLN    99     111.661  93.399  32.625  1.00  0.00            
ATOM   1415  HA  GLN    99     112.047  92.506  32.134  1.00  0.00            
ATOM   1416  CB  GLN    99     110.197  93.508  32.260  1.00  0.00            
ATOM   1417  HB1 GLN    99     110.158  93.797  31.209  1.00  0.00            
ATOM   1418  HB2 GLN    99     109.825  94.402  32.761  1.00  0.00            
ATOM   1419  CG  GLN    99     109.213  92.275  32.548  1.00  0.00            
ATOM   1420  HG1 GLN    99     108.172  92.529  32.348  1.00  0.00            
ATOM   1421  HG2 GLN    99     109.327  92.121  33.620  1.00  0.00            
ATOM   1422  CD  GLN    99     109.659  91.008  31.783  1.00  0.00            
ATOM   1423  OE1 GLN    99     110.795  90.781  31.495  1.00  0.00            
ATOM   1424  NE2 GLN    99     108.760  90.090  31.617  1.00  0.00            
ATOM   1425 HE21 GLN    99     107.862  90.234  32.057  1.00  0.00            
ATOM   1426 HE22 GLN    99     108.994  89.235  31.135  1.00  0.00            
ATOM   1427  C   GLN    99     112.441  94.598  31.939  1.00  0.00            
ATOM   1428  O   GLN    99     112.697  95.634  32.663  1.00  0.00            
ATOM   1429  N   LEU   100     112.653  94.541  30.612  1.00  0.00            
ATOM   1430  H   LEU   100     112.370  93.717  30.101  1.00  0.00            
ATOM   1431  CA  LEU   100     113.106  95.699  29.875  1.00  0.00            
ATOM   1432  HA  LEU   100     113.922  96.209  30.385  1.00  0.00            
ATOM   1433  CB  LEU   100     113.652  95.354  28.508  1.00  0.00            
ATOM   1434  HB1 LEU   100     113.785  96.207  27.843  1.00  0.00            
ATOM   1435  HB2 LEU   100     112.877  94.723  28.074  1.00  0.00            
ATOM   1436  CG  LEU   100     115.072  94.694  28.540  1.00  0.00            
ATOM   1437  HG  LEU   100     114.950  93.717  29.007  1.00  0.00            
ATOM   1438  CD1 LEU   100     115.593  94.607  27.109  1.00  0.00            
ATOM   1439 HD11 LEU   100     116.617  94.259  27.248  1.00  0.00            
ATOM   1440 HD12 LEU   100     115.039  93.874  26.523  1.00  0.00            
ATOM   1441 HD13 LEU   100     115.547  95.597  26.658  1.00  0.00            
ATOM   1442  CD2 LEU   100     116.051  95.467  29.347  1.00  0.00            
ATOM   1443 HD21 LEU   100     116.999  94.957  29.524  1.00  0.00            
ATOM   1444 HD22 LEU   100     116.275  96.361  28.766  1.00  0.00            
ATOM   1445 HD23 LEU   100     115.639  95.683  30.331  1.00  0.00            
ATOM   1446  C   LEU   100     111.956  96.629  29.830  1.00  0.00            
ATOM   1447  O   LEU   100     110.751  96.257  29.749  1.00  0.00            
ATOM   1448  N   GLY   101     112.320  97.920  29.834  1.00  0.00            
ATOM   1449  H   GLY   101     113.290  98.163  29.966  1.00  0.00            
ATOM   1450  CA  GLY   101     111.391  99.044  29.757  1.00  0.00            
ATOM   1451  HA1 GLY   101     110.670  98.820  28.972  1.00  0.00            
ATOM   1452  HA2 GLY   101     111.956  99.899  29.386  1.00  0.00            
ATOM   1453  C   GLY   101     110.684  99.252  31.065  1.00  0.00            
ATOM   1454  O   GLY   101     109.974 100.258  31.305  1.00  0.00            
ATOM   1455  N   LYS   102     110.648  98.354  31.989  1.00  0.00            
ATOM   1456  H   LYS   102     111.124  97.480  31.819  1.00  0.00            
ATOM   1457  CA  LYS   102     110.015  98.514  33.326  1.00  0.00            
ATOM   1458  HA  LYS   102     109.386  99.404  33.339  1.00  0.00            
ATOM   1459  CB  LYS   102     109.154  97.269  33.802  1.00  0.00            
ATOM   1460  HB1 LYS   102     108.920  97.241  34.866  1.00  0.00            
ATOM   1461  HB2 LYS   102     109.669  96.373  33.456  1.00  0.00            
ATOM   1462  CG  LYS   102     107.852  97.287  33.033  1.00  0.00            
ATOM   1463  HG1 LYS   102     108.021  97.264  31.957  1.00  0.00            
ATOM   1464  HG2 LYS   102     107.185  98.106  33.302  1.00  0.00            
ATOM   1465  CD  LYS   102     106.984  96.070  33.335  1.00  0.00            
ATOM   1466  HD1 LYS   102     106.738  96.014  34.396  1.00  0.00            
ATOM   1467  HD2 LYS   102     107.500  95.198  32.933  1.00  0.00            
ATOM   1468  CE  LYS   102     105.698  96.254  32.554  1.00  0.00            
ATOM   1469  HE1 LYS   102     105.949  96.692  31.587  1.00  0.00            
ATOM   1470  HE2 LYS   102     104.923  96.856  33.028  1.00  0.00            
ATOM   1471  NZ  LYS   102     105.133  94.867  32.384  1.00  0.00            
ATOM   1472  HZ1 LYS   102     104.147  94.966  32.188  1.00  0.00            
ATOM   1473  HZ2 LYS   102     105.551  94.527  31.530  1.00  0.00            
ATOM   1474  HZ3 LYS   102     105.172  94.259  33.190  1.00  0.00            
ATOM   1475  C   LYS   102     111.064  98.943  34.323  1.00  0.00            
ATOM   1476  O   LYS   102     111.807  98.134  34.909  1.00  0.00            
ATOM   1477  N   ASN   103     111.118 100.282  34.463  1.00  0.00            
ATOM   1478  H   ASN   103     110.356 100.763  34.007  1.00  0.00            
ATOM   1479  CA  ASN   103     112.011 100.943  35.369  1.00  0.00            
ATOM   1480  HA  ASN   103     112.714 100.221  35.785  1.00  0.00            
ATOM   1481  CB  ASN   103     112.799 101.980  34.634  1.00  0.00            
ATOM   1482  HB1 ASN   103     113.509 102.242  35.420  1.00  0.00            
ATOM   1483  HB2 ASN   103     112.149 102.790  34.304  1.00  0.00            
ATOM   1484  CG  ASN   103     113.609 101.532  33.401  1.00  0.00            
ATOM   1485  OD1 ASN   103     114.601 100.826  33.465  1.00  0.00            
ATOM   1486  ND2 ASN   103     113.177 102.010  32.224  1.00  0.00            
ATOM   1487 HD21 ASN   103     112.452 102.711  32.288  1.00  0.00            
ATOM   1488 HD22 ASN   103     113.837 101.901  31.467  1.00  0.00            
ATOM   1489  C   ASN   103     111.260 101.606  36.572  1.00  0.00            
ATOM   1490  O   ASN   103     110.116 101.977  36.413  1.00  0.00            
ATOM   1491  N   GLU   104     111.955 101.865  37.715  1.00  0.00            
ATOM   1492  H   GLU   104     112.880 101.462  37.754  1.00  0.00            
ATOM   1493  CA  GLU   104     111.543 102.744  38.794  1.00  0.00            
ATOM   1494  HA  GLU   104     110.519 102.548  39.110  1.00  0.00            
ATOM   1495  CB  GLU   104     112.446 102.652  40.118  1.00  0.00            
ATOM   1496  HB1 GLU   104     112.085 103.512  40.683  1.00  0.00            
ATOM   1497  HB2 GLU   104     113.488 102.732  39.809  1.00  0.00            
ATOM   1498  CG  GLU   104     112.261 101.466  41.062  1.00  0.00            
ATOM   1499  HG1 GLU   104     112.837 101.789  41.930  1.00  0.00            
ATOM   1500  HG2 GLU   104     112.805 100.604  40.676  1.00  0.00            
ATOM   1501  CD  GLU   104     110.926 101.054  41.576  1.00  0.00            
ATOM   1502  OE1 GLU   104     109.911 101.833  41.453  1.00  0.00            
ATOM   1503  OE2 GLU   104     110.891  99.981  42.205  1.00  0.00            
ATOM   1504  C   GLU   104     111.237 104.148  38.299  1.00  0.00            
ATOM   1505  O   GLU   104     112.112 104.869  37.911  1.00  0.00            
ATOM   1506  N   GLU   105     109.943 104.549  38.343  1.00  0.00            
ATOM   1507  H   GLU   105     109.252 103.889  38.671  1.00  0.00            
ATOM   1508  CA  GLU   105     109.446 105.907  37.990  1.00  0.00            
ATOM   1509  HA  GLU   105     109.706 106.143  36.958  1.00  0.00            
ATOM   1510  CB  GLU   105     107.896 105.961  38.161  1.00  0.00            
ATOM   1511  HB1 GLU   105     107.671 105.940  39.228  1.00  0.00            
ATOM   1512  HB2 GLU   105     107.522 105.057  37.681  1.00  0.00            
ATOM   1513  CG  GLU   105     107.407 107.160  37.271  1.00  0.00            
ATOM   1514  HG1 GLU   105     108.029 107.049  36.382  1.00  0.00            
ATOM   1515  HG2 GLU   105     107.459 108.115  37.794  1.00  0.00            
ATOM   1516  CD  GLU   105     105.969 107.172  36.810  1.00  0.00            
ATOM   1517  OE1 GLU   105     104.990 106.858  37.518  1.00  0.00            
ATOM   1518  OE2 GLU   105     105.745 107.729  35.708  1.00  0.00            
ATOM   1519  C   GLU   105     110.081 107.042  38.722  1.00  0.00            
ATOM   1520  O   GLU   105     110.492 107.950  38.019  1.00  0.00            
ATOM   1521  N   GLY   106     110.214 107.015  40.036  1.00  0.00            
ATOM   1522  H   GLY   106     109.900 106.237  40.599  1.00  0.00            
ATOM   1523  CA  GLY   106     110.768 108.129  40.820  1.00  0.00            
ATOM   1524  HA1 GLY   106     110.415 108.057  41.848  1.00  0.00            
ATOM   1525  HA2 GLY   106     110.412 109.086  40.438  1.00  0.00            
ATOM   1526  C   GLY   106     112.279 108.126  40.919  1.00  0.00            
ATOM   1527  O   GLY   106     112.758 108.581  41.951  1.00  0.00            
ATOM   1528  N   ALA   107     112.995 107.556  39.886  1.00  0.00            
ATOM   1529  H   ALA   107     112.499 107.054  39.163  1.00  0.00            
ATOM   1530  CA  ALA   107     114.465 107.503  39.774  1.00  0.00            
ATOM   1531  HA  ALA   107     114.788 106.744  40.485  1.00  0.00            
ATOM   1532  CB  ALA   107     114.778 106.953  38.291  1.00  0.00            
ATOM   1533  HB1 ALA   107     115.850 107.128  38.194  1.00  0.00            
ATOM   1534  HB2 ALA   107     114.533 105.896  38.190  1.00  0.00            
ATOM   1535  HB3 ALA   107     114.283 107.471  37.470  1.00  0.00            
ATOM   1536  C   ALA   107     115.197 108.856  40.210  1.00  0.00            
ATOM   1537  O   ALA   107     114.737 109.943  39.945  1.00  0.00            
ATOM   1538  N   PRO   108     116.396 108.716  40.785  1.00  0.00            
ATOM   1539  CD  PRO   108     117.067 107.438  41.114  1.00  0.00            
ATOM   1540  HD1 PRO   108     117.251 106.827  40.231  1.00  0.00            
ATOM   1541  HD2 PRO   108     116.508 106.943  41.908  1.00  0.00            
ATOM   1542  CG  PRO   108     118.485 107.854  41.530  1.00  0.00            
ATOM   1543  HG1 PRO   108     119.074 107.722  40.621  1.00  0.00            
ATOM   1544  HG2 PRO   108     118.913 107.177  42.268  1.00  0.00            
ATOM   1545  CB  PRO   108     118.388 109.257  41.997  1.00  0.00            
ATOM   1546  HB1 PRO   108     119.350 109.754  41.870  1.00  0.00            
ATOM   1547  HB2 PRO   108     118.006 109.223  43.018  1.00  0.00            
ATOM   1548  CA  PRO   108     117.256 109.852  41.150  1.00  0.00            
ATOM   1549  HA  PRO   108     116.667 110.627  41.639  1.00  0.00            
ATOM   1550  C   PRO   108     117.772 110.507  39.847  1.00  0.00            
ATOM   1551  O   PRO   108     118.308 109.874  38.912  1.00  0.00            
ATOM   1552  N   GLN   109     117.777 111.870  39.771  1.00  0.00            
ATOM   1553  H   GLN   109     117.354 112.402  40.518  1.00  0.00            
ATOM   1554  CA  GLN   109     118.637 112.641  38.847  1.00  0.00            
ATOM   1555  HA  GLN   109     118.160 112.547  37.872  1.00  0.00            
ATOM   1556  CB  GLN   109     118.554 114.206  39.111  1.00  0.00            
ATOM   1557  HB1 GLN   109     119.424 114.741  38.734  1.00  0.00            
ATOM   1558  HB2 GLN   109     118.456 114.355  40.187  1.00  0.00            
ATOM   1559  CG  GLN   109     117.335 114.761  38.414  1.00  0.00            
ATOM   1560  HG1 GLN   109     116.467 114.165  38.695  1.00  0.00            
ATOM   1561  HG2 GLN   109     117.458 114.634  37.339  1.00  0.00            
ATOM   1562  CD  GLN   109     117.015 116.244  38.685  1.00  0.00            
ATOM   1563  OE1 GLN   109     117.208 116.772  39.762  1.00  0.00            
ATOM   1564  NE2 GLN   109     116.335 116.844  37.745  1.00  0.00            
ATOM   1565 HE21 GLN   109     116.135 116.508  36.813  1.00  0.00            
ATOM   1566 HE22 GLN   109     115.964 117.726  38.065  1.00  0.00            
ATOM   1567  C   GLN   109     120.132 112.193  38.798  1.00  0.00            
ATOM   1568  O   GLN   109     120.742 112.218  39.834  1.00  0.00            
ATOM   1569  N   GLU   110     120.603 111.782  37.632  1.00  0.00            
ATOM   1570  H   GLU   110     120.097 111.867  36.762  1.00  0.00            
ATOM   1571  CA  GLU   110     121.980 111.173  37.506  1.00  0.00            
ATOM   1572  HA  GLU   110     121.958 110.404  38.279  1.00  0.00            
ATOM   1573  CB  GLU   110     122.208 110.440  36.171  1.00  0.00            
ATOM   1574  HB1 GLU   110     123.276 110.227  36.124  1.00  0.00            
ATOM   1575  HB2 GLU   110     122.021 111.141  35.357  1.00  0.00            
ATOM   1576  CG  GLU   110     121.274 109.211  36.064  1.00  0.00            
ATOM   1577  HG1 GLU   110     120.216 109.473  36.040  1.00  0.00            
ATOM   1578  HG2 GLU   110     121.489 108.625  36.958  1.00  0.00            
ATOM   1579  CD  GLU   110     121.562 108.448  34.786  1.00  0.00            
ATOM   1580  OE1 GLU   110     122.651 108.639  34.183  1.00  0.00            
ATOM   1581  OE2 GLU   110     120.715 107.642  34.381  1.00  0.00            
ATOM   1582  C   GLU   110     123.225 112.128  37.833  1.00  0.00            
ATOM   1583  O   GLU   110     123.251 113.283  37.421  1.00  0.00            
ATOM   1584  N   GLY   111     124.190 111.604  38.568  1.00  0.00            
ATOM   1585  H   GLY   111     124.017 110.626  38.752  1.00  0.00            
ATOM   1586  CA  GLY   111     125.467 112.225  38.847  1.00  0.00            
ATOM   1587  HA1 GLY   111     125.855 112.518  37.871  1.00  0.00            
ATOM   1588  HA2 GLY   111     126.117 111.471  39.291  1.00  0.00            
ATOM   1589  C   GLY   111     125.584 113.345  39.901  1.00  0.00            
ATOM   1590  O   GLY   111     126.574 114.092  40.078  1.00  0.00            
ATOM   1591  N   ILE   112     124.430 113.583  40.568  1.00  0.00            
ATOM   1592  H   ILE   112     123.683 112.926  40.389  1.00  0.00            
ATOM   1593  CA  ILE   112     124.216 114.489  41.657  1.00  0.00            
ATOM   1594  HA  ILE   112     124.748 115.407  41.406  1.00  0.00            
ATOM   1595  CB  ILE   112     122.774 114.911  41.862  1.00  0.00            
ATOM   1596  HB  ILE   112     122.133 114.135  42.282  1.00  0.00            
ATOM   1597  CG2 ILE   112     122.889 116.097  42.905  1.00  0.00            
ATOM   1598 HG21 ILE   112     123.538 116.884  42.520  1.00  0.00            
ATOM   1599 HG22 ILE   112     121.961 116.613  43.151  1.00  0.00            
ATOM   1600 HG23 ILE   112     123.323 115.580  43.760  1.00  0.00            
ATOM   1601  CG1 ILE   112     122.215 115.492  40.563  1.00  0.00            
ATOM   1602 HG11 ILE   112     121.187 115.799  40.753  1.00  0.00            
ATOM   1603 HG12 ILE   112     122.178 114.760  39.757  1.00  0.00            
ATOM   1604  CD  ILE   112     122.833 116.765  39.926  1.00  0.00            
ATOM   1605  HD1 ILE   112     123.881 116.499  39.785  1.00  0.00            
ATOM   1606  HD2 ILE   112     122.256 116.916  39.015  1.00  0.00            
ATOM   1607  HD3 ILE   112     122.649 117.576  40.631  1.00  0.00            
ATOM   1608  C   ILE   112     124.918 113.924  42.899  1.00  0.00            
ATOM   1609  O   ILE   112     125.641 114.691  43.555  1.00  0.00            
ATOM   1610  N   LEU   113     124.596 112.695  43.280  1.00  0.00            
ATOM   1611  H   LEU   113     123.762 112.246  42.930  1.00  0.00            
ATOM   1612  CA  LEU   113     125.208 112.006  44.433  1.00  0.00            
ATOM   1613  HA  LEU   113     125.482 112.764  45.167  1.00  0.00            
ATOM   1614  CB  LEU   113     124.154 111.057  45.069  1.00  0.00            
ATOM   1615  HB1 LEU   113     124.619 110.489  45.875  1.00  0.00            
ATOM   1616  HB2 LEU   113     123.891 110.388  44.248  1.00  0.00            
ATOM   1617  CG  LEU   113     122.800 111.651  45.623  1.00  0.00            
ATOM   1618  HG  LEU   113     122.388 112.145  44.743  1.00  0.00            
ATOM   1619  CD1 LEU   113     121.816 110.538  45.969  1.00  0.00            
ATOM   1620 HD11 LEU   113     120.834 110.907  46.265  1.00  0.00            
ATOM   1621 HD12 LEU   113     121.674 109.959  45.056  1.00  0.00            
ATOM   1622 HD13 LEU   113     122.258 109.926  46.755  1.00  0.00            
ATOM   1623  CD2 LEU   113     122.972 112.603  46.771  1.00  0.00            
ATOM   1624 HD21 LEU   113     121.982 112.903  47.117  1.00  0.00            
ATOM   1625 HD22 LEU   113     123.560 112.147  47.568  1.00  0.00            
ATOM   1626 HD23 LEU   113     123.402 113.557  46.468  1.00  0.00            
ATOM   1627  C   LEU   113     126.482 111.252  44.132  1.00  0.00            
ATOM   1628  O   LEU   113     126.860 110.924  43.033  1.00  0.00            
ATOM   1629  N   GLU   114     127.350 111.029  45.166  1.00  0.00            
ATOM   1630  H   GLU   114     127.108 111.371  46.084  1.00  0.00            
ATOM   1631  CA  GLU   114     128.595 110.302  44.993  1.00  0.00            
ATOM   1632  HA  GLU   114     128.612 110.108  43.922  1.00  0.00            
ATOM   1633  CB  GLU   114     129.841 111.121  45.189  1.00  0.00            
ATOM   1634  HB1 GLU   114     129.878 111.944  44.475  1.00  0.00            
ATOM   1635  HB2 GLU   114     130.681 110.426  45.210  1.00  0.00            
ATOM   1636  CG  GLU   114     129.945 111.878  46.455  1.00  0.00            
ATOM   1637  HG1 GLU   114     129.935 111.181  47.294  1.00  0.00            
ATOM   1638  HG2 GLU   114     129.024 112.430  46.644  1.00  0.00            
ATOM   1639  CD  GLU   114     131.095 112.918  46.520  1.00  0.00            
ATOM   1640  OE1 GLU   114     131.079 113.735  47.412  1.00  0.00            
ATOM   1641  OE2 GLU   114     132.053 112.832  45.738  1.00  0.00            
ATOM   1642  C   GLU   114     128.549 108.961  45.707  1.00  0.00            
ATOM   1643  O   GLU   114     127.644 108.678  46.512  1.00  0.00            
ATOM   1644  N   ASP   115     129.478 108.080  45.388  1.00  0.00            
ATOM   1645  H   ASP   115     130.228 108.351  44.767  1.00  0.00            
ATOM   1646  CA  ASP   115     129.384 106.639  45.807  1.00  0.00            
ATOM   1647  HA  ASP   115     129.025 106.487  46.825  1.00  0.00            
ATOM   1648  CB  ASP   115     128.325 105.956  44.806  1.00  0.00            
ATOM   1649  HB1 ASP   115     127.384 106.506  44.802  1.00  0.00            
ATOM   1650  HB2 ASP   115     128.180 104.962  45.229  1.00  0.00            
ATOM   1651  CG  ASP   115     128.777 105.828  43.312  1.00  0.00            
ATOM   1652  OD1 ASP   115     129.867 106.304  42.878  1.00  0.00            
ATOM   1653  OD2 ASP   115     128.140 105.083  42.588  1.00  0.00            
ATOM   1654  C   ASP   115     130.801 106.076  45.791  1.00  0.00            
ATOM   1655  O   ASP   115     131.734 106.824  45.597  1.00  0.00            
ATOM   1656  N   MET   116     130.922 104.794  46.078  1.00  0.00            
ATOM   1657  H   MET   116     130.073 104.279  46.262  1.00  0.00            
ATOM   1658  CA  MET   116     132.180 104.046  46.206  1.00  0.00            
ATOM   1659  HA  MET   116     132.906 104.706  46.680  1.00  0.00            
ATOM   1660  CB  MET   116     131.890 102.861  47.122  1.00  0.00            
ATOM   1661  HB1 MET   116     132.417 101.969  46.784  1.00  0.00            
ATOM   1662  HB2 MET   116     130.832 102.611  47.038  1.00  0.00            
ATOM   1663  CG  MET   116     132.180 103.213  48.609  1.00  0.00            
ATOM   1664  HG1 MET   116     131.769 104.165  48.945  1.00  0.00            
ATOM   1665  HG2 MET   116     133.249 103.427  48.590  1.00  0.00            
ATOM   1666  SD  MET   116     131.910 101.835  49.688  1.00  0.00            
ATOM   1667  CE  MET   116     133.432 100.933  49.342  1.00  0.00            
ATOM   1668  HE1 MET   116     133.596 100.873  48.266  1.00  0.00            
ATOM   1669  HE2 MET   116     134.229 101.510  49.810  1.00  0.00            
ATOM   1670  HE3 MET   116     133.360  99.879  49.613  1.00  0.00            
ATOM   1671  C   MET   116     132.800 103.590  44.876  1.00  0.00            
ATOM   1672  O   MET   116     132.091 103.370  43.882  1.00  0.00            
ATOM   1673  N   PRO   117     134.148 103.400  44.824  1.00  0.00            
ATOM   1674  CD  PRO   117     135.058 103.785  45.895  1.00  0.00            
ATOM   1675  HD1 PRO   117     135.263 102.815  46.347  1.00  0.00            
ATOM   1676  HD2 PRO   117     134.709 104.471  46.666  1.00  0.00            
ATOM   1677  CG  PRO   117     136.292 104.315  45.164  1.00  0.00            
ATOM   1678  HG1 PRO   117     137.234 104.214  45.704  1.00  0.00            
ATOM   1679  HG2 PRO   117     136.016 105.324  44.859  1.00  0.00            
ATOM   1680  CB  PRO   117     136.389 103.371  43.933  1.00  0.00            
ATOM   1681  HB1 PRO   117     136.972 102.473  44.138  1.00  0.00            
ATOM   1682  HB2 PRO   117     136.946 103.874  43.144  1.00  0.00            
ATOM   1683  CA  PRO   117     134.862 103.130  43.625  1.00  0.00            
ATOM   1684  HA  PRO   117     134.552 103.830  42.850  1.00  0.00            
ATOM   1685  C   PRO   117     134.640 101.661  43.303  1.00  0.00            
ATOM   1686  O   PRO   117     134.726 100.747  44.163  1.00  0.00            
ATOM   1687  N   VAL   118     134.410 101.317  42.028  1.00  0.00            
ATOM   1688  H   VAL   118     134.452 102.065  41.352  1.00  0.00            
ATOM   1689  CA  VAL   118     134.162  99.876  41.608  1.00  0.00            
ATOM   1690  HA  VAL   118     133.930  99.269  42.484  1.00  0.00            
ATOM   1691  CB  VAL   118     132.932  99.725  40.604  1.00  0.00            
ATOM   1692  HB  VAL   118     133.076 100.350  39.724  1.00  0.00            
ATOM   1693  CG1 VAL   118     132.669  98.303  40.208  1.00  0.00            
ATOM   1694 HG11 VAL   118     132.303  97.710  41.046  1.00  0.00            
ATOM   1695 HG12 VAL   118     131.979  98.205  39.370  1.00  0.00            
ATOM   1696 HG13 VAL   118     133.612  97.813  39.966  1.00  0.00            
ATOM   1697  CG2 VAL   118     131.784 100.119  41.398  1.00  0.00            
ATOM   1698 HG21 VAL   118     131.732 101.202  41.511  1.00  0.00            
ATOM   1699 HG22 VAL   118     130.829  99.798  40.982  1.00  0.00            
ATOM   1700 HG23 VAL   118     131.961  99.760  42.411  1.00  0.00            
ATOM   1701  C   VAL   118     135.480  99.335  41.010  1.00  0.00            
ATOM   1702  O   VAL   118     136.033  99.860  40.077  1.00  0.00            
ATOM   1703  N   ASP   119     136.008  98.265  41.622  1.00  0.00            
ATOM   1704  H   ASP   119     135.445  97.837  42.344  1.00  0.00            
ATOM   1705  CA  ASP   119     137.225  97.487  41.361  1.00  0.00            
ATOM   1706  HA  ASP   119     138.044  98.101  40.986  1.00  0.00            
ATOM   1707  CB  ASP   119     137.742  96.829  42.678  1.00  0.00            
ATOM   1708  HB1 ASP   119     136.922  96.255  43.110  1.00  0.00            
ATOM   1709  HB2 ASP   119     137.940  97.598  43.426  1.00  0.00            
ATOM   1710  CG  ASP   119     138.909  95.923  42.520  1.00  0.00            
ATOM   1711  OD1 ASP   119     139.264  95.133  43.441  1.00  0.00            
ATOM   1712  OD2 ASP   119     139.514  95.939  41.470  1.00  0.00            
ATOM   1713  C   ASP   119     136.923  96.434  40.296  1.00  0.00            
ATOM   1714  O   ASP   119     136.312  95.433  40.682  1.00  0.00            
ATOM   1715  N   PRO   120     137.353  96.579  39.051  1.00  0.00            
ATOM   1716  CD  PRO   120     138.217  97.658  38.640  1.00  0.00            
ATOM   1717  HD1 PRO   120     138.978  97.784  39.411  1.00  0.00            
ATOM   1718  HD2 PRO   120     137.665  98.589  38.507  1.00  0.00            
ATOM   1719  CG  PRO   120     138.838  97.159  37.275  1.00  0.00            
ATOM   1720  HG1 PRO   120     139.568  96.356  37.386  1.00  0.00            
ATOM   1721  HG2 PRO   120     139.251  97.998  36.716  1.00  0.00            
ATOM   1722  CB  PRO   120     137.559  96.451  36.695  1.00  0.00            
ATOM   1723  HB1 PRO   120     137.838  95.744  35.913  1.00  0.00            
ATOM   1724  HB2 PRO   120     136.889  97.192  36.259  1.00  0.00            
ATOM   1725  CA  PRO   120     137.063  95.706  37.956  1.00  0.00            
ATOM   1726  HA  PRO   120     135.997  95.534  37.808  1.00  0.00            
ATOM   1727  C   PRO   120     137.760  94.284  38.111  1.00  0.00            
ATOM   1728  O   PRO   120     137.400  93.378  37.316  1.00  0.00            
ATOM   1729  N   ASP   121     138.770  94.173  38.974  1.00  0.00            
ATOM   1730  H   ASP   121     139.014  94.964  39.553  1.00  0.00            
ATOM   1731  CA  ASP   121     139.467  92.936  39.311  1.00  0.00            
ATOM   1732  HA  ASP   121     139.419  92.320  38.413  1.00  0.00            
ATOM   1733  CB  ASP   121     140.946  93.175  39.452  1.00  0.00            
ATOM   1734  HB1 ASP   121     141.462  92.233  39.264  1.00  0.00            
ATOM   1735  HB2 ASP   121     141.152  93.539  40.458  1.00  0.00            
ATOM   1736  CG  ASP   121     141.554  94.219  38.474  1.00  0.00            
ATOM   1737  OD1 ASP   121     141.372  94.035  37.239  1.00  0.00            
ATOM   1738  OD2 ASP   121     142.139  95.230  38.822  1.00  0.00            
ATOM   1739  C   ASP   121     138.785  92.067  40.385  1.00  0.00            
ATOM   1740  O   ASP   121     139.273  90.954  40.659  1.00  0.00            
ATOM   1741  N   ASN   122     137.767  92.539  41.050  1.00  0.00            
ATOM   1742  H   ASN   122     137.382  93.433  40.780  1.00  0.00            
ATOM   1743  CA  ASN   122     136.875  91.732  41.939  1.00  0.00            
ATOM   1744  HA  ASN   122     137.489  90.965  42.414  1.00  0.00            
ATOM   1745  CB  ASN   122     136.314  92.681  42.966  1.00  0.00            
ATOM   1746  HB1 ASN   122     135.706  93.409  42.428  1.00  0.00            
ATOM   1747  HB2 ASN   122     136.976  93.284  43.587  1.00  0.00            
ATOM   1748  CG  ASN   122     135.428  91.880  43.934  1.00  0.00            
ATOM   1749  OD1 ASN   122     135.814  90.770  44.388  1.00  0.00            
ATOM   1750  ND2 ASN   122     134.269  92.357  44.281  1.00  0.00            
ATOM   1751 HD21 ASN   122     133.854  93.148  43.810  1.00  0.00            
ATOM   1752 HD22 ASN   122     133.680  91.695  44.766  1.00  0.00            
ATOM   1753  C   ASN   122     135.872  90.957  41.077  1.00  0.00            
ATOM   1754  O   ASN   122     135.190  91.475  40.188  1.00  0.00            
ATOM   1755  N   GLU   123     135.656  89.665  41.447  1.00  0.00            
ATOM   1756  H   GLU   123     136.158  89.411  42.286  1.00  0.00            
ATOM   1757  CA  GLU   123     134.789  88.772  40.730  1.00  0.00            
ATOM   1758  HA  GLU   123     134.953  89.025  39.683  1.00  0.00            
ATOM   1759  CB  GLU   123     135.226  87.340  40.966  1.00  0.00            
ATOM   1760  HB1 GLU   123     134.573  86.730  40.341  1.00  0.00            
ATOM   1761  HB2 GLU   123     134.866  87.047  41.952  1.00  0.00            
ATOM   1762  CG  GLU   123     136.690  87.056  40.660  1.00  0.00            
ATOM   1763  HG1 GLU   123     137.328  87.259  41.521  1.00  0.00            
ATOM   1764  HG2 GLU   123     136.956  87.637  39.777  1.00  0.00            
ATOM   1765  CD  GLU   123     136.993  85.570  40.183  1.00  0.00            
ATOM   1766  OE1 GLU   123     137.723  85.181  39.216  1.00  0.00            
ATOM   1767  OE2 GLU   123     136.379  84.686  40.896  1.00  0.00            
ATOM   1768  C   GLU   123     133.327  89.039  41.144  1.00  0.00            
ATOM   1769  O   GLU   123     133.086  89.231  42.311  1.00  0.00            
ATOM   1770  N   ALA   124     132.325  89.057  40.257  1.00  0.00            
ATOM   1771  H   ALA   124     132.538  88.739  39.323  1.00  0.00            
ATOM   1772  CA  ALA   124     130.837  89.132  40.553  1.00  0.00            
ATOM   1773  HA  ALA   124     130.802  89.001  41.633  1.00  0.00            
ATOM   1774  CB  ALA   124     130.327  90.509  40.243  1.00  0.00            
ATOM   1775  HB1 ALA   124     129.239  90.496  40.175  1.00  0.00            
ATOM   1776  HB2 ALA   124     130.730  91.271  40.910  1.00  0.00            
ATOM   1777  HB3 ALA   124     130.748  90.765  39.271  1.00  0.00            
ATOM   1778  C   ALA   124     130.079  87.975  39.882  1.00  0.00            
ATOM   1779  O   ALA   124     130.475  87.509  38.829  1.00  0.00            
ATOM   1780  N   TYR   125     128.989  87.555  40.506  1.00  0.00            
ATOM   1781  H   TYR   125     128.743  88.059  41.347  1.00  0.00            
ATOM   1782  CA  TYR   125     128.114  86.537  40.083  1.00  0.00            
ATOM   1783  HA  TYR   125     128.183  86.422  39.001  1.00  0.00            
ATOM   1784  CB  TYR   125     128.708  85.230  40.676  1.00  0.00            
ATOM   1785  HB1 TYR   125     128.958  85.327  41.733  1.00  0.00            
ATOM   1786  HB2 TYR   125     129.609  85.079  40.082  1.00  0.00            
ATOM   1787  CG  TYR   125     127.848  83.979  40.583  1.00  0.00            
ATOM   1788  CD1 TYR   125     126.846  83.748  41.563  1.00  0.00            
ATOM   1789  HD1 TYR   125     126.489  84.557  42.185  1.00  0.00            
ATOM   1790  CE1 TYR   125     126.222  82.459  41.607  1.00  0.00            
ATOM   1791  HE1 TYR   125     125.481  82.242  42.364  1.00  0.00            
ATOM   1792  CZ  TYR   125     126.692  81.479  40.691  1.00  0.00            
ATOM   1793  OH  TYR   125     126.202  80.198  40.816  1.00  0.00            
ATOM   1794  HH  TYR   125     126.620  79.622  40.173  1.00  0.00            
ATOM   1795  CE2 TYR   125     127.568  81.746  39.678  1.00  0.00            
ATOM   1796  HE2 TYR   125     127.841  80.948  39.003  1.00  0.00            
ATOM   1797  CD2 TYR   125     128.174  83.015  39.604  1.00  0.00            
ATOM   1798  HD2 TYR   125     128.985  83.166  38.908  1.00  0.00            
ATOM   1799  C   TYR   125     126.720  86.765  40.431  1.00  0.00            
ATOM   1800  O   TYR   125     126.538  87.111  41.595  1.00  0.00            
ATOM   1801  N   GLU   126     125.727  86.562  39.558  1.00  0.00            
ATOM   1802  H   GLU   126     126.002  86.242  38.640  1.00  0.00            
ATOM   1803  CA  GLU   126     124.272  86.800  39.865  1.00  0.00            
ATOM   1804  HA  GLU   126     124.258  87.675  40.514  1.00  0.00            
ATOM   1805  CB  GLU   126     123.482  87.233  38.608  1.00  0.00            
ATOM   1806  HB1 GLU   126     122.411  87.056  38.713  1.00  0.00            
ATOM   1807  HB2 GLU   126     123.734  86.534  37.810  1.00  0.00            
ATOM   1808  CG  GLU   126     123.831  88.659  38.118  1.00  0.00            
ATOM   1809  HG1 GLU   126     124.896  88.567  37.907  1.00  0.00            
ATOM   1810  HG2 GLU   126     123.781  89.464  38.852  1.00  0.00            
ATOM   1811  CD  GLU   126     123.114  89.053  36.849  1.00  0.00            
ATOM   1812  OE1 GLU   126     122.424  88.196  36.210  1.00  0.00            
ATOM   1813  OE2 GLU   126     123.048  90.261  36.521  1.00  0.00            
ATOM   1814  C   GLU   126     123.566  85.624  40.448  1.00  0.00            
ATOM   1815  O   GLU   126     123.066  84.725  39.785  1.00  0.00            
ATOM   1816  N   MET   127     123.342  85.645  41.733  1.00  0.00            
ATOM   1817  H   MET   127     123.536  86.466  42.289  1.00  0.00            
ATOM   1818  CA  MET   127     122.776  84.487  42.515  1.00  0.00            
ATOM   1819  HA  MET   127     122.989  83.565  41.975  1.00  0.00            
ATOM   1820  CB  MET   127     123.495  84.399  43.903  1.00  0.00            
ATOM   1821  HB1 MET   127     123.448  85.322  44.481  1.00  0.00            
ATOM   1822  HB2 MET   127     124.576  84.306  43.807  1.00  0.00            
ATOM   1823  CG  MET   127     123.042  83.212  44.788  1.00  0.00            
ATOM   1824  HG1 MET   127     122.937  82.298  44.205  1.00  0.00            
ATOM   1825  HG2 MET   127     122.055  83.535  45.118  1.00  0.00            
ATOM   1826  SD  MET   127     124.208  82.993  46.142  1.00  0.00            
ATOM   1827  CE  MET   127     123.394  81.594  47.089  1.00  0.00            
ATOM   1828  HE1 MET   127     123.603  80.643  46.600  1.00  0.00            
ATOM   1829  HE2 MET   127     123.792  81.493  48.098  1.00  0.00            
ATOM   1830  HE3 MET   127     122.332  81.832  47.151  1.00  0.00            
ATOM   1831  C   MET   127     121.226  84.368  42.752  1.00  0.00            
ATOM   1832  O   MET   127     120.690  85.303  43.314  1.00  0.00            
ATOM   1833  N   PRO   128     120.544  83.246  42.478  1.00  0.00            
ATOM   1834  CD  PRO   128     121.031  82.253  41.577  1.00  0.00            
ATOM   1835  HD1 PRO   128     121.720  81.628  42.146  1.00  0.00            
ATOM   1836  HD2 PRO   128     121.467  82.637  40.655  1.00  0.00            
ATOM   1837  CG  PRO   128     119.816  81.439  41.245  1.00  0.00            
ATOM   1838  HG1 PRO   128     120.050  80.411  40.971  1.00  0.00            
ATOM   1839  HG2 PRO   128     119.307  81.965  40.438  1.00  0.00            
ATOM   1840  CB  PRO   128     118.831  81.507  42.386  1.00  0.00            
ATOM   1841  HB1 PRO   128     119.152  80.778  43.131  1.00  0.00            
ATOM   1842  HB2 PRO   128     117.781  81.514  42.098  1.00  0.00            
ATOM   1843  CA  PRO   128     119.176  82.897  42.893  1.00  0.00            
ATOM   1844  HA  PRO   128     118.620  83.699  42.408  1.00  0.00            
ATOM   1845  C   PRO   128     118.935  83.026  44.391  1.00  0.00            
ATOM   1846  O   PRO   128     119.627  82.326  45.126  1.00  0.00            
ATOM   1847  N   SER   129     118.006  83.948  44.826  1.00  0.00            
ATOM   1848  H   SER   129     117.685  84.535  44.069  1.00  0.00            
ATOM   1849  CA  SER   129     117.535  84.078  46.196  1.00  0.00            
ATOM   1850  HA  SER   129     118.428  84.293  46.783  1.00  0.00            
ATOM   1851  CB  SER   129     116.542  85.246  46.474  1.00  0.00            
ATOM   1852  HB1 SER   129     115.705  85.104  45.792  1.00  0.00            
ATOM   1853  HB2 SER   129     117.015  86.139  46.066  1.00  0.00            
ATOM   1854  OG  SER   129     116.169  85.417  47.796  1.00  0.00            
ATOM   1855  HG  SER   129     115.461  86.066  47.818  1.00  0.00            
ATOM   1856  C   SER   129     116.976  82.756  46.747  1.00  0.00            
ATOM   1857  O   SER   129     116.203  82.097  46.030  1.00  0.00            
ATOM   1858  N   GLU   130     117.450  82.254  47.906  1.00  0.00            
ATOM   1859  H   GLU   130     118.195  82.727  48.398  1.00  0.00            
ATOM   1860  CA  GLU   130     117.068  80.972  48.437  1.00  0.00            
ATOM   1861  HA  GLU   130     116.088  80.779  48.003  1.00  0.00            
ATOM   1862  CB  GLU   130     117.977  79.829  48.003  1.00  0.00            
ATOM   1863  HB1 GLU   130     118.016  79.087  48.800  1.00  0.00            
ATOM   1864  HB2 GLU   130     119.007  80.167  47.887  1.00  0.00            
ATOM   1865  CG  GLU   130     117.523  79.138  46.698  1.00  0.00            
ATOM   1866  HG1 GLU   130     117.581  79.837  45.863  1.00  0.00            
ATOM   1867  HG2 GLU   130     116.510  78.739  46.743  1.00  0.00            
ATOM   1868  CD  GLU   130     118.435  77.938  46.413  1.00  0.00            
ATOM   1869  OE1 GLU   130     118.536  76.969  47.183  1.00  0.00            
ATOM   1870  OE2 GLU   130     119.081  78.005  45.321  1.00  0.00            
ATOM   1871  C   GLU   130     116.993  81.037  49.993  1.00  0.00            
ATOM   1872  O   GLU   130     117.473  82.013  50.617  1.00  0.00            
ATOM   1873  N   GLU   131     116.602  79.938  50.606  1.00  0.00            
ATOM   1874  H   GLU   131     116.363  79.114  50.074  1.00  0.00            
ATOM   1875  CA  GLU   131     116.710  79.861  52.052  1.00  0.00            
ATOM   1876  HA  GLU   131     116.978  80.849  52.425  1.00  0.00            
ATOM   1877  CB  GLU   131     115.281  79.554  52.562  1.00  0.00            
ATOM   1878  HB1 GLU   131     115.355  78.921  53.447  1.00  0.00            
ATOM   1879  HB2 GLU   131     114.763  78.885  51.875  1.00  0.00            
ATOM   1880  CG  GLU   131     114.254  80.691  52.786  1.00  0.00            
ATOM   1881  HG1 GLU   131     113.421  80.706  52.084  1.00  0.00            
ATOM   1882  HG2 GLU   131     114.851  81.600  52.707  1.00  0.00            
ATOM   1883  CD  GLU   131     113.632  80.708  54.179  1.00  0.00            
ATOM   1884  OE1 GLU   131     113.394  79.638  54.844  1.00  0.00            
ATOM   1885  OE2 GLU   131     113.207  81.807  54.588  1.00  0.00            
ATOM   1886  C   GLU   131     117.844  79.013  52.525  1.00  0.00            
ATOM   1887  O   GLU   131     118.161  77.959  51.913  1.00  0.00            
ATOM   1888  N   GLY   132     118.510  79.406  53.616  1.00  0.00            
ATOM   1889  H   GLY   132     118.094  80.130  54.184  1.00  0.00            
ATOM   1890  CA  GLY   132     119.667  78.744  54.260  1.00  0.00            
ATOM   1891  HA1 GLY   132     119.782  77.767  53.789  1.00  0.00            
ATOM   1892  HA2 GLY   132     119.429  78.485  55.292  1.00  0.00            
ATOM   1893  C   GLY   132     120.986  79.454  54.301  1.00  0.00            
ATOM   1894  O   GLY   132     121.921  78.864  54.728  1.00  0.00            
ATOM   1895  N   TYR   133     121.051  80.781  53.938  1.00  0.00            
ATOM   1896  H   TYR   133     120.267  81.278  53.539  1.00  0.00            
ATOM   1897  CA  TYR   133     122.281  81.530  53.805  1.00  0.00            
ATOM   1898  HA  TYR   133     123.165  80.913  53.965  1.00  0.00            
ATOM   1899  CB  TYR   133     122.315  82.068  52.369  1.00  0.00            
ATOM   1900  HB1 TYR   133     123.043  82.879  52.321  1.00  0.00            
ATOM   1901  HB2 TYR   133     121.359  82.580  52.264  1.00  0.00            
ATOM   1902  CG  TYR   133     122.485  81.060  51.175  1.00  0.00            
ATOM   1903  CD1 TYR   133     121.353  80.570  50.513  1.00  0.00            
ATOM   1904  HD1 TYR   133     120.367  80.953  50.732  1.00  0.00            
ATOM   1905  CE1 TYR   133     121.490  79.659  49.477  1.00  0.00            
ATOM   1906  HE1 TYR   133     120.594  79.313  48.981  1.00  0.00            
ATOM   1907  CZ  TYR   133     122.775  79.124  49.247  1.00  0.00            
ATOM   1908  OH  TYR   133     122.912  78.231  48.299  1.00  0.00            
ATOM   1909  HH  TYR   133     123.790  78.162  47.916  1.00  0.00            
ATOM   1910  CE2 TYR   133     123.915  79.536  49.881  1.00  0.00            
ATOM   1911  HE2 TYR   133     124.864  79.128  49.565  1.00  0.00            
ATOM   1912  CD2 TYR   133     123.791  80.499  50.968  1.00  0.00            
ATOM   1913  HD2 TYR   133     124.679  80.983  51.348  1.00  0.00            
ATOM   1914  C   TYR   133     122.360  82.569  54.874  1.00  0.00            
ATOM   1915  O   TYR   133     121.627  83.553  54.910  1.00  0.00            
ATOM   1916  N   GLN   134     123.323  82.276  55.744  1.00  0.00            
ATOM   1917  H   GLN   134     123.966  81.541  55.485  1.00  0.00            
ATOM   1918  CA  GLN   134     123.645  82.991  56.939  1.00  0.00            
ATOM   1919  HA  GLN   134     122.789  83.025  57.612  1.00  0.00            
ATOM   1920  CB  GLN   134     124.827  82.205  57.585  1.00  0.00            
ATOM   1921  HB1 GLN   134     125.658  82.066  56.893  1.00  0.00            
ATOM   1922  HB2 GLN   134     124.379  81.253  57.870  1.00  0.00            
ATOM   1923  CG  GLN   134     125.302  82.882  58.870  1.00  0.00            
ATOM   1924  HG1 GLN   134     124.417  82.898  59.506  1.00  0.00            
ATOM   1925  HG2 GLN   134     125.663  83.895  58.695  1.00  0.00            
ATOM   1926  CD  GLN   134     126.337  82.201  59.627  1.00  0.00            
ATOM   1927  OE1 GLN   134     126.861  81.219  59.146  1.00  0.00            
ATOM   1928  NE2 GLN   134     126.680  82.553  60.861  1.00  0.00            
ATOM   1929 HE21 GLN   134     126.343  83.430  61.233  1.00  0.00            
ATOM   1930 HE22 GLN   134     127.412  82.060  61.351  1.00  0.00            
ATOM   1931  C   GLN   134     123.888  84.466  56.529  1.00  0.00            
ATOM   1932  O   GLN   134     124.732  84.768  55.692  1.00  0.00            
ATOM   1933  N   ASP   135     123.064  85.299  57.114  1.00  0.00            
ATOM   1934  H   ASP   135     122.318  84.902  57.667  1.00  0.00            
ATOM   1935  CA  ASP   135     123.120  86.767  57.076  1.00  0.00            
ATOM   1936  HA  ASP   135     122.258  87.050  57.680  1.00  0.00            
ATOM   1937  CB  ASP   135     124.381  87.311  57.853  1.00  0.00            
ATOM   1938  HB1 ASP   135     124.227  88.383  57.971  1.00  0.00            
ATOM   1939  HB2 ASP   135     125.289  87.070  57.301  1.00  0.00            
ATOM   1940  CG  ASP   135     124.645  86.745  59.255  1.00  0.00            
ATOM   1941  OD1 ASP   135     125.830  86.622  59.660  1.00  0.00            
ATOM   1942  OD2 ASP   135     123.730  86.511  60.014  1.00  0.00            
ATOM   1943  C   ASP   135     122.839  87.506  55.705  1.00  0.00            
ATOM   1944  O   ASP   135     123.069  88.724  55.506  1.00  0.00            
ATOM   1945  N   TYR   136     122.283  86.737  54.754  1.00  0.00            
ATOM   1946  H   TYR   136     122.006  85.821  55.077  1.00  0.00            
ATOM   1947  CA  TYR   136     121.665  87.267  53.464  1.00  0.00            
ATOM   1948  HA  TYR   136     122.198  88.158  53.133  1.00  0.00            
ATOM   1949  CB  TYR   136     121.823  86.186  52.369  1.00  0.00            
ATOM   1950  HB1 TYR   136     121.151  86.399  51.537  1.00  0.00            
ATOM   1951  HB2 TYR   136     121.628  85.223  52.842  1.00  0.00            
ATOM   1952  CG  TYR   136     123.173  86.106  51.584  1.00  0.00            
ATOM   1953  CD1 TYR   136     124.254  86.908  51.945  1.00  0.00            
ATOM   1954  HD1 TYR   136     124.205  87.606  52.768  1.00  0.00            
ATOM   1955  CE1 TYR   136     125.407  86.971  51.127  1.00  0.00            
ATOM   1956  HE1 TYR   136     126.265  87.570  51.393  1.00  0.00            
ATOM   1957  CZ  TYR   136     125.534  86.051  50.049  1.00  0.00            
ATOM   1958  OH  TYR   136     126.724  85.814  49.423  1.00  0.00            
ATOM   1959  HH  TYR   136     127.452  86.268  49.853  1.00  0.00            
ATOM   1960  CE2 TYR   136     124.515  85.140  49.777  1.00  0.00            
ATOM   1961  HE2 TYR   136     124.521  84.482  48.920  1.00  0.00            
ATOM   1962  CD2 TYR   136     123.274  85.284  50.465  1.00  0.00            
ATOM   1963  HD2 TYR   136     122.513  84.584  50.155  1.00  0.00            
ATOM   1964  C   TYR   136     120.210  87.643  53.653  1.00  0.00            
ATOM   1965  O   TYR   136     119.391  86.775  53.946  1.00  0.00            
ATOM   1966  N   GLU   137     119.889  88.933  53.462  1.00  0.00            
ATOM   1967  H   GLU   137     120.658  89.558  53.264  1.00  0.00            
ATOM   1968  CA  GLU   137     118.598  89.515  53.296  1.00  0.00            
ATOM   1969  HA  GLU   137     118.117  89.650  54.264  1.00  0.00            
ATOM   1970  CB  GLU   137     118.658  90.919  52.626  1.00  0.00            
ATOM   1971  HB1 GLU   137     118.729  90.800  51.545  1.00  0.00            
ATOM   1972  HB2 GLU   137     119.505  91.500  52.989  1.00  0.00            
ATOM   1973  CG  GLU   137     117.329  91.659  52.907  1.00  0.00            
ATOM   1974  HG1 GLU   137     117.207  91.637  53.990  1.00  0.00            
ATOM   1975  HG2 GLU   137     116.516  91.160  52.380  1.00  0.00            
ATOM   1976  CD  GLU   137     117.308  93.143  52.446  1.00  0.00            
ATOM   1977  OE1 GLU   137     116.285  93.754  52.392  1.00  0.00            
ATOM   1978  OE2 GLU   137     118.363  93.668  52.065  1.00  0.00            
ATOM   1979  C   GLU   137     117.739  88.630  52.362  1.00  0.00            
ATOM   1980  O   GLU   137     118.186  88.427  51.210  1.00  0.00            
ATOM   1981  N   PRO   138     116.572  88.215  52.852  1.00  0.00            
ATOM   1982  CD  PRO   138     116.043  88.359  54.161  1.00  0.00            
ATOM   1983  HD1 PRO   138     115.583  89.341  54.277  1.00  0.00            
ATOM   1984  HD2 PRO   138     116.741  88.252  54.991  1.00  0.00            
ATOM   1985  CG  PRO   138     114.890  87.337  54.276  1.00  0.00            
ATOM   1986  HG1 PRO   138     113.984  87.836  53.934  1.00  0.00            
ATOM   1987  HG2 PRO   138     114.818  86.894  55.269  1.00  0.00            
ATOM   1988  CB  PRO   138     115.280  86.285  53.205  1.00  0.00            
ATOM   1989  HB1 PRO   138     114.378  85.779  52.861  1.00  0.00            
ATOM   1990  HB2 PRO   138     116.084  85.654  53.584  1.00  0.00            
ATOM   1991  CA  PRO   138     115.884  87.179  52.101  1.00  0.00            
ATOM   1992  HA  PRO   138     116.663  86.635  51.568  1.00  0.00            
ATOM   1993  C   PRO   138     114.855  87.787  51.092  1.00  0.00            
ATOM   1994  O   PRO   138     113.821  87.133  50.951  1.00  0.00            
ATOM   1995  N   GLU   139     115.094  88.940  50.445  1.00  0.00            
ATOM   1996  H   GLU   139     116.067  89.196  50.534  1.00  0.00            
ATOM   1997  CA  GLU   139     114.150  89.694  49.620  1.00  0.00            
ATOM   1998  HA  GLU   139     113.275  89.113  49.329  1.00  0.00            
ATOM   1999  CB  GLU   139     113.591  90.840  50.549  1.00  0.00            
ATOM   2000  HB1 GLU   139     113.053  91.568  49.943  1.00  0.00            
ATOM   2001  HB2 GLU   139     114.400  91.335  51.086  1.00  0.00            
ATOM   2002  CG  GLU   139     112.700  90.269  51.695  1.00  0.00            
ATOM   2003  HG1 GLU   139     113.272  89.510  52.228  1.00  0.00            
ATOM   2004  HG2 GLU   139     111.812  89.705  51.409  1.00  0.00            
ATOM   2005  CD  GLU   139     112.265  91.300  52.788  1.00  0.00            
ATOM   2006  OE1 GLU   139     111.697  90.886  53.842  1.00  0.00            
ATOM   2007  OE2 GLU   139     112.459  92.546  52.562  1.00  0.00            
ATOM   2008  C   GLU   139     114.843  90.242  48.414  1.00  0.00            
ATOM   2009  O   GLU   139     115.488  91.291  48.512  1.00  0.00            
ATOM   2010  N   ALA   140     114.575  89.695  47.176  1.00  0.00            
ATOM   2011  H   ALA   140     114.086  88.812  47.176  1.00  0.00            
ATOM   2012  CA  ALA   140     115.193  90.207  45.979  1.00  0.00            
ATOM   2013  HA  ALA   140     115.453  91.254  46.138  1.00  0.00            
ATOM   2014  CB  ALA   140     116.505  89.497  45.582  1.00  0.00            
ATOM   2015  HB1 ALA   140     116.892  89.985  44.688  1.00  0.00            
ATOM   2016  HB2 ALA   140     117.231  89.631  46.383  1.00  0.00            
ATOM   2017  HB3 ALA   140     116.321  88.427  45.473  1.00  0.00            
ATOM   2018  C   ALA   140     114.144  90.301  44.864  1.00  0.00            
ATOM   2019  OC1 ALA   140     114.102  91.436  44.416  1.00  0.00            
ATOM   2020  OC2 ALA   140     113.428  89.323  44.618  1.00  0.00            
TER
ENDMDL
