# Supplementary material for: Impact of Phosphorylation on the Physiological Form of Human alpha-Synuclein in Aqueous Solution
Source: J Chem Inf Model. 2024 Oct 28;64(21):8215–26. doi: 10.1021/acs.jcim.4c01172 (PMC11558680; doi:10.1021/acs.jcim.4c01172)
Supplement: Supplementary file 2 — ci4c01172_si_003.zip [file ci4c01172_si_003.zip › AS/AS_25.pdb]

REMARK    GENERATED BY TRJCONV
TITLE     MDANALYSIS FRAME 0: Created by PDBWriter in water
REMARK    THIS IS A SIMULATION BOX
CRYST1  137.534  137.534  140.675  60.74  60.74  90.00 P 1           1
MODEL        1
ATOM      1  CH3 ACE     0     126.130  78.355 -10.200  1.00  0.00            
ATOM      2 HH31 ACE     0     126.819  78.340 -11.044  1.00  0.00            
ATOM      3 HH32 ACE     0     125.396  77.550 -10.195  1.00  0.00            
ATOM      4 HH33 ACE     0     125.592  79.304 -10.223  1.00  0.00            
ATOM      5  C   ACE     0     126.857  78.090  -8.881  1.00  0.00            
ATOM      6  O   ACE     0     127.021  78.967  -8.043  1.00  0.00            
ATOM      7  N   MET     1     127.251  76.841  -8.672  1.00  0.00            
ATOM      8  H   MET     1     126.888  76.176  -9.339  1.00  0.00            
ATOM      9  CA  MET     1     127.883  76.403  -7.469  1.00  0.00            
ATOM     10  HA  MET     1     127.123  76.688  -6.742  1.00  0.00            
ATOM     11  CB  MET     1     127.970  74.809  -7.476  1.00  0.00            
ATOM     12  HB1 MET     1     128.738  74.376  -8.118  1.00  0.00            
ATOM     13  HB2 MET     1     127.056  74.500  -7.985  1.00  0.00            
ATOM     14  CG  MET     1     128.109  74.236  -6.113  1.00  0.00            
ATOM     15  HG1 MET     1     129.171  74.319  -5.884  1.00  0.00            
ATOM     16  HG2 MET     1     127.816  73.200  -6.281  1.00  0.00            
ATOM     17  SD  MET     1     127.119  74.764  -4.623  1.00  0.00            
ATOM     18  CE  MET     1     127.404  73.435  -3.385  1.00  0.00            
ATOM     19  HE1 MET     1     128.432  73.380  -3.025  1.00  0.00            
ATOM     20  HE2 MET     1     126.762  73.647  -2.530  1.00  0.00            
ATOM     21  HE3 MET     1     127.007  72.482  -3.735  1.00  0.00            
ATOM     22  C   MET     1     129.145  77.070  -7.122  1.00  0.00            
ATOM     23  O   MET     1     129.372  77.400  -5.924  1.00  0.00            
ATOM     24  N   ASP     2     130.018  77.380  -8.123  1.00  0.00            
ATOM     25  H   ASP     2     129.730  77.130  -9.058  1.00  0.00            
ATOM     26  CA  ASP     2     131.173  78.181  -7.972  1.00  0.00            
ATOM     27  HA  ASP     2     131.949  77.620  -7.451  1.00  0.00            
ATOM     28  CB  ASP     2     131.848  78.544  -9.347  1.00  0.00            
ATOM     29  HB1 ASP     2     132.625  77.849  -9.664  1.00  0.00            
ATOM     30  HB2 ASP     2     132.404  79.459  -9.145  1.00  0.00            
ATOM     31  CG  ASP     2     130.914  78.973 -10.559  1.00  0.00            
ATOM     32  OD1 ASP     2     131.494  79.072 -11.683  1.00  0.00            
ATOM     33  OD2 ASP     2     129.674  79.126 -10.373  1.00  0.00            
ATOM     34  C   ASP     2     130.870  79.496  -7.143  1.00  0.00            
ATOM     35  O   ASP     2     131.505  79.872  -6.175  1.00  0.00            
ATOM     36  N   VAL     3     129.954  80.257  -7.669  1.00  0.00            
ATOM     37  H   VAL     3     129.568  79.975  -8.559  1.00  0.00            
ATOM     38  CA  VAL     3     129.416  81.475  -7.090  1.00  0.00            
ATOM     39  HA  VAL     3     130.212  82.206  -6.950  1.00  0.00            
ATOM     40  CB  VAL     3     128.413  82.217  -8.001  1.00  0.00            
ATOM     41  HB  VAL     3     127.612  81.587  -8.386  1.00  0.00            
ATOM     42  CG1 VAL     3     127.678  83.436  -7.361  1.00  0.00            
ATOM     43 HG11 VAL     3     126.916  83.847  -8.023  1.00  0.00            
ATOM     44 HG12 VAL     3     127.218  83.165  -6.411  1.00  0.00            
ATOM     45 HG13 VAL     3     128.434  84.199  -7.170  1.00  0.00            
ATOM     46  CG2 VAL     3     129.068  82.785  -9.266  1.00  0.00            
ATOM     47 HG21 VAL     3     129.854  83.493  -9.008  1.00  0.00            
ATOM     48 HG22 VAL     3     129.540  81.971  -9.816  1.00  0.00            
ATOM     49 HG23 VAL     3     128.335  83.410  -9.779  1.00  0.00            
ATOM     50  C   VAL     3     128.850  81.249  -5.728  1.00  0.00            
ATOM     51  O   VAL     3     129.191  82.049  -4.861  1.00  0.00            
ATOM     52  N   PHE     4     128.095  80.197  -5.496  1.00  0.00            
ATOM     53  H   PHE     4     127.885  79.693  -6.347  1.00  0.00            
ATOM     54  CA  PHE     4     127.319  79.930  -4.324  1.00  0.00            
ATOM     55  HA  PHE     4     126.801  80.881  -4.202  1.00  0.00            
ATOM     56  CB  PHE     4     126.185  78.983  -4.536  1.00  0.00            
ATOM     57  HB1 PHE     4     126.486  78.048  -5.008  1.00  0.00            
ATOM     58  HB2 PHE     4     125.477  79.382  -5.263  1.00  0.00            
ATOM     59  CG  PHE     4     125.355  78.808  -3.303  1.00  0.00            
ATOM     60  CD1 PHE     4     125.572  77.673  -2.531  1.00  0.00            
ATOM     61  HD1 PHE     4     126.318  76.934  -2.783  1.00  0.00            
ATOM     62  CE1 PHE     4     124.747  77.464  -1.374  1.00  0.00            
ATOM     63  HE1 PHE     4     124.857  76.511  -0.877  1.00  0.00            
ATOM     64  CZ  PHE     4     123.733  78.368  -1.071  1.00  0.00            
ATOM     65  HZ  PHE     4     123.055  78.071  -0.285  1.00  0.00            
ATOM     66  CE2 PHE     4     123.530  79.553  -1.792  1.00  0.00            
ATOM     67  HE2 PHE     4     122.694  80.225  -1.667  1.00  0.00            
ATOM     68  CD2 PHE     4     124.382  79.764  -2.936  1.00  0.00            
ATOM     69  HD2 PHE     4     124.198  80.622  -3.566  1.00  0.00            
ATOM     70  C   PHE     4     128.154  79.680  -3.049  1.00  0.00            
ATOM     71  O   PHE     4     127.996  80.384  -1.996  1.00  0.00            
ATOM     72  N   MET     5     128.995  78.598  -3.119  1.00  0.00            
ATOM     73  H   MET     5     128.915  77.949  -3.888  1.00  0.00            
ATOM     74  CA  MET     5     129.943  78.395  -2.043  1.00  0.00            
ATOM     75  HA  MET     5     129.319  78.240  -1.163  1.00  0.00            
ATOM     76  CB  MET     5     130.661  77.037  -2.226  1.00  0.00            
ATOM     77  HB1 MET     5     131.557  77.059  -1.605  1.00  0.00            
ATOM     78  HB2 MET     5     131.130  76.947  -3.206  1.00  0.00            
ATOM     79  CG  MET     5     129.826  75.758  -1.966  1.00  0.00            
ATOM     80  HG1 MET     5     130.479  74.898  -1.817  1.00  0.00            
ATOM     81  HG2 MET     5     129.212  75.652  -2.861  1.00  0.00            
ATOM     82  SD  MET     5     128.685  75.828  -0.597  1.00  0.00            
ATOM     83  CE  MET     5     129.849  76.303   0.714  1.00  0.00            
ATOM     84  HE1 MET     5     129.442  76.432   1.717  1.00  0.00            
ATOM     85  HE2 MET     5     130.689  75.613   0.800  1.00  0.00            
ATOM     86  HE3 MET     5     130.214  77.280   0.396  1.00  0.00            
ATOM     87  C   MET     5     130.895  79.499  -1.746  1.00  0.00            
ATOM     88  O   MET     5     130.918  79.842  -0.581  1.00  0.00            
ATOM     89  N   LYS     6     131.605  80.170  -2.709  1.00  0.00            
ATOM     90  H   LYS     6     131.604  79.740  -3.623  1.00  0.00            
ATOM     91  CA  LYS     6     132.350  81.398  -2.499  1.00  0.00            
ATOM     92  HA  LYS     6     133.186  80.995  -1.926  1.00  0.00            
ATOM     93  CB  LYS     6     132.885  81.947  -3.815  1.00  0.00            
ATOM     94  HB1 LYS     6     132.102  82.346  -4.458  1.00  0.00            
ATOM     95  HB2 LYS     6     133.326  81.069  -4.290  1.00  0.00            
ATOM     96  CG  LYS     6     133.908  83.056  -3.619  1.00  0.00            
ATOM     97  HG1 LYS     6     133.408  83.894  -3.131  1.00  0.00            
ATOM     98  HG2 LYS     6     134.223  83.337  -4.624  1.00  0.00            
ATOM     99  CD  LYS     6     135.161  82.760  -2.717  1.00  0.00            
ATOM    100  HD1 LYS     6     134.704  82.448  -1.778  1.00  0.00            
ATOM    101  HD2 LYS     6     135.846  83.603  -2.617  1.00  0.00            
ATOM    102  CE  LYS     6     135.905  81.543  -3.211  1.00  0.00            
ATOM    103  HE1 LYS     6     135.979  81.618  -4.296  1.00  0.00            
ATOM    104  HE2 LYS     6     135.190  80.729  -3.092  1.00  0.00            
ATOM    105  NZ  LYS     6     137.119  81.195  -2.486  1.00  0.00            
ATOM    106  HZ1 LYS     6     137.421  80.307  -2.863  1.00  0.00            
ATOM    107  HZ2 LYS     6     137.855  81.870  -2.632  1.00  0.00            
ATOM    108  HZ3 LYS     6     137.003  81.096  -1.488  1.00  0.00            
ATOM    109  C   LYS     6     131.521  82.427  -1.679  1.00  0.00            
ATOM    110  O   LYS     6     132.093  82.976  -0.767  1.00  0.00            
ATOM    111  N   GLY     7     130.293  82.701  -2.063  1.00  0.00            
ATOM    112  H   GLY     7     129.943  82.336  -2.937  1.00  0.00            
ATOM    113  CA  GLY     7     129.389  83.701  -1.444  1.00  0.00            
ATOM    114  HA1 GLY     7     128.450  83.743  -1.996  1.00  0.00            
ATOM    115  HA2 GLY     7     129.837  84.693  -1.406  1.00  0.00            
ATOM    116  C   GLY     7     128.957  83.364  -0.010  1.00  0.00            
ATOM    117  O   GLY     7     128.815  84.154   0.868  1.00  0.00            
ATOM    118  N   LEU     8     128.810  82.055   0.314  1.00  0.00            
ATOM    119  H   LEU     8     128.794  81.472  -0.510  1.00  0.00            
ATOM    120  CA  LEU     8     128.507  81.446   1.646  1.00  0.00            
ATOM    121  HA  LEU     8     127.786  82.011   2.238  1.00  0.00            
ATOM    122  CB  LEU     8     128.042  80.054   1.354  1.00  0.00            
ATOM    123  HB1 LEU     8     128.771  79.397   0.879  1.00  0.00            
ATOM    124  HB2 LEU     8     127.203  80.233   0.681  1.00  0.00            
ATOM    125  CG  LEU     8     127.385  79.402   2.614  1.00  0.00            
ATOM    126  HG  LEU     8     126.733  80.064   3.184  1.00  0.00            
ATOM    127  CD1 LEU     8     126.482  78.269   2.160  1.00  0.00            
ATOM    128 HD11 LEU     8     125.488  78.566   1.828  1.00  0.00            
ATOM    129 HD12 LEU     8     126.934  77.683   1.359  1.00  0.00            
ATOM    130 HD13 LEU     8     126.154  77.664   3.006  1.00  0.00            
ATOM    131  CD2 LEU     8     128.480  78.943   3.603  1.00  0.00            
ATOM    132 HD21 LEU     8     129.336  78.465   3.127  1.00  0.00            
ATOM    133 HD22 LEU     8     128.702  79.803   4.236  1.00  0.00            
ATOM    134 HD23 LEU     8     128.033  78.269   4.334  1.00  0.00            
ATOM    135  C   LEU     8     129.814  81.659   2.516  1.00  0.00            
ATOM    136  O   LEU     8     129.704  82.172   3.613  1.00  0.00            
ATOM    137  N   SER     9     131.022  81.344   1.978  1.00  0.00            
ATOM    138  H   SER     9     130.892  80.988   1.041  1.00  0.00            
ATOM    139  CA  SER     9     132.359  81.522   2.611  1.00  0.00            
ATOM    140  HA  SER     9     132.392  81.008   3.572  1.00  0.00            
ATOM    141  CB  SER     9     133.493  81.165   1.659  1.00  0.00            
ATOM    142  HB1 SER     9     134.413  81.201   2.244  1.00  0.00            
ATOM    143  HB2 SER     9     133.510  81.855   0.816  1.00  0.00            
ATOM    144  OG  SER     9     133.299  79.852   1.067  1.00  0.00            
ATOM    145  HG  SER     9     132.654  79.912   0.359  1.00  0.00            
ATOM    146  C   SER     9     132.454  83.013   3.098  1.00  0.00            
ATOM    147  O   SER     9     132.789  83.280   4.257  1.00  0.00            
ATOM    148  N   LYS    10     132.062  83.952   2.284  1.00  0.00            
ATOM    149  H   LYS    10     131.909  83.723   1.312  1.00  0.00            
ATOM    150  CA  LYS    10     132.025  85.360   2.689  1.00  0.00            
ATOM    151  HA  LYS    10     132.950  85.532   3.241  1.00  0.00            
ATOM    152  CB  LYS    10     131.902  86.302   1.486  1.00  0.00            
ATOM    153  HB1 LYS    10     131.771  87.318   1.859  1.00  0.00            
ATOM    154  HB2 LYS    10     130.945  86.077   1.016  1.00  0.00            
ATOM    155  CG  LYS    10     132.993  86.300   0.407  1.00  0.00            
ATOM    156  HG1 LYS    10     133.344  85.292   0.188  1.00  0.00            
ATOM    157  HG2 LYS    10     133.843  86.848   0.812  1.00  0.00            
ATOM    158  CD  LYS    10     132.598  87.017  -0.915  1.00  0.00            
ATOM    159  HD1 LYS    10     133.497  87.259  -1.483  1.00  0.00            
ATOM    160  HD2 LYS    10     132.222  88.020  -0.714  1.00  0.00            
ATOM    161  CE  LYS    10     131.631  86.263  -1.914  1.00  0.00            
ATOM    162  HE1 LYS    10     130.702  86.059  -1.383  1.00  0.00            
ATOM    163  HE2 LYS    10     132.106  85.322  -2.191  1.00  0.00            
ATOM    164  NZ  LYS    10     131.361  87.031  -3.101  1.00  0.00            
ATOM    165  HZ1 LYS    10     131.072  87.962  -2.831  1.00  0.00            
ATOM    166  HZ2 LYS    10     132.190  87.104  -3.673  1.00  0.00            
ATOM    167  HZ3 LYS    10     130.654  86.600  -3.680  1.00  0.00            
ATOM    168  C   LYS    10     130.890  85.607   3.723  1.00  0.00            
ATOM    169  O   LYS    10     131.148  86.368   4.599  1.00  0.00            
ATOM    170  N   ALA    11     129.649  85.068   3.554  1.00  0.00            
ATOM    171  H   ALA    11     129.421  84.610   2.683  1.00  0.00            
ATOM    172  CA  ALA    11     128.517  85.386   4.444  1.00  0.00            
ATOM    173  HA  ALA    11     128.279  86.447   4.515  1.00  0.00            
ATOM    174  CB  ALA    11     127.259  84.758   3.842  1.00  0.00            
ATOM    175  HB1 ALA    11     126.382  84.914   4.471  1.00  0.00            
ATOM    176  HB2 ALA    11     127.116  85.305   2.910  1.00  0.00            
ATOM    177  HB3 ALA    11     127.336  83.682   3.689  1.00  0.00            
ATOM    178  C   ALA    11     128.946  85.019   5.892  1.00  0.00            
ATOM    179  O   ALA    11     128.653  85.814   6.804  1.00  0.00            
ATOM    180  N   LYS    12     129.506  83.865   6.105  1.00  0.00            
ATOM    181  H   LYS    12     129.667  83.295   5.287  1.00  0.00            
ATOM    182  CA  LYS    12     130.264  83.429   7.330  1.00  0.00            
ATOM    183  HA  LYS    12     129.533  83.275   8.124  1.00  0.00            
ATOM    184  CB  LYS    12     130.934  82.084   7.017  1.00  0.00            
ATOM    185  HB1 LYS    12     131.795  81.956   7.673  1.00  0.00            
ATOM    186  HB2 LYS    12     131.414  82.120   6.040  1.00  0.00            
ATOM    187  CG  LYS    12     130.128  80.763   7.165  1.00  0.00            
ATOM    188  HG1 LYS    12     129.436  80.740   6.323  1.00  0.00            
ATOM    189  HG2 LYS    12     129.599  80.753   8.118  1.00  0.00            
ATOM    190  CD  LYS    12     131.071  79.545   7.099  1.00  0.00            
ATOM    191  HD1 LYS    12     131.780  79.724   7.908  1.00  0.00            
ATOM    192  HD2 LYS    12     131.596  79.666   6.151  1.00  0.00            
ATOM    193  CE  LYS    12     130.381  78.101   7.056  1.00  0.00            
ATOM    194  HE1 LYS    12     129.404  78.054   6.575  1.00  0.00            
ATOM    195  HE2 LYS    12     129.972  78.016   8.063  1.00  0.00            
ATOM    196  NZ  LYS    12     131.281  77.002   6.758  1.00  0.00            
ATOM    197  HZ1 LYS    12     130.934  76.069   6.934  1.00  0.00            
ATOM    198  HZ2 LYS    12     131.521  76.965   5.778  1.00  0.00            
ATOM    199  HZ3 LYS    12     132.142  77.136   7.268  1.00  0.00            
ATOM    200  C   LYS    12     131.349  84.466   7.887  1.00  0.00            
ATOM    201  O   LYS    12     131.374  84.587   9.080  1.00  0.00            
ATOM    202  N   GLU    13     132.106  85.218   7.101  1.00  0.00            
ATOM    203  H   GLU    13     131.935  85.112   6.111  1.00  0.00            
ATOM    204  CA  GLU    13     132.959  86.303   7.600  1.00  0.00            
ATOM    205  HA  GLU    13     133.168  86.061   8.642  1.00  0.00            
ATOM    206  CB  GLU    13     134.301  86.199   6.875  1.00  0.00            
ATOM    207  HB1 GLU    13     135.013  87.018   6.978  1.00  0.00            
ATOM    208  HB2 GLU    13     134.038  86.123   5.820  1.00  0.00            
ATOM    209  CG  GLU    13     135.193  85.015   7.236  1.00  0.00            
ATOM    210  HG1 GLU    13     134.560  84.131   7.168  1.00  0.00            
ATOM    211  HG2 GLU    13     135.597  85.052   8.248  1.00  0.00            
ATOM    212  CD  GLU    13     136.477  84.862   6.312  1.00  0.00            
ATOM    213  OE1 GLU    13     137.053  83.751   6.272  1.00  0.00            
ATOM    214  OE2 GLU    13     136.818  85.873   5.643  1.00  0.00            
ATOM    215  C   GLU    13     132.241  87.686   7.565  1.00  0.00            
ATOM    216  O   GLU    13     132.752  88.673   6.909  1.00  0.00            
ATOM    217  N   GLY    14     131.010  87.695   7.973  1.00  0.00            
ATOM    218  H   GLY    14     130.652  86.835   8.363  1.00  0.00            
ATOM    219  CA  GLY    14     130.294  88.931   8.256  1.00  0.00            
ATOM    220  HA1 GLY    14     131.060  89.578   8.684  1.00  0.00            
ATOM    221  HA2 GLY    14     129.520  88.708   8.991  1.00  0.00            
ATOM    222  C   GLY    14     129.634  89.676   7.049  1.00  0.00            
ATOM    223  O   GLY    14     128.879  90.606   7.452  1.00  0.00            
ATOM    224  N   VAL    15     129.761  89.272   5.776  1.00  0.00            
ATOM    225  H   VAL    15     130.462  88.551   5.679  1.00  0.00            
ATOM    226  CA  VAL    15     129.175  89.837   4.543  1.00  0.00            
ATOM    227  HA  VAL    15     129.009  90.896   4.739  1.00  0.00            
ATOM    228  CB  VAL    15     130.134  89.603   3.343  1.00  0.00            
ATOM    229  HB  VAL    15     130.001  88.592   2.958  1.00  0.00            
ATOM    230  CG1 VAL    15     129.766  90.551   2.200  1.00  0.00            
ATOM    231 HG11 VAL    15     128.764  90.354   1.821  1.00  0.00            
ATOM    232 HG12 VAL    15     129.877  91.562   2.592  1.00  0.00            
ATOM    233 HG13 VAL    15     130.423  90.248   1.385  1.00  0.00            
ATOM    234  CG2 VAL    15     131.606  89.785   3.658  1.00  0.00            
ATOM    235 HG21 VAL    15     132.134  89.568   2.730  1.00  0.00            
ATOM    236 HG22 VAL    15     131.830  90.748   4.119  1.00  0.00            
ATOM    237 HG23 VAL    15     131.900  88.977   4.328  1.00  0.00            
ATOM    238  C   VAL    15     127.796  89.284   4.358  1.00  0.00            
ATOM    239  O   VAL    15     127.556  88.257   3.697  1.00  0.00            
ATOM    240  N   VAL    16     126.843  89.917   4.979  1.00  0.00            
ATOM    241  H   VAL    16     127.060  90.813   5.391  1.00  0.00            
ATOM    242  CA  VAL    16     125.393  89.511   5.060  1.00  0.00            
ATOM    243  HA  VAL    16     125.127  88.775   4.301  1.00  0.00            
ATOM    244  CB  VAL    16     125.103  88.818   6.395  1.00  0.00            
ATOM    245  HB  VAL    16     124.056  88.547   6.259  1.00  0.00            
ATOM    246  CG1 VAL    16     125.795  87.476   6.567  1.00  0.00            
ATOM    247 HG11 VAL    16     126.867  87.617   6.703  1.00  0.00            
ATOM    248 HG12 VAL    16     125.391  86.975   7.447  1.00  0.00            
ATOM    249 HG13 VAL    16     125.688  86.880   5.661  1.00  0.00            
ATOM    250  CG2 VAL    16     125.179  89.793   7.564  1.00  0.00            
ATOM    251 HG21 VAL    16     126.243  89.935   7.753  1.00  0.00            
ATOM    252 HG22 VAL    16     124.551  90.678   7.467  1.00  0.00            
ATOM    253 HG23 VAL    16     124.936  89.289   8.500  1.00  0.00            
ATOM    254  C   VAL    16     124.445  90.698   4.733  1.00  0.00            
ATOM    255  O   VAL    16     124.824  91.854   5.016  1.00  0.00            
ATOM    256  N   ALA    17     123.285  90.392   4.203  1.00  0.00            
ATOM    257  H   ALA    17     123.140  89.402   4.068  1.00  0.00            
ATOM    258  CA  ALA    17     122.132  91.197   4.236  1.00  0.00            
ATOM    259  HA  ALA    17     122.442  92.104   3.717  1.00  0.00            
ATOM    260  CB  ALA    17     121.078  90.526   3.342  1.00  0.00            
ATOM    261  HB1 ALA    17     120.117  91.039   3.331  1.00  0.00            
ATOM    262  HB2 ALA    17     121.433  90.667   2.321  1.00  0.00            
ATOM    263  HB3 ALA    17     120.835  89.491   3.583  1.00  0.00            
ATOM    264  C   ALA    17     121.620  91.516   5.729  1.00  0.00            
ATOM    265  O   ALA    17     122.064  90.877   6.661  1.00  0.00            
ATOM    266  N   ALA    18     120.786  92.544   5.856  1.00  0.00            
ATOM    267  H   ALA    18     120.287  92.882   5.046  1.00  0.00            
ATOM    268  CA  ALA    18     120.247  92.854   7.151  1.00  0.00            
ATOM    269  HA  ALA    18     121.102  92.924   7.823  1.00  0.00            
ATOM    270  CB  ALA    18     119.552  94.242   6.996  1.00  0.00            
ATOM    271  HB1 ALA    18     118.749  94.345   6.267  1.00  0.00            
ATOM    272  HB2 ALA    18     119.291  94.591   7.995  1.00  0.00            
ATOM    273  HB3 ALA    18     120.182  95.047   6.618  1.00  0.00            
ATOM    274  C   ALA    18     119.300  91.730   7.694  1.00  0.00            
ATOM    275  O   ALA    18     118.697  90.867   6.950  1.00  0.00            
ATOM    276  N   ALA    19     119.061  91.812   8.988  1.00  0.00            
ATOM    277  H   ALA    19     119.663  92.367   9.581  1.00  0.00            
ATOM    278  CA  ALA    19     118.140  90.851   9.528  1.00  0.00            
ATOM    279  HA  ALA    19     117.965  90.141   8.721  1.00  0.00            
ATOM    280  CB  ALA    19     118.922  90.100  10.617  1.00  0.00            
ATOM    281  HB1 ALA    19     119.641  89.432  10.142  1.00  0.00            
ATOM    282  HB2 ALA    19     119.535  90.773  11.216  1.00  0.00            
ATOM    283  HB3 ALA    19     118.336  89.449  11.265  1.00  0.00            
ATOM    284  C   ALA    19     116.801  91.385  10.052  1.00  0.00            
ATOM    285  O   ALA    19     116.491  92.539   9.975  1.00  0.00            
ATOM    286  N   GLU    20     115.947  90.523  10.467  1.00  0.00            
ATOM    287  H   GLU    20     116.274  89.582  10.635  1.00  0.00            
ATOM    288  CA  GLU    20     114.577  90.775  10.982  1.00  0.00            
ATOM    289  HA  GLU    20     114.056  91.432  10.286  1.00  0.00            
ATOM    290  CB  GLU    20     113.776  89.403  11.037  1.00  0.00            
ATOM    291  HB1 GLU    20     112.764  89.565  11.410  1.00  0.00            
ATOM    292  HB2 GLU    20     114.215  88.767  11.806  1.00  0.00            
ATOM    293  CG  GLU    20     113.606  88.710   9.650  1.00  0.00            
ATOM    294  HG1 GLU    20     114.572  88.594   9.158  1.00  0.00            
ATOM    295  HG2 GLU    20     113.081  89.393   8.982  1.00  0.00            
ATOM    296  CD  GLU    20     112.916  87.309   9.647  1.00  0.00            
ATOM    297  OE1 GLU    20     112.795  86.833   8.505  1.00  0.00            
ATOM    298  OE2 GLU    20     112.546  86.787  10.707  1.00  0.00            
ATOM    299  C   GLU    20     114.486  91.517  12.322  1.00  0.00            
ATOM    300  O   GLU    20     115.184  91.257  13.328  1.00  0.00            
ATOM    301  N   LYS    21     113.393  92.227  12.456  1.00  0.00            
ATOM    302  H   LYS    21     112.664  92.301  11.761  1.00  0.00            
ATOM    303  CA  LYS    21     113.152  92.960  13.694  1.00  0.00            
ATOM    304  HA  LYS    21     114.117  93.131  14.171  1.00  0.00            
ATOM    305  CB  LYS    21     112.547  94.377  13.420  1.00  0.00            
ATOM    306  HB1 LYS    21     112.499  94.853  14.400  1.00  0.00            
ATOM    307  HB2 LYS    21     111.588  94.300  12.909  1.00  0.00            
ATOM    308  CG  LYS    21     113.426  95.312  12.532  1.00  0.00            
ATOM    309  HG1 LYS    21     112.854  96.239  12.521  1.00  0.00            
ATOM    310  HG2 LYS    21     113.558  94.806  11.575  1.00  0.00            
ATOM    311  CD  LYS    21     114.831  95.576  13.027  1.00  0.00            
ATOM    312  HD1 LYS    21     115.461  95.941  12.216  1.00  0.00            
ATOM    313  HD2 LYS    21     115.217  94.616  13.371  1.00  0.00            
ATOM    314  CE  LYS    21     114.939  96.601  14.063  1.00  0.00            
ATOM    315  HE1 LYS    21     114.160  96.355  14.784  1.00  0.00            
ATOM    316  HE2 LYS    21     114.803  97.625  13.715  1.00  0.00            
ATOM    317  NZ  LYS    21     116.328  96.662  14.613  1.00  0.00            
ATOM    318  HZ1 LYS    21     116.469  95.756  15.037  1.00  0.00            
ATOM    319  HZ2 LYS    21     117.010  96.971  13.934  1.00  0.00            
ATOM    320  HZ3 LYS    21     116.461  97.322  15.365  1.00  0.00            
ATOM    321  C   LYS    21     112.417  92.109  14.838  1.00  0.00            
ATOM    322  O   LYS    21     111.465  91.405  14.539  1.00  0.00            
ATOM    323  N   THR    22     112.792  92.297  16.110  1.00  0.00            
ATOM    324  H   THR    22     113.410  93.058  16.351  1.00  0.00            
ATOM    325  CA  THR    22     111.998  91.779  17.195  1.00  0.00            
ATOM    326  HA  THR    22     111.811  90.709  17.106  1.00  0.00            
ATOM    327  CB  THR    22     112.806  92.044  18.492  1.00  0.00            
ATOM    328  HB  THR    22     112.224  91.837  19.390  1.00  0.00            
ATOM    329  CG2 THR    22     114.100  91.195  18.523  1.00  0.00            
ATOM    330 HG21 THR    22     114.820  91.627  17.829  1.00  0.00            
ATOM    331 HG22 THR    22     114.577  91.345  19.492  1.00  0.00            
ATOM    332 HG23 THR    22     113.807  90.167  18.310  1.00  0.00            
ATOM    333  OG1 THR    22     113.180  93.410  18.620  1.00  0.00            
ATOM    334  HG1 THR    22     113.675  93.526  19.434  1.00  0.00            
ATOM    335  C   THR    22     110.665  92.573  17.232  1.00  0.00            
ATOM    336  O   THR    22     110.549  93.705  16.728  1.00  0.00            
ATOM    337  N   LYS    23     109.665  92.056  17.973  1.00  0.00            
ATOM    338  H   LYS    23     109.906  91.161  18.376  1.00  0.00            
ATOM    339  CA  LYS    23     108.536  92.743  18.467  1.00  0.00            
ATOM    340  HA  LYS    23     108.135  93.309  17.626  1.00  0.00            
ATOM    341  CB  LYS    23     107.411  91.703  18.903  1.00  0.00            
ATOM    342  HB1 LYS    23     106.790  92.204  19.646  1.00  0.00            
ATOM    343  HB2 LYS    23     107.817  90.814  19.386  1.00  0.00            
ATOM    344  CG  LYS    23     106.561  91.284  17.647  1.00  0.00            
ATOM    345  HG1 LYS    23     107.268  90.734  17.027  1.00  0.00            
ATOM    346  HG2 LYS    23     106.234  92.235  17.227  1.00  0.00            
ATOM    347  CD  LYS    23     105.369  90.351  17.857  1.00  0.00            
ATOM    348  HD1 LYS    23     104.736  90.149  16.992  1.00  0.00            
ATOM    349  HD2 LYS    23     104.832  90.864  18.656  1.00  0.00            
ATOM    350  CE  LYS    23     105.798  88.977  18.445  1.00  0.00            
ATOM    351  HE1 LYS    23     106.286  89.116  19.409  1.00  0.00            
ATOM    352  HE2 LYS    23     106.444  88.527  17.692  1.00  0.00            
ATOM    353  NZ  LYS    23     104.610  88.099  18.583  1.00  0.00            
ATOM    354  HZ1 LYS    23     104.192  88.002  17.669  1.00  0.00            
ATOM    355  HZ2 LYS    23     104.968  87.210  18.901  1.00  0.00            
ATOM    356  HZ3 LYS    23     103.997  88.500  19.279  1.00  0.00            
ATOM    357  C   LYS    23     108.997  93.691  19.640  1.00  0.00            
ATOM    358  O   LYS    23     109.902  93.406  20.386  1.00  0.00            
ATOM    359  N   GLN    24     108.422  94.918  19.725  1.00  0.00            
ATOM    360  H   GLN    24     107.775  95.275  19.037  1.00  0.00            
ATOM    361  CA  GLN    24     108.419  95.883  20.799  1.00  0.00            
ATOM    362  HA  GLN    24     109.345  96.455  20.736  1.00  0.00            
ATOM    363  CB  GLN    24     107.280  96.961  20.614  1.00  0.00            
ATOM    364  HB1 GLN    24     106.254  96.600  20.541  1.00  0.00            
ATOM    365  HB2 GLN    24     107.564  97.543  19.737  1.00  0.00            
ATOM    366  CG  GLN    24     107.345  98.024  21.766  1.00  0.00            
ATOM    367  HG1 GLN    24     108.368  98.396  21.820  1.00  0.00            
ATOM    368  HG2 GLN    24     106.973  97.491  22.640  1.00  0.00            
ATOM    369  CD  GLN    24     106.545  99.264  21.467  1.00  0.00            
ATOM    370  OE1 GLN    24     107.090 100.386  21.360  1.00  0.00            
ATOM    371  NE2 GLN    24     105.294  99.044  21.502  1.00  0.00            
ATOM    372 HE21 GLN    24     104.929  98.123  21.308  1.00  0.00            
ATOM    373 HE22 GLN    24     104.637  99.804  21.399  1.00  0.00            
ATOM    374  C   GLN    24     108.318  95.185  22.204  1.00  0.00            
ATOM    375  O   GLN    24     107.306  94.526  22.485  1.00  0.00            
ATOM    376  N   GLY    25     109.329  95.450  23.026  1.00  0.00            
ATOM    377  H   GLY    25     110.019  96.117  22.710  1.00  0.00            
ATOM    378  CA  GLY    25     109.481  94.962  24.292  1.00  0.00            
ATOM    379  HA1 GLY    25     110.497  95.271  24.539  1.00  0.00            
ATOM    380  HA2 GLY    25     109.669  93.890  24.362  1.00  0.00            
ATOM    381  C   GLY    25     108.494  95.630  25.258  1.00  0.00            
ATOM    382  O   GLY    25     107.838  96.631  24.946  1.00  0.00            
ATOM    383  N   VAL    26     108.336  94.952  26.382  1.00  0.00            
ATOM    384  H   VAL    26     108.999  94.218  26.585  1.00  0.00            
ATOM    385  CA  VAL    26     107.371  95.275  27.540  1.00  0.00            
ATOM    386  HA  VAL    26     106.378  95.130  27.115  1.00  0.00            
ATOM    387  CB  VAL    26     107.442  94.176  28.627  1.00  0.00            
ATOM    388  HB  VAL    26     108.441  94.061  29.048  1.00  0.00            
ATOM    389  CG1 VAL    26     106.523  94.340  29.840  1.00  0.00            
ATOM    390 HG11 VAL    26     106.991  95.075  30.494  1.00  0.00            
ATOM    391 HG12 VAL    26     105.524  94.630  29.512  1.00  0.00            
ATOM    392 HG13 VAL    26     106.400  93.399  30.377  1.00  0.00            
ATOM    393  CG2 VAL    26     107.111  92.675  28.183  1.00  0.00            
ATOM    394 HG21 VAL    26     107.781  92.327  27.397  1.00  0.00            
ATOM    395 HG22 VAL    26     107.230  91.951  28.990  1.00  0.00            
ATOM    396 HG23 VAL    26     106.108  92.682  27.757  1.00  0.00            
ATOM    397  C   VAL    26     107.389  96.729  28.010  1.00  0.00            
ATOM    398  O   VAL    26     106.410  97.360  27.842  1.00  0.00            
ATOM    399  N   ALA    27     108.493  97.185  28.589  1.00  0.00            
ATOM    400  H   ALA    27     109.212  96.554  28.912  1.00  0.00            
ATOM    401  CA  ALA    27     108.727  98.533  29.066  1.00  0.00            
ATOM    402  HA  ALA    27     108.037  98.819  29.860  1.00  0.00            
ATOM    403  CB  ALA    27     110.101  98.610  29.716  1.00  0.00            
ATOM    404  HB1 ALA    27     110.143  98.040  30.644  1.00  0.00            
ATOM    405  HB2 ALA    27     110.846  98.237  29.014  1.00  0.00            
ATOM    406  HB3 ALA    27     110.277  99.664  29.935  1.00  0.00            
ATOM    407  C   ALA    27     108.525  99.639  28.028  1.00  0.00            
ATOM    408  O   ALA    27     107.836 100.648  28.350  1.00  0.00            
ATOM    409  N   GLU    28     109.142  99.585  26.810  1.00  0.00            
ATOM    410  H   GLU    28     109.801  98.844  26.620  1.00  0.00            
ATOM    411  CA  GLU    28     108.780 100.473  25.663  1.00  0.00            
ATOM    412  HA  GLU    28     109.095 101.502  25.837  1.00  0.00            
ATOM    413  CB  GLU    28     109.474  99.965  24.399  1.00  0.00            
ATOM    414  HB1 GLU    28     108.940  99.087  24.037  1.00  0.00            
ATOM    415  HB2 GLU    28     110.514  99.783  24.670  1.00  0.00            
ATOM    416  CG  GLU    28     109.497 101.125  23.333  1.00  0.00            
ATOM    417  HG1 GLU    28     110.208 101.829  23.766  1.00  0.00            
ATOM    418  HG2 GLU    28     108.501 101.539  23.179  1.00  0.00            
ATOM    419  CD  GLU    28     110.187 100.570  21.991  1.00  0.00            
ATOM    420  OE1 GLU    28     110.838  99.520  22.026  1.00  0.00            
ATOM    421  OE2 GLU    28     110.305 101.312  20.991  1.00  0.00            
ATOM    422  C   GLU    28     107.255 100.573  25.416  1.00  0.00            
ATOM    423  O   GLU    28     106.738 101.704  25.389  1.00  0.00            
ATOM    424  N   ALA    29     106.666  99.378  25.187  1.00  0.00            
ATOM    425  H   ALA    29     107.264  98.565  25.210  1.00  0.00            
ATOM    426  CA  ALA    29     105.187  99.226  24.993  1.00  0.00            
ATOM    427  HA  ALA    29     104.883  99.800  24.117  1.00  0.00            
ATOM    428  CB  ALA    29     104.826  97.759  24.744  1.00  0.00            
ATOM    429  HB1 ALA    29     105.364  97.350  23.888  1.00  0.00            
ATOM    430  HB2 ALA    29     105.135  97.262  25.664  1.00  0.00            
ATOM    431  HB3 ALA    29     103.775  97.621  24.488  1.00  0.00            
ATOM    432  C   ALA    29     104.310  99.796  26.147  1.00  0.00            
ATOM    433  O   ALA    29     103.524 100.737  25.890  1.00  0.00            
ATOM    434  N   ALA    30     104.563  99.435  27.358  1.00  0.00            
ATOM    435  H   ALA    30     105.348  98.815  27.495  1.00  0.00            
ATOM    436  CA  ALA    30     103.873  99.846  28.540  1.00  0.00            
ATOM    437  HA  ALA    30     102.861  99.474  28.376  1.00  0.00            
ATOM    438  CB  ALA    30     104.435  99.141  29.770  1.00  0.00            
ATOM    439  HB1 ALA    30     103.844  99.312  30.670  1.00  0.00            
ATOM    440  HB2 ALA    30     104.561  98.073  29.596  1.00  0.00            
ATOM    441  HB3 ALA    30     105.394  99.565  30.065  1.00  0.00            
ATOM    442  C   ALA    30     103.916 101.359  28.742  1.00  0.00            
ATOM    443  O   ALA    30     102.887 101.997  28.990  1.00  0.00            
ATOM    444  N   GLY    31     105.049 102.048  28.603  1.00  0.00            
ATOM    445  H   GLY    31     105.956 101.641  28.426  1.00  0.00            
ATOM    446  CA  GLY    31     105.121 103.523  28.669  1.00  0.00            
ATOM    447  HA1 GLY    31     106.141 103.901  28.725  1.00  0.00            
ATOM    448  HA2 GLY    31     104.732 103.868  29.627  1.00  0.00            
ATOM    449  C   GLY    31     104.261 104.272  27.585  1.00  0.00            
ATOM    450  O   GLY    31     103.310 104.982  27.940  1.00  0.00            
ATOM    451  N   LYS    32     104.470 103.973  26.275  1.00  0.00            
ATOM    452  H   LYS    32     105.179 103.292  26.045  1.00  0.00            
ATOM    453  CA  LYS    32     103.689 104.512  25.106  1.00  0.00            
ATOM    454  HA  LYS    32     103.852 105.581  24.970  1.00  0.00            
ATOM    455  CB  LYS    32     104.023 103.701  23.843  1.00  0.00            
ATOM    456  HB1 LYS    32     103.241 103.937  23.121  1.00  0.00            
ATOM    457  HB2 LYS    32     104.051 102.647  24.121  1.00  0.00            
ATOM    458  CG  LYS    32     105.442 104.176  23.364  1.00  0.00            
ATOM    459  HG1 LYS    32     106.138 104.197  24.203  1.00  0.00            
ATOM    460  HG2 LYS    32     105.381 105.149  22.876  1.00  0.00            
ATOM    461  CD  LYS    32     105.914 103.216  22.273  1.00  0.00            
ATOM    462  HD1 LYS    32     105.097 103.348  21.563  1.00  0.00            
ATOM    463  HD2 LYS    32     105.960 102.214  22.699  1.00  0.00            
ATOM    464  CE  LYS    32     107.309 103.668  21.750  1.00  0.00            
ATOM    465  HE1 LYS    32     108.050 103.515  22.534  1.00  0.00            
ATOM    466  HE2 LYS    32     107.271 104.692  21.378  1.00  0.00            
ATOM    467  NZ  LYS    32     107.755 102.768  20.622  1.00  0.00            
ATOM    468  HZ1 LYS    32     107.400 103.116  19.742  1.00  0.00            
ATOM    469  HZ2 LYS    32     108.740 102.619  20.453  1.00  0.00            
ATOM    470  HZ3 LYS    32     107.307 101.871  20.743  1.00  0.00            
ATOM    471  C   LYS    32     102.156 104.371  25.342  1.00  0.00            
ATOM    472  O   LYS    32     101.445 105.338  25.202  1.00  0.00            
ATOM    473  N   THR    33     101.707 103.128  25.625  1.00  0.00            
ATOM    474  H   THR    33     102.394 102.387  25.656  1.00  0.00            
ATOM    475  CA  THR    33     100.315 102.778  25.959  1.00  0.00            
ATOM    476  HA  THR    33      99.685 103.234  25.194  1.00  0.00            
ATOM    477  CB  THR    33     100.096 101.265  25.908  1.00  0.00            
ATOM    478  HB  THR    33      99.097 101.004  26.259  1.00  0.00            
ATOM    479  CG2 THR    33     100.321 100.760  24.505  1.00  0.00            
ATOM    480 HG21 THR    33     101.355 100.681  24.168  1.00  0.00            
ATOM    481 HG22 THR    33      99.718  99.858  24.401  1.00  0.00            
ATOM    482 HG23 THR    33      99.872 101.547  23.898  1.00  0.00            
ATOM    483  OG1 THR    33     100.961 100.488  26.709  1.00  0.00            
ATOM    484  HG1 THR    33     101.858 100.676  26.422  1.00  0.00            
ATOM    485  C   THR    33      99.761 103.161  27.344  1.00  0.00            
ATOM    486  O   THR    33      98.584 102.914  27.645  1.00  0.00            
ATOM    487  N   LYS    34     100.642 103.762  28.188  1.00  0.00            
ATOM    488  H   LYS    34     101.589 103.880  27.860  1.00  0.00            
ATOM    489  CA  LYS    34     100.496 104.215  29.597  1.00  0.00            
ATOM    490  HA  LYS    34     101.525 104.364  29.923  1.00  0.00            
ATOM    491  CB  LYS    34      99.683 105.480  29.724  1.00  0.00            
ATOM    492  HB1 LYS    34      99.546 105.681  30.787  1.00  0.00            
ATOM    493  HB2 LYS    34      98.695 105.300  29.301  1.00  0.00            
ATOM    494  CG  LYS    34     100.563 106.606  29.207  1.00  0.00            
ATOM    495  HG1 LYS    34     100.966 106.497  28.200  1.00  0.00            
ATOM    496  HG2 LYS    34     101.469 106.517  29.806  1.00  0.00            
ATOM    497  CD  LYS    34      99.998 107.983  29.479  1.00  0.00            
ATOM    498  HD1 LYS    34     100.774 108.702  29.216  1.00  0.00            
ATOM    499  HD2 LYS    34      99.797 108.035  30.549  1.00  0.00            
ATOM    500  CE  LYS    34      98.648 108.289  28.817  1.00  0.00            
ATOM    501  HE1 LYS    34      98.347 109.219  29.301  1.00  0.00            
ATOM    502  HE2 LYS    34      97.943 107.471  28.964  1.00  0.00            
ATOM    503  NZ  LYS    34      98.970 108.609  27.398  1.00  0.00            
ATOM    504  HZ1 LYS    34      98.147 109.059  27.024  1.00  0.00            
ATOM    505  HZ2 LYS    34      99.834 109.119  27.287  1.00  0.00            
ATOM    506  HZ3 LYS    34      98.931 107.783  26.818  1.00  0.00            
ATOM    507  C   LYS    34      99.890 103.071  30.458  1.00  0.00            
ATOM    508  O   LYS    34      98.974 103.252  31.220  1.00  0.00            
ATOM    509  N   GLU    35     100.474 101.879  30.378  1.00  0.00            
ATOM    510  H   GLU    35     101.263 101.803  29.753  1.00  0.00            
ATOM    511  CA  GLU    35     100.344 100.748  31.318  1.00  0.00            
ATOM    512  HA  GLU    35      99.353 100.762  31.771  1.00  0.00            
ATOM    513  CB  GLU    35     100.409  99.357  30.610  1.00  0.00            
ATOM    514  HB1 GLU    35     100.513  98.510  31.288  1.00  0.00            
ATOM    515  HB2 GLU    35     101.281  99.338  29.957  1.00  0.00            
ATOM    516  CG  GLU    35      99.150  99.168  29.707  1.00  0.00            
ATOM    517  HG1 GLU    35      99.178  99.942  28.940  1.00  0.00            
ATOM    518  HG2 GLU    35      98.289  99.386  30.339  1.00  0.00            
ATOM    519  CD  GLU    35      99.033  97.786  29.060  1.00  0.00            
ATOM    520  OE1 GLU    35      97.935  97.384  28.653  1.00  0.00            
ATOM    521  OE2 GLU    35     100.094  97.152  28.903  1.00  0.00            
ATOM    522  C   GLU    35     101.383 100.822  32.431  1.00  0.00            
ATOM    523  O   GLU    35     102.482 101.406  32.291  1.00  0.00            
ATOM    524  N   GLY    36     101.065 100.144  33.570  1.00  0.00            
ATOM    525  H   GLY    36     100.114  99.811  33.642  1.00  0.00            
ATOM    526  CA  GLY    36     101.900  99.870  34.778  1.00  0.00            
ATOM    527  HA1 GLY    36     102.935 100.044  34.483  1.00  0.00            
ATOM    528  HA2 GLY    36     101.879  98.787  34.900  1.00  0.00            
ATOM    529  C   GLY    36     101.546 100.642  36.028  1.00  0.00            
ATOM    530  O   GLY    36     100.549 101.344  36.091  1.00  0.00            
ATOM    531  N   VAL    37     102.262 100.371  37.114  1.00  0.00            
ATOM    532  H   VAL    37     103.081  99.833  36.870  1.00  0.00            
ATOM    533  CA  VAL    37     102.030 100.916  38.533  1.00  0.00            
ATOM    534  HA  VAL    37     101.033 100.606  38.844  1.00  0.00            
ATOM    535  CB  VAL    37     102.933 100.203  39.648  1.00  0.00            
ATOM    536  HB  VAL    37     102.685 100.461  40.678  1.00  0.00            
ATOM    537  CG1 VAL    37     102.892  98.688  39.559  1.00  0.00            
ATOM    538 HG11 VAL    37     101.881  98.293  39.461  1.00  0.00            
ATOM    539 HG12 VAL    37     103.447  98.379  38.673  1.00  0.00            
ATOM    540 HG13 VAL    37     103.341  98.301  40.474  1.00  0.00            
ATOM    541  CG2 VAL    37     104.438 100.538  39.509  1.00  0.00            
ATOM    542 HG21 VAL    37     104.560 101.563  39.158  1.00  0.00            
ATOM    543 HG22 VAL    37     104.867 100.536  40.511  1.00  0.00            
ATOM    544 HG23 VAL    37     105.093  99.923  38.892  1.00  0.00            
ATOM    545  C   VAL    37     102.041 102.460  38.644  1.00  0.00            
ATOM    546  O   VAL    37     101.379 102.984  39.554  1.00  0.00            
ATOM    547  N   LEU    38     102.723 103.189  37.715  1.00  0.00            
ATOM    548  H   LEU    38     103.194 102.762  36.931  1.00  0.00            
ATOM    549  CA  LEU    38     102.618 104.757  37.699  1.00  0.00            
ATOM    550  HA  LEU    38     102.901 105.217  38.646  1.00  0.00            
ATOM    551  CB  LEU    38     103.578 105.285  36.669  1.00  0.00            
ATOM    552  HB1 LEU    38     103.362 106.353  36.622  1.00  0.00            
ATOM    553  HB2 LEU    38     103.415 104.781  35.717  1.00  0.00            
ATOM    554  CG  LEU    38     104.977 105.193  37.218  1.00  0.00            
ATOM    555  HG  LEU    38     105.240 104.140  37.321  1.00  0.00            
ATOM    556  CD1 LEU    38     105.775 105.787  36.077  1.00  0.00            
ATOM    557 HD11 LEU    38     105.539 105.203  35.187  1.00  0.00            
ATOM    558 HD12 LEU    38     105.573 106.842  35.891  1.00  0.00            
ATOM    559 HD13 LEU    38     106.830 105.684  36.331  1.00  0.00            
ATOM    560  CD2 LEU    38     105.255 105.961  38.523  1.00  0.00            
ATOM    561 HD21 LEU    38     104.898 106.986  38.415  1.00  0.00            
ATOM    562 HD22 LEU    38     104.676 105.494  39.319  1.00  0.00            
ATOM    563 HD23 LEU    38     106.305 105.826  38.783  1.00  0.00            
ATOM    564  C   LEU    38     101.258 105.363  37.343  1.00  0.00            
ATOM    565  O   LEU    38     101.017 106.513  37.649  1.00  0.00            
ATOM    566  N   TYR    39     100.409 104.518  36.757  1.00  0.00            
ATOM    567  H   TYR    39     100.790 103.602  36.573  1.00  0.00            
ATOM    568  CA  TYR    39      99.121 104.864  36.132  1.00  0.00            
ATOM    569  HA  TYR    39      98.964 105.935  36.259  1.00  0.00            
ATOM    570  CB  TYR    39      99.124 104.517  34.592  1.00  0.00            
ATOM    571  HB1 TYR    39      98.133 104.735  34.196  1.00  0.00            
ATOM    572  HB2 TYR    39      99.360 103.472  34.391  1.00  0.00            
ATOM    573  CG  TYR    39     100.175 105.339  33.873  1.00  0.00            
ATOM    574  CD1 TYR    39     100.178 106.706  33.894  1.00  0.00            
ATOM    575  HD1 TYR    39      99.335 107.225  34.327  1.00  0.00            
ATOM    576  CE1 TYR    39     101.164 107.460  33.256  1.00  0.00            
ATOM    577  HE1 TYR    39     101.211 108.538  33.262  1.00  0.00            
ATOM    578  CZ  TYR    39     102.248 106.814  32.673  1.00  0.00            
ATOM    579  OH  TYR    39     103.281 107.541  32.191  1.00  0.00            
ATOM    580  HH  TYR    39     103.977 106.931  31.937  1.00  0.00            
ATOM    581  CE2 TYR    39     102.257 105.394  32.550  1.00  0.00            
ATOM    582  HE2 TYR    39     103.015 104.771  32.098  1.00  0.00            
ATOM    583  CD2 TYR    39     101.212 104.638  33.246  1.00  0.00            
ATOM    584  HD2 TYR    39     101.226 103.559  33.281  1.00  0.00            
ATOM    585  C   TYR    39      97.862 104.333  36.886  1.00  0.00            
ATOM    586  O   TYR    39      96.823 104.292  36.344  1.00  0.00            
ATOM    587  N   VAL    40      97.957 103.907  38.150  1.00  0.00            
ATOM    588  H   VAL    40      98.914 103.805  38.456  1.00  0.00            
ATOM    589  CA  VAL    40      96.853 103.366  38.971  1.00  0.00            
ATOM    590  HA  VAL    40      96.280 102.682  38.344  1.00  0.00            
ATOM    591  CB  VAL    40      97.289 102.562  40.259  1.00  0.00            
ATOM    592  HB  VAL    40      96.380 102.211  40.747  1.00  0.00            
ATOM    593  CG1 VAL    40      98.087 101.271  39.912  1.00  0.00            
ATOM    594 HG11 VAL    40      98.975 101.525  39.332  1.00  0.00            
ATOM    595 HG12 VAL    40      98.353 100.633  40.754  1.00  0.00            
ATOM    596 HG13 VAL    40      97.511 100.709  39.177  1.00  0.00            
ATOM    597  CG2 VAL    40      98.148 103.423  41.156  1.00  0.00            
ATOM    598 HG21 VAL    40      97.480 104.140  41.632  1.00  0.00            
ATOM    599 HG22 VAL    40      98.544 102.713  41.882  1.00  0.00            
ATOM    600 HG23 VAL    40      99.003 103.870  40.648  1.00  0.00            
ATOM    601  C   VAL    40      95.715 104.387  39.280  1.00  0.00            
ATOM    602  O   VAL    40      94.537 104.010  39.179  1.00  0.00            
ATOM    603  N   GLY    41      96.133 105.587  39.671  1.00  0.00            
ATOM    604  H   GLY    41      97.120 105.695  39.852  1.00  0.00            
ATOM    605  CA  GLY    41      95.272 106.791  39.632  1.00  0.00            
ATOM    606  HA1 GLY    41      95.099 107.281  40.590  1.00  0.00            
ATOM    607  HA2 GLY    41      94.303 106.498  39.229  1.00  0.00            
ATOM    608  C   GLY    41      95.721 107.836  38.686  1.00  0.00            
ATOM    609  O   GLY    41      96.372 107.564  37.685  1.00  0.00            
ATOM    610  N   SER    42      95.232 109.052  38.921  1.00  0.00            
ATOM    611  H   SER    42      94.515 109.035  39.632  1.00  0.00            
ATOM    612  CA  SER    42      95.406 110.291  38.194  1.00  0.00            
ATOM    613  HA  SER    42      95.107 110.043  37.176  1.00  0.00            
ATOM    614  CB  SER    42      94.330 111.298  38.680  1.00  0.00            
ATOM    615  HB1 SER    42      93.375 110.775  38.728  1.00  0.00            
ATOM    616  HB2 SER    42      94.241 112.117  37.966  1.00  0.00            
ATOM    617  OG  SER    42      94.634 111.734  39.948  1.00  0.00            
ATOM    618  HG  SER    42      94.133 112.542  40.081  1.00  0.00            
ATOM    619  C   SER    42      96.806 110.939  38.208  1.00  0.00            
ATOM    620  O   SER    42      96.917 111.871  37.479  1.00  0.00            
ATOM    621  N   LYS    43      97.698 110.492  39.115  1.00  0.00            
ATOM    622  H   LYS    43      97.353 109.662  39.576  1.00  0.00            
ATOM    623  CA  LYS    43      99.006 111.183  39.285  1.00  0.00            
ATOM    624  HA  LYS    43      99.181 111.796  38.401  1.00  0.00            
ATOM    625  CB  LYS    43      98.860 112.201  40.427  1.00  0.00            
ATOM    626  HB1 LYS    43      99.858 112.369  40.831  1.00  0.00            
ATOM    627  HB2 LYS    43      98.252 111.704  41.183  1.00  0.00            
ATOM    628  CG  LYS    43      98.060 113.551  40.160  1.00  0.00            
ATOM    629  HG1 LYS    43      96.997 113.343  40.037  1.00  0.00            
ATOM    630  HG2 LYS    43      98.405 113.977  39.218  1.00  0.00            
ATOM    631  CD  LYS    43      98.256 114.503  41.341  1.00  0.00            
ATOM    632  HD1 LYS    43      99.328 114.696  41.378  1.00  0.00            
ATOM    633  HD2 LYS    43      97.856 114.012  42.228  1.00  0.00            
ATOM    634  CE  LYS    43      97.396 115.738  40.912  1.00  0.00            
ATOM    635  HE1 LYS    43      96.418 115.459  40.520  1.00  0.00            
ATOM    636  HE2 LYS    43      97.986 116.177  40.108  1.00  0.00            
ATOM    637  NZ  LYS    43      97.276 116.609  42.129  1.00  0.00            
ATOM    638  HZ1 LYS    43      98.177 116.683  42.581  1.00  0.00            
ATOM    639  HZ2 LYS    43      96.948 117.502  41.790  1.00  0.00            
ATOM    640  HZ3 LYS    43      96.638 116.143  42.758  1.00  0.00            
ATOM    641  C   LYS    43     100.111 110.155  39.371  1.00  0.00            
ATOM    642  O   LYS    43      99.956 109.286  40.194  1.00  0.00            
ATOM    643  N   THR    44     101.221 110.224  38.553  1.00  0.00            
ATOM    644  H   THR    44     101.288 111.109  38.071  1.00  0.00            
ATOM    645  CA  THR    44     102.374 109.307  38.600  1.00  0.00            
ATOM    646  HA  THR    44     102.062 108.324  38.248  1.00  0.00            
ATOM    647  CB  THR    44     103.383 109.769  37.547  1.00  0.00            
ATOM    648  HB  THR    44     104.330 109.246  37.679  1.00  0.00            
ATOM    649  CG2 THR    44     103.009 109.428  36.077  1.00  0.00            
ATOM    650 HG21 THR    44     102.351 110.209  35.695  1.00  0.00            
ATOM    651 HG22 THR    44     103.914 109.421  35.470  1.00  0.00            
ATOM    652 HG23 THR    44     102.427 108.507  36.040  1.00  0.00            
ATOM    653  OG1 THR    44     103.689 111.214  37.571  1.00  0.00            
ATOM    654  HG1 THR    44     103.616 111.497  36.657  1.00  0.00            
ATOM    655  C   THR    44     103.043 109.147  39.928  1.00  0.00            
ATOM    656  O   THR    44     103.354 107.994  40.255  1.00  0.00            
ATOM    657  N   LYS    45     103.031 110.149  40.774  1.00  0.00            
ATOM    658  H   LYS    45     102.715 111.037  40.410  1.00  0.00            
ATOM    659  CA  LYS    45     103.473 110.016  42.133  1.00  0.00            
ATOM    660  HA  LYS    45     103.068 109.058  42.458  1.00  0.00            
ATOM    661  CB  LYS    45     104.935 110.059  42.207  1.00  0.00            
ATOM    662  HB1 LYS    45     105.446 109.269  41.656  1.00  0.00            
ATOM    663  HB2 LYS    45     105.345 110.064  43.217  1.00  0.00            
ATOM    664  CG  LYS    45     105.500 111.425  41.780  1.00  0.00            
ATOM    665  HG1 LYS    45     105.270 112.170  42.542  1.00  0.00            
ATOM    666  HG2 LYS    45     105.234 111.731  40.768  1.00  0.00            
ATOM    667  CD  LYS    45     107.063 111.395  41.671  1.00  0.00            
ATOM    668  HD1 LYS    45     107.477 112.297  41.220  1.00  0.00            
ATOM    669  HD2 LYS    45     107.383 110.583  41.017  1.00  0.00            
ATOM    670  CE  LYS    45     107.716 111.231  42.980  1.00  0.00            
ATOM    671  HE1 LYS    45     107.510 110.264  43.441  1.00  0.00            
ATOM    672  HE2 LYS    45     107.214 111.935  43.644  1.00  0.00            
ATOM    673  NZ  LYS    45     109.080 111.660  42.856  1.00  0.00            
ATOM    674  HZ1 LYS    45     109.509 111.886  43.742  1.00  0.00            
ATOM    675  HZ2 LYS    45     109.654 111.010  42.337  1.00  0.00            
ATOM    676  HZ3 LYS    45     109.128 112.586  42.455  1.00  0.00            
ATOM    677  C   LYS    45     102.798 111.020  43.097  1.00  0.00            
ATOM    678  O   LYS    45     102.487 112.253  42.789  1.00  0.00            
ATOM    679  N   GLU    46     102.444 110.568  44.307  1.00  0.00            
ATOM    680  H   GLU    46     102.575 109.576  44.443  1.00  0.00            
ATOM    681  CA  GLU    46     101.490 111.293  45.140  1.00  0.00            
ATOM    682  HA  GLU    46     101.248 112.216  44.612  1.00  0.00            
ATOM    683  CB  GLU    46     100.180 110.479  45.198  1.00  0.00            
ATOM    684  HB1 GLU    46      99.397 110.982  45.764  1.00  0.00            
ATOM    685  HB2 GLU    46     100.317 109.469  45.586  1.00  0.00            
ATOM    686  CG  GLU    46      99.654 110.302  43.833  1.00  0.00            
ATOM    687  HG1 GLU    46     100.326 109.636  43.292  1.00  0.00            
ATOM    688  HG2 GLU    46      99.591 111.200  43.218  1.00  0.00            
ATOM    689  CD  GLU    46      98.275 109.669  43.859  1.00  0.00            
ATOM    690  OE1 GLU    46      97.358 110.341  43.386  1.00  0.00            
ATOM    691  OE2 GLU    46      98.117 108.525  44.349  1.00  0.00            
ATOM    692  C   GLU    46     101.969 111.507  46.633  1.00  0.00            
ATOM    693  O   GLU    46     102.579 110.706  47.282  1.00  0.00            
ATOM    694  N   GLY    47     101.802 112.758  47.085  1.00  0.00            
ATOM    695  H   GLY    47     101.359 113.386  46.430  1.00  0.00            
ATOM    696  CA  GLY    47     102.239 113.288  48.360  1.00  0.00            
ATOM    697  HA1 GLY    47     103.025 112.682  48.810  1.00  0.00            
ATOM    698  HA2 GLY    47     101.411 113.329  49.068  1.00  0.00            
ATOM    699  C   GLY    47     102.878 114.752  48.175  1.00  0.00            
ATOM    700  O   GLY    47     103.285 115.137  47.107  1.00  0.00            
ATOM    701  N   VAL    48     102.946 115.521  49.244  1.00  0.00            
ATOM    702  H   VAL    48     102.789 115.226  50.197  1.00  0.00            
ATOM    703  CA  VAL    48     103.287 116.921  49.160  1.00  0.00            
ATOM    704  HA  VAL    48     103.010 117.182  48.139  1.00  0.00            
ATOM    705  CB  VAL    48     102.368 117.695  50.114  1.00  0.00            
ATOM    706  HB  VAL    48     102.583 117.171  51.045  1.00  0.00            
ATOM    707  CG1 VAL    48     102.800 119.139  50.167  1.00  0.00            
ATOM    708 HG11 VAL    48     103.814 119.276  50.542  1.00  0.00            
ATOM    709 HG12 VAL    48     102.757 119.649  49.204  1.00  0.00            
ATOM    710 HG13 VAL    48     102.074 119.623  50.819  1.00  0.00            
ATOM    711  CG2 VAL    48     100.815 117.594  49.977  1.00  0.00            
ATOM    712 HG21 VAL    48     100.436 116.582  49.838  1.00  0.00            
ATOM    713 HG22 VAL    48     100.399 118.121  50.835  1.00  0.00            
ATOM    714 HG23 VAL    48     100.559 118.122  49.058  1.00  0.00            
ATOM    715  C   VAL    48     104.788 117.194  49.288  1.00  0.00            
ATOM    716  O   VAL    48     105.344 116.942  50.367  1.00  0.00            
ATOM    717  N   VAL    49     105.456 117.726  48.234  1.00  0.00            
ATOM    718  H   VAL    49     104.993 117.880  47.350  1.00  0.00            
ATOM    719  CA  VAL    49     106.850 118.116  48.325  1.00  0.00            
ATOM    720  HA  VAL    49     107.383 117.254  48.726  1.00  0.00            
ATOM    721  CB  VAL    49     107.528 118.459  46.897  1.00  0.00            
ATOM    722  HB  VAL    49     107.184 119.455  46.617  1.00  0.00            
ATOM    723  CG1 VAL    49     109.038 118.556  47.046  1.00  0.00            
ATOM    724 HG11 VAL    49     109.503 119.158  46.266  1.00  0.00            
ATOM    725 HG12 VAL    49     109.325 119.081  47.958  1.00  0.00            
ATOM    726 HG13 VAL    49     109.635 117.649  47.144  1.00  0.00            
ATOM    727  CG2 VAL    49     107.208 117.448  45.785  1.00  0.00            
ATOM    728 HG21 VAL    49     107.566 116.470  46.105  1.00  0.00            
ATOM    729 HG22 VAL    49     106.140 117.604  45.628  1.00  0.00            
ATOM    730 HG23 VAL    49     107.729 117.733  44.871  1.00  0.00            
ATOM    731  C   VAL    49     107.025 119.299  49.300  1.00  0.00            
ATOM    732  O   VAL    49     106.478 120.402  49.092  1.00  0.00            
ATOM    733  N   HIE    50     107.860 119.165  50.317  1.00  0.00            
ATOM    734  H   HIE    50     108.376 118.297  50.315  1.00  0.00            
ATOM    735  CA  HIE    50     108.149 120.235  51.266  1.00  0.00            
ATOM    736  HA  HIE    50     107.597 121.139  51.007  1.00  0.00            
ATOM    737  CB  HIE    50     107.522 119.834  52.663  1.00  0.00            
ATOM    738  HB1 HIE    50     106.470 119.601  52.496  1.00  0.00            
ATOM    739  HB2 HIE    50     107.569 120.682  53.346  1.00  0.00            
ATOM    740  CG  HIE    50     108.147 118.617  53.344  1.00  0.00            
ATOM    741  ND1 HIE    50     107.927 117.252  53.021  1.00  0.00            
ATOM    742  CE1 HIE    50     108.557 116.566  54.015  1.00  0.00            
ATOM    743  HE1 HIE    50     108.585 115.494  54.147  1.00  0.00            
ATOM    744  NE2 HIE    50     109.172 117.361  54.865  1.00  0.00            
ATOM    745  HE2 HIE    50     109.453 117.021  55.774  1.00  0.00            
ATOM    746  CD2 HIE    50     108.948 118.641  54.418  1.00  0.00            
ATOM    747  HD2 HIE    50     109.224 119.512  54.993  1.00  0.00            
ATOM    748  C   HIE    50     109.668 120.518  51.448  1.00  0.00            
ATOM    749  O   HIE    50     110.487 119.601  51.293  1.00  0.00            
ATOM    750  N   GLY    51     110.069 121.678  51.957  1.00  0.00            
ATOM    751  H   GLY    51     109.356 122.326  52.262  1.00  0.00            
ATOM    752  CA  GLY    51     111.511 122.064  52.162  1.00  0.00            
ATOM    753  HA1 GLY    51     111.601 123.150  52.186  1.00  0.00            
ATOM    754  HA2 GLY    51     112.115 121.746  51.312  1.00  0.00            
ATOM    755  C   GLY    51     112.077 121.555  53.535  1.00  0.00            
ATOM    756  O   GLY    51     111.399 121.613  54.537  1.00  0.00            
ATOM    757  N   VAL    52     113.339 121.196  53.495  1.00  0.00            
ATOM    758  H   VAL    52     113.804 121.178  52.599  1.00  0.00            
ATOM    759  CA  VAL    52     114.200 120.640  54.584  1.00  0.00            
ATOM    760  HA  VAL    52     113.684 120.908  55.506  1.00  0.00            
ATOM    761  CB  VAL    52     114.197 119.066  54.539  1.00  0.00            
ATOM    762  HB  VAL    52     114.751 118.752  55.423  1.00  0.00            
ATOM    763  CG1 VAL    52     112.831 118.471  54.701  1.00  0.00            
ATOM    764 HG11 VAL    52     112.911 117.442  55.051  1.00  0.00            
ATOM    765 HG12 VAL    52     112.320 119.061  55.462  1.00  0.00            
ATOM    766 HG13 VAL    52     112.203 118.496  53.811  1.00  0.00            
ATOM    767  CG2 VAL    52     114.906 118.634  53.338  1.00  0.00            
ATOM    768 HG21 VAL    52     114.769 117.558  53.227  1.00  0.00            
ATOM    769 HG22 VAL    52     114.528 119.011  52.388  1.00  0.00            
ATOM    770 HG23 VAL    52     115.930 118.934  53.559  1.00  0.00            
ATOM    771  C   VAL    52     115.615 121.194  54.650  1.00  0.00            
ATOM    772  O   VAL    52     116.061 121.665  53.557  1.00  0.00            
ATOM    773  N   ALA    53     116.308 121.060  55.772  1.00  0.00            
ATOM    774  H   ALA    53     115.947 120.646  56.619  1.00  0.00            
ATOM    775  CA  ALA    53     117.617 121.608  55.915  1.00  0.00            
ATOM    776  HA  ALA    53     117.976 122.081  55.002  1.00  0.00            
ATOM    777  CB  ALA    53     117.473 122.789  56.929  1.00  0.00            
ATOM    778  HB1 ALA    53     116.739 123.507  56.563  1.00  0.00            
ATOM    779  HB2 ALA    53     117.185 122.409  57.909  1.00  0.00            
ATOM    780  HB3 ALA    53     118.335 123.453  56.995  1.00  0.00            
ATOM    781  C   ALA    53     118.681 120.550  56.267  1.00  0.00            
ATOM    782  O   ALA    53     118.394 119.555  56.974  1.00  0.00            
ATOM    783  N   THR    54     119.908 120.718  55.749  1.00  0.00            
ATOM    784  H   THR    54     119.967 121.399  55.006  1.00  0.00            
ATOM    785  CA  THR    54     121.032 119.765  55.887  1.00  0.00            
ATOM    786  HA  THR    54     120.618 118.759  55.816  1.00  0.00            
ATOM    787  CB  THR    54     122.190 119.966  54.853  1.00  0.00            
ATOM    788  HB  THR    54     122.816 119.081  54.965  1.00  0.00            
ATOM    789  CG2 THR    54     121.832 120.219  53.443  1.00  0.00            
ATOM    790 HG21 THR    54     121.164 119.505  52.961  1.00  0.00            
ATOM    791 HG22 THR    54     121.341 121.178  53.277  1.00  0.00            
ATOM    792 HG23 THR    54     122.759 120.336  52.883  1.00  0.00            
ATOM    793  OG1 THR    54     122.972 121.089  55.210  1.00  0.00            
ATOM    794  HG1 THR    54     123.667 121.230  54.563  1.00  0.00            
ATOM    795  C   THR    54     121.502 119.733  57.353  1.00  0.00            
ATOM    796  O   THR    54     121.163 120.584  58.143  1.00  0.00            
ATOM    797  N   VAL    55     122.461 118.844  57.703  1.00  0.00            
ATOM    798  H   VAL    55     122.699 118.110  57.051  1.00  0.00            
ATOM    799  CA  VAL    55     123.412 119.020  58.850  1.00  0.00            
ATOM    800  HA  VAL    55     122.843 118.918  59.775  1.00  0.00            
ATOM    801  CB  VAL    55     124.502 117.934  58.811  1.00  0.00            
ATOM    802  HB  VAL    55     124.822 117.619  57.818  1.00  0.00            
ATOM    803  CG1 VAL    55     125.692 118.311  59.723  1.00  0.00            
ATOM    804 HG11 VAL    55     126.307 117.420  59.848  1.00  0.00            
ATOM    805 HG12 VAL    55     126.332 119.068  59.269  1.00  0.00            
ATOM    806 HG13 VAL    55     125.380 118.648  60.712  1.00  0.00            
ATOM    807  CG2 VAL    55     123.875 116.616  59.380  1.00  0.00            
ATOM    808 HG21 VAL    55     122.963 116.312  58.865  1.00  0.00            
ATOM    809 HG22 VAL    55     124.581 115.795  59.258  1.00  0.00            
ATOM    810 HG23 VAL    55     123.565 116.755  60.416  1.00  0.00            
ATOM    811  C   VAL    55     124.059 120.463  58.787  1.00  0.00            
ATOM    812  O   VAL    55     124.141 121.057  59.854  1.00  0.00            
ATOM    813  N   ALA    56     124.797 120.935  57.693  1.00  0.00            
ATOM    814  H   ALA    56     124.878 120.420  56.828  1.00  0.00            
ATOM    815  CA  ALA    56     125.462 122.226  57.831  1.00  0.00            
ATOM    816  HA  ALA    56     126.176 122.186  58.654  1.00  0.00            
ATOM    817  CB  ALA    56     126.267 122.524  56.545  1.00  0.00            
ATOM    818  HB1 ALA    56     126.629 123.552  56.564  1.00  0.00            
ATOM    819  HB2 ALA    56     127.108 121.843  56.415  1.00  0.00            
ATOM    820  HB3 ALA    56     125.564 122.490  55.712  1.00  0.00            
ATOM    821  C   ALA    56     124.386 123.296  58.077  1.00  0.00            
ATOM    822  O   ALA    56     124.725 124.287  58.715  1.00  0.00            
ATOM    823  N   GLU    57     123.137 123.163  57.549  1.00  0.00            
ATOM    824  H   GLU    57     122.968 122.416  56.891  1.00  0.00            
ATOM    825  CA  GLU    57     122.106 124.129  57.807  1.00  0.00            
ATOM    826  HA  GLU    57     122.555 125.118  57.712  1.00  0.00            
ATOM    827  CB  GLU    57     121.053 124.078  56.656  1.00  0.00            
ATOM    828  HB1 GLU    57     120.369 124.910  56.817  1.00  0.00            
ATOM    829  HB2 GLU    57     120.465 123.167  56.770  1.00  0.00            
ATOM    830  CG  GLU    57     121.649 124.278  55.216  1.00  0.00            
ATOM    831  HG1 GLU    57     122.287 123.445  54.920  1.00  0.00            
ATOM    832  HG2 GLU    57     122.306 125.147  55.208  1.00  0.00            
ATOM    833  CD  GLU    57     120.559 124.419  54.106  1.00  0.00            
ATOM    834  OE1 GLU    57     119.420 123.955  54.318  1.00  0.00            
ATOM    835  OE2 GLU    57     120.988 124.713  52.994  1.00  0.00            
ATOM    836  C   GLU    57     121.432 124.142  59.152  1.00  0.00            
ATOM    837  O   GLU    57     121.352 125.248  59.645  1.00  0.00            
ATOM    838  N   LYS    58     121.104 123.034  59.779  1.00  0.00            
ATOM    839  H   LYS    58     121.230 122.185  59.247  1.00  0.00            
ATOM    840  CA  LYS    58     120.867 122.997  61.225  1.00  0.00            
ATOM    841  HA  LYS    58     119.982 123.623  61.338  1.00  0.00            
ATOM    842  CB  LYS    58     120.426 121.569  61.617  1.00  0.00            
ATOM    843  HB1 LYS    58     121.157 120.800  61.368  1.00  0.00            
ATOM    844  HB2 LYS    58     119.489 121.491  61.065  1.00  0.00            
ATOM    845  CG  LYS    58     120.050 121.410  63.163  1.00  0.00            
ATOM    846  HG1 LYS    58     119.311 122.154  63.460  1.00  0.00            
ATOM    847  HG2 LYS    58     120.949 121.645  63.732  1.00  0.00            
ATOM    848  CD  LYS    58     119.411 120.149  63.542  1.00  0.00            
ATOM    849  HD1 LYS    58     120.038 119.292  63.297  1.00  0.00            
ATOM    850  HD2 LYS    58     118.514 119.970  62.949  1.00  0.00            
ATOM    851  CE  LYS    58     119.214 120.191  65.052  1.00  0.00            
ATOM    852  HE1 LYS    58     118.618 121.079  65.264  1.00  0.00            
ATOM    853  HE2 LYS    58     120.184 120.342  65.526  1.00  0.00            
ATOM    854  NZ  LYS    58     118.568 118.968  65.646  1.00  0.00            
ATOM    855  HZ1 LYS    58     118.562 118.960  66.656  1.00  0.00            
ATOM    856  HZ2 LYS    58     117.602 118.849  65.376  1.00  0.00            
ATOM    857  HZ3 LYS    58     119.064 118.169  65.279  1.00  0.00            
ATOM    858  C   LYS    58     122.013 123.503  62.126  1.00  0.00            
ATOM    859  O   LYS    58     121.850 124.276  63.073  1.00  0.00            
ATOM    860  N   THR    59     123.292 123.194  61.825  1.00  0.00            
ATOM    861  H   THR    59     123.417 122.582  61.031  1.00  0.00            
ATOM    862  CA  THR    59     124.446 123.809  62.520  1.00  0.00            
ATOM    863  HA  THR    59     124.535 123.516  63.566  1.00  0.00            
ATOM    864  CB  THR    59     125.834 123.383  61.886  1.00  0.00            
ATOM    865  HB  THR    59     125.789 123.764  60.866  1.00  0.00            
ATOM    866  CG2 THR    59     127.066 123.962  62.419  1.00  0.00            
ATOM    867 HG21 THR    59     126.997 125.046  62.501  1.00  0.00            
ATOM    868 HG22 THR    59     127.221 123.605  63.437  1.00  0.00            
ATOM    869 HG23 THR    59     128.000 123.709  61.918  1.00  0.00            
ATOM    870  OG1 THR    59     125.912 121.939  61.859  1.00  0.00            
ATOM    871  HG1 THR    59     125.483 121.576  61.080  1.00  0.00            
ATOM    872  C   THR    59     124.455 125.363  62.463  1.00  0.00            
ATOM    873  O   THR    59     124.565 125.968  63.510  1.00  0.00            
ATOM    874  N   LYS    60     124.294 125.963  61.281  1.00  0.00            
ATOM    875  H   LYS    60     124.196 125.364  60.474  1.00  0.00            
ATOM    876  CA  LYS    60     124.042 127.441  61.024  1.00  0.00            
ATOM    877  HA  LYS    60     124.942 127.903  61.432  1.00  0.00            
ATOM    878  CB  LYS    60     124.028 127.713  59.482  1.00  0.00            
ATOM    879  HB1 LYS    60     123.015 127.475  59.157  1.00  0.00            
ATOM    880  HB2 LYS    60     124.714 126.969  59.076  1.00  0.00            
ATOM    881  CG  LYS    60     124.555 129.105  59.038  1.00  0.00            
ATOM    882  HG1 LYS    60     125.566 129.133  59.447  1.00  0.00            
ATOM    883  HG2 LYS    60     123.977 129.941  59.430  1.00  0.00            
ATOM    884  CD  LYS    60     124.755 129.231  57.485  1.00  0.00            
ATOM    885  HD1 LYS    60     125.296 130.153  57.275  1.00  0.00            
ATOM    886  HD2 LYS    60     123.773 129.199  57.014  1.00  0.00            
ATOM    887  CE  LYS    60     125.610 128.090  56.841  1.00  0.00            
ATOM    888  HE1 LYS    60     125.198 127.177  57.271  1.00  0.00            
ATOM    889  HE2 LYS    60     126.602 128.120  57.291  1.00  0.00            
ATOM    890  NZ  LYS    60     125.477 127.981  55.395  1.00  0.00            
ATOM    891  HZ1 LYS    60     124.570 128.288  55.074  1.00  0.00            
ATOM    892  HZ2 LYS    60     126.224 128.585  55.083  1.00  0.00            
ATOM    893  HZ3 LYS    60     125.564 127.009  55.133  1.00  0.00            
ATOM    894  C   LYS    60     122.790 128.004  61.741  1.00  0.00            
ATOM    895  O   LYS    60     123.061 128.821  62.644  1.00  0.00            
ATOM    896  N   GLU    61     121.627 127.337  61.576  1.00  0.00            
ATOM    897  H   GLU    61     121.504 126.645  60.851  1.00  0.00            
ATOM    898  CA  GLU    61     120.464 127.771  62.357  1.00  0.00            
ATOM    899  HA  GLU    61     120.157 128.790  62.125  1.00  0.00            
ATOM    900  CB  GLU    61     119.219 126.877  62.043  1.00  0.00            
ATOM    901  HB1 GLU    61     119.389 125.825  62.269  1.00  0.00            
ATOM    902  HB2 GLU    61     119.021 126.905  60.971  1.00  0.00            
ATOM    903  CG  GLU    61     117.968 127.362  62.757  1.00  0.00            
ATOM    904  HG1 GLU    61     118.049 128.425  62.985  1.00  0.00            
ATOM    905  HG2 GLU    61     117.802 126.874  63.717  1.00  0.00            
ATOM    906  CD  GLU    61     116.702 127.287  61.916  1.00  0.00            
ATOM    907  OE1 GLU    61     115.569 127.036  62.386  1.00  0.00            
ATOM    908  OE2 GLU    61     116.797 127.651  60.744  1.00  0.00            
ATOM    909  C   GLU    61     120.607 127.795  63.854  1.00  0.00            
ATOM    910  O   GLU    61     120.042 128.717  64.464  1.00  0.00            
ATOM    911  N   GLN    62     121.368 126.879  64.425  1.00  0.00            
ATOM    912  H   GLN    62     121.784 126.158  63.853  1.00  0.00            
ATOM    913  CA  GLN    62     121.687 126.855  65.896  1.00  0.00            
ATOM    914  HA  GLN    62     120.767 126.974  66.468  1.00  0.00            
ATOM    915  CB  GLN    62     122.329 125.483  66.165  1.00  0.00            
ATOM    916  HB1 GLN    62     122.935 125.517  67.071  1.00  0.00            
ATOM    917  HB2 GLN    62     122.922 125.110  65.330  1.00  0.00            
ATOM    918  CG  GLN    62     121.172 124.462  66.512  1.00  0.00            
ATOM    919  HG1 GLN    62     120.403 124.342  65.749  1.00  0.00            
ATOM    920  HG2 GLN    62     120.590 124.839  67.353  1.00  0.00            
ATOM    921  CD  GLN    62     121.645 123.114  66.951  1.00  0.00            
ATOM    922  OE1 GLN    62     122.803 122.844  66.937  1.00  0.00            
ATOM    923  NE2 GLN    62     120.754 122.155  67.224  1.00  0.00            
ATOM    924 HE21 GLN    62     119.784 122.277  66.969  1.00  0.00            
ATOM    925 HE22 GLN    62     121.115 121.292  67.606  1.00  0.00            
ATOM    926  C   GLN    62     122.669 128.046  66.299  1.00  0.00            
ATOM    927  O   GLN    62     122.768 128.313  67.459  1.00  0.00            
ATOM    928  N   VAL    63     123.442 128.679  65.421  1.00  0.00            
ATOM    929  H   VAL    63     123.543 128.275  64.501  1.00  0.00            
ATOM    930  CA  VAL    63     124.084 129.972  65.694  1.00  0.00            
ATOM    931  HA  VAL    63     124.370 130.022  66.745  1.00  0.00            
ATOM    932  CB  VAL    63     125.363 130.170  64.757  1.00  0.00            
ATOM    933  HB  VAL    63     125.077 130.316  63.716  1.00  0.00            
ATOM    934  CG1 VAL    63     126.113 131.506  65.275  1.00  0.00            
ATOM    935 HG11 VAL    63     125.507 132.409  65.196  1.00  0.00            
ATOM    936 HG12 VAL    63     126.297 131.372  66.341  1.00  0.00            
ATOM    937 HG13 VAL    63     127.100 131.650  64.835  1.00  0.00            
ATOM    938  CG2 VAL    63     126.315 129.024  64.787  1.00  0.00            
ATOM    939 HG21 VAL    63     126.586 128.732  65.802  1.00  0.00            
ATOM    940 HG22 VAL    63     125.846 128.162  64.311  1.00  0.00            
ATOM    941 HG23 VAL    63     127.145 129.377  64.174  1.00  0.00            
ATOM    942  C   VAL    63     123.064 131.095  65.550  1.00  0.00            
ATOM    943  O   VAL    63     122.841 131.889  66.492  1.00  0.00            
ATOM    944  N   THR    64     122.387 131.240  64.407  1.00  0.00            
ATOM    945  H   THR    64     122.586 130.698  63.578  1.00  0.00            
ATOM    946  CA  THR    64     121.323 132.165  64.014  1.00  0.00            
ATOM    947  HA  THR    64     121.732 133.174  63.969  1.00  0.00            
ATOM    948  CB  THR    64     120.870 131.875  62.566  1.00  0.00            
ATOM    949  HB  THR    64     120.242 130.994  62.428  1.00  0.00            
ATOM    950  CG2 THR    64     120.166 133.013  61.919  1.00  0.00            
ATOM    951 HG21 THR    64     119.864 132.719  60.913  1.00  0.00            
ATOM    952 HG22 THR    64     119.300 133.252  62.537  1.00  0.00            
ATOM    953 HG23 THR    64     120.906 133.810  61.850  1.00  0.00            
ATOM    954  OG1 THR    64     122.000 131.589  61.817  1.00  0.00            
ATOM    955  HG1 THR    64     121.742 131.768  60.909  1.00  0.00            
ATOM    956  C   THR    64     120.139 132.301  64.952  1.00  0.00            
ATOM    957  O   THR    64     119.709 133.428  65.180  1.00  0.00            
ATOM    958  N   ASN    65     119.545 131.236  65.448  1.00  0.00            
ATOM    959  H   ASN    65     119.805 130.321  65.109  1.00  0.00            
ATOM    960  CA  ASN    65     118.504 131.314  66.499  1.00  0.00            
ATOM    961  HA  ASN    65     118.278 132.372  66.634  1.00  0.00            
ATOM    962  CB  ASN    65     117.260 130.486  66.175  1.00  0.00            
ATOM    963  HB1 ASN    65     116.845 129.797  66.911  1.00  0.00            
ATOM    964  HB2 ASN    65     117.423 129.824  65.325  1.00  0.00            
ATOM    965  CG  ASN    65     116.187 131.450  65.805  1.00  0.00            
ATOM    966  OD1 ASN    65     116.068 131.997  64.701  1.00  0.00            
ATOM    967  ND2 ASN    65     115.326 131.744  66.716  1.00  0.00            
ATOM    968 HD21 ASN    65     115.298 131.334  67.639  1.00  0.00            
ATOM    969 HD22 ASN    65     114.513 132.275  66.439  1.00  0.00            
ATOM    970  C   ASN    65     119.111 130.891  67.890  1.00  0.00            
ATOM    971  O   ASN    65     120.203 130.380  67.985  1.00  0.00            
ATOM    972  N   VAL    66     118.374 131.152  69.003  1.00  0.00            
ATOM    973  H   VAL    66     117.555 131.730  68.883  1.00  0.00            
ATOM    974  CA  VAL    66     118.658 130.707  70.372  1.00  0.00            
ATOM    975  HA  VAL    66     119.690 130.991  70.582  1.00  0.00            
ATOM    976  CB  VAL    66     117.815 131.415  71.437  1.00  0.00            
ATOM    977  HB  VAL    66     116.841 130.939  71.324  1.00  0.00            
ATOM    978  CG1 VAL    66     118.392 131.074  72.822  1.00  0.00            
ATOM    979 HG11 VAL    66     119.384 131.515  72.909  1.00  0.00            
ATOM    980 HG12 VAL    66     117.784 131.549  73.592  1.00  0.00            
ATOM    981 HG13 VAL    66     118.488 130.017  73.070  1.00  0.00            
ATOM    982  CG2 VAL    66     117.715 132.922  71.283  1.00  0.00            
ATOM    983 HG21 VAL    66     117.488 133.430  72.220  1.00  0.00            
ATOM    984 HG22 VAL    66     118.629 133.405  70.938  1.00  0.00            
ATOM    985 HG23 VAL    66     117.079 133.186  70.438  1.00  0.00            
ATOM    986  C   VAL    66     118.649 129.186  70.476  1.00  0.00            
ATOM    987  O   VAL    66     119.618 128.608  70.910  1.00  0.00            
ATOM    988  N   GLY    67     117.544 128.487  70.108  1.00  0.00            
ATOM    989  H   GLY    67     116.711 129.037  69.951  1.00  0.00            
ATOM    990  CA  GLY    67     117.368 127.035  70.174  1.00  0.00            
ATOM    991  HA1 GLY    67     118.289 126.502  69.937  1.00  0.00            
ATOM    992  HA2 GLY    67     116.704 126.797  69.343  1.00  0.00            
ATOM    993  C   GLY    67     116.915 126.619  71.587  1.00  0.00            
ATOM    994  O   GLY    67     117.574 126.959  72.575  1.00  0.00            
ATOM    995  N   GLY    68     115.803 125.945  71.662  1.00  0.00            
ATOM    996  H   GLY    68     115.352 125.643  70.811  1.00  0.00            
ATOM    997  CA  GLY    68     115.237 125.576  73.007  1.00  0.00            
ATOM    998  HA1 GLY    68     114.198 125.902  73.048  1.00  0.00            
ATOM    999  HA2 GLY    68     115.796 126.129  73.762  1.00  0.00            
ATOM   1000  C   GLY    68     115.243 124.108  73.243  1.00  0.00            
ATOM   1001  O   GLY    68     115.961 123.342  72.628  1.00  0.00            
ATOM   1002  N   ALA    69     114.449 123.688  74.251  1.00  0.00            
ATOM   1003  H   ALA    69     113.834 124.316  74.748  1.00  0.00            
ATOM   1004  CA  ALA    69     114.630 122.374  74.912  1.00  0.00            
ATOM   1005  HA  ALA    69     114.697 121.730  74.035  1.00  0.00            
ATOM   1006  CB  ALA    69     115.966 122.331  75.614  1.00  0.00            
ATOM   1007  HB1 ALA    69     115.905 123.198  76.272  1.00  0.00            
ATOM   1008  HB2 ALA    69     116.199 121.411  76.150  1.00  0.00            
ATOM   1009  HB3 ALA    69     116.815 122.394  74.934  1.00  0.00            
ATOM   1010  C   ALA    69     113.435 121.985  75.851  1.00  0.00            
ATOM   1011  O   ALA    69     112.846 122.901  76.557  1.00  0.00            
ATOM   1012  N   VAL    70     113.080 120.691  75.865  1.00  0.00            
ATOM   1013  H   VAL    70     113.633 120.176  75.195  1.00  0.00            
ATOM   1014  CA  VAL    70     111.898 120.089  76.530  1.00  0.00            
ATOM   1015  HA  VAL    70     111.079 120.696  76.146  1.00  0.00            
ATOM   1016  CB  VAL    70     111.759 118.628  76.238  1.00  0.00            
ATOM   1017  HB  VAL    70     110.762 118.390  76.609  1.00  0.00            
ATOM   1018  CG1 VAL    70     111.574 118.353  74.730  1.00  0.00            
ATOM   1019 HG11 VAL    70     112.310 118.910  74.150  1.00  0.00            
ATOM   1020 HG12 VAL    70     111.609 117.294  74.474  1.00  0.00            
ATOM   1021 HG13 VAL    70     110.598 118.802  74.546  1.00  0.00            
ATOM   1022  CG2 VAL    70     112.732 117.633  77.018  1.00  0.00            
ATOM   1023 HG21 VAL    70     113.790 117.664  76.757  1.00  0.00            
ATOM   1024 HG22 VAL    70     112.620 117.876  78.075  1.00  0.00            
ATOM   1025 HG23 VAL    70     112.362 116.611  76.932  1.00  0.00            
ATOM   1026  C   VAL    70     111.757 120.339  78.061  1.00  0.00            
ATOM   1027  O   VAL    70     112.721 120.531  78.815  1.00  0.00            
ATOM   1028  N   VAL    71     110.543 120.147  78.580  1.00  0.00            
ATOM   1029  H   VAL    71     109.881 119.845  77.880  1.00  0.00            
ATOM   1030  CA  VAL    71     110.177 120.427  80.040  1.00  0.00            
ATOM   1031  HA  VAL    71     111.114 120.437  80.597  1.00  0.00            
ATOM   1032  CB  VAL    71     109.566 121.891  80.262  1.00  0.00            
ATOM   1033  HB  VAL    71     109.017 121.941  81.202  1.00  0.00            
ATOM   1034  CG1 VAL    71     110.571 123.078  80.242  1.00  0.00            
ATOM   1035 HG11 VAL    71     110.713 123.335  79.193  1.00  0.00            
ATOM   1036 HG12 VAL    71     110.167 123.963  80.733  1.00  0.00            
ATOM   1037 HG13 VAL    71     111.473 122.886  80.823  1.00  0.00            
ATOM   1038  CG2 VAL    71     108.412 122.102  79.261  1.00  0.00            
ATOM   1039 HG21 VAL    71     107.852 123.014  79.467  1.00  0.00            
ATOM   1040 HG22 VAL    71     108.830 122.370  78.291  1.00  0.00            
ATOM   1041 HG23 VAL    71     107.695 121.282  79.312  1.00  0.00            
ATOM   1042  C   VAL    71     109.279 119.390  80.769  1.00  0.00            
ATOM   1043  O   VAL    71     108.540 118.613  80.112  1.00  0.00            
ATOM   1044  N   THR    72     109.156 119.295  82.130  1.00  0.00            
ATOM   1045  H   THR    72     109.650 119.967  82.701  1.00  0.00            
ATOM   1046  CA  THR    72     108.068 118.531  82.896  1.00  0.00            
ATOM   1047  HA  THR    72     107.510 118.057  82.088  1.00  0.00            
ATOM   1048  CB  THR    72     108.524 117.460  83.939  1.00  0.00            
ATOM   1049  HB  THR    72     107.657 116.942  84.348  1.00  0.00            
ATOM   1050  CG2 THR    72     109.396 116.384  83.321  1.00  0.00            
ATOM   1051 HG21 THR    72     109.039 116.276  82.296  1.00  0.00            
ATOM   1052 HG22 THR    72     110.448 116.665  83.348  1.00  0.00            
ATOM   1053 HG23 THR    72     109.231 115.484  83.913  1.00  0.00            
ATOM   1054  OG1 THR    72     109.230 118.096  84.975  1.00  0.00            
ATOM   1055  HG1 THR    72     109.148 117.559  85.767  1.00  0.00            
ATOM   1056  C   THR    72     106.991 119.500  83.503  1.00  0.00            
ATOM   1057  O   THR    72     107.172 120.711  83.474  1.00  0.00            
ATOM   1058  N   GLY    73     105.867 118.919  83.981  1.00  0.00            
ATOM   1059  H   GLY    73     105.835 117.909  83.995  1.00  0.00            
ATOM   1060  CA  GLY    73     104.662 119.622  84.508  1.00  0.00            
ATOM   1061  HA1 GLY    73     103.752 119.373  83.963  1.00  0.00            
ATOM   1062  HA2 GLY    73     104.774 120.699  84.382  1.00  0.00            
ATOM   1063  C   GLY    73     104.353 119.349  86.019  1.00  0.00            
ATOM   1064  O   GLY    73     105.248 119.150  86.839  1.00  0.00            
ATOM   1065  N   VAL    74     103.059 119.542  86.408  1.00  0.00            
ATOM   1066  H   VAL    74     102.328 119.822  85.769  1.00  0.00            
ATOM   1067  CA  VAL    74     102.690 119.473  87.856  1.00  0.00            
ATOM   1068  HA  VAL    74     103.534 119.911  88.390  1.00  0.00            
ATOM   1069  CB  VAL    74     101.529 120.428  88.292  1.00  0.00            
ATOM   1070  HB  VAL    74     101.558 120.485  89.380  1.00  0.00            
ATOM   1071  CG1 VAL    74     101.829 121.871  87.764  1.00  0.00            
ATOM   1072 HG11 VAL    74     102.845 122.082  88.098  1.00  0.00            
ATOM   1073 HG12 VAL    74     101.672 121.886  86.686  1.00  0.00            
ATOM   1074 HG13 VAL    74     101.188 122.620  88.228  1.00  0.00            
ATOM   1075  CG2 VAL    74     100.104 119.936  87.884  1.00  0.00            
ATOM   1076 HG21 VAL    74      99.508 120.844  87.795  1.00  0.00            
ATOM   1077 HG22 VAL    74     100.122 119.561  86.861  1.00  0.00            
ATOM   1078 HG23 VAL    74      99.665 119.233  88.591  1.00  0.00            
ATOM   1079  C   VAL    74     102.616 118.087  88.342  1.00  0.00            
ATOM   1080  O   VAL    74     102.316 117.161  87.530  1.00  0.00            
ATOM   1081  N   THR    75     102.674 117.960  89.676  1.00  0.00            
ATOM   1082  H   THR    75     102.893 118.754  90.259  1.00  0.00            
ATOM   1083  CA  THR    75     102.183 116.758  90.412  1.00  0.00            
ATOM   1084  HA  THR    75     102.371 115.938  89.719  1.00  0.00            
ATOM   1085  CB  THR    75     102.988 116.449  91.709  1.00  0.00            
ATOM   1086  HB  THR    75     102.601 115.607  92.285  1.00  0.00            
ATOM   1087  CG2 THR    75     104.414 116.097  91.392  1.00  0.00            
ATOM   1088 HG21 THR    75     105.055 116.972  91.499  1.00  0.00            
ATOM   1089 HG22 THR    75     104.774 115.330  92.078  1.00  0.00            
ATOM   1090 HG23 THR    75     104.479 115.725  90.369  1.00  0.00            
ATOM   1091  OG1 THR    75     102.975 117.595  92.498  1.00  0.00            
ATOM   1092  HG1 THR    75     103.322 117.283  93.337  1.00  0.00            
ATOM   1093  C   THR    75     100.719 116.736  90.719  1.00  0.00            
ATOM   1094  O   THR    75     100.094 117.768  90.785  1.00  0.00            
ATOM   1095  N   ALA    76     100.140 115.521  90.971  1.00  0.00            
ATOM   1096  H   ALA    76     100.803 114.765  90.872  1.00  0.00            
ATOM   1097  CA  ALA    76      98.778 115.195  91.401  1.00  0.00            
ATOM   1098  HA  ALA    76      98.175 115.643  90.611  1.00  0.00            
ATOM   1099  CB  ALA    76      98.615 113.658  91.454  1.00  0.00            
ATOM   1100  HB1 ALA    76      97.594 113.338  91.667  1.00  0.00            
ATOM   1101  HB2 ALA    76      98.796 113.232  90.468  1.00  0.00            
ATOM   1102  HB3 ALA    76      99.386 113.195  92.070  1.00  0.00            
ATOM   1103  C   ALA    76      98.366 115.862  92.681  1.00  0.00            
ATOM   1104  O   ALA    76      99.175 115.986  93.575  1.00  0.00            
ATOM   1105  N   VAL    77      97.124 116.336  92.635  1.00  0.00            
ATOM   1106  H   VAL    77      96.539 116.177  91.827  1.00  0.00            
ATOM   1107  CA  VAL    77      96.434 116.817  93.826  1.00  0.00            
ATOM   1108  HA  VAL    77      97.183 117.327  94.431  1.00  0.00            
ATOM   1109  CB  VAL    77      95.470 118.018  93.474  1.00  0.00            
ATOM   1110  HB  VAL    77      94.546 117.729  92.973  1.00  0.00            
ATOM   1111  CG1 VAL    77      95.003 118.851  94.689  1.00  0.00            
ATOM   1112 HG11 VAL    77      95.843 119.229  95.273  1.00  0.00            
ATOM   1113 HG12 VAL    77      94.322 119.656  94.415  1.00  0.00            
ATOM   1114 HG13 VAL    77      94.447 118.141  95.301  1.00  0.00            
ATOM   1115  CG2 VAL    77      96.086 119.071  92.529  1.00  0.00            
ATOM   1116 HG21 VAL    77      95.472 119.971  92.484  1.00  0.00            
ATOM   1117 HG22 VAL    77      97.074 119.413  92.842  1.00  0.00            
ATOM   1118 HG23 VAL    77      96.238 118.718  91.510  1.00  0.00            
ATOM   1119  C   VAL    77      95.739 115.765  94.643  1.00  0.00            
ATOM   1120  O   VAL    77      94.697 115.240  94.154  1.00  0.00            
ATOM   1121  N   ALA    78      96.346 115.479  95.792  1.00  0.00            
ATOM   1122  H   ALA    78      97.034 116.131  96.140  1.00  0.00            
ATOM   1123  CA  ALA    78      96.094 114.157  96.426  1.00  0.00            
ATOM   1124  HA  ALA    78      95.934 113.450  95.612  1.00  0.00            
ATOM   1125  CB  ALA    78      97.382 113.642  97.156  1.00  0.00            
ATOM   1126  HB1 ALA    78      98.128 113.568  96.365  1.00  0.00            
ATOM   1127  HB2 ALA    78      97.664 114.310  97.971  1.00  0.00            
ATOM   1128  HB3 ALA    78      97.160 112.651  97.551  1.00  0.00            
ATOM   1129  C   ALA    78      94.874 114.155  97.462  1.00  0.00            
ATOM   1130  O   ALA    78      94.667 115.026  98.300  1.00  0.00            
ATOM   1131  N   GLN    79      94.016 113.155  97.219  1.00  0.00            
ATOM   1132  H   GLN    79      94.214 112.452  96.522  1.00  0.00            
ATOM   1133  CA  GLN    79      92.866 112.913  98.087  1.00  0.00            
ATOM   1134  HA  GLN    79      92.340 113.860  98.206  1.00  0.00            
ATOM   1135  CB  GLN    79      91.840 112.041  97.442  1.00  0.00            
ATOM   1136  HB1 GLN    79      90.980 111.850  98.083  1.00  0.00            
ATOM   1137  HB2 GLN    79      92.258 111.035  97.416  1.00  0.00            
ATOM   1138  CG  GLN    79      91.325 112.617  96.063  1.00  0.00            
ATOM   1139  HG1 GLN    79      90.896 111.911  95.352  1.00  0.00            
ATOM   1140  HG2 GLN    79      92.197 112.931  95.489  1.00  0.00            
ATOM   1141  CD  GLN    79      90.406 113.835  96.112  1.00  0.00            
ATOM   1142  OE1 GLN    79      90.759 114.867  96.634  1.00  0.00            
ATOM   1143  NE2 GLN    79      89.255 113.800  95.456  1.00  0.00            
ATOM   1144 HE21 GLN    79      88.920 113.065  94.850  1.00  0.00            
ATOM   1145 HE22 GLN    79      88.569 114.503  95.691  1.00  0.00            
ATOM   1146  C   GLN    79      93.095 112.327  99.485  1.00  0.00            
ATOM   1147  O   GLN    79      94.045 111.523  99.682  1.00  0.00            
ATOM   1148  N   LYS    80      92.339 112.803 100.462  1.00  0.00            
ATOM   1149  H   LYS    80      91.736 113.594 100.283  1.00  0.00            
ATOM   1150  CA  LYS    80      92.365 112.348 101.816  1.00  0.00            
ATOM   1151  HA  LYS    80      93.414 112.134 102.025  1.00  0.00            
ATOM   1152  CB  LYS    80      91.845 113.449 102.776  1.00  0.00            
ATOM   1153  HB1 LYS    80      91.896 113.190 103.834  1.00  0.00            
ATOM   1154  HB2 LYS    80      90.878 113.821 102.440  1.00  0.00            
ATOM   1155  CG  LYS    80      92.866 114.620 102.622  1.00  0.00            
ATOM   1156  HG1 LYS    80      92.885 115.067 101.629  1.00  0.00            
ATOM   1157  HG2 LYS    80      93.832 114.188 102.880  1.00  0.00            
ATOM   1158  CD  LYS    80      92.516 115.739 103.567  1.00  0.00            
ATOM   1159  HD1 LYS    80      92.037 115.388 104.480  1.00  0.00            
ATOM   1160  HD2 LYS    80      91.668 116.294 103.166  1.00  0.00            
ATOM   1161  CE  LYS    80      93.664 116.701 103.942  1.00  0.00            
ATOM   1162  HE1 LYS    80      94.351 116.099 104.536  1.00  0.00            
ATOM   1163  HE2 LYS    80      93.263 117.529 104.527  1.00  0.00            
ATOM   1164  NZ  LYS    80      94.315 117.278 102.749  1.00  0.00            
ATOM   1165  HZ1 LYS    80      95.068 117.912 102.978  1.00  0.00            
ATOM   1166  HZ2 LYS    80      94.723 116.574 102.151  1.00  0.00            
ATOM   1167  HZ3 LYS    80      93.599 117.751 102.217  1.00  0.00            
ATOM   1168  C   LYS    80      91.657 111.035 101.980  1.00  0.00            
ATOM   1169  O   LYS    80      90.673 110.714 101.256  1.00  0.00            
ATOM   1170  N   THR    81      92.100 110.283 103.028  1.00  0.00            
ATOM   1171  H   THR    81      92.935 110.644 103.467  1.00  0.00            
ATOM   1172  CA  THR    81      91.800 108.925 103.160  1.00  0.00            
ATOM   1173  HA  THR    81      91.229 108.570 102.302  1.00  0.00            
ATOM   1174  CB  THR    81      93.096 108.200 102.991  1.00  0.00            
ATOM   1175  HB  THR    81      92.843 107.142 103.071  1.00  0.00            
ATOM   1176  CG2 THR    81      93.700 108.461 101.649  1.00  0.00            
ATOM   1177 HG21 THR    81      94.516 107.762 101.468  1.00  0.00            
ATOM   1178 HG22 THR    81      92.918 108.390 100.894  1.00  0.00            
ATOM   1179 HG23 THR    81      94.179 109.440 101.650  1.00  0.00            
ATOM   1180  OG1 THR    81      94.120 108.508 103.943  1.00  0.00            
ATOM   1181  HG1 THR    81      94.886 108.433 103.369  1.00  0.00            
ATOM   1182  C   THR    81      91.061 108.593 104.480  1.00  0.00            
ATOM   1183  O   THR    81      91.060 109.310 105.455  1.00  0.00            
ATOM   1184  N   VAL    82      90.544 107.358 104.463  1.00  0.00            
ATOM   1185  H   VAL    82      90.473 106.861 103.586  1.00  0.00            
ATOM   1186  CA  VAL    82      90.044 106.673 105.637  1.00  0.00            
ATOM   1187  HA  VAL    82      90.550 107.052 106.526  1.00  0.00            
ATOM   1188  CB  VAL    82      88.538 106.770 105.874  1.00  0.00            
ATOM   1189  HB  VAL    82      88.163 106.157 106.694  1.00  0.00            
ATOM   1190  CG1 VAL    82      88.212 108.234 106.226  1.00  0.00            
ATOM   1191 HG11 VAL    82      87.262 108.399 106.734  1.00  0.00            
ATOM   1192 HG12 VAL    82      88.994 108.506 106.935  1.00  0.00            
ATOM   1193 HG13 VAL    82      88.258 108.888 105.355  1.00  0.00            
ATOM   1194  CG2 VAL    82      87.768 106.348 104.646  1.00  0.00            
ATOM   1195 HG21 VAL    82      86.732 106.190 104.946  1.00  0.00            
ATOM   1196 HG22 VAL    82      87.816 107.158 103.919  1.00  0.00            
ATOM   1197 HG23 VAL    82      88.201 105.445 104.215  1.00  0.00            
ATOM   1198  C   VAL    82      90.545 105.240 105.687  1.00  0.00            
ATOM   1199  O   VAL    82      90.399 104.446 104.777  1.00  0.00            
ATOM   1200  N   GLU    83      91.315 104.948 106.765  1.00  0.00            
ATOM   1201  H   GLU    83      91.440 105.630 107.500  1.00  0.00            
ATOM   1202  CA  GLU    83      92.077 103.659 107.005  1.00  0.00            
ATOM   1203  HA  GLU    83      92.024 103.195 106.020  1.00  0.00            
ATOM   1204  CB  GLU    83      93.542 103.931 107.408  1.00  0.00            
ATOM   1205  HB1 GLU    83      93.602 104.858 107.977  1.00  0.00            
ATOM   1206  HB2 GLU    83      94.086 104.159 106.491  1.00  0.00            
ATOM   1207  CG  GLU    83      94.421 102.845 108.111  1.00  0.00            
ATOM   1208  HG1 GLU    83      94.288 101.966 107.480  1.00  0.00            
ATOM   1209  HG2 GLU    83      94.027 102.694 109.115  1.00  0.00            
ATOM   1210  CD  GLU    83      95.863 103.343 108.146  1.00  0.00            
ATOM   1211  OE1 GLU    83      96.514 103.495 109.191  1.00  0.00            
ATOM   1212  OE2 GLU    83      96.392 103.643 107.025  1.00  0.00            
ATOM   1213  C   GLU    83      91.272 102.761 107.999  1.00  0.00            
ATOM   1214  O   GLU    83      90.893 103.229 109.025  1.00  0.00            
ATOM   1215  N   GLY    84      91.205 101.485 107.682  1.00  0.00            
ATOM   1216  H   GLY    84      91.402 101.230 106.724  1.00  0.00            
ATOM   1217  CA  GLY    84      90.467 100.578 108.588  1.00  0.00            
ATOM   1218  HA1 GLY    84      90.164  99.693 108.028  1.00  0.00            
ATOM   1219  HA2 GLY    84      89.528 101.071 108.840  1.00  0.00            
ATOM   1220  C   GLY    84      91.236 100.091 109.777  1.00  0.00            
ATOM   1221  O   GLY    84      92.406 100.324 109.965  1.00  0.00            
ATOM   1222  N   ALA    85      90.622  99.195 110.531  1.00  0.00            
ATOM   1223  H   ALA    85      89.706  98.865 110.262  1.00  0.00            
ATOM   1224  CA  ALA    85      91.202  98.532 111.664  1.00  0.00            
ATOM   1225  HA  ALA    85      91.510  99.271 112.404  1.00  0.00            
ATOM   1226  CB  ALA    85      90.120  97.704 112.343  1.00  0.00            
ATOM   1227  HB1 ALA    85      89.916  96.816 111.744  1.00  0.00            
ATOM   1228  HB2 ALA    85      90.304  97.302 113.339  1.00  0.00            
ATOM   1229  HB3 ALA    85      89.208  98.301 112.332  1.00  0.00            
ATOM   1230  C   ALA    85      92.421  97.621 111.327  1.00  0.00            
ATOM   1231  O   ALA    85      93.277  97.418 112.151  1.00  0.00            
ATOM   1232  N   GLY    86      92.469  97.037 110.165  1.00  0.00            
ATOM   1233  H   GLY    86      91.683  97.028 109.531  1.00  0.00            
ATOM   1234  CA  GLY    86      93.708  96.382 109.661  1.00  0.00            
ATOM   1235  HA1 GLY    86      93.336  95.607 108.991  1.00  0.00            
ATOM   1236  HA2 GLY    86      94.144  95.817 110.485  1.00  0.00            
ATOM   1237  C   GLY    86      94.734  97.214 108.921  1.00  0.00            
ATOM   1238  O   GLY    86      95.553  96.652 108.248  1.00  0.00            
ATOM   1239  N   SER    87      94.643  98.537 108.848  1.00  0.00            
ATOM   1240  H   SER    87      93.998  98.989 109.481  1.00  0.00            
ATOM   1241  CA  SER    87      95.552  99.489 108.152  1.00  0.00            
ATOM   1242  HA  SER    87      95.189 100.483 108.411  1.00  0.00            
ATOM   1243  CB  SER    87      96.958  99.463 108.777  1.00  0.00            
ATOM   1244  HB1 SER    87      97.677  99.410 107.960  1.00  0.00            
ATOM   1245  HB2 SER    87      97.006  98.618 109.465  1.00  0.00            
ATOM   1246  OG  SER    87      97.237 100.655 109.544  1.00  0.00            
ATOM   1247  HG  SER    87      97.475 100.293 110.401  1.00  0.00            
ATOM   1248  C   SER    87      95.444  99.544 106.599  1.00  0.00            
ATOM   1249  O   SER    87      96.390  99.826 105.882  1.00  0.00            
ATOM   1250  N   ILE    88      94.197  99.358 106.071  1.00  0.00            
ATOM   1251  H   ILE    88      93.394  99.256 106.675  1.00  0.00            
ATOM   1252  CA  ILE    88      93.879  99.567 104.614  1.00  0.00            
ATOM   1253  HA  ILE    88      94.852  99.694 104.139  1.00  0.00            
ATOM   1254  CB  ILE    88      93.345  98.345 103.934  1.00  0.00            
ATOM   1255  HB  ILE    88      92.450  98.039 104.475  1.00  0.00            
ATOM   1256  CG2 ILE    88      92.808  98.509 102.500  1.00  0.00            
ATOM   1257 HG21 ILE    88      92.446  97.518 102.226  1.00  0.00            
ATOM   1258 HG22 ILE    88      92.003  99.241 102.433  1.00  0.00            
ATOM   1259 HG23 ILE    88      93.594  98.765 101.789  1.00  0.00            
ATOM   1260  CG1 ILE    88      94.394  97.221 103.959  1.00  0.00            
ATOM   1261 HG11 ILE    88      93.920  96.321 103.566  1.00  0.00            
ATOM   1262 HG12 ILE    88      94.734  97.021 104.975  1.00  0.00            
ATOM   1263  CD  ILE    88      95.742  97.481 103.223  1.00  0.00            
ATOM   1264  HD1 ILE    88      96.403  98.068 103.862  1.00  0.00            
ATOM   1265  HD2 ILE    88      96.317  96.572 103.048  1.00  0.00            
ATOM   1266  HD3 ILE    88      95.540  98.008 102.291  1.00  0.00            
ATOM   1267  C   ILE    88      93.006 100.818 104.406  1.00  0.00            
ATOM   1268  O   ILE    88      91.917 100.834 104.915  1.00  0.00            
ATOM   1269  N   ALA    89      93.562 101.743 103.623  1.00  0.00            
ATOM   1270  H   ALA    89      94.565 101.745 103.506  1.00  0.00            
ATOM   1271  CA  ALA    89      92.860 102.964 103.144  1.00  0.00            
ATOM   1272  HA  ALA    89      92.367 103.443 103.990  1.00  0.00            
ATOM   1273  CB  ALA    89      93.945 103.967 102.633  1.00  0.00            
ATOM   1274  HB1 ALA    89      94.631 103.978 103.480  1.00  0.00            
ATOM   1275  HB2 ALA    89      94.451 103.474 101.803  1.00  0.00            
ATOM   1276  HB3 ALA    89      93.540 104.942 102.361  1.00  0.00            
ATOM   1277  C   ALA    89      91.888 102.679 102.010  1.00  0.00            
ATOM   1278  O   ALA    89      92.102 101.840 101.065  1.00  0.00            
ATOM   1279  N   ALA    90      90.713 103.235 102.038  1.00  0.00            
ATOM   1280  H   ALA    90      90.551 103.862 102.813  1.00  0.00            
ATOM   1281  CA  ALA    90      89.663 103.126 101.028  1.00  0.00            
ATOM   1282  HA  ALA    90      89.547 102.057 100.843  1.00  0.00            
ATOM   1283  CB  ALA    90      88.310 103.686 101.478  1.00  0.00            
ATOM   1284  HB1 ALA    90      87.876 102.951 102.156  1.00  0.00            
ATOM   1285  HB2 ALA    90      88.568 104.575 102.054  1.00  0.00            
ATOM   1286  HB3 ALA    90      87.598 103.909 100.683  1.00  0.00            
ATOM   1287  C   ALA    90      90.049 103.807  99.720  1.00  0.00            
ATOM   1288  O   ALA    90      91.020 104.575  99.643  1.00  0.00            
ATOM   1289  N   ALA    91      89.432 103.372  98.648  1.00  0.00            
ATOM   1290  H   ALA    91      88.822 102.574  98.759  1.00  0.00            
ATOM   1291  CA  ALA    91      89.590 103.938  97.305  1.00  0.00            
ATOM   1292  HA  ALA    91      90.597 103.721  96.946  1.00  0.00            
ATOM   1293  CB  ALA    91      88.648 103.203  96.375  1.00  0.00            
ATOM   1294  HB1 ALA    91      87.585 103.373  96.547  1.00  0.00            
ATOM   1295  HB2 ALA    91      88.755 103.530  95.341  1.00  0.00            
ATOM   1296  HB3 ALA    91      88.955 102.158  96.421  1.00  0.00            
ATOM   1297  C   ALA    91      89.200 105.380  97.223  1.00  0.00            
ATOM   1298  O   ALA    91      88.298 105.876  97.969  1.00  0.00            
ATOM   1299  N   THR    92      89.927 106.132  96.439  1.00  0.00            
ATOM   1300  H   THR    92      90.800 105.729  96.129  1.00  0.00            
ATOM   1301  CA  THR    92      89.634 107.562  96.162  1.00  0.00            
ATOM   1302  HA  THR    92      88.605 107.711  96.490  1.00  0.00            
ATOM   1303  CB  THR    92      90.627 108.590  96.862  1.00  0.00            
ATOM   1304  HB  THR    92      90.533 109.601  96.465  1.00  0.00            
ATOM   1305  CG2 THR    92      90.568 108.471  98.428  1.00  0.00            
ATOM   1306 HG21 THR    92      89.638 108.969  98.703  1.00  0.00            
ATOM   1307 HG22 THR    92      90.773 107.500  98.877  1.00  0.00            
ATOM   1308 HG23 THR    92      91.425 108.983  98.867  1.00  0.00            
ATOM   1309  OG1 THR    92      91.914 108.191  96.588  1.00  0.00            
ATOM   1310  HG1 THR    92      92.088 108.485  95.691  1.00  0.00            
ATOM   1311  C   THR    92      89.558 107.863  94.640  1.00  0.00            
ATOM   1312  O   THR    92      89.940 107.076  93.778  1.00  0.00            
ATOM   1313  N   GLY    93      89.054 109.082  94.298  1.00  0.00            
ATOM   1314  H   GLY    93      88.737 109.694  95.036  1.00  0.00            
ATOM   1315  CA  GLY    93      88.864 109.410  92.908  1.00  0.00            
ATOM   1316  HA1 GLY    93      87.809 109.175  92.768  1.00  0.00            
ATOM   1317  HA2 GLY    93      89.461 108.863  92.179  1.00  0.00            
ATOM   1318  C   GLY    93      89.124 110.873  92.593  1.00  0.00            
ATOM   1319  O   GLY    93      89.253 111.665  93.487  1.00  0.00            
ATOM   1320  N   PHE    94      89.364 111.228  91.348  1.00  0.00            
ATOM   1321  H   PHE    94      89.279 110.522  90.632  1.00  0.00            
ATOM   1322  CA  PHE    94      89.553 112.655  90.925  1.00  0.00            
ATOM   1323  HA  PHE    94      89.776 113.210  91.836  1.00  0.00            
ATOM   1324  CB  PHE    94      90.741 112.870  89.983  1.00  0.00            
ATOM   1325  HB1 PHE    94      90.892 113.924  89.751  1.00  0.00            
ATOM   1326  HB2 PHE    94      90.640 112.415  88.997  1.00  0.00            
ATOM   1327  CG  PHE    94      92.037 112.271  90.504  1.00  0.00            
ATOM   1328  CD1 PHE    94      92.653 112.855  91.623  1.00  0.00            
ATOM   1329  HD1 PHE    94      92.245 113.711  92.140  1.00  0.00            
ATOM   1330  CE1 PHE    94      93.740 112.243  92.212  1.00  0.00            
ATOM   1331  HE1 PHE    94      93.934 112.508  93.241  1.00  0.00            
ATOM   1332  CZ  PHE    94      94.260 111.019  91.653  1.00  0.00            
ATOM   1333  HZ  PHE    94      95.087 110.508  92.123  1.00  0.00            
ATOM   1334  CE2 PHE    94      93.631 110.447  90.507  1.00  0.00            
ATOM   1335  HE2 PHE    94      94.005 109.512  90.117  1.00  0.00            
ATOM   1336  CD2 PHE    94      92.554 111.100  89.910  1.00  0.00            
ATOM   1337  HD2 PHE    94      92.012 110.740  89.049  1.00  0.00            
ATOM   1338  C   PHE    94      88.255 113.238  90.466  1.00  0.00            
ATOM   1339  O   PHE    94      87.567 112.587  89.688  1.00  0.00            
ATOM   1340  N   VAL    95      87.954 114.429  90.911  1.00  0.00            
ATOM   1341  H   VAL    95      88.598 114.926  91.509  1.00  0.00            
ATOM   1342  CA  VAL    95      86.705 115.040  90.525  1.00  0.00            
ATOM   1343  HA  VAL    95      86.187 114.458  89.762  1.00  0.00            
ATOM   1344  CB  VAL    95      85.769 115.082  91.794  1.00  0.00            
ATOM   1345  HB  VAL    95      84.784 115.467  91.529  1.00  0.00            
ATOM   1346  CG1 VAL    95      85.568 113.671  92.366  1.00  0.00            
ATOM   1347 HG11 VAL    95      85.378 112.991  91.535  1.00  0.00            
ATOM   1348 HG12 VAL    95      86.518 113.373  92.809  1.00  0.00            
ATOM   1349 HG13 VAL    95      84.794 113.472  93.107  1.00  0.00            
ATOM   1350  CG2 VAL    95      86.373 115.961  92.942  1.00  0.00            
ATOM   1351 HG21 VAL    95      86.443 116.994  92.602  1.00  0.00            
ATOM   1352 HG22 VAL    95      85.718 115.826  93.803  1.00  0.00            
ATOM   1353 HG23 VAL    95      87.378 115.601  93.163  1.00  0.00            
ATOM   1354  C   VAL    95      86.785 116.398  89.924  1.00  0.00            
ATOM   1355  O   VAL    95      87.809 117.053  90.012  1.00  0.00            
ATOM   1356  N   LYS    96      85.722 116.796  89.254  1.00  0.00            
ATOM   1357  H   LYS    96      84.922 116.181  89.223  1.00  0.00            
ATOM   1358  CA  LYS    96      85.517 118.105  88.709  1.00  0.00            
ATOM   1359  HA  LYS    96      86.422 118.494  88.243  1.00  0.00            
ATOM   1360  CB  LYS    96      84.365 118.092  87.657  1.00  0.00            
ATOM   1361  HB1 LYS    96      84.153 119.112  87.335  1.00  0.00            
ATOM   1362  HB2 LYS    96      83.459 117.671  88.094  1.00  0.00            
ATOM   1363  CG  LYS    96      84.774 117.236  86.442  1.00  0.00            
ATOM   1364  HG1 LYS    96      84.781 116.179  86.709  1.00  0.00            
ATOM   1365  HG2 LYS    96      85.811 117.450  86.183  1.00  0.00            
ATOM   1366  CD  LYS    96      83.785 117.588  85.291  1.00  0.00            
ATOM   1367  HD1 LYS    96      83.423 118.616  85.321  1.00  0.00            
ATOM   1368  HD2 LYS    96      82.854 117.022  85.297  1.00  0.00            
ATOM   1369  CE  LYS    96      84.611 117.292  84.003  1.00  0.00            
ATOM   1370  HE1 LYS    96      84.937 116.253  84.040  1.00  0.00            
ATOM   1371  HE2 LYS    96      85.506 117.913  83.969  1.00  0.00            
ATOM   1372  NZ  LYS    96      83.913 117.508  82.708  1.00  0.00            
ATOM   1373  HZ1 LYS    96      82.904 117.533  82.737  1.00  0.00            
ATOM   1374  HZ2 LYS    96      84.161 118.417  82.346  1.00  0.00            
ATOM   1375  HZ3 LYS    96      84.138 116.841  81.984  1.00  0.00            
ATOM   1376  C   LYS    96      85.195 119.136  89.818  1.00  0.00            
ATOM   1377  O   LYS    96      84.082 119.205  90.357  1.00  0.00            
ATOM   1378  N   LYS    97      86.227 119.873  90.128  1.00  0.00            
ATOM   1379  H   LYS    97      87.072 119.812  89.579  1.00  0.00            
ATOM   1380  CA  LYS    97      86.140 120.980  91.052  1.00  0.00            
ATOM   1381  HA  LYS    97      86.226 120.572  92.059  1.00  0.00            
ATOM   1382  CB  LYS    97      87.362 121.847  90.865  1.00  0.00            
ATOM   1383  HB1 LYS    97      87.480 122.128  89.818  1.00  0.00            
ATOM   1384  HB2 LYS    97      88.250 121.238  91.035  1.00  0.00            
ATOM   1385  CG  LYS    97      87.337 123.174  91.698  1.00  0.00            
ATOM   1386  HG1 LYS    97      87.374 122.897  92.751  1.00  0.00            
ATOM   1387  HG2 LYS    97      86.472 123.820  91.546  1.00  0.00            
ATOM   1388  CD  LYS    97      88.636 123.892  91.360  1.00  0.00            
ATOM   1389  HD1 LYS    97      88.568 124.442  90.422  1.00  0.00            
ATOM   1390  HD2 LYS    97      89.462 123.190  91.245  1.00  0.00            
ATOM   1391  CE  LYS    97      88.797 124.918  92.495  1.00  0.00            
ATOM   1392  HE1 LYS    97      89.075 124.347  93.380  1.00  0.00            
ATOM   1393  HE2 LYS    97      87.871 125.455  92.699  1.00  0.00            
ATOM   1394  NZ  LYS    97      89.832 125.907  92.113  1.00  0.00            
ATOM   1395  HZ1 LYS    97      90.726 125.452  92.230  1.00  0.00            
ATOM   1396  HZ2 LYS    97      89.659 126.180  91.156  1.00  0.00            
ATOM   1397  HZ3 LYS    97      89.792 126.724  92.705  1.00  0.00            
ATOM   1398  C   LYS    97      84.877 121.833  90.842  1.00  0.00            
ATOM   1399  O   LYS    97      84.718 122.469  89.782  1.00  0.00            
ATOM   1400  N   ASP    98      84.110 121.896  91.920  1.00  0.00            
ATOM   1401  H   ASP    98      84.447 121.441  92.756  1.00  0.00            
ATOM   1402  CA  ASP    98      82.836 122.690  92.081  1.00  0.00            
ATOM   1403  HA  ASP    98      82.341 122.297  92.969  1.00  0.00            
ATOM   1404  CB  ASP    98      83.059 124.217  92.183  1.00  0.00            
ATOM   1405  HB1 ASP    98      82.090 124.663  92.409  1.00  0.00            
ATOM   1406  HB2 ASP    98      83.321 124.679  91.231  1.00  0.00            
ATOM   1407  CG  ASP    98      84.082 124.620  93.280  1.00  0.00            
ATOM   1408  OD1 ASP    98      84.404 125.837  93.339  1.00  0.00            
ATOM   1409  OD2 ASP    98      84.321 123.889  94.288  1.00  0.00            
ATOM   1410  C   ASP    98      81.727 122.360  91.045  1.00  0.00            
ATOM   1411  O   ASP    98      81.014 123.228  90.592  1.00  0.00            
ATOM   1412  N   GLN    99      81.582 121.134  90.652  1.00  0.00            
ATOM   1413  H   GLN    99      82.350 120.507  90.844  1.00  0.00            
ATOM   1414  CA  GLN    99      80.588 120.623  89.693  1.00  0.00            
ATOM   1415  HA  GLN    99      79.891 121.415  89.421  1.00  0.00            
ATOM   1416  CB  GLN    99      81.146 120.009  88.433  1.00  0.00            
ATOM   1417  HB1 GLN    99      80.249 119.684  87.904  1.00  0.00            
ATOM   1418  HB2 GLN    99      81.755 119.160  88.742  1.00  0.00            
ATOM   1419  CG  GLN    99      81.834 121.083  87.509  1.00  0.00            
ATOM   1420  HG1 GLN    99      82.281 120.608  86.635  1.00  0.00            
ATOM   1421  HG2 GLN    99      82.660 121.599  87.999  1.00  0.00            
ATOM   1422  CD  GLN    99      80.975 122.171  86.844  1.00  0.00            
ATOM   1423  OE1 GLN    99      80.625 122.085  85.674  1.00  0.00            
ATOM   1424  NE2 GLN    99      80.507 123.224  87.476  1.00  0.00            
ATOM   1425 HE21 GLN    99      80.750 123.397  88.441  1.00  0.00            
ATOM   1426 HE22 GLN    99      79.780 123.745  87.007  1.00  0.00            
ATOM   1427  C   GLN    99      79.677 119.620  90.354  1.00  0.00            
ATOM   1428  O   GLN    99      80.077 118.986  91.326  1.00  0.00            
ATOM   1429  N   LEU   100      78.487 119.350  89.827  1.00  0.00            
ATOM   1430  H   LEU   100      78.192 120.029  89.140  1.00  0.00            
ATOM   1431  CA  LEU   100      77.495 118.369  90.269  1.00  0.00            
ATOM   1432  HA  LEU   100      77.933 117.722  91.029  1.00  0.00            
ATOM   1433  CB  LEU   100      76.394 119.178  90.969  1.00  0.00            
ATOM   1434  HB1 LEU   100      75.593 118.450  91.100  1.00  0.00            
ATOM   1435  HB2 LEU   100      76.138 120.037  90.349  1.00  0.00            
ATOM   1436  CG  LEU   100      76.700 119.765  92.378  1.00  0.00            
ATOM   1437  HG  LEU   100      77.461 120.546  92.374  1.00  0.00            
ATOM   1438  CD1 LEU   100      75.360 120.424  92.731  1.00  0.00            
ATOM   1439 HD11 LEU   100      74.506 119.748  92.766  1.00  0.00            
ATOM   1440 HD12 LEU   100      75.501 120.887  93.707  1.00  0.00            
ATOM   1441 HD13 LEU   100      75.263 121.282  92.066  1.00  0.00            
ATOM   1442  CD2 LEU   100      76.875 118.726  93.454  1.00  0.00            
ATOM   1443 HD21 LEU   100      76.653 119.141  94.436  1.00  0.00            
ATOM   1444 HD22 LEU   100      76.353 117.792  93.247  1.00  0.00            
ATOM   1445 HD23 LEU   100      77.934 118.469  93.404  1.00  0.00            
ATOM   1446  C   LEU   100      77.123 117.263  89.279  1.00  0.00            
ATOM   1447  O   LEU   100      76.868 117.607  88.096  1.00  0.00            
ATOM   1448  N   GLY   101      77.070 116.026  89.788  1.00  0.00            
ATOM   1449  H   GLY   101      77.415 115.896  90.728  1.00  0.00            
ATOM   1450  CA  GLY   101      76.549 114.861  89.142  1.00  0.00            
ATOM   1451  HA1 GLY   101      76.708 113.973  89.754  1.00  0.00            
ATOM   1452  HA2 GLY   101      77.219 114.868  88.283  1.00  0.00            
ATOM   1453  C   GLY   101      75.049 114.706  88.780  1.00  0.00            
ATOM   1454  O   GLY   101      74.189 114.773  89.671  1.00  0.00            
ATOM   1455  N   LYS   102      74.766 114.358  87.546  1.00  0.00            
ATOM   1456  H   LYS   102      75.579 114.094  87.007  1.00  0.00            
ATOM   1457  CA  LYS   102      73.453 113.856  87.076  1.00  0.00            
ATOM   1458  HA  LYS   102      72.728 114.615  87.370  1.00  0.00            
ATOM   1459  CB  LYS   102      73.612 113.768  85.516  1.00  0.00            
ATOM   1460  HB1 LYS   102      74.526 113.214  85.302  1.00  0.00            
ATOM   1461  HB2 LYS   102      73.744 114.769  85.105  1.00  0.00            
ATOM   1462  CG  LYS   102      72.361 113.125  84.958  1.00  0.00            
ATOM   1463  HG1 LYS   102      71.568 113.659  85.481  1.00  0.00            
ATOM   1464  HG2 LYS   102      72.334 112.073  85.242  1.00  0.00            
ATOM   1465  CD  LYS   102      72.186 113.265  83.440  1.00  0.00            
ATOM   1466  HD1 LYS   102      72.659 114.180  83.084  1.00  0.00            
ATOM   1467  HD2 LYS   102      71.118 113.201  83.230  1.00  0.00            
ATOM   1468  CE  LYS   102      72.878 112.041  82.748  1.00  0.00            
ATOM   1469  HE1 LYS   102      72.391 111.198  83.238  1.00  0.00            
ATOM   1470  HE2 LYS   102      73.962 112.029  82.862  1.00  0.00            
ATOM   1471  NZ  LYS   102      72.643 112.022  81.271  1.00  0.00            
ATOM   1472  HZ1 LYS   102      73.158 111.250  80.872  1.00  0.00            
ATOM   1473  HZ2 LYS   102      71.747 111.687  80.948  1.00  0.00            
ATOM   1474  HZ3 LYS   102      72.909 112.899  80.846  1.00  0.00            
ATOM   1475  C   LYS   102      73.209 112.536  87.845  1.00  0.00            
ATOM   1476  O   LYS   102      73.985 111.645  87.690  1.00  0.00            
ATOM   1477  N   ASN   103      72.085 112.495  88.613  1.00  0.00            
ATOM   1478  H   ASN   103      71.654 113.405  88.688  1.00  0.00            
ATOM   1479  CA  ASN   103      71.635 111.443  89.493  1.00  0.00            
ATOM   1480  HA  ASN   103      70.705 111.833  89.907  1.00  0.00            
ATOM   1481  CB  ASN   103      71.280 110.153  88.697  1.00  0.00            
ATOM   1482  HB1 ASN   103      70.844 109.481  89.436  1.00  0.00            
ATOM   1483  HB2 ASN   103      72.174 109.598  88.413  1.00  0.00            
ATOM   1484  CG  ASN   103      70.262 110.254  87.546  1.00  0.00            
ATOM   1485  OD1 ASN   103      70.585 110.150  86.369  1.00  0.00            
ATOM   1486  ND2 ASN   103      68.978 110.402  87.744  1.00  0.00            
ATOM   1487 HD21 ASN   103      68.558 110.357  88.662  1.00  0.00            
ATOM   1488 HD22 ASN   103      68.437 110.665  86.933  1.00  0.00            
ATOM   1489  C   ASN   103      72.566 111.116  90.722  1.00  0.00            
ATOM   1490  O   ASN   103      72.468 110.066  91.299  1.00  0.00            
ATOM   1491  N   GLU   104      73.483 112.051  91.101  1.00  0.00            
ATOM   1492  H   GLU   104      73.480 112.924  90.594  1.00  0.00            
ATOM   1493  CA  GLU   104      74.446 111.960  92.246  1.00  0.00            
ATOM   1494  HA  GLU   104      74.123 111.101  92.834  1.00  0.00            
ATOM   1495  CB  GLU   104      75.854 111.751  91.663  1.00  0.00            
ATOM   1496  HB1 GLU   104      76.550 112.046  92.448  1.00  0.00            
ATOM   1497  HB2 GLU   104      76.003 112.331  90.752  1.00  0.00            
ATOM   1498  CG  GLU   104      76.063 110.216  91.307  1.00  0.00            
ATOM   1499  HG1 GLU   104      75.529 110.118  90.362  1.00  0.00            
ATOM   1500  HG2 GLU   104      75.518 109.622  92.040  1.00  0.00            
ATOM   1501  CD  GLU   104      77.465 109.665  91.112  1.00  0.00            
ATOM   1502  OE1 GLU   104      78.448 110.410  91.397  1.00  0.00            
ATOM   1503  OE2 GLU   104      77.636 108.507  90.724  1.00  0.00            
ATOM   1504  C   GLU   104      74.453 113.140  93.260  1.00  0.00            
ATOM   1505  O   GLU   104      74.162 114.312  92.936  1.00  0.00            
ATOM   1506  N   GLU   105      74.843 112.786  94.473  1.00  0.00            
ATOM   1507  H   GLU   105      75.220 111.851  94.539  1.00  0.00            
ATOM   1508  CA  GLU   105      75.194 113.727  95.533  1.00  0.00            
ATOM   1509  HA  GLU   105      74.701 114.688  95.385  1.00  0.00            
ATOM   1510  CB  GLU   105      74.785 113.263  96.927  1.00  0.00            
ATOM   1511  HB1 GLU   105      75.142 114.045  97.597  1.00  0.00            
ATOM   1512  HB2 GLU   105      75.139 112.261  97.174  1.00  0.00            
ATOM   1513  CG  GLU   105      73.316 113.157  96.922  1.00  0.00            
ATOM   1514  HG1 GLU   105      73.189 112.075  96.893  1.00  0.00            
ATOM   1515  HG2 GLU   105      72.769 113.661  96.126  1.00  0.00            
ATOM   1516  CD  GLU   105      72.885 113.751  98.270  1.00  0.00            
ATOM   1517  OE1 GLU   105      72.415 114.879  98.352  1.00  0.00            
ATOM   1518  OE2 GLU   105      73.002 113.035  99.269  1.00  0.00            
ATOM   1519  C   GLU   105      76.709 114.030  95.426  1.00  0.00            
ATOM   1520  O   GLU   105      77.514 113.315  96.021  1.00  0.00            
ATOM   1521  N   GLY   106      77.078 115.083  94.723  1.00  0.00            
ATOM   1522  H   GLY   106      76.373 115.734  94.408  1.00  0.00            
ATOM   1523  CA  GLY   106      78.503 115.536  94.675  1.00  0.00            
ATOM   1524  HA1 GLY   106      79.102 114.723  95.084  1.00  0.00            
ATOM   1525  HA2 GLY   106      78.591 116.460  95.245  1.00  0.00            
ATOM   1526  C   GLY   106      79.174 115.867  93.364  1.00  0.00            
ATOM   1527  O   GLY   106      78.520 115.865  92.334  1.00  0.00            
ATOM   1528  N   ALA   107      80.443 116.172  93.474  1.00  0.00            
ATOM   1529  H   ALA   107      80.915 116.056  94.360  1.00  0.00            
ATOM   1530  CA  ALA   107      81.382 116.330  92.393  1.00  0.00            
ATOM   1531  HA  ALA   107      81.016 117.050  91.661  1.00  0.00            
ATOM   1532  CB  ALA   107      82.620 117.093  92.967  1.00  0.00            
ATOM   1533  HB1 ALA   107      83.403 117.282  92.233  1.00  0.00            
ATOM   1534  HB2 ALA   107      82.257 118.055  93.330  1.00  0.00            
ATOM   1535  HB3 ALA   107      83.096 116.471  93.726  1.00  0.00            
ATOM   1536  C   ALA   107      81.588 115.007  91.644  1.00  0.00            
ATOM   1537  O   ALA   107      81.893 113.998  92.273  1.00  0.00            
ATOM   1538  N   PRO   108      81.513 114.976  90.322  1.00  0.00            
ATOM   1539  CD  PRO   108      81.144 116.145  89.511  1.00  0.00            
ATOM   1540  HD1 PRO   108      82.005 116.812  89.498  1.00  0.00            
ATOM   1541  HD2 PRO   108      80.302 116.653  89.982  1.00  0.00            
ATOM   1542  CG  PRO   108      80.843 115.658  88.050  1.00  0.00            
ATOM   1543  HG1 PRO   108      81.647 115.973  87.385  1.00  0.00            
ATOM   1544  HG2 PRO   108      79.918 116.115  87.697  1.00  0.00            
ATOM   1545  CB  PRO   108      80.930 114.162  88.117  1.00  0.00            
ATOM   1546  HB1 PRO   108      81.491 113.760  87.274  1.00  0.00            
ATOM   1547  HB2 PRO   108      79.911 113.781  88.190  1.00  0.00            
ATOM   1548  CA  PRO   108      81.647 113.824  89.427  1.00  0.00            
ATOM   1549  HA  PRO   108      81.216 112.945  89.906  1.00  0.00            
ATOM   1550  C   PRO   108      83.146 113.431  89.257  1.00  0.00            
ATOM   1551  O   PRO   108      83.996 114.338  89.132  1.00  0.00            
ATOM   1552  N   GLN   109      83.411 112.140  89.126  1.00  0.00            
ATOM   1553  H   GLN   109      82.596 111.545  89.146  1.00  0.00            
ATOM   1554  CA  GLN   109      84.630 111.544  88.683  1.00  0.00            
ATOM   1555  HA  GLN   109      85.463 111.979  89.234  1.00  0.00            
ATOM   1556  CB  GLN   109      84.668 110.079  88.994  1.00  0.00            
ATOM   1557  HB1 GLN   109      83.839 109.618  88.459  1.00  0.00            
ATOM   1558  HB2 GLN   109      84.537 110.033  90.075  1.00  0.00            
ATOM   1559  CG  GLN   109      85.927 109.312  88.641  1.00  0.00            
ATOM   1560  HG1 GLN   109      86.799 109.922  88.880  1.00  0.00            
ATOM   1561  HG2 GLN   109      85.880 108.987  87.602  1.00  0.00            
ATOM   1562  CD  GLN   109      86.182 108.048  89.553  1.00  0.00            
ATOM   1563  OE1 GLN   109      85.999 106.976  89.084  1.00  0.00            
ATOM   1564  NE2 GLN   109      86.560 108.115  90.810  1.00  0.00            
ATOM   1565 HE21 GLN   109      86.510 109.004  91.287  1.00  0.00            
ATOM   1566 HE22 GLN   109      86.522 107.242  91.316  1.00  0.00            
ATOM   1567  C   GLN   109      84.950 111.884  87.256  1.00  0.00            
ATOM   1568  O   GLN   109      84.225 111.695  86.307  1.00  0.00            
ATOM   1569  N   GLU   110      86.136 112.513  87.133  1.00  0.00            
ATOM   1570  H   GLU   110      86.744 112.434  87.936  1.00  0.00            
ATOM   1571  CA  GLU   110      86.712 112.875  85.858  1.00  0.00            
ATOM   1572  HA  GLU   110      85.955 113.427  85.300  1.00  0.00            
ATOM   1573  CB  GLU   110      87.937 113.696  86.111  1.00  0.00            
ATOM   1574  HB1 GLU   110      88.371 113.934  85.140  1.00  0.00            
ATOM   1575  HB2 GLU   110      88.649 113.089  86.670  1.00  0.00            
ATOM   1576  CG  GLU   110      87.691 115.030  86.743  1.00  0.00            
ATOM   1577  HG1 GLU   110      87.287 114.818  87.733  1.00  0.00            
ATOM   1578  HG2 GLU   110      86.931 115.532  86.145  1.00  0.00            
ATOM   1579  CD  GLU   110      88.998 115.869  86.938  1.00  0.00            
ATOM   1580  OE1 GLU   110      88.989 117.103  86.935  1.00  0.00            
ATOM   1581  OE2 GLU   110      90.035 115.229  86.997  1.00  0.00            
ATOM   1582  C   GLU   110      86.972 111.686  85.009  1.00  0.00            
ATOM   1583  O   GLU   110      87.461 110.638  85.471  1.00  0.00            
ATOM   1584  N   GLY   111      86.681 111.835  83.736  1.00  0.00            
ATOM   1585  H   GLY   111      86.493 112.774  83.416  1.00  0.00            
ATOM   1586  CA  GLY   111      86.725 110.765  82.710  1.00  0.00            
ATOM   1587  HA1 GLY   111      85.966 110.997  81.963  1.00  0.00            
ATOM   1588  HA2 GLY   111      86.454 109.879  83.284  1.00  0.00            
ATOM   1589  C   GLY   111      88.138 110.550  82.089  1.00  0.00            
ATOM   1590  O   GLY   111      89.230 110.968  82.578  1.00  0.00            
ATOM   1591  N   ILE   112      88.091 109.601  81.151  1.00  0.00            
ATOM   1592  H   ILE   112      87.143 109.328  80.935  1.00  0.00            
ATOM   1593  CA  ILE   112      89.159 109.328  80.197  1.00  0.00            
ATOM   1594  HA  ILE   112      89.993 108.968  80.800  1.00  0.00            
ATOM   1595  CB  ILE   112      88.770 108.191  79.217  1.00  0.00            
ATOM   1596  HB  ILE   112      87.889 108.543  78.680  1.00  0.00            
ATOM   1597  CG2 ILE   112      89.993 107.914  78.294  1.00  0.00            
ATOM   1598 HG21 ILE   112      89.724 107.145  77.569  1.00  0.00            
ATOM   1599 HG22 ILE   112      90.103 108.770  77.629  1.00  0.00            
ATOM   1600 HG23 ILE   112      90.817 107.650  78.957  1.00  0.00            
ATOM   1601  CG1 ILE   112      88.433 106.897  80.062  1.00  0.00            
ATOM   1602 HG11 ILE   112      87.902 107.175  80.973  1.00  0.00            
ATOM   1603 HG12 ILE   112      89.335 106.358  80.353  1.00  0.00            
ATOM   1604  CD  ILE   112      87.570 105.868  79.344  1.00  0.00            
ATOM   1605  HD1 ILE   112      88.067 105.513  78.441  1.00  0.00            
ATOM   1606  HD2 ILE   112      87.286 105.046  80.001  1.00  0.00            
ATOM   1607  HD3 ILE   112      86.653 106.359  79.018  1.00  0.00            
ATOM   1608  C   ILE   112      89.730 110.568  79.426  1.00  0.00            
ATOM   1609  O   ILE   112      88.960 111.498  78.984  1.00  0.00            
ATOM   1610  N   LEU   113      91.034 110.841  79.558  1.00  0.00            
ATOM   1611  H   LEU   113      91.656 110.172  79.989  1.00  0.00            
ATOM   1612  CA  LEU   113      91.708 111.996  78.992  1.00  0.00            
ATOM   1613  HA  LEU   113      91.029 112.848  78.978  1.00  0.00            
ATOM   1614  CB  LEU   113      92.955 112.347  79.769  1.00  0.00            
ATOM   1615  HB1 LEU   113      93.554 112.980  79.113  1.00  0.00            
ATOM   1616  HB2 LEU   113      93.536 111.433  79.888  1.00  0.00            
ATOM   1617  CG  LEU   113      92.660 113.022  81.092  1.00  0.00            
ATOM   1618  HG  LEU   113      91.599 113.270  81.055  1.00  0.00            
ATOM   1619  CD1 LEU   113      92.888 112.021  82.207  1.00  0.00            
ATOM   1620 HD11 LEU   113      92.455 112.584  83.034  1.00  0.00            
ATOM   1621 HD12 LEU   113      92.285 111.119  82.102  1.00  0.00            
ATOM   1622 HD13 LEU   113      93.939 111.862  82.447  1.00  0.00            
ATOM   1623  CD2 LEU   113      93.372 114.310  81.435  1.00  0.00            
ATOM   1624 HD21 LEU   113      94.440 114.140  81.299  1.00  0.00            
ATOM   1625 HD22 LEU   113      93.037 115.109  80.773  1.00  0.00            
ATOM   1626 HD23 LEU   113      93.271 114.566  82.489  1.00  0.00            
ATOM   1627  C   LEU   113      92.052 111.552  77.543  1.00  0.00            
ATOM   1628  O   LEU   113      92.701 110.560  77.198  1.00  0.00            
ATOM   1629  N   GLU   114      91.357 112.221  76.625  1.00  0.00            
ATOM   1630  H   GLU   114      90.814 113.038  76.864  1.00  0.00            
ATOM   1631  CA  GLU   114      91.241 111.890  75.224  1.00  0.00            
ATOM   1632  HA  GLU   114      90.840 110.878  75.170  1.00  0.00            
ATOM   1633  CB  GLU   114      90.152 112.700  74.540  1.00  0.00            
ATOM   1634  HB1 GLU   114      90.131 112.214  73.564  1.00  0.00            
ATOM   1635  HB2 GLU   114      90.459 113.743  74.619  1.00  0.00            
ATOM   1636  CG  GLU   114      88.695 112.568  75.028  1.00  0.00            
ATOM   1637  HG1 GLU   114      88.606 112.902  76.062  1.00  0.00            
ATOM   1638  HG2 GLU   114      88.451 111.505  75.012  1.00  0.00            
ATOM   1639  CD  GLU   114      87.626 113.439  74.208  1.00  0.00            
ATOM   1640  OE1 GLU   114      87.854 114.579  73.698  1.00  0.00            
ATOM   1641  OE2 GLU   114      86.529 112.897  74.097  1.00  0.00            
ATOM   1642  C   GLU   114      92.641 112.168  74.543  1.00  0.00            
ATOM   1643  O   GLU   114      93.022 111.440  73.660  1.00  0.00            
ATOM   1644  N   ASP   115      93.338 113.152  74.966  1.00  0.00            
ATOM   1645  H   ASP   115      92.962 113.756  75.683  1.00  0.00            
ATOM   1646  CA  ASP   115      94.691 113.569  74.438  1.00  0.00            
ATOM   1647  HA  ASP   115      94.731 113.202  73.413  1.00  0.00            
ATOM   1648  CB  ASP   115      94.858 115.154  74.558  1.00  0.00            
ATOM   1649  HB1 ASP   115      95.801 115.373  74.057  1.00  0.00            
ATOM   1650  HB2 ASP   115      94.877 115.514  75.586  1.00  0.00            
ATOM   1651  CG  ASP   115      93.701 115.887  73.795  1.00  0.00            
ATOM   1652  OD1 ASP   115      93.241 116.923  74.357  1.00  0.00            
ATOM   1653  OD2 ASP   115      93.311 115.520  72.650  1.00  0.00            
ATOM   1654  C   ASP   115      95.839 112.724  75.008  1.00  0.00            
ATOM   1655  O   ASP   115      96.853 113.276  75.390  1.00  0.00            
ATOM   1656  N   MET   116      95.596 111.460  75.225  1.00  0.00            
ATOM   1657  H   MET   116      94.796 111.050  74.766  1.00  0.00            
ATOM   1658  CA  MET   116      96.553 110.468  75.748  1.00  0.00            
ATOM   1659  HA  MET   116      97.342 111.012  76.267  1.00  0.00            
ATOM   1660  CB  MET   116      95.839 109.732  76.865  1.00  0.00            
ATOM   1661  HB1 MET   116      96.306 108.804  77.192  1.00  0.00            
ATOM   1662  HB2 MET   116      94.867 109.371  76.528  1.00  0.00            
ATOM   1663  CG  MET   116      95.685 110.602  78.095  1.00  0.00            
ATOM   1664  HG1 MET   116      95.073 109.941  78.709  1.00  0.00            
ATOM   1665  HG2 MET   116      95.190 111.516  77.770  1.00  0.00            
ATOM   1666  SD  MET   116      97.233 111.082  78.886  1.00  0.00            
ATOM   1667  CE  MET   116      96.524 111.529  80.468  1.00  0.00            
ATOM   1668  HE1 MET   116      95.867 110.750  80.853  1.00  0.00            
ATOM   1669  HE2 MET   116      97.395 111.659  81.110  1.00  0.00            
ATOM   1670  HE3 MET   116      96.054 112.499  80.306  1.00  0.00            
ATOM   1671  C   MET   116      97.146 109.561  74.736  1.00  0.00            
ATOM   1672  O   MET   116      96.527 109.260  73.681  1.00  0.00            
ATOM   1673  N   PRO   117      98.457 109.215  74.974  1.00  0.00            
ATOM   1674  CD  PRO   117      99.258 109.420  76.234  1.00  0.00            
ATOM   1675  HD1 PRO   117      98.836 108.947  77.120  1.00  0.00            
ATOM   1676  HD2 PRO   117      99.166 110.497  76.372  1.00  0.00            
ATOM   1677  CG  PRO   117     100.698 108.950  76.034  1.00  0.00            
ATOM   1678  HG1 PRO   117     101.129 108.474  76.915  1.00  0.00            
ATOM   1679  HG2 PRO   117     101.310 109.767  75.651  1.00  0.00            
ATOM   1680  CB  PRO   117     100.481 107.882  74.936  1.00  0.00            
ATOM   1681  HB1 PRO   117     100.344 106.937  75.460  1.00  0.00            
ATOM   1682  HB2 PRO   117     101.337 107.851  74.262  1.00  0.00            
ATOM   1683  CA  PRO   117      99.147 108.221  74.171  1.00  0.00            
ATOM   1684  HA  PRO   117      99.407 108.703  73.229  1.00  0.00            
ATOM   1685  C   PRO   117      98.323 107.023  73.800  1.00  0.00            
ATOM   1686  O   PRO   117      97.362 106.590  74.492  1.00  0.00            
ATOM   1687  N   VAL   118      98.615 106.482  72.576  1.00  0.00            
ATOM   1688  H   VAL   118      99.443 106.815  72.104  1.00  0.00            
ATOM   1689  CA  VAL   118      97.864 105.426  71.895  1.00  0.00            
ATOM   1690  HA  VAL   118      96.881 105.354  72.361  1.00  0.00            
ATOM   1691  CB  VAL   118      97.652 105.651  70.379  1.00  0.00            
ATOM   1692  HB  VAL   118      98.566 105.633  69.786  1.00  0.00            
ATOM   1693  CG1 VAL   118      96.714 104.584  69.841  1.00  0.00            
ATOM   1694 HG11 VAL   118      96.391 104.939  68.863  1.00  0.00            
ATOM   1695 HG12 VAL   118      97.300 103.680  69.678  1.00  0.00            
ATOM   1696 HG13 VAL   118      95.816 104.431  70.439  1.00  0.00            
ATOM   1697  CG2 VAL   118      97.052 106.995  70.064  1.00  0.00            
ATOM   1698 HG21 VAL   118      96.191 107.102  70.724  1.00  0.00            
ATOM   1699 HG22 VAL   118      97.787 107.781  70.234  1.00  0.00            
ATOM   1700 HG23 VAL   118      96.623 106.983  69.062  1.00  0.00            
ATOM   1701  C   VAL   118      98.450 103.987  72.224  1.00  0.00            
ATOM   1702  O   VAL   118      97.689 103.234  72.831  1.00  0.00            
ATOM   1703  N   ASP   119      99.731 103.649  71.985  1.00  0.00            
ATOM   1704  H   ASP   119     100.352 104.367  71.641  1.00  0.00            
ATOM   1705  CA  ASP   119     100.369 102.418  72.390  1.00  0.00            
ATOM   1706  HA  ASP   119      99.699 101.753  72.936  1.00  0.00            
ATOM   1707  CB  ASP   119     100.833 101.622  71.112  1.00  0.00            
ATOM   1708  HB1 ASP   119     101.644 102.114  70.574  1.00  0.00            
ATOM   1709  HB2 ASP   119     100.001 101.430  70.435  1.00  0.00            
ATOM   1710  CG  ASP   119     101.420 100.314  71.538  1.00  0.00            
ATOM   1711  OD1 ASP   119     102.126  99.718  70.684  1.00  0.00            
ATOM   1712  OD2 ASP   119     101.255  99.881  72.724  1.00  0.00            
ATOM   1713  C   ASP   119     101.484 102.766  73.394  1.00  0.00            
ATOM   1714  O   ASP   119     102.547 103.205  72.908  1.00  0.00            
ATOM   1715  N   PRO   120     101.166 102.662  74.680  1.00  0.00            
ATOM   1716  CD  PRO   120      99.885 102.086  75.221  1.00  0.00            
ATOM   1717  HD1 PRO   120     100.046 101.017  75.356  1.00  0.00            
ATOM   1718  HD2 PRO   120      99.022 102.115  74.556  1.00  0.00            
ATOM   1719  CG  PRO   120      99.671 102.663  76.567  1.00  0.00            
ATOM   1720  HG1 PRO   120      99.177 101.885  77.150  1.00  0.00            
ATOM   1721  HG2 PRO   120      99.090 103.584  76.623  1.00  0.00            
ATOM   1722  CB  PRO   120     101.107 102.977  77.036  1.00  0.00            
ATOM   1723  HB1 PRO   120     101.562 102.097  77.492  1.00  0.00            
ATOM   1724  HB2 PRO   120     101.047 103.824  77.719  1.00  0.00            
ATOM   1725  CA  PRO   120     101.842 103.362  75.797  1.00  0.00            
ATOM   1726  HA  PRO   120     101.655 104.428  75.672  1.00  0.00            
ATOM   1727  C   PRO   120     103.383 103.072  75.855  1.00  0.00            
ATOM   1728  O   PRO   120     103.784 101.909  76.145  1.00  0.00            
ATOM   1729  N   ASP   121     104.186 104.113  75.684  1.00  0.00            
ATOM   1730  H   ASP   121     103.761 104.895  75.208  1.00  0.00            
ATOM   1731  CA  ASP   121     105.622 104.020  75.574  1.00  0.00            
ATOM   1732  HA  ASP   121     105.830 105.059  75.319  1.00  0.00            
ATOM   1733  CB  ASP   121     106.311 103.754  76.927  1.00  0.00            
ATOM   1734  HB1 ASP   121     107.387 103.927  76.915  1.00  0.00            
ATOM   1735  HB2 ASP   121     106.057 102.704  77.071  1.00  0.00            
ATOM   1736  CG  ASP   121     105.848 104.607  78.147  1.00  0.00            
ATOM   1737  OD1 ASP   121     105.627 105.843  78.014  1.00  0.00            
ATOM   1738  OD2 ASP   121     105.721 103.975  79.251  1.00  0.00            
ATOM   1739  C   ASP   121     106.283 103.119  74.460  1.00  0.00            
ATOM   1740  O   ASP   121     107.399 102.614  74.560  1.00  0.00            
ATOM   1741  N   ASN   122     105.604 103.003  73.351  1.00  0.00            
ATOM   1742  H   ASN   122     104.680 103.402  73.271  1.00  0.00            
ATOM   1743  CA  ASN   122     105.982 102.096  72.303  1.00  0.00            
ATOM   1744  HA  ASN   122     107.033 101.822  72.386  1.00  0.00            
ATOM   1745  CB  ASN   122     105.159 100.853  72.356  1.00  0.00            
ATOM   1746  HB1 ASN   122     104.098 101.041  72.191  1.00  0.00            
ATOM   1747  HB2 ASN   122     105.346 100.319  73.287  1.00  0.00            
ATOM   1748  CG  ASN   122     105.774  99.975  71.251  1.00  0.00            
ATOM   1749  OD1 ASN   122     106.961  99.745  71.137  1.00  0.00            
ATOM   1750  ND2 ASN   122     104.922  99.507  70.418  1.00  0.00            
ATOM   1751 HD21 ASN   122     103.954  99.761  70.555  1.00  0.00            
ATOM   1752 HD22 ASN   122     105.159  98.955  69.606  1.00  0.00            
ATOM   1753  C   ASN   122     105.921 102.773  70.942  1.00  0.00            
ATOM   1754  O   ASN   122     106.965 103.054  70.351  1.00  0.00            
ATOM   1755  N   GLU   123     104.697 103.103  70.458  1.00  0.00            
ATOM   1756  H   GLU   123     103.885 103.156  71.057  1.00  0.00            
ATOM   1757  CA  GLU   123     104.633 103.989  69.369  1.00  0.00            
ATOM   1758  HA  GLU   123     105.488 103.829  68.713  1.00  0.00            
ATOM   1759  CB  GLU   123     103.279 103.819  68.707  1.00  0.00            
ATOM   1760  HB1 GLU   123     103.266 104.596  67.943  1.00  0.00            
ATOM   1761  HB2 GLU   123     102.502 103.977  69.455  1.00  0.00            
ATOM   1762  CG  GLU   123     103.229 102.442  67.996  1.00  0.00            
ATOM   1763  HG1 GLU   123     103.051 101.660  68.734  1.00  0.00            
ATOM   1764  HG2 GLU   123     104.160 102.258  67.459  1.00  0.00            
ATOM   1765  CD  GLU   123     102.098 102.332  66.960  1.00  0.00            
ATOM   1766  OE1 GLU   123     101.805 103.335  66.255  1.00  0.00            
ATOM   1767  OE2 GLU   123     101.410 101.273  66.804  1.00  0.00            
ATOM   1768  C   GLU   123     104.744 105.388  69.900  1.00  0.00            
ATOM   1769  O   GLU   123     104.057 105.726  70.888  1.00  0.00            
ATOM   1770  N   ALA   124     105.527 106.200  69.273  1.00  0.00            
ATOM   1771  H   ALA   124     106.101 105.796  68.547  1.00  0.00            
ATOM   1772  CA  ALA   124     105.609 107.642  69.356  1.00  0.00            
ATOM   1773  HA  ALA   124     105.995 107.969  70.322  1.00  0.00            
ATOM   1774  CB  ALA   124     106.710 108.062  68.354  1.00  0.00            
ATOM   1775  HB1 ALA   124     107.034 109.043  68.701  1.00  0.00            
ATOM   1776  HB2 ALA   124     107.572 107.445  68.608  1.00  0.00            
ATOM   1777  HB3 ALA   124     106.395 108.024  67.312  1.00  0.00            
ATOM   1778  C   ALA   124     104.243 108.293  69.112  1.00  0.00            
ATOM   1779  O   ALA   124     103.623 108.056  68.067  1.00  0.00            
ATOM   1780  N   TYR   125     103.654 109.075  70.051  1.00  0.00            
ATOM   1781  H   TYR   125     104.226 109.268  70.861  1.00  0.00            
ATOM   1782  CA  TYR   125     102.506 109.868  70.085  1.00  0.00            
ATOM   1783  HA  TYR   125     101.791 109.209  69.593  1.00  0.00            
ATOM   1784  CB  TYR   125     101.991 110.146  71.503  1.00  0.00            
ATOM   1785  HB1 TYR   125     102.725 110.755  72.030  1.00  0.00            
ATOM   1786  HB2 TYR   125     101.877 109.161  71.958  1.00  0.00            
ATOM   1787  CG  TYR   125     100.626 110.788  71.576  1.00  0.00            
ATOM   1788  CD1 TYR   125      99.564 110.188  70.860  1.00  0.00            
ATOM   1789  HD1 TYR   125      99.792 109.306  70.279  1.00  0.00            
ATOM   1790  CE1 TYR   125      98.270 110.598  70.984  1.00  0.00            
ATOM   1791  HE1 TYR   125      97.465 110.251  70.353  1.00  0.00            
ATOM   1792  CZ  TYR   125      98.015 111.708  71.838  1.00  0.00            
ATOM   1793  OH  TYR   125      96.764 112.156  72.077  1.00  0.00            
ATOM   1794  HH  TYR   125      96.121 111.645  71.581  1.00  0.00            
ATOM   1795  CE2 TYR   125      99.051 112.244  72.656  1.00  0.00            
ATOM   1796  HE2 TYR   125      98.863 113.075  73.319  1.00  0.00            
ATOM   1797  CD2 TYR   125     100.381 111.816  72.516  1.00  0.00            
ATOM   1798  HD2 TYR   125     101.123 112.259  73.163  1.00  0.00            
ATOM   1799  C   TYR   125     102.562 111.052  69.160  1.00  0.00            
ATOM   1800  O   TYR   125     102.816 112.211  69.586  1.00  0.00            
ATOM   1801  N   GLU   126     102.394 110.780  67.874  1.00  0.00            
ATOM   1802  H   GLU   126     102.370 109.823  67.551  1.00  0.00            
ATOM   1803  CA  GLU   126     102.527 111.788  66.817  1.00  0.00            
ATOM   1804  HA  GLU   126     102.161 112.705  67.278  1.00  0.00            
ATOM   1805  CB  GLU   126     103.959 111.939  66.270  1.00  0.00            
ATOM   1806  HB1 GLU   126     104.565 112.439  67.026  1.00  0.00            
ATOM   1807  HB2 GLU   126     103.945 112.640  65.434  1.00  0.00            
ATOM   1808  CG  GLU   126     104.690 110.582  65.892  1.00  0.00            
ATOM   1809  HG1 GLU   126     104.180 109.872  65.241  1.00  0.00            
ATOM   1810  HG2 GLU   126     104.924 110.045  66.812  1.00  0.00            
ATOM   1811  CD  GLU   126     106.022 110.922  65.235  1.00  0.00            
ATOM   1812  OE1 GLU   126     106.062 111.519  64.094  1.00  0.00            
ATOM   1813  OE2 GLU   126     107.110 110.451  65.739  1.00  0.00            
ATOM   1814  C   GLU   126     101.477 111.457  65.683  1.00  0.00            
ATOM   1815  O   GLU   126     101.250 110.300  65.287  1.00  0.00            
ATOM   1816  N   MET   127     101.031 112.517  65.035  1.00  0.00            
ATOM   1817  H   MET   127     101.370 113.371  65.453  1.00  0.00            
ATOM   1818  CA  MET   127     100.275 112.506  63.763  1.00  0.00            
ATOM   1819  HA  MET   127      99.217 112.254  63.818  1.00  0.00            
ATOM   1820  CB  MET   127     100.205 113.942  63.285  1.00  0.00            
ATOM   1821  HB1 MET   127      99.796 113.917  62.275  1.00  0.00            
ATOM   1822  HB2 MET   127     101.162 114.456  63.192  1.00  0.00            
ATOM   1823  CG  MET   127      99.223 114.789  64.108  1.00  0.00            
ATOM   1824  HG1 MET   127      98.900 115.590  63.443  1.00  0.00            
ATOM   1825  HG2 MET   127      99.711 115.218  64.984  1.00  0.00            
ATOM   1826  SD  MET   127      97.799 113.972  64.830  1.00  0.00            
ATOM   1827  CE  MET   127      96.980 113.665  63.224  1.00  0.00            
ATOM   1828  HE1 MET   127      97.522 112.936  62.621  1.00  0.00            
ATOM   1829  HE2 MET   127      95.956 113.306  63.329  1.00  0.00            
ATOM   1830  HE3 MET   127      96.960 114.642  62.741  1.00  0.00            
ATOM   1831  C   MET   127     100.798 111.586  62.695  1.00  0.00            
ATOM   1832  O   MET   127     101.812 111.913  62.019  1.00  0.00            
ATOM   1833  N   PRO   128      99.958 110.561  62.334  1.00  0.00            
ATOM   1834  CD  PRO   128      98.753 110.059  63.099  1.00  0.00            
ATOM   1835  HD1 PRO   128      97.886 110.668  62.840  1.00  0.00            
ATOM   1836  HD2 PRO   128      98.888 110.091  64.180  1.00  0.00            
ATOM   1837  CG  PRO   128      98.584 108.609  62.813  1.00  0.00            
ATOM   1838  HG1 PRO   128      97.555 108.255  62.745  1.00  0.00            
ATOM   1839  HG2 PRO   128      99.026 107.959  63.569  1.00  0.00            
ATOM   1840  CB  PRO   128      99.242 108.517  61.423  1.00  0.00            
ATOM   1841  HB1 PRO   128      98.609 108.856  60.604  1.00  0.00            
ATOM   1842  HB2 PRO   128      99.475 107.473  61.211  1.00  0.00            
ATOM   1843  CA  PRO   128     100.437 109.460  61.521  1.00  0.00            
ATOM   1844  HA  PRO   128     101.143 108.949  62.175  1.00  0.00            
ATOM   1845  C   PRO   128     101.051 109.801  60.178  1.00  0.00            
ATOM   1846  O   PRO   128     100.675 110.777  59.483  1.00  0.00            
ATOM   1847  N   SER   129     102.010 108.939  59.911  1.00  0.00            
ATOM   1848  H   SER   129     102.179 108.198  60.577  1.00  0.00            
ATOM   1849  CA  SER   129     102.834 108.843  58.726  1.00  0.00            
ATOM   1850  HA  SER   129     102.775 109.893  58.442  1.00  0.00            
ATOM   1851  CB  SER   129     104.248 108.376  58.963  1.00  0.00            
ATOM   1852  HB1 SER   129     104.654 108.142  57.979  1.00  0.00            
ATOM   1853  HB2 SER   129     104.333 107.502  59.609  1.00  0.00            
ATOM   1854  OG  SER   129     105.014 109.450  59.365  1.00  0.00            
ATOM   1855  HG  SER   129     105.909 109.127  59.493  1.00  0.00            
ATOM   1856  C   SER   129     102.203 108.102  57.529  1.00  0.00            
ATOM   1857  O   SER   129     101.460 107.138  57.707  1.00  0.00            
ATOM   1858  N   GLU   130     102.532 108.602  56.312  1.00  0.00            
ATOM   1859  H   GLU   130     103.071 109.452  56.232  1.00  0.00            
ATOM   1860  CA  GLU   130     102.187 108.054  55.012  1.00  0.00            
ATOM   1861  HA  GLU   130     101.416 107.284  55.044  1.00  0.00            
ATOM   1862  CB  GLU   130     101.619 109.131  54.089  1.00  0.00            
ATOM   1863  HB1 GLU   130     101.720 108.788  53.059  1.00  0.00            
ATOM   1864  HB2 GLU   130     102.277 109.994  54.188  1.00  0.00            
ATOM   1865  CG  GLU   130     100.173 109.380  54.545  1.00  0.00            
ATOM   1866  HG1 GLU   130     100.285 109.693  55.584  1.00  0.00            
ATOM   1867  HG2 GLU   130      99.661 108.419  54.524  1.00  0.00            
ATOM   1868  CD  GLU   130      99.562 110.568  53.690  1.00  0.00            
ATOM   1869  OE1 GLU   130     100.179 111.620  53.365  1.00  0.00            
ATOM   1870  OE2 GLU   130      98.308 110.526  53.425  1.00  0.00            
ATOM   1871  C   GLU   130     103.431 107.426  54.303  1.00  0.00            
ATOM   1872  O   GLU   130     104.473 108.043  54.343  1.00  0.00            
ATOM   1873  N   GLU   131     103.240 106.279  53.660  1.00  0.00            
ATOM   1874  H   GLU   131     102.296 105.946  53.522  1.00  0.00            
ATOM   1875  CA  GLU   131     104.344 105.729  52.848  1.00  0.00            
ATOM   1876  HA  GLU   131     105.192 105.869  53.519  1.00  0.00            
ATOM   1877  CB  GLU   131     104.178 104.241  52.620  1.00  0.00            
ATOM   1878  HB1 GLU   131     104.793 103.918  51.780  1.00  0.00            
ATOM   1879  HB2 GLU   131     103.147 103.924  52.469  1.00  0.00            
ATOM   1880  CG  GLU   131     104.479 103.394  53.860  1.00  0.00            
ATOM   1881  HG1 GLU   131     103.799 103.673  54.665  1.00  0.00            
ATOM   1882  HG2 GLU   131     105.480 103.696  54.168  1.00  0.00            
ATOM   1883  CD  GLU   131     104.429 101.883  53.613  1.00  0.00            
ATOM   1884  OE1 GLU   131     104.697 101.163  54.559  1.00  0.00            
ATOM   1885  OE2 GLU   131     104.030 101.401  52.524  1.00  0.00            
ATOM   1886  C   GLU   131     104.485 106.473  51.529  1.00  0.00            
ATOM   1887  O   GLU   131     103.470 106.812  50.846  1.00  0.00            
ATOM   1888  N   GLY   132     105.718 106.804  51.119  1.00  0.00            
ATOM   1889  H   GLY   132     106.517 106.572  51.691  1.00  0.00            
ATOM   1890  CA  GLY   132     105.915 107.530  49.793  1.00  0.00            
ATOM   1891  HA1 GLY   132     106.763 108.215  49.811  1.00  0.00            
ATOM   1892  HA2 GLY   132     104.958 108.011  49.593  1.00  0.00            
ATOM   1893  C   GLY   132     106.253 106.625  48.562  1.00  0.00            
ATOM   1894  O   GLY   132     106.449 105.384  48.726  1.00  0.00            
ATOM   1895  N   TYR   133     106.376 107.365  47.418  1.00  0.00            
ATOM   1896  H   TYR   133     106.396 108.375  47.428  1.00  0.00            
ATOM   1897  CA  TYR   133     106.566 106.775  46.100  1.00  0.00            
ATOM   1898  HA  TYR   133     105.617 106.279  45.895  1.00  0.00            
ATOM   1899  CB  TYR   133     106.658 107.918  45.065  1.00  0.00            
ATOM   1900  HB1 TYR   133     107.417 108.638  45.373  1.00  0.00            
ATOM   1901  HB2 TYR   133     105.681 108.376  44.906  1.00  0.00            
ATOM   1902  CG  TYR   133     107.199 107.561  43.732  1.00  0.00            
ATOM   1903  CD1 TYR   133     106.470 106.727  42.855  1.00  0.00            
ATOM   1904  HD1 TYR   133     105.410 106.569  42.990  1.00  0.00            
ATOM   1905  CE1 TYR   133     107.103 106.219  41.722  1.00  0.00            
ATOM   1906  HE1 TYR   133     106.539 105.603  41.037  1.00  0.00            
ATOM   1907  CZ  TYR   133     108.451 106.435  41.472  1.00  0.00            
ATOM   1908  OH  TYR   133     109.007 106.124  40.299  1.00  0.00            
ATOM   1909  HH  TYR   133     109.943 106.335  40.337  1.00  0.00            
ATOM   1910  CE2 TYR   133     109.195 107.191  42.361  1.00  0.00            
ATOM   1911  HE2 TYR   133     110.258 107.294  42.197  1.00  0.00            
ATOM   1912  CD2 TYR   133     108.569 107.803  43.483  1.00  0.00            
ATOM   1913  HD2 TYR   133     109.112 108.408  44.194  1.00  0.00            
ATOM   1914  C   TYR   133     107.711 105.719  46.111  1.00  0.00            
ATOM   1915  O   TYR   133     108.885 106.128  46.184  1.00  0.00            
ATOM   1916  N   GLN   134     107.373 104.429  45.984  1.00  0.00            
ATOM   1917  H   GLN   134     106.380 104.275  45.886  1.00  0.00            
ATOM   1918  CA  GLN   134     108.349 103.306  45.954  1.00  0.00            
ATOM   1919  HA  GLN   134     107.692 102.464  46.170  1.00  0.00            
ATOM   1920  CB  GLN   134     108.925 103.032  44.573  1.00  0.00            
ATOM   1921  HB1 GLN   134     109.568 102.162  44.712  1.00  0.00            
ATOM   1922  HB2 GLN   134     109.450 103.884  44.141  1.00  0.00            
ATOM   1923  CG  GLN   134     107.767 102.605  43.656  1.00  0.00            
ATOM   1924  HG1 GLN   134     107.045 103.420  43.609  1.00  0.00            
ATOM   1925  HG2 GLN   134     107.234 101.749  44.069  1.00  0.00            
ATOM   1926  CD  GLN   134     108.127 102.342  42.242  1.00  0.00            
ATOM   1927  OE1 GLN   134     109.202 101.933  41.902  1.00  0.00            
ATOM   1928  NE2 GLN   134     107.232 102.535  41.314  1.00  0.00            
ATOM   1929 HE21 GLN   134     106.267 102.783  41.478  1.00  0.00            
ATOM   1930 HE22 GLN   134     107.497 102.364  40.354  1.00  0.00            
ATOM   1931  C   GLN   134     109.386 103.254  47.059  1.00  0.00            
ATOM   1932  O   GLN   134     110.455 102.598  46.901  1.00  0.00            
ATOM   1933  N   ASP   135     109.104 103.805  48.266  1.00  0.00            
ATOM   1934  H   ASP   135     108.208 104.238  48.438  1.00  0.00            
ATOM   1935  CA  ASP   135     110.090 104.256  49.195  1.00  0.00            
ATOM   1936  HA  ASP   135     110.977 104.681  48.724  1.00  0.00            
ATOM   1937  CB  ASP   135     109.493 105.389  50.020  1.00  0.00            
ATOM   1938  HB1 ASP   135     108.589 105.085  50.546  1.00  0.00            
ATOM   1939  HB2 ASP   135     109.210 106.219  49.372  1.00  0.00            
ATOM   1940  CG  ASP   135     110.390 105.932  51.083  1.00  0.00            
ATOM   1941  OD1 ASP   135     110.022 106.079  52.246  1.00  0.00            
ATOM   1942  OD2 ASP   135     111.500 106.377  50.711  1.00  0.00            
ATOM   1943  C   ASP   135     110.608 103.051  50.063  1.00  0.00            
ATOM   1944  O   ASP   135     111.629 103.230  50.636  1.00  0.00            
ATOM   1945  N   TYR   136     109.961 101.890  49.913  1.00  0.00            
ATOM   1946  H   TYR   136     109.220 101.945  49.230  1.00  0.00            
ATOM   1947  CA  TYR   136     110.343 100.618  50.488  1.00  0.00            
ATOM   1948  HA  TYR   136     110.207 100.586  51.569  1.00  0.00            
ATOM   1949  CB  TYR   136     109.505  99.497  49.995  1.00  0.00            
ATOM   1950  HB1 TYR   136     109.554  99.438  48.907  1.00  0.00            
ATOM   1951  HB2 TYR   136     108.481  99.719  50.294  1.00  0.00            
ATOM   1952  CG  TYR   136     109.924  98.116  50.562  1.00  0.00            
ATOM   1953  CD1 TYR   136     109.334  97.803  51.801  1.00  0.00            
ATOM   1954  HD1 TYR   136     108.730  98.516  52.342  1.00  0.00            
ATOM   1955  CE1 TYR   136     109.785  96.681  52.508  1.00  0.00            
ATOM   1956  HE1 TYR   136     109.402  96.583  53.513  1.00  0.00            
ATOM   1957  CZ  TYR   136     110.750  95.815  51.939  1.00  0.00            
ATOM   1958  OH  TYR   136     111.166  94.708  52.644  1.00  0.00            
ATOM   1959  HH  TYR   136     111.756  94.232  52.056  1.00  0.00            
ATOM   1960  CE2 TYR   136     111.182  96.070  50.590  1.00  0.00            
ATOM   1961  HE2 TYR   136     111.996  95.488  50.183  1.00  0.00            
ATOM   1962  CD2 TYR   136     110.683  97.157  49.924  1.00  0.00            
ATOM   1963  HD2 TYR   136     110.998  97.388  48.917  1.00  0.00            
ATOM   1964  C   TYR   136     111.856 100.195  50.373  1.00  0.00            
ATOM   1965  O   TYR   136     112.393 100.302  49.269  1.00  0.00            
ATOM   1966  N   GLU   137     112.455  99.883  51.529  1.00  0.00            
ATOM   1967  H   GLU   137     111.883  99.880  52.361  1.00  0.00            
ATOM   1968  CA  GLU   137     113.906  99.625  51.741  1.00  0.00            
ATOM   1969  HA  GLU   137     114.440  99.794  50.806  1.00  0.00            
ATOM   1970  CB  GLU   137     114.454 100.595  52.871  1.00  0.00            
ATOM   1971  HB1 GLU   137     113.801 100.507  53.739  1.00  0.00            
ATOM   1972  HB2 GLU   137     114.267 101.623  52.562  1.00  0.00            
ATOM   1973  CG  GLU   137     115.951 100.453  53.291  1.00  0.00            
ATOM   1974  HG1 GLU   137     115.939  99.584  53.949  1.00  0.00            
ATOM   1975  HG2 GLU   137     116.221 101.318  53.896  1.00  0.00            
ATOM   1976  CD  GLU   137     116.865 100.404  52.021  1.00  0.00            
ATOM   1977  OE1 GLU   137     118.022  99.990  52.295  1.00  0.00            
ATOM   1978  OE2 GLU   137     116.550 100.975  50.990  1.00  0.00            
ATOM   1979  C   GLU   137     114.127  98.134  52.002  1.00  0.00            
ATOM   1980  O   GLU   137     113.713  97.670  53.065  1.00  0.00            
ATOM   1981  N   PRO   138     114.709  97.351  51.077  1.00  0.00            
ATOM   1982  CD  PRO   138     115.160  97.879  49.792  1.00  0.00            
ATOM   1983  HD1 PRO   138     116.228  98.049  49.931  1.00  0.00            
ATOM   1984  HD2 PRO   138     114.614  98.733  49.390  1.00  0.00            
ATOM   1985  CG  PRO   138     114.936  96.704  48.870  1.00  0.00            
ATOM   1986  HG1 PRO   138     115.503  96.796  47.944  1.00  0.00            
ATOM   1987  HG2 PRO   138     113.869  96.553  48.709  1.00  0.00            
ATOM   1988  CB  PRO   138     115.312  95.478  49.696  1.00  0.00            
ATOM   1989  HB1 PRO   138     116.385  95.320  49.593  1.00  0.00            
ATOM   1990  HB2 PRO   138     114.778  94.566  49.428  1.00  0.00            
ATOM   1991  CA  PRO   138     114.936  95.918  51.143  1.00  0.00            
ATOM   1992  HA  PRO   138     113.939  95.542  51.372  1.00  0.00            
ATOM   1993  C   PRO   138     116.000  95.476  52.159  1.00  0.00            
ATOM   1994  O   PRO   138     117.003  96.099  52.460  1.00  0.00            
ATOM   1995  N   GLU   139     115.811  94.353  52.714  1.00  0.00            
ATOM   1996  H   GLU   139     114.916  93.956  52.466  1.00  0.00            
ATOM   1997  CA  GLU   139     116.691  93.547  53.559  1.00  0.00            
ATOM   1998  HA  GLU   139     116.938  94.120  54.453  1.00  0.00            
ATOM   1999  CB  GLU   139     115.903  92.292  53.961  1.00  0.00            
ATOM   2000  HB1 GLU   139     114.882  92.512  54.274  1.00  0.00            
ATOM   2001  HB2 GLU   139     116.323  91.993  54.921  1.00  0.00            
ATOM   2002  CG  GLU   139     116.068  91.156  52.969  1.00  0.00            
ATOM   2003  HG1 GLU   139     117.123  90.942  52.798  1.00  0.00            
ATOM   2004  HG2 GLU   139     115.604  91.480  52.038  1.00  0.00            
ATOM   2005  CD  GLU   139     115.408  89.995  53.599  1.00  0.00            
ATOM   2006  OE1 GLU   139     114.334  89.593  53.134  1.00  0.00            
ATOM   2007  OE2 GLU   139     115.950  89.614  54.698  1.00  0.00            
ATOM   2008  C   GLU   139     118.121  93.433  53.008  1.00  0.00            
ATOM   2009  O   GLU   139     118.361  93.320  51.845  1.00  0.00            
ATOM   2010  N   ALA   140     119.043  93.453  53.942  1.00  0.00            
ATOM   2011  H   ALA   140     118.845  93.469  54.932  1.00  0.00            
ATOM   2012  CA  ALA   140     120.481  93.655  53.707  1.00  0.00            
ATOM   2013  HA  ALA   140     120.802  93.210  52.765  1.00  0.00            
ATOM   2014  CB  ALA   140     120.813  95.166  53.441  1.00  0.00            
ATOM   2015  HB1 ALA   140     121.899  95.069  53.446  1.00  0.00            
ATOM   2016  HB2 ALA   140     120.390  95.587  52.529  1.00  0.00            
ATOM   2017  HB3 ALA   140     120.576  95.777  54.313  1.00  0.00            
ATOM   2018  C   ALA   140     121.277  93.065  54.870  1.00  0.00            
ATOM   2019  OC1 ALA   140     121.835  91.894  54.706  1.00  0.00            
ATOM   2020  OC2 ALA   140     121.192  93.567  56.027  1.00  0.00            
TER
ENDMDL
