# Supplementary material for: Impact of Phosphorylation on the Physiological Form of Human alpha-Synuclein in Aqueous Solution
Source: J Chem Inf Model. 2024 Oct 28;64(21):8215–26. doi: 10.1021/acs.jcim.4c01172 (PMC11558680; doi:10.1021/acs.jcim.4c01172)
Supplement: Supplementary file 2 — ci4c01172_si_003.zip [file ci4c01172_si_003.zip › AS/AS_21.pdb]

REMARK    GENERATED BY TRJCONV
TITLE     MDANALYSIS FRAME 0: Created by PDBWriter in water
REMARK    THIS IS A SIMULATION BOX
CRYST1  137.449  137.449  140.588  60.74  60.74  90.00 P 1           1
MODEL        1
ATOM      1  CH3 ACE     0     110.085  86.388  51.219  1.00  0.00            
ATOM      2 HH31 ACE     0     110.946  86.381  50.550  1.00  0.00            
ATOM      3 HH32 ACE     0     109.829  85.339  51.371  1.00  0.00            
ATOM      4 HH33 ACE     0     109.200  86.875  50.809  1.00  0.00            
ATOM      5  C   ACE     0     110.294  87.073  52.555  1.00  0.00            
ATOM      6  O   ACE     0     109.348  87.531  53.267  1.00  0.00            
ATOM      7  N   MET     1     111.545  87.117  53.013  1.00  0.00            
ATOM      8  H   MET     1     112.213  86.492  52.586  1.00  0.00            
ATOM      9  CA  MET     1     111.934  87.594  54.356  1.00  0.00            
ATOM     10  HA  MET     1     111.103  87.413  55.038  1.00  0.00            
ATOM     11  CB  MET     1     113.187  86.884  54.806  1.00  0.00            
ATOM     12  HB1 MET     1     114.001  87.574  54.579  1.00  0.00            
ATOM     13  HB2 MET     1     113.359  86.036  54.143  1.00  0.00            
ATOM     14  CG  MET     1     113.234  86.560  56.280  1.00  0.00            
ATOM     15  HG1 MET     1     113.139  87.470  56.873  1.00  0.00            
ATOM     16  HG2 MET     1     114.207  86.254  56.665  1.00  0.00            
ATOM     17  SD  MET     1     111.957  85.446  56.835  1.00  0.00            
ATOM     18  CE  MET     1     112.356  84.102  55.797  1.00  0.00            
ATOM     19  HE1 MET     1     113.392  83.862  56.037  1.00  0.00            
ATOM     20  HE2 MET     1     111.755  83.238  56.079  1.00  0.00            
ATOM     21  HE3 MET     1     112.168  84.358  54.754  1.00  0.00            
ATOM     22  C   MET     1     112.179  89.095  54.475  1.00  0.00            
ATOM     23  O   MET     1     111.775  89.624  55.527  1.00  0.00            
ATOM     24  N   ASP     2     112.622  89.819  53.420  1.00  0.00            
ATOM     25  H   ASP     2     112.953  89.266  52.642  1.00  0.00            
ATOM     26  CA  ASP     2     112.791  91.271  53.476  1.00  0.00            
ATOM     27  HA  ASP     2     113.236  91.494  54.446  1.00  0.00            
ATOM     28  CB  ASP     2     113.708  91.904  52.394  1.00  0.00            
ATOM     29  HB1 ASP     2     113.618  92.989  52.351  1.00  0.00            
ATOM     30  HB2 ASP     2     113.430  91.477  51.430  1.00  0.00            
ATOM     31  CG  ASP     2     115.180  91.692  52.498  1.00  0.00            
ATOM     32  OD1 ASP     2     115.949  92.226  51.652  1.00  0.00            
ATOM     33  OD2 ASP     2     115.599  90.988  53.436  1.00  0.00            
ATOM     34  C   ASP     2     111.488  91.924  53.726  1.00  0.00            
ATOM     35  O   ASP     2     111.310  92.693  54.647  1.00  0.00            
ATOM     36  N   VAL     3     110.493  91.626  52.915  1.00  0.00            
ATOM     37  H   VAL     3     110.681  91.005  52.141  1.00  0.00            
ATOM     38  CA  VAL     3     109.146  92.137  53.060  1.00  0.00            
ATOM     39  HA  VAL     3     109.317  93.214  53.053  1.00  0.00            
ATOM     40  CB  VAL     3     108.255  91.732  51.844  1.00  0.00            
ATOM     41  HB  VAL     3     107.312  92.241  52.046  1.00  0.00            
ATOM     42  CG1 VAL     3     108.745  92.250  50.475  1.00  0.00            
ATOM     43 HG11 VAL     3     109.421  93.087  50.650  1.00  0.00            
ATOM     44 HG12 VAL     3     109.233  91.481  49.875  1.00  0.00            
ATOM     45 HG13 VAL     3     107.884  92.568  49.888  1.00  0.00            
ATOM     46  CG2 VAL     3     107.921  90.326  51.681  1.00  0.00            
ATOM     47 HG21 VAL     3     107.186  89.990  52.412  1.00  0.00            
ATOM     48 HG22 VAL     3     107.438  90.115  50.727  1.00  0.00            
ATOM     49 HG23 VAL     3     108.864  89.807  51.852  1.00  0.00            
ATOM     50  C   VAL     3     108.487  91.761  54.438  1.00  0.00            
ATOM     51  O   VAL     3     107.644  92.561  54.863  1.00  0.00            
ATOM     52  N   PHE     4     108.931  90.654  55.074  1.00  0.00            
ATOM     53  H   PHE     4     109.590  90.116  54.530  1.00  0.00            
ATOM     54  CA  PHE     4     108.529  90.094  56.392  1.00  0.00            
ATOM     55  HA  PHE     4     107.459  90.111  56.601  1.00  0.00            
ATOM     56  CB  PHE     4     108.888  88.641  56.365  1.00  0.00            
ATOM     57  HB1 PHE     4     109.918  88.435  56.074  1.00  0.00            
ATOM     58  HB2 PHE     4     108.216  88.191  55.635  1.00  0.00            
ATOM     59  CG  PHE     4     108.545  88.163  57.751  1.00  0.00            
ATOM     60  CD1 PHE     4     109.586  87.746  58.612  1.00  0.00            
ATOM     61  HD1 PHE     4     110.616  87.855  58.307  1.00  0.00            
ATOM     62  CE1 PHE     4     109.277  87.372  59.918  1.00  0.00            
ATOM     63  HE1 PHE     4     110.122  87.092  60.530  1.00  0.00            
ATOM     64  CZ  PHE     4     107.948  87.146  60.272  1.00  0.00            
ATOM     65  HZ  PHE     4     107.789  86.753  61.266  1.00  0.00            
ATOM     66  CE2 PHE     4     106.931  87.592  59.480  1.00  0.00            
ATOM     67  HE2 PHE     4     105.929  87.567  59.884  1.00  0.00            
ATOM     68  CD2 PHE     4     107.241  88.151  58.219  1.00  0.00            
ATOM     69  HD2 PHE     4     106.456  88.498  57.564  1.00  0.00            
ATOM     70  C   PHE     4     109.173  90.880  57.527  1.00  0.00            
ATOM     71  O   PHE     4     108.382  91.291  58.366  1.00  0.00            
ATOM     72  N   MET     5     110.535  91.088  57.573  1.00  0.00            
ATOM     73  H   MET     5     111.100  90.638  56.866  1.00  0.00            
ATOM     74  CA  MET     5     111.169  91.848  58.673  1.00  0.00            
ATOM     75  HA  MET     5     110.746  91.646  59.657  1.00  0.00            
ATOM     76  CB  MET     5     112.693  91.581  58.542  1.00  0.00            
ATOM     77  HB1 MET     5     113.235  92.351  59.091  1.00  0.00            
ATOM     78  HB2 MET     5     112.947  91.687  57.487  1.00  0.00            
ATOM     79  CG  MET     5     113.158  90.145  59.055  1.00  0.00            
ATOM     80  HG1 MET     5     114.236  90.210  58.908  1.00  0.00            
ATOM     81  HG2 MET     5     112.719  89.373  58.423  1.00  0.00            
ATOM     82  SD  MET     5     112.881  89.835  60.821  1.00  0.00            
ATOM     83  CE  MET     5     114.465  88.914  61.033  1.00  0.00            
ATOM     84  HE1 MET     5     114.310  88.108  60.316  1.00  0.00            
ATOM     85  HE2 MET     5     115.311  89.529  60.727  1.00  0.00            
ATOM     86  HE3 MET     5     114.448  88.468  62.028  1.00  0.00            
ATOM     87  C   MET     5     110.906  93.356  58.535  1.00  0.00            
ATOM     88  O   MET     5     110.540  93.965  59.562  1.00  0.00            
ATOM     89  N   LYS     6     110.879  93.979  57.348  1.00  0.00            
ATOM     90  H   LYS     6     111.076  93.471  56.498  1.00  0.00            
ATOM     91  CA  LYS     6     110.381  95.337  57.233  1.00  0.00            
ATOM     92  HA  LYS     6     111.002  96.004  57.831  1.00  0.00            
ATOM     93  CB  LYS     6     110.629  95.750  55.713  1.00  0.00            
ATOM     94  HB1 LYS     6     110.097  95.213  54.927  1.00  0.00            
ATOM     95  HB2 LYS     6     111.694  95.728  55.478  1.00  0.00            
ATOM     96  CG  LYS     6     110.296  97.275  55.661  1.00  0.00            
ATOM     97  HG1 LYS     6     110.841  97.717  56.495  1.00  0.00            
ATOM     98  HG2 LYS     6     109.229  97.445  55.802  1.00  0.00            
ATOM     99  CD  LYS     6     110.712  98.002  54.407  1.00  0.00            
ATOM    100  HD1 LYS     6     110.179  97.635  53.530  1.00  0.00            
ATOM    101  HD2 LYS     6     111.798  97.928  54.362  1.00  0.00            
ATOM    102  CE  LYS     6     110.376  99.492  54.610  1.00  0.00            
ATOM    103  HE1 LYS     6     111.281  99.991  54.957  1.00  0.00            
ATOM    104  HE2 LYS     6     109.607  99.581  55.378  1.00  0.00            
ATOM    105  NZ  LYS     6     109.943 100.086  53.379  1.00  0.00            
ATOM    106  HZ1 LYS     6     110.630  99.923  52.657  1.00  0.00            
ATOM    107  HZ2 LYS     6     109.046  99.676  53.158  1.00  0.00            
ATOM    108  HZ3 LYS     6     109.708 101.062  53.489  1.00  0.00            
ATOM    109  C   LYS     6     108.941  95.536  57.696  1.00  0.00            
ATOM    110  O   LYS     6     108.666  96.530  58.367  1.00  0.00            
ATOM    111  N   GLY     7     108.077  94.492  57.496  1.00  0.00            
ATOM    112  H   GLY     7     108.401  93.801  56.835  1.00  0.00            
ATOM    113  CA  GLY     7     106.709  94.510  58.101  1.00  0.00            
ATOM    114  HA1 GLY     7     106.157  93.656  57.707  1.00  0.00            
ATOM    115  HA2 GLY     7     106.181  95.454  57.969  1.00  0.00            
ATOM    116  C   GLY     7     106.591  94.208  59.612  1.00  0.00            
ATOM    117  O   GLY     7     105.820  94.895  60.233  1.00  0.00            
ATOM    118  N   LEU     8     107.390  93.388  60.208  1.00  0.00            
ATOM    119  H   LEU     8     107.955  92.730  59.691  1.00  0.00            
ATOM    120  CA  LEU     8     107.710  93.469  61.665  1.00  0.00            
ATOM    121  HA  LEU     8     106.737  93.501  62.155  1.00  0.00            
ATOM    122  CB  LEU     8     108.592  92.258  62.043  1.00  0.00            
ATOM    123  HB1 LEU     8     109.051  92.385  63.023  1.00  0.00            
ATOM    124  HB2 LEU     8     109.378  92.085  61.308  1.00  0.00            
ATOM    125  CG  LEU     8     107.813  90.919  62.138  1.00  0.00            
ATOM    126  HG  LEU     8     107.330  90.697  61.187  1.00  0.00            
ATOM    127  CD1 LEU     8     108.842  89.840  62.594  1.00  0.00            
ATOM    128 HD11 LEU     8     109.655  90.010  61.889  1.00  0.00            
ATOM    129 HD12 LEU     8     109.270  90.039  63.577  1.00  0.00            
ATOM    130 HD13 LEU     8     108.430  88.841  62.454  1.00  0.00            
ATOM    131  CD2 LEU     8     106.743  91.042  63.271  1.00  0.00            
ATOM    132 HD21 LEU     8     106.109  91.895  63.029  1.00  0.00            
ATOM    133 HD22 LEU     8     106.143  90.144  63.414  1.00  0.00            
ATOM    134 HD23 LEU     8     107.277  91.247  64.199  1.00  0.00            
ATOM    135  C   LEU     8     108.219  94.784  62.207  1.00  0.00            
ATOM    136  O   LEU     8     107.685  95.268  63.160  1.00  0.00            
ATOM    137  N   SER     9     109.110  95.411  61.491  1.00  0.00            
ATOM    138  H   SER     9     109.481  94.869  60.724  1.00  0.00            
ATOM    139  CA  SER     9     109.604  96.825  61.799  1.00  0.00            
ATOM    140  HA  SER     9     109.943  96.737  62.831  1.00  0.00            
ATOM    141  CB  SER     9     110.842  97.171  60.948  1.00  0.00            
ATOM    142  HB1 SER     9     110.608  97.261  59.887  1.00  0.00            
ATOM    143  HB2 SER     9     111.553  96.346  60.998  1.00  0.00            
ATOM    144  OG  SER     9     111.483  98.422  61.263  1.00  0.00            
ATOM    145  HG  SER     9     112.420  98.387  61.056  1.00  0.00            
ATOM    146  C   SER     9     108.561  97.941  61.590  1.00  0.00            
ATOM    147  O   SER     9     108.420  98.906  62.407  1.00  0.00            
ATOM    148  N   LYS    10     107.770  97.843  60.560  1.00  0.00            
ATOM    149  H   LYS    10     108.051  97.207  59.828  1.00  0.00            
ATOM    150  CA  LYS    10     106.455  98.488  60.409  1.00  0.00            
ATOM    151  HA  LYS    10     106.578  99.571  60.367  1.00  0.00            
ATOM    152  CB  LYS    10     105.632  98.158  59.118  1.00  0.00            
ATOM    153  HB1 LYS    10     104.617  98.507  59.307  1.00  0.00            
ATOM    154  HB2 LYS    10     105.592  97.075  59.007  1.00  0.00            
ATOM    155  CG  LYS    10     106.174  98.750  57.783  1.00  0.00            
ATOM    156  HG1 LYS    10     107.258  98.646  57.725  1.00  0.00            
ATOM    157  HG2 LYS    10     105.914  99.801  57.658  1.00  0.00            
ATOM    158  CD  LYS    10     105.530  97.956  56.639  1.00  0.00            
ATOM    159  HD1 LYS    10     105.806  96.907  56.743  1.00  0.00            
ATOM    160  HD2 LYS    10     105.977  98.361  55.731  1.00  0.00            
ATOM    161  CE  LYS    10     104.058  98.158  56.463  1.00  0.00            
ATOM    162  HE1 LYS    10     104.040  99.242  56.356  1.00  0.00            
ATOM    163  HE2 LYS    10     103.486  97.961  57.369  1.00  0.00            
ATOM    164  NZ  LYS    10     103.480  97.325  55.380  1.00  0.00            
ATOM    165  HZ1 LYS    10     102.541  97.627  55.165  1.00  0.00            
ATOM    166  HZ2 LYS    10     104.041  97.337  54.540  1.00  0.00            
ATOM    167  HZ3 LYS    10     103.515  96.369  55.705  1.00  0.00            
ATOM    168  C   LYS    10     105.512  98.257  61.608  1.00  0.00            
ATOM    169  O   LYS    10     105.128  99.222  62.236  1.00  0.00            
ATOM    170  N   ALA    11     105.104  97.044  61.914  1.00  0.00            
ATOM    171  H   ALA    11     105.343  96.316  61.256  1.00  0.00            
ATOM    172  CA  ALA    11     104.255  96.773  63.062  1.00  0.00            
ATOM    173  HA  ALA    11     103.325  97.342  63.051  1.00  0.00            
ATOM    174  CB  ALA    11     103.939  95.290  62.990  1.00  0.00            
ATOM    175  HB1 ALA    11     103.302  95.091  62.128  1.00  0.00            
ATOM    176  HB2 ALA    11     104.884  94.772  62.826  1.00  0.00            
ATOM    177  HB3 ALA    11     103.507  94.986  63.943  1.00  0.00            
ATOM    178  C   ALA    11     104.773  97.137  64.462  1.00  0.00            
ATOM    179  O   ALA    11     104.023  97.734  65.222  1.00  0.00            
ATOM    180  N   LYS    12     106.088  96.934  64.732  1.00  0.00            
ATOM    181  H   LYS    12     106.573  96.244  64.176  1.00  0.00            
ATOM    182  CA  LYS    12     106.744  97.464  65.923  1.00  0.00            
ATOM    183  HA  LYS    12     106.207  96.943  66.716  1.00  0.00            
ATOM    184  CB  LYS    12     108.223  96.955  65.861  1.00  0.00            
ATOM    185  HB1 LYS    12     108.882  97.501  66.536  1.00  0.00            
ATOM    186  HB2 LYS    12     108.672  97.033  64.871  1.00  0.00            
ATOM    187  CG  LYS    12     108.453  95.501  66.233  1.00  0.00            
ATOM    188  HG1 LYS    12     107.622  94.979  65.758  1.00  0.00            
ATOM    189  HG2 LYS    12     108.200  95.265  67.266  1.00  0.00            
ATOM    190  CD  LYS    12     109.817  94.895  65.920  1.00  0.00            
ATOM    191  HD1 LYS    12     110.460  95.576  66.477  1.00  0.00            
ATOM    192  HD2 LYS    12     110.111  95.108  64.892  1.00  0.00            
ATOM    193  CE  LYS    12     110.150  93.463  66.410  1.00  0.00            
ATOM    194  HE1 LYS    12     111.131  93.143  66.058  1.00  0.00            
ATOM    195  HE2 LYS    12     109.301  92.925  65.989  1.00  0.00            
ATOM    196  NZ  LYS    12     110.090  93.365  67.860  1.00  0.00            
ATOM    197  HZ1 LYS    12     110.417  92.424  68.027  1.00  0.00            
ATOM    198  HZ2 LYS    12     110.677  94.048  68.315  1.00  0.00            
ATOM    199  HZ3 LYS    12     109.156  93.373  68.246  1.00  0.00            
ATOM    200  C   LYS    12     106.583  99.052  66.002  1.00  0.00            
ATOM    201  O   LYS    12     106.413  99.575  67.092  1.00  0.00            
ATOM    202  N   GLU    13     106.676  99.775  64.914  1.00  0.00            
ATOM    203  H   GLU    13     106.769  99.318  64.018  1.00  0.00            
ATOM    204  CA  GLU    13     106.576 101.267  64.748  1.00  0.00            
ATOM    205  HA  GLU    13     107.065 101.717  65.612  1.00  0.00            
ATOM    206  CB  GLU    13     107.347 101.938  63.566  1.00  0.00            
ATOM    207  HB1 GLU    13     106.666 101.956  62.714  1.00  0.00            
ATOM    208  HB2 GLU    13     108.253 101.388  63.311  1.00  0.00            
ATOM    209  CG  GLU    13     107.586 103.428  63.860  1.00  0.00            
ATOM    210  HG1 GLU    13     107.888 103.600  64.893  1.00  0.00            
ATOM    211  HG2 GLU    13     106.654 103.991  63.806  1.00  0.00            
ATOM    212  CD  GLU    13     108.493 104.100  62.886  1.00  0.00            
ATOM    213  OE1 GLU    13     109.026 103.463  61.998  1.00  0.00            
ATOM    214  OE2 GLU    13     108.637 105.320  63.090  1.00  0.00            
ATOM    215  C   GLU    13     105.133 101.775  64.902  1.00  0.00            
ATOM    216  O   GLU    13     105.005 102.866  65.456  1.00  0.00            
ATOM    217  N   GLY    14     104.058 100.996  64.515  1.00  0.00            
ATOM    218  H   GLY    14     104.233 100.158  63.979  1.00  0.00            
ATOM    219  CA  GLY    14     102.700 101.263  64.945  1.00  0.00            
ATOM    220  HA1 GLY    14     102.660 102.347  65.053  1.00  0.00            
ATOM    221  HA2 GLY    14     102.545 100.861  65.946  1.00  0.00            
ATOM    222  C   GLY    14     101.594 100.651  63.988  1.00  0.00            
ATOM    223  O   GLY    14     101.842 100.277  62.826  1.00  0.00            
ATOM    224  N   VAL    15     100.313 100.669  64.409  1.00  0.00            
ATOM    225  H   VAL    15     100.175 101.102  65.310  1.00  0.00            
ATOM    226  CA  VAL    15      99.140 100.465  63.560  1.00  0.00            
ATOM    227  HA  VAL    15      99.232  99.442  63.198  1.00  0.00            
ATOM    228  CB  VAL    15      97.828 100.420  64.462  1.00  0.00            
ATOM    229  HB  VAL    15      98.122 100.106  65.463  1.00  0.00            
ATOM    230  CG1 VAL    15      97.219 101.824  64.538  1.00  0.00            
ATOM    231 HG11 VAL    15      96.357 101.823  65.205  1.00  0.00            
ATOM    232 HG12 VAL    15      97.998 102.457  64.963  1.00  0.00            
ATOM    233 HG13 VAL    15      96.942 102.148  63.535  1.00  0.00            
ATOM    234  CG2 VAL    15      96.759  99.450  63.839  1.00  0.00            
ATOM    235 HG21 VAL    15      96.026  99.278  64.628  1.00  0.00            
ATOM    236 HG22 VAL    15      96.315  99.864  62.934  1.00  0.00            
ATOM    237 HG23 VAL    15      97.194  98.457  63.719  1.00  0.00            
ATOM    238  C   VAL    15      98.996 101.344  62.302  1.00  0.00            
ATOM    239  O   VAL    15      98.598 100.794  61.262  1.00  0.00            
ATOM    240  N   VAL    16      99.495 102.590  62.309  1.00  0.00            
ATOM    241  H   VAL    16      99.781 103.056  63.158  1.00  0.00            
ATOM    242  CA  VAL    16      99.609 103.391  61.101  1.00  0.00            
ATOM    243  HA  VAL    16      98.756 103.387  60.422  1.00  0.00            
ATOM    244  CB  VAL    16      99.911 104.804  61.439  1.00  0.00            
ATOM    245  HB  VAL    16     100.595 104.846  62.286  1.00  0.00            
ATOM    246  CG1 VAL    16     100.420 105.648  60.304  1.00  0.00            
ATOM    247 HG11 VAL    16     101.479 105.423  60.179  1.00  0.00            
ATOM    248 HG12 VAL    16      99.858 105.476  59.386  1.00  0.00            
ATOM    249 HG13 VAL    16     100.272 106.685  60.604  1.00  0.00            
ATOM    250  CG2 VAL    16      98.624 105.514  61.886  1.00  0.00            
ATOM    251 HG21 VAL    16      98.969 106.353  62.490  1.00  0.00            
ATOM    252 HG22 VAL    16      98.091 105.946  61.040  1.00  0.00            
ATOM    253 HG23 VAL    16      97.899 104.839  62.341  1.00  0.00            
ATOM    254  C   VAL    16     100.681 102.840  60.177  1.00  0.00            
ATOM    255  O   VAL    16     100.304 102.494  59.074  1.00  0.00            
ATOM    256  N   ALA    17     101.969 102.729  60.590  1.00  0.00            
ATOM    257  H   ALA    17     102.145 103.028  61.538  1.00  0.00            
ATOM    258  CA  ALA    17     102.975 102.195  59.829  1.00  0.00            
ATOM    259  HA  ALA    17     103.051 102.838  58.952  1.00  0.00            
ATOM    260  CB  ALA    17     104.269 102.229  60.633  1.00  0.00            
ATOM    261  HB1 ALA    17     105.003 101.605  60.123  1.00  0.00            
ATOM    262  HB2 ALA    17     104.550 103.280  60.703  1.00  0.00            
ATOM    263  HB3 ALA    17     104.084 101.909  61.658  1.00  0.00            
ATOM    264  C   ALA    17     102.667 100.775  59.270  1.00  0.00            
ATOM    265  O   ALA    17     102.741 100.647  58.031  1.00  0.00            
ATOM    266  N   ALA    18     102.177  99.794  60.114  1.00  0.00            
ATOM    267  H   ALA    18     102.057 100.041  61.086  1.00  0.00            
ATOM    268  CA  ALA    18     101.707  98.472  59.744  1.00  0.00            
ATOM    269  HA  ALA    18     102.567  97.842  59.516  1.00  0.00            
ATOM    270  CB  ALA    18     100.978  97.824  60.931  1.00  0.00            
ATOM    271  HB1 ALA    18     101.628  97.319  61.644  1.00  0.00            
ATOM    272  HB2 ALA    18     100.405  98.582  61.465  1.00  0.00            
ATOM    273  HB3 ALA    18     100.289  97.077  60.536  1.00  0.00            
ATOM    274  C   ALA    18     100.718  98.405  58.533  1.00  0.00            
ATOM    275  O   ALA    18     100.807  97.437  57.855  1.00  0.00            
ATOM    276  N   ALA    19      99.798  99.363  58.296  1.00  0.00            
ATOM    277  H   ALA    19      99.824 100.239  58.798  1.00  0.00            
ATOM    278  CA  ALA    19      98.839  99.356  57.211  1.00  0.00            
ATOM    279  HA  ALA    19      98.722  98.275  57.127  1.00  0.00            
ATOM    280  CB  ALA    19      97.491  99.909  57.673  1.00  0.00            
ATOM    281  HB1 ALA    19      96.753  99.796  56.879  1.00  0.00            
ATOM    282  HB2 ALA    19      97.197  99.271  58.506  1.00  0.00            
ATOM    283  HB3 ALA    19      97.613 100.932  58.031  1.00  0.00            
ATOM    284  C   ALA    19      99.332  99.993  55.898  1.00  0.00            
ATOM    285  O   ALA    19      98.763  99.751  54.813  1.00  0.00            
ATOM    286  N   GLU    20     100.399 100.825  55.948  1.00  0.00            
ATOM    287  H   GLU    20     100.791 100.931  56.873  1.00  0.00            
ATOM    288  CA  GLU    20     100.868 101.613  54.758  1.00  0.00            
ATOM    289  HA  GLU    20     100.047 102.292  54.524  1.00  0.00            
ATOM    290  CB  GLU    20     102.061 102.535  55.126  1.00  0.00            
ATOM    291  HB1 GLU    20     102.599 102.912  54.255  1.00  0.00            
ATOM    292  HB2 GLU    20     102.778 102.080  55.809  1.00  0.00            
ATOM    293  CG  GLU    20     101.463 103.825  55.637  1.00  0.00            
ATOM    294  HG1 GLU    20     102.220 104.600  55.765  1.00  0.00            
ATOM    295  HG2 GLU    20     101.111 103.649  56.654  1.00  0.00            
ATOM    296  CD  GLU    20     100.299 104.525  54.825  1.00  0.00            
ATOM    297  OE1 GLU    20     100.013 104.199  53.670  1.00  0.00            
ATOM    298  OE2 GLU    20      99.706 105.514  55.393  1.00  0.00            
ATOM    299  C   GLU    20     101.222 100.724  53.548  1.00  0.00            
ATOM    300  O   GLU    20     102.068  99.818  53.577  1.00  0.00            
ATOM    301  N   LYS    21     100.296 100.801  52.612  1.00  0.00            
ATOM    302  H   LYS    21      99.502 101.382  52.840  1.00  0.00            
ATOM    303  CA  LYS    21     100.246 100.118  51.291  1.00  0.00            
ATOM    304  HA  LYS    21      99.509 100.642  50.682  1.00  0.00            
ATOM    305  CB  LYS    21     101.441 100.401  50.473  1.00  0.00            
ATOM    306  HB1 LYS    21     101.299  99.962  49.486  1.00  0.00            
ATOM    307  HB2 LYS    21     102.265  99.833  50.905  1.00  0.00            
ATOM    308  CG  LYS    21     101.725 101.919  50.375  1.00  0.00            
ATOM    309  HG1 LYS    21     101.975 102.359  51.340  1.00  0.00            
ATOM    310  HG2 LYS    21     100.896 102.526  50.009  1.00  0.00            
ATOM    311  CD  LYS    21     102.892 102.269  49.514  1.00  0.00            
ATOM    312  HD1 LYS    21     102.650 101.841  48.542  1.00  0.00            
ATOM    313  HD2 LYS    21     103.746 101.759  49.958  1.00  0.00            
ATOM    314  CE  LYS    21     103.191 103.818  49.373  1.00  0.00            
ATOM    315  HE1 LYS    21     103.475 104.193  50.356  1.00  0.00            
ATOM    316  HE2 LYS    21     102.307 104.298  48.953  1.00  0.00            
ATOM    317  NZ  LYS    21     104.339 104.022  48.450  1.00  0.00            
ATOM    318  HZ1 LYS    21     105.209 103.899  48.948  1.00  0.00            
ATOM    319  HZ2 LYS    21     104.343 103.392  47.661  1.00  0.00            
ATOM    320  HZ3 LYS    21     104.367 104.977  48.122  1.00  0.00            
ATOM    321  C   LYS    21      99.716  98.690  51.421  1.00  0.00            
ATOM    322  O   LYS    21      99.108  98.175  50.502  1.00  0.00            
ATOM    323  N   THR    22      99.846  98.038  52.587  1.00  0.00            
ATOM    324  H   THR    22      99.995  98.539  53.451  1.00  0.00            
ATOM    325  CA  THR    22      99.655  96.597  52.849  1.00  0.00            
ATOM    326  HA  THR    22     100.509  96.052  52.447  1.00  0.00            
ATOM    327  CB  THR    22      99.607  96.483  54.425  1.00  0.00            
ATOM    328  HB  THR    22      98.636  96.920  54.657  1.00  0.00            
ATOM    329  CG2 THR    22      99.682  95.138  55.105  1.00  0.00            
ATOM    330 HG21 THR    22     100.666  94.678  55.018  1.00  0.00            
ATOM    331 HG22 THR    22      99.404  95.225  56.156  1.00  0.00            
ATOM    332 HG23 THR    22      98.997  94.436  54.629  1.00  0.00            
ATOM    333  OG1 THR    22     100.653  97.275  55.025  1.00  0.00            
ATOM    334  HG1 THR    22     100.282  97.484  55.885  1.00  0.00            
ATOM    335  C   THR    22      98.371  95.947  52.276  1.00  0.00            
ATOM    336  O   THR    22      98.351  94.862  51.692  1.00  0.00            
ATOM    337  N   LYS    23      97.191  96.606  52.462  1.00  0.00            
ATOM    338  H   LYS    23      97.227  97.567  52.771  1.00  0.00            
ATOM    339  CA  LYS    23      95.923  96.059  51.987  1.00  0.00            
ATOM    340  HA  LYS    23      96.041  94.983  51.854  1.00  0.00            
ATOM    341  CB  LYS    23      94.825  96.440  52.979  1.00  0.00            
ATOM    342  HB1 LYS    23      94.513  97.447  52.701  1.00  0.00            
ATOM    343  HB2 LYS    23      95.221  96.444  53.994  1.00  0.00            
ATOM    344  CG  LYS    23      93.692  95.476  52.938  1.00  0.00            
ATOM    345  HG1 LYS    23      94.086  94.511  53.257  1.00  0.00            
ATOM    346  HG2 LYS    23      93.389  95.359  51.898  1.00  0.00            
ATOM    347  CD  LYS    23      92.684  95.881  53.963  1.00  0.00            
ATOM    348  HD1 LYS    23      93.063  95.787  54.981  1.00  0.00            
ATOM    349  HD2 LYS    23      91.803  95.253  53.826  1.00  0.00            
ATOM    350  CE  LYS    23      92.177  97.302  53.820  1.00  0.00            
ATOM    351  HE1 LYS    23      91.820  97.495  52.808  1.00  0.00            
ATOM    352  HE2 LYS    23      92.920  98.026  54.155  1.00  0.00            
ATOM    353  NZ  LYS    23      90.980  97.577  54.663  1.00  0.00            
ATOM    354  HZ1 LYS    23      90.165  97.094  54.312  1.00  0.00            
ATOM    355  HZ2 LYS    23      91.103  97.190  55.587  1.00  0.00            
ATOM    356  HZ3 LYS    23      90.808  98.571  54.710  1.00  0.00            
ATOM    357  C   LYS    23      95.631  96.491  50.510  1.00  0.00            
ATOM    358  O   LYS    23      94.572  96.195  49.961  1.00  0.00            
ATOM    359  N   GLN    24      96.553  97.129  49.771  1.00  0.00            
ATOM    360  H   GLN    24      97.450  97.332  50.188  1.00  0.00            
ATOM    361  CA  GLN    24      96.375  97.741  48.427  1.00  0.00            
ATOM    362  HA  GLN    24      95.323  97.903  48.193  1.00  0.00            
ATOM    363  CB  GLN    24      97.080  99.106  48.282  1.00  0.00            
ATOM    364  HB1 GLN    24      96.901  99.580  47.317  1.00  0.00            
ATOM    365  HB2 GLN    24      98.158  99.075  48.435  1.00  0.00            
ATOM    366  CG  GLN    24      96.437 100.104  49.222  1.00  0.00            
ATOM    367  HG1 GLN    24      96.491  99.658  50.215  1.00  0.00            
ATOM    368  HG2 GLN    24      95.467 100.319  48.774  1.00  0.00            
ATOM    369  CD  GLN    24      97.175 101.414  49.272  1.00  0.00            
ATOM    370  OE1 GLN    24      97.945 101.649  50.179  1.00  0.00            
ATOM    371  NE2 GLN    24      97.148 102.235  48.242  1.00  0.00            
ATOM    372 HE21 GLN    24      96.641 101.956  47.414  1.00  0.00            
ATOM    373 HE22 GLN    24      97.903 102.902  48.170  1.00  0.00            
ATOM    374  C   GLN    24      96.894  96.767  47.308  1.00  0.00            
ATOM    375  O   GLN    24      97.957  96.115  47.449  1.00  0.00            
ATOM    376  N   GLY    25      96.140  96.779  46.209  1.00  0.00            
ATOM    377  H   GLY    25      95.283  97.308  46.279  1.00  0.00            
ATOM    378  CA  GLY    25      96.429  96.075  45.009  1.00  0.00            
ATOM    379  HA1 GLY    25      95.473  95.627  44.738  1.00  0.00            
ATOM    380  HA2 GLY    25      97.123  95.280  45.281  1.00  0.00            
ATOM    381  C   GLY    25      96.918  96.847  43.745  1.00  0.00            
ATOM    382  O   GLY    25      96.516  97.969  43.538  1.00  0.00            
ATOM    383  N   VAL    26      97.777  96.170  42.922  1.00  0.00            
ATOM    384  H   VAL    26      98.033  95.223  43.161  1.00  0.00            
ATOM    385  CA  VAL    26      98.405  96.875  41.760  1.00  0.00            
ATOM    386  HA  VAL    26      98.813  97.810  42.144  1.00  0.00            
ATOM    387  CB  VAL    26      99.668  96.062  41.337  1.00  0.00            
ATOM    388  HB  VAL    26     100.115  95.559  42.195  1.00  0.00            
ATOM    389  CG1 VAL    26      99.245  94.880  40.458  1.00  0.00            
ATOM    390 HG11 VAL    26      98.361  94.341  40.798  1.00  0.00            
ATOM    391 HG12 VAL    26      99.097  95.272  39.452  1.00  0.00            
ATOM    392 HG13 VAL    26     100.101  94.205  40.447  1.00  0.00            
ATOM    393  CG2 VAL    26     100.656  96.901  40.650  1.00  0.00            
ATOM    394 HG21 VAL    26     101.010  97.691  41.313  1.00  0.00            
ATOM    395 HG22 VAL    26     101.517  96.343  40.283  1.00  0.00            
ATOM    396 HG23 VAL    26     100.280  97.502  39.821  1.00  0.00            
ATOM    397  C   VAL    26      97.389  97.298  40.648  1.00  0.00            
ATOM    398  O   VAL    26      96.441  96.575  40.306  1.00  0.00            
ATOM    399  N   ALA    27      97.740  98.402  40.082  1.00  0.00            
ATOM    400  H   ALA    27      98.476  98.857  40.604  1.00  0.00            
ATOM    401  CA  ALA    27      97.199  99.024  38.782  1.00  0.00            
ATOM    402  HA  ALA    27      96.212  99.458  38.938  1.00  0.00            
ATOM    403  CB  ALA    27      97.984 100.255  38.486  1.00  0.00            
ATOM    404  HB1 ALA    27      97.900 100.950  39.321  1.00  0.00            
ATOM    405  HB2 ALA    27      99.022  99.937  38.393  1.00  0.00            
ATOM    406  HB3 ALA    27      97.721 100.717  37.534  1.00  0.00            
ATOM    407  C   ALA    27      97.259  98.047  37.551  1.00  0.00            
ATOM    408  O   ALA    27      98.144  97.201  37.432  1.00  0.00            
ATOM    409  N   GLU    28      96.275  98.236  36.713  1.00  0.00            
ATOM    410  H   GLU    28      95.666  98.995  36.985  1.00  0.00            
ATOM    411  CA  GLU    28      96.042  97.636  35.399  1.00  0.00            
ATOM    412  HA  GLU    28      95.908  96.587  35.662  1.00  0.00            
ATOM    413  CB  GLU    28      94.756  98.241  34.816  1.00  0.00            
ATOM    414  HB1 GLU    28      94.895  99.216  34.349  1.00  0.00            
ATOM    415  HB2 GLU    28      94.020  98.284  35.619  1.00  0.00            
ATOM    416  CG  GLU    28      94.122  97.450  33.675  1.00  0.00            
ATOM    417  HG1 GLU    28      94.120  96.389  33.921  1.00  0.00            
ATOM    418  HG2 GLU    28      94.779  97.611  32.820  1.00  0.00            
ATOM    419  CD  GLU    28      92.656  97.844  33.382  1.00  0.00            
ATOM    420  OE1 GLU    28      91.939  97.051  32.678  1.00  0.00            
ATOM    421  OE2 GLU    28      92.143  98.953  33.765  1.00  0.00            
ATOM    422  C   GLU    28      97.173  97.905  34.338  1.00  0.00            
ATOM    423  O   GLU    28      97.474  99.056  33.979  1.00  0.00            
ATOM    424  N   ALA    29      97.865  96.792  33.906  1.00  0.00            
ATOM    425  H   ALA    29      97.500  95.901  34.210  1.00  0.00            
ATOM    426  CA  ALA    29      98.824  96.708  32.800  1.00  0.00            
ATOM    427  HA  ALA    29      99.675  97.314  33.112  1.00  0.00            
ATOM    428  CB  ALA    29      99.436  95.286  32.699  1.00  0.00            
ATOM    429  HB1 ALA    29     100.086  95.177  31.831  1.00  0.00            
ATOM    430  HB2 ALA    29     100.042  94.943  33.537  1.00  0.00            
ATOM    431  HB3 ALA    29      98.675  94.543  32.460  1.00  0.00            
ATOM    432  C   ALA    29      98.390  97.361  31.464  1.00  0.00            
ATOM    433  O   ALA    29      99.188  98.034  30.871  1.00  0.00            
ATOM    434  N   ALA    30      97.152  97.168  31.012  1.00  0.00            
ATOM    435  H   ALA    30      96.547  96.477  31.433  1.00  0.00            
ATOM    436  CA  ALA    30      96.496  97.899  29.978  1.00  0.00            
ATOM    437  HA  ALA    30      95.667  97.248  29.700  1.00  0.00            
ATOM    438  CB  ALA    30      95.860  99.123  30.561  1.00  0.00            
ATOM    439  HB1 ALA    30      95.848  99.931  29.830  1.00  0.00            
ATOM    440  HB2 ALA    30      94.869  98.739  30.802  1.00  0.00            
ATOM    441  HB3 ALA    30      96.408  99.549  31.402  1.00  0.00            
ATOM    442  C   ALA    30      97.298  98.063  28.657  1.00  0.00            
ATOM    443  O   ALA    30      97.400  99.153  28.025  1.00  0.00            
ATOM    444  N   GLY    31      97.881  96.914  28.197  1.00  0.00            
ATOM    445  H   GLY    31      97.819  96.111  28.806  1.00  0.00            
ATOM    446  CA  GLY    31      98.639  96.775  27.026  1.00  0.00            
ATOM    447  HA1 GLY    31      98.084  97.349  26.284  1.00  0.00            
ATOM    448  HA2 GLY    31      98.642  95.757  26.636  1.00  0.00            
ATOM    449  C   GLY    31     100.063  97.266  27.067  1.00  0.00            
ATOM    450  O   GLY    31     100.703  97.332  26.045  1.00  0.00            
ATOM    451  N   LYS    32     100.562  97.707  28.238  1.00  0.00            
ATOM    452  H   LYS    32     100.042  97.668  29.103  1.00  0.00            
ATOM    453  CA  LYS    32     101.926  98.358  28.411  1.00  0.00            
ATOM    454  HA  LYS    32     102.119  98.860  27.463  1.00  0.00            
ATOM    455  CB  LYS    32     101.950  99.382  29.555  1.00  0.00            
ATOM    456  HB1 LYS    32     102.963  99.734  29.754  1.00  0.00            
ATOM    457  HB2 LYS    32     101.574  98.806  30.400  1.00  0.00            
ATOM    458  CG  LYS    32     101.009 100.572  29.337  1.00  0.00            
ATOM    459  HG1 LYS    32      99.970 100.250  29.271  1.00  0.00            
ATOM    460  HG2 LYS    32     101.126 100.943  28.318  1.00  0.00            
ATOM    461  CD  LYS    32     101.093 101.743  30.402  1.00  0.00            
ATOM    462  HD1 LYS    32     100.335 102.424  30.015  1.00  0.00            
ATOM    463  HD2 LYS    32     102.068 102.221  30.314  1.00  0.00            
ATOM    464  CE  LYS    32     100.836 101.338  31.911  1.00  0.00            
ATOM    465  HE1 LYS    32     100.609 102.258  32.450  1.00  0.00            
ATOM    466  HE2 LYS    32     101.730 100.911  32.366  1.00  0.00            
ATOM    467  NZ  LYS    32      99.780 100.365  32.009  1.00  0.00            
ATOM    468  HZ1 LYS    32      98.923 100.879  31.862  1.00  0.00            
ATOM    469  HZ2 LYS    32      99.785  99.638  31.308  1.00  0.00            
ATOM    470  HZ3 LYS    32      99.728 100.021  32.958  1.00  0.00            
ATOM    471  C   LYS    32     103.060  97.357  28.470  1.00  0.00            
ATOM    472  O   LYS    32     104.180  97.625  28.958  1.00  0.00            
ATOM    473  N   THR    33     102.833  96.107  28.033  1.00  0.00            
ATOM    474  H   THR    33     101.943  95.967  27.578  1.00  0.00            
ATOM    475  CA  THR    33     103.850  95.059  28.019  1.00  0.00            
ATOM    476  HA  THR    33     104.770  95.493  28.411  1.00  0.00            
ATOM    477  CB  THR    33     103.423  93.872  28.886  1.00  0.00            
ATOM    478  HB  THR    33     104.187  93.095  28.876  1.00  0.00            
ATOM    479  CG2 THR    33     103.429  94.363  30.347  1.00  0.00            
ATOM    480 HG21 THR    33     103.173  93.522  30.993  1.00  0.00            
ATOM    481 HG22 THR    33     104.385  94.825  30.592  1.00  0.00            
ATOM    482 HG23 THR    33     102.799  95.219  30.588  1.00  0.00            
ATOM    483  OG1 THR    33     102.146  93.324  28.680  1.00  0.00            
ATOM    484  HG1 THR    33     102.223  92.778  27.894  1.00  0.00            
ATOM    485  C   THR    33     104.215  94.536  26.629  1.00  0.00            
ATOM    486  O   THR    33     103.491  94.811  25.657  1.00  0.00            
ATOM    487  N   LYS    34     105.323  93.797  26.566  1.00  0.00            
ATOM    488  H   LYS    34     105.899  93.714  27.391  1.00  0.00            
ATOM    489  CA  LYS    34     105.733  92.901  25.414  1.00  0.00            
ATOM    490  HA  LYS    34     105.208  93.171  24.498  1.00  0.00            
ATOM    491  CB  LYS    34     107.238  93.008  25.203  1.00  0.00            
ATOM    492  HB1 LYS    34     107.365  92.294  24.389  1.00  0.00            
ATOM    493  HB2 LYS    34     107.686  92.673  26.138  1.00  0.00            
ATOM    494  CG  LYS    34     107.814  94.370  24.818  1.00  0.00            
ATOM    495  HG1 LYS    34     107.289  95.155  25.361  1.00  0.00            
ATOM    496  HG2 LYS    34     107.630  94.618  23.773  1.00  0.00            
ATOM    497  CD  LYS    34     109.367  94.419  25.048  1.00  0.00            
ATOM    498  HD1 LYS    34     109.506  94.046  26.063  1.00  0.00            
ATOM    499  HD2 LYS    34     109.668  95.454  24.883  1.00  0.00            
ATOM    500  CE  LYS    34     110.238  93.474  24.201  1.00  0.00            
ATOM    501  HE1 LYS    34     109.654  93.378  23.286  1.00  0.00            
ATOM    502  HE2 LYS    34     110.427  92.571  24.781  1.00  0.00            
ATOM    503  NZ  LYS    34     111.564  94.078  23.968  1.00  0.00            
ATOM    504  HZ1 LYS    34     112.010  94.120  24.873  1.00  0.00            
ATOM    505  HZ2 LYS    34     112.184  93.560  23.360  1.00  0.00            
ATOM    506  HZ3 LYS    34     111.441  95.028  23.648  1.00  0.00            
ATOM    507  C   LYS    34     105.178  91.471  25.682  1.00  0.00            
ATOM    508  O   LYS    34     104.759  91.148  26.784  1.00  0.00            
ATOM    509  N   GLU    35     105.191  90.629  24.633  1.00  0.00            
ATOM    510  H   GLU    35     105.624  90.897  23.760  1.00  0.00            
ATOM    511  CA  GLU    35     104.804  89.240  24.671  1.00  0.00            
ATOM    512  HA  GLU    35     103.746  89.115  24.904  1.00  0.00            
ATOM    513  CB  GLU    35     104.924  88.647  23.211  1.00  0.00            
ATOM    514  HB1 GLU    35     104.454  87.664  23.245  1.00  0.00            
ATOM    515  HB2 GLU    35     105.957  88.402  22.965  1.00  0.00            
ATOM    516  CG  GLU    35     104.198  89.414  22.145  1.00  0.00            
ATOM    517  HG1 GLU    35     103.293  89.812  22.605  1.00  0.00            
ATOM    518  HG2 GLU    35     103.987  88.668  21.378  1.00  0.00            
ATOM    519  CD  GLU    35     104.913  90.548  21.474  1.00  0.00            
ATOM    520  OE1 GLU    35     105.905  91.093  22.006  1.00  0.00            
ATOM    521  OE2 GLU    35     104.386  90.994  20.439  1.00  0.00            
ATOM    522  C   GLU    35     105.663  88.460  25.639  1.00  0.00            
ATOM    523  O   GLU    35     106.826  88.774  25.936  1.00  0.00            
ATOM    524  N   GLY    36     105.091  87.393  26.197  1.00  0.00            
ATOM    525  H   GLY    36     104.125  87.121  26.084  1.00  0.00            
ATOM    526  CA  GLY    36     105.874  86.563  27.137  1.00  0.00            
ATOM    527  HA1 GLY    36     106.909  86.498  26.802  1.00  0.00            
ATOM    528  HA2 GLY    36     105.478  85.547  27.165  1.00  0.00            
ATOM    529  C   GLY    36     105.891  87.038  28.630  1.00  0.00            
ATOM    530  O   GLY    36     106.102  86.299  29.556  1.00  0.00            
ATOM    531  N   VAL    37     105.800  88.352  28.839  1.00  0.00            
ATOM    532  H   VAL    37     105.619  88.984  28.072  1.00  0.00            
ATOM    533  CA  VAL    37     105.911  88.945  30.207  1.00  0.00            
ATOM    534  HA  VAL    37     106.885  88.649  30.597  1.00  0.00            
ATOM    535  CB  VAL    37     106.051  90.493  29.994  1.00  0.00            
ATOM    536  HB  VAL    37     105.311  90.949  29.337  1.00  0.00            
ATOM    537  CG1 VAL    37     106.129  91.203  31.346  1.00  0.00            
ATOM    538 HG11 VAL    37     105.152  91.032  31.796  1.00  0.00            
ATOM    539 HG12 VAL    37     106.911  90.769  31.968  1.00  0.00            
ATOM    540 HG13 VAL    37     106.235  92.265  31.124  1.00  0.00            
ATOM    541  CG2 VAL    37     107.407  90.838  29.387  1.00  0.00            
ATOM    542 HG21 VAL    37     108.192  90.362  29.974  1.00  0.00            
ATOM    543 HG22 VAL    37     107.377  90.549  28.337  1.00  0.00            
ATOM    544 HG23 VAL    37     107.592  91.913  29.385  1.00  0.00            
ATOM    545  C   VAL    37     104.821  88.498  31.146  1.00  0.00            
ATOM    546  O   VAL    37     105.088  88.278  32.349  1.00  0.00            
ATOM    547  N   LEU    38     103.570  88.453  30.717  1.00  0.00            
ATOM    548  H   LEU    38     103.311  88.656  29.762  1.00  0.00            
ATOM    549  CA  LEU    38     102.376  88.195  31.568  1.00  0.00            
ATOM    550  HA  LEU    38     102.481  88.765  32.490  1.00  0.00            
ATOM    551  CB  LEU    38     101.081  88.768  30.901  1.00  0.00            
ATOM    552  HB1 LEU    38     100.187  88.398  31.403  1.00  0.00            
ATOM    553  HB2 LEU    38     101.039  88.359  29.892  1.00  0.00            
ATOM    554  CG  LEU    38     100.977  90.258  30.816  1.00  0.00            
ATOM    555  HG  LEU    38     101.930  90.576  30.393  1.00  0.00            
ATOM    556  CD1 LEU    38      99.814  90.648  29.938  1.00  0.00            
ATOM    557 HD11 LEU    38      98.939  90.283  30.477  1.00  0.00            
ATOM    558 HD12 LEU    38      99.726  91.726  30.074  1.00  0.00            
ATOM    559 HD13 LEU    38      99.934  90.294  28.914  1.00  0.00            
ATOM    560  CD2 LEU    38     100.634  90.873  32.190  1.00  0.00            
ATOM    561 HD21 LEU    38     100.584  91.943  31.988  1.00  0.00            
ATOM    562 HD22 LEU    38      99.651  90.580  32.559  1.00  0.00            
ATOM    563 HD23 LEU    38     101.452  90.747  32.899  1.00  0.00            
ATOM    564  C   LEU    38     102.145  86.705  32.001  1.00  0.00            
ATOM    565  O   LEU    38     101.098  86.435  32.509  1.00  0.00            
ATOM    566  N   TYR    39     103.078  85.828  31.682  1.00  0.00            
ATOM    567  H   TYR    39     103.855  86.186  31.144  1.00  0.00            
ATOM    568  CA  TYR    39     103.239  84.445  32.185  1.00  0.00            
ATOM    569  HA  TYR    39     102.301  83.891  32.212  1.00  0.00            
ATOM    570  CB  TYR    39     104.061  83.617  31.194  1.00  0.00            
ATOM    571  HB1 TYR    39     104.995  84.180  31.201  1.00  0.00            
ATOM    572  HB2 TYR    39     103.552  83.595  30.231  1.00  0.00            
ATOM    573  CG  TYR    39     104.280  82.228  31.591  1.00  0.00            
ATOM    574  CD1 TYR    39     105.592  81.751  31.864  1.00  0.00            
ATOM    575  HD1 TYR    39     106.443  82.361  31.599  1.00  0.00            
ATOM    576  CE1 TYR    39     105.813  80.370  32.089  1.00  0.00            
ATOM    577  HE1 TYR    39     106.790  79.911  32.078  1.00  0.00            
ATOM    578  CZ  TYR    39     104.722  79.526  32.261  1.00  0.00            
ATOM    579  OH  TYR    39     104.887  78.213  32.575  1.00  0.00            
ATOM    580  HH  TYR    39     105.721  77.897  32.218  1.00  0.00            
ATOM    581  CE2 TYR    39     103.388  80.079  32.163  1.00  0.00            
ATOM    582  HE2 TYR    39     102.542  79.423  32.311  1.00  0.00            
ATOM    583  CD2 TYR    39     103.149  81.405  31.836  1.00  0.00            
ATOM    584  HD2 TYR    39     102.141  81.734  31.631  1.00  0.00            
ATOM    585  C   TYR    39     103.867  84.403  33.588  1.00  0.00            
ATOM    586  O   TYR    39     104.793  85.125  33.940  1.00  0.00            
ATOM    587  N   VAL    40     103.387  83.492  34.438  1.00  0.00            
ATOM    588  H   VAL    40     102.626  82.902  34.133  1.00  0.00            
ATOM    589  CA  VAL    40     103.822  83.375  35.853  1.00  0.00            
ATOM    590  HA  VAL    40     104.583  84.128  36.057  1.00  0.00            
ATOM    591  CB  VAL    40     102.631  83.522  36.768  1.00  0.00            
ATOM    592  HB  VAL    40     101.901  82.761  36.491  1.00  0.00            
ATOM    593  CG1 VAL    40     103.136  83.289  38.199  1.00  0.00            
ATOM    594 HG11 VAL    40     104.166  83.617  38.338  1.00  0.00            
ATOM    595 HG12 VAL    40     102.544  83.887  38.892  1.00  0.00            
ATOM    596 HG13 VAL    40     103.096  82.265  38.570  1.00  0.00            
ATOM    597  CG2 VAL    40     102.099  84.966  36.817  1.00  0.00            
ATOM    598 HG21 VAL    40     102.760  85.644  37.356  1.00  0.00            
ATOM    599 HG22 VAL    40     101.642  85.349  35.904  1.00  0.00            
ATOM    600 HG23 VAL    40     101.252  84.900  37.500  1.00  0.00            
ATOM    601  C   VAL    40     104.589  82.060  36.112  1.00  0.00            
ATOM    602  O   VAL    40     104.065  80.944  35.939  1.00  0.00            
ATOM    603  N   GLY    41     105.880  82.204  36.322  1.00  0.00            
ATOM    604  H   GLY    41     106.229  83.074  36.698  1.00  0.00            
ATOM    605  CA  GLY    41     106.790  81.022  36.487  1.00  0.00            
ATOM    606  HA1 GLY    41     107.839  81.299  36.384  1.00  0.00            
ATOM    607  HA2 GLY    41     106.578  80.319  35.682  1.00  0.00            
ATOM    608  C   GLY    41     106.717  80.339  37.888  1.00  0.00            
ATOM    609  O   GLY    41     106.200  80.912  38.837  1.00  0.00            
ATOM    610  N   SER    42     107.279  79.088  37.932  1.00  0.00            
ATOM    611  H   SER    42     107.555  78.712  37.037  1.00  0.00            
ATOM    612  CA  SER    42     107.271  78.182  39.141  1.00  0.00            
ATOM    613  HA  SER    42     106.272  78.227  39.575  1.00  0.00            
ATOM    614  CB  SER    42     107.597  76.666  38.821  1.00  0.00            
ATOM    615  HB1 SER    42     106.854  76.288  38.120  1.00  0.00            
ATOM    616  HB2 SER    42     107.714  76.054  39.716  1.00  0.00            
ATOM    617  OG  SER    42     108.748  76.594  38.020  1.00  0.00            
ATOM    618  HG  SER    42     108.916  75.649  37.991  1.00  0.00            
ATOM    619  C   SER    42     108.124  78.707  40.268  1.00  0.00            
ATOM    620  O   SER    42     107.727  78.325  41.412  1.00  0.00            
ATOM    621  N   LYS    43     109.167  79.513  40.165  1.00  0.00            
ATOM    622  H   LYS    43     109.505  79.795  39.256  1.00  0.00            
ATOM    623  CA  LYS    43     109.764  80.038  41.404  1.00  0.00            
ATOM    624  HA  LYS    43     109.782  79.169  42.062  1.00  0.00            
ATOM    625  CB  LYS    43     111.253  80.335  41.026  1.00  0.00            
ATOM    626  HB1 LYS    43     111.182  81.073  40.227  1.00  0.00            
ATOM    627  HB2 LYS    43     111.720  79.458  40.578  1.00  0.00            
ATOM    628  CG  LYS    43     112.083  80.972  42.138  1.00  0.00            
ATOM    629  HG1 LYS    43     112.075  80.361  43.040  1.00  0.00            
ATOM    630  HG2 LYS    43     111.773  82.007  42.285  1.00  0.00            
ATOM    631  CD  LYS    43     113.529  80.942  41.763  1.00  0.00            
ATOM    632  HD1 LYS    43     113.669  81.478  40.825  1.00  0.00            
ATOM    633  HD2 LYS    43     113.871  79.907  41.740  1.00  0.00            
ATOM    634  CE  LYS    43     114.281  81.704  42.840  1.00  0.00            
ATOM    635  HE1 LYS    43     113.823  81.457  43.798  1.00  0.00            
ATOM    636  HE2 LYS    43     114.174  82.768  42.631  1.00  0.00            
ATOM    637  NZ  LYS    43     115.685  81.232  42.868  1.00  0.00            
ATOM    638  HZ1 LYS    43     115.712  80.231  43.003  1.00  0.00            
ATOM    639  HZ2 LYS    43     116.092  81.452  41.970  1.00  0.00            
ATOM    640  HZ3 LYS    43     116.180  81.564  43.683  1.00  0.00            
ATOM    641  C   LYS    43     109.056  81.217  42.024  1.00  0.00            
ATOM    642  O   LYS    43     108.926  82.251  41.413  1.00  0.00            
ATOM    643  N   THR    44     108.511  81.022  43.214  1.00  0.00            
ATOM    644  H   THR    44     108.801  80.186  43.701  1.00  0.00            
ATOM    645  CA  THR    44     108.138  82.182  44.066  1.00  0.00            
ATOM    646  HA  THR    44     107.261  82.681  43.653  1.00  0.00            
ATOM    647  CB  THR    44     107.697  81.708  45.498  1.00  0.00            
ATOM    648  HB  THR    44     108.570  81.493  46.114  1.00  0.00            
ATOM    649  CG2 THR    44     106.702  82.721  46.099  1.00  0.00            
ATOM    650 HG21 THR    44     106.271  82.330  47.020  1.00  0.00            
ATOM    651 HG22 THR    44     107.413  83.531  46.263  1.00  0.00            
ATOM    652 HG23 THR    44     105.912  82.965  45.388  1.00  0.00            
ATOM    653  OG1 THR    44     106.993  80.411  45.382  1.00  0.00            
ATOM    654  HG1 THR    44     106.857  80.140  46.293  1.00  0.00            
ATOM    655  C   THR    44     109.403  83.020  44.275  1.00  0.00            
ATOM    656  O   THR    44     110.334  82.555  44.904  1.00  0.00            
ATOM    657  N   LYS    45     109.378  84.315  43.857  1.00  0.00            
ATOM    658  H   LYS    45     108.532  84.639  43.410  1.00  0.00            
ATOM    659  CA  LYS    45     110.546  85.245  43.986  1.00  0.00            
ATOM    660  HA  LYS    45     111.407  84.597  43.823  1.00  0.00            
ATOM    661  CB  LYS    45     110.390  86.249  42.857  1.00  0.00            
ATOM    662  HB1 LYS    45     111.005  87.117  43.096  1.00  0.00            
ATOM    663  HB2 LYS    45     109.416  86.740  42.846  1.00  0.00            
ATOM    664  CG  LYS    45     110.689  85.690  41.444  1.00  0.00            
ATOM    665  HG1 LYS    45     110.132  84.772  41.256  1.00  0.00            
ATOM    666  HG2 LYS    45     111.760  85.484  41.440  1.00  0.00            
ATOM    667  CD  LYS    45     110.368  86.758  40.469  1.00  0.00            
ATOM    668  HD1 LYS    45     111.034  87.589  40.700  1.00  0.00            
ATOM    669  HD2 LYS    45     109.380  87.134  40.736  1.00  0.00            
ATOM    670  CE  LYS    45     110.371  86.191  39.069  1.00  0.00            
ATOM    671  HE1 LYS    45     109.799  85.264  39.047  1.00  0.00            
ATOM    672  HE2 LYS    45     111.397  85.884  38.865  1.00  0.00            
ATOM    673  NZ  LYS    45     109.966  87.141  38.046  1.00  0.00            
ATOM    674  HZ1 LYS    45     109.400  86.655  37.365  1.00  0.00            
ATOM    675  HZ2 LYS    45     109.398  87.892  38.410  1.00  0.00            
ATOM    676  HZ3 LYS    45     110.833  87.472  37.648  1.00  0.00            
ATOM    677  C   LYS    45     110.516  85.918  45.353  1.00  0.00            
ATOM    678  O   LYS    45     109.488  86.094  46.036  1.00  0.00            
ATOM    679  N   GLU    46     111.720  86.458  45.721  1.00  0.00            
ATOM    680  H   GLU    46     112.445  86.330  45.030  1.00  0.00            
ATOM    681  CA  GLU    46     111.908  87.242  46.885  1.00  0.00            
ATOM    682  HA  GLU    46     111.288  86.701  47.600  1.00  0.00            
ATOM    683  CB  GLU    46     113.399  87.176  47.293  1.00  0.00            
ATOM    684  HB1 GLU    46     113.616  87.821  48.145  1.00  0.00            
ATOM    685  HB2 GLU    46     113.934  87.624  46.456  1.00  0.00            
ATOM    686  CG  GLU    46     114.012  85.813  47.523  1.00  0.00            
ATOM    687  HG1 GLU    46     114.975  85.898  48.025  1.00  0.00            
ATOM    688  HG2 GLU    46     114.163  85.212  46.627  1.00  0.00            
ATOM    689  CD  GLU    46     113.128  85.052  48.491  1.00  0.00            
ATOM    690  OE1 GLU    46     112.505  84.010  48.082  1.00  0.00            
ATOM    691  OE2 GLU    46     113.076  85.495  49.650  1.00  0.00            
ATOM    692  C   GLU    46     111.463  88.647  46.482  1.00  0.00            
ATOM    693  O   GLU    46     112.065  89.310  45.609  1.00  0.00            
ATOM    694  N   GLY    47     110.417  89.170  47.118  1.00  0.00            
ATOM    695  H   GLY    47     110.030  88.734  47.943  1.00  0.00            
ATOM    696  CA  GLY    47     110.020  90.607  46.971  1.00  0.00            
ATOM    697  HA1 GLY    47     109.166  90.865  47.596  1.00  0.00            
ATOM    698  HA2 GLY    47     109.738  90.776  45.932  1.00  0.00            
ATOM    699  C   GLY    47     111.142  91.536  47.558  1.00  0.00            
ATOM    700  O   GLY    47     111.642  91.256  48.655  1.00  0.00            
ATOM    701  N   VAL    48     111.516  92.599  46.823  1.00  0.00            
ATOM    702  H   VAL    48     111.254  92.578  45.847  1.00  0.00            
ATOM    703  CA  VAL    48     112.373  93.655  47.375  1.00  0.00            
ATOM    704  HA  VAL    48     113.273  93.205  47.795  1.00  0.00            
ATOM    705  CB  VAL    48     112.833  94.677  46.344  1.00  0.00            
ATOM    706  HB  VAL    48     113.310  95.466  46.924  1.00  0.00            
ATOM    707  CG1 VAL    48     113.900  94.152  45.434  1.00  0.00            
ATOM    708 HG11 VAL    48     113.511  93.626  44.562  1.00  0.00            
ATOM    709 HG12 VAL    48     114.534  94.955  45.058  1.00  0.00            
ATOM    710 HG13 VAL    48     114.503  93.457  46.018  1.00  0.00            
ATOM    711  CG2 VAL    48     111.604  95.317  45.713  1.00  0.00            
ATOM    712 HG21 VAL    48     110.872  94.616  45.311  1.00  0.00            
ATOM    713 HG22 VAL    48     111.098  95.952  46.440  1.00  0.00            
ATOM    714 HG23 VAL    48     111.933  95.947  44.887  1.00  0.00            
ATOM    715  C   VAL    48     111.561  94.286  48.611  1.00  0.00            
ATOM    716  O   VAL    48     110.305  94.393  48.517  1.00  0.00            
ATOM    717  N   VAL    49     112.366  94.679  49.601  1.00  0.00            
ATOM    718  H   VAL    49     113.315  94.370  49.445  1.00  0.00            
ATOM    719  CA  VAL    49     112.082  95.140  50.944  1.00  0.00            
ATOM    720  HA  VAL    49     112.033  94.234  51.550  1.00  0.00            
ATOM    721  CB  VAL    49     113.262  95.909  51.505  1.00  0.00            
ATOM    722  HB  VAL    49     114.100  95.381  51.050  1.00  0.00            
ATOM    723  CG1 VAL    49     113.280  97.462  51.147  1.00  0.00            
ATOM    724 HG11 VAL    49     112.426  97.955  51.610  1.00  0.00            
ATOM    725 HG12 VAL    49     114.188  97.823  51.632  1.00  0.00            
ATOM    726 HG13 VAL    49     113.208  97.499  50.060  1.00  0.00            
ATOM    727  CG2 VAL    49     113.273  95.818  52.990  1.00  0.00            
ATOM    728 HG21 VAL    49     113.856  96.655  53.374  1.00  0.00            
ATOM    729 HG22 VAL    49     112.306  95.801  53.493  1.00  0.00            
ATOM    730 HG23 VAL    49     113.861  94.975  53.352  1.00  0.00            
ATOM    731  C   VAL    49     110.729  95.782  51.180  1.00  0.00            
ATOM    732  O   VAL    49     109.968  95.312  52.035  1.00  0.00            
ATOM    733  N   HIE    50     110.461  96.795  50.348  1.00  0.00            
ATOM    734  H   HIE    50     111.133  97.094  49.656  1.00  0.00            
ATOM    735  CA  HIE    50     109.204  97.535  50.264  1.00  0.00            
ATOM    736  HA  HIE    50     108.807  97.686  51.268  1.00  0.00            
ATOM    737  CB  HIE    50     109.526  98.920  49.649  1.00  0.00            
ATOM    738  HB1 HIE    50     110.218  99.506  50.255  1.00  0.00            
ATOM    739  HB2 HIE    50     108.627  99.528  49.560  1.00  0.00            
ATOM    740  CG  HIE    50     110.177  98.816  48.262  1.00  0.00            
ATOM    741  ND1 HIE    50     111.561  98.585  48.061  1.00  0.00            
ATOM    742  CE1 HIE    50     111.790  98.891  46.756  1.00  0.00            
ATOM    743  HE1 HIE    50     112.788  98.786  46.356  1.00  0.00            
ATOM    744  NE2 HIE    50     110.642  99.368  46.244  1.00  0.00            
ATOM    745  HE2 HIE    50     110.581  99.746  45.309  1.00  0.00            
ATOM    746  CD2 HIE    50     109.623  99.259  47.183  1.00  0.00            
ATOM    747  HD2 HIE    50     108.595  99.554  47.030  1.00  0.00            
ATOM    748  C   HIE    50     108.150  96.665  49.559  1.00  0.00            
ATOM    749  O   HIE    50     107.553  97.025  48.539  1.00  0.00            
ATOM    750  N   GLY    51     107.808  95.481  50.060  1.00  0.00            
ATOM    751  H   GLY    51     108.308  95.061  50.831  1.00  0.00            
ATOM    752  CA  GLY    51     106.602  94.848  49.712  1.00  0.00            
ATOM    753  HA1 GLY    51     106.847  94.020  49.047  1.00  0.00            
ATOM    754  HA2 GLY    51     105.941  95.464  49.102  1.00  0.00            
ATOM    755  C   GLY    51     105.742  94.338  50.854  1.00  0.00            
ATOM    756  O   GLY    51     106.006  94.624  52.047  1.00  0.00            
ATOM    757  N   VAL    52     104.794  93.471  50.580  1.00  0.00            
ATOM    758  H   VAL    52     104.677  93.151  49.629  1.00  0.00            
ATOM    759  CA  VAL    52     103.985  92.789  51.618  1.00  0.00            
ATOM    760  HA  VAL    52     104.253  93.124  52.620  1.00  0.00            
ATOM    761  CB  VAL    52     102.496  93.147  51.530  1.00  0.00            
ATOM    762  HB  VAL    52     102.474  94.149  51.103  1.00  0.00            
ATOM    763  CG1 VAL    52     101.422  92.315  50.821  1.00  0.00            
ATOM    764 HG11 VAL    52     100.489  92.877  50.775  1.00  0.00            
ATOM    765 HG12 VAL    52     101.792  92.316  49.796  1.00  0.00            
ATOM    766 HG13 VAL    52     101.155  91.360  51.274  1.00  0.00            
ATOM    767  CG2 VAL    52     101.934  93.429  52.923  1.00  0.00            
ATOM    768 HG21 VAL    52     100.886  93.726  52.880  1.00  0.00            
ATOM    769 HG22 VAL    52     102.023  92.542  53.550  1.00  0.00            
ATOM    770 HG23 VAL    52     102.496  94.260  53.349  1.00  0.00            
ATOM    771  C   VAL    52     104.218  91.338  51.674  1.00  0.00            
ATOM    772  O   VAL    52     104.161  90.716  50.589  1.00  0.00            
ATOM    773  N   ALA    53     104.356  90.742  52.891  1.00  0.00            
ATOM    774  H   ALA    53     104.461  91.429  53.624  1.00  0.00            
ATOM    775  CA  ALA    53     104.040  89.381  53.211  1.00  0.00            
ATOM    776  HA  ALA    53     104.622  88.631  52.676  1.00  0.00            
ATOM    777  CB  ALA    53     104.364  89.111  54.729  1.00  0.00            
ATOM    778  HB1 ALA    53     103.892  88.181  55.045  1.00  0.00            
ATOM    779  HB2 ALA    53     105.428  89.030  54.951  1.00  0.00            
ATOM    780  HB3 ALA    53     103.946  89.982  55.234  1.00  0.00            
ATOM    781  C   ALA    53     102.588  89.064  52.891  1.00  0.00            
ATOM    782  O   ALA    53     101.642  89.866  53.195  1.00  0.00            
ATOM    783  N   THR    54     102.259  87.798  52.603  1.00  0.00            
ATOM    784  H   THR    54     103.019  87.203  52.304  1.00  0.00            
ATOM    785  CA  THR    54     100.855  87.395  52.342  1.00  0.00            
ATOM    786  HA  THR    54     100.196  88.093  52.857  1.00  0.00            
ATOM    787  CB  THR    54     100.583  87.471  50.795  1.00  0.00            
ATOM    788  HB  THR    54      99.541  87.212  50.604  1.00  0.00            
ATOM    789  CG2 THR    54     100.806  88.837  50.171  1.00  0.00            
ATOM    790 HG21 THR    54     100.307  89.646  50.705  1.00  0.00            
ATOM    791 HG22 THR    54     101.878  89.034  50.201  1.00  0.00            
ATOM    792 HG23 THR    54     100.496  88.984  49.137  1.00  0.00            
ATOM    793  OG1 THR    54     101.372  86.639  49.965  1.00  0.00            
ATOM    794  HG1 THR    54     100.761  86.007  49.580  1.00  0.00            
ATOM    795  C   THR    54     100.474  85.977  52.814  1.00  0.00            
ATOM    796  O   THR    54      99.336  85.802  53.347  1.00  0.00            
ATOM    797  N   VAL    55     101.449  85.014  52.832  1.00  0.00            
ATOM    798  H   VAL    55     102.353  85.294  52.480  1.00  0.00            
ATOM    799  CA  VAL    55     101.316  83.785  53.743  1.00  0.00            
ATOM    800  HA  VAL    55     100.504  83.205  53.305  1.00  0.00            
ATOM    801  CB  VAL    55     102.537  82.856  53.667  1.00  0.00            
ATOM    802  HB  VAL    55     102.306  82.013  54.319  1.00  0.00            
ATOM    803  CG1 VAL    55     102.675  82.166  52.275  1.00  0.00            
ATOM    804 HG11 VAL    55     101.701  81.738  52.039  1.00  0.00            
ATOM    805 HG12 VAL    55     103.078  82.841  51.520  1.00  0.00            
ATOM    806 HG13 VAL    55     103.343  81.310  52.370  1.00  0.00            
ATOM    807  CG2 VAL    55     103.818  83.452  54.221  1.00  0.00            
ATOM    808 HG21 VAL    55     103.775  83.603  55.299  1.00  0.00            
ATOM    809 HG22 VAL    55     104.709  82.843  54.067  1.00  0.00            
ATOM    810 HG23 VAL    55     103.963  84.492  53.928  1.00  0.00            
ATOM    811  C   VAL    55     100.854  84.043  55.194  1.00  0.00            
ATOM    812  O   VAL    55     101.455  84.790  55.971  1.00  0.00            
ATOM    813  N   ALA    56      99.764  83.387  55.633  1.00  0.00            
ATOM    814  H   ALA    56      99.481  82.615  55.046  1.00  0.00            
ATOM    815  CA  ALA    56      99.028  83.568  56.863  1.00  0.00            
ATOM    816  HA  ALA    56      98.443  84.488  56.869  1.00  0.00            
ATOM    817  CB  ALA    56      97.868  82.585  56.985  1.00  0.00            
ATOM    818  HB1 ALA    56      97.619  82.339  58.017  1.00  0.00            
ATOM    819  HB2 ALA    56      96.994  83.043  56.522  1.00  0.00            
ATOM    820  HB3 ALA    56      98.090  81.679  56.421  1.00  0.00            
ATOM    821  C   ALA    56     100.011  83.561  58.086  1.00  0.00            
ATOM    822  O   ALA    56     100.035  84.591  58.791  1.00  0.00            
ATOM    823  N   GLU    57     100.817  82.504  58.351  1.00  0.00            
ATOM    824  H   GLU    57     100.929  81.786  57.650  1.00  0.00            
ATOM    825  CA  GLU    57     101.911  82.469  59.349  1.00  0.00            
ATOM    826  HA  GLU    57     101.435  82.311  60.317  1.00  0.00            
ATOM    827  CB  GLU    57     102.744  81.220  59.019  1.00  0.00            
ATOM    828  HB1 GLU    57     101.987  80.477  58.768  1.00  0.00            
ATOM    829  HB2 GLU    57     103.235  80.722  59.854  1.00  0.00            
ATOM    830  CG  GLU    57     103.682  81.339  57.843  1.00  0.00            
ATOM    831  HG1 GLU    57     104.476  82.033  58.118  1.00  0.00            
ATOM    832  HG2 GLU    57     103.166  81.698  56.952  1.00  0.00            
ATOM    833  CD  GLU    57     104.319  79.955  57.467  1.00  0.00            
ATOM    834  OE1 GLU    57     104.586  79.669  56.310  1.00  0.00            
ATOM    835  OE2 GLU    57     104.499  79.181  58.447  1.00  0.00            
ATOM    836  C   GLU    57     102.913  83.673  59.569  1.00  0.00            
ATOM    837  O   GLU    57     103.311  83.969  60.709  1.00  0.00            
ATOM    838  N   LYS    58     103.186  84.425  58.511  1.00  0.00            
ATOM    839  H   LYS    58     102.690  84.147  57.676  1.00  0.00            
ATOM    840  CA  LYS    58     104.055  85.600  58.527  1.00  0.00            
ATOM    841  HA  LYS    58     104.652  85.544  59.437  1.00  0.00            
ATOM    842  CB  LYS    58     105.029  85.683  57.292  1.00  0.00            
ATOM    843  HB1 LYS    58     105.493  86.670  57.280  1.00  0.00            
ATOM    844  HB2 LYS    58     104.602  85.544  56.298  1.00  0.00            
ATOM    845  CG  LYS    58     106.159  84.698  57.590  1.00  0.00            
ATOM    846  HG1 LYS    58     105.894  83.643  57.521  1.00  0.00            
ATOM    847  HG2 LYS    58     106.520  84.965  58.583  1.00  0.00            
ATOM    848  CD  LYS    58     107.280  84.783  56.557  1.00  0.00            
ATOM    849  HD1 LYS    58     107.308  85.768  56.090  1.00  0.00            
ATOM    850  HD2 LYS    58     107.025  84.079  55.765  1.00  0.00            
ATOM    851  CE  LYS    58     108.668  84.442  57.089  1.00  0.00            
ATOM    852  HE1 LYS    58     108.888  84.990  58.005  1.00  0.00            
ATOM    853  HE2 LYS    58     109.397  84.841  56.383  1.00  0.00            
ATOM    854  NZ  LYS    58     108.872  82.969  57.355  1.00  0.00            
ATOM    855  HZ1 LYS    58     109.810  82.782  57.680  1.00  0.00            
ATOM    856  HZ2 LYS    58     108.236  82.663  58.077  1.00  0.00            
ATOM    857  HZ3 LYS    58     108.728  82.541  56.451  1.00  0.00            
ATOM    858  C   LYS    58     103.150  86.840  58.778  1.00  0.00            
ATOM    859  O   LYS    58     103.418  87.437  59.825  1.00  0.00            
ATOM    860  N   THR    59     102.049  87.061  58.087  1.00  0.00            
ATOM    861  H   THR    59     101.753  86.311  57.478  1.00  0.00            
ATOM    862  CA  THR    59     101.195  88.186  58.434  1.00  0.00            
ATOM    863  HA  THR    59     101.865  89.045  58.462  1.00  0.00            
ATOM    864  CB  THR    59     100.146  88.319  57.324  1.00  0.00            
ATOM    865  HB  THR    59      99.699  89.298  57.497  1.00  0.00            
ATOM    866  CG2 THR    59     100.675  88.204  55.887  1.00  0.00            
ATOM    867 HG21 THR    59     101.588  88.799  55.897  1.00  0.00            
ATOM    868 HG22 THR    59     100.973  87.228  55.504  1.00  0.00            
ATOM    869 HG23 THR    59      99.951  88.610  55.180  1.00  0.00            
ATOM    870  OG1 THR    59      99.241  87.321  57.496  1.00  0.00            
ATOM    871  HG1 THR    59      98.779  86.945  56.744  1.00  0.00            
ATOM    872  C   THR    59     100.565  88.135  59.843  1.00  0.00            
ATOM    873  O   THR    59     100.626  89.139  60.494  1.00  0.00            
ATOM    874  N   LYS    60     100.160  86.995  60.352  1.00  0.00            
ATOM    875  H   LYS    60     100.367  86.153  59.833  1.00  0.00            
ATOM    876  CA  LYS    60      99.690  86.796  61.741  1.00  0.00            
ATOM    877  HA  LYS    60      98.818  87.431  61.896  1.00  0.00            
ATOM    878  CB  LYS    60      99.135  85.405  61.754  1.00  0.00            
ATOM    879  HB1 LYS    60      98.962  85.165  62.803  1.00  0.00            
ATOM    880  HB2 LYS    60      99.706  84.620  61.258  1.00  0.00            
ATOM    881  CG  LYS    60      97.710  85.488  61.212  1.00  0.00            
ATOM    882  HG1 LYS    60      97.785  85.741  60.154  1.00  0.00            
ATOM    883  HG2 LYS    60      97.210  86.322  61.704  1.00  0.00            
ATOM    884  CD  LYS    60      96.784  84.274  61.504  1.00  0.00            
ATOM    885  HD1 LYS    60      95.777  84.573  61.216  1.00  0.00            
ATOM    886  HD2 LYS    60      96.718  84.041  62.567  1.00  0.00            
ATOM    887  CE  LYS    60      97.159  83.058  60.777  1.00  0.00            
ATOM    888  HE1 LYS    60      98.234  82.950  60.917  1.00  0.00            
ATOM    889  HE2 LYS    60      96.969  83.254  59.722  1.00  0.00            
ATOM    890  NZ  LYS    60      96.365  81.863  61.098  1.00  0.00            
ATOM    891  HZ1 LYS    60      96.496  81.646  62.075  1.00  0.00            
ATOM    892  HZ2 LYS    60      95.377  82.018  60.960  1.00  0.00            
ATOM    893  HZ3 LYS    60      96.526  81.017  60.570  1.00  0.00            
ATOM    894  C   LYS    60     100.739  86.971  62.925  1.00  0.00            
ATOM    895  O   LYS    60     100.292  87.405  64.001  1.00  0.00            
ATOM    896  N   GLU    61     102.011  86.840  62.586  1.00  0.00            
ATOM    897  H   GLU    61     102.195  86.547  61.638  1.00  0.00            
ATOM    898  CA  GLU    61     103.106  87.300  63.316  1.00  0.00            
ATOM    899  HA  GLU    61     102.728  86.995  64.291  1.00  0.00            
ATOM    900  CB  GLU    61     104.287  86.405  63.277  1.00  0.00            
ATOM    901  HB1 GLU    61     104.666  86.488  62.259  1.00  0.00            
ATOM    902  HB2 GLU    61     103.994  85.357  63.343  1.00  0.00            
ATOM    903  CG  GLU    61     105.264  86.702  64.394  1.00  0.00            
ATOM    904  HG1 GLU    61     104.695  86.648  65.323  1.00  0.00            
ATOM    905  HG2 GLU    61     105.507  87.761  64.306  1.00  0.00            
ATOM    906  CD  GLU    61     106.535  85.842  64.415  1.00  0.00            
ATOM    907  OE1 GLU    61     107.382  86.139  65.315  1.00  0.00            
ATOM    908  OE2 GLU    61     106.694  84.892  63.596  1.00  0.00            
ATOM    909  C   GLU    61     103.227  88.810  63.379  1.00  0.00            
ATOM    910  O   GLU    61     103.182  89.365  64.488  1.00  0.00            
ATOM    911  N   GLN    62     103.430  89.436  62.242  1.00  0.00            
ATOM    912  H   GLN    62     103.641  88.868  61.434  1.00  0.00            
ATOM    913  CA  GLN    62     103.326  90.873  62.018  1.00  0.00            
ATOM    914  HA  GLN    62     104.185  91.322  62.517  1.00  0.00            
ATOM    915  CB  GLN    62     103.363  91.283  60.561  1.00  0.00            
ATOM    916  HB1 GLN    62     103.283  92.370  60.554  1.00  0.00            
ATOM    917  HB2 GLN    62     102.475  91.035  59.979  1.00  0.00            
ATOM    918  CG  GLN    62     104.648  90.918  59.792  1.00  0.00            
ATOM    919  HG1 GLN    62     104.834  89.879  60.062  1.00  0.00            
ATOM    920  HG2 GLN    62     105.398  91.629  60.140  1.00  0.00            
ATOM    921  CD  GLN    62     104.540  90.979  58.335  1.00  0.00            
ATOM    922  OE1 GLN    62     103.457  90.973  57.748  1.00  0.00            
ATOM    923  NE2 GLN    62     105.604  91.118  57.590  1.00  0.00            
ATOM    924 HE21 GLN    62     106.547  91.135  57.951  1.00  0.00            
ATOM    925 HE22 GLN    62     105.275  91.361  56.666  1.00  0.00            
ATOM    926  C   GLN    62     102.107  91.506  62.757  1.00  0.00            
ATOM    927  O   GLN    62     102.316  92.597  63.339  1.00  0.00            
ATOM    928  N   VAL    63     100.943  90.919  62.759  1.00  0.00            
ATOM    929  H   VAL    63     100.851  90.051  62.250  1.00  0.00            
ATOM    930  CA  VAL    63      99.748  91.484  63.393  1.00  0.00            
ATOM    931  HA  VAL    63      99.703  92.559  63.217  1.00  0.00            
ATOM    932  CB  VAL    63      98.528  90.844  62.752  1.00  0.00            
ATOM    933  HB  VAL    63      98.783  89.823  62.469  1.00  0.00            
ATOM    934  CG1 VAL    63      97.280  90.763  63.642  1.00  0.00            
ATOM    935 HG11 VAL    63      96.396  90.525  63.051  1.00  0.00            
ATOM    936 HG12 VAL    63      97.450  90.084  64.478  1.00  0.00            
ATOM    937 HG13 VAL    63      97.030  91.777  63.953  1.00  0.00            
ATOM    938  CG2 VAL    63      98.299  91.591  61.441  1.00  0.00            
ATOM    939 HG21 VAL    63      99.267  91.803  60.987  1.00  0.00            
ATOM    940 HG22 VAL    63      97.672  90.946  60.826  1.00  0.00            
ATOM    941 HG23 VAL    63      97.861  92.566  61.656  1.00  0.00            
ATOM    942  C   VAL    63      99.789  91.483  64.950  1.00  0.00            
ATOM    943  O   VAL    63      99.431  92.518  65.563  1.00  0.00            
ATOM    944  N   THR    64     100.194  90.372  65.551  1.00  0.00            
ATOM    945  H   THR    64     100.598  89.632  64.994  1.00  0.00            
ATOM    946  CA  THR    64     100.432  90.229  66.983  1.00  0.00            
ATOM    947  HA  THR    64      99.589  90.571  67.584  1.00  0.00            
ATOM    948  CB  THR    64     100.651  88.788  67.314  1.00  0.00            
ATOM    949  HB  THR    64     101.623  88.509  66.907  1.00  0.00            
ATOM    950  CG2 THR    64     100.726  88.511  68.794  1.00  0.00            
ATOM    951 HG21 THR    64     100.531  87.447  68.923  1.00  0.00            
ATOM    952 HG22 THR    64     101.712  88.687  69.225  1.00  0.00            
ATOM    953 HG23 THR    64      99.877  88.878  69.370  1.00  0.00            
ATOM    954  OG1 THR    64      99.660  87.912  66.743  1.00  0.00            
ATOM    955  HG1 THR    64      99.942  87.513  65.917  1.00  0.00            
ATOM    956  C   THR    64     101.661  91.131  67.438  1.00  0.00            
ATOM    957  O   THR    64     101.862  91.478  68.587  1.00  0.00            
ATOM    958  N   ASN    65     102.525  91.549  66.476  1.00  0.00            
ATOM    959  H   ASN    65     102.532  91.055  65.595  1.00  0.00            
ATOM    960  CA  ASN    65     103.575  92.558  66.703  1.00  0.00            
ATOM    961  HA  ASN    65     103.906  92.525  67.741  1.00  0.00            
ATOM    962  CB  ASN    65     104.802  92.065  65.974  1.00  0.00            
ATOM    963  HB1 ASN    65     105.571  92.833  65.897  1.00  0.00            
ATOM    964  HB2 ASN    65     104.558  91.742  64.962  1.00  0.00            
ATOM    965  CG  ASN    65     105.542  90.953  66.733  1.00  0.00            
ATOM    966  OD1 ASN    65     106.472  91.267  67.434  1.00  0.00            
ATOM    967  ND2 ASN    65     104.964  89.724  66.698  1.00  0.00            
ATOM    968 HD21 ASN    65     104.318  89.541  65.944  1.00  0.00            
ATOM    969 HD22 ASN    65     105.241  88.955  67.291  1.00  0.00            
ATOM    970  C   ASN    65     103.291  94.053  66.486  1.00  0.00            
ATOM    971  O   ASN    65     104.212  94.862  66.500  1.00  0.00            
ATOM    972  N   VAL    66     101.965  94.492  66.422  1.00  0.00            
ATOM    973  H   VAL    66     101.193  93.844  66.492  1.00  0.00            
ATOM    974  CA  VAL    66     101.503  95.853  66.365  1.00  0.00            
ATOM    975  HA  VAL    66     102.176  96.304  65.636  1.00  0.00            
ATOM    976  CB  VAL    66     100.101  96.123  65.835  1.00  0.00            
ATOM    977  HB  VAL    66      99.329  95.494  66.279  1.00  0.00            
ATOM    978  CG1 VAL    66      99.757  97.613  66.014  1.00  0.00            
ATOM    979 HG11 VAL    66      99.422  97.726  67.045  1.00  0.00            
ATOM    980 HG12 VAL    66     100.574  98.317  65.852  1.00  0.00            
ATOM    981 HG13 VAL    66      98.969  97.778  65.279  1.00  0.00            
ATOM    982  CG2 VAL    66     100.170  95.729  64.334  1.00  0.00            
ATOM    983 HG21 VAL    66     100.400  94.665  64.389  1.00  0.00            
ATOM    984 HG22 VAL    66      99.217  95.650  63.811  1.00  0.00            
ATOM    985 HG23 VAL    66     101.002  96.244  63.854  1.00  0.00            
ATOM    986  C   VAL    66     101.856  96.549  67.721  1.00  0.00            
ATOM    987  O   VAL    66     101.248  96.174  68.739  1.00  0.00            
ATOM    988  N   GLY    67     102.839  97.428  67.619  1.00  0.00            
ATOM    989  H   GLY    67     103.318  97.463  66.730  1.00  0.00            
ATOM    990  CA  GLY    67     103.327  98.256  68.763  1.00  0.00            
ATOM    991  HA1 GLY    67     104.416  98.287  68.728  1.00  0.00            
ATOM    992  HA2 GLY    67     103.059  97.871  69.747  1.00  0.00            
ATOM    993  C   GLY    67     102.840  99.701  68.627  1.00  0.00            
ATOM    994  O   GLY    67     101.864  99.992  67.886  1.00  0.00            
ATOM    995  N   GLY    68     103.646 100.542  69.221  1.00  0.00            
ATOM    996  H   GLY    68     104.423 100.150  69.734  1.00  0.00            
ATOM    997  CA  GLY    68     103.447 101.975  69.271  1.00  0.00            
ATOM    998  HA1 GLY    68     102.443 102.186  68.903  1.00  0.00            
ATOM    999  HA2 GLY    68     104.220 102.330  68.588  1.00  0.00            
ATOM   1000  C   GLY    68     103.661 102.666  70.604  1.00  0.00            
ATOM   1001  O   GLY    68     104.503 102.309  71.396  1.00  0.00            
ATOM   1002  N   ALA    69     102.835 103.747  70.705  1.00  0.00            
ATOM   1003  H   ALA    69     102.185 103.856  69.939  1.00  0.00            
ATOM   1004  CA  ALA    69     102.833 104.694  71.782  1.00  0.00            
ATOM   1005  HA  ALA    69     103.848 104.620  72.175  1.00  0.00            
ATOM   1006  CB  ALA    69     102.701 106.151  71.263  1.00  0.00            
ATOM   1007  HB1 ALA    69     103.526 106.389  70.593  1.00  0.00            
ATOM   1008  HB2 ALA    69     101.767 106.387  70.754  1.00  0.00            
ATOM   1009  HB3 ALA    69     102.849 106.663  72.214  1.00  0.00            
ATOM   1010  C   ALA    69     101.750 104.337  72.859  1.00  0.00            
ATOM   1011  O   ALA    69     100.681 103.883  72.534  1.00  0.00            
ATOM   1012  N   VAL    70     102.240 104.509  74.113  1.00  0.00            
ATOM   1013  H   VAL    70     103.209 104.760  74.245  1.00  0.00            
ATOM   1014  CA  VAL    70     101.453 104.350  75.301  1.00  0.00            
ATOM   1015  HA  VAL    70     100.415 104.243  74.986  1.00  0.00            
ATOM   1016  CB  VAL    70     101.726 103.076  76.061  1.00  0.00            
ATOM   1017  HB  VAL    70     101.293 103.089  77.061  1.00  0.00            
ATOM   1018  CG1 VAL    70     101.161 101.815  75.395  1.00  0.00            
ATOM   1019 HG11 VAL    70     101.730 101.494  74.523  1.00  0.00            
ATOM   1020 HG12 VAL    70     101.169 100.946  76.054  1.00  0.00            
ATOM   1021 HG13 VAL    70     100.113 101.962  75.133  1.00  0.00            
ATOM   1022  CG2 VAL    70     103.268 102.719  76.204  1.00  0.00            
ATOM   1023 HG21 VAL    70     103.741 103.602  76.633  1.00  0.00            
ATOM   1024 HG22 VAL    70     103.362 101.871  76.884  1.00  0.00            
ATOM   1025 HG23 VAL    70     103.631 102.418  75.221  1.00  0.00            
ATOM   1026  C   VAL    70     101.505 105.591  76.207  1.00  0.00            
ATOM   1027  O   VAL    70     102.433 106.374  76.282  1.00  0.00            
ATOM   1028  N   VAL    71     100.458 105.620  77.074  1.00  0.00            
ATOM   1029  H   VAL    71      99.802 104.902  76.802  1.00  0.00            
ATOM   1030  CA  VAL    71     100.160 106.631  78.101  1.00  0.00            
ATOM   1031  HA  VAL    71      99.286 106.209  78.597  1.00  0.00            
ATOM   1032  CB  VAL    71     101.258 106.734  79.262  1.00  0.00            
ATOM   1033  HB  VAL    71     102.222 106.910  78.785  1.00  0.00            
ATOM   1034  CG1 VAL    71     100.966 107.866  80.243  1.00  0.00            
ATOM   1035 HG11 VAL    71      99.914 107.722  80.491  1.00  0.00            
ATOM   1036 HG12 VAL    71     101.563 107.873  81.155  1.00  0.00            
ATOM   1037 HG13 VAL    71     101.010 108.799  79.681  1.00  0.00            
ATOM   1038  CG2 VAL    71     101.238 105.371  79.954  1.00  0.00            
ATOM   1039 HG21 VAL    71     101.703 104.639  79.294  1.00  0.00            
ATOM   1040 HG22 VAL    71     101.763 105.361  80.909  1.00  0.00            
ATOM   1041 HG23 VAL    71     100.245 105.003  80.210  1.00  0.00            
ATOM   1042  C   VAL    71      99.762 108.022  77.538  1.00  0.00            
ATOM   1043  O   VAL    71      98.661 108.530  77.760  1.00  0.00            
ATOM   1044  N   THR    72     100.625 108.654  76.704  1.00  0.00            
ATOM   1045  H   THR    72     101.484 108.191  76.443  1.00  0.00            
ATOM   1046  CA  THR    72     100.324 109.889  75.961  1.00  0.00            
ATOM   1047  HA  THR    72      99.350 110.317  76.199  1.00  0.00            
ATOM   1048  CB  THR    72     101.438 110.900  76.211  1.00  0.00            
ATOM   1049  HB  THR    72     101.155 111.658  75.480  1.00  0.00            
ATOM   1050  CG2 THR    72     101.556 111.576  77.561  1.00  0.00            
ATOM   1051 HG21 THR    72     100.593 112.023  77.805  1.00  0.00            
ATOM   1052 HG22 THR    72     101.866 110.874  78.335  1.00  0.00            
ATOM   1053 HG23 THR    72     102.252 112.415  77.558  1.00  0.00            
ATOM   1054  OG1 THR    72     102.756 110.592  75.733  1.00  0.00            
ATOM   1055  HG1 THR    72     102.600 110.742  74.798  1.00  0.00            
ATOM   1056  C   THR    72     100.328 109.545  74.442  1.00  0.00            
ATOM   1057  O   THR    72     100.827 108.514  73.980  1.00  0.00            
ATOM   1058  N   GLY    73      99.960 110.490  73.614  1.00  0.00            
ATOM   1059  H   GLY    73      99.508 111.332  73.940  1.00  0.00            
ATOM   1060  CA  GLY    73     100.420 110.618  72.247  1.00  0.00            
ATOM   1061  HA1 GLY    73      99.727 111.258  71.700  1.00  0.00            
ATOM   1062  HA2 GLY    73     100.434 109.624  71.801  1.00  0.00            
ATOM   1063  C   GLY    73     101.862 111.225  72.153  1.00  0.00            
ATOM   1064  O   GLY    73     102.515 111.437  73.145  1.00  0.00            
ATOM   1065  N   VAL    74     102.386 111.569  70.960  1.00  0.00            
ATOM   1066  H   VAL    74     101.779 111.576  70.153  1.00  0.00            
ATOM   1067  CA  VAL    74     103.769 111.989  70.793  1.00  0.00            
ATOM   1068  HA  VAL    74     104.177 112.059  71.802  1.00  0.00            
ATOM   1069  CB  VAL    74     104.552 110.963  69.965  1.00  0.00            
ATOM   1070  HB  VAL    74     105.577 111.327  70.026  1.00  0.00            
ATOM   1071  CG1 VAL    74     104.558 109.611  70.685  1.00  0.00            
ATOM   1072 HG11 VAL    74     105.166 108.873  70.161  1.00  0.00            
ATOM   1073 HG12 VAL    74     105.029 109.664  71.666  1.00  0.00            
ATOM   1074 HG13 VAL    74     103.514 109.298  70.666  1.00  0.00            
ATOM   1075  CG2 VAL    74     104.062 110.858  68.536  1.00  0.00            
ATOM   1076 HG21 VAL    74     104.897 110.326  68.081  1.00  0.00            
ATOM   1077 HG22 VAL    74     103.154 110.255  68.509  1.00  0.00            
ATOM   1078 HG23 VAL    74     103.877 111.845  68.112  1.00  0.00            
ATOM   1079  C   VAL    74     103.960 113.353  70.223  1.00  0.00            
ATOM   1080  O   VAL    74     105.079 113.964  70.247  1.00  0.00            
ATOM   1081  N   THR    75     102.903 114.070  69.774  1.00  0.00            
ATOM   1082  H   THR    75     101.978 113.692  69.922  1.00  0.00            
ATOM   1083  CA  THR    75     103.005 115.383  69.153  1.00  0.00            
ATOM   1084  HA  THR    75     103.955 115.320  68.622  1.00  0.00            
ATOM   1085  CB  THR    75     101.861 115.623  68.104  1.00  0.00            
ATOM   1086  HB  THR    75     101.694 116.694  67.988  1.00  0.00            
ATOM   1087  CG2 THR    75     102.357 115.065  66.765  1.00  0.00            
ATOM   1088 HG21 THR    75     102.564 113.998  66.852  1.00  0.00            
ATOM   1089 HG22 THR    75     101.596 115.209  65.998  1.00  0.00            
ATOM   1090 HG23 THR    75     103.264 115.531  66.381  1.00  0.00            
ATOM   1091  OG1 THR    75     100.629 115.004  68.411  1.00  0.00            
ATOM   1092  HG1 THR    75     100.235 115.480  69.146  1.00  0.00            
ATOM   1093  C   THR    75     103.102 116.550  70.154  1.00  0.00            
ATOM   1094  O   THR    75     102.717 116.372  71.347  1.00  0.00            
ATOM   1095  N   ALA    76     103.477 117.739  69.640  1.00  0.00            
ATOM   1096  H   ALA    76     103.773 117.822  68.678  1.00  0.00            
ATOM   1097  CA  ALA    76     103.355 118.901  70.455  1.00  0.00            
ATOM   1098  HA  ALA    76     103.838 118.778  71.425  1.00  0.00            
ATOM   1099  CB  ALA    76     103.851 120.175  69.712  1.00  0.00            
ATOM   1100  HB1 ALA    76     104.920 120.081  69.520  1.00  0.00            
ATOM   1101  HB2 ALA    76     103.231 120.379  68.838  1.00  0.00            
ATOM   1102  HB3 ALA    76     103.705 121.062  70.328  1.00  0.00            
ATOM   1103  C   ALA    76     101.948 119.173  70.917  1.00  0.00            
ATOM   1104  O   ALA    76     100.923 118.809  70.302  1.00  0.00            
ATOM   1105  N   VAL    77     101.907 119.749  72.141  1.00  0.00            
ATOM   1106  H   VAL    77     102.815 119.977  72.520  1.00  0.00            
ATOM   1107  CA  VAL    77     100.689 120.103  72.972  1.00  0.00            
ATOM   1108  HA  VAL    77     100.279 119.176  73.373  1.00  0.00            
ATOM   1109  CB  VAL    77     101.156 120.989  74.157  1.00  0.00            
ATOM   1110  HB  VAL    77     101.695 121.860  73.785  1.00  0.00            
ATOM   1111  CG1 VAL    77      99.962 121.492  75.037  1.00  0.00            
ATOM   1112 HG11 VAL    77     100.387 121.966  75.922  1.00  0.00            
ATOM   1113 HG12 VAL    77      99.496 122.231  74.385  1.00  0.00            
ATOM   1114 HG13 VAL    77      99.267 120.695  75.301  1.00  0.00            
ATOM   1115  CG2 VAL    77     102.230 120.306  75.117  1.00  0.00            
ATOM   1116 HG21 VAL    77     102.396 120.916  76.005  1.00  0.00            
ATOM   1117 HG22 VAL    77     101.855 119.326  75.415  1.00  0.00            
ATOM   1118 HG23 VAL    77     103.117 120.217  74.490  1.00  0.00            
ATOM   1119  C   VAL    77      99.672 120.837  72.090  1.00  0.00            
ATOM   1120  O   VAL    77      98.473 120.562  72.114  1.00  0.00            
ATOM   1121  N   ALA    78     100.092 121.883  71.343  1.00  0.00            
ATOM   1122  H   ALA    78     101.081 122.082  71.393  1.00  0.00            
ATOM   1123  CA  ALA    78      99.297 122.644  70.330  1.00  0.00            
ATOM   1124  HA  ALA    78      98.280 122.269  70.438  1.00  0.00            
ATOM   1125  CB  ALA    78      99.379 124.164  70.572  1.00  0.00            
ATOM   1126  HB1 ALA    78      98.503 124.581  70.076  1.00  0.00            
ATOM   1127  HB2 ALA    78      99.161 124.293  71.632  1.00  0.00            
ATOM   1128  HB3 ALA    78     100.362 124.541  70.287  1.00  0.00            
ATOM   1129  C   ALA    78      99.783 122.327  68.880  1.00  0.00            
ATOM   1130  O   ALA    78     100.956 122.211  68.586  1.00  0.00            
ATOM   1131  N   GLN    79      98.828 122.178  67.974  1.00  0.00            
ATOM   1132  H   GLN    79      97.901 122.411  68.300  1.00  0.00            
ATOM   1133  CA  GLN    79      98.982 121.882  66.537  1.00  0.00            
ATOM   1134  HA  GLN    79     100.031 121.982  66.256  1.00  0.00            
ATOM   1135  CB  GLN    79      98.693 120.388  66.283  1.00  0.00            
ATOM   1136  HB1 GLN    79      98.578 120.257  65.207  1.00  0.00            
ATOM   1137  HB2 GLN    79      97.672 120.113  66.547  1.00  0.00            
ATOM   1138  CG  GLN    79      99.852 119.486  66.720  1.00  0.00            
ATOM   1139  HG1 GLN    79     100.119 119.671  67.761  1.00  0.00            
ATOM   1140  HG2 GLN    79     100.720 119.716  66.102  1.00  0.00            
ATOM   1141  CD  GLN    79      99.476 118.006  66.585  1.00  0.00            
ATOM   1142  OE1 GLN    79      99.805 117.381  65.570  1.00  0.00            
ATOM   1143  NE2 GLN    79      98.804 117.311  67.457  1.00  0.00            
ATOM   1144 HE21 GLN    79      98.712 117.667  68.397  1.00  0.00            
ATOM   1145 HE22 GLN    79      98.438 116.391  67.256  1.00  0.00            
ATOM   1146  C   GLN    79      98.073 122.905  65.821  1.00  0.00            
ATOM   1147  O   GLN    79      96.834 122.717  65.869  1.00  0.00            
ATOM   1148  N   LYS    80      98.675 123.859  65.205  1.00  0.00            
ATOM   1149  H   LYS    80      99.684 123.815  65.208  1.00  0.00            
ATOM   1150  CA  LYS    80      98.106 124.975  64.504  1.00  0.00            
ATOM   1151  HA  LYS    80      97.702 125.705  65.205  1.00  0.00            
ATOM   1152  CB  LYS    80      99.209 125.745  63.779  1.00  0.00            
ATOM   1153  HB1 LYS    80      99.773 125.052  63.154  1.00  0.00            
ATOM   1154  HB2 LYS    80      99.817 126.148  64.589  1.00  0.00            
ATOM   1155  CG  LYS    80      98.767 126.893  62.910  1.00  0.00            
ATOM   1156  HG1 LYS    80      98.347 127.657  63.563  1.00  0.00            
ATOM   1157  HG2 LYS    80      97.996 126.592  62.200  1.00  0.00            
ATOM   1158  CD  LYS    80     100.008 127.446  62.203  1.00  0.00            
ATOM   1159  HD1 LYS    80     100.464 126.726  61.524  1.00  0.00            
ATOM   1160  HD2 LYS    80     100.705 127.765  62.978  1.00  0.00            
ATOM   1161  CE  LYS    80      99.708 128.677  61.352  1.00  0.00            
ATOM   1162  HE1 LYS    80      99.089 129.253  62.040  1.00  0.00            
ATOM   1163  HE2 LYS    80      99.220 128.435  60.408  1.00  0.00            
ATOM   1164  NZ  LYS    80     100.870 129.562  60.947  1.00  0.00            
ATOM   1165  HZ1 LYS    80     101.154 129.454  59.984  1.00  0.00            
ATOM   1166  HZ2 LYS    80     100.538 130.516  60.935  1.00  0.00            
ATOM   1167  HZ3 LYS    80     101.695 129.517  61.528  1.00  0.00            
ATOM   1168  C   LYS    80      96.978 124.531  63.521  1.00  0.00            
ATOM   1169  O   LYS    80      96.987 123.542  62.777  1.00  0.00            
ATOM   1170  N   THR    81      95.869 125.325  63.532  1.00  0.00            
ATOM   1171  H   THR    81      95.779 126.080  64.198  1.00  0.00            
ATOM   1172  CA  THR    81      94.653 125.075  62.684  1.00  0.00            
ATOM   1173  HA  THR    81      94.741 123.997  62.550  1.00  0.00            
ATOM   1174  CB  THR    81      93.334 125.304  63.391  1.00  0.00            
ATOM   1175  HB  THR    81      92.730 125.809  62.637  1.00  0.00            
ATOM   1176  CG2 THR    81      92.571 124.051  63.830  1.00  0.00            
ATOM   1177 HG21 THR    81      93.137 123.499  64.580  1.00  0.00            
ATOM   1178 HG22 THR    81      91.618 124.348  64.266  1.00  0.00            
ATOM   1179 HG23 THR    81      92.284 123.414  62.993  1.00  0.00            
ATOM   1180  OG1 THR    81      93.446 126.263  64.466  1.00  0.00            
ATOM   1181  HG1 THR    81      93.695 127.117  64.105  1.00  0.00            
ATOM   1182  C   THR    81      94.749 125.611  61.254  1.00  0.00            
ATOM   1183  O   THR    81      95.179 126.710  61.059  1.00  0.00            
ATOM   1184  N   VAL    82      94.291 124.875  60.324  1.00  0.00            
ATOM   1185  H   VAL    82      93.822 124.047  60.662  1.00  0.00            
ATOM   1186  CA  VAL    82      94.321 125.088  58.887  1.00  0.00            
ATOM   1187  HA  VAL    82      94.574 126.141  58.767  1.00  0.00            
ATOM   1188  CB  VAL    82      95.438 124.270  58.113  1.00  0.00            
ATOM   1189  HB  VAL    82      95.250 124.297  57.039  1.00  0.00            
ATOM   1190  CG1 VAL    82      96.804 124.892  58.377  1.00  0.00            
ATOM   1191 HG11 VAL    82      96.817 125.959  58.154  1.00  0.00            
ATOM   1192 HG12 VAL    82      97.054 124.810  59.435  1.00  0.00            
ATOM   1193 HG13 VAL    82      97.518 124.421  57.702  1.00  0.00            
ATOM   1194  CG2 VAL    82      95.476 122.828  58.518  1.00  0.00            
ATOM   1195 HG21 VAL    82      94.548 122.331  58.236  1.00  0.00            
ATOM   1196 HG22 VAL    82      96.298 122.302  58.032  1.00  0.00            
ATOM   1197 HG23 VAL    82      95.689 122.721  59.582  1.00  0.00            
ATOM   1198  C   VAL    82      92.905 124.667  58.353  1.00  0.00            
ATOM   1199  O   VAL    82      92.142 123.826  58.886  1.00  0.00            
ATOM   1200  N   GLU    83      92.516 125.408  57.315  1.00  0.00            
ATOM   1201  H   GLU    83      93.164 126.170  57.171  1.00  0.00            
ATOM   1202  CA  GLU    83      91.149 125.442  56.795  1.00  0.00            
ATOM   1203  HA  GLU    83      90.579 125.640  57.702  1.00  0.00            
ATOM   1204  CB  GLU    83      90.933 126.466  55.651  1.00  0.00            
ATOM   1205  HB1 GLU    83      89.991 126.283  55.134  1.00  0.00            
ATOM   1206  HB2 GLU    83      91.849 126.532  55.063  1.00  0.00            
ATOM   1207  CG  GLU    83      90.751 127.827  56.347  1.00  0.00            
ATOM   1208  HG1 GLU    83      91.604 127.803  57.025  1.00  0.00            
ATOM   1209  HG2 GLU    83      89.780 127.679  56.819  1.00  0.00            
ATOM   1210  CD  GLU    83      90.822 128.993  55.390  1.00  0.00            
ATOM   1211  OE1 GLU    83      90.461 130.073  55.868  1.00  0.00            
ATOM   1212  OE2 GLU    83      91.068 128.804  54.199  1.00  0.00            
ATOM   1213  C   GLU    83      90.750 124.093  56.244  1.00  0.00            
ATOM   1214  O   GLU    83      91.500 123.442  55.518  1.00  0.00            
ATOM   1215  N   GLY    84      89.505 123.643  56.662  1.00  0.00            
ATOM   1216  H   GLY    84      88.863 124.240  57.165  1.00  0.00            
ATOM   1217  CA  GLY    84      88.886 122.362  56.263  1.00  0.00            
ATOM   1218  HA1 GLY    84      89.401 121.906  55.417  1.00  0.00            
ATOM   1219  HA2 GLY    84      87.842 122.577  56.034  1.00  0.00            
ATOM   1220  C   GLY    84      88.956 121.480  57.475  1.00  0.00            
ATOM   1221  O   GLY    84      88.327 121.804  58.500  1.00  0.00            
ATOM   1222  N   ALA    85      89.629 120.330  57.420  1.00  0.00            
ATOM   1223  H   ALA    85      90.147 120.163  56.570  1.00  0.00            
ATOM   1224  CA  ALA    85      89.780 119.300  58.505  1.00  0.00            
ATOM   1225  HA  ALA    85      88.771 119.113  58.872  1.00  0.00            
ATOM   1226  CB  ALA    85      90.137 117.977  57.833  1.00  0.00            
ATOM   1227  HB1 ALA    85      91.004 118.122  57.190  1.00  0.00            
ATOM   1228  HB2 ALA    85      90.147 117.176  58.573  1.00  0.00            
ATOM   1229  HB3 ALA    85      89.297 117.714  57.190  1.00  0.00            
ATOM   1230  C   ALA    85      90.625 119.759  59.692  1.00  0.00            
ATOM   1231  O   ALA    85      90.822 118.977  60.595  1.00  0.00            
ATOM   1232  N   GLY    86      91.003 121.049  59.836  1.00  0.00            
ATOM   1233  H   GLY    86      90.694 121.738  59.166  1.00  0.00            
ATOM   1234  CA  GLY    86      91.782 121.503  60.948  1.00  0.00            
ATOM   1235  HA1 GLY    86      91.441 120.986  61.845  1.00  0.00            
ATOM   1236  HA2 GLY    86      91.549 122.552  61.130  1.00  0.00            
ATOM   1237  C   GLY    86      93.314 121.252  60.815  1.00  0.00            
ATOM   1238  O   GLY    86      94.029 122.110  61.355  1.00  0.00            
ATOM   1239  N   SER    87      93.848 120.184  60.318  1.00  0.00            
ATOM   1240  H   SER    87      93.246 119.500  59.883  1.00  0.00            
ATOM   1241  CA  SER    87      95.226 119.848  60.359  1.00  0.00            
ATOM   1242  HA  SER    87      95.752 120.692  60.805  1.00  0.00            
ATOM   1243  CB  SER    87      95.414 118.678  61.371  1.00  0.00            
ATOM   1244  HB1 SER    87      94.659 118.803  62.147  1.00  0.00            
ATOM   1245  HB2 SER    87      96.405 118.817  61.803  1.00  0.00            
ATOM   1246  OG  SER    87      95.370 117.382  60.911  1.00  0.00            
ATOM   1247  HG  SER    87      94.602 117.000  61.342  1.00  0.00            
ATOM   1248  C   SER    87      95.911 119.598  59.066  1.00  0.00            
ATOM   1249  O   SER    87      95.240 119.204  58.085  1.00  0.00            
ATOM   1250  N   ILE    88      97.242 119.610  59.009  1.00  0.00            
ATOM   1251  H   ILE    88      97.765 119.841  59.842  1.00  0.00            
ATOM   1252  CA  ILE    88      98.054 119.362  57.813  1.00  0.00            
ATOM   1253  HA  ILE    88      97.503 119.765  56.963  1.00  0.00            
ATOM   1254  CB  ILE    88      99.393 120.154  57.820  1.00  0.00            
ATOM   1255  HB  ILE    88      99.867 120.102  58.800  1.00  0.00            
ATOM   1256  CG2 ILE    88     100.376 119.531  56.756  1.00  0.00            
ATOM   1257 HG21 ILE    88     100.625 118.516  57.064  1.00  0.00            
ATOM   1258 HG22 ILE    88      99.968 119.545  55.746  1.00  0.00            
ATOM   1259 HG23 ILE    88     101.225 120.214  56.803  1.00  0.00            
ATOM   1260  CG1 ILE    88      99.260 121.621  57.425  1.00  0.00            
ATOM   1261 HG11 ILE    88     100.227 122.123  57.390  1.00  0.00            
ATOM   1262 HG12 ILE    88      98.793 122.169  58.243  1.00  0.00            
ATOM   1263  CD  ILE    88      98.595 121.997  56.160  1.00  0.00            
ATOM   1264  HD1 ILE    88      98.386 123.063  56.248  1.00  0.00            
ATOM   1265  HD2 ILE    88      99.341 121.807  55.388  1.00  0.00            
ATOM   1266  HD3 ILE    88      97.659 121.470  55.973  1.00  0.00            
ATOM   1267  C   ILE    88      97.966 117.895  57.453  1.00  0.00            
ATOM   1268  O   ILE    88      97.449 117.555  56.365  1.00  0.00            
ATOM   1269  N   ALA    89      98.215 116.980  58.403  1.00  0.00            
ATOM   1270  H   ALA    89      98.328 117.339  59.340  1.00  0.00            
ATOM   1271  CA  ALA    89      97.998 115.532  58.427  1.00  0.00            
ATOM   1272  HA  ALA    89      98.680 115.082  57.705  1.00  0.00            
ATOM   1273  CB  ALA    89      98.443 114.968  59.817  1.00  0.00            
ATOM   1274  HB1 ALA    89      98.394 113.881  59.878  1.00  0.00            
ATOM   1275  HB2 ALA    89      99.513 115.179  59.802  1.00  0.00            
ATOM   1276  HB3 ALA    89      97.890 115.384  60.659  1.00  0.00            
ATOM   1277  C   ALA    89      96.598 115.007  57.993  1.00  0.00            
ATOM   1278  O   ALA    89      96.456 114.108  57.149  1.00  0.00            
ATOM   1279  N   ALA    90      95.574 115.636  58.492  1.00  0.00            
ATOM   1280  H   ALA    90      95.829 116.360  59.148  1.00  0.00            
ATOM   1281  CA  ALA    90      94.206 115.474  57.987  1.00  0.00            
ATOM   1282  HA  ALA    90      93.980 114.418  58.135  1.00  0.00            
ATOM   1283  CB  ALA    90      93.255 116.265  58.929  1.00  0.00            
ATOM   1284  HB1 ALA    90      92.219 116.226  58.595  1.00  0.00            
ATOM   1285  HB2 ALA    90      93.350 115.838  59.928  1.00  0.00            
ATOM   1286  HB3 ALA    90      93.553 117.312  58.876  1.00  0.00            
ATOM   1287  C   ALA    90      94.055 115.676  56.531  1.00  0.00            
ATOM   1288  O   ALA    90      93.361 114.881  55.957  1.00  0.00            
ATOM   1289  N   ALA    91      94.590 116.601  55.824  1.00  0.00            
ATOM   1290  H   ALA    91      95.159 117.345  56.201  1.00  0.00            
ATOM   1291  CA  ALA    91      94.549 116.788  54.361  1.00  0.00            
ATOM   1292  HA  ALA    91      93.579 116.600  53.900  1.00  0.00            
ATOM   1293  CB  ALA    91      94.754 118.262  53.942  1.00  0.00            
ATOM   1294  HB1 ALA    91      94.606 118.295  52.863  1.00  0.00            
ATOM   1295  HB2 ALA    91      93.976 118.849  54.430  1.00  0.00            
ATOM   1296  HB3 ALA    91      95.746 118.627  54.210  1.00  0.00            
ATOM   1297  C   ALA    91      95.646 115.922  53.544  1.00  0.00            
ATOM   1298  O   ALA    91      95.795 116.142  52.320  1.00  0.00            
ATOM   1299  N   THR    92      96.399 115.024  54.228  1.00  0.00            
ATOM   1300  H   THR    92      96.184 114.845  55.199  1.00  0.00            
ATOM   1301  CA  THR    92      97.504 114.203  53.676  1.00  0.00            
ATOM   1302  HA  THR    92      97.752 113.491  54.463  1.00  0.00            
ATOM   1303  CB  THR    92      97.086 113.445  52.312  1.00  0.00            
ATOM   1304  HB  THR    92      97.262 114.067  51.434  1.00  0.00            
ATOM   1305  CG2 THR    92      97.843 112.086  52.069  1.00  0.00            
ATOM   1306 HG21 THR    92      97.800 111.860  51.003  1.00  0.00            
ATOM   1307 HG22 THR    92      98.894 112.277  52.282  1.00  0.00            
ATOM   1308 HG23 THR    92      97.411 111.254  52.624  1.00  0.00            
ATOM   1309  OG1 THR    92      95.774 113.049  52.273  1.00  0.00            
ATOM   1310  HG1 THR    92      95.315 113.878  52.425  1.00  0.00            
ATOM   1311  C   THR    92      98.860 114.918  53.564  1.00  0.00            
ATOM   1312  O   THR    92      99.753 114.459  52.850  1.00  0.00            
ATOM   1313  N   GLY    93      99.038 115.942  54.343  1.00  0.00            
ATOM   1314  H   GLY    93      98.274 116.338  54.872  1.00  0.00            
ATOM   1315  CA  GLY    93     100.251 116.813  54.288  1.00  0.00            
ATOM   1316  HA1 GLY    93     101.062 116.175  53.937  1.00  0.00            
ATOM   1317  HA2 GLY    93     100.430 117.233  55.278  1.00  0.00            
ATOM   1318  C   GLY    93     100.153 117.904  53.221  1.00  0.00            
ATOM   1319  O   GLY    93      99.065 118.495  53.088  1.00  0.00            
ATOM   1320  N   PHE    94     101.252 118.317  52.581  1.00  0.00            
ATOM   1321  H   PHE    94     102.150 117.896  52.771  1.00  0.00            
ATOM   1322  CA  PHE    94     101.231 119.227  51.408  1.00  0.00            
ATOM   1323  HA  PHE    94     100.324 119.814  51.554  1.00  0.00            
ATOM   1324  CB  PHE    94     102.414 120.253  51.338  1.00  0.00            
ATOM   1325  HB1 PHE    94     102.274 120.903  50.474  1.00  0.00            
ATOM   1326  HB2 PHE    94     103.285 119.616  51.187  1.00  0.00            
ATOM   1327  CG  PHE    94     102.547 121.212  52.581  1.00  0.00            
ATOM   1328  CD1 PHE    94     103.589 120.910  53.543  1.00  0.00            
ATOM   1329  HD1 PHE    94     104.307 120.116  53.396  1.00  0.00            
ATOM   1330  CE1 PHE    94     103.637 121.587  54.766  1.00  0.00            
ATOM   1331  HE1 PHE    94     104.372 121.193  55.452  1.00  0.00            
ATOM   1332  CZ  PHE    94     102.687 122.550  55.047  1.00  0.00            
ATOM   1333  HZ  PHE    94     102.676 123.088  55.984  1.00  0.00            
ATOM   1334  CE2 PHE    94     101.750 122.892  54.075  1.00  0.00            
ATOM   1335  HE2 PHE    94     101.053 123.699  54.248  1.00  0.00            
ATOM   1336  CD2 PHE    94     101.614 122.212  52.829  1.00  0.00            
ATOM   1337  HD2 PHE    94     100.908 122.551  52.084  1.00  0.00            
ATOM   1338  C   PHE    94     101.163 118.452  50.113  1.00  0.00            
ATOM   1339  O   PHE    94     101.452 117.253  50.019  1.00  0.00            
ATOM   1340  N   VAL    95     100.854 119.174  49.048  1.00  0.00            
ATOM   1341  H   VAL    95     100.549 120.113  49.265  1.00  0.00            
ATOM   1342  CA  VAL    95     100.611 118.663  47.670  1.00  0.00            
ATOM   1343  HA  VAL    95      99.989 117.772  47.755  1.00  0.00            
ATOM   1344  CB  VAL    95      99.741 119.706  46.927  1.00  0.00            
ATOM   1345  HB  VAL    95      98.967 120.012  47.631  1.00  0.00            
ATOM   1346  CG1 VAL    95     100.668 120.879  46.457  1.00  0.00            
ATOM   1347 HG11 VAL    95     101.461 120.577  45.773  1.00  0.00            
ATOM   1348 HG12 VAL    95     100.115 121.721  46.040  1.00  0.00            
ATOM   1349 HG13 VAL    95     101.158 121.262  47.352  1.00  0.00            
ATOM   1350  CG2 VAL    95      99.027 119.212  45.687  1.00  0.00            
ATOM   1351 HG21 VAL    95      99.764 119.145  44.886  1.00  0.00            
ATOM   1352 HG22 VAL    95      98.660 118.206  45.888  1.00  0.00            
ATOM   1353 HG23 VAL    95      98.175 119.867  45.505  1.00  0.00            
ATOM   1354  C   VAL    95     101.929 118.233  47.079  1.00  0.00            
ATOM   1355  O   VAL    95     102.950 118.908  47.155  1.00  0.00            
ATOM   1356  N   LYS    96     101.868 117.055  46.388  1.00  0.00            
ATOM   1357  H   LYS    96     100.983 116.571  46.345  1.00  0.00            
ATOM   1358  CA  LYS    96     102.961 116.271  45.826  1.00  0.00            
ATOM   1359  HA  LYS    96     103.753 116.558  46.517  1.00  0.00            
ATOM   1360  CB  LYS    96     102.708 114.764  45.868  1.00  0.00            
ATOM   1361  HB1 LYS    96     103.517 114.246  45.354  1.00  0.00            
ATOM   1362  HB2 LYS    96     101.900 114.437  45.214  1.00  0.00            
ATOM   1363  CG  LYS    96     102.568 114.092  47.251  1.00  0.00            
ATOM   1364  HG1 LYS    96     102.381 113.030  47.093  1.00  0.00            
ATOM   1365  HG2 LYS    96     101.737 114.506  47.821  1.00  0.00            
ATOM   1366  CD  LYS    96     103.836 114.306  48.053  1.00  0.00            
ATOM   1367  HD1 LYS    96     103.728 115.309  48.466  1.00  0.00            
ATOM   1368  HD2 LYS    96     104.737 114.180  47.454  1.00  0.00            
ATOM   1369  CE  LYS    96     103.914 113.247  49.154  1.00  0.00            
ATOM   1370  HE1 LYS    96     103.702 112.253  48.761  1.00  0.00            
ATOM   1371  HE2 LYS    96     103.200 113.367  49.969  1.00  0.00            
ATOM   1372  NZ  LYS    96     105.252 113.223  49.751  1.00  0.00            
ATOM   1373  HZ1 LYS    96     105.405 112.446  50.378  1.00  0.00            
ATOM   1374  HZ2 LYS    96     105.977 113.112  49.056  1.00  0.00            
ATOM   1375  HZ3 LYS    96     105.604 114.060  50.193  1.00  0.00            
ATOM   1376  C   LYS    96     103.569 116.808  44.428  1.00  0.00            
ATOM   1377  O   LYS    96     102.774 117.239  43.613  1.00  0.00            
ATOM   1378  N   LYS    97     104.938 116.776  44.235  1.00  0.00            
ATOM   1379  H   LYS    97     105.508 116.337  44.944  1.00  0.00            
ATOM   1380  CA  LYS    97     105.627 117.317  43.065  1.00  0.00            
ATOM   1381  HA  LYS    97     105.017 118.108  42.629  1.00  0.00            
ATOM   1382  CB  LYS    97     106.932 117.997  43.459  1.00  0.00            
ATOM   1383  HB1 LYS    97     107.474 118.264  42.552  1.00  0.00            
ATOM   1384  HB2 LYS    97     107.533 117.297  44.040  1.00  0.00            
ATOM   1385  CG  LYS    97     106.751 119.304  44.240  1.00  0.00            
ATOM   1386  HG1 LYS    97     106.100 119.158  45.101  1.00  0.00            
ATOM   1387  HG2 LYS    97     106.287 120.055  43.601  1.00  0.00            
ATOM   1388  CD  LYS    97     108.102 119.928  44.690  1.00  0.00            
ATOM   1389  HD1 LYS    97     108.745 120.064  43.821  1.00  0.00            
ATOM   1390  HD2 LYS    97     108.559 119.206  45.366  1.00  0.00            
ATOM   1391  CE  LYS    97     108.041 121.272  45.318  1.00  0.00            
ATOM   1392  HE1 LYS    97     107.844 121.988  44.520  1.00  0.00            
ATOM   1393  HE2 LYS    97     109.025 121.356  45.779  1.00  0.00            
ATOM   1394  NZ  LYS    97     106.978 121.361  46.327  1.00  0.00            
ATOM   1395  HZ1 LYS    97     107.048 120.680  47.069  1.00  0.00            
ATOM   1396  HZ2 LYS    97     106.980 122.269  46.769  1.00  0.00            
ATOM   1397  HZ3 LYS    97     106.062 121.202  45.933  1.00  0.00            
ATOM   1398  C   LYS    97     105.967 116.292  42.010  1.00  0.00            
ATOM   1399  O   LYS    97     105.980 116.604  40.845  1.00  0.00            
ATOM   1400  N   ASP    98     106.089 115.005  42.367  1.00  0.00            
ATOM   1401  H   ASP    98     105.789 114.827  43.315  1.00  0.00            
ATOM   1402  CA  ASP    98     106.210 113.854  41.465  1.00  0.00            
ATOM   1403  HA  ASP    98     106.812 114.213  40.631  1.00  0.00            
ATOM   1404  CB  ASP    98     107.040 112.766  42.164  1.00  0.00            
ATOM   1405  HB1 ASP    98     107.944 113.177  42.613  1.00  0.00            
ATOM   1406  HB2 ASP    98     107.455 112.125  41.386  1.00  0.00            
ATOM   1407  CG  ASP    98     106.447 111.918  43.322  1.00  0.00            
ATOM   1408  OD1 ASP    98     107.148 111.017  43.862  1.00  0.00            
ATOM   1409  OD2 ASP    98     105.263 112.146  43.758  1.00  0.00            
ATOM   1410  C   ASP    98     104.888 113.474  40.798  1.00  0.00            
ATOM   1411  O   ASP    98     104.243 112.471  41.045  1.00  0.00            
ATOM   1412  N   GLN    99     104.466 114.329  39.834  1.00  0.00            
ATOM   1413  H   GLN    99     104.971 115.198  39.740  1.00  0.00            
ATOM   1414  CA  GLN    99     103.165 114.131  39.137  1.00  0.00            
ATOM   1415  HA  GLN    99     102.572 113.318  39.555  1.00  0.00            
ATOM   1416  CB  GLN    99     102.286 115.341  39.433  1.00  0.00            
ATOM   1417  HB1 GLN    99     101.543 115.451  38.643  1.00  0.00            
ATOM   1418  HB2 GLN    99     102.934 116.195  39.237  1.00  0.00            
ATOM   1419  CG  GLN    99     101.521 115.329  40.760  1.00  0.00            
ATOM   1420  HG1 GLN    99     102.308 115.106  41.479  1.00  0.00            
ATOM   1421  HG2 GLN    99     100.821 114.494  40.798  1.00  0.00            
ATOM   1422  CD  GLN    99     100.759 116.596  41.003  1.00  0.00            
ATOM   1423  OE1 GLN    99     100.640 117.508  40.163  1.00  0.00            
ATOM   1424  NE2 GLN    99      99.933 116.574  41.997  1.00  0.00            
ATOM   1425 HE21 GLN    99      99.880 115.763  42.597  1.00  0.00            
ATOM   1426 HE22 GLN    99      99.307 117.352  42.148  1.00  0.00            
ATOM   1427  C   GLN    99     103.388 113.884  37.635  1.00  0.00            
ATOM   1428  O   GLN    99     104.343 114.360  37.014  1.00  0.00            
ATOM   1429  N   LEU   100     102.458 113.291  36.858  1.00  0.00            
ATOM   1430  H   LEU   100     101.703 112.839  37.355  1.00  0.00            
ATOM   1431  CA  LEU   100     102.298 113.254  35.375  1.00  0.00            
ATOM   1432  HA  LEU   100     101.728 112.342  35.193  1.00  0.00            
ATOM   1433  CB  LEU   100     101.494 114.510  35.007  1.00  0.00            
ATOM   1434  HB1 LEU   100     101.440 114.538  33.918  1.00  0.00            
ATOM   1435  HB2 LEU   100     102.116 115.371  35.252  1.00  0.00            
ATOM   1436  CG  LEU   100     100.073 114.715  35.590  1.00  0.00            
ATOM   1437  HG  LEU   100     100.109 114.895  36.664  1.00  0.00            
ATOM   1438  CD1 LEU   100      99.401 115.933  35.025  1.00  0.00            
ATOM   1439 HD11 LEU   100      99.208 115.811  33.959  1.00  0.00            
ATOM   1440 HD12 LEU   100      98.445 116.100  35.520  1.00  0.00            
ATOM   1441 HD13 LEU   100     100.131 116.728  35.182  1.00  0.00            
ATOM   1442  CD2 LEU   100      99.204 113.499  35.267  1.00  0.00            
ATOM   1443 HD21 LEU   100      99.498 112.643  35.874  1.00  0.00            
ATOM   1444 HD22 LEU   100      98.152 113.743  35.419  1.00  0.00            
ATOM   1445 HD23 LEU   100      99.390 113.240  34.225  1.00  0.00            
ATOM   1446  C   LEU   100     103.646 113.075  34.652  1.00  0.00            
ATOM   1447  O   LEU   100     104.104 113.942  33.937  1.00  0.00            
ATOM   1448  N   GLY   101     104.203 111.859  34.701  1.00  0.00            
ATOM   1449  H   GLY   101     103.760 111.114  35.220  1.00  0.00            
ATOM   1450  CA  GLY   101     105.458 111.519  34.085  1.00  0.00            
ATOM   1451  HA1 GLY   101     105.371 111.701  33.014  1.00  0.00            
ATOM   1452  HA2 GLY   101     105.490 110.441  34.244  1.00  0.00            
ATOM   1453  C   GLY   101     106.826 112.063  34.542  1.00  0.00            
ATOM   1454  O   GLY   101     107.865 111.464  34.242  1.00  0.00            
ATOM   1455  N   LYS   102     106.873 113.171  35.321  1.00  0.00            
ATOM   1456  H   LYS   102     105.969 113.595  35.471  1.00  0.00            
ATOM   1457  CA  LYS   102     108.064 113.765  35.941  1.00  0.00            
ATOM   1458  HA  LYS   102     108.987 113.378  35.511  1.00  0.00            
ATOM   1459  CB  LYS   102     107.950 115.290  35.680  1.00  0.00            
ATOM   1460  HB1 LYS   102     108.844 115.704  36.148  1.00  0.00            
ATOM   1461  HB2 LYS   102     107.094 115.764  36.160  1.00  0.00            
ATOM   1462  CG  LYS   102     107.987 115.811  34.220  1.00  0.00            
ATOM   1463  HG1 LYS   102     107.096 115.468  33.695  1.00  0.00            
ATOM   1464  HG2 LYS   102     108.868 115.355  33.769  1.00  0.00            
ATOM   1465  CD  LYS   102     108.031 117.366  34.048  1.00  0.00            
ATOM   1466  HD1 LYS   102     108.633 117.810  34.840  1.00  0.00            
ATOM   1467  HD2 LYS   102     107.005 117.726  33.963  1.00  0.00            
ATOM   1468  CE  LYS   102     108.640 117.657  32.623  1.00  0.00            
ATOM   1469  HE1 LYS   102     108.208 117.004  31.865  1.00  0.00            
ATOM   1470  HE2 LYS   102     109.704 117.430  32.685  1.00  0.00            
ATOM   1471  NZ  LYS   102     108.531 119.091  32.149  1.00  0.00            
ATOM   1472  HZ1 LYS   102     108.718 119.245  31.169  1.00  0.00            
ATOM   1473  HZ2 LYS   102     107.563 119.369  32.070  1.00  0.00            
ATOM   1474  HZ3 LYS   102     108.968 119.793  32.728  1.00  0.00            
ATOM   1475  C   LYS   102     108.183 113.446  37.493  1.00  0.00            
ATOM   1476  O   LYS   102     107.232 113.150  38.205  1.00  0.00            
ATOM   1477  N   ASN   103     109.412 113.495  37.956  1.00  0.00            
ATOM   1478  H   ASN   103     110.086 113.917  37.334  1.00  0.00            
ATOM   1479  CA  ASN   103     109.743 113.365  39.361  1.00  0.00            
ATOM   1480  HA  ASN   103     109.024 112.806  39.960  1.00  0.00            
ATOM   1481  CB  ASN   103     111.088 112.565  39.468  1.00  0.00            
ATOM   1482  HB1 ASN   103     111.884 113.257  39.194  1.00  0.00            
ATOM   1483  HB2 ASN   103     111.129 111.818  38.675  1.00  0.00            
ATOM   1484  CG  ASN   103     111.279 111.876  40.796  1.00  0.00            
ATOM   1485  OD1 ASN   103     110.496 111.927  41.724  1.00  0.00            
ATOM   1486  ND2 ASN   103     112.533 111.429  41.006  1.00  0.00            
ATOM   1487 HD21 ASN   103     113.150 111.321  40.213  1.00  0.00            
ATOM   1488 HD22 ASN   103     112.713 111.005  41.905  1.00  0.00            
ATOM   1489  C   ASN   103     109.905 114.806  40.007  1.00  0.00            
ATOM   1490  O   ASN   103     109.728 115.752  39.233  1.00  0.00            
ATOM   1491  N   GLU   104     110.233 114.943  41.313  1.00  0.00            
ATOM   1492  H   GLU   104     110.482 114.083  41.781  1.00  0.00            
ATOM   1493  CA  GLU   104     110.181 116.182  42.080  1.00  0.00            
ATOM   1494  HA  GLU   104     109.147 116.495  41.940  1.00  0.00            
ATOM   1495  CB  GLU   104     110.228 115.926  43.609  1.00  0.00            
ATOM   1496  HB1 GLU   104     109.674 115.005  43.792  1.00  0.00            
ATOM   1497  HB2 GLU   104     109.667 116.678  44.165  1.00  0.00            
ATOM   1498  CG  GLU   104     111.646 115.711  44.224  1.00  0.00            
ATOM   1499  HG1 GLU   104     111.802 116.705  44.643  1.00  0.00            
ATOM   1500  HG2 GLU   104     112.260 115.366  43.392  1.00  0.00            
ATOM   1501  CD  GLU   104     111.578 114.672  45.394  1.00  0.00            
ATOM   1502  OE1 GLU   104     110.602 114.770  46.194  1.00  0.00            
ATOM   1503  OE2 GLU   104     112.470 113.828  45.534  1.00  0.00            
ATOM   1504  C   GLU   104     111.035 117.344  41.574  1.00  0.00            
ATOM   1505  O   GLU   104     110.572 118.467  41.652  1.00  0.00            
ATOM   1506  N   GLU   105     112.231 117.041  40.997  1.00  0.00            
ATOM   1507  H   GLU   105     112.465 116.060  40.942  1.00  0.00            
ATOM   1508  CA  GLU   105     113.084 118.136  40.484  1.00  0.00            
ATOM   1509  HA  GLU   105     112.719 119.017  41.013  1.00  0.00            
ATOM   1510  CB  GLU   105     114.559 117.992  40.973  1.00  0.00            
ATOM   1511  HB1 GLU   105     115.311 118.517  40.385  1.00  0.00            
ATOM   1512  HB2 GLU   105     114.788 116.929  40.895  1.00  0.00            
ATOM   1513  CG  GLU   105     114.810 118.380  42.504  1.00  0.00            
ATOM   1514  HG1 GLU   105     115.876 118.244  42.685  1.00  0.00            
ATOM   1515  HG2 GLU   105     114.211 117.684  43.091  1.00  0.00            
ATOM   1516  CD  GLU   105     114.447 119.858  42.848  1.00  0.00            
ATOM   1517  OE1 GLU   105     114.294 120.692  41.948  1.00  0.00            
ATOM   1518  OE2 GLU   105     114.380 120.166  44.086  1.00  0.00            
ATOM   1519  C   GLU   105     112.838 118.641  39.082  1.00  0.00            
ATOM   1520  O   GLU   105     113.667 119.215  38.474  1.00  0.00            
ATOM   1521  N   GLY   106     111.699 118.247  38.487  1.00  0.00            
ATOM   1522  H   GLY   106     111.003 117.797  39.063  1.00  0.00            
ATOM   1523  CA  GLY   106     111.206 118.734  37.227  1.00  0.00            
ATOM   1524  HA1 GLY   106     111.498 119.782  37.160  1.00  0.00            
ATOM   1525  HA2 GLY   106     110.130 118.885  37.311  1.00  0.00            
ATOM   1526  C   GLY   106     111.534 117.937  35.893  1.00  0.00            
ATOM   1527  O   GLY   106     111.149 118.322  34.814  1.00  0.00            
ATOM   1528  N   ALA   107     112.115 116.785  35.988  1.00  0.00            
ATOM   1529  H   ALA   107     112.251 116.463  36.936  1.00  0.00            
ATOM   1530  CA  ALA   107     112.377 115.930  34.834  1.00  0.00            
ATOM   1531  HA  ALA   107     111.900 116.460  34.009  1.00  0.00            
ATOM   1532  CB  ALA   107     113.894 115.815  34.643  1.00  0.00            
ATOM   1533  HB1 ALA   107     114.494 115.730  35.550  1.00  0.00            
ATOM   1534  HB2 ALA   107     114.256 115.079  33.925  1.00  0.00            
ATOM   1535  HB3 ALA   107     114.172 116.781  34.222  1.00  0.00            
ATOM   1536  C   ALA   107     111.696 114.565  34.833  1.00  0.00            
ATOM   1537  O   ALA   107     111.196 114.152  35.879  1.00  0.00            
ATOM   1538  N   PRO   108     111.588 113.836  33.751  1.00  0.00            
ATOM   1539  CD  PRO   108     111.926 114.162  32.492  1.00  0.00            
ATOM   1540  HD1 PRO   108     112.941 113.827  32.280  1.00  0.00            
ATOM   1541  HD2 PRO   108     111.934 115.243  32.353  1.00  0.00            
ATOM   1542  CG  PRO   108     110.949 113.436  31.525  1.00  0.00            
ATOM   1543  HG1 PRO   108     111.421 113.300  30.552  1.00  0.00            
ATOM   1544  HG2 PRO   108     110.037 114.027  31.434  1.00  0.00            
ATOM   1545  CB  PRO   108     110.684 112.125  32.344  1.00  0.00            
ATOM   1546  HB1 PRO   108     111.430 111.346  32.185  1.00  0.00            
ATOM   1547  HB2 PRO   108     109.717 111.653  32.166  1.00  0.00            
ATOM   1548  CA  PRO   108     110.808 112.577  33.781  1.00  0.00            
ATOM   1549  HA  PRO   108     109.808 112.732  34.185  1.00  0.00            
ATOM   1550  C   PRO   108     111.447 111.518  34.622  1.00  0.00            
ATOM   1551  O   PRO   108     112.659 111.562  34.712  1.00  0.00            
ATOM   1552  N   GLN   109     110.709 110.568  35.227  1.00  0.00            
ATOM   1553  H   GLN   109     109.703 110.607  35.141  1.00  0.00            
ATOM   1554  CA  GLN   109     111.166 109.518  36.107  1.00  0.00            
ATOM   1555  HA  GLN   109     111.606 109.972  36.995  1.00  0.00            
ATOM   1556  CB  GLN   109     109.987 108.666  36.569  1.00  0.00            
ATOM   1557  HB1 GLN   109     110.263 107.695  36.980  1.00  0.00            
ATOM   1558  HB2 GLN   109     109.451 108.316  35.686  1.00  0.00            
ATOM   1559  CG  GLN   109     108.978 109.341  37.423  1.00  0.00            
ATOM   1560  HG1 GLN   109     108.096 108.701  37.403  1.00  0.00            
ATOM   1561  HG2 GLN   109     108.660 110.332  37.099  1.00  0.00            
ATOM   1562  CD  GLN   109     109.423 109.448  38.915  1.00  0.00            
ATOM   1563  OE1 GLN   109     110.504 109.058  39.297  1.00  0.00            
ATOM   1564  NE2 GLN   109     108.681 110.258  39.676  1.00  0.00            
ATOM   1565 HE21 GLN   109     107.715 110.455  39.456  1.00  0.00            
ATOM   1566 HE22 GLN   109     108.989 110.469  40.615  1.00  0.00            
ATOM   1567  C   GLN   109     112.284 108.611  35.457  1.00  0.00            
ATOM   1568  O   GLN   109     112.049 107.897  34.489  1.00  0.00            
ATOM   1569  N   GLU   110     113.504 108.747  35.919  1.00  0.00            
ATOM   1570  H   GLU   110     113.531 109.482  36.611  1.00  0.00            
ATOM   1571  CA  GLU   110     114.631 107.806  35.558  1.00  0.00            
ATOM   1572  HA  GLU   110     114.861 107.835  34.493  1.00  0.00            
ATOM   1573  CB  GLU   110     115.911 108.285  36.243  1.00  0.00            
ATOM   1574  HB1 GLU   110     116.698 107.603  35.922  1.00  0.00            
ATOM   1575  HB2 GLU   110     115.754 108.465  37.307  1.00  0.00            
ATOM   1576  CG  GLU   110     116.207 109.698  35.627  1.00  0.00            
ATOM   1577  HG1 GLU   110     115.404 110.428  35.733  1.00  0.00            
ATOM   1578  HG2 GLU   110     116.346 109.652  34.547  1.00  0.00            
ATOM   1579  CD  GLU   110     117.436 110.327  36.193  1.00  0.00            
ATOM   1580  OE1 GLU   110     117.842 111.424  35.700  1.00  0.00            
ATOM   1581  OE2 GLU   110     117.979 109.781  37.200  1.00  0.00            
ATOM   1582  C   GLU   110     114.411 106.381  35.828  1.00  0.00            
ATOM   1583  O   GLU   110     114.755 105.546  34.997  1.00  0.00            
ATOM   1584  N   GLY   111     113.866 106.053  36.948  1.00  0.00            
ATOM   1585  H   GLY   111     113.737 106.772  37.646  1.00  0.00            
ATOM   1586  CA  GLY   111     113.568 104.695  37.374  1.00  0.00            
ATOM   1587  HA1 GLY   111     113.215 104.795  38.401  1.00  0.00            
ATOM   1588  HA2 GLY   111     114.514 104.154  37.363  1.00  0.00            
ATOM   1589  C   GLY   111     112.501 103.866  36.623  1.00  0.00            
ATOM   1590  O   GLY   111     111.675 104.380  35.830  1.00  0.00            
ATOM   1591  N   ILE   112     112.521 102.612  36.905  1.00  0.00            
ATOM   1592  H   ILE   112     113.233 102.310  37.556  1.00  0.00            
ATOM   1593  CA  ILE   112     111.406 101.703  36.540  1.00  0.00            
ATOM   1594  HA  ILE   112     110.989 102.154  35.640  1.00  0.00            
ATOM   1595  CB  ILE   112     112.013 100.308  36.162  1.00  0.00            
ATOM   1596  HB  ILE   112     112.441  99.879  37.068  1.00  0.00            
ATOM   1597  CG2 ILE   112     110.817  99.471  35.713  1.00  0.00            
ATOM   1598 HG21 ILE   112     110.443  99.809  34.746  1.00  0.00            
ATOM   1599 HG22 ILE   112     111.198  98.450  35.681  1.00  0.00            
ATOM   1600 HG23 ILE   112     110.019  99.497  36.454  1.00  0.00            
ATOM   1601  CG1 ILE   112     113.144 100.255  35.103  1.00  0.00            
ATOM   1602 HG11 ILE   112     113.448  99.252  34.803  1.00  0.00            
ATOM   1603 HG12 ILE   112     113.936 100.723  35.686  1.00  0.00            
ATOM   1604  CD  ILE   112     112.851 101.032  33.805  1.00  0.00            
ATOM   1605  HD1 ILE   112     112.577 102.063  34.028  1.00  0.00            
ATOM   1606  HD2 ILE   112     113.710 101.022  33.135  1.00  0.00            
ATOM   1607  HD3 ILE   112     112.084 100.645  33.134  1.00  0.00            
ATOM   1608  C   ILE   112     110.411 101.633  37.718  1.00  0.00            
ATOM   1609  O   ILE   112     110.794 101.281  38.863  1.00  0.00            
ATOM   1610  N   LEU   113     109.254 102.207  37.391  1.00  0.00            
ATOM   1611  H   LEU   113     109.061 102.434  36.426  1.00  0.00            
ATOM   1612  CA  LEU   113     108.216 102.500  38.448  1.00  0.00            
ATOM   1613  HA  LEU   113     108.537 101.935  39.323  1.00  0.00            
ATOM   1614  CB  LEU   113     108.078 103.987  38.774  1.00  0.00            
ATOM   1615  HB1 LEU   113     107.156 104.191  39.317  1.00  0.00            
ATOM   1616  HB2 LEU   113     107.893 104.565  37.868  1.00  0.00            
ATOM   1617  CG  LEU   113     109.239 104.601  39.560  1.00  0.00            
ATOM   1618  HG  LEU   113     110.127 104.391  38.963  1.00  0.00            
ATOM   1619  CD1 LEU   113     109.145 106.124  39.850  1.00  0.00            
ATOM   1620 HD11 LEU   113     108.544 106.387  40.720  1.00  0.00            
ATOM   1621 HD12 LEU   113     110.165 106.455  40.043  1.00  0.00            
ATOM   1622 HD13 LEU   113     108.735 106.638  38.979  1.00  0.00            
ATOM   1623  CD2 LEU   113     109.378 103.936  40.951  1.00  0.00            
ATOM   1624 HD21 LEU   113     108.465 104.161  41.502  1.00  0.00            
ATOM   1625 HD22 LEU   113     109.276 102.870  40.752  1.00  0.00            
ATOM   1626 HD23 LEU   113     110.240 104.253  41.537  1.00  0.00            
ATOM   1627  C   LEU   113     106.890 101.890  37.965  1.00  0.00            
ATOM   1628  O   LEU   113     106.026 102.632  37.473  1.00  0.00            
ATOM   1629  N   GLU   114     106.817 100.563  37.913  1.00  0.00            
ATOM   1630  H   GLU   114     107.534  99.970  38.306  1.00  0.00            
ATOM   1631  CA  GLU   114     105.645  99.881  37.337  1.00  0.00            
ATOM   1632  HA  GLU   114     105.158 100.737  36.869  1.00  0.00            
ATOM   1633  CB  GLU   114     106.094  99.010  36.133  1.00  0.00            
ATOM   1634  HB1 GLU   114     105.387  98.361  35.617  1.00  0.00            
ATOM   1635  HB2 GLU   114     106.918  98.353  36.413  1.00  0.00            
ATOM   1636  CG  GLU   114     106.619  99.814  34.943  1.00  0.00            
ATOM   1637  HG1 GLU   114     107.359 100.505  35.346  1.00  0.00            
ATOM   1638  HG2 GLU   114     105.897 100.523  34.538  1.00  0.00            
ATOM   1639  CD  GLU   114     107.449  99.032  33.905  1.00  0.00            
ATOM   1640  OE1 GLU   114     107.923  99.603  32.904  1.00  0.00            
ATOM   1641  OE2 GLU   114     107.605  97.783  33.995  1.00  0.00            
ATOM   1642  C   GLU   114     104.718  99.096  38.360  1.00  0.00            
ATOM   1643  O   GLU   114     103.560  98.821  37.956  1.00  0.00            
ATOM   1644  N   ASP   115     105.143  98.969  39.604  1.00  0.00            
ATOM   1645  H   ASP   115     106.067  99.213  39.932  1.00  0.00            
ATOM   1646  CA  ASP   115     104.356  98.339  40.717  1.00  0.00            
ATOM   1647  HA  ASP   115     103.766  97.620  40.148  1.00  0.00            
ATOM   1648  CB  ASP   115     105.385  97.544  41.617  1.00  0.00            
ATOM   1649  HB1 ASP   115     104.743  96.964  42.280  1.00  0.00            
ATOM   1650  HB2 ASP   115     105.929  98.323  42.152  1.00  0.00            
ATOM   1651  CG  ASP   115     106.396  96.686  40.832  1.00  0.00            
ATOM   1652  OD1 ASP   115     105.888  95.735  40.151  1.00  0.00            
ATOM   1653  OD2 ASP   115     107.619  96.894  40.889  1.00  0.00            
ATOM   1654  C   ASP   115     103.341  99.223  41.423  1.00  0.00            
ATOM   1655  O   ASP   115     103.156  99.042  42.596  1.00  0.00            
ATOM   1656  N   MET   116     102.876 100.317  40.754  1.00  0.00            
ATOM   1657  H   MET   116     103.161 100.442  39.794  1.00  0.00            
ATOM   1658  CA  MET   116     101.994 101.317  41.371  1.00  0.00            
ATOM   1659  HA  MET   116     102.512 101.805  42.196  1.00  0.00            
ATOM   1660  CB  MET   116     101.677 102.403  40.342  1.00  0.00            
ATOM   1661  HB1 MET   116     101.010 101.880  39.656  1.00  0.00            
ATOM   1662  HB2 MET   116     102.582 102.664  39.793  1.00  0.00            
ATOM   1663  CG  MET   116     101.039 103.621  40.980  1.00  0.00            
ATOM   1664  HG1 MET   116     100.123 103.361  41.510  1.00  0.00            
ATOM   1665  HG2 MET   116     100.950 104.307  40.138  1.00  0.00            
ATOM   1666  SD  MET   116     102.176 104.400  42.223  1.00  0.00            
ATOM   1667  CE  MET   116     100.959 105.596  42.992  1.00  0.00            
ATOM   1668  HE1 MET   116     100.235 105.839  42.214  1.00  0.00            
ATOM   1669  HE2 MET   116     100.544 104.987  43.795  1.00  0.00            
ATOM   1670  HE3 MET   116     101.518 106.417  43.441  1.00  0.00            
ATOM   1671  C   MET   116     100.701 100.707  41.979  1.00  0.00            
ATOM   1672  O   MET   116      99.909 100.084  41.297  1.00  0.00            
ATOM   1673  N   PRO   117     100.465 101.003  43.285  1.00  0.00            
ATOM   1674  CD  PRO   117     101.455 101.478  44.234  1.00  0.00            
ATOM   1675  HD1 PRO   117     101.396 102.559  44.355  1.00  0.00            
ATOM   1676  HD2 PRO   117     102.512 101.257  44.083  1.00  0.00            
ATOM   1677  CG  PRO   117     101.078 100.997  45.644  1.00  0.00            
ATOM   1678  HG1 PRO   117     101.327 101.814  46.321  1.00  0.00            
ATOM   1679  HG2 PRO   117     101.614 100.080  45.887  1.00  0.00            
ATOM   1680  CB  PRO   117      99.590 100.850  45.516  1.00  0.00            
ATOM   1681  HB1 PRO   117      99.176 101.830  45.754  1.00  0.00            
ATOM   1682  HB2 PRO   117      99.154 100.072  46.143  1.00  0.00            
ATOM   1683  CA  PRO   117      99.237 100.677  44.025  1.00  0.00            
ATOM   1684  HA  PRO   117      99.022  99.630  43.808  1.00  0.00            
ATOM   1685  C   PRO   117      98.033 101.474  43.568  1.00  0.00            
ATOM   1686  O   PRO   117      98.175 102.673  43.325  1.00  0.00            
ATOM   1687  N   VAL   118      96.897 100.743  43.401  1.00  0.00            
ATOM   1688  H   VAL   118      96.911  99.734  43.361  1.00  0.00            
ATOM   1689  CA  VAL   118      95.566 101.294  43.389  1.00  0.00            
ATOM   1690  HA  VAL   118      95.564 102.135  42.696  1.00  0.00            
ATOM   1691  CB  VAL   118      94.404 100.337  42.944  1.00  0.00            
ATOM   1692  HB  VAL   118      94.384  99.421  43.533  1.00  0.00            
ATOM   1693  CG1 VAL   118      93.059 101.021  42.778  1.00  0.00            
ATOM   1694 HG11 VAL   118      92.773 101.407  43.756  1.00  0.00            
ATOM   1695 HG12 VAL   118      92.986 101.891  42.125  1.00  0.00            
ATOM   1696 HG13 VAL   118      92.267 100.358  42.430  1.00  0.00            
ATOM   1697  CG2 VAL   118      94.658 100.069  41.394  1.00  0.00            
ATOM   1698 HG21 VAL   118      95.490  99.367  41.328  1.00  0.00            
ATOM   1699 HG22 VAL   118      93.803  99.594  40.912  1.00  0.00            
ATOM   1700 HG23 VAL   118      94.975 100.985  40.896  1.00  0.00            
ATOM   1701  C   VAL   118      95.455 102.065  44.761  1.00  0.00            
ATOM   1702  O   VAL   118      95.609 101.449  45.794  1.00  0.00            
ATOM   1703  N   ASP   119      95.285 103.406  44.604  1.00  0.00            
ATOM   1704  H   ASP   119      95.233 103.771  43.665  1.00  0.00            
ATOM   1705  CA  ASP   119      95.347 104.501  45.630  1.00  0.00            
ATOM   1706  HA  ASP   119      96.364 104.639  45.996  1.00  0.00            
ATOM   1707  CB  ASP   119      94.993 105.914  45.004  1.00  0.00            
ATOM   1708  HB1 ASP   119      95.085 106.611  45.837  1.00  0.00            
ATOM   1709  HB2 ASP   119      93.960 105.945  44.659  1.00  0.00            
ATOM   1710  CG  ASP   119      95.846 106.483  43.910  1.00  0.00            
ATOM   1711  OD1 ASP   119      97.007 106.108  43.771  1.00  0.00            
ATOM   1712  OD2 ASP   119      95.372 107.240  43.001  1.00  0.00            
ATOM   1713  C   ASP   119      94.440 104.272  46.804  1.00  0.00            
ATOM   1714  O   ASP   119      93.340 103.884  46.598  1.00  0.00            
ATOM   1715  N   PRO   120      94.759 104.723  48.056  1.00  0.00            
ATOM   1716  CD  PRO   120      95.976 105.396  48.320  1.00  0.00            
ATOM   1717  HD1 PRO   120      95.761 106.450  48.144  1.00  0.00            
ATOM   1718  HD2 PRO   120      96.734 105.121  47.587  1.00  0.00            
ATOM   1719  CG  PRO   120      96.392 105.067  49.806  1.00  0.00            
ATOM   1720  HG1 PRO   120      96.930 105.881  50.292  1.00  0.00            
ATOM   1721  HG2 PRO   120      96.951 104.132  49.847  1.00  0.00            
ATOM   1722  CB  PRO   120      95.023 104.883  50.458  1.00  0.00            
ATOM   1723  HB1 PRO   120      94.643 105.844  50.804  1.00  0.00            
ATOM   1724  HB2 PRO   120      95.132 104.167  51.273  1.00  0.00            
ATOM   1725  CA  PRO   120      94.028 104.472  49.320  1.00  0.00            
ATOM   1726  HA  PRO   120      93.912 103.389  49.360  1.00  0.00            
ATOM   1727  C   PRO   120      92.675 105.264  49.476  1.00  0.00            
ATOM   1728  O   PRO   120      92.561 106.345  48.859  1.00  0.00            
ATOM   1729  N   ASP   121      91.747 104.807  50.308  1.00  0.00            
ATOM   1730  H   ASP   121      91.839 103.923  50.787  1.00  0.00            
ATOM   1731  CA  ASP   121      90.535 105.533  50.598  1.00  0.00            
ATOM   1732  HA  ASP   121      90.084 105.904  49.677  1.00  0.00            
ATOM   1733  CB  ASP   121      89.444 104.668  51.335  1.00  0.00            
ATOM   1734  HB1 ASP   121      88.555 105.288  51.444  1.00  0.00            
ATOM   1735  HB2 ASP   121      89.973 104.369  52.240  1.00  0.00            
ATOM   1736  CG  ASP   121      89.044 103.321  50.700  1.00  0.00            
ATOM   1737  OD1 ASP   121      88.397 102.477  51.356  1.00  0.00            
ATOM   1738  OD2 ASP   121      89.484 103.008  49.590  1.00  0.00            
ATOM   1739  C   ASP   121      90.809 106.777  51.355  1.00  0.00            
ATOM   1740  O   ASP   121      91.256 106.698  52.525  1.00  0.00            
ATOM   1741  N   ASN   122      90.560 107.962  50.728  1.00  0.00            
ATOM   1742  H   ASN   122      90.268 107.996  49.761  1.00  0.00            
ATOM   1743  CA  ASN   122      91.080 109.257  51.214  1.00  0.00            
ATOM   1744  HA  ASN   122      91.099 109.324  52.301  1.00  0.00            
ATOM   1745  CB  ASN   122      92.518 109.398  50.754  1.00  0.00            
ATOM   1746  HB1 ASN   122      92.524 109.630  49.688  1.00  0.00            
ATOM   1747  HB2 ASN   122      93.156 108.514  50.734  1.00  0.00            
ATOM   1748  CG  ASN   122      93.225 110.566  51.455  1.00  0.00            
ATOM   1749  OD1 ASN   122      92.772 111.141  52.484  1.00  0.00            
ATOM   1750  ND2 ASN   122      94.410 110.839  51.029  1.00  0.00            
ATOM   1751 HD21 ASN   122      94.810 110.227  50.333  1.00  0.00            
ATOM   1752 HD22 ASN   122      94.906 111.579  51.505  1.00  0.00            
ATOM   1753  C   ASN   122      90.130 110.457  50.803  1.00  0.00            
ATOM   1754  O   ASN   122      89.284 110.356  49.904  1.00  0.00            
ATOM   1755  N   GLU   123      90.242 111.615  51.481  1.00  0.00            
ATOM   1756  H   GLU   123      90.835 111.665  52.297  1.00  0.00            
ATOM   1757  CA  GLU   123      89.784 112.926  51.004  1.00  0.00            
ATOM   1758  HA  GLU   123      88.725 112.796  50.785  1.00  0.00            
ATOM   1759  CB  GLU   123      89.805 113.907  52.189  1.00  0.00            
ATOM   1760  HB1 GLU   123      89.960 114.937  51.870  1.00  0.00            
ATOM   1761  HB2 GLU   123      90.717 113.727  52.760  1.00  0.00            
ATOM   1762  CG  GLU   123      88.612 113.857  53.142  1.00  0.00            
ATOM   1763  HG1 GLU   123      88.593 114.847  53.598  1.00  0.00            
ATOM   1764  HG2 GLU   123      88.731 113.157  53.968  1.00  0.00            
ATOM   1765  CD  GLU   123      87.224 113.611  52.544  1.00  0.00            
ATOM   1766  OE1 GLU   123      87.060 113.604  51.326  1.00  0.00            
ATOM   1767  OE2 GLU   123      86.231 113.509  53.307  1.00  0.00            
ATOM   1768  C   GLU   123      90.562 113.477  49.847  1.00  0.00            
ATOM   1769  O   GLU   123      91.792 113.541  49.920  1.00  0.00            
ATOM   1770  N   ALA   124      89.876 113.786  48.715  1.00  0.00            
ATOM   1771  H   ALA   124      88.897 113.542  48.760  1.00  0.00            
ATOM   1772  CA  ALA   124      90.264 114.318  47.422  1.00  0.00            
ATOM   1773  HA  ALA   124      90.794 113.640  46.753  1.00  0.00            
ATOM   1774  CB  ALA   124      88.908 114.408  46.624  1.00  0.00            
ATOM   1775  HB1 ALA   124      89.044 114.771  45.605  1.00  0.00            
ATOM   1776  HB2 ALA   124      88.424 113.435  46.717  1.00  0.00            
ATOM   1777  HB3 ALA   124      88.224 115.119  47.087  1.00  0.00            
ATOM   1778  C   ALA   124      91.028 115.631  47.478  1.00  0.00            
ATOM   1779  O   ALA   124      91.895 115.864  46.632  1.00  0.00            
ATOM   1780  N   TYR   125      90.753 116.465  48.445  1.00  0.00            
ATOM   1781  H   TYR   125      90.060 116.213  49.135  1.00  0.00            
ATOM   1782  CA  TYR   125      91.502 117.668  48.742  1.00  0.00            
ATOM   1783  HA  TYR   125      91.465 118.325  47.873  1.00  0.00            
ATOM   1784  CB  TYR   125      90.730 118.459  49.822  1.00  0.00            
ATOM   1785  HB1 TYR   125      90.541 117.817  50.683  1.00  0.00            
ATOM   1786  HB2 TYR   125      89.759 118.716  49.400  1.00  0.00            
ATOM   1787  CG  TYR   125      91.500 119.784  50.120  1.00  0.00            
ATOM   1788  CD1 TYR   125      92.452 119.898  51.189  1.00  0.00            
ATOM   1789  HD1 TYR   125      92.568 119.063  51.864  1.00  0.00            
ATOM   1790  CE1 TYR   125      93.224 121.051  51.286  1.00  0.00            
ATOM   1791  HE1 TYR   125      93.904 121.050  52.125  1.00  0.00            
ATOM   1792  CZ  TYR   125      93.100 122.146  50.411  1.00  0.00            
ATOM   1793  OH  TYR   125      93.811 123.235  50.619  1.00  0.00            
ATOM   1794  HH  TYR   125      93.494 124.022  50.170  1.00  0.00            
ATOM   1795  CE2 TYR   125      92.263 121.946  49.270  1.00  0.00            
ATOM   1796  HE2 TYR   125      92.158 122.612  48.426  1.00  0.00            
ATOM   1797  CD2 TYR   125      91.447 120.808  49.175  1.00  0.00            
ATOM   1798  HD2 TYR   125      90.803 120.796  48.307  1.00  0.00            
ATOM   1799  C   TYR   125      92.993 117.507  49.042  1.00  0.00            
ATOM   1800  O   TYR   125      93.350 116.660  49.856  1.00  0.00            
ATOM   1801  N   GLU   126      93.829 118.372  48.415  1.00  0.00            
ATOM   1802  H   GLU   126      93.311 119.073  47.904  1.00  0.00            
ATOM   1803  CA  GLU   126      95.276 118.612  48.472  1.00  0.00            
ATOM   1804  HA  GLU   126      95.630 117.967  49.276  1.00  0.00            
ATOM   1805  CB  GLU   126      95.909 118.237  47.095  1.00  0.00            
ATOM   1806  HB1 GLU   126      96.946 118.573  47.123  1.00  0.00            
ATOM   1807  HB2 GLU   126      95.297 118.848  46.431  1.00  0.00            
ATOM   1808  CG  GLU   126      95.807 116.702  46.640  1.00  0.00            
ATOM   1809  HG1 GLU   126      94.774 116.357  46.692  1.00  0.00            
ATOM   1810  HG2 GLU   126      96.448 116.120  47.303  1.00  0.00            
ATOM   1811  CD  GLU   126      96.246 116.578  45.093  1.00  0.00            
ATOM   1812  OE1 GLU   126      95.785 117.417  44.274  1.00  0.00            
ATOM   1813  OE2 GLU   126      96.879 115.586  44.664  1.00  0.00            
ATOM   1814  C   GLU   126      95.606 120.065  48.903  1.00  0.00            
ATOM   1815  O   GLU   126      95.221 121.035  48.245  1.00  0.00            
ATOM   1816  N   MET   127      96.422 120.218  49.922  1.00  0.00            
ATOM   1817  H   MET   127      96.698 119.412  50.465  1.00  0.00            
ATOM   1818  CA  MET   127      96.876 121.519  50.581  1.00  0.00            
ATOM   1819  HA  MET   127      95.998 122.161  50.510  1.00  0.00            
ATOM   1820  CB  MET   127      97.122 121.295  52.086  1.00  0.00            
ATOM   1821  HB1 MET   127      98.082 120.796  52.222  1.00  0.00            
ATOM   1822  HB2 MET   127      96.354 120.636  52.493  1.00  0.00            
ATOM   1823  CG  MET   127      97.110 122.565  52.983  1.00  0.00            
ATOM   1824  HG1 MET   127      97.150 123.439  52.332  1.00  0.00            
ATOM   1825  HG2 MET   127      97.973 122.552  53.648  1.00  0.00            
ATOM   1826  SD  MET   127      95.568 122.776  53.963  1.00  0.00            
ATOM   1827  CE  MET   127      95.474 124.553  54.340  1.00  0.00            
ATOM   1828  HE1 MET   127      95.143 125.014  53.409  1.00  0.00            
ATOM   1829  HE2 MET   127      94.675 124.868  55.011  1.00  0.00            
ATOM   1830  HE3 MET   127      96.359 125.036  54.754  1.00  0.00            
ATOM   1831  C   MET   127      98.084 122.188  49.906  1.00  0.00            
ATOM   1832  O   MET   127      99.182 121.553  49.882  1.00  0.00            
ATOM   1833  N   PRO   128      97.905 123.431  49.461  1.00  0.00            
ATOM   1834  CD  PRO   128      96.669 124.128  49.412  1.00  0.00            
ATOM   1835  HD1 PRO   128      96.287 124.501  50.363  1.00  0.00            
ATOM   1836  HD2 PRO   128      95.979 123.438  48.928  1.00  0.00            
ATOM   1837  CG  PRO   128      96.889 125.353  48.463  1.00  0.00            
ATOM   1838  HG1 PRO   128      96.169 126.139  48.693  1.00  0.00            
ATOM   1839  HG2 PRO   128      96.898 124.917  47.464  1.00  0.00            
ATOM   1840  CB  PRO   128      98.274 125.677  48.751  1.00  0.00            
ATOM   1841  HB1 PRO   128      98.360 126.332  49.618  1.00  0.00            
ATOM   1842  HB2 PRO   128      98.763 126.212  47.937  1.00  0.00            
ATOM   1843  CA  PRO   128      98.931 124.292  48.932  1.00  0.00            
ATOM   1844  HA  PRO   128      99.277 123.870  47.988  1.00  0.00            
ATOM   1845  C   PRO   128     100.086 124.498  49.908  1.00  0.00            
ATOM   1846  O   PRO   128      99.902 124.983  51.042  1.00  0.00            
ATOM   1847  N   SER   129     101.291 124.252  49.441  1.00  0.00            
ATOM   1848  H   SER   129     101.364 123.809  48.537  1.00  0.00            
ATOM   1849  CA  SER   129     102.486 123.985  50.205  1.00  0.00            
ATOM   1850  HA  SER   129     102.227 123.229  50.946  1.00  0.00            
ATOM   1851  CB  SER   129     103.616 123.326  49.334  1.00  0.00            
ATOM   1852  HB1 SER   129     104.077 122.517  49.900  1.00  0.00            
ATOM   1853  HB2 SER   129     104.392 124.034  49.042  1.00  0.00            
ATOM   1854  OG  SER   129     103.102 122.699  48.151  1.00  0.00            
ATOM   1855  HG  SER   129     103.840 122.161  47.853  1.00  0.00            
ATOM   1856  C   SER   129     102.993 125.235  50.990  1.00  0.00            
ATOM   1857  O   SER   129     102.835 126.342  50.608  1.00  0.00            
ATOM   1858  N   GLU   130     103.741 124.899  52.035  1.00  0.00            
ATOM   1859  H   GLU   130     104.009 123.960  52.293  1.00  0.00            
ATOM   1860  CA  GLU   130     104.556 125.904  52.823  1.00  0.00            
ATOM   1861  HA  GLU   130     104.633 126.847  52.282  1.00  0.00            
ATOM   1862  CB  GLU   130     103.713 126.304  54.070  1.00  0.00            
ATOM   1863  HB1 GLU   130     103.405 125.394  54.586  1.00  0.00            
ATOM   1864  HB2 GLU   130     102.877 126.901  53.705  1.00  0.00            
ATOM   1865  CG  GLU   130     104.426 127.238  55.099  1.00  0.00            
ATOM   1866  HG1 GLU   130     104.802 128.074  54.510  1.00  0.00            
ATOM   1867  HG2 GLU   130     105.272 126.801  55.628  1.00  0.00            
ATOM   1868  CD  GLU   130     103.475 127.819  56.156  1.00  0.00            
ATOM   1869  OE1 GLU   130     103.991 128.320  57.158  1.00  0.00            
ATOM   1870  OE2 GLU   130     102.236 127.720  56.000  1.00  0.00            
ATOM   1871  C   GLU   130     105.949 125.331  53.279  1.00  0.00            
ATOM   1872  O   GLU   130     106.044 124.184  53.793  1.00  0.00            
ATOM   1873  N   GLU   131     107.076 126.042  52.922  1.00  0.00            
ATOM   1874  H   GLU   131     106.883 126.948  52.519  1.00  0.00            
ATOM   1875  CA  GLU   131     108.436 125.703  53.331  1.00  0.00            
ATOM   1876  HA  GLU   131     108.615 124.713  52.911  1.00  0.00            
ATOM   1877  CB  GLU   131     109.472 126.701  52.655  1.00  0.00            
ATOM   1878  HB1 GLU   131     110.406 126.375  53.113  1.00  0.00            
ATOM   1879  HB2 GLU   131     109.159 127.701  52.954  1.00  0.00            
ATOM   1880  CG  GLU   131     109.541 126.482  51.140  1.00  0.00            
ATOM   1881  HG1 GLU   131     110.381 127.107  50.839  1.00  0.00            
ATOM   1882  HG2 GLU   131     108.619 126.968  50.823  1.00  0.00            
ATOM   1883  CD  GLU   131     109.536 125.064  50.684  1.00  0.00            
ATOM   1884  OE1 GLU   131     110.133 124.154  51.411  1.00  0.00            
ATOM   1885  OE2 GLU   131     109.066 124.862  49.585  1.00  0.00            
ATOM   1886  C   GLU   131     108.574 125.681  54.859  1.00  0.00            
ATOM   1887  O   GLU   131     108.201 126.630  55.533  1.00  0.00            
ATOM   1888  N   GLY   132     109.007 124.564  55.382  1.00  0.00            
ATOM   1889  H   GLY   132     109.395 123.881  54.747  1.00  0.00            
ATOM   1890  CA  GLY   132     109.432 124.409  56.786  1.00  0.00            
ATOM   1891  HA1 GLY   132     109.995 125.307  57.039  1.00  0.00            
ATOM   1892  HA2 GLY   132     110.060 123.521  56.711  1.00  0.00            
ATOM   1893  C   GLY   132     108.298 124.361  57.817  1.00  0.00            
ATOM   1894  O   GLY   132     108.516 124.773  58.932  1.00  0.00            
ATOM   1895  N   TYR   133     107.129 123.844  57.551  1.00  0.00            
ATOM   1896  H   TYR   133     106.917 123.672  56.579  1.00  0.00            
ATOM   1897  CA  TYR   133     106.026 123.569  58.463  1.00  0.00            
ATOM   1898  HA  TYR   133     106.093 124.395  59.171  1.00  0.00            
ATOM   1899  CB  TYR   133     104.718 123.451  57.694  1.00  0.00            
ATOM   1900  HB1 TYR   133     104.727 122.621  56.987  1.00  0.00            
ATOM   1901  HB2 TYR   133     104.600 124.266  56.979  1.00  0.00            
ATOM   1902  CG  TYR   133     103.427 123.474  58.524  1.00  0.00            
ATOM   1903  CD1 TYR   133     103.024 122.249  59.047  1.00  0.00            
ATOM   1904  HD1 TYR   133     103.624 121.361  58.914  1.00  0.00            
ATOM   1905  CE1 TYR   133     101.863 122.203  59.880  1.00  0.00            
ATOM   1906  HE1 TYR   133     101.427 121.279  60.229  1.00  0.00            
ATOM   1907  CZ  TYR   133     100.984 123.310  59.862  1.00  0.00            
ATOM   1908  OH  TYR   133      99.704 123.226  60.382  1.00  0.00            
ATOM   1909  HH  TYR   133      99.482 122.364  60.743  1.00  0.00            
ATOM   1910  CE2 TYR   133     101.468 124.584  59.463  1.00  0.00            
ATOM   1911  HE2 TYR   133     100.897 125.445  59.780  1.00  0.00            
ATOM   1912  CD2 TYR   133     102.643 124.630  58.778  1.00  0.00            
ATOM   1913  HD2 TYR   133     103.091 125.588  58.562  1.00  0.00            
ATOM   1914  C   TYR   133     106.225 122.330  59.367  1.00  0.00            
ATOM   1915  O   TYR   133     106.929 121.330  59.126  1.00  0.00            
ATOM   1916  N   GLN   134     105.601 122.489  60.526  1.00  0.00            
ATOM   1917  H   GLN   134     105.145 123.379  60.671  1.00  0.00            
ATOM   1918  CA  GLN   134     105.699 121.633  61.658  1.00  0.00            
ATOM   1919  HA  GLN   134     106.710 121.811  62.024  1.00  0.00            
ATOM   1920  CB  GLN   134     104.684 122.085  62.720  1.00  0.00            
ATOM   1921  HB1 GLN   134     103.678 122.135  62.303  1.00  0.00            
ATOM   1922  HB2 GLN   134     104.788 123.150  62.927  1.00  0.00            
ATOM   1923  CG  GLN   134     104.756 121.282  64.050  1.00  0.00            
ATOM   1924  HG1 GLN   134     105.703 121.529  64.529  1.00  0.00            
ATOM   1925  HG2 GLN   134     104.491 120.230  63.945  1.00  0.00            
ATOM   1926  CD  GLN   134     103.614 121.632  64.999  1.00  0.00            
ATOM   1927  OE1 GLN   134     102.831 122.528  64.652  1.00  0.00            
ATOM   1928  NE2 GLN   134     103.422 120.999  66.170  1.00  0.00            
ATOM   1929 HE21 GLN   134     103.897 120.143  66.419  1.00  0.00            
ATOM   1930 HE22 GLN   134     102.775 121.445  66.804  1.00  0.00            
ATOM   1931  C   GLN   134     105.420 120.203  61.444  1.00  0.00            
ATOM   1932  O   GLN   134     104.306 119.824  61.061  1.00  0.00            
ATOM   1933  N   ASP   135     106.372 119.359  61.591  1.00  0.00            
ATOM   1934  H   ASP   135     107.241 119.809  61.841  1.00  0.00            
ATOM   1935  CA  ASP   135     106.449 117.904  61.409  1.00  0.00            
ATOM   1936  HA  ASP   135     107.447 117.708  61.802  1.00  0.00            
ATOM   1937  CB  ASP   135     105.468 117.097  62.274  1.00  0.00            
ATOM   1938  HB1 ASP   135     105.696 116.034  62.206  1.00  0.00            
ATOM   1939  HB2 ASP   135     104.480 117.271  61.850  1.00  0.00            
ATOM   1940  CG  ASP   135     105.355 117.334  63.846  1.00  0.00            
ATOM   1941  OD1 ASP   135     104.349 117.066  64.534  1.00  0.00            
ATOM   1942  OD2 ASP   135     106.292 117.980  64.324  1.00  0.00            
ATOM   1943  C   ASP   135     106.435 117.403  59.965  1.00  0.00            
ATOM   1944  O   ASP   135     106.590 116.205  59.764  1.00  0.00            
ATOM   1945  N   TYR   136     106.398 118.298  59.011  1.00  0.00            
ATOM   1946  H   TYR   136     106.394 119.289  59.209  1.00  0.00            
ATOM   1947  CA  TYR   136     106.235 117.989  57.618  1.00  0.00            
ATOM   1948  HA  TYR   136     106.157 116.904  57.548  1.00  0.00            
ATOM   1949  CB  TYR   136     104.932 118.547  57.026  1.00  0.00            
ATOM   1950  HB1 TYR   136     105.231 118.778  56.004  1.00  0.00            
ATOM   1951  HB2 TYR   136     104.655 119.499  57.479  1.00  0.00            
ATOM   1952  CG  TYR   136     103.783 117.616  56.944  1.00  0.00            
ATOM   1953  CD1 TYR   136     102.984 117.431  58.103  1.00  0.00            
ATOM   1954  HD1 TYR   136     103.085 118.069  58.969  1.00  0.00            
ATOM   1955  CE1 TYR   136     101.938 116.481  58.148  1.00  0.00            
ATOM   1956  HE1 TYR   136     101.293 116.328  59.000  1.00  0.00            
ATOM   1957  CZ  TYR   136     101.773 115.650  57.051  1.00  0.00            
ATOM   1958  OH  TYR   136     100.780 114.724  57.095  1.00  0.00            
ATOM   1959  HH  TYR   136     100.719 114.081  56.386  1.00  0.00            
ATOM   1960  CE2 TYR   136     102.657 115.706  55.935  1.00  0.00            
ATOM   1961  HE2 TYR   136     102.448 114.980  55.163  1.00  0.00            
ATOM   1962  CD2 TYR   136     103.700 116.677  55.862  1.00  0.00            
ATOM   1963  HD2 TYR   136     104.407 116.692  55.046  1.00  0.00            
ATOM   1964  C   TYR   136     107.499 118.353  56.788  1.00  0.00            
ATOM   1965  O   TYR   136     107.775 117.661  55.772  1.00  0.00            
ATOM   1966  N   GLU   137     108.172 119.493  57.128  1.00  0.00            
ATOM   1967  H   GLU   137     107.802 120.082  57.859  1.00  0.00            
ATOM   1968  CA  GLU   137     109.551 119.758  56.782  1.00  0.00            
ATOM   1969  HA  GLU   137     109.703 119.997  55.729  1.00  0.00            
ATOM   1970  CB  GLU   137     109.959 120.902  57.615  1.00  0.00            
ATOM   1971  HB1 GLU   137     109.876 120.704  58.684  1.00  0.00            
ATOM   1972  HB2 GLU   137     109.350 121.786  57.426  1.00  0.00            
ATOM   1973  CG  GLU   137     111.384 121.387  57.493  1.00  0.00            
ATOM   1974  HG1 GLU   137     111.574 121.572  56.435  1.00  0.00            
ATOM   1975  HG2 GLU   137     112.022 120.543  57.756  1.00  0.00            
ATOM   1976  CD  GLU   137     111.777 122.673  58.171  1.00  0.00            
ATOM   1977  OE1 GLU   137     111.521 122.756  59.398  1.00  0.00            
ATOM   1978  OE2 GLU   137     112.136 123.642  57.472  1.00  0.00            
ATOM   1979  C   GLU   137     110.444 118.636  57.143  1.00  0.00            
ATOM   1980  O   GLU   137     110.568 118.309  58.319  1.00  0.00            
ATOM   1981  N   PRO   138     111.108 118.034  56.178  1.00  0.00            
ATOM   1982  CD  PRO   138     111.090 118.381  54.745  1.00  0.00            
ATOM   1983  HD1 PRO   138     111.044 119.447  54.523  1.00  0.00            
ATOM   1984  HD2 PRO   138     110.177 118.034  54.262  1.00  0.00            
ATOM   1985  CG  PRO   138     112.252 117.797  54.039  1.00  0.00            
ATOM   1986  HG1 PRO   138     113.097 118.480  53.951  1.00  0.00            
ATOM   1987  HG2 PRO   138     112.004 117.295  53.104  1.00  0.00            
ATOM   1988  CB  PRO   138     112.683 116.717  55.073  1.00  0.00            
ATOM   1989  HB1 PRO   138     113.759 116.542  55.058  1.00  0.00            
ATOM   1990  HB2 PRO   138     112.075 115.827  54.910  1.00  0.00            
ATOM   1991  CA  PRO   138     112.262 117.159  56.429  1.00  0.00            
ATOM   1992  HA  PRO   138     111.981 116.276  57.002  1.00  0.00            
ATOM   1993  C   PRO   138     113.412 117.710  57.222  1.00  0.00            
ATOM   1994  O   PRO   138     113.894 118.794  56.965  1.00  0.00            
ATOM   1995  N   GLU   139     113.860 116.974  58.240  1.00  0.00            
ATOM   1996  H   GLU   139     113.575 116.033  58.467  1.00  0.00            
ATOM   1997  CA  GLU   139     114.821 117.559  59.186  1.00  0.00            
ATOM   1998  HA  GLU   139     115.312 118.387  58.676  1.00  0.00            
ATOM   1999  CB  GLU   139     114.034 118.182  60.353  1.00  0.00            
ATOM   2000  HB1 GLU   139     113.660 119.154  60.029  1.00  0.00            
ATOM   2001  HB2 GLU   139     114.719 118.414  61.169  1.00  0.00            
ATOM   2002  CG  GLU   139     112.834 117.434  60.956  1.00  0.00            
ATOM   2003  HG1 GLU   139     113.260 116.470  61.237  1.00  0.00            
ATOM   2004  HG2 GLU   139     112.136 117.279  60.133  1.00  0.00            
ATOM   2005  CD  GLU   139     112.101 118.074  62.103  1.00  0.00            
ATOM   2006  OE1 GLU   139     112.233 119.300  62.278  1.00  0.00            
ATOM   2007  OE2 GLU   139     111.455 117.276  62.814  1.00  0.00            
ATOM   2008  C   GLU   139     115.882 116.585  59.785  1.00  0.00            
ATOM   2009  O   GLU   139     115.796 116.350  60.997  1.00  0.00            
ATOM   2010  N   ALA   140     116.635 115.991  58.910  1.00  0.00            
ATOM   2011  H   ALA   140     116.597 116.317  57.955  1.00  0.00            
ATOM   2012  CA  ALA   140     117.791 115.132  59.285  1.00  0.00            
ATOM   2013  HA  ALA   140     118.056 115.521  60.268  1.00  0.00            
ATOM   2014  CB  ALA   140     117.370 113.683  59.289  1.00  0.00            
ATOM   2015  HB1 ALA   140     118.205 113.012  59.488  1.00  0.00            
ATOM   2016  HB2 ALA   140     116.613 113.603  60.069  1.00  0.00            
ATOM   2017  HB3 ALA   140     116.873 113.517  58.333  1.00  0.00            
ATOM   2018  C   ALA   140     118.944 115.341  58.360  1.00  0.00            
ATOM   2019  OC1 ALA   140     119.933 115.942  58.887  1.00  0.00            
ATOM   2020  OC2 ALA   140     118.865 114.991  57.151  1.00  0.00            
TER
ENDMDL
