# Supplementary material for: Impact of Phosphorylation on the Physiological Form of Human alpha-Synuclein in Aqueous Solution
Source: J Chem Inf Model. 2024 Oct 28;64(21):8215–26. doi: 10.1021/acs.jcim.4c01172 (PMC11558680; doi:10.1021/acs.jcim.4c01172)
Supplement: Supplementary file 2 — ci4c01172_si_003.zip [file ci4c01172_si_003.zip › AS/AS_20.pdb]

REMARK    GENERATED BY TRJCONV
TITLE     MDANALYSIS FRAME 0: Created by PDBWriter in water
REMARK    THIS IS A SIMULATION BOX
CRYST1  137.537  137.537  140.678  60.74  60.74  90.00 P 1           1
MODEL        1
ATOM      1  CH3 ACE     0     105.419  87.367  48.234  1.00  0.00            
ATOM      2 HH31 ACE     0     104.638  86.636  48.025  1.00  0.00            
ATOM      3 HH32 ACE     0     105.113  88.411  48.272  1.00  0.00            
ATOM      4 HH33 ACE     0     106.031  87.367  47.332  1.00  0.00            
ATOM      5  C   ACE     0     106.148  86.993  49.538  1.00  0.00            
ATOM      6  O   ACE     0     105.620  87.352  50.567  1.00  0.00            
ATOM      7  N   MET     1     107.273  86.270  49.487  1.00  0.00            
ATOM      8  H   MET     1     107.555  86.019  48.550  1.00  0.00            
ATOM      9  CA  MET     1     108.320  86.177  50.489  1.00  0.00            
ATOM     10  HA  MET     1     107.929  85.717  51.396  1.00  0.00            
ATOM     11  CB  MET     1     109.317  85.178  49.960  1.00  0.00            
ATOM     12  HB1 MET     1     109.890  85.709  49.199  1.00  0.00            
ATOM     13  HB2 MET     1     108.867  84.321  49.459  1.00  0.00            
ATOM     14  CG  MET     1     110.273  84.623  50.976  1.00  0.00            
ATOM     15  HG1 MET     1     110.728  85.426  51.556  1.00  0.00            
ATOM     16  HG2 MET     1     111.053  84.102  50.421  1.00  0.00            
ATOM     17  SD  MET     1     109.548  83.392  52.127  1.00  0.00            
ATOM     18  CE  MET     1     111.048  82.589  52.864  1.00  0.00            
ATOM     19  HE1 MET     1     111.193  82.931  53.889  1.00  0.00            
ATOM     20  HE2 MET     1     110.747  81.544  52.929  1.00  0.00            
ATOM     21  HE3 MET     1     111.898  82.724  52.196  1.00  0.00            
ATOM     22  C   MET     1     108.844  87.527  50.925  1.00  0.00            
ATOM     23  O   MET     1     108.832  87.762  52.104  1.00  0.00            
ATOM     24  N   ASP     2     109.280  88.366  49.945  1.00  0.00            
ATOM     25  H   ASP     2     109.353  88.025  48.997  1.00  0.00            
ATOM     26  CA  ASP     2     109.587  89.754  50.186  1.00  0.00            
ATOM     27  HA  ASP     2     110.508  89.805  50.766  1.00  0.00            
ATOM     28  CB  ASP     2     109.941  90.450  48.836  1.00  0.00            
ATOM     29  HB1 ASP     2     110.928  90.107  48.525  1.00  0.00            
ATOM     30  HB2 ASP     2     109.941  91.506  49.108  1.00  0.00            
ATOM     31  CG  ASP     2     108.958  90.234  47.631  1.00  0.00            
ATOM     32  OD1 ASP     2     109.326  90.574  46.490  1.00  0.00            
ATOM     33  OD2 ASP     2     107.853  89.630  47.784  1.00  0.00            
ATOM     34  C   ASP     2     108.532  90.480  50.977  1.00  0.00            
ATOM     35  O   ASP     2     108.796  91.167  51.868  1.00  0.00            
ATOM     36  N   VAL     3     107.277  90.296  50.584  1.00  0.00            
ATOM     37  H   VAL     3     107.063  89.889  49.684  1.00  0.00            
ATOM     38  CA  VAL     3     106.107  90.975  51.299  1.00  0.00            
ATOM     39  HA  VAL     3     106.256  92.055  51.289  1.00  0.00            
ATOM     40  CB  VAL     3     104.767  90.743  50.498  1.00  0.00            
ATOM     41  HB  VAL     3     104.429  89.707  50.475  1.00  0.00            
ATOM     42  CG1 VAL     3     103.538  91.503  51.128  1.00  0.00            
ATOM     43 HG11 VAL     3     103.352  91.049  52.101  1.00  0.00            
ATOM     44 HG12 VAL     3     103.552  92.584  50.989  1.00  0.00            
ATOM     45 HG13 VAL     3     102.675  91.129  50.578  1.00  0.00            
ATOM     46  CG2 VAL     3     104.932  91.213  49.072  1.00  0.00            
ATOM     47 HG21 VAL     3     105.521  90.569  48.418  1.00  0.00            
ATOM     48 HG22 VAL     3     103.940  91.144  48.628  1.00  0.00            
ATOM     49 HG23 VAL     3     105.223  92.242  48.862  1.00  0.00            
ATOM     50  C   VAL     3     105.965  90.555  52.729  1.00  0.00            
ATOM     51  O   VAL     3     105.850  91.386  53.605  1.00  0.00            
ATOM     52  N   PHE     4     105.948  89.204  52.931  1.00  0.00            
ATOM     53  H   PHE     4     106.159  88.574  52.170  1.00  0.00            
ATOM     54  CA  PHE     4     105.942  88.553  54.231  1.00  0.00            
ATOM     55  HA  PHE     4     104.986  88.866  54.651  1.00  0.00            
ATOM     56  CB  PHE     4     106.009  87.027  54.049  1.00  0.00            
ATOM     57  HB1 PHE     4     106.613  86.816  53.165  1.00  0.00            
ATOM     58  HB2 PHE     4     105.045  86.645  53.713  1.00  0.00            
ATOM     59  CG  PHE     4     106.613  86.130  55.125  1.00  0.00            
ATOM     60  CD1 PHE     4     107.529  85.045  54.848  1.00  0.00            
ATOM     61  HD1 PHE     4     107.897  84.909  53.842  1.00  0.00            
ATOM     62  CE1 PHE     4     108.125  84.286  55.896  1.00  0.00            
ATOM     63  HE1 PHE     4     108.881  83.528  55.751  1.00  0.00            
ATOM     64  CZ  PHE     4     107.694  84.571  57.150  1.00  0.00            
ATOM     65  HZ  PHE     4     108.106  83.936  57.920  1.00  0.00            
ATOM     66  CE2 PHE     4     106.731  85.588  57.442  1.00  0.00            
ATOM     67  HE2 PHE     4     106.300  85.652  58.430  1.00  0.00            
ATOM     68  CD2 PHE     4     106.081  86.288  56.382  1.00  0.00            
ATOM     69  HD2 PHE     4     105.287  86.973  56.640  1.00  0.00            
ATOM     70  C   PHE     4     107.152  89.116  55.102  1.00  0.00            
ATOM     71  O   PHE     4     106.929  89.629  56.207  1.00  0.00            
ATOM     72  N   MET     5     108.391  89.022  54.577  1.00  0.00            
ATOM     73  H   MET     5     108.521  88.567  53.684  1.00  0.00            
ATOM     74  CA  MET     5     109.628  89.588  55.140  1.00  0.00            
ATOM     75  HA  MET     5     109.841  88.979  56.018  1.00  0.00            
ATOM     76  CB  MET     5     110.751  89.481  54.153  1.00  0.00            
ATOM     77  HB1 MET     5     111.577  90.153  54.385  1.00  0.00            
ATOM     78  HB2 MET     5     110.511  89.812  53.143  1.00  0.00            
ATOM     79  CG  MET     5     111.312  88.047  54.102  1.00  0.00            
ATOM     80  HG1 MET     5     111.900  88.010  53.185  1.00  0.00            
ATOM     81  HG2 MET     5     110.480  87.370  53.909  1.00  0.00            
ATOM     82  SD  MET     5     112.109  87.481  55.583  1.00  0.00            
ATOM     83  CE  MET     5     112.621  85.865  54.934  1.00  0.00            
ATOM     84  HE1 MET     5     113.277  85.444  55.695  1.00  0.00            
ATOM     85  HE2 MET     5     111.850  85.138  54.677  1.00  0.00            
ATOM     86  HE3 MET     5     113.326  85.969  54.108  1.00  0.00            
ATOM     87  C   MET     5     109.405  91.036  55.518  1.00  0.00            
ATOM     88  O   MET     5     109.635  91.388  56.672  1.00  0.00            
ATOM     89  N   LYS     6     108.826  91.926  54.655  1.00  0.00            
ATOM     90  H   LYS     6     108.611  91.603  53.722  1.00  0.00            
ATOM     91  CA  LYS     6     108.459  93.367  54.945  1.00  0.00            
ATOM     92  HA  LYS     6     109.429  93.843  55.091  1.00  0.00            
ATOM     93  CB  LYS     6     107.897  94.071  53.658  1.00  0.00            
ATOM     94  HB1 LYS     6     106.897  93.637  53.630  1.00  0.00            
ATOM     95  HB2 LYS     6     108.393  93.673  52.773  1.00  0.00            
ATOM     96  CG  LYS     6     108.147  95.583  53.578  1.00  0.00            
ATOM     97  HG1 LYS     6     108.031  96.056  54.553  1.00  0.00            
ATOM     98  HG2 LYS     6     107.403  96.134  53.003  1.00  0.00            
ATOM     99  CD  LYS     6     109.556  95.957  53.172  1.00  0.00            
ATOM    100  HD1 LYS     6     109.896  95.579  52.208  1.00  0.00            
ATOM    101  HD2 LYS     6     110.323  95.600  53.859  1.00  0.00            
ATOM    102  CE  LYS     6     109.653  97.513  53.121  1.00  0.00            
ATOM    103  HE1 LYS     6     108.646  97.853  53.359  1.00  0.00            
ATOM    104  HE2 LYS     6     110.047  97.822  52.153  1.00  0.00            
ATOM    105  NZ  LYS     6     110.499  97.910  54.273  1.00  0.00            
ATOM    106  HZ1 LYS     6     110.248  98.885  54.353  1.00  0.00            
ATOM    107  HZ2 LYS     6     110.329  97.465  55.163  1.00  0.00            
ATOM    108  HZ3 LYS     6     111.495  97.873  54.108  1.00  0.00            
ATOM    109  C   LYS     6     107.622  93.440  56.204  1.00  0.00            
ATOM    110  O   LYS     6     107.874  94.197  57.108  1.00  0.00            
ATOM    111  N   GLY     7     106.606  92.682  56.306  1.00  0.00            
ATOM    112  H   GLY     7     106.484  91.953  55.618  1.00  0.00            
ATOM    113  CA  GLY     7     105.780  92.627  57.521  1.00  0.00            
ATOM    114  HA1 GLY     7     104.965  91.996  57.168  1.00  0.00            
ATOM    115  HA2 GLY     7     105.474  93.644  57.765  1.00  0.00            
ATOM    116  C   GLY     7     106.375  92.054  58.779  1.00  0.00            
ATOM    117  O   GLY     7     105.840  92.217  59.887  1.00  0.00            
ATOM    118  N   LEU     8     107.461  91.242  58.665  1.00  0.00            
ATOM    119  H   LEU     8     107.730  91.079  57.706  1.00  0.00            
ATOM    120  CA  LEU     8     108.286  90.645  59.799  1.00  0.00            
ATOM    121  HA  LEU     8     107.643  90.413  60.648  1.00  0.00            
ATOM    122  CB  LEU     8     109.003  89.429  59.307  1.00  0.00            
ATOM    123  HB1 LEU     8     109.703  89.692  58.513  1.00  0.00            
ATOM    124  HB2 LEU     8     108.242  88.698  59.036  1.00  0.00            
ATOM    125  CG  LEU     8     109.745  88.713  60.435  1.00  0.00            
ATOM    126  HG  LEU     8     110.588  89.277  60.834  1.00  0.00            
ATOM    127  CD1 LEU     8     108.816  88.520  61.649  1.00  0.00            
ATOM    128 HD11 LEU     8     108.056  87.871  61.213  1.00  0.00            
ATOM    129 HD12 LEU     8     109.166  87.835  62.422  1.00  0.00            
ATOM    130 HD13 LEU     8     108.373  89.426  62.063  1.00  0.00            
ATOM    131  CD2 LEU     8     110.212  87.379  59.919  1.00  0.00            
ATOM    132 HD21 LEU     8     110.898  86.917  60.629  1.00  0.00            
ATOM    133 HD22 LEU     8     109.426  86.724  59.542  1.00  0.00            
ATOM    134 HD23 LEU     8     110.895  87.550  59.086  1.00  0.00            
ATOM    135  C   LEU     8     109.309  91.727  60.231  1.00  0.00            
ATOM    136  O   LEU     8     109.348  92.035  61.430  1.00  0.00            
ATOM    137  N   SER     9     110.011  92.325  59.289  1.00  0.00            
ATOM    138  H   SER     9     109.949  91.955  58.351  1.00  0.00            
ATOM    139  CA  SER     9     110.981  93.387  59.483  1.00  0.00            
ATOM    140  HA  SER     9     111.681  92.962  60.203  1.00  0.00            
ATOM    141  CB  SER     9     111.803  93.553  58.218  1.00  0.00            
ATOM    142  HB1 SER     9     112.292  92.593  58.052  1.00  0.00            
ATOM    143  HB2 SER     9     112.584  94.283  58.433  1.00  0.00            
ATOM    144  OG  SER     9     110.908  94.031  57.185  1.00  0.00            
ATOM    145  HG  SER     9     110.782  93.260  56.628  1.00  0.00            
ATOM    146  C   SER     9     110.389  94.737  60.062  1.00  0.00            
ATOM    147  O   SER     9     110.930  95.272  61.057  1.00  0.00            
ATOM    148  N   LYS    10     109.222  95.086  59.686  1.00  0.00            
ATOM    149  H   LYS    10     108.798  94.479  58.999  1.00  0.00            
ATOM    150  CA  LYS    10     108.264  95.833  60.517  1.00  0.00            
ATOM    151  HA  LYS    10     108.636  96.856  60.584  1.00  0.00            
ATOM    152  CB  LYS    10     106.859  96.036  59.839  1.00  0.00            
ATOM    153  HB1 LYS    10     106.186  96.553  60.524  1.00  0.00            
ATOM    154  HB2 LYS    10     106.360  95.125  59.510  1.00  0.00            
ATOM    155  CG  LYS    10     107.053  97.110  58.670  1.00  0.00            
ATOM    156  HG1 LYS    10     107.838  96.783  57.988  1.00  0.00            
ATOM    157  HG2 LYS    10     107.404  98.022  59.153  1.00  0.00            
ATOM    158  CD  LYS    10     105.805  97.405  57.742  1.00  0.00            
ATOM    159  HD1 LYS    10     106.063  98.150  56.989  1.00  0.00            
ATOM    160  HD2 LYS    10     104.921  97.749  58.279  1.00  0.00            
ATOM    161  CE  LYS    10     105.440  96.136  56.944  1.00  0.00            
ATOM    162  HE1 LYS    10     105.040  95.380  57.619  1.00  0.00            
ATOM    163  HE2 LYS    10     106.395  95.846  56.507  1.00  0.00            
ATOM    164  NZ  LYS    10     104.429  96.520  55.944  1.00  0.00            
ATOM    165  HZ1 LYS    10     104.843  97.188  55.310  1.00  0.00            
ATOM    166  HZ2 LYS    10     104.255  95.691  55.394  1.00  0.00            
ATOM    167  HZ3 LYS    10     103.536  96.893  56.233  1.00  0.00            
ATOM    168  C   LYS    10     108.025  95.347  61.938  1.00  0.00            
ATOM    169  O   LYS    10     108.369  96.058  62.903  1.00  0.00            
ATOM    170  N   ALA    11     107.429  94.149  62.031  1.00  0.00            
ATOM    171  H   ALA    11     107.231  93.690  61.154  1.00  0.00            
ATOM    172  CA  ALA    11     106.979  93.556  63.276  1.00  0.00            
ATOM    173  HA  ALA    11     106.249  94.236  63.716  1.00  0.00            
ATOM    174  CB  ALA    11     106.339  92.203  63.170  1.00  0.00            
ATOM    175  HB1 ALA    11     106.205  91.729  64.142  1.00  0.00            
ATOM    176  HB2 ALA    11     105.373  92.177  62.666  1.00  0.00            
ATOM    177  HB3 ALA    11     107.013  91.510  62.666  1.00  0.00            
ATOM    178  C   ALA    11     108.091  93.429  64.360  1.00  0.00            
ATOM    179  O   ALA    11     107.953  93.948  65.435  1.00  0.00            
ATOM    180  N   LYS    12     109.263  92.928  63.973  1.00  0.00            
ATOM    181  H   LYS    12     109.251  92.412  63.105  1.00  0.00            
ATOM    182  CA  LYS    12     110.503  92.990  64.661  1.00  0.00            
ATOM    183  HA  LYS    12     110.433  92.403  65.577  1.00  0.00            
ATOM    184  CB  LYS    12     111.524  92.249  63.735  1.00  0.00            
ATOM    185  HB1 LYS    12     112.527  92.513  64.069  1.00  0.00            
ATOM    186  HB2 LYS    12     111.425  92.623  62.716  1.00  0.00            
ATOM    187  CG  LYS    12     111.469  90.744  63.841  1.00  0.00            
ATOM    188  HG1 LYS    12     110.467  90.440  63.539  1.00  0.00            
ATOM    189  HG2 LYS    12     111.658  90.418  64.864  1.00  0.00            
ATOM    190  CD  LYS    12     112.485  90.105  62.869  1.00  0.00            
ATOM    191  HD1 LYS    12     113.487  90.503  63.023  1.00  0.00            
ATOM    192  HD2 LYS    12     112.201  90.314  61.837  1.00  0.00            
ATOM    193  CE  LYS    12     112.460  88.569  63.018  1.00  0.00            
ATOM    194  HE1 LYS    12     111.428  88.231  63.107  1.00  0.00            
ATOM    195  HE2 LYS    12     113.092  88.306  63.866  1.00  0.00            
ATOM    196  NZ  LYS    12     113.013  87.936  61.856  1.00  0.00            
ATOM    197  HZ1 LYS    12     112.926  86.932  61.930  1.00  0.00            
ATOM    198  HZ2 LYS    12     112.633  88.281  60.986  1.00  0.00            
ATOM    199  HZ3 LYS    12     114.006  88.109  61.803  1.00  0.00            
ATOM    200  C   LYS    12     111.066  94.334  65.142  1.00  0.00            
ATOM    201  O   LYS    12     111.950  94.364  65.938  1.00  0.00            
ATOM    202  N   GLU    13     110.526  95.428  64.723  1.00  0.00            
ATOM    203  H   GLU    13     109.998  95.381  63.863  1.00  0.00            
ATOM    204  CA  GLU    13     110.660  96.791  65.339  1.00  0.00            
ATOM    205  HA  GLU    13     111.444  96.701  66.092  1.00  0.00            
ATOM    206  CB  GLU    13     110.997  97.876  64.335  1.00  0.00            
ATOM    207  HB1 GLU    13     111.211  98.817  64.843  1.00  0.00            
ATOM    208  HB2 GLU    13     110.117  97.964  63.699  1.00  0.00            
ATOM    209  CG  GLU    13     112.225  97.549  63.579  1.00  0.00            
ATOM    210  HG1 GLU    13     112.589  98.449  63.083  1.00  0.00            
ATOM    211  HG2 GLU    13     111.867  96.836  62.836  1.00  0.00            
ATOM    212  CD  GLU    13     113.454  97.181  64.347  1.00  0.00            
ATOM    213  OE1 GLU    13     113.789  97.814  65.338  1.00  0.00            
ATOM    214  OE2 GLU    13     114.241  96.400  63.795  1.00  0.00            
ATOM    215  C   GLU    13     109.396  97.289  66.149  1.00  0.00            
ATOM    216  O   GLU    13     109.618  98.000  67.134  1.00  0.00            
ATOM    217  N   GLY    14     108.168  96.761  66.010  1.00  0.00            
ATOM    218  H   GLY    14     108.092  96.111  65.241  1.00  0.00            
ATOM    219  CA  GLY    14     107.159  96.781  67.100  1.00  0.00            
ATOM    220  HA1 GLY    14     107.294  97.657  67.733  1.00  0.00            
ATOM    221  HA2 GLY    14     107.044  95.893  67.721  1.00  0.00            
ATOM    222  C   GLY    14     105.741  96.781  66.580  1.00  0.00            
ATOM    223  O   GLY    14     105.460  96.952  65.385  1.00  0.00            
ATOM    224  N   VAL    15     104.735  96.662  67.442  1.00  0.00            
ATOM    225  H   VAL    15     104.958  96.483  68.411  1.00  0.00            
ATOM    226  CA  VAL    15     103.302  96.883  67.191  1.00  0.00            
ATOM    227  HA  VAL    15     103.098  96.044  66.527  1.00  0.00            
ATOM    228  CB  VAL    15     102.372  96.704  68.454  1.00  0.00            
ATOM    229  HB  VAL    15     101.354  97.054  68.283  1.00  0.00            
ATOM    230  CG1 VAL    15     102.412  95.241  68.910  1.00  0.00            
ATOM    231 HG11 VAL    15     101.798  95.084  69.797  1.00  0.00            
ATOM    232 HG12 VAL    15     101.890  94.638  68.166  1.00  0.00            
ATOM    233 HG13 VAL    15     103.390  94.811  69.127  1.00  0.00            
ATOM    234  CG2 VAL    15     102.855  97.532  69.627  1.00  0.00            
ATOM    235 HG21 VAL    15     102.861  98.543  69.218  1.00  0.00            
ATOM    236 HG22 VAL    15     102.164  97.401  70.459  1.00  0.00            
ATOM    237 HG23 VAL    15     103.878  97.337  69.949  1.00  0.00            
ATOM    238  C   VAL    15     102.919  98.151  66.368  1.00  0.00            
ATOM    239  O   VAL    15     101.979  98.145  65.580  1.00  0.00            
ATOM    240  N   VAL    16     103.488  99.329  66.644  1.00  0.00            
ATOM    241  H   VAL    16     104.251  99.342  67.306  1.00  0.00            
ATOM    242  CA  VAL    16     103.293 100.601  65.978  1.00  0.00            
ATOM    243  HA  VAL    16     102.239 100.859  65.872  1.00  0.00            
ATOM    244  CB  VAL    16     103.945 101.802  66.695  1.00  0.00            
ATOM    245  HB  VAL    16     104.984 101.639  66.981  1.00  0.00            
ATOM    246  CG1 VAL    16     103.666 103.064  65.916  1.00  0.00            
ATOM    247 HG11 VAL    16     104.049 103.957  66.409  1.00  0.00            
ATOM    248 HG12 VAL    16     104.222 102.983  64.982  1.00  0.00            
ATOM    249 HG13 VAL    16     102.596 103.266  65.959  1.00  0.00            
ATOM    250  CG2 VAL    16     103.271 101.825  68.095  1.00  0.00            
ATOM    251 HG21 VAL    16     103.394 102.831  68.495  1.00  0.00            
ATOM    252 HG22 VAL    16     102.201 101.617  68.075  1.00  0.00            
ATOM    253 HG23 VAL    16     103.816 101.165  68.770  1.00  0.00            
ATOM    254  C   VAL    16     103.770 100.465  64.510  1.00  0.00            
ATOM    255  O   VAL    16     103.076 100.930  63.636  1.00  0.00            
ATOM    256  N   ALA    17     104.961  99.919  64.197  1.00  0.00            
ATOM    257  H   ALA    17     105.567  99.564  64.923  1.00  0.00            
ATOM    258  CA  ALA    17     105.435  99.791  62.809  1.00  0.00            
ATOM    259  HA  ALA    17     105.257 100.762  62.349  1.00  0.00            
ATOM    260  CB  ALA    17     106.946  99.595  62.759  1.00  0.00            
ATOM    261  HB1 ALA    17     107.197  98.629  63.197  1.00  0.00            
ATOM    262  HB2 ALA    17     107.301  99.676  61.732  1.00  0.00            
ATOM    263  HB3 ALA    17     107.363 100.491  63.220  1.00  0.00            
ATOM    264  C   ALA    17     104.618  98.705  62.087  1.00  0.00            
ATOM    265  O   ALA    17     104.425  98.747  60.894  1.00  0.00            
ATOM    266  N   ALA    18     104.291  97.610  62.752  1.00  0.00            
ATOM    267  H   ALA    18     104.790  97.456  63.617  1.00  0.00            
ATOM    268  CA  ALA    18     103.573  96.474  62.212  1.00  0.00            
ATOM    269  HA  ALA    18     104.096  96.133  61.318  1.00  0.00            
ATOM    270  CB  ALA    18     103.598  95.335  63.202  1.00  0.00            
ATOM    271  HB1 ALA    18     103.102  95.629  64.128  1.00  0.00            
ATOM    272  HB2 ALA    18     103.158  94.463  62.719  1.00  0.00            
ATOM    273  HB3 ALA    18     104.623  95.166  63.533  1.00  0.00            
ATOM    274  C   ALA    18     102.144  96.762  61.686  1.00  0.00            
ATOM    275  O   ALA    18     101.736  96.244  60.635  1.00  0.00            
ATOM    276  N   ALA    19     101.419  97.568  62.455  1.00  0.00            
ATOM    277  H   ALA    19     101.718  97.767  63.399  1.00  0.00            
ATOM    278  CA  ALA    19     100.089  98.108  61.983  1.00  0.00            
ATOM    279  HA  ALA    19      99.573  97.332  61.418  1.00  0.00            
ATOM    280  CB  ALA    19      99.185  98.460  63.107  1.00  0.00            
ATOM    281  HB1 ALA    19      99.687  99.231  63.691  1.00  0.00            
ATOM    282  HB2 ALA    19      98.221  98.795  62.725  1.00  0.00            
ATOM    283  HB3 ALA    19      99.001  97.520  63.629  1.00  0.00            
ATOM    284  C   ALA    19     100.121  99.236  60.937  1.00  0.00            
ATOM    285  O   ALA    19      99.179 100.022  60.888  1.00  0.00            
ATOM    286  N   GLU    20     101.184  99.384  60.092  1.00  0.00            
ATOM    287  H   GLU    20     102.034  98.839  60.128  1.00  0.00            
ATOM    288  CA  GLU    20     101.258 100.455  59.121  1.00  0.00            
ATOM    289  HA  GLU    20     100.960 101.356  59.657  1.00  0.00            
ATOM    290  CB  GLU    20     102.698 100.702  58.479  1.00  0.00            
ATOM    291  HB1 GLU    20     102.981 100.022  57.675  1.00  0.00            
ATOM    292  HB2 GLU    20     103.474 100.574  59.233  1.00  0.00            
ATOM    293  CG  GLU    20     102.761 102.221  58.119  1.00  0.00            
ATOM    294  HG1 GLU    20     102.535 102.892  58.948  1.00  0.00            
ATOM    295  HG2 GLU    20     101.974 102.426  57.393  1.00  0.00            
ATOM    296  CD  GLU    20     104.059 102.740  57.532  1.00  0.00            
ATOM    297  OE1 GLU    20     104.102 103.091  56.340  1.00  0.00            
ATOM    298  OE2 GLU    20     104.993 102.861  58.333  1.00  0.00            
ATOM    299  C   GLU    20     100.204 100.315  58.047  1.00  0.00            
ATOM    300  O   GLU    20     100.437  99.605  57.116  1.00  0.00            
ATOM    301  N   LYS    21      99.118 101.057  58.161  1.00  0.00            
ATOM    302  H   LYS    21      99.102 101.773  58.873  1.00  0.00            
ATOM    303  CA  LYS    21      97.968 101.108  57.253  1.00  0.00            
ATOM    304  HA  LYS    21      97.176 101.721  57.684  1.00  0.00            
ATOM    305  CB  LYS    21      98.365 101.891  55.971  1.00  0.00            
ATOM    306  HB1 LYS    21      97.522 101.889  55.280  1.00  0.00            
ATOM    307  HB2 LYS    21      99.211 101.393  55.497  1.00  0.00            
ATOM    308  CG  LYS    21      98.737 103.381  56.132  1.00  0.00            
ATOM    309  HG1 LYS    21      99.699 103.495  56.631  1.00  0.00            
ATOM    310  HG2 LYS    21      97.901 103.838  56.662  1.00  0.00            
ATOM    311  CD  LYS    21      98.763 104.106  54.711  1.00  0.00            
ATOM    312  HD1 LYS    21      97.923 103.892  54.050  1.00  0.00            
ATOM    313  HD2 LYS    21      99.660 103.779  54.185  1.00  0.00            
ATOM    314  CE  LYS    21      98.881 105.611  54.872  1.00  0.00            
ATOM    315  HE1 LYS    21      99.649 105.782  55.626  1.00  0.00            
ATOM    316  HE2 LYS    21      97.936 105.916  55.321  1.00  0.00            
ATOM    317  NZ  LYS    21      99.215 106.295  53.582  1.00  0.00            
ATOM    318  HZ1 LYS    21      98.424 106.158  52.969  1.00  0.00            
ATOM    319  HZ2 LYS    21      99.457 107.263  53.735  1.00  0.00            
ATOM    320  HZ3 LYS    21     100.036 105.848  53.200  1.00  0.00            
ATOM    321  C   LYS    21      97.338  99.679  56.971  1.00  0.00            
ATOM    322  O   LYS    21      96.845  99.398  55.858  1.00  0.00            
ATOM    323  N   THR    22      97.270  98.743  57.976  1.00  0.00            
ATOM    324  H   THR    22      97.543  99.087  58.886  1.00  0.00            
ATOM    325  CA  THR    22      96.584  97.474  57.814  1.00  0.00            
ATOM    326  HA  THR    22      97.057  96.990  56.959  1.00  0.00            
ATOM    327  CB  THR    22      96.968  96.549  59.006  1.00  0.00            
ATOM    328  HB  THR    22      96.350  95.654  58.931  1.00  0.00            
ATOM    329  CG2 THR    22      98.503  96.128  59.031  1.00  0.00            
ATOM    330 HG21 THR    22      98.768  95.527  59.901  1.00  0.00            
ATOM    331 HG22 THR    22      98.650  95.529  58.133  1.00  0.00            
ATOM    332 HG23 THR    22      99.145  97.000  58.907  1.00  0.00            
ATOM    333  OG1 THR    22      96.705  97.329  60.265  1.00  0.00            
ATOM    334  HG1 THR    22      96.494  96.697  60.956  1.00  0.00            
ATOM    335  C   THR    22      95.095  97.509  57.727  1.00  0.00            
ATOM    336  O   THR    22      94.479  96.564  57.230  1.00  0.00            
ATOM    337  N   LYS    23      94.463  98.540  58.327  1.00  0.00            
ATOM    338  H   LYS    23      95.011  99.274  58.752  1.00  0.00            
ATOM    339  CA  LYS    23      93.038  98.739  58.264  1.00  0.00            
ATOM    340  HA  LYS    23      92.528  97.798  58.057  1.00  0.00            
ATOM    341  CB  LYS    23      92.500  99.191  59.619  1.00  0.00            
ATOM    342  HB1 LYS    23      91.442  99.452  59.575  1.00  0.00            
ATOM    343  HB2 LYS    23      93.090 100.020  60.011  1.00  0.00            
ATOM    344  CG  LYS    23      92.460  98.115  60.652  1.00  0.00            
ATOM    345  HG1 LYS    23      93.443  97.648  60.709  1.00  0.00            
ATOM    346  HG2 LYS    23      91.816  97.305  60.309  1.00  0.00            
ATOM    347  CD  LYS    23      91.970  98.531  61.998  1.00  0.00            
ATOM    348  HD1 LYS    23      91.037  99.088  61.910  1.00  0.00            
ATOM    349  HD2 LYS    23      92.647  99.218  62.506  1.00  0.00            
ATOM    350  CE  LYS    23      91.846  97.373  63.020  1.00  0.00            
ATOM    351  HE1 LYS    23      92.786  96.821  63.049  1.00  0.00            
ATOM    352  HE2 LYS    23      91.006  96.707  62.821  1.00  0.00            
ATOM    353  NZ  LYS    23      91.613  97.992  64.358  1.00  0.00            
ATOM    354  HZ1 LYS    23      91.452  97.249  65.022  1.00  0.00            
ATOM    355  HZ2 LYS    23      92.405  98.545  64.652  1.00  0.00            
ATOM    356  HZ3 LYS    23      90.717  98.455  64.406  1.00  0.00            
ATOM    357  C   LYS    23      92.557  99.626  57.028  1.00  0.00            
ATOM    358  O   LYS    23      91.361  99.606  56.761  1.00  0.00            
ATOM    359  N   GLN    24      93.428 100.387  56.339  1.00  0.00            
ATOM    360  H   GLN    24      94.380 100.150  56.580  1.00  0.00            
ATOM    361  CA  GLN    24      93.179 100.907  54.939  1.00  0.00            
ATOM    362  HA  GLN    24      92.134 101.218  54.927  1.00  0.00            
ATOM    363  CB  GLN    24      94.062 102.163  54.545  1.00  0.00            
ATOM    364  HB1 GLN    24      93.964 102.398  53.485  1.00  0.00            
ATOM    365  HB2 GLN    24      95.101 101.833  54.565  1.00  0.00            
ATOM    366  CG  GLN    24      93.910 103.429  55.376  1.00  0.00            
ATOM    367  HG1 GLN    24      94.219 103.326  56.416  1.00  0.00            
ATOM    368  HG2 GLN    24      92.881 103.788  55.401  1.00  0.00            
ATOM    369  CD  GLN    24      94.741 104.569  54.763  1.00  0.00            
ATOM    370  OE1 GLN    24      95.672 105.047  55.412  1.00  0.00            
ATOM    371  NE2 GLN    24      94.632 104.853  53.483  1.00  0.00            
ATOM    372 HE21 GLN    24      93.835 104.470  52.994  1.00  0.00            
ATOM    373 HE22 GLN    24      95.303 105.531  53.152  1.00  0.00            
ATOM    374  C   GLN    24      93.327  99.757  53.951  1.00  0.00            
ATOM    375  O   GLN    24      94.247  98.900  54.110  1.00  0.00            
ATOM    376  N   GLY    25      92.626  99.829  52.832  1.00  0.00            
ATOM    377  H   GLY    25      91.769 100.354  52.933  1.00  0.00            
ATOM    378  CA  GLY    25      92.625  99.018  51.622  1.00  0.00            
ATOM    379  HA1 GLY    25      91.629  98.990  51.181  1.00  0.00            
ATOM    380  HA2 GLY    25      92.926  98.010  51.908  1.00  0.00            
ATOM    381  C   GLY    25      93.541  99.444  50.454  1.00  0.00            
ATOM    382  O   GLY    25      93.994 100.521  50.452  1.00  0.00            
ATOM    383  N   VAL    26      93.752  98.467  49.511  1.00  0.00            
ATOM    384  H   VAL    26      93.520  97.515  49.749  1.00  0.00            
ATOM    385  CA  VAL    26      94.679  98.586  48.359  1.00  0.00            
ATOM    386  HA  VAL    26      95.630  98.843  48.825  1.00  0.00            
ATOM    387  CB  VAL    26      94.893  97.219  47.596  1.00  0.00            
ATOM    388  HB  VAL    26      95.491  97.289  46.688  1.00  0.00            
ATOM    389  CG1 VAL    26      95.541  96.119  48.460  1.00  0.00            
ATOM    390 HG11 VAL    26      95.919  95.304  47.842  1.00  0.00            
ATOM    391 HG12 VAL    26      96.349  96.599  49.012  1.00  0.00            
ATOM    392 HG13 VAL    26      94.909  95.641  49.208  1.00  0.00            
ATOM    393  CG2 VAL    26      93.539  96.679  47.038  1.00  0.00            
ATOM    394 HG21 VAL    26      93.750  95.717  46.572  1.00  0.00            
ATOM    395 HG22 VAL    26      92.925  96.328  47.868  1.00  0.00            
ATOM    396 HG23 VAL    26      92.916  97.294  46.389  1.00  0.00            
ATOM    397  C   VAL    26      94.214  99.665  47.340  1.00  0.00            
ATOM    398  O   VAL    26      93.064 100.037  47.178  1.00  0.00            
ATOM    399  N   ALA    27      95.188 100.171  46.571  1.00  0.00            
ATOM    400  H   ALA    27      96.128  99.873  46.789  1.00  0.00            
ATOM    401  CA  ALA    27      94.960 100.854  45.301  1.00  0.00            
ATOM    402  HA  ALA    27      94.363 101.739  45.519  1.00  0.00            
ATOM    403  CB  ALA    27      96.330 101.359  44.837  1.00  0.00            
ATOM    404  HB1 ALA    27      96.274 101.774  43.830  1.00  0.00            
ATOM    405  HB2 ALA    27      96.741 102.169  45.439  1.00  0.00            
ATOM    406  HB3 ALA    27      97.043 100.535  44.882  1.00  0.00            
ATOM    407  C   ALA    27      94.315  99.909  44.302  1.00  0.00            
ATOM    408  O   ALA    27      94.761  98.826  43.976  1.00  0.00            
ATOM    409  N   GLU    28      93.242 100.440  43.661  1.00  0.00            
ATOM    410  H   GLU    28      92.899 101.350  43.934  1.00  0.00            
ATOM    411  CA  GLU    28      92.428  99.738  42.701  1.00  0.00            
ATOM    412  HA  GLU    28      93.124  99.152  42.100  1.00  0.00            
ATOM    413  CB  GLU    28      91.630  98.629  43.456  1.00  0.00            
ATOM    414  HB1 GLU    28      91.083  99.024  44.313  1.00  0.00            
ATOM    415  HB2 GLU    28      92.231  97.806  43.842  1.00  0.00            
ATOM    416  CG  GLU    28      90.565  97.925  42.529  1.00  0.00            
ATOM    417  HG1 GLU    28      89.771  98.626  42.273  1.00  0.00            
ATOM    418  HG2 GLU    28      90.144  97.129  43.144  1.00  0.00            
ATOM    419  CD  GLU    28      91.113  97.167  41.290  1.00  0.00            
ATOM    420  OE1 GLU    28      92.236  97.350  40.844  1.00  0.00            
ATOM    421  OE2 GLU    28      90.319  96.419  40.703  1.00  0.00            
ATOM    422  C   GLU    28      91.540 100.632  41.753  1.00  0.00            
ATOM    423  O   GLU    28      90.898 101.627  42.146  1.00  0.00            
ATOM    424  N   ALA    29      91.547 100.364  40.442  1.00  0.00            
ATOM    425  H   ALA    29      92.060  99.534  40.181  1.00  0.00            
ATOM    426  CA  ALA    29      91.000 101.110  39.309  1.00  0.00            
ATOM    427  HA  ALA    29      91.553 102.046  39.394  1.00  0.00            
ATOM    428  CB  ALA    29      91.296 100.379  37.934  1.00  0.00            
ATOM    429  HB1 ALA    29      92.375 100.230  37.911  1.00  0.00            
ATOM    430  HB2 ALA    29      90.708  99.461  37.935  1.00  0.00            
ATOM    431  HB3 ALA    29      91.042 100.902  37.013  1.00  0.00            
ATOM    432  C   ALA    29      89.509 101.559  39.416  1.00  0.00            
ATOM    433  O   ALA    29      88.588 100.743  39.576  1.00  0.00            
ATOM    434  N   ALA    30      89.159 102.826  38.972  1.00  0.00            
ATOM    435  H   ALA    30      89.877 103.536  38.980  1.00  0.00            
ATOM    436  CA  ALA    30      87.813 103.291  38.686  1.00  0.00            
ATOM    437  HA  ALA    30      87.149 102.512  38.312  1.00  0.00            
ATOM    438  CB  ALA    30      87.175 103.998  39.816  1.00  0.00            
ATOM    439  HB1 ALA    30      86.225 104.416  39.483  1.00  0.00            
ATOM    440  HB2 ALA    30      87.040 103.376  40.701  1.00  0.00            
ATOM    441  HB3 ALA    30      87.794 104.832  40.146  1.00  0.00            
ATOM    442  C   ALA    30      87.871 104.303  37.494  1.00  0.00            
ATOM    443  O   ALA    30      88.860 105.044  37.257  1.00  0.00            
ATOM    444  N   GLY    31      86.825 104.287  36.660  1.00  0.00            
ATOM    445  H   GLY    31      86.046 103.688  36.893  1.00  0.00            
ATOM    446  CA  GLY    31      86.754 105.208  35.476  1.00  0.00            
ATOM    447  HA1 GLY    31      87.278 106.112  35.784  1.00  0.00            
ATOM    448  HA2 GLY    31      85.717 105.448  35.238  1.00  0.00            
ATOM    449  C   GLY    31      87.362 104.571  34.211  1.00  0.00            
ATOM    450  O   GLY    31      87.201 103.389  33.900  1.00  0.00            
ATOM    451  N   LYS    32      87.958 105.498  33.428  1.00  0.00            
ATOM    452  H   LYS    32      87.968 106.414  33.853  1.00  0.00            
ATOM    453  CA  LYS    32      88.432 105.298  32.050  1.00  0.00            
ATOM    454  HA  LYS    32      87.696 105.006  31.300  1.00  0.00            
ATOM    455  CB  LYS    32      89.023 106.596  31.512  1.00  0.00            
ATOM    456  HB1 LYS    32      89.844 106.390  30.825  1.00  0.00            
ATOM    457  HB2 LYS    32      89.473 107.170  32.322  1.00  0.00            
ATOM    458  CG  LYS    32      87.910 107.473  30.823  1.00  0.00            
ATOM    459  HG1 LYS    32      87.191 107.658  31.620  1.00  0.00            
ATOM    460  HG2 LYS    32      87.438 106.952  29.990  1.00  0.00            
ATOM    461  CD  LYS    32      88.664 108.662  30.254  1.00  0.00            
ATOM    462  HD1 LYS    32      89.086 108.357  29.296  1.00  0.00            
ATOM    463  HD2 LYS    32      89.505 108.936  30.891  1.00  0.00            
ATOM    464  CE  LYS    32      87.739 109.884  30.066  1.00  0.00            
ATOM    465  HE1 LYS    32      87.073 110.047  30.913  1.00  0.00            
ATOM    466  HE2 LYS    32      87.202 109.647  29.147  1.00  0.00            
ATOM    467  NZ  LYS    32      88.549 111.100  29.911  1.00  0.00            
ATOM    468  HZ1 LYS    32      88.922 111.085  28.972  1.00  0.00            
ATOM    469  HZ2 LYS    32      88.044 111.971  29.990  1.00  0.00            
ATOM    470  HZ3 LYS    32      89.294 111.251  30.575  1.00  0.00            
ATOM    471  C   LYS    32      89.444 104.146  32.065  1.00  0.00            
ATOM    472  O   LYS    32      90.538 104.141  32.633  1.00  0.00            
ATOM    473  N   THR    33      89.083 103.076  31.416  1.00  0.00            
ATOM    474  H   THR    33      88.321 103.136  30.756  1.00  0.00            
ATOM    475  CA  THR    33      89.991 101.943  31.114  1.00  0.00            
ATOM    476  HA  THR    33      90.508 101.669  32.034  1.00  0.00            
ATOM    477  CB  THR    33      89.145 100.695  30.663  1.00  0.00            
ATOM    478  HB  THR    33      89.814  99.874  30.403  1.00  0.00            
ATOM    479  CG2 THR    33      88.427 100.182  31.880  1.00  0.00            
ATOM    480 HG21 THR    33      87.663 100.862  32.257  1.00  0.00            
ATOM    481 HG22 THR    33      87.902  99.285  31.551  1.00  0.00            
ATOM    482 HG23 THR    33      89.047  99.958  32.748  1.00  0.00            
ATOM    483  OG1 THR    33      88.272 100.927  29.634  1.00  0.00            
ATOM    484  HG1 THR    33      88.862 101.297  28.973  1.00  0.00            
ATOM    485  C   THR    33      91.171 102.373  30.277  1.00  0.00            
ATOM    486  O   THR    33      90.968 103.022  29.250  1.00  0.00            
ATOM    487  N   LYS    34      92.371 101.840  30.543  1.00  0.00            
ATOM    488  H   LYS    34      92.472 101.151  31.275  1.00  0.00            
ATOM    489  CA  LYS    34      93.598 102.149  29.700  1.00  0.00            
ATOM    490  HA  LYS    34      93.228 102.557  28.759  1.00  0.00            
ATOM    491  CB  LYS    34      94.519 103.159  30.372  1.00  0.00            
ATOM    492  HB1 LYS    34      95.482 103.046  29.874  1.00  0.00            
ATOM    493  HB2 LYS    34      94.510 103.051  31.457  1.00  0.00            
ATOM    494  CG  LYS    34      93.998 104.582  30.236  1.00  0.00            
ATOM    495  HG1 LYS    34      93.210 104.663  30.984  1.00  0.00            
ATOM    496  HG2 LYS    34      93.567 104.824  29.264  1.00  0.00            
ATOM    497  CD  LYS    34      95.190 105.565  30.663  1.00  0.00            
ATOM    498  HD1 LYS    34      96.017 105.403  29.972  1.00  0.00            
ATOM    499  HD2 LYS    34      95.482 105.333  31.688  1.00  0.00            
ATOM    500  CE  LYS    34      94.753 106.992  30.543  1.00  0.00            
ATOM    501  HE1 LYS    34      93.857 107.230  31.116  1.00  0.00            
ATOM    502  HE2 LYS    34      94.352 107.133  29.539  1.00  0.00            
ATOM    503  NZ  LYS    34      95.798 107.954  30.859  1.00  0.00            
ATOM    504  HZ1 LYS    34      95.367 108.867  30.847  1.00  0.00            
ATOM    505  HZ2 LYS    34      96.192 107.720  31.759  1.00  0.00            
ATOM    506  HZ3 LYS    34      96.515 107.954  30.147  1.00  0.00            
ATOM    507  C   LYS    34      94.371 100.840  29.348  1.00  0.00            
ATOM    508  O   LYS    34      94.837 100.050  30.192  1.00  0.00            
ATOM    509  N   GLU    35      94.410 100.682  28.026  1.00  0.00            
ATOM    510  H   GLU    35      94.032 101.355  27.375  1.00  0.00            
ATOM    511  CA  GLU    35      95.329  99.696  27.428  1.00  0.00            
ATOM    512  HA  GLU    35      94.993  98.696  27.702  1.00  0.00            
ATOM    513  CB  GLU    35      95.259  99.967  25.902  1.00  0.00            
ATOM    514  HB1 GLU    35      95.514 100.999  25.662  1.00  0.00            
ATOM    515  HB2 GLU    35      94.252  99.921  25.488  1.00  0.00            
ATOM    516  CG  GLU    35      96.075  98.935  25.077  1.00  0.00            
ATOM    517  HG1 GLU    35      95.583  97.965  25.141  1.00  0.00            
ATOM    518  HG2 GLU    35      97.135  98.859  25.319  1.00  0.00            
ATOM    519  CD  GLU    35      95.980  99.340  23.650  1.00  0.00            
ATOM    520  OE1 GLU    35      95.447  98.571  22.847  1.00  0.00            
ATOM    521  OE2 GLU    35      96.299 100.464  23.323  1.00  0.00            
ATOM    522  C   GLU    35      96.849  99.899  27.877  1.00  0.00            
ATOM    523  O   GLU    35      97.277 101.046  28.103  1.00  0.00            
ATOM    524  N   GLY    36      97.556  98.860  28.100  1.00  0.00            
ATOM    525  H   GLY    36      97.202  97.931  27.921  1.00  0.00            
ATOM    526  CA  GLY    36      98.939  98.812  28.601  1.00  0.00            
ATOM    527  HA1 GLY    36      99.422  99.685  28.162  1.00  0.00            
ATOM    528  HA2 GLY    36      99.406  97.866  28.327  1.00  0.00            
ATOM    529  C   GLY    36      99.057  99.103  30.091  1.00  0.00            
ATOM    530  O   GLY    36      99.996  98.617  30.796  1.00  0.00            
ATOM    531  N   VAL    37      98.330 100.006  30.574  1.00  0.00            
ATOM    532  H   VAL    37      97.615 100.410  29.987  1.00  0.00            
ATOM    533  CA  VAL    37      98.152 100.441  31.991  1.00  0.00            
ATOM    534  HA  VAL    37      99.087 100.760  32.452  1.00  0.00            
ATOM    535  CB  VAL    37      97.268 101.678  32.014  1.00  0.00            
ATOM    536  HB  VAL    37      96.264 101.401  31.691  1.00  0.00            
ATOM    537  CG1 VAL    37      97.003 102.067  33.467  1.00  0.00            
ATOM    538 HG11 VAL    37      96.185 102.786  33.510  1.00  0.00            
ATOM    539 HG12 VAL    37      96.601 101.197  33.986  1.00  0.00            
ATOM    540 HG13 VAL    37      97.951 102.421  33.874  1.00  0.00            
ATOM    541  CG2 VAL    37      97.774 102.901  31.324  1.00  0.00            
ATOM    542 HG21 VAL    37      98.757 103.202  31.685  1.00  0.00            
ATOM    543 HG22 VAL    37      97.958 102.802  30.254  1.00  0.00            
ATOM    544 HG23 VAL    37      97.160 103.747  31.630  1.00  0.00            
ATOM    545  C   VAL    37      97.666  99.253  32.768  1.00  0.00            
ATOM    546  O   VAL    37      98.206  98.837  33.801  1.00  0.00            
ATOM    547  N   LEU    38      96.455  98.726  32.491  1.00  0.00            
ATOM    548  H   LEU    38      96.071  99.008  31.601  1.00  0.00            
ATOM    549  CA  LEU    38      95.821  97.608  33.278  1.00  0.00            
ATOM    550  HA  LEU    38      96.014  97.744  34.342  1.00  0.00            
ATOM    551  CB  LEU    38      94.355  97.730  33.255  1.00  0.00            
ATOM    552  HB1 LEU    38      93.948  96.803  33.659  1.00  0.00            
ATOM    553  HB2 LEU    38      93.928  97.730  32.252  1.00  0.00            
ATOM    554  CG  LEU    38      93.677  98.959  33.986  1.00  0.00            
ATOM    555  HG  LEU    38      93.963  99.833  33.401  1.00  0.00            
ATOM    556  CD1 LEU    38      92.141  98.928  33.807  1.00  0.00            
ATOM    557 HD11 LEU    38      91.597  99.719  34.323  1.00  0.00            
ATOM    558 HD12 LEU    38      91.887  98.884  32.748  1.00  0.00            
ATOM    559 HD13 LEU    38      91.798  97.988  34.241  1.00  0.00            
ATOM    560  CD2 LEU    38      94.181  99.120  35.360  1.00  0.00            
ATOM    561 HD21 LEU    38      95.250  99.333  35.327  1.00  0.00            
ATOM    562 HD22 LEU    38      93.793 100.029  35.822  1.00  0.00            
ATOM    563 HD23 LEU    38      94.073  98.156  35.854  1.00  0.00            
ATOM    564  C   LEU    38      96.376  96.256  32.815  1.00  0.00            
ATOM    565  O   LEU    38      96.788  96.154  31.650  1.00  0.00            
ATOM    566  N   TYR    39      96.370  95.255  33.732  1.00  0.00            
ATOM    567  H   TYR    39      96.371  95.488  34.715  1.00  0.00            
ATOM    568  CA  TYR    39      96.735  93.867  33.432  1.00  0.00            
ATOM    569  HA  TYR    39      97.529  94.006  32.699  1.00  0.00            
ATOM    570  CB  TYR    39      97.316  93.191  34.712  1.00  0.00            
ATOM    571  HB1 TYR    39      96.583  93.037  35.504  1.00  0.00            
ATOM    572  HB2 TYR    39      98.043  93.805  35.243  1.00  0.00            
ATOM    573  CG  TYR    39      97.970  91.944  34.207  1.00  0.00            
ATOM    574  CD1 TYR    39      97.783  90.765  34.902  1.00  0.00            
ATOM    575  HD1 TYR    39      97.091  90.714  35.730  1.00  0.00            
ATOM    576  CE1 TYR    39      98.466  89.652  34.442  1.00  0.00            
ATOM    577  HE1 TYR    39      98.489  88.777  35.074  1.00  0.00            
ATOM    578  CZ  TYR    39      99.388  89.689  33.421  1.00  0.00            
ATOM    579  OH  TYR    39     100.129  88.627  33.035  1.00  0.00            
ATOM    580  HH  TYR    39      99.939  87.972  33.710  1.00  0.00            
ATOM    581  CE2 TYR    39      99.658  90.919  32.788  1.00  0.00            
ATOM    582  HE2 TYR    39     100.432  90.995  32.038  1.00  0.00            
ATOM    583  CD2 TYR    39      98.983  92.052  33.166  1.00  0.00            
ATOM    584  HD2 TYR    39      99.198  93.003  32.700  1.00  0.00            
ATOM    585  C   TYR    39      95.609  93.063  32.782  1.00  0.00            
ATOM    586  O   TYR    39      94.677  92.671  33.459  1.00  0.00            
ATOM    587  N   VAL    40      95.757  92.804  31.459  1.00  0.00            
ATOM    588  H   VAL    40      96.526  93.193  30.932  1.00  0.00            
ATOM    589  CA  VAL    40      94.864  91.810  30.846  1.00  0.00            
ATOM    590  HA  VAL    40      94.089  91.567  31.572  1.00  0.00            
ATOM    591  CB  VAL    40      94.248  92.408  29.566  1.00  0.00            
ATOM    592  HB  VAL    40      93.645  91.622  29.110  1.00  0.00            
ATOM    593  CG1 VAL    40      93.266  93.539  30.002  1.00  0.00            
ATOM    594 HG11 VAL    40      92.748  93.932  29.128  1.00  0.00            
ATOM    595 HG12 VAL    40      92.533  93.153  30.711  1.00  0.00            
ATOM    596 HG13 VAL    40      93.758  94.429  30.394  1.00  0.00            
ATOM    597  CG2 VAL    40      95.319  92.773  28.484  1.00  0.00            
ATOM    598 HG21 VAL    40      95.972  91.945  28.211  1.00  0.00            
ATOM    599 HG22 VAL    40      94.797  93.206  27.631  1.00  0.00            
ATOM    600 HG23 VAL    40      95.908  93.579  28.922  1.00  0.00            
ATOM    601  C   VAL    40      95.513  90.396  30.623  1.00  0.00            
ATOM    602  O   VAL    40      95.038  89.553  29.851  1.00  0.00            
ATOM    603  N   GLY    41      96.574  90.074  31.313  1.00  0.00            
ATOM    604  H   GLY    41      96.906  90.801  31.930  1.00  0.00            
ATOM    605  CA  GLY    41      97.207  88.729  31.324  1.00  0.00            
ATOM    606  HA1 GLY    41      98.250  88.962  31.537  1.00  0.00            
ATOM    607  HA2 GLY    41      97.137  88.380  30.294  1.00  0.00            
ATOM    608  C   GLY    41      96.623  87.646  32.278  1.00  0.00            
ATOM    609  O   GLY    41      95.883  87.978  33.226  1.00  0.00            
ATOM    610  N   SER    42      96.912  86.372  31.875  1.00  0.00            
ATOM    611  H   SER    42      97.277  86.246  30.942  1.00  0.00            
ATOM    612  CA  SER    42      96.670  85.179  32.744  1.00  0.00            
ATOM    613  HA  SER    42      95.692  85.404  33.171  1.00  0.00            
ATOM    614  CB  SER    42      96.643  83.885  31.923  1.00  0.00            
ATOM    615  HB1 SER    42      95.901  83.978  31.130  1.00  0.00            
ATOM    616  HB2 SER    42      96.372  83.047  32.566  1.00  0.00            
ATOM    617  OG  SER    42      97.953  83.558  31.471  1.00  0.00            
ATOM    618  HG  SER    42      97.870  82.603  31.426  1.00  0.00            
ATOM    619  C   SER    42      97.748  85.023  33.842  1.00  0.00            
ATOM    620  O   SER    42      97.434  84.349  34.836  1.00  0.00            
ATOM    621  N   LYS    43      98.985  85.533  33.731  1.00  0.00            
ATOM    622  H   LYS    43      99.278  85.918  32.844  1.00  0.00            
ATOM    623  CA  LYS    43     100.059  85.313  34.753  1.00  0.00            
ATOM    624  HA  LYS    43      99.937  84.358  35.264  1.00  0.00            
ATOM    625  CB  LYS    43     101.498  85.301  34.056  1.00  0.00            
ATOM    626  HB1 LYS    43     101.713  86.343  33.816  1.00  0.00            
ATOM    627  HB2 LYS    43     101.421  84.696  33.152  1.00  0.00            
ATOM    628  CG  LYS    43     102.664  84.745  34.813  1.00  0.00            
ATOM    629  HG1 LYS    43     102.479  83.701  35.064  1.00  0.00            
ATOM    630  HG2 LYS    43     102.755  85.291  35.752  1.00  0.00            
ATOM    631  CD  LYS    43     103.932  84.896  33.930  1.00  0.00            
ATOM    632  HD1 LYS    43     104.035  85.885  33.482  1.00  0.00            
ATOM    633  HD2 LYS    43     103.865  84.215  33.079  1.00  0.00            
ATOM    634  CE  LYS    43     105.220  84.703  34.670  1.00  0.00            
ATOM    635  HE1 LYS    43     105.446  85.504  35.374  1.00  0.00            
ATOM    636  HE2 LYS    43     106.051  84.617  33.972  1.00  0.00            
ATOM    637  NZ  LYS    43     105.260  83.395  35.386  1.00  0.00            
ATOM    638  HZ1 LYS    43     104.647  83.354  36.188  1.00  0.00            
ATOM    639  HZ2 LYS    43     104.968  82.603  34.831  1.00  0.00            
ATOM    640  HZ3 LYS    43     106.181  83.225  35.764  1.00  0.00            
ATOM    641  C   LYS    43     100.105  86.354  35.934  1.00  0.00            
ATOM    642  O   LYS    43     100.442  87.496  35.718  1.00  0.00            
ATOM    643  N   THR    44      99.895  85.855  37.098  1.00  0.00            
ATOM    644  H   THR    44      99.727  84.859  37.085  1.00  0.00            
ATOM    645  CA  THR    44     100.278  86.484  38.368  1.00  0.00            
ATOM    646  HA  THR    44      99.583  87.257  38.696  1.00  0.00            
ATOM    647  CB  THR    44     100.293  85.467  39.611  1.00  0.00            
ATOM    648  HB  THR    44     100.760  85.951  40.468  1.00  0.00            
ATOM    649  CG2 THR    44      98.898  85.074  39.954  1.00  0.00            
ATOM    650 HG21 THR    44      98.779  84.536  40.896  1.00  0.00            
ATOM    651 HG22 THR    44      98.365  85.993  40.201  1.00  0.00            
ATOM    652 HG23 THR    44      98.418  84.527  39.143  1.00  0.00            
ATOM    653  OG1 THR    44     100.963  84.237  39.281  1.00  0.00            
ATOM    654  HG1 THR    44     101.857  84.498  39.511  1.00  0.00            
ATOM    655  C   THR    44     101.650  87.150  38.363  1.00  0.00            
ATOM    656  O   THR    44     102.633  86.533  38.004  1.00  0.00            
ATOM    657  N   LYS    45     101.629  88.398  38.810  1.00  0.00            
ATOM    658  H   LYS    45     100.740  88.772  39.110  1.00  0.00            
ATOM    659  CA  LYS    45     102.880  89.060  39.059  1.00  0.00            
ATOM    660  HA  LYS    45     103.714  88.480  38.666  1.00  0.00            
ATOM    661  CB  LYS    45     102.783  90.410  38.328  1.00  0.00            
ATOM    662  HB1 LYS    45     103.761  90.847  38.528  1.00  0.00            
ATOM    663  HB2 LYS    45     102.075  91.061  38.841  1.00  0.00            
ATOM    664  CG  LYS    45     102.485  90.387  36.820  1.00  0.00            
ATOM    665  HG1 LYS    45     101.422  90.208  36.655  1.00  0.00            
ATOM    666  HG2 LYS    45     102.978  89.514  36.392  1.00  0.00            
ATOM    667  CD  LYS    45     102.977  91.589  36.041  1.00  0.00            
ATOM    668  HD1 LYS    45     102.748  91.510  34.978  1.00  0.00            
ATOM    669  HD2 LYS    45     104.040  91.785  36.182  1.00  0.00            
ATOM    670  CE  LYS    45     102.180  92.770  36.487  1.00  0.00            
ATOM    671  HE1 LYS    45     101.821  92.665  37.511  1.00  0.00            
ATOM    672  HE2 LYS    45     101.282  92.833  35.872  1.00  0.00            
ATOM    673  NZ  LYS    45     102.832  94.024  36.286  1.00  0.00            
ATOM    674  HZ1 LYS    45     103.070  93.984  35.306  1.00  0.00            
ATOM    675  HZ2 LYS    45     102.123  94.742  36.318  1.00  0.00            
ATOM    676  HZ3 LYS    45     103.568  94.243  36.942  1.00  0.00            
ATOM    677  C   LYS    45     103.045  89.347  40.545  1.00  0.00            
ATOM    678  O   LYS    45     102.063  89.603  41.245  1.00  0.00            
ATOM    679  N   GLU    46     104.240  89.316  41.031  1.00  0.00            
ATOM    680  H   GLU    46     104.972  89.262  40.338  1.00  0.00            
ATOM    681  CA  GLU    46     104.798  89.604  42.368  1.00  0.00            
ATOM    682  HA  GLU    46     104.356  88.997  43.158  1.00  0.00            
ATOM    683  CB  GLU    46     106.322  89.314  42.466  1.00  0.00            
ATOM    684  HB1 GLU    46     106.770  89.777  43.347  1.00  0.00            
ATOM    685  HB2 GLU    46     106.735  89.791  41.577  1.00  0.00            
ATOM    686  CG  GLU    46     106.547  87.836  42.572  1.00  0.00            
ATOM    687  HG1 GLU    46     105.830  87.327  41.927  1.00  0.00            
ATOM    688  HG2 GLU    46     106.372  87.460  43.580  1.00  0.00            
ATOM    689  CD  GLU    46     107.924  87.485  42.215  1.00  0.00            
ATOM    690  OE1 GLU    46     108.750  88.401  41.949  1.00  0.00            
ATOM    691  OE2 GLU    46     108.221  86.267  42.226  1.00  0.00            
ATOM    692  C   GLU    46     104.409  90.967  42.838  1.00  0.00            
ATOM    693  O   GLU    46     104.725  92.060  42.221  1.00  0.00            
ATOM    694  N   GLY    47     103.691  91.016  43.984  1.00  0.00            
ATOM    695  H   GLY    47     103.353  90.117  44.295  1.00  0.00            
ATOM    696  CA  GLY    47     103.202  92.279  44.559  1.00  0.00            
ATOM    697  HA1 GLY    47     102.475  92.059  45.341  1.00  0.00            
ATOM    698  HA2 GLY    47     102.660  92.757  43.743  1.00  0.00            
ATOM    699  C   GLY    47     104.133  93.248  45.186  1.00  0.00            
ATOM    700  O   GLY    47     105.312  92.974  45.439  1.00  0.00            
ATOM    701  N   VAL    48     103.604  94.407  45.481  1.00  0.00            
ATOM    702  H   VAL    48     102.644  94.640  45.273  1.00  0.00            
ATOM    703  CA  VAL    48     104.348  95.476  46.164  1.00  0.00            
ATOM    704  HA  VAL    48     105.320  95.599  45.687  1.00  0.00            
ATOM    705  CB  VAL    48     103.641  96.820  46.202  1.00  0.00            
ATOM    706  HB  VAL    48     104.235  97.421  46.891  1.00  0.00            
ATOM    707  CG1 VAL    48     103.568  97.521  44.813  1.00  0.00            
ATOM    708 HG11 VAL    48     103.092  96.859  44.090  1.00  0.00            
ATOM    709 HG12 VAL    48     102.986  98.443  44.823  1.00  0.00            
ATOM    710 HG13 VAL    48     104.557  97.865  44.513  1.00  0.00            
ATOM    711  CG2 VAL    48     102.153  96.724  46.665  1.00  0.00            
ATOM    712 HG21 VAL    48     101.568  96.129  45.963  1.00  0.00            
ATOM    713 HG22 VAL    48     102.074  96.452  47.718  1.00  0.00            
ATOM    714 HG23 VAL    48     101.690  97.709  46.717  1.00  0.00            
ATOM    715  C   VAL    48     104.636  95.056  47.686  1.00  0.00            
ATOM    716  O   VAL    48     103.826  94.419  48.375  1.00  0.00            
ATOM    717  N   VAL    49     105.771  95.562  48.247  1.00  0.00            
ATOM    718  H   VAL    49     106.452  95.874  47.570  1.00  0.00            
ATOM    719  CA  VAL    49     106.209  95.193  49.601  1.00  0.00            
ATOM    720  HA  VAL    49     106.282  94.106  49.640  1.00  0.00            
ATOM    721  CB  VAL    49     107.529  95.845  49.993  1.00  0.00            
ATOM    722  HB  VAL    49     107.665  95.707  51.065  1.00  0.00            
ATOM    723  CG1 VAL    49     108.673  95.048  49.380  1.00  0.00            
ATOM    724 HG11 VAL    49     109.641  95.540  49.465  1.00  0.00            
ATOM    725 HG12 VAL    49     108.761  94.068  49.850  1.00  0.00            
ATOM    726 HG13 VAL    49     108.481  94.994  48.309  1.00  0.00            
ATOM    727  CG2 VAL    49     107.671  97.373  49.829  1.00  0.00            
ATOM    728 HG21 VAL    49     108.634  97.828  50.063  1.00  0.00            
ATOM    729 HG22 VAL    49     107.531  97.589  48.770  1.00  0.00            
ATOM    730 HG23 VAL    49     106.963  97.963  50.411  1.00  0.00            
ATOM    731  C   VAL    49     105.095  95.616  50.643  1.00  0.00            
ATOM    732  O   VAL    49     104.975  94.912  51.632  1.00  0.00            
ATOM    733  N   HIE    50     104.310  96.735  50.485  1.00  0.00            
ATOM    734  H   HIE    50     104.419  97.360  49.699  1.00  0.00            
ATOM    735  CA  HIE    50     103.167  97.044  51.332  1.00  0.00            
ATOM    736  HA  HIE    50     103.513  96.922  52.359  1.00  0.00            
ATOM    737  CB  HIE    50     102.884  98.574  51.282  1.00  0.00            
ATOM    738  HB1 HIE    50     103.811  99.103  51.503  1.00  0.00            
ATOM    739  HB2 HIE    50     102.050  98.967  51.863  1.00  0.00            
ATOM    740  CG  HIE    50     102.522  99.017  49.869  1.00  0.00            
ATOM    741  ND1 HIE    50     103.483  99.024  48.841  1.00  0.00            
ATOM    742  CE1 HIE    50     102.958  99.810  47.878  1.00  0.00            
ATOM    743  HE1 HIE    50     103.385 100.018  46.908  1.00  0.00            
ATOM    744  NE2 HIE    50     101.790 100.292  48.266  1.00  0.00            
ATOM    745  HE2 HIE    50     101.165 100.885  47.738  1.00  0.00            
ATOM    746  CD2 HIE    50     101.471  99.838  49.576  1.00  0.00            
ATOM    747  HD2 HIE    50     100.720 100.184  50.271  1.00  0.00            
ATOM    748  C   HIE    50     101.869  96.171  51.193  1.00  0.00            
ATOM    749  O   HIE    50     100.713  96.616  51.528  1.00  0.00            
ATOM    750  N   GLY    51     102.001  94.932  50.669  1.00  0.00            
ATOM    751  H   GLY    51     102.902  94.595  50.360  1.00  0.00            
ATOM    752  CA  GLY    51     100.888  93.991  50.817  1.00  0.00            
ATOM    753  HA1 GLY    51     100.911  93.147  50.127  1.00  0.00            
ATOM    754  HA2 GLY    51      99.980  94.543  50.575  1.00  0.00            
ATOM    755  C   GLY    51     100.749  93.463  52.332  1.00  0.00            
ATOM    756  O   GLY    51     101.535  93.788  53.230  1.00  0.00            
ATOM    757  N   VAL    52      99.814  92.556  52.471  1.00  0.00            
ATOM    758  H   VAL    52      99.237  92.268  51.693  1.00  0.00            
ATOM    759  CA  VAL    52      99.857  91.717  53.604  1.00  0.00            
ATOM    760  HA  VAL    52     100.438  92.248  54.359  1.00  0.00            
ATOM    761  CB  VAL    52      98.477  91.576  54.304  1.00  0.00            
ATOM    762  HB  VAL    52      98.636  91.071  55.257  1.00  0.00            
ATOM    763  CG1 VAL    52      97.870  92.912  54.806  1.00  0.00            
ATOM    764 HG11 VAL    52      97.456  93.483  53.975  1.00  0.00            
ATOM    765 HG12 VAL    52      96.986  92.682  55.400  1.00  0.00            
ATOM    766 HG13 VAL    52      98.581  93.489  55.398  1.00  0.00            
ATOM    767  CG2 VAL    52      97.462  90.816  53.542  1.00  0.00            
ATOM    768 HG21 VAL    52      97.092  91.351  52.667  1.00  0.00            
ATOM    769 HG22 VAL    52      97.973  89.922  53.186  1.00  0.00            
ATOM    770 HG23 VAL    52      96.660  90.524  54.220  1.00  0.00            
ATOM    771  C   VAL    52     100.462  90.317  53.389  1.00  0.00            
ATOM    772  O   VAL    52     100.373  89.801  52.280  1.00  0.00            
ATOM    773  N   ALA    53     100.890  89.674  54.485  1.00  0.00            
ATOM    774  H   ALA    53     101.078  90.169  55.345  1.00  0.00            
ATOM    775  CA  ALA    53     101.085  88.207  54.514  1.00  0.00            
ATOM    776  HA  ALA    53     101.570  87.868  53.600  1.00  0.00            
ATOM    777  CB  ALA    53     102.049  87.836  55.701  1.00  0.00            
ATOM    778  HB1 ALA    53     101.754  88.385  56.595  1.00  0.00            
ATOM    779  HB2 ALA    53     102.118  86.766  55.899  1.00  0.00            
ATOM    780  HB3 ALA    53     103.050  88.177  55.437  1.00  0.00            
ATOM    781  C   ALA    53      99.742  87.523  54.613  1.00  0.00            
ATOM    782  O   ALA    53      98.911  87.948  55.413  1.00  0.00            
ATOM    783  N   THR    54      99.563  86.421  53.899  1.00  0.00            
ATOM    784  H   THR    54     100.409  86.017  53.522  1.00  0.00            
ATOM    785  CA  THR    54      98.241  85.767  53.740  1.00  0.00            
ATOM    786  HA  THR    54      97.473  86.349  54.250  1.00  0.00            
ATOM    787  CB  THR    54      97.723  85.687  52.250  1.00  0.00            
ATOM    788  HB  THR    54      96.752  85.200  52.334  1.00  0.00            
ATOM    789  CG2 THR    54      97.518  87.105  51.746  1.00  0.00            
ATOM    790 HG21 THR    54      96.617  87.242  51.149  1.00  0.00            
ATOM    791 HG22 THR    54      97.409  87.868  52.518  1.00  0.00            
ATOM    792 HG23 THR    54      98.415  87.393  51.198  1.00  0.00            
ATOM    793  OG1 THR    54      98.546  84.954  51.403  1.00  0.00            
ATOM    794  HG1 THR    54      99.179  85.576  51.038  1.00  0.00            
ATOM    795  C   THR    54      98.189  84.372  54.394  1.00  0.00            
ATOM    796  O   THR    54      97.136  84.033  54.916  1.00  0.00            
ATOM    797  N   VAL    55      99.216  83.515  54.431  1.00  0.00            
ATOM    798  H   VAL    55     100.072  83.796  53.975  1.00  0.00            
ATOM    799  CA  VAL    55      99.151  82.108  54.901  1.00  0.00            
ATOM    800  HA  VAL    55      98.070  81.972  54.931  1.00  0.00            
ATOM    801  CB  VAL    55      99.777  81.114  53.841  1.00  0.00            
ATOM    802  HB  VAL    55      99.639  80.119  54.267  1.00  0.00            
ATOM    803  CG1 VAL    55      98.894  81.328  52.597  1.00  0.00            
ATOM    804 HG11 VAL    55      98.987  82.311  52.134  1.00  0.00            
ATOM    805 HG12 VAL    55      99.288  80.740  51.768  1.00  0.00            
ATOM    806 HG13 VAL    55      97.869  80.986  52.736  1.00  0.00            
ATOM    807  CG2 VAL    55     101.287  81.390  53.582  1.00  0.00            
ATOM    808 HG21 VAL    55     101.735  80.629  52.943  1.00  0.00            
ATOM    809 HG22 VAL    55     101.388  82.430  53.271  1.00  0.00            
ATOM    810 HG23 VAL    55     101.773  81.355  54.557  1.00  0.00            
ATOM    811  C   VAL    55      99.633  81.781  56.389  1.00  0.00            
ATOM    812  O   VAL    55     100.487  82.493  56.994  1.00  0.00            
ATOM    813  N   ALA    56      98.926  80.865  57.095  1.00  0.00            
ATOM    814  H   ALA    56      98.188  80.425  56.565  1.00  0.00            
ATOM    815  CA  ALA    56      98.841  80.720  58.549  1.00  0.00            
ATOM    816  HA  ALA    56      98.288  81.548  58.991  1.00  0.00            
ATOM    817  CB  ALA    56      98.018  79.496  58.834  1.00  0.00            
ATOM    818  HB1 ALA    56      98.094  79.261  59.896  1.00  0.00            
ATOM    819  HB2 ALA    56      96.979  79.671  58.555  1.00  0.00            
ATOM    820  HB3 ALA    56      98.360  78.624  58.276  1.00  0.00            
ATOM    821  C   ALA    56     100.236  80.776  59.256  1.00  0.00            
ATOM    822  O   ALA    56     100.465  81.564  60.111  1.00  0.00            
ATOM    823  N   GLU    57     101.181  79.944  58.810  1.00  0.00            
ATOM    824  H   GLU    57     100.971  79.391  57.992  1.00  0.00            
ATOM    825  CA  GLU    57     102.606  79.858  59.292  1.00  0.00            
ATOM    826  HA  GLU    57     102.520  79.593  60.345  1.00  0.00            
ATOM    827  CB  GLU    57     103.322  78.648  58.711  1.00  0.00            
ATOM    828  HB1 GLU    57     104.314  78.753  59.150  1.00  0.00            
ATOM    829  HB2 GLU    57     103.352  78.702  57.623  1.00  0.00            
ATOM    830  CG  GLU    57     102.741  77.305  59.261  1.00  0.00            
ATOM    831  HG1 GLU    57     101.657  77.419  59.289  1.00  0.00            
ATOM    832  HG2 GLU    57     103.114  77.180  60.277  1.00  0.00            
ATOM    833  CD  GLU    57     103.171  76.063  58.471  1.00  0.00            
ATOM    834  OE1 GLU    57     103.127  76.091  57.226  1.00  0.00            
ATOM    835  OE2 GLU    57     103.769  75.105  59.089  1.00  0.00            
ATOM    836  C   GLU    57     103.423  81.112  59.169  1.00  0.00            
ATOM    837  O   GLU    57     104.208  81.385  60.085  1.00  0.00            
ATOM    838  N   LYS    58     103.339  81.862  58.116  1.00  0.00            
ATOM    839  H   LYS    58     102.594  81.647  57.470  1.00  0.00            
ATOM    840  CA  LYS    58     103.901  83.140  57.901  1.00  0.00            
ATOM    841  HA  LYS    58     104.890  83.109  58.360  1.00  0.00            
ATOM    842  CB  LYS    58     103.964  83.346  56.393  1.00  0.00            
ATOM    843  HB1 LYS    58     104.393  84.336  56.244  1.00  0.00            
ATOM    844  HB2 LYS    58     102.958  83.195  56.000  1.00  0.00            
ATOM    845  CG  LYS    58     104.913  82.483  55.694  1.00  0.00            
ATOM    846  HG1 LYS    58     104.586  81.453  55.836  1.00  0.00            
ATOM    847  HG2 LYS    58     105.885  82.583  56.177  1.00  0.00            
ATOM    848  CD  LYS    58     105.017  82.650  54.195  1.00  0.00            
ATOM    849  HD1 LYS    58     105.275  83.680  53.952  1.00  0.00            
ATOM    850  HD2 LYS    58     104.103  82.287  53.726  1.00  0.00            
ATOM    851  CE  LYS    58     106.017  81.620  53.712  1.00  0.00            
ATOM    852  HE1 LYS    58     105.762  80.604  54.010  1.00  0.00            
ATOM    853  HE2 LYS    58     106.981  81.911  54.129  1.00  0.00            
ATOM    854  NZ  LYS    58     106.083  81.684  52.212  1.00  0.00            
ATOM    855  HZ1 LYS    58     105.887  82.579  51.786  1.00  0.00            
ATOM    856  HZ2 LYS    58     106.990  81.357  51.910  1.00  0.00            
ATOM    857  HZ3 LYS    58     105.390  81.079  51.797  1.00  0.00            
ATOM    858  C   LYS    58     103.188  84.275  58.685  1.00  0.00            
ATOM    859  O   LYS    58     103.960  85.069  59.279  1.00  0.00            
ATOM    860  N   THR    59     101.818  84.455  58.805  1.00  0.00            
ATOM    861  H   THR    59     101.145  83.847  58.362  1.00  0.00            
ATOM    862  CA  THR    59     101.230  85.436  59.704  1.00  0.00            
ATOM    863  HA  THR    59     101.700  86.394  59.479  1.00  0.00            
ATOM    864  CB  THR    59      99.767  85.722  59.327  1.00  0.00            
ATOM    865  HB  THR    59      99.110  84.980  59.781  1.00  0.00            
ATOM    866  CG2 THR    59      99.410  87.140  59.709  1.00  0.00            
ATOM    867 HG21 THR    59      99.592  87.122  60.784  1.00  0.00            
ATOM    868 HG22 THR    59     100.029  87.890  59.217  1.00  0.00            
ATOM    869 HG23 THR    59      98.361  87.393  59.561  1.00  0.00            
ATOM    870  OG1 THR    59      99.647  85.640  57.908  1.00  0.00            
ATOM    871  HG1 THR    59      98.737  85.816  57.657  1.00  0.00            
ATOM    872  C   THR    59     101.418  85.100  61.201  1.00  0.00            
ATOM    873  O   THR    59     101.621  86.019  61.980  1.00  0.00            
ATOM    874  N   LYS    60     101.590  83.809  61.524  1.00  0.00            
ATOM    875  H   LYS    60     101.096  83.199  60.889  1.00  0.00            
ATOM    876  CA  LYS    60     102.020  83.365  62.859  1.00  0.00            
ATOM    877  HA  LYS    60     101.345  83.891  63.534  1.00  0.00            
ATOM    878  CB  LYS    60     101.810  81.830  63.113  1.00  0.00            
ATOM    879  HB1 LYS    60     102.455  81.279  62.428  1.00  0.00            
ATOM    880  HB2 LYS    60     100.747  81.648  62.951  1.00  0.00            
ATOM    881  CG  LYS    60     102.259  81.426  64.496  1.00  0.00            
ATOM    882  HG1 LYS    60     101.573  81.882  65.210  1.00  0.00            
ATOM    883  HG2 LYS    60     103.242  81.792  64.793  1.00  0.00            
ATOM    884  CD  LYS    60     102.134  79.940  64.629  1.00  0.00            
ATOM    885  HD1 LYS    60     102.578  79.468  63.753  1.00  0.00            
ATOM    886  HD2 LYS    60     101.076  79.686  64.690  1.00  0.00            
ATOM    887  CE  LYS    60     102.712  79.527  65.976  1.00  0.00            
ATOM    888  HE1 LYS    60     103.780  79.743  65.951  1.00  0.00            
ATOM    889  HE2 LYS    60     102.769  78.445  66.094  1.00  0.00            
ATOM    890  NZ  LYS    60     102.050  80.014  67.203  1.00  0.00            
ATOM    891  HZ1 LYS    60     101.104  79.662  67.245  1.00  0.00            
ATOM    892  HZ2 LYS    60     102.464  79.599  68.025  1.00  0.00            
ATOM    893  HZ3 LYS    60     102.046  81.022  67.266  1.00  0.00            
ATOM    894  C   LYS    60     103.392  83.957  63.193  1.00  0.00            
ATOM    895  O   LYS    60     103.542  84.589  64.238  1.00  0.00            
ATOM    896  N   GLU    61     104.388  83.808  62.292  1.00  0.00            
ATOM    897  H   GLU    61     104.145  83.202  61.522  1.00  0.00            
ATOM    898  CA  GLU    61     105.754  84.279  62.511  1.00  0.00            
ATOM    899  HA  GLU    61     106.085  83.795  63.430  1.00  0.00            
ATOM    900  CB  GLU    61     106.676  83.801  61.305  1.00  0.00            
ATOM    901  HB1 GLU    61     106.246  84.326  60.452  1.00  0.00            
ATOM    902  HB2 GLU    61     106.632  82.757  60.994  1.00  0.00            
ATOM    903  CG  GLU    61     108.188  84.191  61.372  1.00  0.00            
ATOM    904  HG1 GLU    61     108.280  85.276  61.419  1.00  0.00            
ATOM    905  HG2 GLU    61     108.674  83.935  60.430  1.00  0.00            
ATOM    906  CD  GLU    61     108.998  83.459  62.446  1.00  0.00            
ATOM    907  OE1 GLU    61     108.389  82.527  63.047  1.00  0.00            
ATOM    908  OE2 GLU    61     110.202  83.730  62.664  1.00  0.00            
ATOM    909  C   GLU    61     105.849  85.805  62.741  1.00  0.00            
ATOM    910  O   GLU    61     106.735  86.137  63.557  1.00  0.00            
ATOM    911  N   GLN    62     104.982  86.590  62.087  1.00  0.00            
ATOM    912  H   GLN    62     104.377  86.112  61.435  1.00  0.00            
ATOM    913  CA  GLN    62     104.917  88.028  62.202  1.00  0.00            
ATOM    914  HA  GLN    62     105.902  88.485  62.103  1.00  0.00            
ATOM    915  CB  GLN    62     104.042  88.642  61.136  1.00  0.00            
ATOM    916  HB1 GLN    62     103.787  89.640  61.491  1.00  0.00            
ATOM    917  HB2 GLN    62     103.108  88.095  61.001  1.00  0.00            
ATOM    918  CG  GLN    62     104.659  88.591  59.719  1.00  0.00            
ATOM    919  HG1 GLN    62     104.586  87.579  59.321  1.00  0.00            
ATOM    920  HG2 GLN    62     105.680  88.885  59.963  1.00  0.00            
ATOM    921  CD  GLN    62     103.897  89.475  58.755  1.00  0.00            
ATOM    922  OE1 GLN    62     102.802  89.963  58.961  1.00  0.00            
ATOM    923  NE2 GLN    62     104.392  89.772  57.569  1.00  0.00            
ATOM    924 HE21 GLN    62     105.273  89.427  57.215  1.00  0.00            
ATOM    925 HE22 GLN    62     103.901  90.439  56.990  1.00  0.00            
ATOM    926  C   GLN    62     104.393  88.408  63.647  1.00  0.00            
ATOM    927  O   GLN    62     105.074  89.086  64.430  1.00  0.00            
ATOM    928  N   VAL    63     103.190  87.908  63.988  1.00  0.00            
ATOM    929  H   VAL    63     102.726  87.376  63.266  1.00  0.00            
ATOM    930  CA  VAL    63     102.593  88.133  65.297  1.00  0.00            
ATOM    931  HA  VAL    63     102.522  89.214  65.416  1.00  0.00            
ATOM    932  CB  VAL    63     101.175  87.540  65.401  1.00  0.00            
ATOM    933  HB  VAL    63     100.815  87.228  64.421  1.00  0.00            
ATOM    934  CG1 VAL    63     101.050  86.327  66.301  1.00  0.00            
ATOM    935 HG11 VAL    63     101.395  86.505  67.320  1.00  0.00            
ATOM    936 HG12 VAL    63      99.990  86.116  66.446  1.00  0.00            
ATOM    937 HG13 VAL    63     101.458  85.434  65.827  1.00  0.00            
ATOM    938  CG2 VAL    63     100.240  88.690  65.822  1.00  0.00            
ATOM    939 HG21 VAL    63     100.404  89.561  65.187  1.00  0.00            
ATOM    940 HG22 VAL    63      99.210  88.361  65.686  1.00  0.00            
ATOM    941 HG23 VAL    63     100.471  88.951  66.854  1.00  0.00            
ATOM    942  C   VAL    63     103.573  87.659  66.352  1.00  0.00            
ATOM    943  O   VAL    63     103.754  88.342  67.344  1.00  0.00            
ATOM    944  N   THR    64     104.244  86.521  66.209  1.00  0.00            
ATOM    945  H   THR    64     104.087  86.015  65.349  1.00  0.00            
ATOM    946  CA  THR    64     105.142  85.952  67.265  1.00  0.00            
ATOM    947  HA  THR    64     104.634  85.877  68.226  1.00  0.00            
ATOM    948  CB  THR    64     105.494  84.484  66.945  1.00  0.00            
ATOM    949  HB  THR    64     106.116  84.394  66.054  1.00  0.00            
ATOM    950  CG2 THR    64     106.342  84.004  68.083  1.00  0.00            
ATOM    951 HG21 THR    64     105.983  84.191  69.095  1.00  0.00            
ATOM    952 HG22 THR    64     106.454  82.927  67.956  1.00  0.00            
ATOM    953 HG23 THR    64     107.343  84.411  67.941  1.00  0.00            
ATOM    954  OG1 THR    64     104.343  83.684  66.817  1.00  0.00            
ATOM    955  HG1 THR    64     104.268  83.691  65.860  1.00  0.00            
ATOM    956  C   THR    64     106.421  86.812  67.448  1.00  0.00            
ATOM    957  O   THR    64     106.961  86.921  68.545  1.00  0.00            
ATOM    958  N   ASN    65     106.863  87.484  66.381  1.00  0.00            
ATOM    959  H   ASN    65     106.398  87.371  65.492  1.00  0.00            
ATOM    960  CA  ASN    65     108.030  88.383  66.565  1.00  0.00            
ATOM    961  HA  ASN    65     108.317  88.299  67.613  1.00  0.00            
ATOM    962  CB  ASN    65     109.122  88.011  65.556  1.00  0.00            
ATOM    963  HB1 ASN    65     109.796  88.831  65.804  1.00  0.00            
ATOM    964  HB2 ASN    65     108.698  88.103  64.556  1.00  0.00            
ATOM    965  CG  ASN    65     109.725  86.677  65.855  1.00  0.00            
ATOM    966  OD1 ASN    65     110.542  86.514  66.752  1.00  0.00            
ATOM    967  ND2 ASN    65     109.462  85.721  64.971  1.00  0.00            
ATOM    968 HD21 ASN    65     108.673  85.837  64.351  1.00  0.00            
ATOM    969 HD22 ASN    65     109.753  84.776  65.178  1.00  0.00            
ATOM    970  C   ASN    65     107.589  89.850  66.534  1.00  0.00            
ATOM    971  O   ASN    65     108.432  90.634  66.099  1.00  0.00            
ATOM    972  N   VAL    66     106.355  90.271  66.939  1.00  0.00            
ATOM    973  H   VAL    66     105.658  89.605  67.240  1.00  0.00            
ATOM    974  CA  VAL    66     106.065  91.663  67.221  1.00  0.00            
ATOM    975  HA  VAL    66     106.605  92.253  66.480  1.00  0.00            
ATOM    976  CB  VAL    66     104.624  91.983  66.881  1.00  0.00            
ATOM    977  HB  VAL    66     104.337  91.331  66.057  1.00  0.00            
ATOM    978  CG1 VAL    66     103.695  91.824  68.052  1.00  0.00            
ATOM    979 HG11 VAL    66     103.929  90.833  68.443  1.00  0.00            
ATOM    980 HG12 VAL    66     103.741  92.543  68.869  1.00  0.00            
ATOM    981 HG13 VAL    66     102.665  91.822  67.696  1.00  0.00            
ATOM    982  CG2 VAL    66     104.481  93.464  66.389  1.00  0.00            
ATOM    983 HG21 VAL    66     104.894  94.167  67.112  1.00  0.00            
ATOM    984 HG22 VAL    66     105.006  93.457  65.433  1.00  0.00            
ATOM    985 HG23 VAL    66     103.419  93.645  66.219  1.00  0.00            
ATOM    986  C   VAL    66     106.547  92.193  68.517  1.00  0.00            
ATOM    987  O   VAL    66     106.190  91.647  69.547  1.00  0.00            
ATOM    988  N   GLY    67     107.319  93.215  68.453  1.00  0.00            
ATOM    989  H   GLY    67     107.449  93.732  67.595  1.00  0.00            
ATOM    990  CA  GLY    67     107.896  93.859  69.614  1.00  0.00            
ATOM    991  HA1 GLY    67     108.913  94.154  69.357  1.00  0.00            
ATOM    992  HA2 GLY    67     107.906  93.126  70.420  1.00  0.00            
ATOM    993  C   GLY    67     107.071  95.024  70.055  1.00  0.00            
ATOM    994  O   GLY    67     105.908  95.322  69.707  1.00  0.00            
ATOM    995  N   GLY    68     107.662  95.736  70.997  1.00  0.00            
ATOM    996  H   GLY    68     108.515  95.345  71.371  1.00  0.00            
ATOM    997  CA  GLY    68     107.192  96.771  71.817  1.00  0.00            
ATOM    998  HA1 GLY    68     108.013  96.973  72.505  1.00  0.00            
ATOM    999  HA2 GLY    68     106.323  96.444  72.387  1.00  0.00            
ATOM   1000  C   GLY    68     106.842  98.040  70.990  1.00  0.00            
ATOM   1001  O   GLY    68     107.498  98.451  70.054  1.00  0.00            
ATOM   1002  N   ALA    69     105.856  98.812  71.489  1.00  0.00            
ATOM   1003  H   ALA    69     105.280  98.409  72.214  1.00  0.00            
ATOM   1004  CA  ALA    69     105.559 100.158  71.067  1.00  0.00            
ATOM   1005  HA  ALA    69     105.223 100.172  70.031  1.00  0.00            
ATOM   1006  CB  ALA    69     104.320 100.681  71.792  1.00  0.00            
ATOM   1007  HB1 ALA    69     104.240 101.735  71.523  1.00  0.00            
ATOM   1008  HB2 ALA    69     103.347 100.307  71.472  1.00  0.00            
ATOM   1009  HB3 ALA    69     104.447 100.578  72.870  1.00  0.00            
ATOM   1010  C   ALA    69     106.805 100.988  71.293  1.00  0.00            
ATOM   1011  O   ALA    69     107.463 101.032  72.348  1.00  0.00            
ATOM   1012  N   VAL    70     107.217 101.721  70.252  1.00  0.00            
ATOM   1013  H   VAL    70     106.701 101.828  69.391  1.00  0.00            
ATOM   1014  CA  VAL    70     108.428 102.509  70.444  1.00  0.00            
ATOM   1015  HA  VAL    70     109.102 102.006  71.137  1.00  0.00            
ATOM   1016  CB  VAL    70     109.282 102.674  69.128  1.00  0.00            
ATOM   1017  HB  VAL    70     108.673 103.205  68.396  1.00  0.00            
ATOM   1018  CG1 VAL    70     110.490 103.584  69.400  1.00  0.00            
ATOM   1019 HG11 VAL    70     111.221 103.129  70.069  1.00  0.00            
ATOM   1020 HG12 VAL    70     110.859 103.929  68.434  1.00  0.00            
ATOM   1021 HG13 VAL    70     110.202 104.538  69.841  1.00  0.00            
ATOM   1022  CG2 VAL    70     109.722 101.359  68.521  1.00  0.00            
ATOM   1023 HG21 VAL    70     110.168 100.722  69.285  1.00  0.00            
ATOM   1024 HG22 VAL    70     108.842 100.919  68.053  1.00  0.00            
ATOM   1025 HG23 VAL    70     110.427 101.526  67.707  1.00  0.00            
ATOM   1026  C   VAL    70     108.117 103.884  71.132  1.00  0.00            
ATOM   1027  O   VAL    70     107.691 104.792  70.394  1.00  0.00            
ATOM   1028  N   VAL    71     108.259 103.948  72.423  1.00  0.00            
ATOM   1029  H   VAL    71     108.644 103.093  72.799  1.00  0.00            
ATOM   1030  CA  VAL    71     108.033 105.055  73.363  1.00  0.00            
ATOM   1031  HA  VAL    71     108.333 104.739  74.362  1.00  0.00            
ATOM   1032  CB  VAL    71     108.821 106.328  72.966  1.00  0.00            
ATOM   1033  HB  VAL    71     108.456 106.582  71.970  1.00  0.00            
ATOM   1034  CG1 VAL    71     108.515 107.443  74.042  1.00  0.00            
ATOM   1035 HG11 VAL    71     109.135 108.337  73.983  1.00  0.00            
ATOM   1036 HG12 VAL    71     107.550 107.937  73.928  1.00  0.00            
ATOM   1037 HG13 VAL    71     108.615 107.049  75.054  1.00  0.00            
ATOM   1038  CG2 VAL    71     110.327 106.237  72.759  1.00  0.00            
ATOM   1039 HG21 VAL    71     110.805 105.871  73.668  1.00  0.00            
ATOM   1040 HG22 VAL    71     110.623 105.719  71.847  1.00  0.00            
ATOM   1041 HG23 VAL    71     110.780 107.217  72.605  1.00  0.00            
ATOM   1042  C   VAL    71     106.555 105.425  73.587  1.00  0.00            
ATOM   1043  O   VAL    71     106.180 105.731  74.712  1.00  0.00            
ATOM   1044  N   THR    72     105.767 105.299  72.558  1.00  0.00            
ATOM   1045  H   THR    72     106.090 104.873  71.701  1.00  0.00            
ATOM   1046  CA  THR    72     104.325 105.487  72.568  1.00  0.00            
ATOM   1047  HA  THR    72     103.999 105.329  73.596  1.00  0.00            
ATOM   1048  CB  THR    72     103.937 106.949  72.298  1.00  0.00            
ATOM   1049  HB  THR    72     104.268 107.230  71.298  1.00  0.00            
ATOM   1050  CG2 THR    72     102.505 107.350  72.364  1.00  0.00            
ATOM   1051 HG21 THR    72     102.152 107.155  71.351  1.00  0.00            
ATOM   1052 HG22 THR    72     102.001 106.726  73.102  1.00  0.00            
ATOM   1053 HG23 THR    72     102.395 108.399  72.639  1.00  0.00            
ATOM   1054  OG1 THR    72     104.677 107.852  73.113  1.00  0.00            
ATOM   1055  HG1 THR    72     105.472 108.102  72.636  1.00  0.00            
ATOM   1056  C   THR    72     103.635 104.588  71.529  1.00  0.00            
ATOM   1057  O   THR    72     104.260 104.462  70.445  1.00  0.00            
ATOM   1058  N   GLY    73     102.478 104.179  71.837  1.00  0.00            
ATOM   1059  H   GLY    73     102.088 104.319  72.758  1.00  0.00            
ATOM   1060  CA  GLY    73     101.655 103.296  70.982  1.00  0.00            
ATOM   1061  HA1 GLY    73     101.168 102.604  71.669  1.00  0.00            
ATOM   1062  HA2 GLY    73     102.326 102.760  70.311  1.00  0.00            
ATOM   1063  C   GLY    73     100.623 104.019  70.170  1.00  0.00            
ATOM   1064  O   GLY    73     100.875 105.210  69.774  1.00  0.00            
ATOM   1065  N   VAL    74      99.492 103.362  69.987  1.00  0.00            
ATOM   1066  H   VAL    74      99.526 102.449  70.419  1.00  0.00            
ATOM   1067  CA  VAL    74      98.197 103.820  69.416  1.00  0.00            
ATOM   1068  HA  VAL    74      98.358 104.252  68.428  1.00  0.00            
ATOM   1069  CB  VAL    74      97.098 102.651  69.308  1.00  0.00            
ATOM   1070  HB  VAL    74      96.802 102.273  70.287  1.00  0.00            
ATOM   1071  CG1 VAL    74      95.829 103.110  68.595  1.00  0.00            
ATOM   1072 HG11 VAL    74      95.337 104.005  68.977  1.00  0.00            
ATOM   1073 HG12 VAL    74      96.023 103.378  67.556  1.00  0.00            
ATOM   1074 HG13 VAL    74      95.089 102.311  68.569  1.00  0.00            
ATOM   1075  CG2 VAL    74      97.675 101.467  68.657  1.00  0.00            
ATOM   1076 HG21 VAL    74      97.955 101.667  67.623  1.00  0.00            
ATOM   1077 HG22 VAL    74      98.527 101.151  69.260  1.00  0.00            
ATOM   1078 HG23 VAL    74      96.865 100.739  68.703  1.00  0.00            
ATOM   1079  C   VAL    74      97.567 105.047  70.036  1.00  0.00            
ATOM   1080  O   VAL    74      97.001 105.901  69.286  1.00  0.00            
ATOM   1081  N   THR    75      97.610 105.226  71.370  1.00  0.00            
ATOM   1082  H   THR    75      97.978 104.424  71.861  1.00  0.00            
ATOM   1083  CA  THR    75      97.077 106.392  72.006  1.00  0.00            
ATOM   1084  HA  THR    75      96.654 107.042  71.240  1.00  0.00            
ATOM   1085  CB  THR    75      95.896 106.057  72.981  1.00  0.00            
ATOM   1086  HB  THR    75      96.216 105.640  73.936  1.00  0.00            
ATOM   1087  CG2 THR    75      95.127 107.286  73.287  1.00  0.00            
ATOM   1088 HG21 THR    75      94.745 107.756  72.382  1.00  0.00            
ATOM   1089 HG22 THR    75      94.231 107.084  73.874  1.00  0.00            
ATOM   1090 HG23 THR    75      95.723 107.882  73.978  1.00  0.00            
ATOM   1091  OG1 THR    75      94.978 105.247  72.447  1.00  0.00            
ATOM   1092  HG1 THR    75      94.670 104.723  73.190  1.00  0.00            
ATOM   1093  C   THR    75      98.207 107.202  72.649  1.00  0.00            
ATOM   1094  O   THR    75      99.078 106.643  73.345  1.00  0.00            
ATOM   1095  N   ALA    76      98.096 108.456  72.433  1.00  0.00            
ATOM   1096  H   ALA    76      97.497 108.744  71.673  1.00  0.00            
ATOM   1097  CA  ALA    76      98.937 109.400  73.118  1.00  0.00            
ATOM   1098  HA  ALA    76      99.678 108.783  73.625  1.00  0.00            
ATOM   1099  CB  ALA    76      99.723 110.206  72.052  1.00  0.00            
ATOM   1100  HB1 ALA    76     100.338 110.938  72.575  1.00  0.00            
ATOM   1101  HB2 ALA    76     100.448 109.575  71.538  1.00  0.00            
ATOM   1102  HB3 ALA    76      99.072 110.635  71.290  1.00  0.00            
ATOM   1103  C   ALA    76      98.122 110.163  74.061  1.00  0.00            
ATOM   1104  O   ALA    76      96.947 110.460  73.868  1.00  0.00            
ATOM   1105  N   VAL    77      98.784 110.619  75.181  1.00  0.00            
ATOM   1106  H   VAL    77      99.719 110.267  75.332  1.00  0.00            
ATOM   1107  CA  VAL    77      98.338 111.686  76.002  1.00  0.00            
ATOM   1108  HA  VAL    77      97.491 111.276  76.550  1.00  0.00            
ATOM   1109  CB  VAL    77      99.326 112.089  77.117  1.00  0.00            
ATOM   1110  HB  VAL    77     100.272 112.322  76.628  1.00  0.00            
ATOM   1111  CG1 VAL    77      98.909 113.272  78.026  1.00  0.00            
ATOM   1112 HG11 VAL    77      99.677 113.359  78.794  1.00  0.00            
ATOM   1113 HG12 VAL    77      98.818 114.276  77.612  1.00  0.00            
ATOM   1114 HG13 VAL    77      97.954 112.976  78.459  1.00  0.00            
ATOM   1115  CG2 VAL    77      99.497 111.008  78.082  1.00  0.00            
ATOM   1116 HG21 VAL    77      99.899 110.068  77.705  1.00  0.00            
ATOM   1117 HG22 VAL    77     100.267 111.260  78.811  1.00  0.00            
ATOM   1118 HG23 VAL    77      98.607 110.802  78.677  1.00  0.00            
ATOM   1119  C   VAL    77      97.893 112.988  75.267  1.00  0.00            
ATOM   1120  O   VAL    77      96.822 113.530  75.667  1.00  0.00            
ATOM   1121  N   ALA    78      98.668 113.541  74.345  1.00  0.00            
ATOM   1122  H   ALA    78      99.473 113.022  74.026  1.00  0.00            
ATOM   1123  CA  ALA    78      98.381 114.784  73.544  1.00  0.00            
ATOM   1124  HA  ALA    78      97.318 114.954  73.378  1.00  0.00            
ATOM   1125  CB  ALA    78      99.001 116.027  74.213  1.00  0.00            
ATOM   1126  HB1 ALA    78      98.555 116.114  75.204  1.00  0.00            
ATOM   1127  HB2 ALA    78     100.048 115.752  74.339  1.00  0.00            
ATOM   1128  HB3 ALA    78      98.947 116.925  73.596  1.00  0.00            
ATOM   1129  C   ALA    78      98.870 114.657  72.083  1.00  0.00            
ATOM   1130  O   ALA    78      99.812 113.919  71.803  1.00  0.00            
ATOM   1131  N   GLN    79      98.395 115.558  71.234  1.00  0.00            
ATOM   1132  H   GLN    79      97.680 116.209  71.527  1.00  0.00            
ATOM   1133  CA  GLN    79      98.967 115.872  69.888  1.00  0.00            
ATOM   1134  HA  GLN    79      99.829 115.219  69.750  1.00  0.00            
ATOM   1135  CB  GLN    79      97.986 115.337  68.904  1.00  0.00            
ATOM   1136  HB1 GLN    79      97.049 115.883  68.797  1.00  0.00            
ATOM   1137  HB2 GLN    79      97.695 114.324  69.183  1.00  0.00            
ATOM   1138  CG  GLN    79      98.743 115.218  67.545  1.00  0.00            
ATOM   1139  HG1 GLN    79      99.723 114.756  67.667  1.00  0.00            
ATOM   1140  HG2 GLN    79      99.038 116.170  67.104  1.00  0.00            
ATOM   1141  CD  GLN    79      98.088 114.425  66.483  1.00  0.00            
ATOM   1142  OE1 GLN    79      96.961 113.939  66.530  1.00  0.00            
ATOM   1143  NE2 GLN    79      98.807 114.250  65.377  1.00  0.00            
ATOM   1144 HE21 GLN    79      99.752 114.605  65.367  1.00  0.00            
ATOM   1145 HE22 GLN    79      98.541 113.441  64.834  1.00  0.00            
ATOM   1146  C   GLN    79      99.337 117.403  69.603  1.00  0.00            
ATOM   1147  O   GLN    79      98.466 118.286  69.819  1.00  0.00            
ATOM   1148  N   LYS    80     100.661 117.667  69.292  1.00  0.00            
ATOM   1149  H   LYS    80     101.189 116.807  69.335  1.00  0.00            
ATOM   1150  CA  LYS    80     101.217 118.913  68.862  1.00  0.00            
ATOM   1151  HA  LYS    80     100.901 119.631  69.618  1.00  0.00            
ATOM   1152  CB  LYS    80     102.744 118.808  68.859  1.00  0.00            
ATOM   1153  HB1 LYS    80     103.179 118.023  68.241  1.00  0.00            
ATOM   1154  HB2 LYS    80     102.997 118.412  69.842  1.00  0.00            
ATOM   1155  CG  LYS    80     103.393 120.213  68.554  1.00  0.00            
ATOM   1156  HG1 LYS    80     103.682 120.708  69.481  1.00  0.00            
ATOM   1157  HG2 LYS    80     102.655 120.748  67.957  1.00  0.00            
ATOM   1158  CD  LYS    80     104.604 120.072  67.635  1.00  0.00            
ATOM   1159  HD1 LYS    80     104.378 119.512  66.727  1.00  0.00            
ATOM   1160  HD2 LYS    80     105.347 119.460  68.146  1.00  0.00            
ATOM   1161  CE  LYS    80     105.301 121.363  67.388  1.00  0.00            
ATOM   1162  HE1 LYS    80     104.658 122.034  66.817  1.00  0.00            
ATOM   1163  HE2 LYS    80     106.070 121.198  66.633  1.00  0.00            
ATOM   1164  NZ  LYS    80     105.886 121.988  68.598  1.00  0.00            
ATOM   1165  HZ1 LYS    80     106.402 122.825  68.369  1.00  0.00            
ATOM   1166  HZ2 LYS    80     105.188 122.320  69.248  1.00  0.00            
ATOM   1167  HZ3 LYS    80     106.590 121.343  68.926  1.00  0.00            
ATOM   1168  C   LYS    80     100.564 119.353  67.526  1.00  0.00            
ATOM   1169  O   LYS    80     100.568 118.617  66.560  1.00  0.00            
ATOM   1170  N   THR    81     100.004 120.600  67.454  1.00  0.00            
ATOM   1171  H   THR    81     100.047 121.214  68.255  1.00  0.00            
ATOM   1172  CA  THR    81      99.235 121.094  66.289  1.00  0.00            
ATOM   1173  HA  THR    81      99.408 120.469  65.413  1.00  0.00            
ATOM   1174  CB  THR    81      97.718 121.067  66.551  1.00  0.00            
ATOM   1175  HB  THR    81      97.213 121.386  65.640  1.00  0.00            
ATOM   1176  CG2 THR    81      97.246 119.681  66.701  1.00  0.00            
ATOM   1177 HG21 THR    81      97.385 119.213  65.726  1.00  0.00            
ATOM   1178 HG22 THR    81      97.706 119.133  67.523  1.00  0.00            
ATOM   1179 HG23 THR    81      96.176 119.735  66.902  1.00  0.00            
ATOM   1180  OG1 THR    81      97.250 121.759  67.733  1.00  0.00            
ATOM   1181  HG1 THR    81      96.608 122.406  67.429  1.00  0.00            
ATOM   1182  C   THR    81      99.622 122.531  65.975  1.00  0.00            
ATOM   1183  O   THR    81      99.989 123.288  66.876  1.00  0.00            
ATOM   1184  N   VAL    82      99.341 122.952  64.755  1.00  0.00            
ATOM   1185  H   VAL    82      98.972 122.301  64.078  1.00  0.00            
ATOM   1186  CA  VAL    82      99.259 124.407  64.494  1.00  0.00            
ATOM   1187  HA  VAL    82      99.524 124.861  65.449  1.00  0.00            
ATOM   1188  CB  VAL    82     100.340 124.892  63.490  1.00  0.00            
ATOM   1189  HB  VAL    82     100.116 125.949  63.349  1.00  0.00            
ATOM   1190  CG1 VAL    82     101.686 124.681  64.050  1.00  0.00            
ATOM   1191 HG11 VAL    82     102.316 125.171  63.307  1.00  0.00            
ATOM   1192 HG12 VAL    82     101.671 125.103  65.055  1.00  0.00            
ATOM   1193 HG13 VAL    82     101.872 123.607  64.059  1.00  0.00            
ATOM   1194  CG2 VAL    82     100.252 124.121  62.158  1.00  0.00            
ATOM   1195 HG21 VAL    82     100.901 124.562  61.401  1.00  0.00            
ATOM   1196 HG22 VAL    82     100.516 123.077  62.326  1.00  0.00            
ATOM   1197 HG23 VAL    82      99.293 123.938  61.676  1.00  0.00            
ATOM   1198  C   VAL    82      97.846 124.819  64.179  1.00  0.00            
ATOM   1199  O   VAL    82      97.172 124.174  63.392  1.00  0.00            
ATOM   1200  N   GLU    83      97.464 125.942  64.815  1.00  0.00            
ATOM   1201  H   GLU    83      98.173 126.466  65.309  1.00  0.00            
ATOM   1202  CA  GLU    83      96.057 126.504  64.635  1.00  0.00            
ATOM   1203  HA  GLU    83      95.354 125.806  65.091  1.00  0.00            
ATOM   1204  CB  GLU    83      95.932 127.768  65.479  1.00  0.00            
ATOM   1205  HB1 GLU    83      96.295 128.575  64.842  1.00  0.00            
ATOM   1206  HB2 GLU    83      96.608 127.709  66.332  1.00  0.00            
ATOM   1207  CG  GLU    83      94.527 128.030  66.045  1.00  0.00            
ATOM   1208  HG1 GLU    83      94.281 127.160  66.654  1.00  0.00            
ATOM   1209  HG2 GLU    83      93.791 128.183  65.256  1.00  0.00            
ATOM   1210  CD  GLU    83      94.403 129.245  66.923  1.00  0.00            
ATOM   1211  OE1 GLU    83      95.146 130.199  66.665  1.00  0.00            
ATOM   1212  OE2 GLU    83      93.698 129.159  67.980  1.00  0.00            
ATOM   1213  C   GLU    83      95.651 126.731  63.194  1.00  0.00            
ATOM   1214  O   GLU    83      96.394 127.239  62.340  1.00  0.00            
ATOM   1215  N   GLY    84      94.438 126.299  62.813  1.00  0.00            
ATOM   1216  H   GLY    84      93.866 125.845  63.510  1.00  0.00            
ATOM   1217  CA  GLY    84      93.791 126.302  61.512  1.00  0.00            
ATOM   1218  HA1 GLY    84      93.980 127.206  60.933  1.00  0.00            
ATOM   1219  HA2 GLY    84      92.712 126.238  61.657  1.00  0.00            
ATOM   1220  C   GLY    84      93.969 125.040  60.699  1.00  0.00            
ATOM   1221  O   GLY    84      93.003 124.612  60.032  1.00  0.00            
ATOM   1222  N   ALA    85      95.178 124.481  60.785  1.00  0.00            
ATOM   1223  H   ALA    85      95.760 124.876  61.509  1.00  0.00            
ATOM   1224  CA  ALA    85      95.583 123.242  60.177  1.00  0.00            
ATOM   1225  HA  ALA    85      94.992 123.146  59.266  1.00  0.00            
ATOM   1226  CB  ALA    85      97.000 123.498  59.738  1.00  0.00            
ATOM   1227  HB1 ALA    85      96.972 124.231  58.932  1.00  0.00            
ATOM   1228  HB2 ALA    85      97.660 124.006  60.440  1.00  0.00            
ATOM   1229  HB3 ALA    85      97.487 122.635  59.284  1.00  0.00            
ATOM   1230  C   ALA    85      95.434 121.968  61.083  1.00  0.00            
ATOM   1231  O   ALA    85      95.049 120.903  60.553  1.00  0.00            
ATOM   1232  N   GLY    86      95.667 122.070  62.389  1.00  0.00            
ATOM   1233  H   GLY    86      96.078 122.928  62.728  1.00  0.00            
ATOM   1234  CA  GLY    86      95.714 120.835  63.187  1.00  0.00            
ATOM   1235  HA1 GLY    86      94.940 120.131  62.881  1.00  0.00            
ATOM   1236  HA2 GLY    86      95.537 121.171  64.208  1.00  0.00            
ATOM   1237  C   GLY    86      97.054 120.156  63.017  1.00  0.00            
ATOM   1238  O   GLY    86      98.129 120.819  62.942  1.00  0.00            
ATOM   1239  N   SER    87      96.953 118.852  62.988  1.00  0.00            
ATOM   1240  H   SER    87      96.043 118.522  63.276  1.00  0.00            
ATOM   1241  CA  SER    87      98.121 117.987  62.722  1.00  0.00            
ATOM   1242  HA  SER    87      99.014 118.317  63.252  1.00  0.00            
ATOM   1243  CB  SER    87      97.641 116.566  63.067  1.00  0.00            
ATOM   1244  HB1 SER    87      96.700 116.431  62.535  1.00  0.00            
ATOM   1245  HB2 SER    87      97.404 116.528  64.130  1.00  0.00            
ATOM   1246  OG  SER    87      98.478 115.505  62.774  1.00  0.00            
ATOM   1247  HG  SER    87      98.493 114.980  63.577  1.00  0.00            
ATOM   1248  C   SER    87      98.592 118.026  61.226  1.00  0.00            
ATOM   1249  O   SER    87      97.952 117.557  60.252  1.00  0.00            
ATOM   1250  N   ILE    88      99.747 118.616  61.070  1.00  0.00            
ATOM   1251  H   ILE    88     100.025 119.148  61.882  1.00  0.00            
ATOM   1252  CA  ILE    88     100.655 118.494  59.882  1.00  0.00            
ATOM   1253  HA  ILE    88     100.113 119.006  59.087  1.00  0.00            
ATOM   1254  CB  ILE    88     101.852 119.458  60.114  1.00  0.00            
ATOM   1255  HB  ILE    88     102.450 119.043  60.926  1.00  0.00            
ATOM   1256  CG2 ILE    88     102.814 119.406  58.892  1.00  0.00            
ATOM   1257 HG21 ILE    88     103.730 119.994  58.953  1.00  0.00            
ATOM   1258 HG22 ILE    88     103.236 118.428  58.659  1.00  0.00            
ATOM   1259 HG23 ILE    88     102.161 119.689  58.067  1.00  0.00            
ATOM   1260  CG1 ILE    88     101.524 120.937  60.384  1.00  0.00            
ATOM   1261 HG11 ILE    88     102.479 121.459  60.321  1.00  0.00            
ATOM   1262 HG12 ILE    88     101.247 121.113  61.424  1.00  0.00            
ATOM   1263  CD  ILE    88     100.491 121.532  59.415  1.00  0.00            
ATOM   1264  HD1 ILE    88     101.092 121.881  58.576  1.00  0.00            
ATOM   1265  HD2 ILE    88      99.714 120.800  59.191  1.00  0.00            
ATOM   1266  HD3 ILE    88     100.052 122.389  59.925  1.00  0.00            
ATOM   1267  C   ILE    88     100.892 117.057  59.475  1.00  0.00            
ATOM   1268  O   ILE    88     100.878 116.848  58.233  1.00  0.00            
ATOM   1269  N   ALA    89     101.103 116.142  60.406  1.00  0.00            
ATOM   1270  H   ALA    89     101.048 116.499  61.350  1.00  0.00            
ATOM   1271  CA  ALA    89     101.036 114.724  60.080  1.00  0.00            
ATOM   1272  HA  ALA    89     101.866 114.558  59.394  1.00  0.00            
ATOM   1273  CB  ALA    89     101.315 113.884  61.379  1.00  0.00            
ATOM   1274  HB1 ALA    89     102.366 114.004  61.642  1.00  0.00            
ATOM   1275  HB2 ALA    89     100.773 114.254  62.249  1.00  0.00            
ATOM   1276  HB3 ALA    89     101.072 112.833  61.226  1.00  0.00            
ATOM   1277  C   ALA    89      99.755 114.302  59.350  1.00  0.00            
ATOM   1278  O   ALA    89      99.792 113.656  58.343  1.00  0.00            
ATOM   1279  N   ALA    90      98.537 114.491  59.851  1.00  0.00            
ATOM   1280  H   ALA    90      98.391 114.971  60.727  1.00  0.00            
ATOM   1281  CA  ALA    90      97.283 114.181  59.165  1.00  0.00            
ATOM   1282  HA  ALA    90      97.182 113.106  59.017  1.00  0.00            
ATOM   1283  CB  ALA    90      96.219 114.639  60.139  1.00  0.00            
ATOM   1284  HB1 ALA    90      95.251 114.181  59.936  1.00  0.00            
ATOM   1285  HB2 ALA    90      96.407 114.269  61.147  1.00  0.00            
ATOM   1286  HB3 ALA    90      96.053 115.707  59.996  1.00  0.00            
ATOM   1287  C   ALA    90      97.161 114.839  57.805  1.00  0.00            
ATOM   1288  O   ALA    90      96.887 114.112  56.862  1.00  0.00            
ATOM   1289  N   ALA    91      97.419 116.160  57.658  1.00  0.00            
ATOM   1290  H   ALA    91      97.686 116.631  58.511  1.00  0.00            
ATOM   1291  CA  ALA    91      97.539 116.905  56.424  1.00  0.00            
ATOM   1292  HA  ALA    91      96.554 116.891  55.960  1.00  0.00            
ATOM   1293  CB  ALA    91      97.837 118.337  56.791  1.00  0.00            
ATOM   1294  HB1 ALA    91      97.945 118.970  55.911  1.00  0.00            
ATOM   1295  HB2 ALA    91      97.233 118.779  57.584  1.00  0.00            
ATOM   1296  HB3 ALA    91      98.820 118.218  57.246  1.00  0.00            
ATOM   1297  C   ALA    91      98.601 116.455  55.396  1.00  0.00            
ATOM   1298  O   ALA    91      98.534 116.886  54.236  1.00  0.00            
ATOM   1299  N   THR    92      99.557 115.604  55.783  1.00  0.00            
ATOM   1300  H   THR    92      99.548 115.334  56.756  1.00  0.00            
ATOM   1301  CA  THR    92     100.695 115.168  54.991  1.00  0.00            
ATOM   1302  HA  THR    92     101.340 114.521  55.587  1.00  0.00            
ATOM   1303  CB  THR    92     100.259 114.274  53.796  1.00  0.00            
ATOM   1304  HB  THR    92     101.165 113.965  53.275  1.00  0.00            
ATOM   1305  CG2 THR    92      99.562 112.888  54.178  1.00  0.00            
ATOM   1306 HG21 THR    92     100.177 112.332  54.884  1.00  0.00            
ATOM   1307 HG22 THR    92      98.597 113.058  54.656  1.00  0.00            
ATOM   1308 HG23 THR    92      99.274 112.259  53.335  1.00  0.00            
ATOM   1309  OG1 THR    92      99.423 114.768  52.739  1.00  0.00            
ATOM   1310  HG1 THR    92      99.124 115.647  52.982  1.00  0.00            
ATOM   1311  C   THR    92     101.600 116.266  54.511  1.00  0.00            
ATOM   1312  O   THR    92     101.935 116.415  53.314  1.00  0.00            
ATOM   1313  N   GLY    93     102.003 117.158  55.491  1.00  0.00            
ATOM   1314  H   GLY    93     101.639 117.126  56.432  1.00  0.00            
ATOM   1315  CA  GLY    93     102.903 118.285  55.242  1.00  0.00            
ATOM   1316  HA1 GLY    93     103.587 118.016  54.436  1.00  0.00            
ATOM   1317  HA2 GLY    93     103.444 118.489  56.165  1.00  0.00            
ATOM   1318  C   GLY    93     102.162 119.584  54.840  1.00  0.00            
ATOM   1319  O   GLY    93     101.033 119.892  55.136  1.00  0.00            
ATOM   1320  N   PHE    94     102.902 120.375  54.088  1.00  0.00            
ATOM   1321  H   PHE    94     103.598 120.006  53.456  1.00  0.00            
ATOM   1322  CA  PHE    94     102.396 121.732  53.804  1.00  0.00            
ATOM   1323  HA  PHE    94     101.450 121.842  54.334  1.00  0.00            
ATOM   1324  CB  PHE    94     103.443 122.794  54.253  1.00  0.00            
ATOM   1325  HB1 PHE    94     102.930 123.737  54.065  1.00  0.00            
ATOM   1326  HB2 PHE    94     104.306 122.663  53.600  1.00  0.00            
ATOM   1327  CG  PHE    94     104.001 122.704  55.680  1.00  0.00            
ATOM   1328  CD1 PHE    94     105.274 122.254  55.913  1.00  0.00            
ATOM   1329  HD1 PHE    94     105.846 121.865  55.084  1.00  0.00            
ATOM   1330  CE1 PHE    94     105.805 122.018  57.192  1.00  0.00            
ATOM   1331  HE1 PHE    94     106.653 121.363  57.333  1.00  0.00            
ATOM   1332  CZ  PHE    94     105.006 122.432  58.269  1.00  0.00            
ATOM   1333  HZ  PHE    94     105.319 122.332  59.298  1.00  0.00            
ATOM   1334  CE2 PHE    94     103.780 123.067  58.060  1.00  0.00            
ATOM   1335  HE2 PHE    94     103.227 123.564  58.843  1.00  0.00            
ATOM   1336  CD2 PHE    94     103.261 123.241  56.768  1.00  0.00            
ATOM   1337  HD2 PHE    94     102.326 123.753  56.597  1.00  0.00            
ATOM   1338  C   PHE    94     101.878 121.860  52.338  1.00  0.00            
ATOM   1339  O   PHE    94     101.729 120.823  51.654  1.00  0.00            
ATOM   1340  N   VAL    95     101.774 123.084  51.806  1.00  0.00            
ATOM   1341  H   VAL    95     101.750 123.832  52.484  1.00  0.00            
ATOM   1342  CA  VAL    95     101.366 123.562  50.454  1.00  0.00            
ATOM   1343  HA  VAL    95     100.716 122.858  49.934  1.00  0.00            
ATOM   1344  CB  VAL    95     100.782 125.002  50.434  1.00  0.00            
ATOM   1345  HB  VAL    95     100.487 125.322  49.435  1.00  0.00            
ATOM   1346  CG1 VAL    95      99.428 124.813  51.054  1.00  0.00            
ATOM   1347 HG11 VAL    95      98.865 123.941  50.720  1.00  0.00            
ATOM   1348 HG12 VAL    95      99.565 124.579  52.109  1.00  0.00            
ATOM   1349 HG13 VAL    95      98.859 125.739  50.969  1.00  0.00            
ATOM   1350  CG2 VAL    95     101.612 126.131  51.041  1.00  0.00            
ATOM   1351 HG21 VAL    95     102.251 126.553  50.265  1.00  0.00            
ATOM   1352 HG22 VAL    95     101.014 126.977  51.378  1.00  0.00            
ATOM   1353 HG23 VAL    95     102.154 125.824  51.935  1.00  0.00            
ATOM   1354  C   VAL    95     102.507 123.314  49.489  1.00  0.00            
ATOM   1355  O   VAL    95     103.302 124.195  49.208  1.00  0.00            
ATOM   1356  N   LYS    96     102.522 122.158  48.826  1.00  0.00            
ATOM   1357  H   LYS    96     101.783 121.468  48.835  1.00  0.00            
ATOM   1358  CA  LYS    96     103.703 121.788  48.003  1.00  0.00            
ATOM   1359  HA  LYS    96     104.334 122.668  48.129  1.00  0.00            
ATOM   1360  CB  LYS    96     104.416 120.574  48.591  1.00  0.00            
ATOM   1361  HB1 LYS    96     105.219 120.331  47.896  1.00  0.00            
ATOM   1362  HB2 LYS    96     103.597 119.856  48.545  1.00  0.00            
ATOM   1363  CG  LYS    96     104.893 120.725  50.024  1.00  0.00            
ATOM   1364  HG1 LYS    96     105.058 119.732  50.441  1.00  0.00            
ATOM   1365  HG2 LYS    96     104.151 121.224  50.647  1.00  0.00            
ATOM   1366  CD  LYS    96     106.173 121.553  50.156  1.00  0.00            
ATOM   1367  HD1 LYS    96     105.905 122.609  50.130  1.00  0.00            
ATOM   1368  HD2 LYS    96     106.829 121.252  49.339  1.00  0.00            
ATOM   1369  CE  LYS    96     106.870 121.300  51.502  1.00  0.00            
ATOM   1370  HE1 LYS    96     107.353 120.331  51.373  1.00  0.00            
ATOM   1371  HE2 LYS    96     106.169 121.406  52.330  1.00  0.00            
ATOM   1372  NZ  LYS    96     107.810 122.372  51.772  1.00  0.00            
ATOM   1373  HZ1 LYS    96     108.596 122.037  51.233  1.00  0.00            
ATOM   1374  HZ2 LYS    96     107.494 123.307  51.558  1.00  0.00            
ATOM   1375  HZ3 LYS    96     108.043 122.347  52.756  1.00  0.00            
ATOM   1376  C   LYS    96     103.378 121.727  46.494  1.00  0.00            
ATOM   1377  O   LYS    96     102.490 120.977  46.107  1.00  0.00            
ATOM   1378  N   LYS    97     104.003 122.508  45.604  1.00  0.00            
ATOM   1379  H   LYS    97     104.908 122.889  45.841  1.00  0.00            
ATOM   1380  CA  LYS    97     103.593 122.680  44.150  1.00  0.00            
ATOM   1381  HA  LYS    97     102.581 123.082  44.101  1.00  0.00            
ATOM   1382  CB  LYS    97     104.576 123.605  43.518  1.00  0.00            
ATOM   1383  HB1 LYS    97     105.589 123.215  43.419  1.00  0.00            
ATOM   1384  HB2 LYS    97     104.588 124.549  44.060  1.00  0.00            
ATOM   1385  CG  LYS    97     104.206 123.957  42.039  1.00  0.00            
ATOM   1386  HG1 LYS    97     103.121 123.986  41.940  1.00  0.00            
ATOM   1387  HG2 LYS    97     104.542 123.111  41.439  1.00  0.00            
ATOM   1388  CD  LYS    97     104.752 125.204  41.374  1.00  0.00            
ATOM   1389  HD1 LYS    97     104.324 126.047  41.917  1.00  0.00            
ATOM   1390  HD2 LYS    97     104.399 125.192  40.343  1.00  0.00            
ATOM   1391  CE  LYS    97     106.204 125.458  41.339  1.00  0.00            
ATOM   1392  HE1 LYS    97     106.685 124.675  40.752  1.00  0.00            
ATOM   1393  HE2 LYS    97     106.623 125.327  42.337  1.00  0.00            
ATOM   1394  NZ  LYS    97     106.513 126.844  40.853  1.00  0.00            
ATOM   1395  HZ1 LYS    97     106.194 127.502  41.549  1.00  0.00            
ATOM   1396  HZ2 LYS    97     107.467 126.991  40.556  1.00  0.00            
ATOM   1397  HZ3 LYS    97     105.874 127.017  40.089  1.00  0.00            
ATOM   1398  C   LYS    97     103.526 121.280  43.370  1.00  0.00            
ATOM   1399  O   LYS    97     102.597 121.036  42.581  1.00  0.00            
ATOM   1400  N   ASP    98     104.491 120.406  43.642  1.00  0.00            
ATOM   1401  H   ASP    98     105.307 120.721  44.146  1.00  0.00            
ATOM   1402  CA  ASP    98     104.422 118.986  43.257  1.00  0.00            
ATOM   1403  HA  ASP    98     103.857 118.943  42.326  1.00  0.00            
ATOM   1404  CB  ASP    98     105.769 118.312  42.947  1.00  0.00            
ATOM   1405  HB1 ASP    98     105.522 117.269  42.751  1.00  0.00            
ATOM   1406  HB2 ASP    98     106.388 118.372  43.843  1.00  0.00            
ATOM   1407  CG  ASP    98     106.495 118.907  41.767  1.00  0.00            
ATOM   1408  OD1 ASP    98     106.063 119.926  41.277  1.00  0.00            
ATOM   1409  OD2 ASP    98     107.518 118.322  41.315  1.00  0.00            
ATOM   1410  C   ASP    98     103.423 118.082  44.031  1.00  0.00            
ATOM   1411  O   ASP    98     103.762 117.207  44.810  1.00  0.00            
ATOM   1412  N   GLN    99     102.148 118.352  43.874  1.00  0.00            
ATOM   1413  H   GLN    99     102.015 119.186  43.322  1.00  0.00            
ATOM   1414  CA  GLN    99     101.110 117.693  44.699  1.00  0.00            
ATOM   1415  HA  GLN    99     101.357 117.770  45.758  1.00  0.00            
ATOM   1416  CB  GLN    99      99.849 118.598  44.585  1.00  0.00            
ATOM   1417  HB1 GLN    99      99.424 118.527  43.584  1.00  0.00            
ATOM   1418  HB2 GLN    99     100.104 119.623  44.855  1.00  0.00            
ATOM   1419  CG  GLN    99      98.738 118.081  45.529  1.00  0.00            
ATOM   1420  HG1 GLN    99      98.939 118.201  46.594  1.00  0.00            
ATOM   1421  HG2 GLN    99      98.653 117.006  45.375  1.00  0.00            
ATOM   1422  CD  GLN    99      97.473 118.899  45.191  1.00  0.00            
ATOM   1423  OE1 GLN    99      96.481 118.364  44.778  1.00  0.00            
ATOM   1424  NE2 GLN    99      97.509 120.181  45.247  1.00  0.00            
ATOM   1425 HE21 GLN    99      98.361 120.662  45.496  1.00  0.00            
ATOM   1426 HE22 GLN    99      96.731 120.729  44.910  1.00  0.00            
ATOM   1427  C   GLN    99     100.981 116.132  44.492  1.00  0.00            
ATOM   1428  O   GLN    99     100.919 115.668  43.339  1.00  0.00            
ATOM   1429  N   LEU   100     101.088 115.375  45.587  1.00  0.00            
ATOM   1430  H   LEU   100     100.867 115.817  46.468  1.00  0.00            
ATOM   1431  CA  LEU   100     101.146 113.903  45.603  1.00  0.00            
ATOM   1432  HA  LEU   100     101.356 113.555  46.615  1.00  0.00            
ATOM   1433  CB  LEU   100      99.754 113.368  45.267  1.00  0.00            
ATOM   1434  HB1 LEU   100      99.747 112.281  45.192  1.00  0.00            
ATOM   1435  HB2 LEU   100      99.567 113.618  44.223  1.00  0.00            
ATOM   1436  CG  LEU   100      98.614 113.751  46.217  1.00  0.00            
ATOM   1437  HG  LEU   100      98.960 114.592  46.818  1.00  0.00            
ATOM   1438  CD1 LEU   100      97.391 114.075  45.389  1.00  0.00            
ATOM   1439 HD11 LEU   100      96.571 113.979  46.101  1.00  0.00            
ATOM   1440 HD12 LEU   100      97.432 115.056  44.917  1.00  0.00            
ATOM   1441 HD13 LEU   100      97.353 113.308  44.617  1.00  0.00            
ATOM   1442  CD2 LEU   100      98.379 112.643  47.280  1.00  0.00            
ATOM   1443 HD21 LEU   100      98.100 111.702  46.807  1.00  0.00            
ATOM   1444 HD22 LEU   100      99.233 112.536  47.949  1.00  0.00            
ATOM   1445 HD23 LEU   100      97.517 113.010  47.836  1.00  0.00            
ATOM   1446  C   LEU   100     102.320 113.378  44.706  1.00  0.00            
ATOM   1447  O   LEU   100     102.204 112.343  44.114  1.00  0.00            
ATOM   1448  N   GLY   101     103.434 114.098  44.548  1.00  0.00            
ATOM   1449  H   GLY   101     103.545 114.972  45.041  1.00  0.00            
ATOM   1450  CA  GLY   101     104.566 113.576  43.886  1.00  0.00            
ATOM   1451  HA1 GLY   101     104.628 112.491  43.967  1.00  0.00            
ATOM   1452  HA2 GLY   101     105.414 114.062  44.369  1.00  0.00            
ATOM   1453  C   GLY   101     104.685 113.892  42.388  1.00  0.00            
ATOM   1454  O   GLY   101     105.677 113.521  41.788  1.00  0.00            
ATOM   1455  N   LYS   102     103.706 114.459  41.727  1.00  0.00            
ATOM   1456  H   LYS   102     102.974 114.863  42.293  1.00  0.00            
ATOM   1457  CA  LYS   102     103.683 114.822  40.300  1.00  0.00            
ATOM   1458  HA  LYS   102     104.271 114.080  39.759  1.00  0.00            
ATOM   1459  CB  LYS   102     102.283 114.709  39.641  1.00  0.00            
ATOM   1460  HB1 LYS   102     102.396 115.351  38.768  1.00  0.00            
ATOM   1461  HB2 LYS   102     101.499 115.145  40.259  1.00  0.00            
ATOM   1462  CG  LYS   102     102.018 113.203  39.181  1.00  0.00            
ATOM   1463  HG1 LYS   102     102.945 112.901  38.693  1.00  0.00            
ATOM   1464  HG2 LYS   102     101.312 113.207  38.350  1.00  0.00            
ATOM   1465  CD  LYS   102     101.519 112.316  40.312  1.00  0.00            
ATOM   1466  HD1 LYS   102     100.805 112.818  40.965  1.00  0.00            
ATOM   1467  HD2 LYS   102     102.398 112.077  40.911  1.00  0.00            
ATOM   1468  CE  LYS   102     101.035 111.022  39.660  1.00  0.00            
ATOM   1469  HE1 LYS   102     101.831 110.544  39.086  1.00  0.00            
ATOM   1470  HE2 LYS   102     100.220 111.256  38.974  1.00  0.00            
ATOM   1471  NZ  LYS   102     100.624 110.202  40.798  1.00  0.00            
ATOM   1472  HZ1 LYS   102     100.411 109.243  40.566  1.00  0.00            
ATOM   1473  HZ2 LYS   102     101.244 110.130  41.590  1.00  0.00            
ATOM   1474  HZ3 LYS   102      99.826 110.662  41.212  1.00  0.00            
ATOM   1475  C   LYS   102     104.346 116.163  39.867  1.00  0.00            
ATOM   1476  O   LYS   102     103.999 117.213  40.441  1.00  0.00            
ATOM   1477  N   ASN   103     105.309 116.092  38.917  1.00  0.00            
ATOM   1478  H   ASN   103     105.644 115.164  38.699  1.00  0.00            
ATOM   1479  CA  ASN   103     105.884 117.329  38.280  1.00  0.00            
ATOM   1480  HA  ASN   103     106.051 117.929  39.174  1.00  0.00            
ATOM   1481  CB  ASN   103     107.133 117.003  37.502  1.00  0.00            
ATOM   1482  HB1 ASN   103     107.754 116.385  38.151  1.00  0.00            
ATOM   1483  HB2 ASN   103     107.528 117.954  37.148  1.00  0.00            
ATOM   1484  CG  ASN   103     106.981 116.155  36.274  1.00  0.00            
ATOM   1485  OD1 ASN   103     105.962 116.233  35.641  1.00  0.00            
ATOM   1486  ND2 ASN   103     107.976 115.464  35.735  1.00  0.00            
ATOM   1487 HD21 ASN   103     108.935 115.671  35.979  1.00  0.00            
ATOM   1488 HD22 ASN   103     107.804 115.124  34.800  1.00  0.00            
ATOM   1489  C   ASN   103     104.836 118.103  37.462  1.00  0.00            
ATOM   1490  O   ASN   103     103.764 117.612  37.157  1.00  0.00            
ATOM   1491  N   GLU   104     105.242 119.277  36.956  1.00  0.00            
ATOM   1492  H   GLU   104     106.121 119.656  37.278  1.00  0.00            
ATOM   1493  CA  GLU   104     104.520 120.254  36.142  1.00  0.00            
ATOM   1494  HA  GLU   104     103.630 120.572  36.684  1.00  0.00            
ATOM   1495  CB  GLU   104     105.343 121.562  36.109  1.00  0.00            
ATOM   1496  HB1 GLU   104     105.654 121.797  37.127  1.00  0.00            
ATOM   1497  HB2 GLU   104     104.634 122.266  35.673  1.00  0.00            
ATOM   1498  CG  GLU   104     106.565 121.461  35.220  1.00  0.00            
ATOM   1499  HG1 GLU   104     106.298 121.195  34.197  1.00  0.00            
ATOM   1500  HG2 GLU   104     107.246 120.719  35.635  1.00  0.00            
ATOM   1501  CD  GLU   104     107.475 122.659  34.980  1.00  0.00            
ATOM   1502  OE1 GLU   104     108.234 122.689  33.984  1.00  0.00            
ATOM   1503  OE2 GLU   104     107.320 123.754  35.635  1.00  0.00            
ATOM   1504  C   GLU   104     103.976 119.753  34.757  1.00  0.00            
ATOM   1505  O   GLU   104     103.369 120.518  33.994  1.00  0.00            
ATOM   1506  N   GLU   105     104.162 118.449  34.332  1.00  0.00            
ATOM   1507  H   GLU   105     104.792 117.898  34.898  1.00  0.00            
ATOM   1508  CA  GLU   105     103.427 117.761  33.256  1.00  0.00            
ATOM   1509  HA  GLU   105     102.714 118.464  32.824  1.00  0.00            
ATOM   1510  CB  GLU   105     104.431 117.329  32.184  1.00  0.00            
ATOM   1511  HB1 GLU   105     105.095 116.659  32.729  1.00  0.00            
ATOM   1512  HB2 GLU   105     104.981 118.132  31.693  1.00  0.00            
ATOM   1513  CG  GLU   105     103.725 116.497  31.049  1.00  0.00            
ATOM   1514  HG1 GLU   105     102.792 117.029  30.865  1.00  0.00            
ATOM   1515  HG2 GLU   105     103.532 115.487  31.411  1.00  0.00            
ATOM   1516  CD  GLU   105     104.539 116.532  29.787  1.00  0.00            
ATOM   1517  OE1 GLU   105     104.549 115.512  29.118  1.00  0.00            
ATOM   1518  OE2 GLU   105     105.144 117.572  29.445  1.00  0.00            
ATOM   1519  C   GLU   105     102.676 116.492  33.770  1.00  0.00            
ATOM   1520  O   GLU   105     101.581 116.163  33.371  1.00  0.00            
ATOM   1521  N   GLY   106     103.199 115.847  34.828  1.00  0.00            
ATOM   1522  H   GLY   106     104.038 116.243  35.226  1.00  0.00            
ATOM   1523  CA  GLY   106     102.475 114.789  35.529  1.00  0.00            
ATOM   1524  HA1 GLY   106     101.539 114.745  34.973  1.00  0.00            
ATOM   1525  HA2 GLY   106     102.279 115.207  36.517  1.00  0.00            
ATOM   1526  C   GLY   106     103.230 113.413  35.647  1.00  0.00            
ATOM   1527  O   GLY   106     102.565 112.420  35.831  1.00  0.00            
ATOM   1528  N   ALA   107     104.587 113.444  35.661  1.00  0.00            
ATOM   1529  H   ALA   107     105.181 114.258  35.587  1.00  0.00            
ATOM   1530  CA  ALA   107     105.355 112.367  36.010  1.00  0.00            
ATOM   1531  HA  ALA   107     104.684 111.510  35.952  1.00  0.00            
ATOM   1532  CB  ALA   107     106.535 112.136  35.048  1.00  0.00            
ATOM   1533  HB1 ALA   107     106.246 112.326  34.015  1.00  0.00            
ATOM   1534  HB2 ALA   107     107.305 112.839  35.366  1.00  0.00            
ATOM   1535  HB3 ALA   107     106.968 111.160  35.265  1.00  0.00            
ATOM   1536  C   ALA   107     105.716 112.345  37.471  1.00  0.00            
ATOM   1537  O   ALA   107     106.193 113.395  37.975  1.00  0.00            
ATOM   1538  N   PRO   108     105.590 111.177  38.166  1.00  0.00            
ATOM   1539  CD  PRO   108     104.765 110.047  37.846  1.00  0.00            
ATOM   1540  HD1 PRO   108     105.315 109.435  37.132  1.00  0.00            
ATOM   1541  HD2 PRO   108     103.864 110.369  37.324  1.00  0.00            
ATOM   1542  CG  PRO   108     104.567 109.259  39.188  1.00  0.00            
ATOM   1543  HG1 PRO   108     104.224 108.234  39.048  1.00  0.00            
ATOM   1544  HG2 PRO   108     103.754 109.738  39.735  1.00  0.00            
ATOM   1545  CB  PRO   108     105.869 109.526  39.990  1.00  0.00            
ATOM   1546  HB1 PRO   108     106.695 108.905  39.643  1.00  0.00            
ATOM   1547  HB2 PRO   108     105.806 109.428  41.073  1.00  0.00            
ATOM   1548  CA  PRO   108     106.077 110.997  39.495  1.00  0.00            
ATOM   1549  HA  PRO   108     105.631 111.611  40.278  1.00  0.00            
ATOM   1550  C   PRO   108     107.572 111.314  39.703  1.00  0.00            
ATOM   1551  O   PRO   108     108.309 110.799  38.873  1.00  0.00            
ATOM   1552  N   GLN   109     107.966 112.060  40.751  1.00  0.00            
ATOM   1553  H   GLN   109     107.260 112.415  41.381  1.00  0.00            
ATOM   1554  CA  GLN   109     109.361 112.318  41.203  1.00  0.00            
ATOM   1555  HA  GLN   109     110.054 112.404  40.365  1.00  0.00            
ATOM   1556  CB  GLN   109     109.361 113.563  42.061  1.00  0.00            
ATOM   1557  HB1 GLN   109     110.367 113.788  42.413  1.00  0.00            
ATOM   1558  HB2 GLN   109     108.728 113.420  42.936  1.00  0.00            
ATOM   1559  CG  GLN   109     108.770 114.872  41.450  1.00  0.00            
ATOM   1560  HG1 GLN   109     108.673 115.669  42.187  1.00  0.00            
ATOM   1561  HG2 GLN   109     107.755 114.670  41.106  1.00  0.00            
ATOM   1562  CD  GLN   109     109.557 115.346  40.252  1.00  0.00            
ATOM   1563  OE1 GLN   109     110.033 114.581  39.457  1.00  0.00            
ATOM   1564  NE2 GLN   109     109.753 116.606  40.043  1.00  0.00            
ATOM   1565 HE21 GLN   109     109.216 117.341  40.479  1.00  0.00            
ATOM   1566 HE22 GLN   109     110.169 116.917  39.177  1.00  0.00            
ATOM   1567  C   GLN   109     109.947 111.139  41.984  1.00  0.00            
ATOM   1568  O   GLN   109     109.203 110.237  42.408  1.00  0.00            
ATOM   1569  N   GLU   110     111.264 111.123  42.168  1.00  0.00            
ATOM   1570  H   GLU   110     111.869 111.900  41.947  1.00  0.00            
ATOM   1571  CA  GLU   110     111.973 110.133  42.947  1.00  0.00            
ATOM   1572  HA  GLU   110     111.649 109.180  42.529  1.00  0.00            
ATOM   1573  CB  GLU   110     113.507 110.335  42.815  1.00  0.00            
ATOM   1574  HB1 GLU   110     114.070 109.619  43.414  1.00  0.00            
ATOM   1575  HB2 GLU   110     113.698 111.373  43.085  1.00  0.00            
ATOM   1576  CG  GLU   110     114.042 110.138  41.356  1.00  0.00            
ATOM   1577  HG1 GLU   110     115.108 109.923  41.430  1.00  0.00            
ATOM   1578  HG2 GLU   110     113.965 111.038  40.745  1.00  0.00            
ATOM   1579  CD  GLU   110     113.454 108.936  40.573  1.00  0.00            
ATOM   1580  OE1 GLU   110     112.668 108.072  41.070  1.00  0.00            
ATOM   1581  OE2 GLU   110     113.794 108.827  39.362  1.00  0.00            
ATOM   1582  C   GLU   110     111.549 109.972  44.387  1.00  0.00            
ATOM   1583  O   GLU   110     111.500 110.961  45.134  1.00  0.00            
ATOM   1584  N   GLY   111     111.200 108.760  44.776  1.00  0.00            
ATOM   1585  H   GLY   111     111.453 108.033  44.123  1.00  0.00            
ATOM   1586  CA  GLY   111     110.901 108.325  46.128  1.00  0.00            
ATOM   1587  HA1 GLY   111     111.258 109.101  46.804  1.00  0.00            
ATOM   1588  HA2 GLY   111     111.410 107.388  46.349  1.00  0.00            
ATOM   1589  C   GLY   111     109.382 108.047  46.374  1.00  0.00            
ATOM   1590  O   GLY   111     109.087 107.257  47.257  1.00  0.00            
ATOM   1591  N   ILE   112     108.534 108.723  45.592  1.00  0.00            
ATOM   1592  H   ILE   112     108.893 109.315  44.857  1.00  0.00            
ATOM   1593  CA  ILE   112     107.038 108.662  45.805  1.00  0.00            
ATOM   1594  HA  ILE   112     106.916 108.986  46.837  1.00  0.00            
ATOM   1595  CB  ILE   112     106.292 109.689  44.864  1.00  0.00            
ATOM   1596  HB  ILE   112     106.514 109.423  43.830  1.00  0.00            
ATOM   1597  CG2 ILE   112     104.782 109.654  44.977  1.00  0.00            
ATOM   1598 HG21 ILE   112     104.600 109.865  46.031  1.00  0.00            
ATOM   1599 HG22 ILE   112     104.345 110.428  44.345  1.00  0.00            
ATOM   1600 HG23 ILE   112     104.331 108.709  44.675  1.00  0.00            
ATOM   1601  CG1 ILE   112     106.804 111.139  45.042  1.00  0.00            
ATOM   1602 HG11 ILE   112     106.368 111.770  44.267  1.00  0.00            
ATOM   1603 HG12 ILE   112     107.887 111.157  44.922  1.00  0.00            
ATOM   1604  CD  ILE   112     106.507 111.731  46.404  1.00  0.00            
ATOM   1605  HD1 ILE   112     106.862 111.126  47.238  1.00  0.00            
ATOM   1606  HD2 ILE   112     106.890 112.749  46.331  1.00  0.00            
ATOM   1607  HD3 ILE   112     105.421 111.701  46.490  1.00  0.00            
ATOM   1608  C   ILE   112     106.365 107.308  45.581  1.00  0.00            
ATOM   1609  O   ILE   112     106.786 106.450  44.818  1.00  0.00            
ATOM   1610  N   LEU   113     105.351 106.916  46.403  1.00  0.00            
ATOM   1611  H   LEU   113     105.161 107.549  47.167  1.00  0.00            
ATOM   1612  CA  LEU   113     104.546 105.641  46.359  1.00  0.00            
ATOM   1613  HA  LEU   113     105.141 104.788  46.033  1.00  0.00            
ATOM   1614  CB  LEU   113     103.903 105.423  47.734  1.00  0.00            
ATOM   1615  HB1 LEU   113     103.196 106.191  48.047  1.00  0.00            
ATOM   1616  HB2 LEU   113     104.696 105.398  48.482  1.00  0.00            
ATOM   1617  CG  LEU   113     103.282 104.061  47.795  1.00  0.00            
ATOM   1618  HG  LEU   113     102.454 103.971  47.091  1.00  0.00            
ATOM   1619  CD1 LEU   113     104.252 102.970  47.441  1.00  0.00            
ATOM   1620 HD11 LEU   113     103.947 101.960  47.716  1.00  0.00            
ATOM   1621 HD12 LEU   113     104.379 103.000  46.358  1.00  0.00            
ATOM   1622 HD13 LEU   113     105.199 103.126  47.957  1.00  0.00            
ATOM   1623  CD2 LEU   113     102.633 103.857  49.211  1.00  0.00            
ATOM   1624 HD21 LEU   113     102.099 102.909  49.269  1.00  0.00            
ATOM   1625 HD22 LEU   113     103.311 103.933  50.061  1.00  0.00            
ATOM   1626 HD23 LEU   113     101.902 104.652  49.357  1.00  0.00            
ATOM   1627  C   LEU   113     103.428 105.571  45.375  1.00  0.00            
ATOM   1628  O   LEU   113     102.453 106.317  45.394  1.00  0.00            
ATOM   1629  N   GLU   114     103.633 104.775  44.313  1.00  0.00            
ATOM   1630  H   GLU   114     104.498 104.260  44.399  1.00  0.00            
ATOM   1631  CA  GLU   114     102.696 104.539  43.213  1.00  0.00            
ATOM   1632  HA  GLU   114     102.332 105.487  42.817  1.00  0.00            
ATOM   1633  CB  GLU   114     103.370 103.755  42.154  1.00  0.00            
ATOM   1634  HB1 GLU   114     103.590 102.778  42.585  1.00  0.00            
ATOM   1635  HB2 GLU   114     104.273 104.332  41.953  1.00  0.00            
ATOM   1636  CG  GLU   114     102.517 103.573  40.931  1.00  0.00            
ATOM   1637  HG1 GLU   114     102.094 104.544  40.671  1.00  0.00            
ATOM   1638  HG2 GLU   114     101.836 102.743  41.114  1.00  0.00            
ATOM   1639  CD  GLU   114     103.372 103.064  39.801  1.00  0.00            
ATOM   1640  OE1 GLU   114     103.059 103.483  38.651  1.00  0.00            
ATOM   1641  OE2 GLU   114     104.264 102.144  39.985  1.00  0.00            
ATOM   1642  C   GLU   114     101.359 103.846  43.812  1.00  0.00            
ATOM   1643  O   GLU   114     100.277 104.385  43.712  1.00  0.00            
ATOM   1644  N   ASP   115     101.446 102.653  44.363  1.00  0.00            
ATOM   1645  H   ASP   115     102.348 102.199  44.382  1.00  0.00            
ATOM   1646  CA  ASP   115     100.253 101.929  44.864  1.00  0.00            
ATOM   1647  HA  ASP   115      99.394 102.157  44.233  1.00  0.00            
ATOM   1648  CB  ASP   115     100.294 100.392  44.710  1.00  0.00            
ATOM   1649  HB1 ASP   115      99.313  99.997  44.976  1.00  0.00            
ATOM   1650  HB2 ASP   115     100.999  99.903  45.382  1.00  0.00            
ATOM   1651  CG  ASP   115     100.580  99.869  43.317  1.00  0.00            
ATOM   1652  OD1 ASP   115     101.089  98.737  43.235  1.00  0.00            
ATOM   1653  OD2 ASP   115     100.318 100.600  42.313  1.00  0.00            
ATOM   1654  C   ASP   115      99.727 102.474  46.194  1.00  0.00            
ATOM   1655  O   ASP   115      99.561 101.669  47.167  1.00  0.00            
ATOM   1656  N   MET   116      99.458 103.778  46.308  1.00  0.00            
ATOM   1657  H   MET   116      99.643 104.267  45.443  1.00  0.00            
ATOM   1658  CA  MET   116      99.182 104.505  47.595  1.00  0.00            
ATOM   1659  HA  MET   116      99.855 104.153  48.377  1.00  0.00            
ATOM   1660  CB  MET   116      99.497 106.000  47.487  1.00  0.00            
ATOM   1661  HB1 MET   116      98.807 106.438  46.767  1.00  0.00            
ATOM   1662  HB2 MET   116     100.477 106.159  47.037  1.00  0.00            
ATOM   1663  CG  MET   116      99.422 106.620  48.895  1.00  0.00            
ATOM   1664  HG1 MET   116      99.400 105.794  49.606  1.00  0.00            
ATOM   1665  HG2 MET   116      98.483 107.147  49.062  1.00  0.00            
ATOM   1666  SD  MET   116     100.620 107.873  49.301  1.00  0.00            
ATOM   1667  CE  MET   116     100.025 108.481  50.882  1.00  0.00            
ATOM   1668  HE1 MET   116      99.967 107.714  51.654  1.00  0.00            
ATOM   1669  HE2 MET   116     100.629 109.282  51.310  1.00  0.00            
ATOM   1670  HE3 MET   116      99.026 108.908  50.803  1.00  0.00            
ATOM   1671  C   MET   116      97.757 104.089  48.178  1.00  0.00            
ATOM   1672  O   MET   116      96.741 104.303  47.534  1.00  0.00            
ATOM   1673  N   PRO   117      97.828 103.546  49.437  1.00  0.00            
ATOM   1674  CD  PRO   117      99.060 103.194  50.201  1.00  0.00            
ATOM   1675  HD1 PRO   117      99.590 104.051  50.616  1.00  0.00            
ATOM   1676  HD2 PRO   117      99.763 102.609  49.608  1.00  0.00            
ATOM   1677  CG  PRO   117      98.498 102.338  51.334  1.00  0.00            
ATOM   1678  HG1 PRO   117      99.134 102.417  52.215  1.00  0.00            
ATOM   1679  HG2 PRO   117      98.505 101.272  51.103  1.00  0.00            
ATOM   1680  CB  PRO   117      97.043 102.864  51.551  1.00  0.00            
ATOM   1681  HB1 PRO   117      97.078 103.791  52.123  1.00  0.00            
ATOM   1682  HB2 PRO   117      96.409 102.061  51.927  1.00  0.00            
ATOM   1683  CA  PRO   117      96.601 103.179  50.100  1.00  0.00            
ATOM   1684  HA  PRO   117      96.356 102.205  49.676  1.00  0.00            
ATOM   1685  C   PRO   117      95.376 104.136  50.013  1.00  0.00            
ATOM   1686  O   PRO   117      95.471 105.335  50.204  1.00  0.00            
ATOM   1687  N   VAL   118      94.161 103.576  49.878  1.00  0.00            
ATOM   1688  H   VAL   118      94.060 102.576  49.977  1.00  0.00            
ATOM   1689  CA  VAL   118      92.983 104.432  49.608  1.00  0.00            
ATOM   1690  HA  VAL   118      93.260 105.305  49.018  1.00  0.00            
ATOM   1691  CB  VAL   118      91.973 103.642  48.820  1.00  0.00            
ATOM   1692  HB  VAL   118      91.167 104.350  48.628  1.00  0.00            
ATOM   1693  CG1 VAL   118      92.438 103.397  47.392  1.00  0.00            
ATOM   1694 HG11 VAL   118      91.596 103.093  46.769  1.00  0.00            
ATOM   1695 HG12 VAL   118      92.877 104.298  46.963  1.00  0.00            
ATOM   1696 HG13 VAL   118      93.303 102.741  47.485  1.00  0.00            
ATOM   1697  CG2 VAL   118      91.282 102.514  49.575  1.00  0.00            
ATOM   1698 HG21 VAL   118      90.544 102.081  48.900  1.00  0.00            
ATOM   1699 HG22 VAL   118      92.018 101.718  49.688  1.00  0.00            
ATOM   1700 HG23 VAL   118      90.711 102.910  50.415  1.00  0.00            
ATOM   1701  C   VAL   118      92.413 105.012  50.924  1.00  0.00            
ATOM   1702  O   VAL   118      92.344 104.324  51.964  1.00  0.00            
ATOM   1703  N   ASP   119      92.015 106.211  50.901  1.00  0.00            
ATOM   1704  H   ASP   119      92.140 106.747  50.054  1.00  0.00            
ATOM   1705  CA  ASP   119      91.395 106.872  52.065  1.00  0.00            
ATOM   1706  HA  ASP   119      90.838 106.135  52.642  1.00  0.00            
ATOM   1707  CB  ASP   119      92.513 107.502  52.980  1.00  0.00            
ATOM   1708  HB1 ASP   119      92.843 106.723  53.667  1.00  0.00            
ATOM   1709  HB2 ASP   119      92.150 108.342  53.573  1.00  0.00            
ATOM   1710  CG  ASP   119      93.733 108.135  52.326  1.00  0.00            
ATOM   1711  OD1 ASP   119      94.802 108.342  52.922  1.00  0.00            
ATOM   1712  OD2 ASP   119      93.779 108.403  51.103  1.00  0.00            
ATOM   1713  C   ASP   119      90.367 108.018  51.691  1.00  0.00            
ATOM   1714  O   ASP   119      90.303 108.498  50.568  1.00  0.00            
ATOM   1715  N   PRO   120      89.385 108.279  52.650  1.00  0.00            
ATOM   1716  CD  PRO   120      89.217 107.512  53.931  1.00  0.00            
ATOM   1717  HD1 PRO   120      89.981 107.772  54.663  1.00  0.00            
ATOM   1718  HD2 PRO   120      89.356 106.452  53.720  1.00  0.00            
ATOM   1719  CG  PRO   120      87.809 107.838  54.527  1.00  0.00            
ATOM   1720  HG1 PRO   120      87.864 107.929  55.611  1.00  0.00            
ATOM   1721  HG2 PRO   120      87.046 107.142  54.176  1.00  0.00            
ATOM   1722  CB  PRO   120      87.555 109.218  53.882  1.00  0.00            
ATOM   1723  HB1 PRO   120      88.064 109.993  54.456  1.00  0.00            
ATOM   1724  HB2 PRO   120      86.485 109.405  53.968  1.00  0.00            
ATOM   1725  CA  PRO   120      88.142 109.059  52.449  1.00  0.00            
ATOM   1726  HA  PRO   120      87.507 108.379  51.880  1.00  0.00            
ATOM   1727  C   PRO   120      88.184 110.430  51.852  1.00  0.00            
ATOM   1728  O   PRO   120      89.195 111.107  52.041  1.00  0.00            
ATOM   1729  N   ASP   121      87.087 110.843  51.222  1.00  0.00            
ATOM   1730  H   ASP   121      86.331 110.174  51.207  1.00  0.00            
ATOM   1731  CA  ASP   121      86.956 112.188  50.725  1.00  0.00            
ATOM   1732  HA  ASP   121      87.775 112.340  50.022  1.00  0.00            
ATOM   1733  CB  ASP   121      85.671 112.383  49.922  1.00  0.00            
ATOM   1734  HB1 ASP   121      84.885 112.552  50.659  1.00  0.00            
ATOM   1735  HB2 ASP   121      85.521 111.448  49.382  1.00  0.00            
ATOM   1736  CG  ASP   121      85.766 113.533  48.944  1.00  0.00            
ATOM   1737  OD1 ASP   121      84.934 113.632  47.957  1.00  0.00            
ATOM   1738  OD2 ASP   121      86.673 114.421  49.051  1.00  0.00            
ATOM   1739  C   ASP   121      87.115 113.249  51.844  1.00  0.00            
ATOM   1740  O   ASP   121      86.349 113.177  52.785  1.00  0.00            
ATOM   1741  N   ASN   122      87.992 114.203  51.730  1.00  0.00            
ATOM   1742  H   ASN   122      88.580 114.129  50.913  1.00  0.00            
ATOM   1743  CA  ASN   122      88.453 115.165  52.750  1.00  0.00            
ATOM   1744  HA  ASN   122      87.611 115.456  53.377  1.00  0.00            
ATOM   1745  CB  ASN   122      89.505 114.583  53.690  1.00  0.00            
ATOM   1746  HB1 ASN   122      90.345 114.178  53.125  1.00  0.00            
ATOM   1747  HB2 ASN   122      89.089 113.729  54.226  1.00  0.00            
ATOM   1748  CG  ASN   122      89.928 115.592  54.689  1.00  0.00            
ATOM   1749  OD1 ASN   122      90.919 116.351  54.509  1.00  0.00            
ATOM   1750  ND2 ASN   122      89.294 115.658  55.840  1.00  0.00            
ATOM   1751 HD21 ASN   122      88.432 115.150  55.979  1.00  0.00            
ATOM   1752 HD22 ASN   122      89.632 116.419  56.411  1.00  0.00            
ATOM   1753  C   ASN   122      89.094 116.284  51.991  1.00  0.00            
ATOM   1754  O   ASN   122      89.902 116.144  51.104  1.00  0.00            
ATOM   1755  N   GLU   123      88.671 117.545  52.286  1.00  0.00            
ATOM   1756  H   GLU   123      88.080 117.575  53.104  1.00  0.00            
ATOM   1757  CA  GLU   123      89.293 118.763  51.781  1.00  0.00            
ATOM   1758  HA  GLU   123      89.932 118.484  50.943  1.00  0.00            
ATOM   1759  CB  GLU   123      88.185 119.693  51.289  1.00  0.00            
ATOM   1760  HB1 GLU   123      88.525 120.710  51.094  1.00  0.00            
ATOM   1761  HB2 GLU   123      87.289 119.621  51.907  1.00  0.00            
ATOM   1762  CG  GLU   123      87.693 119.076  49.962  1.00  0.00            
ATOM   1763  HG1 GLU   123      87.271 118.089  50.155  1.00  0.00            
ATOM   1764  HG2 GLU   123      88.503 118.954  49.243  1.00  0.00            
ATOM   1765  CD  GLU   123      86.682 119.985  49.207  1.00  0.00            
ATOM   1766  OE1 GLU   123      85.974 120.723  49.881  1.00  0.00            
ATOM   1767  OE2 GLU   123      86.693 119.948  47.968  1.00  0.00            
ATOM   1768  C   GLU   123      90.152 119.305  52.919  1.00  0.00            
ATOM   1769  O   GLU   123      89.619 119.965  53.827  1.00  0.00            
ATOM   1770  N   ALA   124      91.462 119.048  52.891  1.00  0.00            
ATOM   1771  H   ALA   124      91.823 118.603  52.059  1.00  0.00            
ATOM   1772  CA  ALA   124      92.509 119.672  53.745  1.00  0.00            
ATOM   1773  HA  ALA   124      92.214 119.648  54.794  1.00  0.00            
ATOM   1774  CB  ALA   124      93.805 118.898  53.634  1.00  0.00            
ATOM   1775  HB1 ALA   124      94.660 119.315  54.167  1.00  0.00            
ATOM   1776  HB2 ALA   124      93.576 117.876  53.936  1.00  0.00            
ATOM   1777  HB3 ALA   124      94.054 118.965  52.575  1.00  0.00            
ATOM   1778  C   ALA   124      92.758 121.149  53.385  1.00  0.00            
ATOM   1779  O   ALA   124      92.880 121.618  52.223  1.00  0.00            
ATOM   1780  N   TYR   125      92.920 121.890  54.498  1.00  0.00            
ATOM   1781  H   TYR   125      92.683 121.555  55.421  1.00  0.00            
ATOM   1782  CA  TYR   125      93.412 123.308  54.450  1.00  0.00            
ATOM   1783  HA  TYR   125      92.814 123.723  53.639  1.00  0.00            
ATOM   1784  CB  TYR   125      93.009 123.999  55.771  1.00  0.00            
ATOM   1785  HB1 TYR   125      93.419 123.500  56.649  1.00  0.00            
ATOM   1786  HB2 TYR   125      91.932 123.856  55.864  1.00  0.00            
ATOM   1787  CG  TYR   125      93.440 125.442  55.893  1.00  0.00            
ATOM   1788  CD1 TYR   125      94.616 125.753  56.562  1.00  0.00            
ATOM   1789  HD1 TYR   125      95.035 125.039  57.255  1.00  0.00            
ATOM   1790  CE1 TYR   125      95.226 126.995  56.437  1.00  0.00            
ATOM   1791  HE1 TYR   125      96.170 127.254  56.893  1.00  0.00            
ATOM   1792  CZ  TYR   125      94.505 128.063  55.792  1.00  0.00            
ATOM   1793  OH  TYR   125      95.110 129.248  55.882  1.00  0.00            
ATOM   1794  HH  TYR   125      94.717 129.995  55.424  1.00  0.00            
ATOM   1795  CE2 TYR   125      93.244 127.819  55.194  1.00  0.00            
ATOM   1796  HE2 TYR   125      92.670 128.586  54.695  1.00  0.00            
ATOM   1797  CD2 TYR   125      92.794 126.462  55.214  1.00  0.00            
ATOM   1798  HD2 TYR   125      91.974 126.078  54.623  1.00  0.00            
ATOM   1799  C   TYR   125      94.804 123.549  54.030  1.00  0.00            
ATOM   1800  O   TYR   125      95.708 122.783  54.393  1.00  0.00            
ATOM   1801  N   GLU   126      94.993 124.576  53.147  1.00  0.00            
ATOM   1802  H   GLU   126      94.192 125.171  52.986  1.00  0.00            
ATOM   1803  CA  GLU   126      96.262 124.892  52.404  1.00  0.00            
ATOM   1804  HA  GLU   126      96.730 123.965  52.076  1.00  0.00            
ATOM   1805  CB  GLU   126      95.928 125.553  51.083  1.00  0.00            
ATOM   1806  HB1 GLU   126      96.789 126.045  50.630  1.00  0.00            
ATOM   1807  HB2 GLU   126      95.134 126.267  51.301  1.00  0.00            
ATOM   1808  CG  GLU   126      95.404 124.556  50.034  1.00  0.00            
ATOM   1809  HG1 GLU   126      94.586 123.966  50.447  1.00  0.00            
ATOM   1810  HG2 GLU   126      96.115 123.857  49.594  1.00  0.00            
ATOM   1811  CD  GLU   126      94.909 125.325  48.810  1.00  0.00            
ATOM   1812  OE1 GLU   126      95.218 126.530  48.702  1.00  0.00            
ATOM   1813  OE2 GLU   126      94.294 124.668  47.875  1.00  0.00            
ATOM   1814  C   GLU   126      97.177 125.897  53.209  1.00  0.00            
ATOM   1815  O   GLU   126      97.168 127.123  53.115  1.00  0.00            
ATOM   1816  N   MET   127      97.834 125.304  54.225  1.00  0.00            
ATOM   1817  H   MET   127      97.809 124.299  54.312  1.00  0.00            
ATOM   1818  CA  MET   127      98.580 126.007  55.250  1.00  0.00            
ATOM   1819  HA  MET   127      97.992 126.873  55.555  1.00  0.00            
ATOM   1820  CB  MET   127      98.660 125.129  56.583  1.00  0.00            
ATOM   1821  HB1 MET   127      99.153 124.220  56.237  1.00  0.00            
ATOM   1822  HB2 MET   127      97.681 124.892  57.000  1.00  0.00            
ATOM   1823  CG  MET   127      99.490 125.810  57.734  1.00  0.00            
ATOM   1824  HG1 MET   127     100.495 126.052  57.387  1.00  0.00            
ATOM   1825  HG2 MET   127      99.670 124.984  58.422  1.00  0.00            
ATOM   1826  SD  MET   127      98.659 127.164  58.550  1.00  0.00            
ATOM   1827  CE  MET   127      99.881 127.597  59.821  1.00  0.00            
ATOM   1828  HE1 MET   127     100.786 127.907  59.298  1.00  0.00            
ATOM   1829  HE2 MET   127      99.584 128.452  60.428  1.00  0.00            
ATOM   1830  HE3 MET   127     100.119 126.698  60.389  1.00  0.00            
ATOM   1831  C   MET   127      99.872 126.529  54.679  1.00  0.00            
ATOM   1832  O   MET   127     100.628 125.704  54.143  1.00  0.00            
ATOM   1833  N   PRO   128     100.184 127.878  54.727  1.00  0.00            
ATOM   1834  CD  PRO   128      99.283 128.977  54.929  1.00  0.00            
ATOM   1835  HD1 PRO   128      98.914 129.054  55.951  1.00  0.00            
ATOM   1836  HD2 PRO   128      98.413 128.907  54.276  1.00  0.00            
ATOM   1837  CG  PRO   128     100.078 130.233  54.562  1.00  0.00            
ATOM   1838  HG1 PRO   128      99.834 131.191  55.018  1.00  0.00            
ATOM   1839  HG2 PRO   128     100.021 130.396  53.485  1.00  0.00            
ATOM   1840  CB  PRO   128     101.507 129.780  55.011  1.00  0.00            
ATOM   1841  HB1 PRO   128     101.554 129.913  56.092  1.00  0.00            
ATOM   1842  HB2 PRO   128     102.311 130.390  54.599  1.00  0.00            
ATOM   1843  CA  PRO   128     101.565 128.349  54.548  1.00  0.00            
ATOM   1844  HA  PRO   128     101.755 128.324  53.474  1.00  0.00            
ATOM   1845  C   PRO   128     102.639 127.516  55.365  1.00  0.00            
ATOM   1846  O   PRO   128     102.333 127.123  56.547  1.00  0.00            
ATOM   1847  N   SER   129     103.792 127.260  54.799  1.00  0.00            
ATOM   1848  H   SER   129     103.983 127.399  53.817  1.00  0.00            
ATOM   1849  CA  SER   129     104.766 126.249  55.473  1.00  0.00            
ATOM   1850  HA  SER   129     104.214 125.342  55.719  1.00  0.00            
ATOM   1851  CB  SER   129     105.893 126.020  54.413  1.00  0.00            
ATOM   1852  HB1 SER   129     106.514 125.194  54.762  1.00  0.00            
ATOM   1853  HB2 SER   129     106.493 126.912  54.235  1.00  0.00            
ATOM   1854  OG  SER   129     105.401 125.687  53.152  1.00  0.00            
ATOM   1855  HG  SER   129     106.183 125.540  52.616  1.00  0.00            
ATOM   1856  C   SER   129     105.330 126.805  56.788  1.00  0.00            
ATOM   1857  O   SER   129     105.942 127.906  56.814  1.00  0.00            
ATOM   1858  N   GLU   130     105.310 126.008  57.818  1.00  0.00            
ATOM   1859  H   GLU   130     104.728 125.183  57.787  1.00  0.00            
ATOM   1860  CA  GLU   130     106.077 126.234  59.052  1.00  0.00            
ATOM   1861  HA  GLU   130     106.192 127.287  59.310  1.00  0.00            
ATOM   1862  CB  GLU   130     105.357 125.566  60.257  1.00  0.00            
ATOM   1863  HB1 GLU   130     105.946 125.717  61.162  1.00  0.00            
ATOM   1864  HB2 GLU   130     105.204 124.497  60.110  1.00  0.00            
ATOM   1865  CG  GLU   130     103.993 126.232  60.366  1.00  0.00            
ATOM   1866  HG1 GLU   130     103.365 125.710  61.088  1.00  0.00            
ATOM   1867  HG2 GLU   130     103.392 126.149  59.460  1.00  0.00            
ATOM   1868  CD  GLU   130     103.980 127.694  60.861  1.00  0.00            
ATOM   1869  OE1 GLU   130     102.918 128.315  60.763  1.00  0.00            
ATOM   1870  OE2 GLU   130     105.073 128.278  61.188  1.00  0.00            
ATOM   1871  C   GLU   130     107.532 125.763  58.827  1.00  0.00            
ATOM   1872  O   GLU   130     107.780 124.652  58.276  1.00  0.00            
ATOM   1873  N   GLU   131     108.546 126.521  59.350  1.00  0.00            
ATOM   1874  H   GLU   131     108.371 127.391  59.833  1.00  0.00            
ATOM   1875  CA  GLU   131     110.016 126.348  59.077  1.00  0.00            
ATOM   1876  HA  GLU   131     110.106 125.752  58.169  1.00  0.00            
ATOM   1877  CB  GLU   131     110.602 127.729  58.725  1.00  0.00            
ATOM   1878  HB1 GLU   131     111.661 127.602  58.498  1.00  0.00            
ATOM   1879  HB2 GLU   131     110.590 128.388  59.593  1.00  0.00            
ATOM   1880  CG  GLU   131     110.036 128.441  57.494  1.00  0.00            
ATOM   1881  HG1 GLU   131     109.143 128.969  57.827  1.00  0.00            
ATOM   1882  HG2 GLU   131     109.771 127.614  56.836  1.00  0.00            
ATOM   1883  CD  GLU   131     111.002 129.449  56.832  1.00  0.00            
ATOM   1884  OE1 GLU   131     110.843 129.831  55.616  1.00  0.00            
ATOM   1885  OE2 GLU   131     111.920 129.939  57.493  1.00  0.00            
ATOM   1886  C   GLU   131     110.728 125.641  60.275  1.00  0.00            
ATOM   1887  O   GLU   131     110.547 126.058  61.449  1.00  0.00            
ATOM   1888  N   GLY   132     111.437 124.517  60.109  1.00  0.00            
ATOM   1889  H   GLY   132     111.439 124.109  59.185  1.00  0.00            
ATOM   1890  CA  GLY   132     111.999 123.735  61.180  1.00  0.00            
ATOM   1891  HA1 GLY   132     112.512 124.367  61.906  1.00  0.00            
ATOM   1892  HA2 GLY   132     112.658 122.984  60.743  1.00  0.00            
ATOM   1893  C   GLY   132     110.942 122.812  61.889  1.00  0.00            
ATOM   1894  O   GLY   132     111.167 122.552  63.081  1.00  0.00            
ATOM   1895  N   TYR   133     109.863 122.398  61.208  1.00  0.00            
ATOM   1896  H   TYR   133     109.920 122.660  60.234  1.00  0.00            
ATOM   1897  CA  TYR   133     108.757 121.634  61.815  1.00  0.00            
ATOM   1898  HA  TYR   133     108.735 122.139  62.781  1.00  0.00            
ATOM   1899  CB  TYR   133     107.425 121.985  61.176  1.00  0.00            
ATOM   1900  HB1 TYR   133     107.346 121.475  60.216  1.00  0.00            
ATOM   1901  HB2 TYR   133     107.454 123.038  60.895  1.00  0.00            
ATOM   1902  CG  TYR   133     106.150 121.807  61.972  1.00  0.00            
ATOM   1903  CD1 TYR   133     105.472 120.603  61.933  1.00  0.00            
ATOM   1904  HD1 TYR   133     105.947 119.808  61.376  1.00  0.00            
ATOM   1905  CE1 TYR   133     104.449 120.312  62.837  1.00  0.00            
ATOM   1906  HE1 TYR   133     103.963 119.350  62.916  1.00  0.00            
ATOM   1907  CZ  TYR   133     103.909 121.320  63.659  1.00  0.00            
ATOM   1908  OH  TYR   133     102.876 121.104  64.506  1.00  0.00            
ATOM   1909  HH  TYR   133     102.439 120.259  64.370  1.00  0.00            
ATOM   1910  CE2 TYR   133     104.545 122.582  63.655  1.00  0.00            
ATOM   1911  HE2 TYR   133     104.223 123.355  64.337  1.00  0.00            
ATOM   1912  CD2 TYR   133     105.620 122.866  62.778  1.00  0.00            
ATOM   1913  HD2 TYR   133     106.135 123.801  62.949  1.00  0.00            
ATOM   1914  C   TYR   133     109.068 120.148  62.181  1.00  0.00            
ATOM   1915  O   TYR   133     109.814 119.418  61.475  1.00  0.00            
ATOM   1916  N   GLN   134     108.444 119.800  63.293  1.00  0.00            
ATOM   1917  H   GLN   134     107.746 120.437  63.648  1.00  0.00            
ATOM   1918  CA  GLN   134     108.477 118.405  63.726  1.00  0.00            
ATOM   1919  HA  GLN   134     109.511 118.091  63.871  1.00  0.00            
ATOM   1920  CB  GLN   134     107.744 118.343  65.087  1.00  0.00            
ATOM   1921  HB1 GLN   134     106.711 118.670  64.973  1.00  0.00            
ATOM   1922  HB2 GLN   134     108.201 119.075  65.753  1.00  0.00            
ATOM   1923  CG  GLN   134     107.770 116.889  65.621  1.00  0.00            
ATOM   1924  HG1 GLN   134     108.788 116.525  65.761  1.00  0.00            
ATOM   1925  HG2 GLN   134     107.356 116.113  64.977  1.00  0.00            
ATOM   1926  CD  GLN   134     107.171 116.852  66.988  1.00  0.00            
ATOM   1927  OE1 GLN   134     106.030 116.411  67.207  1.00  0.00            
ATOM   1928  NE2 GLN   134     107.903 117.307  67.974  1.00  0.00            
ATOM   1929 HE21 GLN   134     108.865 117.571  67.819  1.00  0.00            
ATOM   1930 HE22 GLN   134     107.520 117.313  68.908  1.00  0.00            
ATOM   1931  C   GLN   134     108.027 117.541  62.621  1.00  0.00            
ATOM   1932  O   GLN   134     106.876 117.555  62.229  1.00  0.00            
ATOM   1933  N   ASP   135     108.877 116.614  62.197  1.00  0.00            
ATOM   1934  H   ASP   135     109.758 116.689  62.684  1.00  0.00            
ATOM   1935  CA  ASP   135     108.696 115.557  61.217  1.00  0.00            
ATOM   1936  HA  ASP   135     109.692 115.116  61.258  1.00  0.00            
ATOM   1937  CB  ASP   135     107.664 114.466  61.550  1.00  0.00            
ATOM   1938  HB1 ASP   135     107.907 113.660  60.858  1.00  0.00            
ATOM   1939  HB2 ASP   135     106.641 114.841  61.516  1.00  0.00            
ATOM   1940  CG  ASP   135     107.934 113.891  62.917  1.00  0.00            
ATOM   1941  OD1 ASP   135     106.990 113.398  63.552  1.00  0.00            
ATOM   1942  OD2 ASP   135     109.097 113.954  63.410  1.00  0.00            
ATOM   1943  C   ASP   135     108.638 116.065  59.752  1.00  0.00            
ATOM   1944  O   ASP   135     108.799 115.238  58.836  1.00  0.00            
ATOM   1945  N   TYR   136     108.285 117.322  59.546  1.00  0.00            
ATOM   1946  H   TYR   136     108.171 117.828  60.413  1.00  0.00            
ATOM   1947  CA  TYR   136     108.177 117.942  58.240  1.00  0.00            
ATOM   1948  HA  TYR   136     108.398 117.178  57.495  1.00  0.00            
ATOM   1949  CB  TYR   136     106.709 118.361  57.950  1.00  0.00            
ATOM   1950  HB1 TYR   136     106.729 118.735  56.927  1.00  0.00            
ATOM   1951  HB2 TYR   136     106.298 119.138  58.594  1.00  0.00            
ATOM   1952  CG  TYR   136     105.749 117.221  58.040  1.00  0.00            
ATOM   1953  CD1 TYR   136     105.314 116.709  59.282  1.00  0.00            
ATOM   1954  HD1 TYR   136     105.769 117.025  60.209  1.00  0.00            
ATOM   1955  CE1 TYR   136     104.429 115.609  59.276  1.00  0.00            
ATOM   1956  HE1 TYR   136     104.143 115.239  60.249  1.00  0.00            
ATOM   1957  CZ  TYR   136     104.037 114.996  58.122  1.00  0.00            
ATOM   1958  OH  TYR   136     103.361 113.794  58.166  1.00  0.00            
ATOM   1959  HH  TYR   136     103.221 113.453  57.279  1.00  0.00            
ATOM   1960  CE2 TYR   136     104.547 115.488  56.868  1.00  0.00            
ATOM   1961  HE2 TYR   136     104.245 114.991  55.958  1.00  0.00            
ATOM   1962  CD2 TYR   136     105.394 116.623  56.840  1.00  0.00            
ATOM   1963  HD2 TYR   136     105.776 116.980  55.894  1.00  0.00            
ATOM   1964  C   TYR   136     109.288 119.055  58.101  1.00  0.00            
ATOM   1965  O   TYR   136     108.926 120.230  57.942  1.00  0.00            
ATOM   1966  N   GLU   137     110.581 118.740  58.153  1.00  0.00            
ATOM   1967  H   GLU   137     110.836 117.763  58.170  1.00  0.00            
ATOM   1968  CA  GLU   137     111.677 119.771  57.993  1.00  0.00            
ATOM   1969  HA  GLU   137     111.346 120.809  58.027  1.00  0.00            
ATOM   1970  CB  GLU   137     112.680 119.828  59.197  1.00  0.00            
ATOM   1971  HB1 GLU   137     113.206 118.876  59.264  1.00  0.00            
ATOM   1972  HB2 GLU   137     112.067 120.044  60.072  1.00  0.00            
ATOM   1973  CG  GLU   137     113.604 120.961  58.965  1.00  0.00            
ATOM   1974  HG1 GLU   137     112.994 121.862  59.023  1.00  0.00            
ATOM   1975  HG2 GLU   137     114.010 120.920  57.954  1.00  0.00            
ATOM   1976  CD  GLU   137     114.679 120.989  60.034  1.00  0.00            
ATOM   1977  OE1 GLU   137     115.662 121.665  59.814  1.00  0.00            
ATOM   1978  OE2 GLU   137     114.562 120.306  61.116  1.00  0.00            
ATOM   1979  C   GLU   137     112.366 119.501  56.638  1.00  0.00            
ATOM   1980  O   GLU   137     112.933 118.407  56.454  1.00  0.00            
ATOM   1981  N   PRO   138     112.365 120.415  55.706  1.00  0.00            
ATOM   1982  CD  PRO   138     111.541 121.648  55.740  1.00  0.00            
ATOM   1983  HD1 PRO   138     112.068 122.260  56.472  1.00  0.00            
ATOM   1984  HD2 PRO   138     110.513 121.454  56.043  1.00  0.00            
ATOM   1985  CG  PRO   138     111.698 122.303  54.356  1.00  0.00            
ATOM   1986  HG1 PRO   138     111.721 123.390  54.435  1.00  0.00            
ATOM   1987  HG2 PRO   138     110.847 121.893  53.812  1.00  0.00            
ATOM   1988  CB  PRO   138     112.900 121.648  53.756  1.00  0.00            
ATOM   1989  HB1 PRO   138     113.792 122.209  54.038  1.00  0.00            
ATOM   1990  HB2 PRO   138     112.888 121.493  52.677  1.00  0.00            
ATOM   1991  CA  PRO   138     113.060 120.320  54.414  1.00  0.00            
ATOM   1992  HA  PRO   138     112.578 119.563  53.796  1.00  0.00            
ATOM   1993  C   PRO   138     114.518 119.947  54.629  1.00  0.00            
ATOM   1994  O   PRO   138     115.157 120.480  55.512  1.00  0.00            
ATOM   1995  N   GLU   139     115.181 119.083  53.825  1.00  0.00            
ATOM   1996  H   GLU   139     114.513 118.597  53.244  1.00  0.00            
ATOM   1997  CA  GLU   139     116.585 119.005  53.530  1.00  0.00            
ATOM   1998  HA  GLU   139     117.056 118.603  54.427  1.00  0.00            
ATOM   1999  CB  GLU   139     116.872 118.109  52.292  1.00  0.00            
ATOM   2000  HB1 GLU   139     116.765 118.667  51.362  1.00  0.00            
ATOM   2001  HB2 GLU   139     116.096 117.352  52.177  1.00  0.00            
ATOM   2002  CG  GLU   139     118.303 117.561  52.400  1.00  0.00            
ATOM   2003  HG1 GLU   139     118.383 117.088  53.379  1.00  0.00            
ATOM   2004  HG2 GLU   139     119.127 118.271  52.352  1.00  0.00            
ATOM   2005  CD  GLU   139     118.615 116.527  51.306  1.00  0.00            
ATOM   2006  OE1 GLU   139     119.091 116.927  50.209  1.00  0.00            
ATOM   2007  OE2 GLU   139     118.450 115.330  51.632  1.00  0.00            
ATOM   2008  C   GLU   139     117.158 120.385  53.325  1.00  0.00            
ATOM   2009  O   GLU   139     116.562 121.237  52.688  1.00  0.00            
ATOM   2010  N   ALA   140     118.392 120.641  53.829  1.00  0.00            
ATOM   2011  H   ALA   140     118.929 119.900  54.256  1.00  0.00            
ATOM   2012  CA  ALA   140     119.194 121.832  53.736  1.00  0.00            
ATOM   2013  HA  ALA   140     118.897 122.433  52.877  1.00  0.00            
ATOM   2014  CB  ALA   140     118.997 122.637  54.953  1.00  0.00            
ATOM   2015  HB1 ALA   140     119.243 122.149  55.896  1.00  0.00            
ATOM   2016  HB2 ALA   140     119.509 123.598  54.899  1.00  0.00            
ATOM   2017  HB3 ALA   140     117.956 122.953  55.015  1.00  0.00            
ATOM   2018  C   ALA   140     120.672 121.436  53.519  1.00  0.00            
ATOM   2019  OC1 ALA   140     121.412 122.282  53.053  1.00  0.00            
ATOM   2020  OC2 ALA   140     121.131 120.361  53.950  1.00  0.00            
TER
ENDMDL
