# Supplementary material for: Impact of Phosphorylation on the Physiological Form of Human alpha-Synuclein in Aqueous Solution
Source: J Chem Inf Model. 2024 Oct 28;64(21):8215–26. doi: 10.1021/acs.jcim.4c01172 (PMC11558680; doi:10.1021/acs.jcim.4c01172)
Supplement: Supplementary file 2 — ci4c01172_si_003.zip [file ci4c01172_si_003.zip › AS/AS_22.pdb]

REMARK    GENERATED BY TRJCONV
TITLE     MDANALYSIS FRAME 0: Created by PDBWriter in water
REMARK    THIS IS A SIMULATION BOX
CRYST1  137.472  137.472  140.612  60.74  60.74  90.00 P 1           1
MODEL        1
ATOM      1  CH3 ACE     0     106.947  94.194  44.823  1.00  0.00            
ATOM      2 HH31 ACE     0     106.125  94.159  45.537  1.00  0.00            
ATOM      3 HH32 ACE     0     106.812  93.418  44.069  1.00  0.00            
ATOM      4 HH33 ACE     0     107.839  94.052  45.434  1.00  0.00            
ATOM      5  C   ACE     0     107.097  95.556  44.142  1.00  0.00            
ATOM      6  O   ACE     0     108.197  96.062  43.905  1.00  0.00            
ATOM      7  N   MET     1     105.982  96.094  43.720  1.00  0.00            
ATOM      8  H   MET     1     105.156  95.526  43.844  1.00  0.00            
ATOM      9  CA  MET     1     105.796  97.321  42.904  1.00  0.00            
ATOM     10  HA  MET     1     106.281  97.229  41.932  1.00  0.00            
ATOM     11  CB  MET     1     104.306  97.680  42.684  1.00  0.00            
ATOM     12  HB1 MET     1     104.173  98.732  42.433  1.00  0.00            
ATOM     13  HB2 MET     1     103.747  97.506  43.604  1.00  0.00            
ATOM     14  CG  MET     1     103.796  96.819  41.499  1.00  0.00            
ATOM     15  HG1 MET     1     102.719  96.985  41.464  1.00  0.00            
ATOM     16  HG2 MET     1     103.951  95.756  41.680  1.00  0.00            
ATOM     17  SD  MET     1     104.436  97.178  39.805  1.00  0.00            
ATOM     18  CE  MET     1     103.779  98.817  39.600  1.00  0.00            
ATOM     19  HE1 MET     1     103.976  99.086  38.563  1.00  0.00            
ATOM     20  HE2 MET     1     102.708  98.914  39.776  1.00  0.00            
ATOM     21  HE3 MET     1     104.178  99.587  40.262  1.00  0.00            
ATOM     22  C   MET     1     106.477  98.502  43.514  1.00  0.00            
ATOM     23  O   MET     1     106.993  99.353  42.757  1.00  0.00            
ATOM     24  N   ASP     2     106.470  98.588  44.918  1.00  0.00            
ATOM     25  H   ASP     2     106.233  97.705  45.347  1.00  0.00            
ATOM     26  CA  ASP     2     107.077  99.649  45.706  1.00  0.00            
ATOM     27  HA  ASP     2     106.636 100.599  45.403  1.00  0.00            
ATOM     28  CB  ASP     2     106.706  99.491  47.205  1.00  0.00            
ATOM     29  HB1 ASP     2     105.669  99.824  47.261  1.00  0.00            
ATOM     30  HB2 ASP     2     107.396 100.108  47.780  1.00  0.00            
ATOM     31  CG  ASP     2     106.816  98.053  47.728  1.00  0.00            
ATOM     32  OD1 ASP     2     106.485  97.933  48.962  1.00  0.00            
ATOM     33  OD2 ASP     2     107.260  97.132  47.055  1.00  0.00            
ATOM     34  C   ASP     2     108.574  99.705  45.475  1.00  0.00            
ATOM     35  O   ASP     2     109.031 100.768  45.004  1.00  0.00            
ATOM     36  N   VAL     3     109.251  98.554  45.651  1.00  0.00            
ATOM     37  H   VAL     3     108.676  97.791  45.979  1.00  0.00            
ATOM     38  CA  VAL     3     110.713  98.415  45.381  1.00  0.00            
ATOM     39  HA  VAL     3     111.210  99.293  45.796  1.00  0.00            
ATOM     40  CB  VAL     3     111.249  97.141  46.023  1.00  0.00            
ATOM     41  HB  VAL     3     112.284  96.940  45.745  1.00  0.00            
ATOM     42  CG1 VAL     3     111.370  97.390  47.472  1.00  0.00            
ATOM     43 HG11 VAL     3     111.896  96.613  48.026  1.00  0.00            
ATOM     44 HG12 VAL     3     111.973  98.287  47.618  1.00  0.00            
ATOM     45 HG13 VAL     3     110.379  97.545  47.899  1.00  0.00            
ATOM     46  CG2 VAL     3     110.428  95.756  45.913  1.00  0.00            
ATOM     47 HG21 VAL     3     109.545  95.939  46.526  1.00  0.00            
ATOM     48 HG22 VAL     3     110.313  95.446  44.875  1.00  0.00            
ATOM     49 HG23 VAL     3     110.926  94.950  46.452  1.00  0.00            
ATOM     50  C   VAL     3     111.013  98.576  43.850  1.00  0.00            
ATOM     51  O   VAL     3     111.962  99.320  43.663  1.00  0.00            
ATOM     52  N   PHE     4     110.230  98.017  42.925  1.00  0.00            
ATOM     53  H   PHE     4     109.567  97.338  43.271  1.00  0.00            
ATOM     54  CA  PHE     4     110.398  98.284  41.496  1.00  0.00            
ATOM     55  HA  PHE     4     111.405  97.926  41.285  1.00  0.00            
ATOM     56  CB  PHE     4     109.401  97.488  40.691  1.00  0.00            
ATOM     57  HB1 PHE     4     108.393  97.695  41.050  1.00  0.00            
ATOM     58  HB2 PHE     4     109.679  96.462  40.934  1.00  0.00            
ATOM     59  CG  PHE     4     109.393  97.658  39.167  1.00  0.00            
ATOM     60  CD1 PHE     4     108.307  98.181  38.542  1.00  0.00            
ATOM     61  HD1 PHE     4     107.438  98.432  39.131  1.00  0.00            
ATOM     62  CE1 PHE     4     108.221  98.327  37.140  1.00  0.00            
ATOM     63  HE1 PHE     4     107.296  98.644  36.681  1.00  0.00            
ATOM     64  CZ  PHE     4     109.346  98.033  36.387  1.00  0.00            
ATOM     65  HZ  PHE     4     109.366  98.113  35.310  1.00  0.00            
ATOM     66  CE2 PHE     4     110.433  97.543  37.080  1.00  0.00            
ATOM     67  HE2 PHE     4     111.310  97.291  36.502  1.00  0.00            
ATOM     68  CD2 PHE     4     110.518  97.294  38.445  1.00  0.00            
ATOM     69  HD2 PHE     4     111.357  96.883  38.987  1.00  0.00            
ATOM     70  C   PHE     4     110.467  99.801  41.182  1.00  0.00            
ATOM     71  O   PHE     4     111.414 100.198  40.495  1.00  0.00            
ATOM     72  N   MET     5     109.457 100.629  41.584  1.00  0.00            
ATOM     73  H   MET     5     108.630 100.206  41.981  1.00  0.00            
ATOM     74  CA  MET     5     109.504 102.092  41.465  1.00  0.00            
ATOM     75  HA  MET     5     109.751 102.349  40.435  1.00  0.00            
ATOM     76  CB  MET     5     108.136 102.711  41.579  1.00  0.00            
ATOM     77  HB1 MET     5     107.523 102.176  40.855  1.00  0.00            
ATOM     78  HB2 MET     5     108.178 103.755  41.269  1.00  0.00            
ATOM     79  CG  MET     5     107.491 102.616  42.960  1.00  0.00            
ATOM     80  HG1 MET     5     108.189 103.176  43.582  1.00  0.00            
ATOM     81  HG2 MET     5     107.529 101.609  43.376  1.00  0.00            
ATOM     82  SD  MET     5     105.946 103.488  43.225  1.00  0.00            
ATOM     83  CE  MET     5     104.923 102.344  42.204  1.00  0.00            
ATOM     84  HE1 MET     5     105.184 101.306  42.410  1.00  0.00            
ATOM     85  HE2 MET     5     103.846 102.463  42.321  1.00  0.00            
ATOM     86  HE3 MET     5     105.085 102.476  41.134  1.00  0.00            
ATOM     87  C   MET     5     110.610 102.845  42.203  1.00  0.00            
ATOM     88  O   MET     5     111.068 103.891  41.804  1.00  0.00            
ATOM     89  N   LYS     6     110.978 102.387  43.349  1.00  0.00            
ATOM     90  H   LYS     6     110.492 101.569  43.688  1.00  0.00            
ATOM     91  CA  LYS     6     112.203 102.870  44.042  1.00  0.00            
ATOM     92  HA  LYS     6     112.206 103.943  44.234  1.00  0.00            
ATOM     93  CB  LYS     6     112.376 102.158  45.439  1.00  0.00            
ATOM     94  HB1 LYS     6     113.305 102.495  45.899  1.00  0.00            
ATOM     95  HB2 LYS     6     112.302 101.071  45.427  1.00  0.00            
ATOM     96  CG  LYS     6     111.238 102.757  46.319  1.00  0.00            
ATOM     97  HG1 LYS     6     110.189 102.601  46.068  1.00  0.00            
ATOM     98  HG2 LYS     6     111.369 103.838  46.269  1.00  0.00            
ATOM     99  CD  LYS     6     111.397 102.237  47.792  1.00  0.00            
ATOM    100  HD1 LYS     6     112.407 102.467  48.132  1.00  0.00            
ATOM    101  HD2 LYS     6     111.172 101.172  47.847  1.00  0.00            
ATOM    102  CE  LYS     6     110.403 102.988  48.698  1.00  0.00            
ATOM    103  HE1 LYS     6     109.412 102.944  48.246  1.00  0.00            
ATOM    104  HE2 LYS     6     110.661 104.028  48.897  1.00  0.00            
ATOM    105  NZ  LYS     6     110.365 102.240  49.919  1.00  0.00            
ATOM    106  HZ1 LYS     6     111.135 102.433  50.544  1.00  0.00            
ATOM    107  HZ2 LYS     6     109.514 102.483  50.406  1.00  0.00            
ATOM    108  HZ3 LYS     6     110.294 101.244  49.766  1.00  0.00            
ATOM    109  C   LYS     6     113.549 102.704  43.213  1.00  0.00            
ATOM    110  O   LYS     6     114.339 103.613  43.020  1.00  0.00            
ATOM    111  N   GLY     7     113.763 101.520  42.700  1.00  0.00            
ATOM    112  H   GLY     7     113.271 100.707  43.043  1.00  0.00            
ATOM    113  CA  GLY     7     114.999 101.221  41.885  1.00  0.00            
ATOM    114  HA1 GLY     7     115.121 100.138  41.846  1.00  0.00            
ATOM    115  HA2 GLY     7     115.770 101.836  42.349  1.00  0.00            
ATOM    116  C   GLY     7     114.839 101.673  40.446  1.00  0.00            
ATOM    117  O   GLY     7     115.805 101.581  39.692  1.00  0.00            
ATOM    118  N   LEU     8     113.696 102.331  40.058  1.00  0.00            
ATOM    119  H   LEU     8     112.898 102.415  40.672  1.00  0.00            
ATOM    120  CA  LEU     8     113.568 103.189  38.895  1.00  0.00            
ATOM    121  HA  LEU     8     114.240 102.812  38.124  1.00  0.00            
ATOM    122  CB  LEU     8     112.114 103.104  38.344  1.00  0.00            
ATOM    123  HB1 LEU     8     111.829 103.993  37.782  1.00  0.00            
ATOM    124  HB2 LEU     8     111.439 102.977  39.190  1.00  0.00            
ATOM    125  CG  LEU     8     111.778 101.957  37.441  1.00  0.00            
ATOM    126  HG  LEU     8     111.899 101.049  38.030  1.00  0.00            
ATOM    127  CD1 LEU     8     110.281 101.934  36.986  1.00  0.00            
ATOM    128 HD11 LEU     8     109.680 101.894  37.895  1.00  0.00            
ATOM    129 HD12 LEU     8     110.087 102.898  36.518  1.00  0.00            
ATOM    130 HD13 LEU     8     110.113 101.090  36.317  1.00  0.00            
ATOM    131  CD2 LEU     8     112.732 102.028  36.204  1.00  0.00            
ATOM    132 HD21 LEU     8     113.761 101.928  36.550  1.00  0.00            
ATOM    133 HD22 LEU     8     112.486 101.170  35.577  1.00  0.00            
ATOM    134 HD23 LEU     8     112.537 102.939  35.638  1.00  0.00            
ATOM    135  C   LEU     8     114.067 104.656  39.103  1.00  0.00            
ATOM    136  O   LEU     8     114.334 105.355  38.115  1.00  0.00            
ATOM    137  N   SER     9     114.244 105.188  40.338  1.00  0.00            
ATOM    138  H   SER     9     114.393 104.609  41.152  1.00  0.00            
ATOM    139  CA  SER     9     114.524 106.642  40.594  1.00  0.00            
ATOM    140  HA  SER     9     114.771 107.065  39.620  1.00  0.00            
ATOM    141  CB  SER     9     113.213 107.251  41.068  1.00  0.00            
ATOM    142  HB1 SER     9     112.383 107.057  40.389  1.00  0.00            
ATOM    143  HB2 SER     9     113.252 108.336  41.158  1.00  0.00            
ATOM    144  OG  SER     9     112.924 106.876  42.404  1.00  0.00            
ATOM    145  HG  SER     9     111.973 106.779  42.492  1.00  0.00            
ATOM    146  C   SER     9     115.733 107.017  41.602  1.00  0.00            
ATOM    147  O   SER     9     116.481 107.944  41.298  1.00  0.00            
ATOM    148  N   LYS    10     115.873 106.296  42.735  1.00  0.00            
ATOM    149  H   LYS    10     115.093 105.701  42.979  1.00  0.00            
ATOM    150  CA  LYS    10     116.786 106.687  43.775  1.00  0.00            
ATOM    151  HA  LYS    10     117.667 107.071  43.263  1.00  0.00            
ATOM    152  CB  LYS    10     116.156 107.819  44.634  1.00  0.00            
ATOM    153  HB1 LYS    10     115.783 107.431  45.582  1.00  0.00            
ATOM    154  HB2 LYS    10     115.402 108.321  44.027  1.00  0.00            
ATOM    155  CG  LYS    10     117.194 108.937  44.966  1.00  0.00            
ATOM    156  HG1 LYS    10     117.870 108.444  45.665  1.00  0.00            
ATOM    157  HG2 LYS    10     116.737 109.724  45.566  1.00  0.00            
ATOM    158  CD  LYS    10     118.046 109.459  43.843  1.00  0.00            
ATOM    159  HD1 LYS    10     118.393 108.557  43.339  1.00  0.00            
ATOM    160  HD2 LYS    10     118.938 109.936  44.248  1.00  0.00            
ATOM    161  CE  LYS    10     117.334 110.485  43.026  1.00  0.00            
ATOM    162  HE1 LYS    10     116.887 111.112  43.798  1.00  0.00            
ATOM    163  HE2 LYS    10     116.482 110.150  42.434  1.00  0.00            
ATOM    164  NZ  LYS    10     118.284 111.188  42.219  1.00  0.00            
ATOM    165  HZ1 LYS    10     117.887 111.913  41.639  1.00  0.00            
ATOM    166  HZ2 LYS    10     119.059 111.557  42.751  1.00  0.00            
ATOM    167  HZ3 LYS    10     118.730 110.596  41.533  1.00  0.00            
ATOM    168  C   LYS    10     117.163 105.520  44.696  1.00  0.00            
ATOM    169  O   LYS    10     117.670 105.700  45.810  1.00  0.00            
ATOM    170  N   ALA    11     117.040 104.273  44.299  1.00  0.00            
ATOM    171  H   ALA    11     116.543 104.063  43.445  1.00  0.00            
ATOM    172  CA  ALA    11     117.561 103.112  45.083  1.00  0.00            
ATOM    173  HA  ALA    11     118.330 103.503  45.749  1.00  0.00            
ATOM    174  CB  ALA    11     116.418 102.497  45.867  1.00  0.00            
ATOM    175  HB1 ALA    11     116.752 101.618  46.418  1.00  0.00            
ATOM    176  HB2 ALA    11     116.037 103.162  46.643  1.00  0.00            
ATOM    177  HB3 ALA    11     115.656 102.110  45.190  1.00  0.00            
ATOM    178  C   ALA    11     118.313 102.100  44.253  1.00  0.00            
ATOM    179  O   ALA    11     118.002 101.955  43.078  1.00  0.00            
ATOM    180  N   LYS    12     119.298 101.412  44.864  1.00  0.00            
ATOM    181  H   LYS    12     119.500 101.590  45.838  1.00  0.00            
ATOM    182  CA  LYS    12     120.220 100.510  44.135  1.00  0.00            
ATOM    183  HA  LYS    12     120.644 101.108  43.327  1.00  0.00            
ATOM    184  CB  LYS    12     121.244 100.031  45.120  1.00  0.00            
ATOM    185  HB1 LYS    12     120.797  99.399  45.888  1.00  0.00            
ATOM    186  HB2 LYS    12     121.794 100.855  45.574  1.00  0.00            
ATOM    187  CG  LYS    12     122.293  99.114  44.402  1.00  0.00            
ATOM    188  HG1 LYS    12     122.579  99.537  43.439  1.00  0.00            
ATOM    189  HG2 LYS    12     121.835  98.149  44.188  1.00  0.00            
ATOM    190  CD  LYS    12     123.525  98.815  45.232  1.00  0.00            
ATOM    191  HD1 LYS    12     123.719  99.695  45.846  1.00  0.00            
ATOM    192  HD2 LYS    12     124.406  98.492  44.678  1.00  0.00            
ATOM    193  CE  LYS    12     123.339  97.671  46.185  1.00  0.00            
ATOM    194  HE1 LYS    12     123.246  96.721  45.658  1.00  0.00            
ATOM    195  HE2 LYS    12     122.418  97.848  46.740  1.00  0.00            
ATOM    196  NZ  LYS    12     124.445  97.643  47.218  1.00  0.00            
ATOM    197  HZ1 LYS    12     124.403  98.480  47.781  1.00  0.00            
ATOM    198  HZ2 LYS    12     124.310  96.840  47.816  1.00  0.00            
ATOM    199  HZ3 LYS    12     125.378  97.581  46.835  1.00  0.00            
ATOM    200  C   LYS    12     119.491  99.273  43.445  1.00  0.00            
ATOM    201  O   LYS    12     119.677  99.012  42.274  1.00  0.00            
ATOM    202  N   GLU    13     118.545  98.693  44.130  1.00  0.00            
ATOM    203  H   GLU    13     118.358  99.104  45.033  1.00  0.00            
ATOM    204  CA  GLU    13     117.682  97.647  43.561  1.00  0.00            
ATOM    205  HA  GLU    13     118.061  97.481  42.552  1.00  0.00            
ATOM    206  CB  GLU    13     117.821  96.349  44.372  1.00  0.00            
ATOM    207  HB1 GLU    13     117.260  95.527  43.926  1.00  0.00            
ATOM    208  HB2 GLU    13     117.382  96.520  45.355  1.00  0.00            
ATOM    209  CG  GLU    13     119.241  95.791  44.564  1.00  0.00            
ATOM    210  HG1 GLU    13     119.896  96.554  44.986  1.00  0.00            
ATOM    211  HG2 GLU    13     119.623  95.445  43.604  1.00  0.00            
ATOM    212  CD  GLU    13     119.315  94.564  45.416  1.00  0.00            
ATOM    213  OE1 GLU    13     120.424  94.060  45.714  1.00  0.00            
ATOM    214  OE2 GLU    13     118.296  93.901  45.658  1.00  0.00            
ATOM    215  C   GLU    13     116.176  98.118  43.514  1.00  0.00            
ATOM    216  O   GLU    13     115.653  99.051  44.203  1.00  0.00            
ATOM    217  N   GLY    14     115.471  97.167  42.932  1.00  0.00            
ATOM    218  H   GLY    14     115.887  96.425  42.386  1.00  0.00            
ATOM    219  CA  GLY    14     114.030  96.971  43.123  1.00  0.00            
ATOM    220  HA1 GLY    14     113.614  97.966  43.283  1.00  0.00            
ATOM    221  HA2 GLY    14     113.810  96.335  43.981  1.00  0.00            
ATOM    222  C   GLY    14     113.399  96.219  41.954  1.00  0.00            
ATOM    223  O   GLY    14     113.315  96.800  40.869  1.00  0.00            
ATOM    224  N   VAL    15     112.887  95.006  42.132  1.00  0.00            
ATOM    225  H   VAL    15     113.001  94.632  43.063  1.00  0.00            
ATOM    226  CA  VAL    15     112.048  94.182  41.235  1.00  0.00            
ATOM    227  HA  VAL    15     111.841  94.790  40.354  1.00  0.00            
ATOM    228  CB  VAL    15     112.839  93.047  40.562  1.00  0.00            
ATOM    229  HB  VAL    15     112.108  92.323  40.200  1.00  0.00            
ATOM    230  CG1 VAL    15     113.721  93.451  39.324  1.00  0.00            
ATOM    231 HG11 VAL    15     113.070  93.896  38.572  1.00  0.00            
ATOM    232 HG12 VAL    15     114.474  94.213  39.523  1.00  0.00            
ATOM    233 HG13 VAL    15     114.244  92.595  38.895  1.00  0.00            
ATOM    234  CG2 VAL    15     113.698  92.303  41.610  1.00  0.00            
ATOM    235 HG21 VAL    15     114.024  91.324  41.259  1.00  0.00            
ATOM    236 HG22 VAL    15     114.624  92.870  41.705  1.00  0.00            
ATOM    237 HG23 VAL    15     113.150  92.142  42.538  1.00  0.00            
ATOM    238  C   VAL    15     110.724  93.690  41.834  1.00  0.00            
ATOM    239  O   VAL    15     110.703  93.326  43.004  1.00  0.00            
ATOM    240  N   VAL    16     109.618  93.612  41.114  1.00  0.00            
ATOM    241  H   VAL    16     109.596  93.890  40.143  1.00  0.00            
ATOM    242  CA  VAL    16     108.346  93.029  41.694  1.00  0.00            
ATOM    243  HA  VAL    16     108.088  93.655  42.548  1.00  0.00            
ATOM    244  CB  VAL    16     107.195  93.022  40.595  1.00  0.00            
ATOM    245  HB  VAL    16     107.447  92.480  39.684  1.00  0.00            
ATOM    246  CG1 VAL    16     105.868  92.483  41.159  1.00  0.00            
ATOM    247 HG11 VAL    16     105.912  91.394  41.130  1.00  0.00            
ATOM    248 HG12 VAL    16     105.719  92.867  42.168  1.00  0.00            
ATOM    249 HG13 VAL    16     105.010  92.782  40.557  1.00  0.00            
ATOM    250  CG2 VAL    16     106.921  94.501  40.152  1.00  0.00            
ATOM    251 HG21 VAL    16     106.178  94.648  39.369  1.00  0.00            
ATOM    252 HG22 VAL    16     106.597  95.135  40.976  1.00  0.00            
ATOM    253 HG23 VAL    16     107.736  95.018  39.645  1.00  0.00            
ATOM    254  C   VAL    16     108.564  91.556  42.187  1.00  0.00            
ATOM    255  O   VAL    16     108.110  91.163  43.256  1.00  0.00            
ATOM    256  N   ALA    17     109.281  90.706  41.443  1.00  0.00            
ATOM    257  H   ALA    17     109.465  91.040  40.508  1.00  0.00            
ATOM    258  CA  ALA    17     109.828  89.456  41.928  1.00  0.00            
ATOM    259  HA  ALA    17     109.697  89.430  43.009  1.00  0.00            
ATOM    260  CB  ALA    17     109.023  88.291  41.367  1.00  0.00            
ATOM    261  HB1 ALA    17     108.855  88.249  40.291  1.00  0.00            
ATOM    262  HB2 ALA    17     109.535  87.373  41.654  1.00  0.00            
ATOM    263  HB3 ALA    17     108.105  88.230  41.950  1.00  0.00            
ATOM    264  C   ALA    17     111.398  89.363  41.705  1.00  0.00            
ATOM    265  O   ALA    17     111.921  89.349  40.619  1.00  0.00            
ATOM    266  N   ALA    18     112.067  89.504  42.849  1.00  0.00            
ATOM    267  H   ALA    18     111.567  89.759  43.688  1.00  0.00            
ATOM    268  CA  ALA    18     113.493  89.354  42.976  1.00  0.00            
ATOM    269  HA  ALA    18     113.968  90.121  42.365  1.00  0.00            
ATOM    270  CB  ALA    18     113.885  89.537  44.456  1.00  0.00            
ATOM    271  HB1 ALA    18     113.453  90.462  44.839  1.00  0.00            
ATOM    272  HB2 ALA    18     113.430  88.697  44.980  1.00  0.00            
ATOM    273  HB3 ALA    18     114.962  89.472  44.607  1.00  0.00            
ATOM    274  C   ALA    18     114.057  88.039  42.416  1.00  0.00            
ATOM    275  O   ALA    18     113.285  87.057  42.441  1.00  0.00            
ATOM    276  N   ALA    19     115.279  88.016  41.910  1.00  0.00            
ATOM    277  H   ALA    19     115.761  88.899  42.000  1.00  0.00            
ATOM    278  CA  ALA    19     115.943  86.947  41.209  1.00  0.00            
ATOM    279  HA  ALA    19     115.539  86.838  40.203  1.00  0.00            
ATOM    280  CB  ALA    19     117.424  87.365  41.158  1.00  0.00            
ATOM    281  HB1 ALA    19     117.446  88.286  40.575  1.00  0.00            
ATOM    282  HB2 ALA    19     117.751  87.566  42.178  1.00  0.00            
ATOM    283  HB3 ALA    19     117.987  86.553  40.697  1.00  0.00            
ATOM    284  C   ALA    19     115.701  85.501  41.813  1.00  0.00            
ATOM    285  O   ALA    19     115.543  84.551  41.076  1.00  0.00            
ATOM    286  N   GLU    20     115.707  85.431  43.131  1.00  0.00            
ATOM    287  H   GLU    20     115.993  86.208  43.709  1.00  0.00            
ATOM    288  CA  GLU    20     115.606  84.151  43.782  1.00  0.00            
ATOM    289  HA  GLU    20     115.122  83.523  43.034  1.00  0.00            
ATOM    290  CB  GLU    20     117.021  83.552  44.165  1.00  0.00            
ATOM    291  HB1 GLU    20     116.883  82.559  44.594  1.00  0.00            
ATOM    292  HB2 GLU    20     117.448  84.223  44.910  1.00  0.00            
ATOM    293  CG  GLU    20     118.079  83.516  43.075  1.00  0.00            
ATOM    294  HG1 GLU    20     118.998  83.148  43.531  1.00  0.00            
ATOM    295  HG2 GLU    20     118.222  84.517  42.669  1.00  0.00            
ATOM    296  CD  GLU    20     117.802  82.412  42.064  1.00  0.00            
ATOM    297  OE1 GLU    20     118.557  82.428  41.052  1.00  0.00            
ATOM    298  OE2 GLU    20     116.894  81.554  42.310  1.00  0.00            
ATOM    299  C   GLU    20     114.674  84.267  44.993  1.00  0.00            
ATOM    300  O   GLU    20     114.538  85.370  45.532  1.00  0.00            
ATOM    301  N   LYS    21     114.217  83.116  45.491  1.00  0.00            
ATOM    302  H   LYS    21     114.474  82.352  44.883  1.00  0.00            
ATOM    303  CA  LYS    21     113.299  82.928  46.658  1.00  0.00            
ATOM    304  HA  LYS    21     112.321  83.316  46.373  1.00  0.00            
ATOM    305  CB  LYS    21     113.305  81.386  46.931  1.00  0.00            
ATOM    306  HB1 LYS    21     114.155  81.174  47.580  1.00  0.00            
ATOM    307  HB2 LYS    21     113.389  80.850  45.986  1.00  0.00            
ATOM    308  CG  LYS    21     111.974  80.893  47.476  1.00  0.00            
ATOM    309  HG1 LYS    21     111.818  81.535  48.343  1.00  0.00            
ATOM    310  HG2 LYS    21     112.034  79.845  47.770  1.00  0.00            
ATOM    311  CD  LYS    21     110.757  81.067  46.558  1.00  0.00            
ATOM    312  HD1 LYS    21     111.009  80.495  45.665  1.00  0.00            
ATOM    313  HD2 LYS    21     110.626  82.114  46.286  1.00  0.00            
ATOM    314  CE  LYS    21     109.597  80.525  47.159  1.00  0.00            
ATOM    315  HE1 LYS    21     109.303  81.175  47.983  1.00  0.00            
ATOM    316  HE2 LYS    21     109.797  79.524  47.539  1.00  0.00            
ATOM    317  NZ  LYS    21     108.521  80.489  46.136  1.00  0.00            
ATOM    318  HZ1 LYS    21     107.692  80.000  46.441  1.00  0.00            
ATOM    319  HZ2 LYS    21     108.248  81.428  45.884  1.00  0.00            
ATOM    320  HZ3 LYS    21     108.872  80.064  45.290  1.00  0.00            
ATOM    321  C   LYS    21     113.554  83.669  48.007  1.00  0.00            
ATOM    322  O   LYS    21     112.694  84.288  48.599  1.00  0.00            
ATOM    323  N   THR    22     114.806  83.605  48.438  1.00  0.00            
ATOM    324  H   THR    22     115.579  83.170  47.954  1.00  0.00            
ATOM    325  CA  THR    22     115.198  84.222  49.721  1.00  0.00            
ATOM    326  HA  THR    22     114.576  83.938  50.570  1.00  0.00            
ATOM    327  CB  THR    22     116.647  83.914  50.024  1.00  0.00            
ATOM    328  HB  THR    22     117.264  84.368  49.248  1.00  0.00            
ATOM    329  CG2 THR    22     117.228  84.339  51.350  1.00  0.00            
ATOM    330 HG21 THR    22     117.894  83.603  51.801  1.00  0.00            
ATOM    331 HG22 THR    22     117.763  85.270  51.164  1.00  0.00            
ATOM    332 HG23 THR    22     116.384  84.477  52.026  1.00  0.00            
ATOM    333  OG1 THR    22     116.774  82.497  50.027  1.00  0.00            
ATOM    334  HG1 THR    22     116.272  82.191  50.785  1.00  0.00            
ATOM    335  C   THR    22     115.103  85.757  49.722  1.00  0.00            
ATOM    336  O   THR    22     114.744  86.353  50.738  1.00  0.00            
ATOM    337  N   LYS    23     115.444  86.462  48.645  1.00  0.00            
ATOM    338  H   LYS    23     115.984  85.986  47.935  1.00  0.00            
ATOM    339  CA  LYS    23     115.166  87.895  48.589  1.00  0.00            
ATOM    340  HA  LYS    23     115.217  88.221  49.628  1.00  0.00            
ATOM    341  CB  LYS    23     116.220  88.788  47.868  1.00  0.00            
ATOM    342  HB1 LYS    23     115.745  89.763  47.762  1.00  0.00            
ATOM    343  HB2 LYS    23     116.535  88.332  46.930  1.00  0.00            
ATOM    344  CG  LYS    23     117.462  89.052  48.792  1.00  0.00            
ATOM    345  HG1 LYS    23     117.861  88.074  49.062  1.00  0.00            
ATOM    346  HG2 LYS    23     117.268  89.718  49.632  1.00  0.00            
ATOM    347  CD  LYS    23     118.620  89.667  47.989  1.00  0.00            
ATOM    348  HD1 LYS    23     118.637  88.990  47.135  1.00  0.00            
ATOM    349  HD2 LYS    23     119.551  89.622  48.554  1.00  0.00            
ATOM    350  CE  LYS    23     118.311  91.103  47.525  1.00  0.00            
ATOM    351  HE1 LYS    23     118.472  91.832  48.319  1.00  0.00            
ATOM    352  HE2 LYS    23     117.313  91.057  47.090  1.00  0.00            
ATOM    353  NZ  LYS    23     119.323  91.502  46.568  1.00  0.00            
ATOM    354  HZ1 LYS    23     119.297  92.474  46.297  1.00  0.00            
ATOM    355  HZ2 LYS    23     120.253  91.221  46.847  1.00  0.00            
ATOM    356  HZ3 LYS    23     119.150  91.054  45.680  1.00  0.00            
ATOM    357  C   LYS    23     113.718  88.237  48.203  1.00  0.00            
ATOM    358  O   LYS    23     113.384  89.401  48.325  1.00  0.00            
ATOM    359  N   GLN    24     112.832  87.364  47.737  1.00  0.00            
ATOM    360  H   GLN    24     113.156  86.419  47.586  1.00  0.00            
ATOM    361  CA  GLN    24     111.533  87.678  47.067  1.00  0.00            
ATOM    362  HA  GLN    24     111.747  88.550  46.449  1.00  0.00            
ATOM    363  CB  GLN    24     111.319  86.485  46.020  1.00  0.00            
ATOM    364  HB1 GLN    24     111.060  85.615  46.624  1.00  0.00            
ATOM    365  HB2 GLN    24     112.248  86.359  45.463  1.00  0.00            
ATOM    366  CG  GLN    24     110.234  86.809  45.059  1.00  0.00            
ATOM    367  HG1 GLN    24     110.602  87.592  44.396  1.00  0.00            
ATOM    368  HG2 GLN    24     109.343  87.155  45.584  1.00  0.00            
ATOM    369  CD  GLN    24     109.915  85.683  44.144  1.00  0.00            
ATOM    370  OE1 GLN    24     108.886  85.049  44.274  1.00  0.00            
ATOM    371  NE2 GLN    24     110.840  85.373  43.168  1.00  0.00            
ATOM    372 HE21 GLN    24     111.708  85.883  43.082  1.00  0.00            
ATOM    373 HE22 GLN    24     110.562  84.631  42.542  1.00  0.00            
ATOM    374  C   GLN    24     110.387  88.034  48.016  1.00  0.00            
ATOM    375  O   GLN    24     109.515  87.173  48.288  1.00  0.00            
ATOM    376  N   GLY    25     110.367  89.246  48.654  1.00  0.00            
ATOM    377  H   GLY    25     111.102  89.899  48.423  1.00  0.00            
ATOM    378  CA  GLY    25     109.316  89.793  49.550  1.00  0.00            
ATOM    379  HA1 GLY    25     109.565  90.821  49.814  1.00  0.00            
ATOM    380  HA2 GLY    25     109.421  89.251  50.489  1.00  0.00            
ATOM    381  C   GLY    25     107.829  89.742  49.129  1.00  0.00            
ATOM    382  O   GLY    25     106.937  89.926  50.007  1.00  0.00            
ATOM    383  N   VAL    26     107.598  89.676  47.835  1.00  0.00            
ATOM    384  H   VAL    26     108.412  89.555  47.249  1.00  0.00            
ATOM    385  CA  VAL    26     106.270  89.222  47.309  1.00  0.00            
ATOM    386  HA  VAL    26     105.703  88.774  48.125  1.00  0.00            
ATOM    387  CB  VAL    26     105.356  90.314  46.733  1.00  0.00            
ATOM    388  HB  VAL    26     105.871  90.879  45.956  1.00  0.00            
ATOM    389  CG1 VAL    26     104.065  89.777  46.132  1.00  0.00            
ATOM    390 HG11 VAL    26     103.374  89.267  46.802  1.00  0.00            
ATOM    391 HG12 VAL    26     103.431  90.617  45.846  1.00  0.00            
ATOM    392 HG13 VAL    26     104.156  89.121  45.266  1.00  0.00            
ATOM    393  CG2 VAL    26     104.973  91.355  47.787  1.00  0.00            
ATOM    394 HG21 VAL    26     105.863  91.952  47.985  1.00  0.00            
ATOM    395 HG22 VAL    26     104.240  92.083  47.439  1.00  0.00            
ATOM    396 HG23 VAL    26     104.636  90.946  48.739  1.00  0.00            
ATOM    397  C   VAL    26     106.535  88.089  46.248  1.00  0.00            
ATOM    398  O   VAL    26     107.098  88.399  45.188  1.00  0.00            
ATOM    399  N   ALA    27     105.932  86.911  46.497  1.00  0.00            
ATOM    400  H   ALA    27     105.495  86.927  47.407  1.00  0.00            
ATOM    401  CA  ALA    27     105.820  85.819  45.636  1.00  0.00            
ATOM    402  HA  ALA    27     106.744  85.258  45.503  1.00  0.00            
ATOM    403  CB  ALA    27     104.793  84.895  46.266  1.00  0.00            
ATOM    404  HB1 ALA    27     103.801  85.338  46.349  1.00  0.00            
ATOM    405  HB2 ALA    27     104.726  84.006  45.639  1.00  0.00            
ATOM    406  HB3 ALA    27     105.139  84.685  47.278  1.00  0.00            
ATOM    407  C   ALA    27     105.256  86.235  44.154  1.00  0.00            
ATOM    408  O   ALA    27     104.216  86.821  43.970  1.00  0.00            
ATOM    409  N   GLU    28     106.009  85.837  43.139  1.00  0.00            
ATOM    410  H   GLU    28     106.898  85.470  43.445  1.00  0.00            
ATOM    411  CA  GLU    28     105.788  86.121  41.721  1.00  0.00            
ATOM    412  HA  GLU    28     106.029  87.170  41.551  1.00  0.00            
ATOM    413  CB  GLU    28     106.777  85.258  40.939  1.00  0.00            
ATOM    414  HB1 GLU    28     106.640  84.185  41.069  1.00  0.00            
ATOM    415  HB2 GLU    28     107.811  85.473  41.209  1.00  0.00            
ATOM    416  CG  GLU    28     106.801  85.756  39.437  1.00  0.00            
ATOM    417  HG1 GLU    28     107.186  86.774  39.369  1.00  0.00            
ATOM    418  HG2 GLU    28     105.818  85.815  38.970  1.00  0.00            
ATOM    419  CD  GLU    28     107.734  84.982  38.516  1.00  0.00            
ATOM    420  OE1 GLU    28     108.512  84.086  38.878  1.00  0.00            
ATOM    421  OE2 GLU    28     107.585  85.235  37.305  1.00  0.00            
ATOM    422  C   GLU    28     104.390  85.785  41.242  1.00  0.00            
ATOM    423  O   GLU    28     103.866  86.648  40.523  1.00  0.00            
ATOM    424  N   ALA    29     103.903  84.591  41.622  1.00  0.00            
ATOM    425  H   ALA    29     104.590  84.043  42.121  1.00  0.00            
ATOM    426  CA  ALA    29     102.559  84.165  41.403  1.00  0.00            
ATOM    427  HA  ALA    29     102.457  83.769  40.393  1.00  0.00            
ATOM    428  CB  ALA    29     102.381  82.926  42.250  1.00  0.00            
ATOM    429  HB1 ALA    29     102.701  83.147  43.268  1.00  0.00            
ATOM    430  HB2 ALA    29     101.338  82.611  42.263  1.00  0.00            
ATOM    431  HB3 ALA    29     102.988  82.084  41.918  1.00  0.00            
ATOM    432  C   ALA    29     101.570  85.251  41.799  1.00  0.00            
ATOM    433  O   ALA    29     100.721  85.523  40.957  1.00  0.00            
ATOM    434  N   ALA    30     101.674  85.818  42.991  1.00  0.00            
ATOM    435  H   ALA    30     102.484  85.539  43.526  1.00  0.00            
ATOM    436  CA  ALA    30     100.810  86.957  43.473  1.00  0.00            
ATOM    437  HA  ALA    30      99.758  86.745  43.282  1.00  0.00            
ATOM    438  CB  ALA    30     101.114  87.229  44.928  1.00  0.00            
ATOM    439  HB1 ALA    30     100.310  87.829  45.355  1.00  0.00            
ATOM    440  HB2 ALA    30     101.231  86.295  45.477  1.00  0.00            
ATOM    441  HB3 ALA    30     102.014  87.823  45.085  1.00  0.00            
ATOM    442  C   ALA    30     101.065  88.298  42.619  1.00  0.00            
ATOM    443  O   ALA    30     100.144  89.061  42.429  1.00  0.00            
ATOM    444  N   GLY    31     102.247  88.478  42.088  1.00  0.00            
ATOM    445  H   GLY    31     103.016  87.880  42.355  1.00  0.00            
ATOM    446  CA  GLY    31     102.418  89.528  41.083  1.00  0.00            
ATOM    447  HA1 GLY    31     103.467  89.667  40.821  1.00  0.00            
ATOM    448  HA2 GLY    31     102.065  90.467  41.510  1.00  0.00            
ATOM    449  C   GLY    31     101.628  89.303  39.772  1.00  0.00            
ATOM    450  O   GLY    31     100.960  90.228  39.290  1.00  0.00            
ATOM    451  N   LYS    32     101.595  88.054  39.292  1.00  0.00            
ATOM    452  H   LYS    32     102.255  87.449  39.758  1.00  0.00            
ATOM    453  CA  LYS    32     100.867  87.567  38.131  1.00  0.00            
ATOM    454  HA  LYS    32     101.061  88.278  37.328  1.00  0.00            
ATOM    455  CB  LYS    32     101.357  86.205  37.714  1.00  0.00            
ATOM    456  HB1 LYS    32     100.531  85.693  37.221  1.00  0.00            
ATOM    457  HB2 LYS    32     101.531  85.582  38.592  1.00  0.00            
ATOM    458  CG  LYS    32     102.718  86.238  36.868  1.00  0.00            
ATOM    459  HG1 LYS    32     103.274  87.068  37.305  1.00  0.00            
ATOM    460  HG2 LYS    32     102.447  86.528  35.853  1.00  0.00            
ATOM    461  CD  LYS    32     103.441  84.931  36.811  1.00  0.00            
ATOM    462  HD1 LYS    32     103.721  84.692  37.837  1.00  0.00            
ATOM    463  HD2 LYS    32     104.341  85.176  36.249  1.00  0.00            
ATOM    464  CE  LYS    32     102.780  83.690  36.132  1.00  0.00            
ATOM    465  HE1 LYS    32     101.788  83.610  36.576  1.00  0.00            
ATOM    466  HE2 LYS    32     103.310  82.771  36.382  1.00  0.00            
ATOM    467  NZ  LYS    32     102.661  83.751  34.740  1.00  0.00            
ATOM    468  HZ1 LYS    32     102.316  82.879  34.365  1.00  0.00            
ATOM    469  HZ2 LYS    32     101.937  84.420  34.521  1.00  0.00            
ATOM    470  HZ3 LYS    32     103.548  83.885  34.276  1.00  0.00            
ATOM    471  C   LYS    32      99.336  87.651  38.184  1.00  0.00            
ATOM    472  O   LYS    32      98.765  88.227  37.290  1.00  0.00            
ATOM    473  N   THR    33      98.712  87.287  39.321  1.00  0.00            
ATOM    474  H   THR    33      99.180  86.819  40.084  1.00  0.00            
ATOM    475  CA  THR    33      97.316  87.593  39.504  1.00  0.00            
ATOM    476  HA  THR    33      96.827  87.653  38.532  1.00  0.00            
ATOM    477  CB  THR    33      96.673  86.459  40.361  1.00  0.00            
ATOM    478  HB  THR    33      95.642  86.635  40.667  1.00  0.00            
ATOM    479  CG2 THR    33      96.699  85.071  39.778  1.00  0.00            
ATOM    480 HG21 THR    33      97.731  84.827  39.524  1.00  0.00            
ATOM    481 HG22 THR    33      96.322  84.384  40.535  1.00  0.00            
ATOM    482 HG23 THR    33      96.023  84.974  38.928  1.00  0.00            
ATOM    483  OG1 THR    33      97.432  86.297  41.568  1.00  0.00            
ATOM    484  HG1 THR    33      96.826  85.836  42.152  1.00  0.00            
ATOM    485  C   THR    33      97.085  89.021  40.091  1.00  0.00            
ATOM    486  O   THR    33      95.930  89.447  40.008  1.00  0.00            
ATOM    487  N   LYS    34      98.113  89.825  40.456  1.00  0.00            
ATOM    488  H   LYS    34      99.055  89.527  40.246  1.00  0.00            
ATOM    489  CA  LYS    34      97.904  91.179  41.103  1.00  0.00            
ATOM    490  HA  LYS    34      98.864  91.532  41.480  1.00  0.00            
ATOM    491  CB  LYS    34      97.342  92.241  40.219  1.00  0.00            
ATOM    492  HB1 LYS    34      97.641  93.202  40.639  1.00  0.00            
ATOM    493  HB2 LYS    34      96.259  92.178  40.118  1.00  0.00            
ATOM    494  CG  LYS    34      97.998  92.237  38.834  1.00  0.00            
ATOM    495  HG1 LYS    34      97.716  91.376  38.229  1.00  0.00            
ATOM    496  HG2 LYS    34      99.083  92.177  38.924  1.00  0.00            
ATOM    497  CD  LYS    34      97.586  93.433  38.027  1.00  0.00            
ATOM    498  HD1 LYS    34      97.750  94.335  38.616  1.00  0.00            
ATOM    499  HD2 LYS    34      96.523  93.456  37.785  1.00  0.00            
ATOM    500  CE  LYS    34      98.517  93.343  36.869  1.00  0.00            
ATOM    501  HE1 LYS    34      98.199  92.430  36.366  1.00  0.00            
ATOM    502  HE2 LYS    34      99.568  93.268  37.145  1.00  0.00            
ATOM    503  NZ  LYS    34      98.208  94.562  35.989  1.00  0.00            
ATOM    504  HZ1 LYS    34      99.046  94.762  35.462  1.00  0.00            
ATOM    505  HZ2 LYS    34      97.439  94.263  35.406  1.00  0.00            
ATOM    506  HZ3 LYS    34      98.004  95.438  36.447  1.00  0.00            
ATOM    507  C   LYS    34      97.130  91.010  42.377  1.00  0.00            
ATOM    508  O   LYS    34      96.272  91.750  42.732  1.00  0.00            
ATOM    509  N   GLU    35      97.321  89.920  43.171  1.00  0.00            
ATOM    510  H   GLU    35      98.114  89.350  42.915  1.00  0.00            
ATOM    511  CA  GLU    35      96.510  89.513  44.331  1.00  0.00            
ATOM    512  HA  GLU    35      95.505  89.859  44.091  1.00  0.00            
ATOM    513  CB  GLU    35      96.390  88.043  44.513  1.00  0.00            
ATOM    514  HB1 GLU    35      97.378  87.587  44.563  1.00  0.00            
ATOM    515  HB2 GLU    35      95.764  87.678  43.699  1.00  0.00            
ATOM    516  CG  GLU    35      95.799  87.498  45.831  1.00  0.00            
ATOM    517  HG1 GLU    35      96.575  87.780  46.542  1.00  0.00            
ATOM    518  HG2 GLU    35      95.682  86.414  45.844  1.00  0.00            
ATOM    519  CD  GLU    35      94.477  88.205  46.240  1.00  0.00            
ATOM    520  OE1 GLU    35      93.843  89.035  45.514  1.00  0.00            
ATOM    521  OE2 GLU    35      93.915  87.871  47.265  1.00  0.00            
ATOM    522  C   GLU    35      96.764  90.333  45.648  1.00  0.00            
ATOM    523  O   GLU    35      97.768  90.129  46.372  1.00  0.00            
ATOM    524  N   GLY    36      95.837  91.267  45.952  1.00  0.00            
ATOM    525  H   GLY    36      95.059  91.346  45.312  1.00  0.00            
ATOM    526  CA  GLY    36      95.465  91.755  47.255  1.00  0.00            
ATOM    527  HA1 GLY    36      95.150  90.969  47.942  1.00  0.00            
ATOM    528  HA2 GLY    36      94.678  92.494  47.105  1.00  0.00            
ATOM    529  C   GLY    36      96.617  92.487  47.982  1.00  0.00            
ATOM    530  O   GLY    36      97.538  93.080  47.387  1.00  0.00            
ATOM    531  N   VAL    37      96.567  92.476  49.326  1.00  0.00            
ATOM    532  H   VAL    37      95.841  91.929  49.766  1.00  0.00            
ATOM    533  CA  VAL    37      97.487  93.168  50.308  1.00  0.00            
ATOM    534  HA  VAL    37      97.259  94.228  50.201  1.00  0.00            
ATOM    535  CB  VAL    37      97.162  92.822  51.748  1.00  0.00            
ATOM    536  HB  VAL    37      97.958  93.234  52.369  1.00  0.00            
ATOM    537  CG1 VAL    37      95.866  93.592  52.087  1.00  0.00            
ATOM    538 HG11 VAL    37      95.291  93.154  52.902  1.00  0.00            
ATOM    539 HG12 VAL    37      96.267  94.550  52.420  1.00  0.00            
ATOM    540 HG13 VAL    37      95.148  93.650  51.269  1.00  0.00            
ATOM    541  CG2 VAL    37      97.064  91.333  52.183  1.00  0.00            
ATOM    542 HG21 VAL    37      98.059  90.892  52.131  1.00  0.00            
ATOM    543 HG22 VAL    37      96.816  91.300  53.244  1.00  0.00            
ATOM    544 HG23 VAL    37      96.320  90.721  51.673  1.00  0.00            
ATOM    545  C   VAL    37      98.956  93.070  49.947  1.00  0.00            
ATOM    546  O   VAL    37      99.582  94.067  49.967  1.00  0.00            
ATOM    547  N   LEU    38      99.355  91.829  49.663  1.00  0.00            
ATOM    548  H   LEU    38      98.680  91.108  49.869  1.00  0.00            
ATOM    549  CA  LEU    38     100.700  91.506  49.130  1.00  0.00            
ATOM    550  HA  LEU    38     101.383  91.743  49.946  1.00  0.00            
ATOM    551  CB  LEU    38     100.965  90.031  48.883  1.00  0.00            
ATOM    552  HB1 LEU    38     101.872  89.848  48.307  1.00  0.00            
ATOM    553  HB2 LEU    38     100.216  89.621  48.204  1.00  0.00            
ATOM    554  CG  LEU    38     101.146  89.278  50.209  1.00  0.00            
ATOM    555  HG  LEU    38     100.300  89.461  50.872  1.00  0.00            
ATOM    556  CD1 LEU    38     101.339  87.814  50.102  1.00  0.00            
ATOM    557 HD11 LEU    38     100.503  87.391  49.545  1.00  0.00            
ATOM    558 HD12 LEU    38     102.242  87.558  49.547  1.00  0.00            
ATOM    559 HD13 LEU    38     101.508  87.314  51.055  1.00  0.00            
ATOM    560  CD2 LEU    38     102.387  89.764  50.969  1.00  0.00            
ATOM    561 HD21 LEU    38     102.448  89.414  51.999  1.00  0.00            
ATOM    562 HD22 LEU    38     103.298  89.463  50.451  1.00  0.00            
ATOM    563 HD23 LEU    38     102.455  90.852  50.950  1.00  0.00            
ATOM    564  C   LEU    38     100.995  92.283  47.835  1.00  0.00            
ATOM    565  O   LEU    38     102.011  92.946  47.885  1.00  0.00            
ATOM    566  N   TYR    39     100.188  92.167  46.801  1.00  0.00            
ATOM    567  H   TYR    39      99.303  91.696  46.923  1.00  0.00            
ATOM    568  CA  TYR    39     100.422  92.917  45.584  1.00  0.00            
ATOM    569  HA  TYR    39     101.473  92.830  45.311  1.00  0.00            
ATOM    570  CB  TYR    39      99.572  92.396  44.344  1.00  0.00            
ATOM    571  HB1 TYR    39      98.561  92.733  44.568  1.00  0.00            
ATOM    572  HB2 TYR    39      99.676  91.316  44.238  1.00  0.00            
ATOM    573  CG  TYR    39      99.955  93.003  43.024  1.00  0.00            
ATOM    574  CD1 TYR    39     101.074  92.473  42.420  1.00  0.00            
ATOM    575  HD1 TYR    39     101.559  91.590  42.808  1.00  0.00            
ATOM    576  CE1 TYR    39     101.583  93.131  41.220  1.00  0.00            
ATOM    577  HE1 TYR    39     102.453  92.817  40.664  1.00  0.00            
ATOM    578  CZ  TYR    39     100.938  94.259  40.737  1.00  0.00            
ATOM    579  OH  TYR    39     101.416  94.652  39.531  1.00  0.00            
ATOM    580  HH  TYR    39     102.132  94.118  39.181  1.00  0.00            
ATOM    581  CE2 TYR    39      99.849  94.854  41.320  1.00  0.00            
ATOM    582  HE2 TYR    39      99.421  95.719  40.835  1.00  0.00            
ATOM    583  CD2 TYR    39      99.338  94.212  42.493  1.00  0.00            
ATOM    584  HD2 TYR    39      98.477  94.524  43.065  1.00  0.00            
ATOM    585  C   TYR    39     100.371  94.460  45.718  1.00  0.00            
ATOM    586  O   TYR    39     101.174  95.135  45.027  1.00  0.00            
ATOM    587  N   VAL    40      99.455  95.010  46.541  1.00  0.00            
ATOM    588  H   VAL    40      98.785  94.352  46.914  1.00  0.00            
ATOM    589  CA  VAL    40      99.379  96.477  46.731  1.00  0.00            
ATOM    590  HA  VAL    40      99.530  97.001  45.787  1.00  0.00            
ATOM    591  CB  VAL    40      97.985  97.018  47.190  1.00  0.00            
ATOM    592  HB  VAL    40      98.025  98.094  47.356  1.00  0.00            
ATOM    593  CG1 VAL    40      96.989  96.691  46.049  1.00  0.00            
ATOM    594 HG11 VAL    40      96.115  97.309  46.252  1.00  0.00            
ATOM    595 HG12 VAL    40      97.361  96.989  45.069  1.00  0.00            
ATOM    596 HG13 VAL    40      96.662  95.655  46.136  1.00  0.00            
ATOM    597  CG2 VAL    40      97.529  96.305  48.452  1.00  0.00            
ATOM    598 HG21 VAL    40      96.625  96.804  48.800  1.00  0.00            
ATOM    599 HG22 VAL    40      97.331  95.247  48.279  1.00  0.00            
ATOM    600 HG23 VAL    40      98.352  96.452  49.151  1.00  0.00            
ATOM    601  C   VAL    40     100.515  96.985  47.693  1.00  0.00            
ATOM    602  O   VAL    40     100.769  98.191  47.672  1.00  0.00            
ATOM    603  N   GLY    41     101.156  96.145  48.490  1.00  0.00            
ATOM    604  H   GLY    41     100.893  95.173  48.402  1.00  0.00            
ATOM    605  CA  GLY    41     102.304  96.513  49.303  1.00  0.00            
ATOM    606  HA1 GLY    41     102.971  97.184  48.762  1.00  0.00            
ATOM    607  HA2 GLY    41     102.960  95.660  49.478  1.00  0.00            
ATOM    608  C   GLY    41     102.028  96.994  50.749  1.00  0.00            
ATOM    609  O   GLY    41     103.007  97.258  51.434  1.00  0.00            
ATOM    610  N   SER    42     100.790  97.110  51.224  1.00  0.00            
ATOM    611  H   SER    42      99.998  96.731  50.724  1.00  0.00            
ATOM    612  CA  SER    42     100.561  97.447  52.671  1.00  0.00            
ATOM    613  HA  SER    42     101.416  97.272  53.324  1.00  0.00            
ATOM    614  CB  SER    42     100.332  98.941  52.863  1.00  0.00            
ATOM    615  HB1 SER    42      99.330  99.191  52.515  1.00  0.00            
ATOM    616  HB2 SER    42     101.120  99.437  52.296  1.00  0.00            
ATOM    617  OG  SER    42     100.467  99.284  54.239  1.00  0.00            
ATOM    618  HG  SER    42     100.684 100.210  54.367  1.00  0.00            
ATOM    619  C   SER    42      99.304  96.673  53.287  1.00  0.00            
ATOM    620  O   SER    42      98.202  96.690  52.693  1.00  0.00            
ATOM    621  N   LYS    43      99.415  96.345  54.585  1.00  0.00            
ATOM    622  H   LYS    43     100.279  96.530  55.075  1.00  0.00            
ATOM    623  CA  LYS    43      98.314  95.728  55.439  1.00  0.00            
ATOM    624  HA  LYS    43      97.405  95.864  54.853  1.00  0.00            
ATOM    625  CB  LYS    43      98.543  94.219  55.561  1.00  0.00            
ATOM    626  HB1 LYS    43      99.538  94.031  55.964  1.00  0.00            
ATOM    627  HB2 LYS    43      98.506  93.809  54.552  1.00  0.00            
ATOM    628  CG  LYS    43      97.540  93.503  56.454  1.00  0.00            
ATOM    629  HG1 LYS    43      96.567  93.674  55.994  1.00  0.00            
ATOM    630  HG2 LYS    43      97.564  93.996  57.426  1.00  0.00            
ATOM    631  CD  LYS    43      97.855  92.051  56.453  1.00  0.00            
ATOM    632  HD1 LYS    43      98.936  91.909  56.445  1.00  0.00            
ATOM    633  HD2 LYS    43      97.585  91.644  55.478  1.00  0.00            
ATOM    634  CE  LYS    43      97.130  91.293  57.571  1.00  0.00            
ATOM    635  HE1 LYS    43      96.092  91.372  57.246  1.00  0.00            
ATOM    636  HE2 LYS    43      97.290  91.743  58.550  1.00  0.00            
ATOM    637  NZ  LYS    43      97.487  89.821  57.632  1.00  0.00            
ATOM    638  HZ1 LYS    43      97.112  89.333  56.831  1.00  0.00            
ATOM    639  HZ2 LYS    43      98.483  89.657  57.674  1.00  0.00            
ATOM    640  HZ3 LYS    43      97.058  89.532  58.499  1.00  0.00            
ATOM    641  C   LYS    43      98.221  96.578  56.778  1.00  0.00            
ATOM    642  O   LYS    43      99.215  96.855  57.465  1.00  0.00            
ATOM    643  N   THR    44      96.998  97.092  57.041  1.00  0.00            
ATOM    644  H   THR    44      96.254  96.809  56.420  1.00  0.00            
ATOM    645  CA  THR    44      96.633  97.834  58.271  1.00  0.00            
ATOM    646  HA  THR    44      97.132  98.802  58.231  1.00  0.00            
ATOM    647  CB  THR    44      95.161  98.212  58.329  1.00  0.00            
ATOM    648  HB  THR    44      95.053  98.840  59.214  1.00  0.00            
ATOM    649  CG2 THR    44      94.743  98.980  57.083  1.00  0.00            
ATOM    650 HG21 THR    44      93.683  99.228  57.040  1.00  0.00            
ATOM    651 HG22 THR    44      95.343  99.886  56.999  1.00  0.00            
ATOM    652 HG23 THR    44      94.898  98.357  56.202  1.00  0.00            
ATOM    653  OG1 THR    44      94.208  97.198  58.382  1.00  0.00            
ATOM    654  HG1 THR    44      93.541  97.497  59.004  1.00  0.00            
ATOM    655  C   THR    44      97.022  97.094  59.590  1.00  0.00            
ATOM    656  O   THR    44      97.141  95.825  59.623  1.00  0.00            
ATOM    657  N   LYS    45      97.194  97.853  60.681  1.00  0.00            
ATOM    658  H   LYS    45      97.379  98.838  60.551  1.00  0.00            
ATOM    659  CA  LYS    45      97.329  97.366  62.056  1.00  0.00            
ATOM    660  HA  LYS    45      98.090  96.591  62.150  1.00  0.00            
ATOM    661  CB  LYS    45      97.845  98.539  62.968  1.00  0.00            
ATOM    662  HB1 LYS    45      97.179  99.401  62.948  1.00  0.00            
ATOM    663  HB2 LYS    45      98.766  98.919  62.525  1.00  0.00            
ATOM    664  CG  LYS    45      98.103  98.073  64.410  1.00  0.00            
ATOM    665  HG1 LYS    45      98.537  97.073  64.389  1.00  0.00            
ATOM    666  HG2 LYS    45      97.120  97.967  64.870  1.00  0.00            
ATOM    667  CD  LYS    45      98.807  99.086  65.239  1.00  0.00            
ATOM    668  HD1 LYS    45      98.298 100.046  65.149  1.00  0.00            
ATOM    669  HD2 LYS    45      99.813  99.240  64.847  1.00  0.00            
ATOM    670  CE  LYS    45      98.821  98.743  66.724  1.00  0.00            
ATOM    671  HE1 LYS    45      99.142  97.702  66.760  1.00  0.00            
ATOM    672  HE2 LYS    45      97.797  99.008  66.984  1.00  0.00            
ATOM    673  NZ  LYS    45      99.726  99.583  67.519  1.00  0.00            
ATOM    674  HZ1 LYS    45      99.958  99.118  68.385  1.00  0.00            
ATOM    675  HZ2 LYS    45     100.623  99.655  67.061  1.00  0.00            
ATOM    676  HZ3 LYS    45      99.371 100.483  67.809  1.00  0.00            
ATOM    677  C   LYS    45      96.006  96.759  62.532  1.00  0.00            
ATOM    678  O   LYS    45      94.916  97.292  62.351  1.00  0.00            
ATOM    679  N   GLU    46      96.107  95.714  63.373  1.00  0.00            
ATOM    680  H   GLU    46      97.032  95.308  63.396  1.00  0.00            
ATOM    681  CA  GLU    46      95.025  94.949  64.067  1.00  0.00            
ATOM    682  HA  GLU    46      94.739  94.176  63.354  1.00  0.00            
ATOM    683  CB  GLU    46      95.507  94.008  65.179  1.00  0.00            
ATOM    684  HB1 GLU    46      95.838  93.104  64.667  1.00  0.00            
ATOM    685  HB2 GLU    46      94.668  93.719  65.811  1.00  0.00            
ATOM    686  CG  GLU    46      96.592  94.659  66.135  1.00  0.00            
ATOM    687  HG1 GLU    46      96.149  95.349  66.853  1.00  0.00            
ATOM    688  HG2 GLU    46      97.278  95.183  65.470  1.00  0.00            
ATOM    689  CD  GLU    46      97.378  93.610  66.946  1.00  0.00            
ATOM    690  OE1 GLU    46      96.815  93.008  67.892  1.00  0.00            
ATOM    691  OE2 GLU    46      98.540  93.367  66.468  1.00  0.00            
ATOM    692  C   GLU    46      93.848  95.807  64.561  1.00  0.00            
ATOM    693  O   GLU    46      93.915  96.758  65.353  1.00  0.00            
ATOM    694  N   GLY    47      92.699  95.559  63.894  1.00  0.00            
ATOM    695  H   GLY    47      92.690  94.819  63.206  1.00  0.00            
ATOM    696  CA  GLY    47      91.423  96.095  64.297  1.00  0.00            
ATOM    697  HA1 GLY    47      91.444  96.225  65.379  1.00  0.00            
ATOM    698  HA2 GLY    47      90.587  95.444  64.043  1.00  0.00            
ATOM    699  C   GLY    47      91.075  97.552  63.817  1.00  0.00            
ATOM    700  O   GLY    47      89.945  97.913  63.858  1.00  0.00            
ATOM    701  N   VAL    48      92.018  98.405  63.319  1.00  0.00            
ATOM    702  H   VAL    48      92.991  98.132  63.329  1.00  0.00            
ATOM    703  CA  VAL    48      91.776  99.896  63.090  1.00  0.00            
ATOM    704  HA  VAL    48      91.545 100.286  64.082  1.00  0.00            
ATOM    705  CB  VAL    48      93.110 100.656  62.602  1.00  0.00            
ATOM    706  HB  VAL    48      92.859 101.710  62.485  1.00  0.00            
ATOM    707  CG1 VAL    48      94.230 100.503  63.608  1.00  0.00            
ATOM    708 HG11 VAL    48      94.001 100.956  64.572  1.00  0.00            
ATOM    709 HG12 VAL    48      94.478  99.443  63.662  1.00  0.00            
ATOM    710 HG13 VAL    48      95.152 100.907  63.189  1.00  0.00            
ATOM    711  CG2 VAL    48      93.606 100.319  61.218  1.00  0.00            
ATOM    712 HG21 VAL    48      92.887 100.573  60.439  1.00  0.00            
ATOM    713 HG22 VAL    48      94.564 100.815  61.063  1.00  0.00            
ATOM    714 HG23 VAL    48      93.769  99.243  61.159  1.00  0.00            
ATOM    715  C   VAL    48      90.664 100.185  62.132  1.00  0.00            
ATOM    716  O   VAL    48      89.892 101.142  62.323  1.00  0.00            
ATOM    717  N   VAL    49      90.476  99.309  61.119  1.00  0.00            
ATOM    718  H   VAL    49      91.135  98.554  60.993  1.00  0.00            
ATOM    719  CA  VAL    49      89.345  99.377  60.091  1.00  0.00            
ATOM    720  HA  VAL    49      88.680 100.173  60.424  1.00  0.00            
ATOM    721  CB  VAL    49      89.840  99.681  58.620  1.00  0.00            
ATOM    722  HB  VAL    49      89.003  99.478  57.952  1.00  0.00            
ATOM    723  CG1 VAL    49      90.314 101.192  58.597  1.00  0.00            
ATOM    724 HG11 VAL    49      91.341 101.299  58.948  1.00  0.00            
ATOM    725 HG12 VAL    49      90.310 101.438  57.535  1.00  0.00            
ATOM    726 HG13 VAL    49      89.660 101.757  59.261  1.00  0.00            
ATOM    727  CG2 VAL    49      91.007  98.824  58.141  1.00  0.00            
ATOM    728 HG21 VAL    49      90.765  97.770  58.010  1.00  0.00            
ATOM    729 HG22 VAL    49      91.312  99.165  57.151  1.00  0.00            
ATOM    730 HG23 VAL    49      91.854  98.901  58.824  1.00  0.00            
ATOM    731  C   VAL    49      88.467  98.083  60.152  1.00  0.00            
ATOM    732  O   VAL    49      88.380  97.338  59.148  1.00  0.00            
ATOM    733  N   HIE    50      87.717  97.856  61.294  1.00  0.00            
ATOM    734  H   HIE    50      87.894  98.468  62.078  1.00  0.00            
ATOM    735  CA  HIE    50      86.876  96.679  61.525  1.00  0.00            
ATOM    736  HA  HIE    50      87.446  95.834  61.138  1.00  0.00            
ATOM    737  CB  HIE    50      86.571  96.605  63.036  1.00  0.00            
ATOM    738  HB1 HIE    50      85.783  97.313  63.292  1.00  0.00            
ATOM    739  HB2 HIE    50      87.499  96.763  63.585  1.00  0.00            
ATOM    740  CG  HIE    50      86.108  95.213  63.524  1.00  0.00            
ATOM    741  ND1 HIE    50      85.348  94.964  64.695  1.00  0.00            
ATOM    742  CE1 HIE    50      85.374  93.632  64.916  1.00  0.00            
ATOM    743  HE1 HIE    50      84.817  93.177  65.720  1.00  0.00            
ATOM    744  NE2 HIE    50      85.979  93.036  63.867  1.00  0.00            
ATOM    745  HE2 HIE    50      86.131  92.041  63.775  1.00  0.00            
ATOM    746  CD2 HIE    50      86.449  94.021  63.012  1.00  0.00            
ATOM    747  HD2 HIE    50      86.968  93.778  62.096  1.00  0.00            
ATOM    748  C   HIE    50      85.657  96.764  60.519  1.00  0.00            
ATOM    749  O   HIE    50      84.580  97.164  60.936  1.00  0.00            
ATOM    750  N   GLY    51      85.635  96.203  59.290  1.00  0.00            
ATOM    751  H   GLY    51      86.538  96.016  58.880  1.00  0.00            
ATOM    752  CA  GLY    51      84.622  96.114  58.342  1.00  0.00            
ATOM    753  HA1 GLY    51      84.527  97.084  57.855  1.00  0.00            
ATOM    754  HA2 GLY    51      83.673  95.770  58.754  1.00  0.00            
ATOM    755  C   GLY    51      84.844  95.098  57.217  1.00  0.00            
ATOM    756  O   GLY    51      85.917  94.512  57.134  1.00  0.00            
ATOM    757  N   VAL    52      83.894  94.974  56.323  1.00  0.00            
ATOM    758  H   VAL    52      83.117  95.617  56.364  1.00  0.00            
ATOM    759  CA  VAL    52      84.110  94.299  55.023  1.00  0.00            
ATOM    760  HA  VAL    52      85.154  93.989  54.988  1.00  0.00            
ATOM    761  CB  VAL    52      83.277  93.084  54.822  1.00  0.00            
ATOM    762  HB  VAL    52      83.366  92.644  53.828  1.00  0.00            
ATOM    763  CG1 VAL    52      83.732  92.039  55.887  1.00  0.00            
ATOM    764 HG11 VAL    52      83.013  91.221  55.849  1.00  0.00            
ATOM    765 HG12 VAL    52      84.799  91.887  55.721  1.00  0.00            
ATOM    766 HG13 VAL    52      83.630  92.439  56.895  1.00  0.00            
ATOM    767  CG2 VAL    52      81.767  93.397  54.909  1.00  0.00            
ATOM    768 HG21 VAL    52      81.549  93.749  55.917  1.00  0.00            
ATOM    769 HG22 VAL    52      81.500  94.209  54.233  1.00  0.00            
ATOM    770 HG23 VAL    52      81.156  92.495  54.886  1.00  0.00            
ATOM    771  C   VAL    52      83.986  95.267  53.829  1.00  0.00            
ATOM    772  O   VAL    52      83.690  96.399  54.089  1.00  0.00            
ATOM    773  N   ALA    53      84.152  94.789  52.567  1.00  0.00            
ATOM    774  H   ALA    53      84.232  93.783  52.516  1.00  0.00            
ATOM    775  CA  ALA    53      84.325  95.539  51.331  1.00  0.00            
ATOM    776  HA  ALA    53      85.268  96.084  51.391  1.00  0.00            
ATOM    777  CB  ALA    53      84.316  94.553  50.206  1.00  0.00            
ATOM    778  HB1 ALA    53      85.087  93.796  50.347  1.00  0.00            
ATOM    779  HB2 ALA    53      83.337  94.084  50.113  1.00  0.00            
ATOM    780  HB3 ALA    53      84.543  95.067  49.272  1.00  0.00            
ATOM    781  C   ALA    53      83.220  96.610  50.985  1.00  0.00            
ATOM    782  O   ALA    53      83.627  97.616  50.423  1.00  0.00            
ATOM    783  N   THR    54      81.980  96.395  51.391  1.00  0.00            
ATOM    784  H   THR    54      81.836  95.581  51.972  1.00  0.00            
ATOM    785  CA  THR    54      80.958  97.389  51.641  1.00  0.00            
ATOM    786  HA  THR    54      80.803  98.070  50.804  1.00  0.00            
ATOM    787  CB  THR    54      79.610  96.699  51.928  1.00  0.00            
ATOM    788  HB  THR    54      78.956  97.428  52.407  1.00  0.00            
ATOM    789  CG2 THR    54      78.816  96.162  50.750  1.00  0.00            
ATOM    790 HG21 THR    54      77.906  95.708  51.142  1.00  0.00            
ATOM    791 HG22 THR    54      78.428  96.902  50.050  1.00  0.00            
ATOM    792 HG23 THR    54      79.423  95.436  50.208  1.00  0.00            
ATOM    793  OG1 THR    54      79.840  95.580  52.714  1.00  0.00            
ATOM    794  HG1 THR    54      79.012  95.322  53.124  1.00  0.00            
ATOM    795  C   THR    54      81.236  98.581  52.567  1.00  0.00            
ATOM    796  O   THR    54      81.116  99.672  52.055  1.00  0.00            
ATOM    797  N   VAL    55      81.668  98.403  53.818  1.00  0.00            
ATOM    798  H   VAL    55      81.659  97.473  54.213  1.00  0.00            
ATOM    799  CA  VAL    55      81.950  99.596  54.706  1.00  0.00            
ATOM    800  HA  VAL    55      81.177 100.330  54.478  1.00  0.00            
ATOM    801  CB  VAL    55      81.890  99.330  56.166  1.00  0.00            
ATOM    802  HB  VAL    55      82.007 100.305  56.638  1.00  0.00            
ATOM    803  CG1 VAL    55      80.452  98.916  56.554  1.00  0.00            
ATOM    804 HG11 VAL    55      79.719  99.487  55.983  1.00  0.00            
ATOM    805 HG12 VAL    55      80.328  97.842  56.416  1.00  0.00            
ATOM    806 HG13 VAL    55      80.221  99.081  57.606  1.00  0.00            
ATOM    807  CG2 VAL    55      82.970  98.339  56.720  1.00  0.00            
ATOM    808 HG21 VAL    55      82.859  98.198  57.796  1.00  0.00            
ATOM    809 HG22 VAL    55      82.914  97.312  56.361  1.00  0.00            
ATOM    810 HG23 VAL    55      83.971  98.715  56.508  1.00  0.00            
ATOM    811  C   VAL    55      83.299 100.294  54.384  1.00  0.00            
ATOM    812  O   VAL    55      83.408 101.550  54.565  1.00  0.00            
ATOM    813  N   ALA    56      84.218  99.511  53.821  1.00  0.00            
ATOM    814  H   ALA    56      84.019  98.524  53.742  1.00  0.00            
ATOM    815  CA  ALA    56      85.317 100.052  53.073  1.00  0.00            
ATOM    816  HA  ALA    56      86.054 100.574  53.683  1.00  0.00            
ATOM    817  CB  ALA    56      86.096  98.878  52.473  1.00  0.00            
ATOM    818  HB1 ALA    56      86.820  99.322  51.790  1.00  0.00            
ATOM    819  HB2 ALA    56      86.695  98.439  53.271  1.00  0.00            
ATOM    820  HB3 ALA    56      85.394  98.180  52.017  1.00  0.00            
ATOM    821  C   ALA    56      84.857 101.000  51.898  1.00  0.00            
ATOM    822  O   ALA    56      85.397 102.097  51.849  1.00  0.00            
ATOM    823  N   GLU    57      83.895 100.571  51.083  1.00  0.00            
ATOM    824  H   GLU    57      83.573  99.620  51.192  1.00  0.00            
ATOM    825  CA  GLU    57      83.324 101.315  49.954  1.00  0.00            
ATOM    826  HA  GLU    57      84.096 101.639  49.256  1.00  0.00            
ATOM    827  CB  GLU    57      82.505 100.385  49.119  1.00  0.00            
ATOM    828  HB1 GLU    57      81.864  99.781  49.761  1.00  0.00            
ATOM    829  HB2 GLU    57      83.139  99.687  48.573  1.00  0.00            
ATOM    830  CG  GLU    57      81.678 101.156  48.046  1.00  0.00            
ATOM    831  HG1 GLU    57      82.389 101.622  47.364  1.00  0.00            
ATOM    832  HG2 GLU    57      81.084 101.891  48.589  1.00  0.00            
ATOM    833  CD  GLU    57      80.637 100.331  47.348  1.00  0.00            
ATOM    834  OE1 GLU    57      80.415 100.642  46.172  1.00  0.00            
ATOM    835  OE2 GLU    57      80.065  99.381  47.904  1.00  0.00            
ATOM    836  C   GLU    57      82.657 102.573  50.447  1.00  0.00            
ATOM    837  O   GLU    57      83.006 103.626  50.001  1.00  0.00            
ATOM    838  N   LYS    58      81.740 102.500  51.372  1.00  0.00            
ATOM    839  H   LYS    58      81.417 101.627  51.765  1.00  0.00            
ATOM    840  CA  LYS    58      81.168 103.724  51.979  1.00  0.00            
ATOM    841  HA  LYS    58      80.740 104.153  51.073  1.00  0.00            
ATOM    842  CB  LYS    58      80.108 103.170  52.927  1.00  0.00            
ATOM    843  HB1 LYS    58      80.455 102.954  53.938  1.00  0.00            
ATOM    844  HB2 LYS    58      79.717 102.218  52.569  1.00  0.00            
ATOM    845  CG  LYS    58      78.969 104.208  52.957  1.00  0.00            
ATOM    846  HG1 LYS    58      79.364 105.190  53.215  1.00  0.00            
ATOM    847  HG2 LYS    58      78.311 103.892  53.766  1.00  0.00            
ATOM    848  CD  LYS    58      78.344 104.168  51.575  1.00  0.00            
ATOM    849  HD1 LYS    58      78.337 103.162  51.157  1.00  0.00            
ATOM    850  HD2 LYS    58      78.773 104.879  50.869  1.00  0.00            
ATOM    851  CE  LYS    58      76.901 104.538  51.635  1.00  0.00            
ATOM    852  HE1 LYS    58      76.816 105.502  52.138  1.00  0.00            
ATOM    853  HE2 LYS    58      76.505 103.767  52.296  1.00  0.00            
ATOM    854  NZ  LYS    58      76.294 104.541  50.250  1.00  0.00            
ATOM    855  HZ1 LYS    58      75.300 104.699  50.330  1.00  0.00            
ATOM    856  HZ2 LYS    58      76.680 105.283  49.684  1.00  0.00            
ATOM    857  HZ3 LYS    58      76.457 103.736  49.663  1.00  0.00            
ATOM    858  C   LYS    58      82.225 104.774  52.531  1.00  0.00            
ATOM    859  O   LYS    58      82.086 105.965  52.275  1.00  0.00            
ATOM    860  N   THR    59      83.293 104.340  53.211  1.00  0.00            
ATOM    861  H   THR    59      83.296 103.413  53.611  1.00  0.00            
ATOM    862  CA  THR    59      84.424 105.192  53.499  1.00  0.00            
ATOM    863  HA  THR    59      83.998 106.029  54.052  1.00  0.00            
ATOM    864  CB  THR    59      85.529 104.567  54.309  1.00  0.00            
ATOM    865  HB  THR    59      85.987 103.773  53.719  1.00  0.00            
ATOM    866  CG2 THR    59      86.721 105.521  54.589  1.00  0.00            
ATOM    867 HG21 THR    59      87.529 105.073  55.167  1.00  0.00            
ATOM    868 HG22 THR    59      87.130 105.901  53.652  1.00  0.00            
ATOM    869 HG23 THR    59      86.418 106.398  55.159  1.00  0.00            
ATOM    870  OG1 THR    59      85.150 104.118  55.527  1.00  0.00            
ATOM    871  HG1 THR    59      85.668 103.325  55.683  1.00  0.00            
ATOM    872  C   THR    59      84.971 105.866  52.256  1.00  0.00            
ATOM    873  O   THR    59      85.011 107.092  52.077  1.00  0.00            
ATOM    874  N   LYS    60      85.334 105.113  51.270  1.00  0.00            
ATOM    875  H   LYS    60      85.408 104.116  51.415  1.00  0.00            
ATOM    876  CA  LYS    60      85.781 105.680  49.962  1.00  0.00            
ATOM    877  HA  LYS    60      86.649 106.335  50.037  1.00  0.00            
ATOM    878  CB  LYS    60      86.157 104.406  49.113  1.00  0.00            
ATOM    879  HB1 LYS    60      85.306 103.738  48.977  1.00  0.00            
ATOM    880  HB2 LYS    60      86.985 103.940  49.647  1.00  0.00            
ATOM    881  CG  LYS    60      86.657 104.794  47.714  1.00  0.00            
ATOM    882  HG1 LYS    60      87.105 105.787  47.682  1.00  0.00            
ATOM    883  HG2 LYS    60      85.818 104.841  47.020  1.00  0.00            
ATOM    884  CD  LYS    60      87.708 103.872  47.025  1.00  0.00            
ATOM    885  HD1 LYS    60      87.303 102.874  46.855  1.00  0.00            
ATOM    886  HD2 LYS    60      88.524 103.865  47.748  1.00  0.00            
ATOM    887  CE  LYS    60      88.187 104.441  45.681  1.00  0.00            
ATOM    888  HE1 LYS    60      89.053 103.884  45.326  1.00  0.00            
ATOM    889  HE2 LYS    60      88.510 105.463  45.880  1.00  0.00            
ATOM    890  NZ  LYS    60      87.075 104.355  44.681  1.00  0.00            
ATOM    891  HZ1 LYS    60      87.329 104.559  43.725  1.00  0.00            
ATOM    892  HZ2 LYS    60      86.808 103.387  44.565  1.00  0.00            
ATOM    893  HZ3 LYS    60      86.254 104.812  45.050  1.00  0.00            
ATOM    894  C   LYS    60      84.767 106.503  49.230  1.00  0.00            
ATOM    895  O   LYS    60      85.147 107.578  48.696  1.00  0.00            
ATOM    896  N   GLU    61      83.487 106.210  49.212  1.00  0.00            
ATOM    897  H   GLU    61      83.268 105.360  49.711  1.00  0.00            
ATOM    898  CA  GLU    61      82.441 107.011  48.589  1.00  0.00            
ATOM    899  HA  GLU    61      82.692 107.104  47.532  1.00  0.00            
ATOM    900  CB  GLU    61      81.086 106.232  48.842  1.00  0.00            
ATOM    901  HB1 GLU    61      80.284 106.965  48.761  1.00  0.00            
ATOM    902  HB2 GLU    61      81.052 105.785  49.836  1.00  0.00            
ATOM    903  CG  GLU    61      80.825 105.108  47.804  1.00  0.00            
ATOM    904  HG1 GLU    61      79.870 104.618  47.993  1.00  0.00            
ATOM    905  HG2 GLU    61      81.504 104.287  48.035  1.00  0.00            
ATOM    906  CD  GLU    61      80.806 105.566  46.304  1.00  0.00            
ATOM    907  OE1 GLU    61      80.269 104.776  45.486  1.00  0.00            
ATOM    908  OE2 GLU    61      81.316 106.666  45.973  1.00  0.00            
ATOM    909  C   GLU    61      82.307 108.399  49.165  1.00  0.00            
ATOM    910  O   GLU    61      82.283 109.354  48.402  1.00  0.00            
ATOM    911  N   GLN    62      82.447 108.585  50.460  1.00  0.00            
ATOM    912  H   GLN    62      82.655 107.760  51.005  1.00  0.00            
ATOM    913  CA  GLN    62      82.489 109.859  51.165  1.00  0.00            
ATOM    914  HA  GLN    62      81.686 110.411  50.678  1.00  0.00            
ATOM    915  CB  GLN    62      82.117 109.645  52.682  1.00  0.00            
ATOM    916  HB1 GLN    62      82.256 110.548  53.275  1.00  0.00            
ATOM    917  HB2 GLN    62      82.729 108.775  52.922  1.00  0.00            
ATOM    918  CG  GLN    62      80.646 109.093  52.938  1.00  0.00            
ATOM    919  HG1 GLN    62      80.530 108.165  52.378  1.00  0.00            
ATOM    920  HG2 GLN    62      79.878 109.840  52.738  1.00  0.00            
ATOM    921  CD  GLN    62      80.432 108.806  54.422  1.00  0.00            
ATOM    922  OE1 GLN    62      80.003 109.626  55.255  1.00  0.00            
ATOM    923  NE2 GLN    62      80.540 107.560  54.830  1.00  0.00            
ATOM    924 HE21 GLN    62      80.728 106.774  54.225  1.00  0.00            
ATOM    925 HE22 GLN    62      80.226 107.345  55.766  1.00  0.00            
ATOM    926  C   GLN    62      83.845 110.537  50.908  1.00  0.00            
ATOM    927  O   GLN    62      83.846 111.747  50.671  1.00  0.00            
ATOM    928  N   VAL    63      85.025 109.947  50.929  1.00  0.00            
ATOM    929  H   VAL    63      85.071 108.961  51.142  1.00  0.00            
ATOM    930  CA  VAL    63      86.289 110.538  50.375  1.00  0.00            
ATOM    931  HA  VAL    63      86.507 111.426  50.969  1.00  0.00            
ATOM    932  CB  VAL    63      87.447 109.484  50.621  1.00  0.00            
ATOM    933  HB  VAL    63      87.049 108.549  50.225  1.00  0.00            
ATOM    934  CG1 VAL    63      88.823 109.767  50.021  1.00  0.00            
ATOM    935 HG11 VAL    63      89.150 110.618  50.619  1.00  0.00            
ATOM    936 HG12 VAL    63      89.459 108.891  50.148  1.00  0.00            
ATOM    937 HG13 VAL    63      88.699 110.033  48.971  1.00  0.00            
ATOM    938  CG2 VAL    63      87.761 109.273  52.125  1.00  0.00            
ATOM    939 HG21 VAL    63      88.440 108.445  52.328  1.00  0.00            
ATOM    940 HG22 VAL    63      88.330 110.147  52.439  1.00  0.00            
ATOM    941 HG23 VAL    63      86.847 109.197  52.715  1.00  0.00            
ATOM    942  C   VAL    63      86.201 111.126  48.955  1.00  0.00            
ATOM    943  O   VAL    63      86.927 112.015  48.553  1.00  0.00            
ATOM    944  N   THR    64      85.339 110.626  48.074  1.00  0.00            
ATOM    945  H   THR    64      84.813 109.864  48.477  1.00  0.00            
ATOM    946  CA  THR    64      85.180 111.068  46.643  1.00  0.00            
ATOM    947  HA  THR    64      86.143 111.152  46.139  1.00  0.00            
ATOM    948  CB  THR    64      84.364 110.003  45.877  1.00  0.00            
ATOM    949  HB  THR    64      83.318 109.970  46.182  1.00  0.00            
ATOM    950  CG2 THR    64      84.397 110.243  44.400  1.00  0.00            
ATOM    951 HG21 THR    64      85.277 110.749  44.003  1.00  0.00            
ATOM    952 HG22 THR    64      84.273 109.298  43.872  1.00  0.00            
ATOM    953 HG23 THR    64      83.513 110.851  44.207  1.00  0.00            
ATOM    954  OG1 THR    64      84.914 108.730  46.111  1.00  0.00            
ATOM    955  HG1 THR    64      84.703 108.641  47.043  1.00  0.00            
ATOM    956  C   THR    64      84.408 112.361  46.563  1.00  0.00            
ATOM    957  O   THR    64      84.665 113.254  45.741  1.00  0.00            
ATOM    958  N   ASN    65      83.542 112.660  47.557  1.00  0.00            
ATOM    959  H   ASN    65      83.244 111.958  48.220  1.00  0.00            
ATOM    960  CA  ASN    65      82.953 114.000  47.889  1.00  0.00            
ATOM    961  HA  ASN    65      82.708 114.351  46.887  1.00  0.00            
ATOM    962  CB  ASN    65      81.753 113.906  48.817  1.00  0.00            
ATOM    963  HB1 ASN    65      81.361 114.806  49.290  1.00  0.00            
ATOM    964  HB2 ASN    65      81.939 113.224  49.646  1.00  0.00            
ATOM    965  CG  ASN    65      80.530 113.435  48.061  1.00  0.00            
ATOM    966  OD1 ASN    65      80.514 113.416  46.823  1.00  0.00            
ATOM    967  ND2 ASN    65      79.352 113.073  48.614  1.00  0.00            
ATOM    968 HD21 ASN    65      79.292 112.865  49.600  1.00  0.00            
ATOM    969 HD22 ASN    65      78.583 112.955  47.970  1.00  0.00            
ATOM    970  C   ASN    65      83.972 115.033  48.437  1.00  0.00            
ATOM    971  O   ASN    65      83.674 116.278  48.351  1.00  0.00            
ATOM    972  N   VAL    66      85.203 114.688  48.903  1.00  0.00            
ATOM    973  H   VAL    66      85.247 113.703  49.124  1.00  0.00            
ATOM    974  CA  VAL    66      86.494 115.467  49.008  1.00  0.00            
ATOM    975  HA  VAL    66      86.110 116.443  49.305  1.00  0.00            
ATOM    976  CB  VAL    66      87.460 114.913  50.120  1.00  0.00            
ATOM    977  HB  VAL    66      87.779 113.883  49.964  1.00  0.00            
ATOM    978  CG1 VAL    66      88.745 115.701  50.114  1.00  0.00            
ATOM    979 HG11 VAL    66      89.364 115.465  50.980  1.00  0.00            
ATOM    980 HG12 VAL    66      89.342 115.353  49.271  1.00  0.00            
ATOM    981 HG13 VAL    66      88.642 116.786  50.106  1.00  0.00            
ATOM    982  CG2 VAL    66      86.810 115.092  51.476  1.00  0.00            
ATOM    983 HG21 VAL    66      87.593 115.000  52.228  1.00  0.00            
ATOM    984 HG22 VAL    66      86.364 116.078  51.345  1.00  0.00            
ATOM    985 HG23 VAL    66      86.068 114.315  51.659  1.00  0.00            
ATOM    986  C   VAL    66      87.064 115.600  47.655  1.00  0.00            
ATOM    987  O   VAL    66      87.401 116.688  47.229  1.00  0.00            
ATOM    988  N   GLY    67      87.267 114.458  47.058  1.00  0.00            
ATOM    989  H   GLY    67      87.086 113.727  47.730  1.00  0.00            
ATOM    990  CA  GLY    67      87.942 114.169  45.791  1.00  0.00            
ATOM    991  HA1 GLY    67      87.272 114.583  45.037  1.00  0.00            
ATOM    992  HA2 GLY    67      87.857 113.088  45.684  1.00  0.00            
ATOM    993  C   GLY    67      89.444 114.520  45.636  1.00  0.00            
ATOM    994  O   GLY    67      90.147 114.998  46.497  1.00  0.00            
ATOM    995  N   GLY    68      89.896 114.055  44.495  1.00  0.00            
ATOM    996  H   GLY    68      89.292 113.385  44.040  1.00  0.00            
ATOM    997  CA  GLY    68      91.297 114.194  44.059  1.00  0.00            
ATOM    998  HA1 GLY    68      91.684 115.162  44.379  1.00  0.00            
ATOM    999  HA2 GLY    68      91.310 114.070  42.976  1.00  0.00            
ATOM   1000  C   GLY    68      92.190 113.128  44.656  1.00  0.00            
ATOM   1001  O   GLY    68      91.731 111.983  44.827  1.00  0.00            
ATOM   1002  N   ALA    69      93.411 113.408  45.046  1.00  0.00            
ATOM   1003  H   ALA    69      93.739 114.322  44.766  1.00  0.00            
ATOM   1004  CA  ALA    69      94.458 112.438  45.446  1.00  0.00            
ATOM   1005  HA  ALA    69      94.680 111.911  44.518  1.00  0.00            
ATOM   1006  CB  ALA    69      95.867 113.139  45.838  1.00  0.00            
ATOM   1007  HB1 ALA    69      96.606 112.341  45.761  1.00  0.00            
ATOM   1008  HB2 ALA    69      96.011 113.976  45.155  1.00  0.00            
ATOM   1009  HB3 ALA    69      95.638 113.411  46.868  1.00  0.00            
ATOM   1010  C   ALA    69      94.099 111.406  46.503  1.00  0.00            
ATOM   1011  O   ALA    69      94.563 110.272  46.392  1.00  0.00            
ATOM   1012  N   VAL    70      93.299 111.743  47.550  1.00  0.00            
ATOM   1013  H   VAL    70      92.997 112.701  47.446  1.00  0.00            
ATOM   1014  CA  VAL    70      92.615 110.818  48.534  1.00  0.00            
ATOM   1015  HA  VAL    70      93.382 110.228  49.036  1.00  0.00            
ATOM   1016  CB  VAL    70      91.847 111.636  49.627  1.00  0.00            
ATOM   1017  HB  VAL    70      91.416 110.954  50.359  1.00  0.00            
ATOM   1018  CG1 VAL    70      92.930 112.455  50.344  1.00  0.00            
ATOM   1019 HG11 VAL    70      92.738 112.655  51.398  1.00  0.00            
ATOM   1020 HG12 VAL    70      93.878 111.923  50.267  1.00  0.00            
ATOM   1021 HG13 VAL    70      93.123 113.356  49.762  1.00  0.00            
ATOM   1022  CG2 VAL    70      90.683 112.638  49.164  1.00  0.00            
ATOM   1023 HG21 VAL    70      89.956 112.849  49.949  1.00  0.00            
ATOM   1024 HG22 VAL    70      91.077 113.578  48.777  1.00  0.00            
ATOM   1025 HG23 VAL    70      90.184 112.034  48.407  1.00  0.00            
ATOM   1026  C   VAL    70      91.749 109.678  47.910  1.00  0.00            
ATOM   1027  O   VAL    70      91.650 108.615  48.522  1.00  0.00            
ATOM   1028  N   VAL    71      91.301 109.866  46.676  1.00  0.00            
ATOM   1029  H   VAL    71      91.519 110.749  46.239  1.00  0.00            
ATOM   1030  CA  VAL    71      90.694 108.830  45.749  1.00  0.00            
ATOM   1031  HA  VAL    71      90.381 108.035  46.426  1.00  0.00            
ATOM   1032  CB  VAL    71      89.544 109.365  44.927  1.00  0.00            
ATOM   1033  HB  VAL    71      89.832 110.100  44.175  1.00  0.00            
ATOM   1034  CG1 VAL    71      88.693 108.413  44.008  1.00  0.00            
ATOM   1035 HG11 VAL    71      88.219 107.637  44.610  1.00  0.00            
ATOM   1036 HG12 VAL    71      87.869 108.930  43.517  1.00  0.00            
ATOM   1037 HG13 VAL    71      89.315 107.896  43.277  1.00  0.00            
ATOM   1038  CG2 VAL    71      88.477 109.897  45.865  1.00  0.00            
ATOM   1039 HG21 VAL    71      88.003 109.070  46.392  1.00  0.00            
ATOM   1040 HG22 VAL    71      88.838 110.636  46.580  1.00  0.00            
ATOM   1041 HG23 VAL    71      87.694 110.434  45.329  1.00  0.00            
ATOM   1042  C   VAL    71      91.712 108.267  44.824  1.00  0.00            
ATOM   1043  O   VAL    71      91.774 107.023  44.673  1.00  0.00            
ATOM   1044  N   THR    72      92.453 109.044  44.026  1.00  0.00            
ATOM   1045  H   THR    72      92.349 110.048  44.054  1.00  0.00            
ATOM   1046  CA  THR    72      93.113 108.547  42.821  1.00  0.00            
ATOM   1047  HA  THR    72      92.769 107.516  42.740  1.00  0.00            
ATOM   1048  CB  THR    72      92.574 109.396  41.625  1.00  0.00            
ATOM   1049  HB  THR    72      93.024 109.023  40.705  1.00  0.00            
ATOM   1050  CG2 THR    72      91.065 109.434  41.363  1.00  0.00            
ATOM   1051 HG21 THR    72      90.456 110.019  42.052  1.00  0.00            
ATOM   1052 HG22 THR    72      90.916 109.867  40.374  1.00  0.00            
ATOM   1053 HG23 THR    72      90.674 108.419  41.433  1.00  0.00            
ATOM   1054  OG1 THR    72      92.881 110.717  41.951  1.00  0.00            
ATOM   1055  HG1 THR    72      93.729 111.047  41.646  1.00  0.00            
ATOM   1056  C   THR    72      94.644 108.439  42.866  1.00  0.00            
ATOM   1057  O   THR    72      95.341 108.168  41.922  1.00  0.00            
ATOM   1058  N   GLY    73      95.174 108.698  44.000  1.00  0.00            
ATOM   1059  H   GLY    73      94.515 108.675  44.765  1.00  0.00            
ATOM   1060  CA  GLY    73      96.566 108.772  44.307  1.00  0.00            
ATOM   1061  HA1 GLY    73      96.969 107.890  43.808  1.00  0.00            
ATOM   1062  HA2 GLY    73      96.570 108.573  45.379  1.00  0.00            
ATOM   1063  C   GLY    73      97.316 110.052  43.887  1.00  0.00            
ATOM   1064  O   GLY    73      98.090 110.543  44.701  1.00  0.00            
ATOM   1065  N   VAL    74      96.925 110.598  42.724  1.00  0.00            
ATOM   1066  H   VAL    74      96.492 109.951  42.082  1.00  0.00            
ATOM   1067  CA  VAL    74      97.285 111.917  42.156  1.00  0.00            
ATOM   1068  HA  VAL    74      97.590 112.586  42.960  1.00  0.00            
ATOM   1069  CB  VAL    74      98.388 111.984  41.070  1.00  0.00            
ATOM   1070  HB  VAL    74      98.353 113.018  40.726  1.00  0.00            
ATOM   1071  CG1 VAL    74      99.738 111.699  41.744  1.00  0.00            
ATOM   1072 HG11 VAL    74     100.078 112.652  42.151  1.00  0.00            
ATOM   1073 HG12 VAL    74      99.539 110.941  42.502  1.00  0.00            
ATOM   1074 HG13 VAL    74     100.492 111.402  41.017  1.00  0.00            
ATOM   1075  CG2 VAL    74      98.327 111.076  39.873  1.00  0.00            
ATOM   1076 HG21 VAL    74      99.238 111.241  39.298  1.00  0.00            
ATOM   1077 HG22 VAL    74      98.231 110.015  40.105  1.00  0.00            
ATOM   1078 HG23 VAL    74      97.448 111.333  39.280  1.00  0.00            
ATOM   1079  C   VAL    74      95.989 112.436  41.470  1.00  0.00            
ATOM   1080  O   VAL    74      95.358 111.721  40.680  1.00  0.00            
ATOM   1081  N   THR    75      95.557 113.606  41.869  1.00  0.00            
ATOM   1082  H   THR    75      96.154 114.134  42.490  1.00  0.00            
ATOM   1083  CA  THR    75      94.513 114.423  41.253  1.00  0.00            
ATOM   1084  HA  THR    75      93.533 113.955  41.341  1.00  0.00            
ATOM   1085  CB  THR    75      94.514 115.769  42.039  1.00  0.00            
ATOM   1086  HB  THR    75      95.486 116.231  41.861  1.00  0.00            
ATOM   1087  CG2 THR    75      93.295 116.678  41.627  1.00  0.00            
ATOM   1088 HG21 THR    75      93.235 117.587  42.226  1.00  0.00            
ATOM   1089 HG22 THR    75      93.423 117.082  40.623  1.00  0.00            
ATOM   1090 HG23 THR    75      92.374 116.101  41.556  1.00  0.00            
ATOM   1091  OG1 THR    75      94.410 115.538  43.427  1.00  0.00            
ATOM   1092  HG1 THR    75      94.473 116.397  43.851  1.00  0.00            
ATOM   1093  C   THR    75      94.738 114.667  39.706  1.00  0.00            
ATOM   1094  O   THR    75      95.786 115.217  39.331  1.00  0.00            
ATOM   1095  N   ALA    76      93.708 114.255  38.972  1.00  0.00            
ATOM   1096  H   ALA    76      92.976 113.728  39.426  1.00  0.00            
ATOM   1097  CA  ALA    76      93.428 114.749  37.609  1.00  0.00            
ATOM   1098  HA  ALA    76      94.316 114.499  37.028  1.00  0.00            
ATOM   1099  CB  ALA    76      92.308 114.006  36.909  1.00  0.00            
ATOM   1100  HB1 ALA    76      92.670 113.038  36.561  1.00  0.00            
ATOM   1101  HB2 ALA    76      91.479 113.915  37.611  1.00  0.00            
ATOM   1102  HB3 ALA    76      91.947 114.567  36.047  1.00  0.00            
ATOM   1103  C   ALA    76      93.134 116.294  37.461  1.00  0.00            
ATOM   1104  O   ALA    76      92.225 116.759  38.107  1.00  0.00            
ATOM   1105  N   VAL    77      93.908 117.053  36.711  1.00  0.00            
ATOM   1106  H   VAL    77      94.666 116.592  36.229  1.00  0.00            
ATOM   1107  CA  VAL    77      93.837 118.486  36.486  1.00  0.00            
ATOM   1108  HA  VAL    77      92.862 118.845  36.815  1.00  0.00            
ATOM   1109  CB  VAL    77      94.947 119.204  37.412  1.00  0.00            
ATOM   1110  HB  VAL    77      94.869 120.254  37.132  1.00  0.00            
ATOM   1111  CG1 VAL    77      94.597 119.134  38.923  1.00  0.00            
ATOM   1112 HG11 VAL    77      93.606 119.556  39.092  1.00  0.00            
ATOM   1113 HG12 VAL    77      94.568 118.097  39.259  1.00  0.00            
ATOM   1114 HG13 VAL    77      95.290 119.794  39.444  1.00  0.00            
ATOM   1115  CG2 VAL    77      96.314 118.571  37.156  1.00  0.00            
ATOM   1116 HG21 VAL    77      97.035 119.222  37.650  1.00  0.00            
ATOM   1117 HG22 VAL    77      96.309 117.566  37.576  1.00  0.00            
ATOM   1118 HG23 VAL    77      96.480 118.589  36.079  1.00  0.00            
ATOM   1119  C   VAL    77      93.976 118.879  35.022  1.00  0.00            
ATOM   1120  O   VAL    77      94.646 118.261  34.235  1.00  0.00            
ATOM   1121  N   ALA    78      93.291 120.030  34.648  1.00  0.00            
ATOM   1122  H   ALA    78      92.748 120.456  35.385  1.00  0.00            
ATOM   1123  CA  ALA    78      93.198 120.534  33.275  1.00  0.00            
ATOM   1124  HA  ALA    78      92.804 119.732  32.651  1.00  0.00            
ATOM   1125  CB  ALA    78      92.236 121.709  33.279  1.00  0.00            
ATOM   1126  HB1 ALA    78      91.915 121.983  32.275  1.00  0.00            
ATOM   1127  HB2 ALA    78      91.406 121.525  33.961  1.00  0.00            
ATOM   1128  HB3 ALA    78      92.740 122.626  33.583  1.00  0.00            
ATOM   1129  C   ALA    78      94.562 120.878  32.522  1.00  0.00            
ATOM   1130  O   ALA    78      94.694 120.812  31.329  1.00  0.00            
ATOM   1131  N   GLN    79      95.527 121.293  33.312  1.00  0.00            
ATOM   1132  H   GLN    79      95.379 121.478  34.294  1.00  0.00            
ATOM   1133  CA  GLN    79      96.889 121.496  32.817  1.00  0.00            
ATOM   1134  HA  GLN    79      96.811 121.140  31.790  1.00  0.00            
ATOM   1135  CB  GLN    79      97.352 122.986  32.894  1.00  0.00            
ATOM   1136  HB1 GLN    79      98.434 123.066  32.780  1.00  0.00            
ATOM   1137  HB2 GLN    79      97.286 123.550  33.825  1.00  0.00            
ATOM   1138  CG  GLN    79      96.588 123.784  31.827  1.00  0.00            
ATOM   1139  HG1 GLN    79      95.583 124.024  32.176  1.00  0.00            
ATOM   1140  HG2 GLN    79      96.378 123.163  30.957  1.00  0.00            
ATOM   1141  CD  GLN    79      97.199 125.088  31.461  1.00  0.00            
ATOM   1142  OE1 GLN    79      98.108 125.575  32.158  1.00  0.00            
ATOM   1143  NE2 GLN    79      96.663 125.865  30.531  1.00  0.00            
ATOM   1144 HE21 GLN    79      95.990 125.605  29.825  1.00  0.00            
ATOM   1145 HE22 GLN    79      97.210 126.675  30.275  1.00  0.00            
ATOM   1146  C   GLN    79      97.831 120.540  33.590  1.00  0.00            
ATOM   1147  O   GLN    79      97.742 120.463  34.849  1.00  0.00            
ATOM   1148  N   LYS    80      98.586 119.810  32.878  1.00  0.00            
ATOM   1149  H   LYS    80      98.555 119.933  31.876  1.00  0.00            
ATOM   1150  CA  LYS    80      99.554 118.940  33.507  1.00  0.00            
ATOM   1151  HA  LYS    80      99.056 118.335  34.264  1.00  0.00            
ATOM   1152  CB  LYS    80     100.162 117.966  32.467  1.00  0.00            
ATOM   1153  HB1 LYS    80      99.328 117.429  32.017  1.00  0.00            
ATOM   1154  HB2 LYS    80     100.802 117.216  32.932  1.00  0.00            
ATOM   1155  CG  LYS    80     100.994 118.711  31.309  1.00  0.00            
ATOM   1156  HG1 LYS    80     101.909 119.132  31.724  1.00  0.00            
ATOM   1157  HG2 LYS    80     100.405 119.549  30.936  1.00  0.00            
ATOM   1158  CD  LYS    80     101.207 117.774  30.074  1.00  0.00            
ATOM   1159  HD1 LYS    80     100.222 117.358  29.861  1.00  0.00            
ATOM   1160  HD2 LYS    80     101.907 117.012  30.416  1.00  0.00            
ATOM   1161  CE  LYS    80     101.794 118.326  28.774  1.00  0.00            
ATOM   1162  HE1 LYS    80     101.105 119.043  28.327  1.00  0.00            
ATOM   1163  HE2 LYS    80     102.064 117.498  28.119  1.00  0.00            
ATOM   1164  NZ  LYS    80     103.108 119.015  29.027  1.00  0.00            
ATOM   1165  HZ1 LYS    80     103.411 119.536  28.216  1.00  0.00            
ATOM   1166  HZ2 LYS    80     103.038 119.812  29.644  1.00  0.00            
ATOM   1167  HZ3 LYS    80     103.810 118.377  29.373  1.00  0.00            
ATOM   1168  C   LYS    80     100.600 119.793  34.281  1.00  0.00            
ATOM   1169  O   LYS    80     101.078 120.879  33.821  1.00  0.00            
ATOM   1170  N   THR    81     101.039 119.181  35.381  1.00  0.00            
ATOM   1171  H   THR    81     100.514 118.382  35.707  1.00  0.00            
ATOM   1172  CA  THR    81     102.343 119.442  36.045  1.00  0.00            
ATOM   1173  HA  THR    81     102.321 120.458  36.440  1.00  0.00            
ATOM   1174  CB  THR    81     102.690 118.469  37.156  1.00  0.00            
ATOM   1175  HB  THR    81     102.688 117.530  36.603  1.00  0.00            
ATOM   1176  CG2 THR    81     104.003 118.751  37.916  1.00  0.00            
ATOM   1177 HG21 THR    81     103.983 119.639  38.548  1.00  0.00            
ATOM   1178 HG22 THR    81     104.072 117.940  38.641  1.00  0.00            
ATOM   1179 HG23 THR    81     104.898 118.716  37.294  1.00  0.00            
ATOM   1180  OG1 THR    81     101.715 118.445  38.122  1.00  0.00            
ATOM   1181  HG1 THR    81     100.973 117.876  37.903  1.00  0.00            
ATOM   1182  C   THR    81     103.497 119.541  35.035  1.00  0.00            
ATOM   1183  O   THR    81     103.670 118.567  34.273  1.00  0.00            
ATOM   1184  N   VAL    82     104.343 120.575  35.108  1.00  0.00            
ATOM   1185  H   VAL    82     104.098 121.429  35.590  1.00  0.00            
ATOM   1186  CA  VAL    82     105.404 120.754  34.096  1.00  0.00            
ATOM   1187  HA  VAL    82     105.054 120.391  33.129  1.00  0.00            
ATOM   1188  CB  VAL    82     105.797 122.283  33.903  1.00  0.00            
ATOM   1189  HB  VAL    82     106.634 122.178  33.212  1.00  0.00            
ATOM   1190  CG1 VAL    82     104.682 122.996  33.193  1.00  0.00            
ATOM   1191 HG11 VAL    82     104.666 124.068  33.390  1.00  0.00            
ATOM   1192 HG12 VAL    82     104.684 122.741  32.133  1.00  0.00            
ATOM   1193 HG13 VAL    82     103.748 122.633  33.622  1.00  0.00            
ATOM   1194  CG2 VAL    82     106.323 123.021  35.137  1.00  0.00            
ATOM   1195 HG21 VAL    82     105.600 123.295  35.905  1.00  0.00            
ATOM   1196 HG22 VAL    82     107.147 122.424  35.528  1.00  0.00            
ATOM   1197 HG23 VAL    82     106.661 123.971  34.723  1.00  0.00            
ATOM   1198  C   VAL    82     106.654 119.940  34.308  1.00  0.00            
ATOM   1199  O   VAL    82     107.184 119.449  33.260  1.00  0.00            
ATOM   1200  N   GLU    83     107.191 119.667  35.489  1.00  0.00            
ATOM   1201  H   GLU    83     106.790 120.022  36.346  1.00  0.00            
ATOM   1202  CA  GLU    83     108.538 118.961  35.587  1.00  0.00            
ATOM   1203  HA  GLU    83     108.906 118.839  34.568  1.00  0.00            
ATOM   1204  CB  GLU    83     109.729 119.839  36.254  1.00  0.00            
ATOM   1205  HB1 GLU    83     110.616 119.248  36.482  1.00  0.00            
ATOM   1206  HB2 GLU    83     109.375 120.185  37.225  1.00  0.00            
ATOM   1207  CG  GLU    83     110.180 120.868  35.278  1.00  0.00            
ATOM   1208  HG1 GLU    83     109.287 121.273  34.803  1.00  0.00            
ATOM   1209  HG2 GLU    83     110.739 120.435  34.448  1.00  0.00            
ATOM   1210  CD  GLU    83     110.958 121.950  35.904  1.00  0.00            
ATOM   1211  OE1 GLU    83     111.144 123.026  35.341  1.00  0.00            
ATOM   1212  OE2 GLU    83     111.500 121.837  37.034  1.00  0.00            
ATOM   1213  C   GLU    83     108.397 117.575  36.256  1.00  0.00            
ATOM   1214  O   GLU    83     107.653 117.463  37.236  1.00  0.00            
ATOM   1215  N   GLY    84     109.114 116.579  35.762  1.00  0.00            
ATOM   1216  H   GLY    84     109.817 116.799  35.071  1.00  0.00            
ATOM   1217  CA  GLY    84     109.070 115.228  36.187  1.00  0.00            
ATOM   1218  HA1 GLY    84     109.241 114.526  35.371  1.00  0.00            
ATOM   1219  HA2 GLY    84     108.035 115.002  36.444  1.00  0.00            
ATOM   1220  C   GLY    84     109.966 114.812  37.306  1.00  0.00            
ATOM   1221  O   GLY    84     110.964 115.488  37.524  1.00  0.00            
ATOM   1222  N   ALA    85     109.580 113.868  38.186  1.00  0.00            
ATOM   1223  H   ALA    85     108.731 113.342  38.036  1.00  0.00            
ATOM   1224  CA  ALA    85     110.303 113.447  39.361  1.00  0.00            
ATOM   1225  HA  ALA    85     110.497 114.373  39.903  1.00  0.00            
ATOM   1226  CB  ALA    85     109.504 112.625  40.324  1.00  0.00            
ATOM   1227  HB1 ALA    85     108.540 113.086  40.540  1.00  0.00            
ATOM   1228  HB2 ALA    85     109.439 111.559  40.107  1.00  0.00            
ATOM   1229  HB3 ALA    85     109.985 112.708  41.299  1.00  0.00            
ATOM   1230  C   ALA    85     111.664 112.822  38.926  1.00  0.00            
ATOM   1231  O   ALA    85     112.551 112.815  39.785  1.00  0.00            
ATOM   1232  N   GLY    86     111.965 112.317  37.667  1.00  0.00            
ATOM   1233  H   GLY    86     111.175 112.255  37.041  1.00  0.00            
ATOM   1234  CA  GLY    86     113.267 111.755  37.331  1.00  0.00            
ATOM   1235  HA1 GLY    86     113.049 111.047  36.531  1.00  0.00            
ATOM   1236  HA2 GLY    86     113.695 111.197  38.164  1.00  0.00            
ATOM   1237  C   GLY    86     114.355 112.798  36.976  1.00  0.00            
ATOM   1238  O   GLY    86     115.334 112.459  36.296  1.00  0.00            
ATOM   1239  N   SER    87     114.219 114.105  37.283  1.00  0.00            
ATOM   1240  H   SER    87     113.400 114.352  37.819  1.00  0.00            
ATOM   1241  CA  SER    87     115.201 115.132  36.904  1.00  0.00            
ATOM   1242  HA  SER    87     115.778 114.863  36.020  1.00  0.00            
ATOM   1243  CB  SER    87     114.496 116.476  36.556  1.00  0.00            
ATOM   1244  HB1 SER    87     113.946 116.382  35.619  1.00  0.00            
ATOM   1245  HB2 SER    87     115.247 117.207  36.257  1.00  0.00            
ATOM   1246  OG  SER    87     113.694 116.924  37.585  1.00  0.00            
ATOM   1247  HG  SER    87     112.849 116.467  37.569  1.00  0.00            
ATOM   1248  C   SER    87     116.252 115.310  37.934  1.00  0.00            
ATOM   1249  O   SER    87     115.995 115.049  39.126  1.00  0.00            
ATOM   1250  N   ILE    88     117.479 115.730  37.516  1.00  0.00            
ATOM   1251  H   ILE    88     117.658 115.974  36.552  1.00  0.00            
ATOM   1252  CA  ILE    88     118.679 115.976  38.428  1.00  0.00            
ATOM   1253  HA  ILE    88     118.995 115.008  38.817  1.00  0.00            
ATOM   1254  CB  ILE    88     119.895 116.472  37.567  1.00  0.00            
ATOM   1255  HB  ILE    88     119.496 117.104  36.773  1.00  0.00            
ATOM   1256  CG2 ILE    88     120.979 117.254  38.369  1.00  0.00            
ATOM   1257 HG21 ILE    88     120.532 118.061  38.949  1.00  0.00            
ATOM   1258 HG22 ILE    88     121.422 116.625  39.141  1.00  0.00            
ATOM   1259 HG23 ILE    88     121.757 117.664  37.724  1.00  0.00            
ATOM   1260  CG1 ILE    88     120.442 115.228  36.867  1.00  0.00            
ATOM   1261 HG11 ILE    88     121.141 115.521  36.084  1.00  0.00            
ATOM   1262 HG12 ILE    88     119.603 114.701  36.411  1.00  0.00            
ATOM   1263  CD  ILE    88     121.181 114.269  37.735  1.00  0.00            
ATOM   1264  HD1 ILE    88     121.007 113.266  37.347  1.00  0.00            
ATOM   1265  HD2 ILE    88     122.200 114.655  37.728  1.00  0.00            
ATOM   1266  HD3 ILE    88     120.883 114.377  38.778  1.00  0.00            
ATOM   1267  C   ILE    88     118.303 116.874  39.578  1.00  0.00            
ATOM   1268  O   ILE    88     117.787 117.992  39.355  1.00  0.00            
ATOM   1269  N   ALA    89     118.439 116.392  40.810  1.00  0.00            
ATOM   1270  H   ALA    89     118.965 115.531  40.839  1.00  0.00            
ATOM   1271  CA  ALA    89     118.163 117.007  42.140  1.00  0.00            
ATOM   1272  HA  ALA    89     118.344 116.283  42.934  1.00  0.00            
ATOM   1273  CB  ALA    89     119.184 118.132  42.365  1.00  0.00            
ATOM   1274  HB1 ALA    89     120.168 117.689  42.516  1.00  0.00            
ATOM   1275  HB2 ALA    89     119.343 118.713  41.456  1.00  0.00            
ATOM   1276  HB3 ALA    89     118.952 118.754  43.230  1.00  0.00            
ATOM   1277  C   ALA    89     116.701 117.420  42.335  1.00  0.00            
ATOM   1278  O   ALA    89     116.402 118.541  42.605  1.00  0.00            
ATOM   1279  N   ALA    90     115.785 116.588  41.878  1.00  0.00            
ATOM   1280  H   ALA    90     115.929 115.850  41.205  1.00  0.00            
ATOM   1281  CA  ALA    90     114.390 117.084  41.992  1.00  0.00            
ATOM   1282  HA  ALA    90     114.294 118.111  41.638  1.00  0.00            
ATOM   1283  CB  ALA    90     113.499 116.179  41.181  1.00  0.00            
ATOM   1284  HB1 ALA    90     113.693 116.316  40.117  1.00  0.00            
ATOM   1285  HB2 ALA    90     113.686 115.145  41.468  1.00  0.00            
ATOM   1286  HB3 ALA    90     112.441 116.320  41.401  1.00  0.00            
ATOM   1287  C   ALA    90     113.828 117.377  43.449  1.00  0.00            
ATOM   1288  O   ALA    90     113.830 116.473  44.304  1.00  0.00            
ATOM   1289  N   ALA    91     113.189 118.576  43.562  1.00  0.00            
ATOM   1290  H   ALA    91     113.184 119.254  42.814  1.00  0.00            
ATOM   1291  CA  ALA    91     112.391 118.905  44.728  1.00  0.00            
ATOM   1292  HA  ALA    91     112.951 118.608  45.614  1.00  0.00            
ATOM   1293  CB  ALA    91     112.248 120.439  44.728  1.00  0.00            
ATOM   1294  HB1 ALA    91     113.207 120.931  44.885  1.00  0.00            
ATOM   1295  HB2 ALA    91     111.741 120.821  43.841  1.00  0.00            
ATOM   1296  HB3 ALA    91     111.586 120.593  45.579  1.00  0.00            
ATOM   1297  C   ALA    91     111.146 118.071  44.979  1.00  0.00            
ATOM   1298  O   ALA    91     110.137 118.580  45.492  1.00  0.00            
ATOM   1299  N   THR    92     111.070 116.811  44.558  1.00  0.00            
ATOM   1300  H   THR    92     111.856 116.391  44.083  1.00  0.00            
ATOM   1301  CA  THR    92     110.043 115.831  44.952  1.00  0.00            
ATOM   1302  HA  THR    92     109.167 116.423  45.217  1.00  0.00            
ATOM   1303  CB  THR    92     109.624 114.872  43.818  1.00  0.00            
ATOM   1304  HB  THR    92     108.881 114.154  44.164  1.00  0.00            
ATOM   1305  CG2 THR    92     109.161 115.540  42.499  1.00  0.00            
ATOM   1306 HG21 THR    92     108.631 114.810  41.887  1.00  0.00            
ATOM   1307 HG22 THR    92     108.493 116.379  42.693  1.00  0.00            
ATOM   1308 HG23 THR    92     110.021 116.038  42.052  1.00  0.00            
ATOM   1309  OG1 THR    92     110.742 114.055  43.443  1.00  0.00            
ATOM   1310  HG1 THR    92     110.480 113.193  43.775  1.00  0.00            
ATOM   1311  C   THR    92     110.369 115.087  46.272  1.00  0.00            
ATOM   1312  O   THR    92     109.581 114.234  46.592  1.00  0.00            
ATOM   1313  N   GLY    93     111.489 115.353  46.963  1.00  0.00            
ATOM   1314  H   GLY    93     112.134 116.044  46.607  1.00  0.00            
ATOM   1315  CA  GLY    93     112.039 114.569  48.085  1.00  0.00            
ATOM   1316  HA1 GLY    93     113.044 114.180  47.923  1.00  0.00            
ATOM   1317  HA2 GLY    93     111.416 113.688  48.238  1.00  0.00            
ATOM   1318  C   GLY    93     112.005 115.347  49.372  1.00  0.00            
ATOM   1319  O   GLY    93     111.556 116.506  49.497  1.00  0.00            
ATOM   1320  N   PHE    94     112.476 114.640  50.357  1.00  0.00            
ATOM   1321  H   PHE    94     112.727 113.666  50.265  1.00  0.00            
ATOM   1322  CA  PHE    94     112.678 115.187  51.670  1.00  0.00            
ATOM   1323  HA  PHE    94     111.919 115.914  51.959  1.00  0.00            
ATOM   1324  CB  PHE    94     112.540 114.152  52.757  1.00  0.00            
ATOM   1325  HB1 PHE    94     113.299 113.385  52.606  1.00  0.00            
ATOM   1326  HB2 PHE    94     111.538 113.743  52.626  1.00  0.00            
ATOM   1327  CG  PHE    94     112.687 114.730  54.138  1.00  0.00            
ATOM   1328  CD1 PHE    94     111.613 114.882  55.016  1.00  0.00            
ATOM   1329  HD1 PHE    94     110.576 114.689  54.786  1.00  0.00            
ATOM   1330  CE1 PHE    94     111.833 115.325  56.346  1.00  0.00            
ATOM   1331  HE1 PHE    94     110.971 115.484  56.977  1.00  0.00            
ATOM   1332  CZ  PHE    94     113.150 115.568  56.815  1.00  0.00            
ATOM   1333  HZ  PHE    94     113.378 115.747  57.855  1.00  0.00            
ATOM   1334  CE2 PHE    94     114.259 115.437  55.892  1.00  0.00            
ATOM   1335  HE2 PHE    94     115.288 115.377  56.215  1.00  0.00            
ATOM   1336  CD2 PHE    94     113.981 114.876  54.637  1.00  0.00            
ATOM   1337  HD2 PHE    94     114.738 114.633  53.906  1.00  0.00            
ATOM   1338  C   PHE    94     113.919 116.019  51.646  1.00  0.00            
ATOM   1339  O   PHE    94     114.999 115.579  51.344  1.00  0.00            
ATOM   1340  N   VAL    95     113.847 117.313  51.987  1.00  0.00            
ATOM   1341  H   VAL    95     112.990 117.645  52.408  1.00  0.00            
ATOM   1342  CA  VAL    95     115.026 118.229  52.166  1.00  0.00            
ATOM   1343  HA  VAL    95     115.845 117.945  51.505  1.00  0.00            
ATOM   1344  CB  VAL    95     114.605 119.653  51.842  1.00  0.00            
ATOM   1345  HB  VAL    95     113.653 119.845  52.339  1.00  0.00            
ATOM   1346  CG1 VAL    95     115.719 120.648  52.082  1.00  0.00            
ATOM   1347 HG11 VAL    95     116.639 120.101  51.877  1.00  0.00            
ATOM   1348 HG12 VAL    95     115.860 121.478  51.390  1.00  0.00            
ATOM   1349 HG13 VAL    95     115.643 121.066  53.086  1.00  0.00            
ATOM   1350  CG2 VAL    95     114.386 119.699  50.290  1.00  0.00            
ATOM   1351 HG21 VAL    95     113.510 119.104  50.031  1.00  0.00            
ATOM   1352 HG22 VAL    95     114.250 120.704  49.892  1.00  0.00            
ATOM   1353 HG23 VAL    95     115.291 119.331  49.808  1.00  0.00            
ATOM   1354  C   VAL    95     115.501 118.092  53.587  1.00  0.00            
ATOM   1355  O   VAL    95     114.759 118.423  54.535  1.00  0.00            
ATOM   1356  N   LYS    96     116.798 117.681  53.727  1.00  0.00            
ATOM   1357  H   LYS    96     117.331 117.375  52.926  1.00  0.00            
ATOM   1358  CA  LYS    96     117.479 117.715  55.040  1.00  0.00            
ATOM   1359  HA  LYS    96     116.951 117.289  55.893  1.00  0.00            
ATOM   1360  CB  LYS    96     118.861 116.982  54.970  1.00  0.00            
ATOM   1361  HB1 LYS    96     119.432 117.200  55.873  1.00  0.00            
ATOM   1362  HB2 LYS    96     119.472 117.330  54.138  1.00  0.00            
ATOM   1363  CG  LYS    96     118.630 115.476  54.978  1.00  0.00            
ATOM   1364  HG1 LYS    96     117.757 115.285  54.353  1.00  0.00            
ATOM   1365  HG2 LYS    96     118.555 115.196  56.028  1.00  0.00            
ATOM   1366  CD  LYS    96     119.829 114.645  54.394  1.00  0.00            
ATOM   1367  HD1 LYS    96     120.722 114.879  54.974  1.00  0.00            
ATOM   1368  HD2 LYS    96     120.043 114.682  53.326  1.00  0.00            
ATOM   1369  CE  LYS    96     119.484 113.193  54.732  1.00  0.00            
ATOM   1370  HE1 LYS    96     118.542 113.038  54.205  1.00  0.00            
ATOM   1371  HE2 LYS    96     119.489 113.169  55.822  1.00  0.00            
ATOM   1372  NZ  LYS    96     120.493 112.259  54.125  1.00  0.00            
ATOM   1373  HZ1 LYS    96     121.408 112.245  54.553  1.00  0.00            
ATOM   1374  HZ2 LYS    96     120.095 111.331  54.140  1.00  0.00            
ATOM   1375  HZ3 LYS    96     120.713 112.559  53.186  1.00  0.00            
ATOM   1376  C   LYS    96     117.596 119.211  55.329  1.00  0.00            
ATOM   1377  O   LYS    96     117.999 120.047  54.533  1.00  0.00            
ATOM   1378  N   LYS    97     117.357 119.596  56.646  1.00  0.00            
ATOM   1379  H   LYS    97     117.014 118.901  57.294  1.00  0.00            
ATOM   1380  CA  LYS    97     117.689 120.982  57.052  1.00  0.00            
ATOM   1381  HA  LYS    97     117.562 121.750  56.288  1.00  0.00            
ATOM   1382  CB  LYS    97     116.777 121.439  58.212  1.00  0.00            
ATOM   1383  HB1 LYS    97     117.202 122.375  58.573  1.00  0.00            
ATOM   1384  HB2 LYS    97     116.829 120.729  59.037  1.00  0.00            
ATOM   1385  CG  LYS    97     115.337 121.494  57.757  1.00  0.00            
ATOM   1386  HG1 LYS    97     114.938 120.498  57.563  1.00  0.00            
ATOM   1387  HG2 LYS    97     115.134 122.065  56.851  1.00  0.00            
ATOM   1388  CD  LYS    97     114.569 122.049  58.956  1.00  0.00            
ATOM   1389  HD1 LYS    97     114.769 123.121  58.967  1.00  0.00            
ATOM   1390  HD2 LYS    97     114.942 121.496  59.818  1.00  0.00            
ATOM   1391  CE  LYS    97     113.099 121.820  58.739  1.00  0.00            
ATOM   1392  HE1 LYS    97     112.798 120.778  58.844  1.00  0.00            
ATOM   1393  HE2 LYS    97     112.703 122.174  57.788  1.00  0.00            
ATOM   1394  NZ  LYS    97     112.365 122.606  59.736  1.00  0.00            
ATOM   1395  HZ1 LYS    97     112.460 123.607  59.645  1.00  0.00            
ATOM   1396  HZ2 LYS    97     111.371 122.467  59.623  1.00  0.00            
ATOM   1397  HZ3 LYS    97     112.513 122.200  60.649  1.00  0.00            
ATOM   1398  C   LYS    97     119.196 121.041  57.297  1.00  0.00            
ATOM   1399  O   LYS    97     119.653 120.608  58.369  1.00  0.00            
ATOM   1400  N   ASP    98     119.867 121.730  56.406  1.00  0.00            
ATOM   1401  H   ASP    98     119.334 121.924  55.570  1.00  0.00            
ATOM   1402  CA  ASP    98     121.091 122.442  56.707  1.00  0.00            
ATOM   1403  HA  ASP    98     121.547 122.775  55.775  1.00  0.00            
ATOM   1404  CB  ASP    98     120.794 123.900  57.245  1.00  0.00            
ATOM   1405  HB1 ASP    98     120.362 123.877  58.245  1.00  0.00            
ATOM   1406  HB2 ASP    98     120.033 124.337  56.599  1.00  0.00            
ATOM   1407  CG  ASP    98     122.037 124.821  57.247  1.00  0.00            
ATOM   1408  OD1 ASP    98     122.140 125.677  58.170  1.00  0.00            
ATOM   1409  OD2 ASP    98     122.901 124.585  56.371  1.00  0.00            
ATOM   1410  C   ASP    98     122.197 121.635  57.471  1.00  0.00            
ATOM   1411  O   ASP    98     122.499 121.977  58.623  1.00  0.00            
ATOM   1412  N   GLN    99     122.670 120.549  56.897  1.00  0.00            
ATOM   1413  H   GLN    99     122.427 120.309  55.946  1.00  0.00            
ATOM   1414  CA  GLN    99     123.578 119.565  57.610  1.00  0.00            
ATOM   1415  HA  GLN    99     123.271 119.549  58.656  1.00  0.00            
ATOM   1416  CB  GLN    99     123.322 118.111  57.219  1.00  0.00            
ATOM   1417  HB1 GLN    99     124.067 117.427  57.626  1.00  0.00            
ATOM   1418  HB2 GLN    99     123.418 117.939  56.147  1.00  0.00            
ATOM   1419  CG  GLN    99     121.939 117.609  57.743  1.00  0.00            
ATOM   1420  HG1 GLN    99     121.125 118.210  57.340  1.00  0.00            
ATOM   1421  HG2 GLN    99     121.943 117.852  58.805  1.00  0.00            
ATOM   1422  CD  GLN    99     121.723 116.149  57.622  1.00  0.00            
ATOM   1423  OE1 GLN    99     122.398 115.379  57.009  1.00  0.00            
ATOM   1424  NE2 GLN    99     120.554 115.729  58.115  1.00  0.00            
ATOM   1425 HE21 GLN    99     120.016 116.441  58.589  1.00  0.00            
ATOM   1426 HE22 GLN    99     120.325 114.780  57.858  1.00  0.00            
ATOM   1427  C   GLN    99     125.046 120.002  57.386  1.00  0.00            
ATOM   1428  O   GLN    99     125.585 119.981  56.310  1.00  0.00            
ATOM   1429  N   LEU   100     125.674 120.376  58.509  1.00  0.00            
ATOM   1430  H   LEU   100     125.241 120.517  59.410  1.00  0.00            
ATOM   1431  CA  LEU   100     127.134 120.671  58.667  1.00  0.00            
ATOM   1432  HA  LEU   100     127.405 121.142  57.721  1.00  0.00            
ATOM   1433  CB  LEU   100     127.327 121.730  59.792  1.00  0.00            
ATOM   1434  HB1 LEU   100     127.120 121.240  60.743  1.00  0.00            
ATOM   1435  HB2 LEU   100     126.546 122.479  59.662  1.00  0.00            
ATOM   1436  CG  LEU   100     128.671 122.517  59.805  1.00  0.00            
ATOM   1437  HG  LEU   100     129.448 121.790  60.041  1.00  0.00            
ATOM   1438  CD1 LEU   100     128.879 123.235  58.454  1.00  0.00            
ATOM   1439 HD11 LEU   100     127.993 123.805  58.173  1.00  0.00            
ATOM   1440 HD12 LEU   100     129.728 123.914  58.539  1.00  0.00            
ATOM   1441 HD13 LEU   100     129.101 122.474  57.706  1.00  0.00            
ATOM   1442  CD2 LEU   100     128.628 123.330  61.087  1.00  0.00            
ATOM   1443 HD21 LEU   100     127.804 124.043  61.054  1.00  0.00            
ATOM   1444 HD22 LEU   100     128.349 122.688  61.922  1.00  0.00            
ATOM   1445 HD23 LEU   100     129.567 123.859  61.251  1.00  0.00            
ATOM   1446  C   LEU   100     127.950 119.407  58.863  1.00  0.00            
ATOM   1447  O   LEU   100     128.186 118.960  60.013  1.00  0.00            
ATOM   1448  N   GLY   101     128.223 118.713  57.760  1.00  0.00            
ATOM   1449  H   GLY   101     128.143 119.056  56.813  1.00  0.00            
ATOM   1450  CA  GLY   101     128.707 117.332  57.815  1.00  0.00            
ATOM   1451  HA1 GLY   101     128.717 117.028  58.862  1.00  0.00            
ATOM   1452  HA2 GLY   101     129.722 117.334  57.416  1.00  0.00            
ATOM   1453  C   GLY   101     127.913 116.181  57.111  1.00  0.00            
ATOM   1454  O   GLY   101     126.973 116.434  56.321  1.00  0.00            
ATOM   1455  N   LYS   102     128.496 114.950  57.298  1.00  0.00            
ATOM   1456  H   LYS   102     129.238 114.857  57.977  1.00  0.00            
ATOM   1457  CA  LYS   102     127.958 113.748  56.628  1.00  0.00            
ATOM   1458  HA  LYS   102     127.747 114.053  55.603  1.00  0.00            
ATOM   1459  CB  LYS   102     129.106 112.745  56.435  1.00  0.00            
ATOM   1460  HB1 LYS   102     129.686 112.683  57.357  1.00  0.00            
ATOM   1461  HB2 LYS   102     129.756 113.308  55.765  1.00  0.00            
ATOM   1462  CG  LYS   102     128.843 111.387  55.698  1.00  0.00            
ATOM   1463  HG1 LYS   102     129.721 111.031  55.160  1.00  0.00            
ATOM   1464  HG2 LYS   102     128.230 111.631  54.830  1.00  0.00            
ATOM   1465  CD  LYS   102     128.361 110.268  56.639  1.00  0.00            
ATOM   1466  HD1 LYS   102     128.151 109.438  55.965  1.00  0.00            
ATOM   1467  HD2 LYS   102     127.417 110.572  57.092  1.00  0.00            
ATOM   1468  CE  LYS   102     129.290 109.756  57.779  1.00  0.00            
ATOM   1469  HE1 LYS   102     129.730 110.540  58.393  1.00  0.00            
ATOM   1470  HE2 LYS   102     130.134 109.267  57.292  1.00  0.00            
ATOM   1471  NZ  LYS   102     128.538 108.761  58.599  1.00  0.00            
ATOM   1472  HZ1 LYS   102     128.316 107.948  58.042  1.00  0.00            
ATOM   1473  HZ2 LYS   102     128.899 108.532  59.514  1.00  0.00            
ATOM   1474  HZ3 LYS   102     127.679 109.229  58.850  1.00  0.00            
ATOM   1475  C   LYS   102     126.682 113.270  57.363  1.00  0.00            
ATOM   1476  O   LYS   102     126.809 112.784  58.470  1.00  0.00            
ATOM   1477  N   ASN   103     125.481 113.526  56.783  1.00  0.00            
ATOM   1478  H   ASN   103     125.422 113.975  55.881  1.00  0.00            
ATOM   1479  CA  ASN   103     124.237 113.266  57.498  1.00  0.00            
ATOM   1480  HA  ASN   103     123.523 113.917  56.993  1.00  0.00            
ATOM   1481  CB  ASN   103     123.764 111.793  57.214  1.00  0.00            
ATOM   1482  HB1 ASN   103     122.733 111.622  57.526  1.00  0.00            
ATOM   1483  HB2 ASN   103     124.502 111.111  57.634  1.00  0.00            
ATOM   1484  CG  ASN   103     123.562 111.588  55.756  1.00  0.00            
ATOM   1485  OD1 ASN   103     122.990 112.433  55.054  1.00  0.00            
ATOM   1486  ND2 ASN   103     123.975 110.453  55.197  1.00  0.00            
ATOM   1487 HD21 ASN   103     124.594 109.808  55.666  1.00  0.00            
ATOM   1488 HD22 ASN   103     123.764 110.331  54.216  1.00  0.00            
ATOM   1489  C   ASN   103     124.097 113.813  58.971  1.00  0.00            
ATOM   1490  O   ASN   103     123.302 113.268  59.712  1.00  0.00            
ATOM   1491  N   GLU   104     124.748 114.958  59.315  1.00  0.00            
ATOM   1492  H   GLU   104     124.983 115.564  58.542  1.00  0.00            
ATOM   1493  CA  GLU   104     124.642 115.472  60.696  1.00  0.00            
ATOM   1494  HA  GLU   104     124.529 114.638  61.389  1.00  0.00            
ATOM   1495  CB  GLU   104     125.884 116.236  60.993  1.00  0.00            
ATOM   1496  HB1 GLU   104     125.725 116.831  61.892  1.00  0.00            
ATOM   1497  HB2 GLU   104     126.006 116.976  60.201  1.00  0.00            
ATOM   1498  CG  GLU   104     127.157 115.373  61.068  1.00  0.00            
ATOM   1499  HG1 GLU   104     128.011 116.049  61.108  1.00  0.00            
ATOM   1500  HG2 GLU   104     127.250 114.736  60.188  1.00  0.00            
ATOM   1501  CD  GLU   104     127.116 114.556  62.395  1.00  0.00            
ATOM   1502  OE1 GLU   104     126.767 115.155  63.432  1.00  0.00            
ATOM   1503  OE2 GLU   104     127.508 113.417  62.470  1.00  0.00            
ATOM   1504  C   GLU   104     123.382 116.383  60.864  1.00  0.00            
ATOM   1505  O   GLU   104     123.477 117.600  60.566  1.00  0.00            
ATOM   1506  N   GLU   105     122.290 115.758  61.275  1.00  0.00            
ATOM   1507  H   GLU   105     122.274 114.749  61.219  1.00  0.00            
ATOM   1508  CA  GLU   105     120.981 116.482  61.554  1.00  0.00            
ATOM   1509  HA  GLU   105     120.597 116.761  60.573  1.00  0.00            
ATOM   1510  CB  GLU   105     120.102 115.499  62.188  1.00  0.00            
ATOM   1511  HB1 GLU   105     119.205 115.898  62.661  1.00  0.00            
ATOM   1512  HB2 GLU   105     120.685 114.876  62.866  1.00  0.00            
ATOM   1513  CG  GLU   105     119.509 114.610  61.119  1.00  0.00            
ATOM   1514  HG1 GLU   105     120.267 114.005  60.622  1.00  0.00            
ATOM   1515  HG2 GLU   105     119.045 115.332  60.447  1.00  0.00            
ATOM   1516  CD  GLU   105     118.226 113.938  61.610  1.00  0.00            
ATOM   1517  OE1 GLU   105     117.213 113.987  60.891  1.00  0.00            
ATOM   1518  OE2 GLU   105     118.291 113.319  62.706  1.00  0.00            
ATOM   1519  C   GLU   105     120.940 117.870  62.281  1.00  0.00            
ATOM   1520  O   GLU   105     120.091 118.693  61.957  1.00  0.00            
ATOM   1521  N   GLY   106     121.912 118.217  63.179  1.00  0.00            
ATOM   1522  H   GLY   106     122.615 117.530  63.409  1.00  0.00            
ATOM   1523  CA  GLY   106     121.604 119.185  64.238  1.00  0.00            
ATOM   1524  HA1 GLY   106     121.200 120.131  63.879  1.00  0.00            
ATOM   1525  HA2 GLY   106     122.622 119.409  64.557  1.00  0.00            
ATOM   1526  C   GLY   106     120.821 118.585  65.439  1.00  0.00            
ATOM   1527  O   GLY   106     120.551 117.353  65.517  1.00  0.00            
ATOM   1528  N   ALA   107     120.666 119.497  66.432  1.00  0.00            
ATOM   1529  H   ALA   107     120.863 120.476  66.284  1.00  0.00            
ATOM   1530  CA  ALA   107     119.803 119.226  67.641  1.00  0.00            
ATOM   1531  HA  ALA   107     120.166 118.299  68.086  1.00  0.00            
ATOM   1532  CB  ALA   107     119.802 120.440  68.619  1.00  0.00            
ATOM   1533  HB1 ALA   107     119.216 120.221  69.512  1.00  0.00            
ATOM   1534  HB2 ALA   107     120.850 120.634  68.849  1.00  0.00            
ATOM   1535  HB3 ALA   107     119.437 121.345  68.133  1.00  0.00            
ATOM   1536  C   ALA   107     118.389 118.831  67.253  1.00  0.00            
ATOM   1537  O   ALA   107     117.729 119.551  66.540  1.00  0.00            
ATOM   1538  N   PRO   108     117.860 117.709  67.771  1.00  0.00            
ATOM   1539  CD  PRO   108     118.646 116.707  68.516  1.00  0.00            
ATOM   1540  HD1 PRO   108     119.213 117.173  69.321  1.00  0.00            
ATOM   1541  HD2 PRO   108     119.295 116.232  67.781  1.00  0.00            
ATOM   1542  CG  PRO   108     117.570 115.647  68.884  1.00  0.00            
ATOM   1543  HG1 PRO   108     116.991 115.950  69.756  1.00  0.00            
ATOM   1544  HG2 PRO   108     117.923 114.620  68.983  1.00  0.00            
ATOM   1545  CB  PRO   108     116.663 115.749  67.611  1.00  0.00            
ATOM   1546  HB1 PRO   108     115.701 115.236  67.598  1.00  0.00            
ATOM   1547  HB2 PRO   108     117.309 115.304  66.854  1.00  0.00            
ATOM   1548  CA  PRO   108     116.587 117.270  67.441  1.00  0.00            
ATOM   1549  HA  PRO   108     116.483 117.433  66.368  1.00  0.00            
ATOM   1550  C   PRO   108     115.489 117.856  68.422  1.00  0.00            
ATOM   1551  O   PRO   108     115.863 118.475  69.416  1.00  0.00            
ATOM   1552  N   GLN   109     114.215 117.602  68.088  1.00  0.00            
ATOM   1553  H   GLN   109     113.942 117.090  67.261  1.00  0.00            
ATOM   1554  CA  GLN   109     113.214 117.547  69.155  1.00  0.00            
ATOM   1555  HA  GLN   109     113.228 118.452  69.762  1.00  0.00            
ATOM   1556  CB  GLN   109     111.752 117.370  68.662  1.00  0.00            
ATOM   1557  HB1 GLN   109     111.097 117.616  69.498  1.00  0.00            
ATOM   1558  HB2 GLN   109     111.617 116.366  68.262  1.00  0.00            
ATOM   1559  CG  GLN   109     111.360 118.340  67.552  1.00  0.00            
ATOM   1560  HG1 GLN   109     111.961 118.178  66.658  1.00  0.00            
ATOM   1561  HG2 GLN   109     111.450 119.341  67.974  1.00  0.00            
ATOM   1562  CD  GLN   109     109.917 118.193  67.163  1.00  0.00            
ATOM   1563  OE1 GLN   109     109.135 117.409  67.702  1.00  0.00            
ATOM   1564  NE2 GLN   109     109.541 118.860  66.109  1.00  0.00            
ATOM   1565 HE21 GLN   109     110.292 119.217  65.536  1.00  0.00            
ATOM   1566 HE22 GLN   109     108.669 118.522  65.726  1.00  0.00            
ATOM   1567  C   GLN   109     113.506 116.534  70.248  1.00  0.00            
ATOM   1568  O   GLN   109     113.713 115.324  70.036  1.00  0.00            
ATOM   1569  N   GLU   110     113.358 116.961  71.521  1.00  0.00            
ATOM   1570  H   GLU   110     113.561 117.934  71.699  1.00  0.00            
ATOM   1571  CA  GLU   110     113.580 116.047  72.677  1.00  0.00            
ATOM   1572  HA  GLU   110     114.461 115.454  72.435  1.00  0.00            
ATOM   1573  CB  GLU   110     114.011 116.726  73.939  1.00  0.00            
ATOM   1574  HB1 GLU   110     113.836 115.991  74.725  1.00  0.00            
ATOM   1575  HB2 GLU   110     113.397 117.601  74.152  1.00  0.00            
ATOM   1576  CG  GLU   110     115.543 116.955  73.911  1.00  0.00            
ATOM   1577  HG1 GLU   110     115.726 117.841  73.304  1.00  0.00            
ATOM   1578  HG2 GLU   110     115.901 116.099  73.340  1.00  0.00            
ATOM   1579  CD  GLU   110     116.173 117.019  75.359  1.00  0.00            
ATOM   1580  OE1 GLU   110     117.390 117.315  75.431  1.00  0.00            
ATOM   1581  OE2 GLU   110     115.420 116.862  76.305  1.00  0.00            
ATOM   1582  C   GLU   110     112.341 115.162  72.967  1.00  0.00            
ATOM   1583  O   GLU   110     111.185 115.511  72.754  1.00  0.00            
ATOM   1584  N   GLY   111     112.609 113.943  73.420  1.00  0.00            
ATOM   1585  H   GLY   111     113.561 113.612  73.473  1.00  0.00            
ATOM   1586  CA  GLY   111     111.521 113.127  73.978  1.00  0.00            
ATOM   1587  HA1 GLY   111     110.817 113.797  74.474  1.00  0.00            
ATOM   1588  HA2 GLY   111     111.867 112.422  74.733  1.00  0.00            
ATOM   1589  C   GLY   111     110.706 112.285  72.950  1.00  0.00            
ATOM   1590  O   GLY   111     109.677 111.725  73.289  1.00  0.00            
ATOM   1591  N   ILE   112     111.239 112.192  71.692  1.00  0.00            
ATOM   1592  H   ILE   112     112.099 112.690  71.510  1.00  0.00            
ATOM   1593  CA  ILE   112     110.744 111.394  70.621  1.00  0.00            
ATOM   1594  HA  ILE   112     109.661 111.420  70.738  1.00  0.00            
ATOM   1595  CB  ILE   112     111.017 112.069  69.239  1.00  0.00            
ATOM   1596  HB  ILE   112     112.069 111.894  69.015  1.00  0.00            
ATOM   1597  CG2 ILE   112     110.129 111.212  68.240  1.00  0.00            
ATOM   1598 HG21 ILE   112     110.311 111.731  67.299  1.00  0.00            
ATOM   1599 HG22 ILE   112     110.399 110.173  68.047  1.00  0.00            
ATOM   1600 HG23 ILE   112     109.096 111.359  68.553  1.00  0.00            
ATOM   1601  CG1 ILE   112     110.660 113.599  69.117  1.00  0.00            
ATOM   1602 HG11 ILE   112     110.745 113.962  68.093  1.00  0.00            
ATOM   1603 HG12 ILE   112     111.477 114.124  69.613  1.00  0.00            
ATOM   1604  CD  ILE   112     109.354 114.025  69.657  1.00  0.00            
ATOM   1605  HD1 ILE   112     108.616 113.231  69.773  1.00  0.00            
ATOM   1606  HD2 ILE   112     109.415 114.463  70.653  1.00  0.00            
ATOM   1607  HD3 ILE   112     108.893 114.742  68.979  1.00  0.00            
ATOM   1608  C   ILE   112     111.188 109.922  70.845  1.00  0.00            
ATOM   1609  O   ILE   112     112.347 109.704  71.260  1.00  0.00            
ATOM   1610  N   LEU   113     110.345 108.916  70.497  1.00  0.00            
ATOM   1611  H   LEU   113     109.513 109.251  70.032  1.00  0.00            
ATOM   1612  CA  LEU   113     110.622 107.445  70.576  1.00  0.00            
ATOM   1613  HA  LEU   113     111.228 107.294  71.470  1.00  0.00            
ATOM   1614  CB  LEU   113     109.379 106.624  70.859  1.00  0.00            
ATOM   1615  HB1 LEU   113     109.642 105.570  70.770  1.00  0.00            
ATOM   1616  HB2 LEU   113     108.619 106.761  70.089  1.00  0.00            
ATOM   1617  CG  LEU   113     108.605 107.002  72.149  1.00  0.00            
ATOM   1618  HG  LEU   113     108.204 108.010  72.044  1.00  0.00            
ATOM   1619  CD1 LEU   113     107.450 106.033  72.202  1.00  0.00            
ATOM   1620 HD11 LEU   113     106.755 106.280  73.004  1.00  0.00            
ATOM   1621 HD12 LEU   113     106.776 106.113  71.349  1.00  0.00            
ATOM   1622 HD13 LEU   113     107.811 105.005  72.190  1.00  0.00            
ATOM   1623  CD2 LEU   113     109.418 107.027  73.465  1.00  0.00            
ATOM   1624 HD21 LEU   113     110.267 107.701  73.352  1.00  0.00            
ATOM   1625 HD22 LEU   113     108.751 107.323  74.275  1.00  0.00            
ATOM   1626 HD23 LEU   113     109.780 106.014  73.639  1.00  0.00            
ATOM   1627  C   LEU   113     111.319 106.935  69.297  1.00  0.00            
ATOM   1628  O   LEU   113     110.957 107.365  68.183  1.00  0.00            
ATOM   1629  N   GLU   114     112.120 105.823  69.429  1.00  0.00            
ATOM   1630  H   GLU   114     111.999 105.428  70.350  1.00  0.00            
ATOM   1631  CA  GLU   114     112.263 104.893  68.309  1.00  0.00            
ATOM   1632  HA  GLU   114     112.274 105.451  67.372  1.00  0.00            
ATOM   1633  CB  GLU   114     113.589 104.008  68.213  1.00  0.00            
ATOM   1634  HB1 GLU   114     113.557 103.352  67.343  1.00  0.00            
ATOM   1635  HB2 GLU   114     113.551 103.402  69.118  1.00  0.00            
ATOM   1636  CG  GLU   114     114.875 104.827  68.190  1.00  0.00            
ATOM   1637  HG1 GLU   114     114.850 105.475  67.314  1.00  0.00            
ATOM   1638  HG2 GLU   114     115.734 104.200  67.949  1.00  0.00            
ATOM   1639  CD  GLU   114     115.153 105.670  69.396  1.00  0.00            
ATOM   1640  OE1 GLU   114     115.128 105.179  70.565  1.00  0.00            
ATOM   1641  OE2 GLU   114     115.560 106.826  69.194  1.00  0.00            
ATOM   1642  C   GLU   114     111.085 104.033  68.196  1.00  0.00            
ATOM   1643  O   GLU   114     110.847 103.042  68.916  1.00  0.00            
ATOM   1644  N   ASP   115     110.296 104.295  67.117  1.00  0.00            
ATOM   1645  H   ASP   115     110.482 105.012  66.431  1.00  0.00            
ATOM   1646  CA  ASP   115     109.026 103.504  66.747  1.00  0.00            
ATOM   1647  HA  ASP   115     108.850 102.796  67.557  1.00  0.00            
ATOM   1648  CB  ASP   115     107.722 104.382  66.466  1.00  0.00            
ATOM   1649  HB1 ASP   115     107.375 104.619  67.472  1.00  0.00            
ATOM   1650  HB2 ASP   115     106.928 103.703  66.156  1.00  0.00            
ATOM   1651  CG  ASP   115     107.727 105.664  65.640  1.00  0.00            
ATOM   1652  OD1 ASP   115     106.688 106.382  65.725  1.00  0.00            
ATOM   1653  OD2 ASP   115     108.707 105.965  64.926  1.00  0.00            
ATOM   1654  C   ASP   115     109.314 102.663  65.497  1.00  0.00            
ATOM   1655  O   ASP   115     108.929 101.534  65.405  1.00  0.00            
ATOM   1656  N   MET   116     109.957 103.271  64.524  1.00  0.00            
ATOM   1657  H   MET   116     110.205 104.239  64.673  1.00  0.00            
ATOM   1658  CA  MET   116     110.427 102.621  63.272  1.00  0.00            
ATOM   1659  HA  MET   116     109.620 101.976  62.924  1.00  0.00            
ATOM   1660  CB  MET   116     110.675 103.650  62.260  1.00  0.00            
ATOM   1661  HB1 MET   116     111.282 103.295  61.427  1.00  0.00            
ATOM   1662  HB2 MET   116     111.232 104.441  62.763  1.00  0.00            
ATOM   1663  CG  MET   116     109.413 104.178  61.549  1.00  0.00            
ATOM   1664  HG1 MET   116     109.729 104.791  60.705  1.00  0.00            
ATOM   1665  HG2 MET   116     108.841 104.789  62.247  1.00  0.00            
ATOM   1666  SD  MET   116     108.286 102.956  60.776  1.00  0.00            
ATOM   1667  CE  MET   116     109.242 102.675  59.292  1.00  0.00            
ATOM   1668  HE1 MET   116     109.484 103.622  58.810  1.00  0.00            
ATOM   1669  HE2 MET   116     110.085 102.066  59.621  1.00  0.00            
ATOM   1670  HE3 MET   116     108.604 102.124  58.601  1.00  0.00            
ATOM   1671  C   MET   116     111.470 101.560  63.370  1.00  0.00            
ATOM   1672  O   MET   116     112.284 101.601  64.260  1.00  0.00            
ATOM   1673  N   PRO   117     111.375 100.497  62.573  1.00  0.00            
ATOM   1674  CD  PRO   117     110.072 100.025  62.054  1.00  0.00            
ATOM   1675  HD1 PRO   117     110.227 100.047  60.975  1.00  0.00            
ATOM   1676  HD2 PRO   117     109.151 100.562  62.279  1.00  0.00            
ATOM   1677  CG  PRO   117     109.927  98.582  62.360  1.00  0.00            
ATOM   1678  HG1 PRO   117     109.170  98.165  61.696  1.00  0.00            
ATOM   1679  HG2 PRO   117     109.559  98.564  63.386  1.00  0.00            
ATOM   1680  CB  PRO   117     111.369  98.081  62.161  1.00  0.00            
ATOM   1681  HB1 PRO   117     111.533  97.892  61.100  1.00  0.00            
ATOM   1682  HB2 PRO   117     111.561  97.183  62.749  1.00  0.00            
ATOM   1683  CA  PRO   117     112.184  99.368  62.694  1.00  0.00            
ATOM   1684  HA  PRO   117     112.460  99.291  63.745  1.00  0.00            
ATOM   1685  C   PRO   117     113.456  99.617  61.890  1.00  0.00            
ATOM   1686  O   PRO   117     113.451  99.913  60.667  1.00  0.00            
ATOM   1687  N   VAL   118     114.562  99.305  62.548  1.00  0.00            
ATOM   1688  H   VAL   118     114.521  99.195  63.551  1.00  0.00            
ATOM   1689  CA  VAL   118     115.821  99.178  61.860  1.00  0.00            
ATOM   1690  HA  VAL   118     115.638  99.802  60.986  1.00  0.00            
ATOM   1691  CB  VAL   118     116.995  99.749  62.597  1.00  0.00            
ATOM   1692  HB  VAL   118     117.941  99.463  62.139  1.00  0.00            
ATOM   1693  CG1 VAL   118     116.823 101.328  62.632  1.00  0.00            
ATOM   1694 HG11 VAL   118     115.922 101.562  63.198  1.00  0.00            
ATOM   1695 HG12 VAL   118     117.710 101.758  63.099  1.00  0.00            
ATOM   1696 HG13 VAL   118     116.755 101.621  61.584  1.00  0.00            
ATOM   1697  CG2 VAL   118     117.035  99.158  64.021  1.00  0.00            
ATOM   1698 HG21 VAL   118     116.982  98.075  64.130  1.00  0.00            
ATOM   1699 HG22 VAL   118     117.986  99.580  64.347  1.00  0.00            
ATOM   1700 HG23 VAL   118     116.254  99.599  64.641  1.00  0.00            
ATOM   1701  C   VAL   118     116.041  97.821  61.215  1.00  0.00            
ATOM   1702  O   VAL   118     116.536  96.820  61.803  1.00  0.00            
ATOM   1703  N   ASP   119     115.560  97.655  59.970  1.00  0.00            
ATOM   1704  H   ASP   119     115.108  98.442  59.527  1.00  0.00            
ATOM   1705  CA  ASP   119     115.295  96.464  59.202  1.00  0.00            
ATOM   1706  HA  ASP   119     115.508  95.575  59.795  1.00  0.00            
ATOM   1707  CB  ASP   119     113.818  96.500  58.847  1.00  0.00            
ATOM   1708  HB1 ASP   119     113.546  97.508  58.536  1.00  0.00            
ATOM   1709  HB2 ASP   119     113.278  96.251  59.761  1.00  0.00            
ATOM   1710  CG  ASP   119     113.448  95.486  57.698  1.00  0.00            
ATOM   1711  OD1 ASP   119     114.182  94.511  57.452  1.00  0.00            
ATOM   1712  OD2 ASP   119     112.490  95.774  56.916  1.00  0.00            
ATOM   1713  C   ASP   119     116.159  96.495  57.929  1.00  0.00            
ATOM   1714  O   ASP   119     116.006  97.423  57.162  1.00  0.00            
ATOM   1715  N   PRO   120     117.119  95.564  57.721  1.00  0.00            
ATOM   1716  CD  PRO   120     117.464  94.496  58.647  1.00  0.00            
ATOM   1717  HD1 PRO   120     116.799  93.651  58.475  1.00  0.00            
ATOM   1718  HD2 PRO   120     117.473  94.727  59.712  1.00  0.00            
ATOM   1719  CG  PRO   120     118.825  94.065  58.135  1.00  0.00            
ATOM   1720  HG1 PRO   120     119.052  93.049  58.458  1.00  0.00            
ATOM   1721  HG2 PRO   120     119.624  94.582  58.667  1.00  0.00            
ATOM   1722  CB  PRO   120     118.741  94.206  56.662  1.00  0.00            
ATOM   1723  HB1 PRO   120     118.204  93.351  56.250  1.00  0.00            
ATOM   1724  HB2 PRO   120     119.782  94.259  56.343  1.00  0.00            
ATOM   1725  CA  PRO   120     118.002  95.442  56.495  1.00  0.00            
ATOM   1726  HA  PRO   120     118.721  96.258  56.565  1.00  0.00            
ATOM   1727  C   PRO   120     117.342  95.553  55.111  1.00  0.00            
ATOM   1728  O   PRO   120     117.985  96.006  54.172  1.00  0.00            
ATOM   1729  N   ASP   121     116.053  95.257  54.922  1.00  0.00            
ATOM   1730  H   ASP   121     115.497  95.042  55.738  1.00  0.00            
ATOM   1731  CA  ASP   121     115.386  95.402  53.546  1.00  0.00            
ATOM   1732  HA  ASP   121     116.088  94.947  52.847  1.00  0.00            
ATOM   1733  CB  ASP   121     114.060  94.523  53.544  1.00  0.00            
ATOM   1734  HB1 ASP   121     113.369  94.806  54.338  1.00  0.00            
ATOM   1735  HB2 ASP   121     114.453  93.544  53.819  1.00  0.00            
ATOM   1736  CG  ASP   121     113.449  94.528  52.122  1.00  0.00            
ATOM   1737  OD1 ASP   121     113.872  93.796  51.110  1.00  0.00            
ATOM   1738  OD2 ASP   121     112.436  95.240  51.948  1.00  0.00            
ATOM   1739  C   ASP   121     115.179  96.861  53.136  1.00  0.00            
ATOM   1740  O   ASP   121     115.216  97.163  51.977  1.00  0.00            
ATOM   1741  N   ASN   122     115.070  97.738  54.109  1.00  0.00            
ATOM   1742  H   ASN   122     115.397  97.505  55.036  1.00  0.00            
ATOM   1743  CA  ASN   122     114.625  99.113  53.853  1.00  0.00            
ATOM   1744  HA  ASN   122     114.572  99.216  52.769  1.00  0.00            
ATOM   1745  CB  ASN   122     113.278  99.384  54.561  1.00  0.00            
ATOM   1746  HB1 ASN   122     113.027 100.442  54.497  1.00  0.00            
ATOM   1747  HB2 ASN   122     113.453  99.176  55.616  1.00  0.00            
ATOM   1748  CG  ASN   122     112.057  98.670  54.045  1.00  0.00            
ATOM   1749  OD1 ASN   122     111.265  99.058  53.177  1.00  0.00            
ATOM   1750  ND2 ASN   122     111.897  97.482  54.489  1.00  0.00            
ATOM   1751 HD21 ASN   122     112.495  97.038  55.171  1.00  0.00            
ATOM   1752 HD22 ASN   122     111.095  97.026  54.078  1.00  0.00            
ATOM   1753  C   ASN   122     115.652 100.182  54.297  1.00  0.00            
ATOM   1754  O   ASN   122     115.945 100.298  55.496  1.00  0.00            
ATOM   1755  N   GLU   123     116.227 100.877  53.305  1.00  0.00            
ATOM   1756  H   GLU   123     115.953 100.711  52.347  1.00  0.00            
ATOM   1757  CA  GLU   123     117.381 101.728  53.500  1.00  0.00            
ATOM   1758  HA  GLU   123     117.633 101.513  54.538  1.00  0.00            
ATOM   1759  CB  GLU   123     118.565 101.292  52.652  1.00  0.00            
ATOM   1760  HB1 GLU   123     119.286 102.102  52.547  1.00  0.00            
ATOM   1761  HB2 GLU   123     118.116 101.060  51.686  1.00  0.00            
ATOM   1762  CG  GLU   123     119.288 100.067  53.202  1.00  0.00            
ATOM   1763  HG1 GLU   123     120.212  99.862  52.662  1.00  0.00            
ATOM   1764  HG2 GLU   123     118.616  99.216  53.096  1.00  0.00            
ATOM   1765  CD  GLU   123     119.672 100.280  54.736  1.00  0.00            
ATOM   1766  OE1 GLU   123     119.559 101.408  55.240  1.00  0.00            
ATOM   1767  OE2 GLU   123     120.221  99.393  55.401  1.00  0.00            
ATOM   1768  C   GLU   123     117.071 103.247  53.412  1.00  0.00            
ATOM   1769  O   GLU   123     116.090 103.630  52.674  1.00  0.00            
ATOM   1770  N   ALA   124     117.936 104.179  53.931  1.00  0.00            
ATOM   1771  H   ALA   124     118.750 103.857  54.436  1.00  0.00            
ATOM   1772  CA  ALA   124     117.799 105.540  53.786  1.00  0.00            
ATOM   1773  HA  ALA   124     116.837 105.817  54.217  1.00  0.00            
ATOM   1774  CB  ALA   124     118.904 106.296  54.438  1.00  0.00            
ATOM   1775  HB1 ALA   124     119.780 106.090  53.824  1.00  0.00            
ATOM   1776  HB2 ALA   124     118.841 107.378  54.552  1.00  0.00            
ATOM   1777  HB3 ALA   124     119.000 105.918  55.456  1.00  0.00            
ATOM   1778  C   ALA   124     117.795 106.002  52.278  1.00  0.00            
ATOM   1779  O   ALA   124     118.569 105.576  51.439  1.00  0.00            
ATOM   1780  N   TYR   125     116.928 106.931  51.954  1.00  0.00            
ATOM   1781  H   TYR   125     116.396 107.428  52.654  1.00  0.00            
ATOM   1782  CA  TYR   125     116.466 107.300  50.591  1.00  0.00            
ATOM   1783  HA  TYR   125     116.562 106.453  49.912  1.00  0.00            
ATOM   1784  CB  TYR   125     114.985 107.649  50.542  1.00  0.00            
ATOM   1785  HB1 TYR   125     114.848 108.731  50.528  1.00  0.00            
ATOM   1786  HB2 TYR   125     114.337 107.246  51.321  1.00  0.00            
ATOM   1787  CG  TYR   125     114.436 107.132  49.230  1.00  0.00            
ATOM   1788  CD1 TYR   125     114.406 105.756  48.979  1.00  0.00            
ATOM   1789  HD1 TYR   125     114.721 105.111  49.786  1.00  0.00            
ATOM   1790  CE1 TYR   125     113.973 105.194  47.746  1.00  0.00            
ATOM   1791  HE1 TYR   125     113.989 104.115  47.703  1.00  0.00            
ATOM   1792  CZ  TYR   125     113.511 106.123  46.746  1.00  0.00            
ATOM   1793  OH  TYR   125     112.938 105.603  45.593  1.00  0.00            
ATOM   1794  HH  TYR   125     112.583 106.274  45.005  1.00  0.00            
ATOM   1795  CE2 TYR   125     113.510 107.526  46.988  1.00  0.00            
ATOM   1796  HE2 TYR   125     113.125 108.217  46.252  1.00  0.00            
ATOM   1797  CD2 TYR   125     114.038 107.999  48.208  1.00  0.00            
ATOM   1798  HD2 TYR   125     114.025 109.049  48.459  1.00  0.00            
ATOM   1799  C   TYR   125     117.392 108.275  49.834  1.00  0.00            
ATOM   1800  O   TYR   125     116.944 109.228  49.213  1.00  0.00            
ATOM   1801  N   GLU   126     118.696 108.208  50.015  1.00  0.00            
ATOM   1802  H   GLU   126     118.994 107.519  50.691  1.00  0.00            
ATOM   1803  CA  GLU   126     119.684 108.772  49.061  1.00  0.00            
ATOM   1804  HA  GLU   126     119.097 109.357  48.352  1.00  0.00            
ATOM   1805  CB  GLU   126     120.641 109.737  49.764  1.00  0.00            
ATOM   1806  HB1 GLU   126     121.331 110.064  48.987  1.00  0.00            
ATOM   1807  HB2 GLU   126     121.092 109.227  50.615  1.00  0.00            
ATOM   1808  CG  GLU   126     119.905 110.986  50.353  1.00  0.00            
ATOM   1809  HG1 GLU   126     119.299 110.781  51.236  1.00  0.00            
ATOM   1810  HG2 GLU   126     119.132 111.361  49.682  1.00  0.00            
ATOM   1811  CD  GLU   126     120.983 112.030  50.724  1.00  0.00            
ATOM   1812  OE1 GLU   126     121.538 112.049  51.827  1.00  0.00            
ATOM   1813  OE2 GLU   126     121.241 112.950  49.881  1.00  0.00            
ATOM   1814  C   GLU   126     120.442 107.771  48.323  1.00  0.00            
ATOM   1815  O   GLU   126     120.807 106.728  48.909  1.00  0.00            
ATOM   1816  N   MET   127     120.822 108.084  47.051  1.00  0.00            
ATOM   1817  H   MET   127     120.726 109.053  46.786  1.00  0.00            
ATOM   1818  CA  MET   127     121.374 107.024  46.189  1.00  0.00            
ATOM   1819  HA  MET   127     120.889 106.172  46.664  1.00  0.00            
ATOM   1820  CB  MET   127     121.017 107.246  44.795  1.00  0.00            
ATOM   1821  HB1 MET   127     121.741 107.988  44.460  1.00  0.00            
ATOM   1822  HB2 MET   127     120.102 107.825  44.670  1.00  0.00            
ATOM   1823  CG  MET   127     120.985 106.033  43.865  1.00  0.00            
ATOM   1824  HG1 MET   127     120.197 105.352  44.186  1.00  0.00            
ATOM   1825  HG2 MET   127     121.916 105.477  43.970  1.00  0.00            
ATOM   1826  SD  MET   127     120.719 106.621  42.111  1.00  0.00            
ATOM   1827  CE  MET   127     120.707 104.992  41.317  1.00  0.00            
ATOM   1828  HE1 MET   127     119.869 104.451  41.755  1.00  0.00            
ATOM   1829  HE2 MET   127     120.597 105.053  40.235  1.00  0.00            
ATOM   1830  HE3 MET   127     121.592 104.385  41.508  1.00  0.00            
ATOM   1831  C   MET   127     122.882 106.713  46.249  1.00  0.00            
ATOM   1832  O   MET   127     123.713 107.597  46.048  1.00  0.00            
ATOM   1833  N   PRO   128     123.209 105.476  46.591  1.00  0.00            
ATOM   1834  CD  PRO   128     122.273 104.350  46.724  1.00  0.00            
ATOM   1835  HD1 PRO   128     122.231 103.862  45.751  1.00  0.00            
ATOM   1836  HD2 PRO   128     121.302 104.576  47.164  1.00  0.00            
ATOM   1837  CG  PRO   128     123.020 103.438  47.652  1.00  0.00            
ATOM   1838  HG1 PRO   128     122.848 102.365  47.567  1.00  0.00            
ATOM   1839  HG2 PRO   128     122.829 103.748  48.680  1.00  0.00            
ATOM   1840  CB  PRO   128     124.443 103.604  47.201  1.00  0.00            
ATOM   1841  HB1 PRO   128     124.446 102.931  46.343  1.00  0.00            
ATOM   1842  HB2 PRO   128     125.199 103.307  47.928  1.00  0.00            
ATOM   1843  CA  PRO   128     124.597 105.063  46.787  1.00  0.00            
ATOM   1844  HA  PRO   128     125.018 105.647  47.606  1.00  0.00            
ATOM   1845  C   PRO   128     125.564 105.173  45.552  1.00  0.00            
ATOM   1846  O   PRO   128     126.614 105.777  45.587  1.00  0.00            
ATOM   1847  N   SER   129     125.056 104.866  44.376  1.00  0.00            
ATOM   1848  H   SER   129     124.091 104.570  44.338  1.00  0.00            
ATOM   1849  CA  SER   129     125.518 105.360  43.025  1.00  0.00            
ATOM   1850  HA  SER   129     126.538 104.986  42.930  1.00  0.00            
ATOM   1851  CB  SER   129     124.770 104.779  41.798  1.00  0.00            
ATOM   1852  HB1 SER   129     124.775 105.405  40.906  1.00  0.00            
ATOM   1853  HB2 SER   129     123.717 104.550  41.964  1.00  0.00            
ATOM   1854  OG  SER   129     125.305 103.484  41.499  1.00  0.00            
ATOM   1855  HG  SER   129     124.837 103.085  40.761  1.00  0.00            
ATOM   1856  C   SER   129     125.536 106.912  42.896  1.00  0.00            
ATOM   1857  O   SER   129     124.483 107.482  42.635  1.00  0.00            
ATOM   1858  N   GLU   130     126.714 107.524  43.144  1.00  0.00            
ATOM   1859  H   GLU   130     127.480 106.989  43.528  1.00  0.00            
ATOM   1860  CA  GLU   130     126.898 108.925  43.047  1.00  0.00            
ATOM   1861  HA  GLU   130     126.289 109.283  43.877  1.00  0.00            
ATOM   1862  CB  GLU   130     128.400 109.253  43.420  1.00  0.00            
ATOM   1863  HB1 GLU   130     128.639 110.222  42.983  1.00  0.00            
ATOM   1864  HB2 GLU   130     129.005 108.449  43.001  1.00  0.00            
ATOM   1865  CG  GLU   130     128.491 109.300  44.973  1.00  0.00            
ATOM   1866  HG1 GLU   130     128.061 108.388  45.388  1.00  0.00            
ATOM   1867  HG2 GLU   130     127.905 110.144  45.337  1.00  0.00            
ATOM   1868  CD  GLU   130     129.907 109.412  45.522  1.00  0.00            
ATOM   1869  OE1 GLU   130     130.091 109.149  46.675  1.00  0.00            
ATOM   1870  OE2 GLU   130     130.900 109.816  44.850  1.00  0.00            
ATOM   1871  C   GLU   130     126.390 109.579  41.768  1.00  0.00            
ATOM   1872  O   GLU   130     125.780 110.633  41.891  1.00  0.00            
ATOM   1873  N   GLU   131     126.733 109.093  40.558  1.00  0.00            
ATOM   1874  H   GLU   131     127.239 108.219  40.554  1.00  0.00            
ATOM   1875  CA  GLU   131     126.329 109.692  39.314  1.00  0.00            
ATOM   1876  HA  GLU   131     126.163 110.733  39.590  1.00  0.00            
ATOM   1877  CB  GLU   131     127.463 109.555  38.324  1.00  0.00            
ATOM   1878  HB1 GLU   131     126.986 109.703  37.355  1.00  0.00            
ATOM   1879  HB2 GLU   131     127.952 108.582  38.377  1.00  0.00            
ATOM   1880  CG  GLU   131     128.560 110.595  38.647  1.00  0.00            
ATOM   1881  HG1 GLU   131     129.392 110.626  37.944  1.00  0.00            
ATOM   1882  HG2 GLU   131     128.942 110.265  39.613  1.00  0.00            
ATOM   1883  CD  GLU   131     128.066 112.041  38.757  1.00  0.00            
ATOM   1884  OE1 GLU   131     127.110 112.423  38.093  1.00  0.00            
ATOM   1885  OE2 GLU   131     128.811 112.810  39.409  1.00  0.00            
ATOM   1886  C   GLU   131     124.953 109.194  38.815  1.00  0.00            
ATOM   1887  O   GLU   131     124.420 109.666  37.789  1.00  0.00            
ATOM   1888  N   GLY   132     124.357 108.166  39.486  1.00  0.00            
ATOM   1889  H   GLY   132     124.789 107.916  40.363  1.00  0.00            
ATOM   1890  CA  GLY   132     122.995 107.643  39.306  1.00  0.00            
ATOM   1891  HA1 GLY   132     122.380 108.396  38.813  1.00  0.00            
ATOM   1892  HA2 GLY   132     122.509 107.393  40.250  1.00  0.00            
ATOM   1893  C   GLY   132     122.937 106.377  38.496  1.00  0.00            
ATOM   1894  O   GLY   132     123.841 105.611  38.489  1.00  0.00            
ATOM   1895  N   TYR   133     121.769 106.191  37.774  1.00  0.00            
ATOM   1896  H   TYR   133     121.131 106.963  37.901  1.00  0.00            
ATOM   1897  CA  TYR   133     121.624 105.402  36.505  1.00  0.00            
ATOM   1898  HA  TYR   133     122.189 104.501  36.744  1.00  0.00            
ATOM   1899  CB  TYR   133     120.152 105.023  36.145  1.00  0.00            
ATOM   1900  HB1 TYR   133     120.057 104.313  35.323  1.00  0.00            
ATOM   1901  HB2 TYR   133     119.706 105.955  35.800  1.00  0.00            
ATOM   1902  CG  TYR   133     119.300 104.674  37.398  1.00  0.00            
ATOM   1903  CD1 TYR   133     119.573 103.516  38.151  1.00  0.00            
ATOM   1904  HD1 TYR   133     120.341 102.795  37.910  1.00  0.00            
ATOM   1905  CE1 TYR   133     118.872 103.218  39.318  1.00  0.00            
ATOM   1906  HE1 TYR   133     119.101 102.340  39.903  1.00  0.00            
ATOM   1907  CZ  TYR   133     117.900 104.133  39.767  1.00  0.00            
ATOM   1908  OH  TYR   133     117.273 104.038  40.996  1.00  0.00            
ATOM   1909  HH  TYR   133     117.561 103.253  41.467  1.00  0.00            
ATOM   1910  CE2 TYR   133     117.629 105.263  38.952  1.00  0.00            
ATOM   1911  HE2 TYR   133     116.844 105.922  39.293  1.00  0.00            
ATOM   1912  CD2 TYR   133     118.311 105.560  37.764  1.00  0.00            
ATOM   1913  HD2 TYR   133     117.979 106.276  37.027  1.00  0.00            
ATOM   1914  C   TYR   133     122.414 106.209  35.377  1.00  0.00            
ATOM   1915  O   TYR   133     121.994 107.245  34.937  1.00  0.00            
ATOM   1916  N   GLN   134     123.614 105.671  34.966  1.00  0.00            
ATOM   1917  H   GLN   134     123.971 104.780  35.280  1.00  0.00            
ATOM   1918  CA  GLN   134     124.510 106.423  34.104  1.00  0.00            
ATOM   1919  HA  GLN   134     124.329 107.438  34.457  1.00  0.00            
ATOM   1920  CB  GLN   134     125.996 106.338  34.395  1.00  0.00            
ATOM   1921  HB1 GLN   134     126.135 106.679  35.421  1.00  0.00            
ATOM   1922  HB2 GLN   134     126.425 107.050  33.691  1.00  0.00            
ATOM   1923  CG  GLN   134     126.673 104.944  34.167  1.00  0.00            
ATOM   1924  HG1 GLN   134     125.996 104.167  34.520  1.00  0.00            
ATOM   1925  HG2 GLN   134     127.564 105.024  34.790  1.00  0.00            
ATOM   1926  CD  GLN   134     127.032 104.576  32.711  1.00  0.00            
ATOM   1927  OE1 GLN   134     127.069 105.346  31.827  1.00  0.00            
ATOM   1928  NE2 GLN   134     127.248 103.390  32.369  1.00  0.00            
ATOM   1929 HE21 GLN   134     127.241 102.714  33.119  1.00  0.00            
ATOM   1930 HE22 GLN   134     127.590 103.283  31.425  1.00  0.00            
ATOM   1931  C   GLN   134     124.140 106.330  32.594  1.00  0.00            
ATOM   1932  O   GLN   134     124.364 107.212  31.757  1.00  0.00            
ATOM   1933  N   ASP   135     123.711 105.122  32.161  1.00  0.00            
ATOM   1934  H   ASP   135     123.631 104.342  32.797  1.00  0.00            
ATOM   1935  CA  ASP   135     123.279 104.851  30.799  1.00  0.00            
ATOM   1936  HA  ASP   135     123.576 105.766  30.286  1.00  0.00            
ATOM   1937  CB  ASP   135     124.133 103.675  30.249  1.00  0.00            
ATOM   1938  HB1 ASP   135     125.159 104.042  30.215  1.00  0.00            
ATOM   1939  HB2 ASP   135     123.817 103.564  29.211  1.00  0.00            
ATOM   1940  CG  ASP   135     123.967 102.260  30.829  1.00  0.00            
ATOM   1941  OD1 ASP   135     124.510 101.291  30.241  1.00  0.00            
ATOM   1942  OD2 ASP   135     123.437 102.137  31.939  1.00  0.00            
ATOM   1943  C   ASP   135     121.802 104.658  30.636  1.00  0.00            
ATOM   1944  O   ASP   135     121.269 104.062  29.715  1.00  0.00            
ATOM   1945  N   TYR   136     121.031 105.341  31.502  1.00  0.00            
ATOM   1946  H   TYR   136     121.572 105.917  32.131  1.00  0.00            
ATOM   1947  CA  TYR   136     119.563 105.389  31.478  1.00  0.00            
ATOM   1948  HA  TYR   136     119.286 104.532  30.864  1.00  0.00            
ATOM   1949  CB  TYR   136     119.034 105.211  32.899  1.00  0.00            
ATOM   1950  HB1 TYR   136     119.310 106.081  33.494  1.00  0.00            
ATOM   1951  HB2 TYR   136     119.512 104.313  33.291  1.00  0.00            
ATOM   1952  CG  TYR   136     117.563 104.961  33.071  1.00  0.00            
ATOM   1953  CD1 TYR   136     116.932 103.941  32.295  1.00  0.00            
ATOM   1954  HD1 TYR   136     117.542 103.374  31.608  1.00  0.00            
ATOM   1955  CE1 TYR   136     115.571 103.846  32.272  1.00  0.00            
ATOM   1956  HE1 TYR   136     115.040 103.176  31.612  1.00  0.00            
ATOM   1957  CZ  TYR   136     114.828 104.595  33.172  1.00  0.00            
ATOM   1958  OH  TYR   136     113.455 104.486  33.111  1.00  0.00            
ATOM   1959  HH  TYR   136     112.991 104.738  33.913  1.00  0.00            
ATOM   1960  CE2 TYR   136     115.446 105.489  34.085  1.00  0.00            
ATOM   1961  HE2 TYR   136     114.829 106.144  34.681  1.00  0.00            
ATOM   1962  CD2 TYR   136     116.837 105.703  34.047  1.00  0.00            
ATOM   1963  HD2 TYR   136     117.307 106.428  34.696  1.00  0.00            
ATOM   1964  C   TYR   136     119.029 106.662  30.831  1.00  0.00            
ATOM   1965  O   TYR   136     119.705 107.690  30.960  1.00  0.00            
ATOM   1966  N   GLU   137     117.829 106.613  30.219  1.00  0.00            
ATOM   1967  H   GLU   137     117.291 105.759  30.198  1.00  0.00            
ATOM   1968  CA  GLU   137     117.007 107.766  29.854  1.00  0.00            
ATOM   1969  HA  GLU   137     117.521 108.671  30.177  1.00  0.00            
ATOM   1970  CB  GLU   137     116.929 107.929  28.280  1.00  0.00            
ATOM   1971  HB1 GLU   137     116.081 108.526  27.943  1.00  0.00            
ATOM   1972  HB2 GLU   137     116.663 107.018  27.743  1.00  0.00            
ATOM   1973  CG  GLU   137     118.254 108.281  27.637  1.00  0.00            
ATOM   1974  HG1 GLU   137     118.056 108.473  26.583  1.00  0.00            
ATOM   1975  HG2 GLU   137     118.988 107.476  27.665  1.00  0.00            
ATOM   1976  CD  GLU   137     119.014 109.548  28.063  1.00  0.00            
ATOM   1977  OE1 GLU   137     120.094 109.713  27.479  1.00  0.00            
ATOM   1978  OE2 GLU   137     118.488 110.421  28.770  1.00  0.00            
ATOM   1979  C   GLU   137     115.584 107.832  30.512  1.00  0.00            
ATOM   1980  O   GLU   137     114.643 107.216  30.035  1.00  0.00            
ATOM   1981  N   PRO   138     115.517 108.538  31.573  1.00  0.00            
ATOM   1982  CD  PRO   138     116.583 109.366  32.102  1.00  0.00            
ATOM   1983  HD1 PRO   138     116.938 110.027  31.311  1.00  0.00            
ATOM   1984  HD2 PRO   138     117.425 108.746  32.410  1.00  0.00            
ATOM   1985  CG  PRO   138     116.066 110.237  33.212  1.00  0.00            
ATOM   1986  HG1 PRO   138     115.757 111.195  32.792  1.00  0.00            
ATOM   1987  HG2 PRO   138     116.778 110.299  34.035  1.00  0.00            
ATOM   1988  CB  PRO   138     114.908 109.473  33.666  1.00  0.00            
ATOM   1989  HB1 PRO   138     114.146 110.050  34.190  1.00  0.00            
ATOM   1990  HB2 PRO   138     115.278 108.721  34.362  1.00  0.00            
ATOM   1991  CA  PRO   138     114.311 108.813  32.397  1.00  0.00            
ATOM   1992  HA  PRO   138     113.841 107.865  32.659  1.00  0.00            
ATOM   1993  C   PRO   138     113.245 109.669  31.707  1.00  0.00            
ATOM   1994  O   PRO   138     112.065 109.457  31.983  1.00  0.00            
ATOM   1995  N   GLU   139     113.597 110.547  30.743  1.00  0.00            
ATOM   1996  H   GLU   139     114.570 110.515  30.474  1.00  0.00            
ATOM   1997  CA  GLU   139     112.808 111.503  30.002  1.00  0.00            
ATOM   1998  HA  GLU   139     113.468 112.304  29.669  1.00  0.00            
ATOM   1999  CB  GLU   139     112.013 110.847  28.772  1.00  0.00            
ATOM   2000  HB1 GLU   139     111.512 111.708  28.331  1.00  0.00            
ATOM   2001  HB2 GLU   139     111.278 110.115  29.109  1.00  0.00            
ATOM   2002  CG  GLU   139     112.802 110.124  27.677  1.00  0.00            
ATOM   2003  HG1 GLU   139     113.178 109.169  28.044  1.00  0.00            
ATOM   2004  HG2 GLU   139     113.667 110.750  27.457  1.00  0.00            
ATOM   2005  CD  GLU   139     112.023 109.933  26.327  1.00  0.00            
ATOM   2006  OE1 GLU   139     110.807 109.551  26.309  1.00  0.00            
ATOM   2007  OE2 GLU   139     112.703 110.123  25.306  1.00  0.00            
ATOM   2008  C   GLU   139     111.837 112.251  30.990  1.00  0.00            
ATOM   2009  O   GLU   139     110.620 112.300  30.674  1.00  0.00            
ATOM   2010  N   ALA   140     112.329 112.839  32.083  1.00  0.00            
ATOM   2011  H   ALA   140     113.316 112.674  32.216  1.00  0.00            
ATOM   2012  CA  ALA   140     111.560 113.607  33.113  1.00  0.00            
ATOM   2013  HA  ALA   140     110.832 112.930  33.561  1.00  0.00            
ATOM   2014  CB  ALA   140     112.562 114.133  34.207  1.00  0.00            
ATOM   2015  HB1 ALA   140     112.115 114.899  34.841  1.00  0.00            
ATOM   2016  HB2 ALA   140     112.977 113.283  34.750  1.00  0.00            
ATOM   2017  HB3 ALA   140     113.349 114.714  33.727  1.00  0.00            
ATOM   2018  C   ALA   140     110.820 114.824  32.596  1.00  0.00            
ATOM   2019  OC1 ALA   140     111.338 115.687  31.818  1.00  0.00            
ATOM   2020  OC2 ALA   140     109.634 115.023  33.022  1.00  0.00            
TER
ENDMDL
