# Supplementary material for: Impact of Phosphorylation on the Physiological Form of Human alpha-Synuclein in Aqueous Solution
Source: J Chem Inf Model. 2024 Oct 28;64(21):8215–26. doi: 10.1021/acs.jcim.4c01172 (PMC11558680; doi:10.1021/acs.jcim.4c01172)
Supplement: Supplementary file 2 — ci4c01172_si_003.zip [file ci4c01172_si_003.zip › AS/AS_23.pdb]

REMARK    GENERATED BY TRJCONV
TITLE     MDANALYSIS FRAME 0: Created by PDBWriter in water
REMARK    THIS IS A SIMULATION BOX
CRYST1  137.534  137.534  140.675  60.74  60.74  90.00 P 1           1
MODEL        1
ATOM      1  CH3 ACE     0     112.049 102.776  69.081  1.00  0.00            
ATOM      2 HH31 ACE     0     111.421 103.583  68.703  1.00  0.00            
ATOM      3 HH32 ACE     0     112.440 102.989  70.076  1.00  0.00            
ATOM      4 HH33 ACE     0     112.792 102.692  68.288  1.00  0.00            
ATOM      5  C   ACE     0     111.183 101.539  69.121  1.00  0.00            
ATOM      6  O   ACE     0     111.006 100.855  68.160  1.00  0.00            
ATOM      7  N   MET     1     110.718 101.200  70.335  1.00  0.00            
ATOM      8  H   MET     1     110.764 101.915  71.047  1.00  0.00            
ATOM      9  CA  MET     1     109.953  99.938  70.612  1.00  0.00            
ATOM     10  HA  MET     1     110.615  99.088  70.448  1.00  0.00            
ATOM     11  CB  MET     1     109.438  99.835  72.093  1.00  0.00            
ATOM     12  HB1 MET     1     108.610 100.540  72.155  1.00  0.00            
ATOM     13  HB2 MET     1     110.188 100.208  72.792  1.00  0.00            
ATOM     14  CG  MET     1     109.005  98.400  72.462  1.00  0.00            
ATOM     15  HG1 MET     1     108.036  98.139  72.036  1.00  0.00            
ATOM     16  HG2 MET     1     108.773  98.378  73.527  1.00  0.00            
ATOM     17  SD  MET     1     110.254  97.000  72.345  1.00  0.00            
ATOM     18  CE  MET     1     109.202  95.551  72.863  1.00  0.00            
ATOM     19  HE1 MET     1     108.532  95.771  73.694  1.00  0.00            
ATOM     20  HE2 MET     1     108.528  95.112  72.127  1.00  0.00            
ATOM     21  HE3 MET     1     109.722  94.719  73.336  1.00  0.00            
ATOM     22  C   MET     1     108.730  99.683  69.673  1.00  0.00            
ATOM     23  O   MET     1     108.653  98.570  69.065  1.00  0.00            
ATOM     24  N   ASP     2     107.815 100.661  69.596  1.00  0.00            
ATOM     25  H   ASP     2     108.029 101.515  70.092  1.00  0.00            
ATOM     26  CA  ASP     2     106.636 100.513  68.666  1.00  0.00            
ATOM     27  HA  ASP     2     105.962  99.773  69.098  1.00  0.00            
ATOM     28  CB  ASP     2     105.724 101.754  68.642  1.00  0.00            
ATOM     29  HB1 ASP     2     105.342 101.861  69.657  1.00  0.00            
ATOM     30  HB2 ASP     2     104.883 101.553  67.979  1.00  0.00            
ATOM     31  CG  ASP     2     106.349 103.125  68.269  1.00  0.00            
ATOM     32  OD1 ASP     2     107.594 103.280  68.226  1.00  0.00            
ATOM     33  OD2 ASP     2     105.553 104.056  67.923  1.00  0.00            
ATOM     34  C   ASP     2     107.014 100.252  67.228  1.00  0.00            
ATOM     35  O   ASP     2     106.538  99.287  66.659  1.00  0.00            
ATOM     36  N   VAL     3     107.846 101.073  66.611  1.00  0.00            
ATOM     37  H   VAL     3     108.040 101.972  67.029  1.00  0.00            
ATOM     38  CA  VAL     3     108.240 100.892  65.186  1.00  0.00            
ATOM     39  HA  VAL     3     107.296 100.724  64.668  1.00  0.00            
ATOM     40  CB  VAL     3     109.003 102.068  64.554  1.00  0.00            
ATOM     41  HB  VAL     3     108.361 102.945  64.635  1.00  0.00            
ATOM     42  CG1 VAL     3     110.302 102.365  65.427  1.00  0.00            
ATOM     43 HG11 VAL     3     110.025 102.503  66.472  1.00  0.00            
ATOM     44 HG12 VAL     3     111.095 101.619  65.378  1.00  0.00            
ATOM     45 HG13 VAL     3     110.747 103.249  64.970  1.00  0.00            
ATOM     46  CG2 VAL     3     109.319 102.048  63.084  1.00  0.00            
ATOM     47 HG21 VAL     3     109.515 103.034  62.661  1.00  0.00            
ATOM     48 HG22 VAL     3     110.138 101.339  62.963  1.00  0.00            
ATOM     49 HG23 VAL     3     108.363 101.799  62.624  1.00  0.00            
ATOM     50  C   VAL     3     109.012  99.548  65.042  1.00  0.00            
ATOM     51  O   VAL     3     108.767  98.793  64.095  1.00  0.00            
ATOM     52  N   PHE     4     109.836  99.222  66.065  1.00  0.00            
ATOM     53  H   PHE     4     109.951  99.881  66.822  1.00  0.00            
ATOM     54  CA  PHE     4     110.583  97.999  66.187  1.00  0.00            
ATOM     55  HA  PHE     4     111.213  97.917  65.301  1.00  0.00            
ATOM     56  CB  PHE     4     111.491  97.884  67.359  1.00  0.00            
ATOM     57  HB1 PHE     4     111.064  98.066  68.346  1.00  0.00            
ATOM     58  HB2 PHE     4     112.313  98.592  67.248  1.00  0.00            
ATOM     59  CG  PHE     4     112.169  96.541  67.309  1.00  0.00            
ATOM     60  CD1 PHE     4     111.905  95.677  68.421  1.00  0.00            
ATOM     61  HD1 PHE     4     111.286  96.007  69.241  1.00  0.00            
ATOM     62  CE1 PHE     4     112.467  94.417  68.503  1.00  0.00            
ATOM     63  HE1 PHE     4     112.317  93.814  69.387  1.00  0.00            
ATOM     64  CZ  PHE     4     113.279  93.925  67.458  1.00  0.00            
ATOM     65  HZ  PHE     4     113.806  92.988  67.559  1.00  0.00            
ATOM     66  CE2 PHE     4     113.630  94.770  66.376  1.00  0.00            
ATOM     67  HE2 PHE     4     114.280  94.424  65.585  1.00  0.00            
ATOM     68  CD2 PHE     4     112.964  96.082  66.262  1.00  0.00            
ATOM     69  HD2 PHE     4     113.245  96.669  65.400  1.00  0.00            
ATOM     70  C   PHE     4     109.635  96.764  66.065  1.00  0.00            
ATOM     71  O   PHE     4     109.728  95.888  65.114  1.00  0.00            
ATOM     72  N   MET     5     108.674  96.671  66.972  1.00  0.00            
ATOM     73  H   MET     5     108.651  97.437  67.630  1.00  0.00            
ATOM     74  CA  MET     5     107.562  95.672  66.939  1.00  0.00            
ATOM     75  HA  MET     5     108.028  94.690  67.017  1.00  0.00            
ATOM     76  CB  MET     5     106.684  95.810  68.208  1.00  0.00            
ATOM     77  HB1 MET     5     105.751  95.255  68.112  1.00  0.00            
ATOM     78  HB2 MET     5     106.464  96.859  68.405  1.00  0.00            
ATOM     79  CG  MET     5     107.358  95.176  69.466  1.00  0.00            
ATOM     80  HG1 MET     5     106.643  95.248  70.285  1.00  0.00            
ATOM     81  HG2 MET     5     108.271  95.719  69.711  1.00  0.00            
ATOM     82  SD  MET     5     107.800  93.423  69.222  1.00  0.00            
ATOM     83  CE  MET     5     106.362  92.571  68.476  1.00  0.00            
ATOM     84  HE1 MET     5     106.318  92.941  67.452  1.00  0.00            
ATOM     85  HE2 MET     5     106.438  91.483  68.477  1.00  0.00            
ATOM     86  HE3 MET     5     105.400  92.756  68.953  1.00  0.00            
ATOM     87  C   MET     5     106.665  95.630  65.697  1.00  0.00            
ATOM     88  O   MET     5     106.419  94.528  65.241  1.00  0.00            
ATOM     89  N   LYS     6     106.240  96.764  65.113  1.00  0.00            
ATOM     90  H   LYS     6     106.472  97.642  65.555  1.00  0.00            
ATOM     91  CA  LYS     6     105.589  96.708  63.812  1.00  0.00            
ATOM     92  HA  LYS     6     104.616  96.218  63.771  1.00  0.00            
ATOM     93  CB  LYS     6     105.381  98.234  63.380  1.00  0.00            
ATOM     94  HB1 LYS     6     105.038  98.123  62.352  1.00  0.00            
ATOM     95  HB2 LYS     6     106.306  98.799  63.498  1.00  0.00            
ATOM     96  CG  LYS     6     104.261  98.979  64.142  1.00  0.00            
ATOM     97  HG1 LYS     6     104.686  99.172  65.127  1.00  0.00            
ATOM     98  HG2 LYS     6     103.437  98.271  64.224  1.00  0.00            
ATOM     99  CD  LYS     6     103.763 100.322  63.613  1.00  0.00            
ATOM    100  HD1 LYS     6     104.652 100.778  63.176  1.00  0.00            
ATOM    101  HD2 LYS     6     103.398 100.913  64.452  1.00  0.00            
ATOM    102  CE  LYS     6     102.618 100.113  62.546  1.00  0.00            
ATOM    103  HE1 LYS     6     101.752  99.916  63.178  1.00  0.00            
ATOM    104  HE2 LYS     6     102.701  99.271  61.858  1.00  0.00            
ATOM    105  NZ  LYS     6     102.541 101.327  61.737  1.00  0.00            
ATOM    106  HZ1 LYS     6     102.350 102.154  62.283  1.00  0.00            
ATOM    107  HZ2 LYS     6     103.436 101.479  61.295  1.00  0.00            
ATOM    108  HZ3 LYS     6     101.920 101.206  60.950  1.00  0.00            
ATOM    109  C   LYS     6     106.483  96.041  62.785  1.00  0.00            
ATOM    110  O   LYS     6     105.983  95.018  62.312  1.00  0.00            
ATOM    111  N   GLY     7     107.715  96.430  62.600  1.00  0.00            
ATOM    112  H   GLY     7     107.936  97.242  63.159  1.00  0.00            
ATOM    113  CA  GLY     7     108.601  95.796  61.640  1.00  0.00            
ATOM    114  HA1 GLY     7     109.597  96.238  61.674  1.00  0.00            
ATOM    115  HA2 GLY     7     108.131  95.877  60.660  1.00  0.00            
ATOM    116  C   GLY     7     108.808  94.293  61.871  1.00  0.00            
ATOM    117  O   GLY     7     108.780  93.518  60.874  1.00  0.00            
ATOM    118  N   LEU     8     108.993  93.874  63.162  1.00  0.00            
ATOM    119  H   LEU     8     108.927  94.626  63.833  1.00  0.00            
ATOM    120  CA  LEU     8     108.986  92.497  63.647  1.00  0.00            
ATOM    121  HA  LEU     8     109.812  91.962  63.176  1.00  0.00            
ATOM    122  CB  LEU     8     109.301  92.385  65.164  1.00  0.00            
ATOM    123  HB1 LEU     8     108.369  92.424  65.727  1.00  0.00            
ATOM    124  HB2 LEU     8     109.923  93.233  65.453  1.00  0.00            
ATOM    125  CG  LEU     8     109.954  91.035  65.433  1.00  0.00            
ATOM    126  HG  LEU     8     109.299  90.193  65.209  1.00  0.00            
ATOM    127  CD1 LEU     8     111.235  90.843  64.605  1.00  0.00            
ATOM    128 HD11 LEU     8     111.564  89.810  64.716  1.00  0.00            
ATOM    129 HD12 LEU     8     111.017  90.889  63.538  1.00  0.00            
ATOM    130 HD13 LEU     8     112.073  91.451  64.947  1.00  0.00            
ATOM    131  CD2 LEU     8     110.314  90.877  66.967  1.00  0.00            
ATOM    132 HD21 LEU     8     110.738  89.883  67.108  1.00  0.00            
ATOM    133 HD22 LEU     8     111.084  91.603  67.227  1.00  0.00            
ATOM    134 HD23 LEU     8     109.400  91.034  67.541  1.00  0.00            
ATOM    135  C   LEU     8     107.764  91.686  63.191  1.00  0.00            
ATOM    136  O   LEU     8     107.933  90.581  62.673  1.00  0.00            
ATOM    137  N   SER     9     106.593  92.211  63.465  1.00  0.00            
ATOM    138  H   SER     9     106.614  93.032  64.053  1.00  0.00            
ATOM    139  CA  SER     9     105.321  91.499  63.252  1.00  0.00            
ATOM    140  HA  SER     9     105.448  90.480  63.618  1.00  0.00            
ATOM    141  CB  SER     9     104.223  92.184  64.030  1.00  0.00            
ATOM    142  HB1 SER     9     104.572  92.179  65.063  1.00  0.00            
ATOM    143  HB2 SER     9     103.286  91.652  63.863  1.00  0.00            
ATOM    144  OG  SER     9     103.996  93.537  63.809  1.00  0.00            
ATOM    145  HG  SER     9     104.785  94.043  64.016  1.00  0.00            
ATOM    146  C   SER     9     105.091  91.337  61.812  1.00  0.00            
ATOM    147  O   SER     9     104.686  90.247  61.426  1.00  0.00            
ATOM    148  N   LYS    10     105.231  92.395  60.994  1.00  0.00            
ATOM    149  H   LYS    10     105.342  93.309  61.409  1.00  0.00            
ATOM    150  CA  LYS    10     105.081  92.388  59.507  1.00  0.00            
ATOM    151  HA  LYS    10     104.053  92.080  59.316  1.00  0.00            
ATOM    152  CB  LYS    10     105.302  93.820  59.090  1.00  0.00            
ATOM    153  HB1 LYS    10     106.349  94.084  59.239  1.00  0.00            
ATOM    154  HB2 LYS    10     104.646  94.452  59.688  1.00  0.00            
ATOM    155  CG  LYS    10     105.037  94.129  57.653  1.00  0.00            
ATOM    156  HG1 LYS    10     105.649  93.513  56.994  1.00  0.00            
ATOM    157  HG2 LYS    10     105.251  95.196  57.598  1.00  0.00            
ATOM    158  CD  LYS    10     103.535  93.894  57.455  1.00  0.00            
ATOM    159  HD1 LYS    10     102.923  94.456  58.161  1.00  0.00            
ATOM    160  HD2 LYS    10     103.495  92.808  57.541  1.00  0.00            
ATOM    161  CE  LYS    10     103.203  94.176  56.050  1.00  0.00            
ATOM    162  HE1 LYS    10     103.844  93.653  55.340  1.00  0.00            
ATOM    163  HE2 LYS    10     103.323  95.214  55.737  1.00  0.00            
ATOM    164  NZ  LYS    10     101.896  93.654  55.564  1.00  0.00            
ATOM    165  HZ1 LYS    10     101.808  94.070  54.648  1.00  0.00            
ATOM    166  HZ2 LYS    10     101.899  92.650  55.449  1.00  0.00            
ATOM    167  HZ3 LYS    10     101.115  93.994  56.108  1.00  0.00            
ATOM    168  C   LYS    10     105.998  91.326  58.809  1.00  0.00            
ATOM    169  O   LYS    10     105.605  90.742  57.766  1.00  0.00            
ATOM    170  N   ALA    11     107.243  91.209  59.255  1.00  0.00            
ATOM    171  H   ALA    11     107.434  91.626  60.155  1.00  0.00            
ATOM    172  CA  ALA    11     108.313  90.351  58.730  1.00  0.00            
ATOM    173  HA  ALA    11     108.452  90.559  57.670  1.00  0.00            
ATOM    174  CB  ALA    11     109.621  90.691  59.397  1.00  0.00            
ATOM    175  HB1 ALA    11     109.749  91.700  59.006  1.00  0.00            
ATOM    176  HB2 ALA    11     109.501  90.752  60.478  1.00  0.00            
ATOM    177  HB3 ALA    11     110.378  89.971  59.087  1.00  0.00            
ATOM    178  C   ALA    11     107.900  88.865  58.890  1.00  0.00            
ATOM    179  O   ALA    11     108.012  88.062  57.956  1.00  0.00            
ATOM    180  N   LYS    12     107.456  88.409  60.062  1.00  0.00            
ATOM    181  H   LYS    12     107.467  89.012  60.872  1.00  0.00            
ATOM    182  CA  LYS    12     106.892  87.128  60.282  1.00  0.00            
ATOM    183  HA  LYS    12     107.746  86.456  60.201  1.00  0.00            
ATOM    184  CB  LYS    12     106.345  86.983  61.741  1.00  0.00            
ATOM    185  HB1 LYS    12     105.846  86.014  61.774  1.00  0.00            
ATOM    186  HB2 LYS    12     105.623  87.789  61.870  1.00  0.00            
ATOM    187  CG  LYS    12     107.489  86.994  62.810  1.00  0.00            
ATOM    188  HG1 LYS    12     108.138  87.855  62.648  1.00  0.00            
ATOM    189  HG2 LYS    12     108.040  86.062  62.684  1.00  0.00            
ATOM    190  CD  LYS    12     107.108  86.897  64.263  1.00  0.00            
ATOM    191  HD1 LYS    12     106.531  85.972  64.256  1.00  0.00            
ATOM    192  HD2 LYS    12     106.373  87.632  64.589  1.00  0.00            
ATOM    193  CE  LYS    12     108.329  86.882  65.203  1.00  0.00            
ATOM    194  HE1 LYS    12     108.754  87.883  65.135  1.00  0.00            
ATOM    195  HE2 LYS    12     109.167  86.231  64.955  1.00  0.00            
ATOM    196  NZ  LYS    12     107.848  86.742  66.632  1.00  0.00            
ATOM    197  HZ1 LYS    12     107.659  85.786  66.897  1.00  0.00            
ATOM    198  HZ2 LYS    12     108.637  87.041  67.186  1.00  0.00            
ATOM    199  HZ3 LYS    12     107.000  87.259  66.818  1.00  0.00            
ATOM    200  C   LYS    12     105.748  86.732  59.319  1.00  0.00            
ATOM    201  O   LYS    12     105.568  85.520  59.069  1.00  0.00            
ATOM    202  N   GLU    13     105.030  87.635  58.659  1.00  0.00            
ATOM    203  H   GLU    13     105.142  88.617  58.870  1.00  0.00            
ATOM    204  CA  GLU    13     104.144  87.426  57.543  1.00  0.00            
ATOM    205  HA  GLU    13     103.654  86.506  57.862  1.00  0.00            
ATOM    206  CB  GLU    13     102.988  88.439  57.491  1.00  0.00            
ATOM    207  HB1 GLU    13     102.140  87.870  57.110  1.00  0.00            
ATOM    208  HB2 GLU    13     103.279  89.280  56.862  1.00  0.00            
ATOM    209  CG  GLU    13     102.516  89.033  58.843  1.00  0.00            
ATOM    210  HG1 GLU    13     103.239  89.755  59.223  1.00  0.00            
ATOM    211  HG2 GLU    13     102.501  88.204  59.550  1.00  0.00            
ATOM    212  CD  GLU    13     101.157  89.760  58.721  1.00  0.00            
ATOM    213  OE1 GLU    13     100.527  90.188  59.737  1.00  0.00            
ATOM    214  OE2 GLU    13     100.651  89.907  57.601  1.00  0.00            
ATOM    215  C   GLU    13     104.770  87.104  56.214  1.00  0.00            
ATOM    216  O   GLU    13     104.071  86.640  55.333  1.00  0.00            
ATOM    217  N   GLY    14     106.053  87.283  55.967  1.00  0.00            
ATOM    218  H   GLY    14     106.599  87.885  56.566  1.00  0.00            
ATOM    219  CA  GLY    14     106.654  86.770  54.682  1.00  0.00            
ATOM    220  HA1 GLY    14     105.821  86.606  53.999  1.00  0.00            
ATOM    221  HA2 GLY    14     107.135  85.801  54.815  1.00  0.00            
ATOM    222  C   GLY    14     107.449  87.791  53.892  1.00  0.00            
ATOM    223  O   GLY    14     107.552  89.007  54.224  1.00  0.00            
ATOM    224  N   VAL    15     107.990  87.313  52.751  1.00  0.00            
ATOM    225  H   VAL    15     107.726  86.421  52.357  1.00  0.00            
ATOM    226  CA  VAL    15     108.968  88.035  51.959  1.00  0.00            
ATOM    227  HA  VAL    15     109.702  88.430  52.662  1.00  0.00            
ATOM    228  CB  VAL    15     109.831  87.227  50.954  1.00  0.00            
ATOM    229  HB  VAL    15     110.574  87.944  50.605  1.00  0.00            
ATOM    230  CG1 VAL    15     110.431  85.976  51.635  1.00  0.00            
ATOM    231 HG11 VAL    15     110.804  86.382  52.575  1.00  0.00            
ATOM    232 HG12 VAL    15     109.670  85.208  51.775  1.00  0.00            
ATOM    233 HG13 VAL    15     111.345  85.698  51.109  1.00  0.00            
ATOM    234  CG2 VAL    15     108.941  86.910  49.723  1.00  0.00            
ATOM    235 HG21 VAL    15     108.008  86.448  50.046  1.00  0.00            
ATOM    236 HG22 VAL    15     108.815  87.747  49.037  1.00  0.00            
ATOM    237 HG23 VAL    15     109.524  86.161  49.187  1.00  0.00            
ATOM    238  C   VAL    15     108.369  89.329  51.357  1.00  0.00            
ATOM    239  O   VAL    15     109.008  90.428  51.486  1.00  0.00            
ATOM    240  N   VAL    16     107.127  89.198  50.885  1.00  0.00            
ATOM    241  H   VAL    16     106.741  88.266  50.842  1.00  0.00            
ATOM    242  CA  VAL    16     106.347  90.256  50.308  1.00  0.00            
ATOM    243  HA  VAL    16     107.028  90.808  49.659  1.00  0.00            
ATOM    244  CB  VAL    16     105.129  89.715  49.557  1.00  0.00            
ATOM    245  HB  VAL    16     104.572  89.110  50.273  1.00  0.00            
ATOM    246  CG1 VAL    16     104.165  90.826  49.078  1.00  0.00            
ATOM    247 HG11 VAL    16     104.750  91.369  48.337  1.00  0.00            
ATOM    248 HG12 VAL    16     103.295  90.315  48.667  1.00  0.00            
ATOM    249 HG13 VAL    16     103.802  91.418  49.919  1.00  0.00            
ATOM    250  CG2 VAL    16     105.520  88.930  48.356  1.00  0.00            
ATOM    251 HG21 VAL    16     106.136  89.436  47.614  1.00  0.00            
ATOM    252 HG22 VAL    16     106.001  87.962  48.500  1.00  0.00            
ATOM    253 HG23 VAL    16     104.598  88.680  47.832  1.00  0.00            
ATOM    254  C   VAL    16     105.902  91.275  51.339  1.00  0.00            
ATOM    255  O   VAL    16     106.168  92.463  51.194  1.00  0.00            
ATOM    256  N   ALA    17     105.315  90.882  52.472  1.00  0.00            
ATOM    257  H   ALA    17     105.242  89.883  52.601  1.00  0.00            
ATOM    258  CA  ALA    17     105.089  91.674  53.688  1.00  0.00            
ATOM    259  HA  ALA    17     104.301  92.369  53.398  1.00  0.00            
ATOM    260  CB  ALA    17     104.577  90.747  54.769  1.00  0.00            
ATOM    261  HB1 ALA    17     105.334  90.001  55.012  1.00  0.00            
ATOM    262  HB2 ALA    17     104.302  91.282  55.679  1.00  0.00            
ATOM    263  HB3 ALA    17     103.722  90.171  54.416  1.00  0.00            
ATOM    264  C   ALA    17     106.230  92.449  54.294  1.00  0.00            
ATOM    265  O   ALA    17     106.025  93.685  54.469  1.00  0.00            
ATOM    266  N   ALA    18     107.489  91.940  54.553  1.00  0.00            
ATOM    267  H   ALA    18     107.525  90.940  54.412  1.00  0.00            
ATOM    268  CA  ALA    18     108.760  92.583  54.775  1.00  0.00            
ATOM    269  HA  ALA    18     108.836  93.215  55.660  1.00  0.00            
ATOM    270  CB  ALA    18     109.733  91.413  54.970  1.00  0.00            
ATOM    271  HB1 ALA    18     109.234  90.773  55.698  1.00  0.00            
ATOM    272  HB2 ALA    18     109.950  90.805  54.091  1.00  0.00            
ATOM    273  HB3 ALA    18     110.689  91.725  55.389  1.00  0.00            
ATOM    274  C   ALA    18     109.216  93.532  53.672  1.00  0.00            
ATOM    275  O   ALA    18     109.939  94.508  53.959  1.00  0.00            
ATOM    276  N   ALA    19     108.811  93.344  52.420  1.00  0.00            
ATOM    277  H   ALA    19     108.151  92.641  52.120  1.00  0.00            
ATOM    278  CA  ALA    19     109.096  94.375  51.455  1.00  0.00            
ATOM    279  HA  ALA    19     109.933  94.915  51.897  1.00  0.00            
ATOM    280  CB  ALA    19     109.383  93.700  50.016  1.00  0.00            
ATOM    281  HB1 ALA    19     108.418  93.297  49.708  1.00  0.00            
ATOM    282  HB2 ALA    19     109.697  94.516  49.364  1.00  0.00            
ATOM    283  HB3 ALA    19     110.109  92.898  50.156  1.00  0.00            
ATOM    284  C   ALA    19     107.984  95.484  51.383  1.00  0.00            
ATOM    285  O   ALA    19     108.364  96.543  50.904  1.00  0.00            
ATOM    286  N   GLU    20     106.729  95.297  51.774  1.00  0.00            
ATOM    287  H   GLU    20     106.610  94.396  52.214  1.00  0.00            
ATOM    288  CA  GLU    20     105.599  96.184  51.748  1.00  0.00            
ATOM    289  HA  GLU    20     105.326  96.228  50.693  1.00  0.00            
ATOM    290  CB  GLU    20     104.386  95.485  52.252  1.00  0.00            
ATOM    291  HB1 GLU    20     104.464  95.471  53.339  1.00  0.00            
ATOM    292  HB2 GLU    20     104.399  94.457  51.890  1.00  0.00            
ATOM    293  CG  GLU    20     103.067  96.148  51.705  1.00  0.00            
ATOM    294  HG1 GLU    20     103.011  95.945  50.636  1.00  0.00            
ATOM    295  HG2 GLU    20     103.151  97.209  51.942  1.00  0.00            
ATOM    296  CD  GLU    20     101.861  95.679  52.430  1.00  0.00            
ATOM    297  OE1 GLU    20     100.823  96.375  52.349  1.00  0.00            
ATOM    298  OE2 GLU    20     101.913  94.685  53.247  1.00  0.00            
ATOM    299  C   GLU    20     105.892  97.613  52.214  1.00  0.00            
ATOM    300  O   GLU    20     106.455  97.875  53.300  1.00  0.00            
ATOM    301  N   LYS    21     105.353  98.573  51.479  1.00  0.00            
ATOM    302  H   LYS    21     104.931  98.223  50.631  1.00  0.00            
ATOM    303  CA  LYS    21     105.078  99.972  51.888  1.00  0.00            
ATOM    304  HA  LYS    21     104.552 100.416  51.042  1.00  0.00            
ATOM    305  CB  LYS    21     103.996  99.947  52.984  1.00  0.00            
ATOM    306  HB1 LYS    21     104.333 100.384  53.924  1.00  0.00            
ATOM    307  HB2 LYS    21     103.663  98.928  53.181  1.00  0.00            
ATOM    308  CG  LYS    21     102.865 100.705  52.421  1.00  0.00            
ATOM    309  HG1 LYS    21     102.782 100.396  51.379  1.00  0.00            
ATOM    310  HG2 LYS    21     103.114 101.748  52.620  1.00  0.00            
ATOM    311  CD  LYS    21     101.602 100.341  53.134  1.00  0.00            
ATOM    312  HD1 LYS    21     101.665 100.795  54.122  1.00  0.00            
ATOM    313  HD2 LYS    21     101.454  99.261  53.148  1.00  0.00            
ATOM    314  CE  LYS    21     100.357 101.029  52.580  1.00  0.00            
ATOM    315  HE1 LYS    21      99.528 100.697  53.206  1.00  0.00            
ATOM    316  HE2 LYS    21     100.252 100.804  51.519  1.00  0.00            
ATOM    317  NZ  LYS    21     100.492 102.461  52.780  1.00  0.00            
ATOM    318  HZ1 LYS    21      99.563 102.856  52.740  1.00  0.00            
ATOM    319  HZ2 LYS    21     100.845 102.643  53.708  1.00  0.00            
ATOM    320  HZ3 LYS    21     101.123 102.900  52.125  1.00  0.00            
ATOM    321  C   LYS    21     106.281 100.959  52.072  1.00  0.00            
ATOM    322  O   LYS    21     106.203 102.170  52.325  1.00  0.00            
ATOM    323  N   THR    22     107.526 100.494  51.995  1.00  0.00            
ATOM    324  H   THR    22     107.625  99.500  51.845  1.00  0.00            
ATOM    325  CA  THR    22     108.784 101.279  52.205  1.00  0.00            
ATOM    326  HA  THR    22     108.825 101.645  53.231  1.00  0.00            
ATOM    327  CB  THR    22     110.023 100.361  52.238  1.00  0.00            
ATOM    328  HB  THR    22     110.944 100.944  52.235  1.00  0.00            
ATOM    329  CG2 THR    22     109.990  99.368  53.325  1.00  0.00            
ATOM    330 HG21 THR    22     110.884  98.746  53.278  1.00  0.00            
ATOM    331 HG22 THR    22     109.899  99.846  54.301  1.00  0.00            
ATOM    332 HG23 THR    22     109.169  98.652  53.269  1.00  0.00            
ATOM    333  OG1 THR    22     110.081  99.602  51.087  1.00  0.00            
ATOM    334  HG1 THR    22     110.902  99.103  51.097  1.00  0.00            
ATOM    335  C   THR    22     109.039 102.393  51.289  1.00  0.00            
ATOM    336  O   THR    22     109.535 103.492  51.657  1.00  0.00            
ATOM    337  N   LYS    23     108.727 102.311  49.983  1.00  0.00            
ATOM    338  H   LYS    23     108.428 101.400  49.666  1.00  0.00            
ATOM    339  CA  LYS    23     109.008 103.274  48.892  1.00  0.00            
ATOM    340  HA  LYS    23     109.851 103.874  49.235  1.00  0.00            
ATOM    341  CB  LYS    23     109.540 102.570  47.630  1.00  0.00            
ATOM    342  HB1 LYS    23     109.880 103.394  47.003  1.00  0.00            
ATOM    343  HB2 LYS    23     108.833 101.958  47.069  1.00  0.00            
ATOM    344  CG  LYS    23     110.680 101.591  47.804  1.00  0.00            
ATOM    345  HG1 LYS    23     111.000 101.318  46.798  1.00  0.00            
ATOM    346  HG2 LYS    23     110.249 100.773  48.381  1.00  0.00            
ATOM    347  CD  LYS    23     111.845 102.169  48.680  1.00  0.00            
ATOM    348  HD1 LYS    23     111.407 102.126  49.676  1.00  0.00            
ATOM    349  HD2 LYS    23     112.093 103.187  48.380  1.00  0.00            
ATOM    350  CE  LYS    23     113.007 101.255  48.597  1.00  0.00            
ATOM    351  HE1 LYS    23     113.304 101.215  47.549  1.00  0.00            
ATOM    352  HE2 LYS    23     112.756 100.211  48.785  1.00  0.00            
ATOM    353  NZ  LYS    23     114.120 101.646  49.494  1.00  0.00            
ATOM    354  HZ1 LYS    23     114.062 101.396  50.472  1.00  0.00            
ATOM    355  HZ2 LYS    23     114.925 101.149  49.140  1.00  0.00            
ATOM    356  HZ3 LYS    23     114.267 102.639  49.610  1.00  0.00            
ATOM    357  C   LYS    23     107.900 104.303  48.788  1.00  0.00            
ATOM    358  O   LYS    23     107.872 105.066  47.841  1.00  0.00            
ATOM    359  N   GLN    24     107.014 104.355  49.772  1.00  0.00            
ATOM    360  H   GLN    24     107.101 103.700  50.536  1.00  0.00            
ATOM    361  CA  GLN    24     105.901 105.278  49.851  1.00  0.00            
ATOM    362  HA  GLN    24     105.659 105.511  48.815  1.00  0.00            
ATOM    363  CB  GLN    24     104.630 104.764  50.550  1.00  0.00            
ATOM    364  HB1 GLN    24     103.902 105.539  50.788  1.00  0.00            
ATOM    365  HB2 GLN    24     104.881 104.283  51.495  1.00  0.00            
ATOM    366  CG  GLN    24     103.964 103.748  49.674  1.00  0.00            
ATOM    367  HG1 GLN    24     104.597 102.867  49.576  1.00  0.00            
ATOM    368  HG2 GLN    24     103.895 104.102  48.647  1.00  0.00            
ATOM    369  CD  GLN    24     102.583 103.271  50.152  1.00  0.00            
ATOM    370  OE1 GLN    24     102.031 103.649  51.197  1.00  0.00            
ATOM    371  NE2 GLN    24     101.864 102.358  49.492  1.00  0.00            
ATOM    372 HE21 GLN    24     102.187 102.122  48.565  1.00  0.00            
ATOM    373 HE22 GLN    24     100.908 102.139  49.735  1.00  0.00            
ATOM    374  C   GLN    24     106.404 106.588  50.488  1.00  0.00            
ATOM    375  O   GLN    24     107.457 106.648  51.181  1.00  0.00            
ATOM    376  N   GLY    25     105.637 107.690  50.396  1.00  0.00            
ATOM    377  H   GLY    25     104.880 107.704  49.727  1.00  0.00            
ATOM    378  CA  GLY    25     106.039 108.929  50.975  1.00  0.00            
ATOM    379  HA1 GLY    25     106.469 108.781  51.966  1.00  0.00            
ATOM    380  HA2 GLY    25     105.093 109.433  51.170  1.00  0.00            
ATOM    381  C   GLY    25     106.887 109.879  50.171  1.00  0.00            
ATOM    382  O   GLY    25     107.636 109.516  49.252  1.00  0.00            
ATOM    383  N   VAL    26     106.707 111.111  50.450  1.00  0.00            
ATOM    384  H   VAL    26     106.022 111.298  51.168  1.00  0.00            
ATOM    385  CA  VAL    26     107.655 112.130  50.089  1.00  0.00            
ATOM    386  HA  VAL    26     107.753 112.081  49.006  1.00  0.00            
ATOM    387  CB  VAL    26     107.030 113.617  50.236  1.00  0.00            
ATOM    388  HB  VAL    26     106.427 113.614  51.144  1.00  0.00            
ATOM    389  CG1 VAL    26     108.249 114.525  50.212  1.00  0.00            
ATOM    390 HG11 VAL    26     108.869 114.300  51.079  1.00  0.00            
ATOM    391 HG12 VAL    26     108.748 114.474  49.245  1.00  0.00            
ATOM    392 HG13 VAL    26     107.883 115.550  50.266  1.00  0.00            
ATOM    393  CG2 VAL    26     106.219 113.849  49.006  1.00  0.00            
ATOM    394 HG21 VAL    26     106.037 114.910  48.838  1.00  0.00            
ATOM    395 HG22 VAL    26     106.765 113.399  48.176  1.00  0.00            
ATOM    396 HG23 VAL    26     105.275 113.350  49.225  1.00  0.00            
ATOM    397  C   VAL    26     109.064 111.827  50.681  1.00  0.00            
ATOM    398  O   VAL    26     109.234 111.660  51.902  1.00  0.00            
ATOM    399  N   ALA    27     110.039 111.687  49.795  1.00  0.00            
ATOM    400  H   ALA    27     109.810 111.645  48.812  1.00  0.00            
ATOM    401  CA  ALA    27     111.431 111.707  50.097  1.00  0.00            
ATOM    402  HA  ALA    27     111.626 110.766  50.611  1.00  0.00            
ATOM    403  CB  ALA    27     112.317 111.572  48.852  1.00  0.00            
ATOM    404  HB1 ALA    27     112.176 110.523  48.592  1.00  0.00            
ATOM    405  HB2 ALA    27     112.026 112.209  48.017  1.00  0.00            
ATOM    406  HB3 ALA    27     113.359 111.668  49.158  1.00  0.00            
ATOM    407  C   ALA    27     111.889 112.896  50.966  1.00  0.00            
ATOM    408  O   ALA    27     111.541 114.055  50.699  1.00  0.00            
ATOM    409  N   GLU    28     112.569 112.611  52.044  1.00  0.00            
ATOM    410  H   GLU    28     112.721 111.625  52.202  1.00  0.00            
ATOM    411  CA  GLU    28     112.909 113.630  53.137  1.00  0.00            
ATOM    412  HA  GLU    28     112.063 114.194  53.532  1.00  0.00            
ATOM    413  CB  GLU    28     113.465 112.795  54.309  1.00  0.00            
ATOM    414  HB1 GLU    28     114.501 112.522  54.109  1.00  0.00            
ATOM    415  HB2 GLU    28     112.932 111.876  54.554  1.00  0.00            
ATOM    416  CG  GLU    28     113.604 113.559  55.630  1.00  0.00            
ATOM    417  HG1 GLU    28     114.359 114.344  55.626  1.00  0.00            
ATOM    418  HG2 GLU    28     113.946 112.786  56.319  1.00  0.00            
ATOM    419  CD  GLU    28     112.343 114.223  56.179  1.00  0.00            
ATOM    420  OE1 GLU    28     111.265 114.225  55.494  1.00  0.00            
ATOM    421  OE2 GLU    28     112.352 114.610  57.376  1.00  0.00            
ATOM    422  C   GLU    28     113.902 114.629  52.566  1.00  0.00            
ATOM    423  O   GLU    28     114.949 114.194  51.967  1.00  0.00            
ATOM    424  N   ALA    29     113.686 115.899  52.800  1.00  0.00            
ATOM    425  H   ALA    29     112.797 116.189  53.183  1.00  0.00            
ATOM    426  CA  ALA    29     114.623 116.985  52.518  1.00  0.00            
ATOM    427  HA  ALA    29     114.891 116.946  51.462  1.00  0.00            
ATOM    428  CB  ALA    29     113.855 118.332  52.798  1.00  0.00            
ATOM    429  HB1 ALA    29     113.169 118.194  53.634  1.00  0.00            
ATOM    430  HB2 ALA    29     114.538 119.162  52.977  1.00  0.00            
ATOM    431  HB3 ALA    29     113.306 118.462  51.865  1.00  0.00            
ATOM    432  C   ALA    29     116.014 116.819  53.181  1.00  0.00            
ATOM    433  O   ALA    29     116.076 116.444  54.344  1.00  0.00            
ATOM    434  N   ALA    30     117.045 117.004  52.384  1.00  0.00            
ATOM    435  H   ALA    30     116.894 117.318  51.437  1.00  0.00            
ATOM    436  CA  ALA    30     118.506 116.952  52.822  1.00  0.00            
ATOM    437  HA  ALA    30     118.701 116.030  53.369  1.00  0.00            
ATOM    438  CB  ALA    30     119.469 116.776  51.598  1.00  0.00            
ATOM    439  HB1 ALA    30     120.491 116.532  51.891  1.00  0.00            
ATOM    440  HB2 ALA    30     119.261 115.957  50.910  1.00  0.00            
ATOM    441  HB3 ALA    30     119.457 117.542  50.823  1.00  0.00            
ATOM    442  C   ALA    30     118.742 118.273  53.611  1.00  0.00            
ATOM    443  O   ALA    30     118.463 119.365  53.176  1.00  0.00            
ATOM    444  N   GLY    31     119.319 118.069  54.781  1.00  0.00            
ATOM    445  H   GLY    31     119.478 117.096  55.002  1.00  0.00            
ATOM    446  CA  GLY    31     119.641 119.108  55.764  1.00  0.00            
ATOM    447  HA1 GLY    31     119.635 118.694  56.773  1.00  0.00            
ATOM    448  HA2 GLY    31     118.895 119.903  55.771  1.00  0.00            
ATOM    449  C   GLY    31     121.022 119.816  55.512  1.00  0.00            
ATOM    450  O   GLY    31     121.077 121.029  55.835  1.00  0.00            
ATOM    451  N   LYS    32     122.043 119.147  54.968  1.00  0.00            
ATOM    452  H   LYS    32     121.852 118.205  54.659  1.00  0.00            
ATOM    453  CA  LYS    32     123.331 119.662  54.653  1.00  0.00            
ATOM    454  HA  LYS    32     123.669 120.187  55.547  1.00  0.00            
ATOM    455  CB  LYS    32     124.325 118.542  54.311  1.00  0.00            
ATOM    456  HB1 LYS    32     125.232 118.997  53.914  1.00  0.00            
ATOM    457  HB2 LYS    32     123.873 117.957  53.509  1.00  0.00            
ATOM    458  CG  LYS    32     124.764 117.592  55.481  1.00  0.00            
ATOM    459  HG1 LYS    32     125.357 116.764  55.092  1.00  0.00            
ATOM    460  HG2 LYS    32     123.895 117.111  55.931  1.00  0.00            
ATOM    461  CD  LYS    32     125.560 118.288  56.599  1.00  0.00            
ATOM    462  HD1 LYS    32     124.761 118.883  57.040  1.00  0.00            
ATOM    463  HD2 LYS    32     126.372 118.852  56.138  1.00  0.00            
ATOM    464  CE  LYS    32     126.291 117.480  57.658  1.00  0.00            
ATOM    465  HE1 LYS    32     127.096 116.852  57.278  1.00  0.00            
ATOM    466  HE2 LYS    32     125.601 116.784  58.134  1.00  0.00            
ATOM    467  NZ  LYS    32     126.783 118.423  58.640  1.00  0.00            
ATOM    468  HZ1 LYS    32     125.979 118.954  58.944  1.00  0.00            
ATOM    469  HZ2 LYS    32     127.285 118.009  59.412  1.00  0.00            
ATOM    470  HZ3 LYS    32     127.437 119.085  58.250  1.00  0.00            
ATOM    471  C   LYS    32     123.288 120.667  53.496  1.00  0.00            
ATOM    472  O   LYS    32     122.484 120.533  52.565  1.00  0.00            
ATOM    473  N   THR    33     124.258 121.592  53.473  1.00  0.00            
ATOM    474  H   THR    33     124.955 121.666  54.200  1.00  0.00            
ATOM    475  CA  THR    33     124.452 122.392  52.285  1.00  0.00            
ATOM    476  HA  THR    33     123.482 122.599  51.832  1.00  0.00            
ATOM    477  CB  THR    33     125.097 123.766  52.655  1.00  0.00            
ATOM    478  HB  THR    33     125.672 124.064  51.778  1.00  0.00            
ATOM    479  CG2 THR    33     123.971 124.672  53.022  1.00  0.00            
ATOM    480 HG21 THR    33     123.774 124.437  54.068  1.00  0.00            
ATOM    481 HG22 THR    33     124.368 125.686  52.979  1.00  0.00            
ATOM    482 HG23 THR    33     123.019 124.630  52.493  1.00  0.00            
ATOM    483  OG1 THR    33     125.975 123.688  53.724  1.00  0.00            
ATOM    484  HG1 THR    33     126.588 124.426  53.714  1.00  0.00            
ATOM    485  C   THR    33     125.195 121.623  51.227  1.00  0.00            
ATOM    486  O   THR    33     126.207 120.939  51.370  1.00  0.00            
ATOM    487  N   LYS    34     124.669 121.862  50.000  1.00  0.00            
ATOM    488  H   LYS    34     124.032 122.647  50.014  1.00  0.00            
ATOM    489  CA  LYS    34     125.277 121.463  48.727  1.00  0.00            
ATOM    490  HA  LYS    34     125.674 120.457  48.859  1.00  0.00            
ATOM    491  CB  LYS    34     124.214 121.536  47.603  1.00  0.00            
ATOM    492  HB1 LYS    34     123.933 122.582  47.486  1.00  0.00            
ATOM    493  HB2 LYS    34     123.297 121.034  47.911  1.00  0.00            
ATOM    494  CG  LYS    34     124.570 120.981  46.264  1.00  0.00            
ATOM    495  HG1 LYS    34     124.821 119.923  46.338  1.00  0.00            
ATOM    496  HG2 LYS    34     125.327 121.659  45.869  1.00  0.00            
ATOM    497  CD  LYS    34     123.322 120.939  45.348  1.00  0.00            
ATOM    498  HD1 LYS    34     122.791 121.888  45.424  1.00  0.00            
ATOM    499  HD2 LYS    34     122.664 120.126  45.653  1.00  0.00            
ATOM    500  CE  LYS    34     123.673 120.779  43.873  1.00  0.00            
ATOM    501  HE1 LYS    34     124.147 121.705  43.548  1.00  0.00            
ATOM    502  HE2 LYS    34     122.706 120.666  43.382  1.00  0.00            
ATOM    503  NZ  LYS    34     124.433 119.593  43.572  1.00  0.00            
ATOM    504  HZ1 LYS    34     124.104 118.754  44.029  1.00  0.00            
ATOM    505  HZ2 LYS    34     124.416 119.567  42.563  1.00  0.00            
ATOM    506  HZ3 LYS    34     125.419 119.725  43.746  1.00  0.00            
ATOM    507  C   LYS    34     126.495 122.340  48.398  1.00  0.00            
ATOM    508  O   LYS    34     126.512 123.573  48.641  1.00  0.00            
ATOM    509  N   GLU    35     127.565 121.610  47.930  1.00  0.00            
ATOM    510  H   GLU    35     127.456 120.618  47.776  1.00  0.00            
ATOM    511  CA  GLU    35     128.699 122.233  47.442  1.00  0.00            
ATOM    512  HA  GLU    35     128.906 123.167  47.966  1.00  0.00            
ATOM    513  CB  GLU    35     129.853 121.269  47.531  1.00  0.00            
ATOM    514  HB1 GLU    35     130.673 121.798  47.046  1.00  0.00            
ATOM    515  HB2 GLU    35     129.634 120.335  47.013  1.00  0.00            
ATOM    516  CG  GLU    35     130.400 120.870  48.934  1.00  0.00            
ATOM    517  HG1 GLU    35     129.596 120.559  49.599  1.00  0.00            
ATOM    518  HG2 GLU    35     130.854 121.753  49.382  1.00  0.00            
ATOM    519  CD  GLU    35     131.494 119.836  48.718  1.00  0.00            
ATOM    520  OE1 GLU    35     131.180 118.592  48.817  1.00  0.00            
ATOM    521  OE2 GLU    35     132.622 120.176  48.318  1.00  0.00            
ATOM    522  C   GLU    35     128.533 122.705  45.950  1.00  0.00            
ATOM    523  O   GLU    35     127.577 122.481  45.205  1.00  0.00            
ATOM    524  N   GLY    36     129.593 123.387  45.450  1.00  0.00            
ATOM    525  H   GLY    36     130.436 123.568  45.975  1.00  0.00            
ATOM    526  CA  GLY    36     129.548 124.088  44.148  1.00  0.00            
ATOM    527  HA1 GLY    36     129.190 123.387  43.395  1.00  0.00            
ATOM    528  HA2 GLY    36     130.563 124.281  43.802  1.00  0.00            
ATOM    529  C   GLY    36     128.585 125.308  43.907  1.00  0.00            
ATOM    530  O   GLY    36     128.673 125.826  42.818  1.00  0.00            
ATOM    531  N   VAL    37     127.858 125.822  44.879  1.00  0.00            
ATOM    532  H   VAL    37     127.944 125.550  45.848  1.00  0.00            
ATOM    533  CA  VAL    37     126.804 126.787  44.554  1.00  0.00            
ATOM    534  HA  VAL    37     126.628 126.779  43.479  1.00  0.00            
ATOM    535  CB  VAL    37     125.454 126.262  45.152  1.00  0.00            
ATOM    536  HB  VAL    37     124.752 127.095  45.200  1.00  0.00            
ATOM    537  CG1 VAL    37     124.897 125.098  44.302  1.00  0.00            
ATOM    538 HG11 VAL    37     123.909 124.819  44.667  1.00  0.00            
ATOM    539 HG12 VAL    37     124.922 125.305  43.233  1.00  0.00            
ATOM    540 HG13 VAL    37     125.493 124.194  44.431  1.00  0.00            
ATOM    541  CG2 VAL    37     125.646 125.746  46.577  1.00  0.00            
ATOM    542 HG21 VAL    37     126.042 126.493  47.265  1.00  0.00            
ATOM    543 HG22 VAL    37     124.672 125.563  47.031  1.00  0.00            
ATOM    544 HG23 VAL    37     126.164 124.788  46.597  1.00  0.00            
ATOM    545  C   VAL    37     127.062 128.230  44.925  1.00  0.00            
ATOM    546  O   VAL    37     127.839 128.598  45.768  1.00  0.00            
ATOM    547  N   LEU    38     126.342 129.067  44.232  1.00  0.00            
ATOM    548  H   LEU    38     125.869 128.634  43.452  1.00  0.00            
ATOM    549  CA  LEU    38     126.312 130.507  44.399  1.00  0.00            
ATOM    550  HA  LEU    38     127.313 130.782  44.732  1.00  0.00            
ATOM    551  CB  LEU    38     126.207 131.116  43.041  1.00  0.00            
ATOM    552  HB1 LEU    38     126.115 132.199  43.118  1.00  0.00            
ATOM    553  HB2 LEU    38     125.256 130.777  42.630  1.00  0.00            
ATOM    554  CG  LEU    38     127.328 130.748  42.025  1.00  0.00            
ATOM    555  HG  LEU    38     127.226 129.706  41.721  1.00  0.00            
ATOM    556  CD1 LEU    38     127.246 131.669  40.721  1.00  0.00            
ATOM    557 HD11 LEU    38     126.367 131.413  40.130  1.00  0.00            
ATOM    558 HD12 LEU    38     127.277 132.719  41.015  1.00  0.00            
ATOM    559 HD13 LEU    38     128.146 131.484  40.136  1.00  0.00            
ATOM    560  CD2 LEU    38     128.754 130.890  42.532  1.00  0.00            
ATOM    561 HD21 LEU    38     128.869 130.386  43.492  1.00  0.00            
ATOM    562 HD22 LEU    38     129.541 130.618  41.829  1.00  0.00            
ATOM    563 HD23 LEU    38     128.884 131.963  42.672  1.00  0.00            
ATOM    564  C   LEU    38     125.448 131.118  45.474  1.00  0.00            
ATOM    565  O   LEU    38     125.406 132.348  45.618  1.00  0.00            
ATOM    566  N   TYR    39     124.636 130.232  46.110  1.00  0.00            
ATOM    567  H   TYR    39     124.555 129.331  45.662  1.00  0.00            
ATOM    568  CA  TYR    39     124.038 130.498  47.378  1.00  0.00            
ATOM    569  HA  TYR    39     124.713 131.113  47.974  1.00  0.00            
ATOM    570  CB  TYR    39     122.657 131.122  47.274  1.00  0.00            
ATOM    571  HB1 TYR    39     121.976 130.355  46.906  1.00  0.00            
ATOM    572  HB2 TYR    39     122.723 131.922  46.537  1.00  0.00            
ATOM    573  CG  TYR    39     122.140 131.602  48.611  1.00  0.00            
ATOM    574  CD1 TYR    39     120.881 131.099  49.039  1.00  0.00            
ATOM    575  HD1 TYR    39     120.481 130.308  48.422  1.00  0.00            
ATOM    576  CE1 TYR    39     120.382 131.401  50.280  1.00  0.00            
ATOM    577  HE1 TYR    39     119.503 130.907  50.667  1.00  0.00            
ATOM    578  CZ  TYR    39     121.062 132.458  50.979  1.00  0.00            
ATOM    579  OH  TYR    39     120.585 132.915  52.132  1.00  0.00            
ATOM    580  HH  TYR    39     120.038 132.249  52.553  1.00  0.00            
ATOM    581  CE2 TYR    39     122.259 133.037  50.485  1.00  0.00            
ATOM    582  HE2 TYR    39     122.750 133.825  51.037  1.00  0.00            
ATOM    583  CD2 TYR    39     122.813 132.621  49.312  1.00  0.00            
ATOM    584  HD2 TYR    39     123.683 133.121  48.913  1.00  0.00            
ATOM    585  C   TYR    39     123.934 129.224  48.230  1.00  0.00            
ATOM    586  O   TYR    39     123.869 128.131  47.629  1.00  0.00            
ATOM    587  N   VAL    40     123.957 129.394  49.582  1.00  0.00            
ATOM    588  H   VAL    40     123.993 130.358  49.877  1.00  0.00            
ATOM    589  CA  VAL    40     123.750 128.363  50.679  1.00  0.00            
ATOM    590  HA  VAL    40     124.473 127.559  50.542  1.00  0.00            
ATOM    591  CB  VAL    40     124.162 128.866  52.074  1.00  0.00            
ATOM    592  HB  VAL    40     123.860 128.090  52.778  1.00  0.00            
ATOM    593  CG1 VAL    40     125.676 128.943  52.050  1.00  0.00            
ATOM    594 HG11 VAL    40     126.065 129.778  51.468  1.00  0.00            
ATOM    595 HG12 VAL    40     126.003 129.117  53.075  1.00  0.00            
ATOM    596 HG13 VAL    40     126.152 128.052  51.641  1.00  0.00            
ATOM    597  CG2 VAL    40     123.633 130.280  52.460  1.00  0.00            
ATOM    598 HG21 VAL    40     122.558 130.315  52.633  1.00  0.00            
ATOM    599 HG22 VAL    40     124.038 130.653  53.401  1.00  0.00            
ATOM    600 HG23 VAL    40     123.874 131.008  51.686  1.00  0.00            
ATOM    601  C   VAL    40     122.368 127.701  50.544  1.00  0.00            
ATOM    602  O   VAL    40     121.305 128.123  50.906  1.00  0.00            
ATOM    603  N   GLY    41     122.412 126.517  49.892  1.00  0.00            
ATOM    604  H   GLY    41     123.350 126.182  49.723  1.00  0.00            
ATOM    605  CA  GLY    41     121.245 125.628  49.605  1.00  0.00            
ATOM    606  HA1 GLY    41     121.056 125.689  48.534  1.00  0.00            
ATOM    607  HA2 GLY    41     120.356 126.036  50.087  1.00  0.00            
ATOM    608  C   GLY    41     121.343 124.172  50.025  1.00  0.00            
ATOM    609  O   GLY    41     122.492 123.724  50.198  1.00  0.00            
ATOM    610  N   SER    42     120.199 123.492  50.061  1.00  0.00            
ATOM    611  H   SER    42     119.370 123.831  49.595  1.00  0.00            
ATOM    612  CA  SER    42     120.081 122.035  50.249  1.00  0.00            
ATOM    613  HA  SER    42     120.656 121.700  51.113  1.00  0.00            
ATOM    614  CB  SER    42     118.615 121.653  50.417  1.00  0.00            
ATOM    615  HB1 SER    42     118.161 122.126  51.287  1.00  0.00            
ATOM    616  HB2 SER    42     118.465 120.591  50.611  1.00  0.00            
ATOM    617  OG  SER    42     117.755 122.057  49.308  1.00  0.00            
ATOM    618  HG  SER    42     117.042 121.423  49.203  1.00  0.00            
ATOM    619  C   SER    42     120.758 121.236  49.198  1.00  0.00            
ATOM    620  O   SER    42     120.736 121.549  48.006  1.00  0.00            
ATOM    621  N   LYS    43     121.333 120.073  49.591  1.00  0.00            
ATOM    622  H   LYS    43     121.316 119.911  50.588  1.00  0.00            
ATOM    623  CA  LYS    43     121.668 118.926  48.656  1.00  0.00            
ATOM    624  HA  LYS    43     122.243 119.286  47.805  1.00  0.00            
ATOM    625  CB  LYS    43     122.432 117.775  49.358  1.00  0.00            
ATOM    626  HB1 LYS    43     122.615 117.028  48.586  1.00  0.00            
ATOM    627  HB2 LYS    43     121.855 117.269  50.132  1.00  0.00            
ATOM    628  CG  LYS    43     123.824 118.213  49.947  1.00  0.00            
ATOM    629  HG1 LYS    43     123.688 119.021  50.665  1.00  0.00            
ATOM    630  HG2 LYS    43     124.473 118.572  49.147  1.00  0.00            
ATOM    631  CD  LYS    43     124.565 117.073  50.605  1.00  0.00            
ATOM    632  HD1 LYS    43     124.780 116.232  49.946  1.00  0.00            
ATOM    633  HD2 LYS    43     123.990 116.704  51.454  1.00  0.00            
ATOM    634  CE  LYS    43     125.930 117.648  51.133  1.00  0.00            
ATOM    635  HE1 LYS    43     125.707 118.449  51.838  1.00  0.00            
ATOM    636  HE2 LYS    43     126.451 118.117  50.297  1.00  0.00            
ATOM    637  NZ  LYS    43     126.853 116.727  51.752  1.00  0.00            
ATOM    638  HZ1 LYS    43     126.371 116.041  52.315  1.00  0.00            
ATOM    639  HZ2 LYS    43     127.460 116.305  51.063  1.00  0.00            
ATOM    640  HZ3 LYS    43     127.673 117.180  52.128  1.00  0.00            
ATOM    641  C   LYS    43     120.407 118.310  47.993  1.00  0.00            
ATOM    642  O   LYS    43     119.334 118.624  48.468  1.00  0.00            
ATOM    643  N   THR    44     120.487 117.546  46.973  1.00  0.00            
ATOM    644  H   THR    44     121.351 117.605  46.455  1.00  0.00            
ATOM    645  CA  THR    44     119.375 116.911  46.297  1.00  0.00            
ATOM    646  HA  THR    44     118.634 117.707  46.213  1.00  0.00            
ATOM    647  CB  THR    44     119.707 116.683  44.744  1.00  0.00            
ATOM    648  HB  THR    44     118.852 116.150  44.326  1.00  0.00            
ATOM    649  CG2 THR    44     119.885 117.934  43.902  1.00  0.00            
ATOM    650 HG21 THR    44     118.909 118.399  43.764  1.00  0.00            
ATOM    651 HG22 THR    44     120.483 118.650  44.466  1.00  0.00            
ATOM    652 HG23 THR    44     120.307 117.645  42.939  1.00  0.00            
ATOM    653  OG1 THR    44     120.863 115.837  44.597  1.00  0.00            
ATOM    654  HG1 THR    44     120.981 115.733  43.650  1.00  0.00            
ATOM    655  C   THR    44     118.734 115.749  47.018  1.00  0.00            
ATOM    656  O   THR    44     119.273 115.239  47.976  1.00  0.00            
ATOM    657  N   LYS    45     117.555 115.325  46.515  1.00  0.00            
ATOM    658  H   LYS    45     117.087 115.783  45.748  1.00  0.00            
ATOM    659  CA  LYS    45     116.992 114.001  46.971  1.00  0.00            
ATOM    660  HA  LYS    45     117.402 113.811  47.964  1.00  0.00            
ATOM    661  CB  LYS    45     115.469 113.950  47.227  1.00  0.00            
ATOM    662  HB1 LYS    45     115.280 113.199  47.994  1.00  0.00            
ATOM    663  HB2 LYS    45     114.934 113.898  46.278  1.00  0.00            
ATOM    664  CG  LYS    45     115.009 115.297  47.997  1.00  0.00            
ATOM    665  HG1 LYS    45     115.267 116.138  47.354  1.00  0.00            
ATOM    666  HG2 LYS    45     115.543 115.297  48.949  1.00  0.00            
ATOM    667  CD  LYS    45     113.493 115.367  48.191  1.00  0.00            
ATOM    668  HD1 LYS    45     112.996 114.518  48.661  1.00  0.00            
ATOM    669  HD2 LYS    45     112.953 115.487  47.251  1.00  0.00            
ATOM    670  CE  LYS    45     113.077 116.505  49.069  1.00  0.00            
ATOM    671  HE1 LYS    45     113.197 117.442  48.526  1.00  0.00            
ATOM    672  HE2 LYS    45     113.638 116.453  50.003  1.00  0.00            
ATOM    673  NZ  LYS    45     111.675 116.347  49.357  1.00  0.00            
ATOM    674  HZ1 LYS    45     111.167 116.162  48.503  1.00  0.00            
ATOM    675  HZ2 LYS    45     111.553 115.557  49.975  1.00  0.00            
ATOM    676  HZ3 LYS    45     111.368 117.194  49.813  1.00  0.00            
ATOM    677  C   LYS    45     117.591 112.755  46.225  1.00  0.00            
ATOM    678  O   LYS    45     116.859 111.747  46.064  1.00  0.00            
ATOM    679  N   GLU    46     118.841 112.727  45.782  1.00  0.00            
ATOM    680  H   GLU    46     119.437 113.517  45.980  1.00  0.00            
ATOM    681  CA  GLU    46     119.537 111.774  44.863  1.00  0.00            
ATOM    682  HA  GLU    46     118.938 110.871  44.752  1.00  0.00            
ATOM    683  CB  GLU    46     119.584 112.301  43.424  1.00  0.00            
ATOM    684  HB1 GLU    46     120.459 111.815  42.993  1.00  0.00            
ATOM    685  HB2 GLU    46     119.674 113.387  43.444  1.00  0.00            
ATOM    686  CG  GLU    46     118.354 111.888  42.603  1.00  0.00            
ATOM    687  HG1 GLU    46     117.459 112.106  43.185  1.00  0.00            
ATOM    688  HG2 GLU    46     118.353 110.824  42.369  1.00  0.00            
ATOM    689  CD  GLU    46     118.298 112.653  41.318  1.00  0.00            
ATOM    690  OE1 GLU    46     117.294 113.412  41.111  1.00  0.00            
ATOM    691  OE2 GLU    46     119.288 112.590  40.585  1.00  0.00            
ATOM    692  C   GLU    46     120.880 111.449  45.341  1.00  0.00            
ATOM    693  O   GLU    46     121.627 112.409  45.648  1.00  0.00            
ATOM    694  N   GLY    47     121.185 110.179  45.502  1.00  0.00            
ATOM    695  H   GLY    47     120.437 109.508  45.405  1.00  0.00            
ATOM    696  CA  GLY    47     122.521 109.696  45.781  1.00  0.00            
ATOM    697  HA1 GLY    47     123.299 110.126  45.149  1.00  0.00            
ATOM    698  HA2 GLY    47     122.542 108.640  45.508  1.00  0.00            
ATOM    699  C   GLY    47     123.111 109.857  47.166  1.00  0.00            
ATOM    700  O   GLY    47     124.117 109.216  47.339  1.00  0.00            
ATOM    701  N   VAL    48     122.672 110.788  48.037  1.00  0.00            
ATOM    702  H   VAL    48     121.860 111.314  47.748  1.00  0.00            
ATOM    703  CA  VAL    48     123.221 111.245  49.316  1.00  0.00            
ATOM    704  HA  VAL    48     124.231 111.564  49.061  1.00  0.00            
ATOM    705  CB  VAL    48     122.430 112.473  49.791  1.00  0.00            
ATOM    706  HB  VAL    48     121.445 112.215  50.179  1.00  0.00            
ATOM    707  CG1 VAL    48     123.098 113.401  50.832  1.00  0.00            
ATOM    708 HG11 VAL    48     124.036 113.837  50.488  1.00  0.00            
ATOM    709 HG12 VAL    48     122.409 114.227  51.011  1.00  0.00            
ATOM    710 HG13 VAL    48     123.341 112.860  51.746  1.00  0.00            
ATOM    711  CG2 VAL    48     122.162 113.527  48.662  1.00  0.00            
ATOM    712 HG21 VAL    48     123.101 113.555  48.109  1.00  0.00            
ATOM    713 HG22 VAL    48     121.441 113.196  47.916  1.00  0.00            
ATOM    714 HG23 VAL    48     121.887 114.519  49.020  1.00  0.00            
ATOM    715  C   VAL    48     123.318 110.085  50.371  1.00  0.00            
ATOM    716  O   VAL    48     122.695 109.070  50.278  1.00  0.00            
ATOM    717  N   VAL    49     124.196 110.256  51.421  1.00  0.00            
ATOM    718  H   VAL    49     124.700 111.109  51.617  1.00  0.00            
ATOM    719  CA  VAL    49     124.042 109.438  52.624  1.00  0.00            
ATOM    720  HA  VAL    49     123.774 108.415  52.359  1.00  0.00            
ATOM    721  CB  VAL    49     125.312 109.131  53.389  1.00  0.00            
ATOM    722  HB  VAL    49     125.629 110.044  53.894  1.00  0.00            
ATOM    723  CG1 VAL    49     125.101 108.162  54.534  1.00  0.00            
ATOM    724 HG11 VAL    49     124.880 107.164  54.154  1.00  0.00            
ATOM    725 HG12 VAL    49     125.993 108.107  55.158  1.00  0.00            
ATOM    726 HG13 VAL    49     124.352 108.522  55.239  1.00  0.00            
ATOM    727  CG2 VAL    49     126.468 108.489  52.602  1.00  0.00            
ATOM    728 HG21 VAL    49     126.128 107.550  52.166  1.00  0.00            
ATOM    729 HG22 VAL    49     126.760 109.151  51.786  1.00  0.00            
ATOM    730 HG23 VAL    49     127.405 108.551  53.155  1.00  0.00            
ATOM    731  C   VAL    49     122.921 110.226  53.341  1.00  0.00            
ATOM    732  O   VAL    49     123.075 111.390  53.725  1.00  0.00            
ATOM    733  N   HIE    50     121.757 109.619  53.600  1.00  0.00            
ATOM    734  H   HIE    50     121.639 108.683  53.241  1.00  0.00            
ATOM    735  CA  HIE    50     120.549 110.227  54.286  1.00  0.00            
ATOM    736  HA  HIE    50     120.855 110.448  55.309  1.00  0.00            
ATOM    737  CB  HIE    50     119.958 111.375  53.533  1.00  0.00            
ATOM    738  HB1 HIE    50     119.586 110.981  52.587  1.00  0.00            
ATOM    739  HB2 HIE    50     120.716 112.111  53.266  1.00  0.00            
ATOM    740  CG  HIE    50     118.791 112.108  54.152  1.00  0.00            
ATOM    741  ND1 HIE    50     118.628 112.341  55.490  1.00  0.00            
ATOM    742  CE1 HIE    50     117.445 112.976  55.555  1.00  0.00            
ATOM    743  HE1 HIE    50     117.062 113.315  56.507  1.00  0.00            
ATOM    744  NE2 HIE    50     116.993 113.267  54.315  1.00  0.00            
ATOM    745  HE2 HIE    50     116.170 113.818  54.115  1.00  0.00            
ATOM    746  CD2 HIE    50     117.882 112.777  53.440  1.00  0.00            
ATOM    747  HD2 HIE    50     117.809 112.660  52.369  1.00  0.00            
ATOM    748  C   HIE    50     119.439 109.173  54.450  1.00  0.00            
ATOM    749  O   HIE    50     119.297 108.200  53.661  1.00  0.00            
ATOM    750  N   GLY    51     118.732 109.312  55.605  1.00  0.00            
ATOM    751  H   GLY    51     119.040 110.106  56.148  1.00  0.00            
ATOM    752  CA  GLY    51     117.506 108.470  55.762  1.00  0.00            
ATOM    753  HA1 GLY    51     117.672 107.576  55.162  1.00  0.00            
ATOM    754  HA2 GLY    51     116.623 109.055  55.503  1.00  0.00            
ATOM    755  C   GLY    51     117.347 108.095  57.250  1.00  0.00            
ATOM    756  O   GLY    51     117.945 108.726  58.114  1.00  0.00            
ATOM    757  N   VAL    52     116.380 107.145  57.490  1.00  0.00            
ATOM    758  H   VAL    52     115.890 106.781  56.685  1.00  0.00            
ATOM    759  CA  VAL    52     116.306 106.333  58.712  1.00  0.00            
ATOM    760  HA  VAL    52     116.061 106.969  59.562  1.00  0.00            
ATOM    761  CB  VAL    52     115.185 105.290  58.558  1.00  0.00            
ATOM    762  HB  VAL    52     115.499 104.600  57.774  1.00  0.00            
ATOM    763  CG1 VAL    52     114.897 104.430  59.826  1.00  0.00            
ATOM    764 HG11 VAL    52     114.452 105.035  60.615  1.00  0.00            
ATOM    765 HG12 VAL    52     114.130 103.706  59.552  1.00  0.00            
ATOM    766 HG13 VAL    52     115.747 103.831  60.156  1.00  0.00            
ATOM    767  CG2 VAL    52     113.808 105.895  58.084  1.00  0.00            
ATOM    768 HG21 VAL    52     113.957 106.461  57.164  1.00  0.00            
ATOM    769 HG22 VAL    52     112.989 105.180  58.010  1.00  0.00            
ATOM    770 HG23 VAL    52     113.472 106.586  58.858  1.00  0.00            
ATOM    771  C   VAL    52     117.672 105.647  58.975  1.00  0.00            
ATOM    772  O   VAL    52     118.350 105.077  58.120  1.00  0.00            
ATOM    773  N   ALA    53     118.252 105.964  60.123  1.00  0.00            
ATOM    774  H   ALA    53     117.609 106.358  60.796  1.00  0.00            
ATOM    775  CA  ALA    53     119.585 105.525  60.634  1.00  0.00            
ATOM    776  HA  ALA    53     120.315 105.784  59.867  1.00  0.00            
ATOM    777  CB  ALA    53     119.994 106.387  61.888  1.00  0.00            
ATOM    778  HB1 ALA    53     119.732 107.417  61.647  1.00  0.00            
ATOM    779  HB2 ALA    53     119.436 105.954  62.718  1.00  0.00            
ATOM    780  HB3 ALA    53     121.059 106.247  62.071  1.00  0.00            
ATOM    781  C   ALA    53     119.635 103.997  60.811  1.00  0.00            
ATOM    782  O   ALA    53     118.696 103.384  61.330  1.00  0.00            
ATOM    783  N   THR    54     120.776 103.444  60.388  1.00  0.00            
ATOM    784  H   THR    54     121.565 103.950  60.013  1.00  0.00            
ATOM    785  CA  THR    54     121.076 102.047  60.686  1.00  0.00            
ATOM    786  HA  THR    54     120.151 101.578  60.350  1.00  0.00            
ATOM    787  CB  THR    54     122.298 101.509  59.869  1.00  0.00            
ATOM    788  HB  THR    54     122.462 100.457  60.102  1.00  0.00            
ATOM    789  CG2 THR    54     122.137 101.589  58.379  1.00  0.00            
ATOM    790 HG21 THR    54     121.238 101.029  58.122  1.00  0.00            
ATOM    791 HG22 THR    54     122.153 102.639  58.088  1.00  0.00            
ATOM    792 HG23 THR    54     122.959 101.189  57.784  1.00  0.00            
ATOM    793  OG1 THR    54     123.369 102.257  60.287  1.00  0.00            
ATOM    794  HG1 THR    54     123.821 102.687  59.557  1.00  0.00            
ATOM    795  C   THR    54     121.046 101.689  62.166  1.00  0.00            
ATOM    796  O   THR    54     121.511 102.406  63.033  1.00  0.00            
ATOM    797  N   VAL    55     120.639 100.416  62.325  1.00  0.00            
ATOM    798  H   VAL    55     120.197  99.928  61.559  1.00  0.00            
ATOM    799  CA  VAL    55     120.605  99.655  63.614  1.00  0.00            
ATOM    800  HA  VAL    55     121.401 100.052  64.244  1.00  0.00            
ATOM    801  CB  VAL    55     119.220  99.842  64.187  1.00  0.00            
ATOM    802  HB  VAL    55     119.076  99.021  64.889  1.00  0.00            
ATOM    803  CG1 VAL    55     119.057 101.069  65.010  1.00  0.00            
ATOM    804 HG11 VAL    55     118.094 101.015  65.517  1.00  0.00            
ATOM    805 HG12 VAL    55     119.786 101.171  65.813  1.00  0.00            
ATOM    806 HG13 VAL    55     119.101 101.997  64.440  1.00  0.00            
ATOM    807  CG2 VAL    55     117.963  99.611  63.286  1.00  0.00            
ATOM    808 HG21 VAL    55     117.800  98.551  63.086  1.00  0.00            
ATOM    809 HG22 VAL    55     117.054  99.932  63.795  1.00  0.00            
ATOM    810 HG23 VAL    55     118.036 100.137  62.334  1.00  0.00            
ATOM    811  C   VAL    55     121.020  98.206  63.342  1.00  0.00            
ATOM    812  O   VAL    55     120.155  97.330  63.114  1.00  0.00            
ATOM    813  N   ALA    56     122.298  97.947  63.392  1.00  0.00            
ATOM    814  H   ALA    56     122.913  98.585  63.876  1.00  0.00            
ATOM    815  CA  ALA    56     122.737  96.560  63.106  1.00  0.00            
ATOM    816  HA  ALA    56     122.426  96.394  62.075  1.00  0.00            
ATOM    817  CB  ALA    56     124.244  96.533  63.271  1.00  0.00            
ATOM    818  HB1 ALA    56     124.482  95.510  63.563  1.00  0.00            
ATOM    819  HB2 ALA    56     124.742  96.841  62.352  1.00  0.00            
ATOM    820  HB3 ALA    56     124.554  97.246  64.035  1.00  0.00            
ATOM    821  C   ALA    56     122.129  95.374  64.022  1.00  0.00            
ATOM    822  O   ALA    56     122.029  94.243  63.604  1.00  0.00            
ATOM    823  N   GLU    57     121.778  95.594  65.309  1.00  0.00            
ATOM    824  H   GLU    57     121.651  96.535  65.652  1.00  0.00            
ATOM    825  CA  GLU    57     121.131  94.615  66.194  1.00  0.00            
ATOM    826  HA  GLU    57     121.542  93.630  65.972  1.00  0.00            
ATOM    827  CB  GLU    57     121.298  94.800  67.716  1.00  0.00            
ATOM    828  HB1 GLU    57     120.694  95.622  68.100  1.00  0.00            
ATOM    829  HB2 GLU    57     122.345  95.015  67.926  1.00  0.00            
ATOM    830  CG  GLU    57     120.969  93.401  68.341  1.00  0.00            
ATOM    831  HG1 GLU    57     121.515  92.606  67.833  1.00  0.00            
ATOM    832  HG2 GLU    57     119.901  93.193  68.407  1.00  0.00            
ATOM    833  CD  GLU    57     121.494  93.321  69.835  1.00  0.00            
ATOM    834  OE1 GLU    57     121.857  94.398  70.345  1.00  0.00            
ATOM    835  OE2 GLU    57     121.562  92.284  70.475  1.00  0.00            
ATOM    836  C   GLU    57     119.675  94.497  65.902  1.00  0.00            
ATOM    837  O   GLU    57     119.306  93.399  65.567  1.00  0.00            
ATOM    838  N   LYS    58     118.886  95.591  65.962  1.00  0.00            
ATOM    839  H   LYS    58     119.333  96.466  66.197  1.00  0.00            
ATOM    840  CA  LYS    58     117.452  95.464  65.665  1.00  0.00            
ATOM    841  HA  LYS    58     117.112  94.620  66.265  1.00  0.00            
ATOM    842  CB  LYS    58     116.769  96.838  65.979  1.00  0.00            
ATOM    843  HB1 LYS    58     115.861  96.961  65.389  1.00  0.00            
ATOM    844  HB2 LYS    58     117.432  97.665  65.723  1.00  0.00            
ATOM    845  CG  LYS    58     116.508  96.916  67.494  1.00  0.00            
ATOM    846  HG1 LYS    58     117.460  96.974  68.022  1.00  0.00            
ATOM    847  HG2 LYS    58     115.952  96.023  67.780  1.00  0.00            
ATOM    848  CD  LYS    58     115.693  98.216  67.799  1.00  0.00            
ATOM    849  HD1 LYS    58     115.083  97.997  68.675  1.00  0.00            
ATOM    850  HD2 LYS    58     115.131  98.459  66.898  1.00  0.00            
ATOM    851  CE  LYS    58     116.518  99.531  68.036  1.00  0.00            
ATOM    852  HE1 LYS    58     117.171  99.721  67.184  1.00  0.00            
ATOM    853  HE2 LYS    58     117.140  99.397  68.920  1.00  0.00            
ATOM    854  NZ  LYS    58     115.742 100.677  68.194  1.00  0.00            
ATOM    855  HZ1 LYS    58     115.108 100.532  68.966  1.00  0.00            
ATOM    856  HZ2 LYS    58     116.275 101.509  68.404  1.00  0.00            
ATOM    857  HZ3 LYS    58     115.126 100.781  67.401  1.00  0.00            
ATOM    858  C   LYS    58     117.101  94.996  64.233  1.00  0.00            
ATOM    859  O   LYS    58     116.125  94.258  64.005  1.00  0.00            
ATOM    860  N   THR    59     117.844  95.347  63.227  1.00  0.00            
ATOM    861  H   THR    59     118.564  96.038  63.385  1.00  0.00            
ATOM    862  CA  THR    59     117.543  94.905  61.843  1.00  0.00            
ATOM    863  HA  THR    59     116.457  94.984  61.788  1.00  0.00            
ATOM    864  CB  THR    59     118.145  95.863  60.725  1.00  0.00            
ATOM    865  HB  THR    59     119.209  95.630  60.678  1.00  0.00            
ATOM    866  CG2 THR    59     117.595  95.552  59.377  1.00  0.00            
ATOM    867 HG21 THR    59     118.073  96.195  58.638  1.00  0.00            
ATOM    868 HG22 THR    59     117.892  94.591  58.958  1.00  0.00            
ATOM    869 HG23 THR    59     116.519  95.720  59.334  1.00  0.00            
ATOM    870  OG1 THR    59     117.814  97.203  61.029  1.00  0.00            
ATOM    871  HG1 THR    59     118.669  97.618  60.893  1.00  0.00            
ATOM    872  C   THR    59     117.772  93.449  61.619  1.00  0.00            
ATOM    873  O   THR    59     116.888  92.685  61.147  1.00  0.00            
ATOM    874  N   LYS    60     118.891  92.850  62.049  1.00  0.00            
ATOM    875  H   LYS    60     119.658  93.331  62.495  1.00  0.00            
ATOM    876  CA  LYS    60     119.098  91.388  61.935  1.00  0.00            
ATOM    877  HA  LYS    60     119.198  91.063  60.900  1.00  0.00            
ATOM    878  CB  LYS    60     120.404  91.009  62.602  1.00  0.00            
ATOM    879  HB1 LYS    60     120.454  91.316  63.647  1.00  0.00            
ATOM    880  HB2 LYS    60     121.263  91.518  62.163  1.00  0.00            
ATOM    881  CG  LYS    60     120.710  89.499  62.526  1.00  0.00            
ATOM    882  HG1 LYS    60     119.840  88.960  62.901  1.00  0.00            
ATOM    883  HG2 LYS    60     121.518  89.212  63.200  1.00  0.00            
ATOM    884  CD  LYS    60     121.163  89.145  61.134  1.00  0.00            
ATOM    885  HD1 LYS    60     121.946  89.865  60.895  1.00  0.00            
ATOM    886  HD2 LYS    60     120.319  89.197  60.445  1.00  0.00            
ATOM    887  CE  LYS    60     121.765  87.745  61.143  1.00  0.00            
ATOM    888  HE1 LYS    60     121.071  86.961  61.446  1.00  0.00            
ATOM    889  HE2 LYS    60     122.558  87.783  61.889  1.00  0.00            
ATOM    890  NZ  LYS    60     122.274  87.412  59.795  1.00  0.00            
ATOM    891  HZ1 LYS    60     121.612  86.936  59.200  1.00  0.00            
ATOM    892  HZ2 LYS    60     122.568  88.151  59.173  1.00  0.00            
ATOM    893  HZ3 LYS    60     122.940  86.671  59.960  1.00  0.00            
ATOM    894  C   LYS    60     117.987  90.503  62.699  1.00  0.00            
ATOM    895  O   LYS    60     117.530  89.425  62.166  1.00  0.00            
ATOM    896  N   GLU    61     117.478  90.995  63.873  1.00  0.00            
ATOM    897  H   GLU    61     117.788  91.887  64.230  1.00  0.00            
ATOM    898  CA  GLU    61     116.266  90.339  64.446  1.00  0.00            
ATOM    899  HA  GLU    61     116.553  89.297  64.590  1.00  0.00            
ATOM    900  CB  GLU    61     116.087  90.968  65.801  1.00  0.00            
ATOM    901  HB1 GLU    61     115.788  92.013  65.714  1.00  0.00            
ATOM    902  HB2 GLU    61     117.062  90.856  66.277  1.00  0.00            
ATOM    903  CG  GLU    61     115.124  90.196  66.706  1.00  0.00            
ATOM    904  HG1 GLU    61     114.110  90.287  66.317  1.00  0.00            
ATOM    905  HG2 GLU    61     115.031  90.656  67.690  1.00  0.00            
ATOM    906  CD  GLU    61     115.407  88.753  67.035  1.00  0.00            
ATOM    907  OE1 GLU    61     114.690  88.255  67.967  1.00  0.00            
ATOM    908  OE2 GLU    61     116.372  88.063  66.546  1.00  0.00            
ATOM    909  C   GLU    61     114.999  90.308  63.582  1.00  0.00            
ATOM    910  O   GLU    61     114.190  89.322  63.504  1.00  0.00            
ATOM    911  N   GLN    62     114.745  91.405  62.853  1.00  0.00            
ATOM    912  H   GLN    62     115.353  92.208  62.923  1.00  0.00            
ATOM    913  CA  GLN    62     113.649  91.448  61.856  1.00  0.00            
ATOM    914  HA  GLN    62     112.792  91.004  62.362  1.00  0.00            
ATOM    915  CB  GLN    62     113.273  92.951  61.454  1.00  0.00            
ATOM    916  HB1 GLN    62     112.637  92.855  60.574  1.00  0.00            
ATOM    917  HB2 GLN    62     114.210  93.390  61.112  1.00  0.00            
ATOM    918  CG  GLN    62     112.585  93.723  62.603  1.00  0.00            
ATOM    919  HG1 GLN    62     113.037  93.434  63.551  1.00  0.00            
ATOM    920  HG2 GLN    62     111.537  93.499  62.803  1.00  0.00            
ATOM    921  CD  GLN    62     112.677  95.219  62.349  1.00  0.00            
ATOM    922  OE1 GLN    62     113.474  95.691  61.530  1.00  0.00            
ATOM    923  NE2 GLN    62     111.909  96.095  63.053  1.00  0.00            
ATOM    924 HE21 GLN    62     111.319  95.695  63.769  1.00  0.00            
ATOM    925 HE22 GLN    62     112.063  97.091  62.995  1.00  0.00            
ATOM    926  C   GLN    62     113.991  90.501  60.636  1.00  0.00            
ATOM    927  O   GLN    62     113.198  89.649  60.266  1.00  0.00            
ATOM    928  N   VAL    63     115.111  90.803  59.936  1.00  0.00            
ATOM    929  H   VAL    63     115.698  91.517  60.341  1.00  0.00            
ATOM    930  CA  VAL    63     115.791  89.975  58.834  1.00  0.00            
ATOM    931  HA  VAL    63     115.238  90.171  57.915  1.00  0.00            
ATOM    932  CB  VAL    63     117.241  90.458  58.564  1.00  0.00            
ATOM    933  HB  VAL    63     117.695  90.555  59.550  1.00  0.00            
ATOM    934  CG1 VAL    63     117.981  89.452  57.542  1.00  0.00            
ATOM    935 HG11 VAL    63     118.366  88.667  58.194  1.00  0.00            
ATOM    936 HG12 VAL    63     117.306  89.094  56.765  1.00  0.00            
ATOM    937 HG13 VAL    63     118.906  89.907  57.189  1.00  0.00            
ATOM    938  CG2 VAL    63     117.184  91.754  57.791  1.00  0.00            
ATOM    939 HG21 VAL    63     116.873  91.513  56.774  1.00  0.00            
ATOM    940 HG22 VAL    63     116.347  92.395  58.068  1.00  0.00            
ATOM    941 HG23 VAL    63     118.176  92.204  57.766  1.00  0.00            
ATOM    942  C   VAL    63     115.680  88.434  59.081  1.00  0.00            
ATOM    943  O   VAL    63     115.276  87.741  58.129  1.00  0.00            
ATOM    944  N   THR    64     115.980  87.821  60.295  1.00  0.00            
ATOM    945  H   THR    64     116.437  88.436  60.953  1.00  0.00            
ATOM    946  CA  THR    64     115.786  86.397  60.586  1.00  0.00            
ATOM    947  HA  THR    64     115.862  85.879  59.630  1.00  0.00            
ATOM    948  CB  THR    64     116.817  85.863  61.637  1.00  0.00            
ATOM    949  HB  THR    64     116.553  84.838  61.897  1.00  0.00            
ATOM    950  CG2 THR    64     118.273  85.906  61.251  1.00  0.00            
ATOM    951 HG21 THR    64     118.355  85.521  60.234  1.00  0.00            
ATOM    952 HG22 THR    64     118.543  86.952  61.109  1.00  0.00            
ATOM    953 HG23 THR    64     118.878  85.469  62.045  1.00  0.00            
ATOM    954  OG1 THR    64     116.733  86.598  62.851  1.00  0.00            
ATOM    955  HG1 THR    64     117.397  87.290  62.811  1.00  0.00            
ATOM    956  C   THR    64     114.366  86.005  60.876  1.00  0.00            
ATOM    957  O   THR    64     114.030  84.827  60.579  1.00  0.00            
ATOM    958  N   ASN    65     113.442  86.966  61.209  1.00  0.00            
ATOM    959  H   ASN    65     113.758  87.922  61.285  1.00  0.00            
ATOM    960  CA  ASN    65     112.065  86.655  61.363  1.00  0.00            
ATOM    961  HA  ASN    65     112.080  85.610  61.670  1.00  0.00            
ATOM    962  CB  ASN    65     111.438  87.463  62.552  1.00  0.00            
ATOM    963  HB1 ASN    65     110.357  87.370  62.456  1.00  0.00            
ATOM    964  HB2 ASN    65     111.819  88.483  62.501  1.00  0.00            
ATOM    965  CG  ASN    65     111.741  86.817  63.861  1.00  0.00            
ATOM    966  OD1 ASN    65     111.278  85.763  64.157  1.00  0.00            
ATOM    967  ND2 ASN    65     112.564  87.356  64.708  1.00  0.00            
ATOM    968 HD21 ASN    65     113.105  88.153  64.407  1.00  0.00            
ATOM    969 HD22 ASN    65     112.782  86.742  65.480  1.00  0.00            
ATOM    970  C   ASN    65     111.168  86.638  60.127  1.00  0.00            
ATOM    971  O   ASN    65     110.087  86.115  60.217  1.00  0.00            
ATOM    972  N   VAL    66     111.598  87.212  58.970  1.00  0.00            
ATOM    973  H   VAL    66     112.576  87.452  58.892  1.00  0.00            
ATOM    974  CA  VAL    66     110.849  87.065  57.692  1.00  0.00            
ATOM    975  HA  VAL    66     109.916  87.623  57.769  1.00  0.00            
ATOM    976  CB  VAL    66     111.696  87.648  56.508  1.00  0.00            
ATOM    977  HB  VAL    66     112.592  87.054  56.330  1.00  0.00            
ATOM    978  CG1 VAL    66     110.872  87.800  55.298  1.00  0.00            
ATOM    979 HG11 VAL    66     110.221  86.955  55.075  1.00  0.00            
ATOM    980 HG12 VAL    66     110.095  88.557  55.409  1.00  0.00            
ATOM    981 HG13 VAL    66     111.384  87.919  54.343  1.00  0.00            
ATOM    982  CG2 VAL    66     112.137  89.091  56.839  1.00  0.00            
ATOM    983 HG21 VAL    66     112.762  89.434  56.015  1.00  0.00            
ATOM    984 HG22 VAL    66     111.289  89.764  56.967  1.00  0.00            
ATOM    985 HG23 VAL    66     112.748  89.043  57.740  1.00  0.00            
ATOM    986  C   VAL    66     110.353  85.608  57.385  1.00  0.00            
ATOM    987  O   VAL    66     111.205  84.670  57.256  1.00  0.00            
ATOM    988  N   GLY    67     109.024  85.473  57.361  1.00  0.00            
ATOM    989  H   GLY    67     108.530  86.312  57.632  1.00  0.00            
ATOM    990  CA  GLY    67     108.273  84.284  56.986  1.00  0.00            
ATOM    991  HA1 GLY    67     107.225  84.544  57.140  1.00  0.00            
ATOM    992  HA2 GLY    67     108.568  83.494  57.676  1.00  0.00            
ATOM    993  C   GLY    67     108.451  83.793  55.511  1.00  0.00            
ATOM    994  O   GLY    67     109.351  84.155  54.740  1.00  0.00            
ATOM    995  N   GLY    68     107.563  82.908  55.083  1.00  0.00            
ATOM    996  H   GLY    68     106.796  82.753  55.722  1.00  0.00            
ATOM    997  CA  GLY    68     107.420  82.240  53.762  1.00  0.00            
ATOM    998  HA1 GLY    68     106.615  81.507  53.722  1.00  0.00            
ATOM    999  HA2 GLY    68     108.257  81.562  53.591  1.00  0.00            
ATOM   1000  C   GLY    68     107.250  83.189  52.554  1.00  0.00            
ATOM   1001  O   GLY    68     106.971  84.370  52.722  1.00  0.00            
ATOM   1002  N   ALA    69     107.553  82.643  51.350  1.00  0.00            
ATOM   1003  H   ALA    69     107.689  81.643  51.307  1.00  0.00            
ATOM   1004  CA  ALA    69     107.256  83.434  50.137  1.00  0.00            
ATOM   1005  HA  ALA    69     107.074  84.465  50.440  1.00  0.00            
ATOM   1006  CB  ALA    69     108.495  83.456  49.263  1.00  0.00            
ATOM   1007  HB1 ALA    69     108.433  84.032  48.339  1.00  0.00            
ATOM   1008  HB2 ALA    69     109.363  83.794  49.829  1.00  0.00            
ATOM   1009  HB3 ALA    69     108.804  82.456  48.958  1.00  0.00            
ATOM   1010  C   ALA    69     105.966  82.950  49.424  1.00  0.00            
ATOM   1011  O   ALA    69     105.716  81.803  49.256  1.00  0.00            
ATOM   1012  N   VAL    70     105.228  83.843  48.881  1.00  0.00            
ATOM   1013  H   VAL    70     105.481  84.808  49.044  1.00  0.00            
ATOM   1014  CA  VAL    70     104.076  83.659  47.979  1.00  0.00            
ATOM   1015  HA  VAL    70     103.597  82.684  48.069  1.00  0.00            
ATOM   1016  CB  VAL    70     102.856  84.532  48.306  1.00  0.00            
ATOM   1017  HB  VAL    70     102.118  84.311  47.535  1.00  0.00            
ATOM   1018  CG1 VAL    70     102.311  84.400  49.751  1.00  0.00            
ATOM   1019 HG11 VAL    70     101.406  84.959  49.991  1.00  0.00            
ATOM   1020 HG12 VAL    70     102.141  83.337  49.925  1.00  0.00            
ATOM   1021 HG13 VAL    70     103.110  84.631  50.455  1.00  0.00            
ATOM   1022  CG2 VAL    70     103.119  86.012  48.065  1.00  0.00            
ATOM   1023 HG21 VAL    70     102.247  86.666  48.062  1.00  0.00            
ATOM   1024 HG22 VAL    70     103.593  86.410  48.963  1.00  0.00            
ATOM   1025 HG23 VAL    70     103.781  86.234  47.228  1.00  0.00            
ATOM   1026  C   VAL    70     104.446  83.711  46.504  1.00  0.00            
ATOM   1027  O   VAL    70     105.326  84.488  46.124  1.00  0.00            
ATOM   1028  N   VAL    71     103.683  82.981  45.637  1.00  0.00            
ATOM   1029  H   VAL    71     103.096  82.321  46.127  1.00  0.00            
ATOM   1030  CA  VAL    71     103.643  82.992  44.165  1.00  0.00            
ATOM   1031  HA  VAL    71     103.130  82.095  43.817  1.00  0.00            
ATOM   1032  CB  VAL    71     102.794  84.153  43.549  1.00  0.00            
ATOM   1033  HB  VAL    71     102.856  84.112  42.461  1.00  0.00            
ATOM   1034  CG1 VAL    71     101.239  83.927  43.931  1.00  0.00            
ATOM   1035 HG11 VAL    71     100.987  84.099  44.979  1.00  0.00            
ATOM   1036 HG12 VAL    71     100.568  84.531  43.319  1.00  0.00            
ATOM   1037 HG13 VAL    71     101.008  82.872  43.785  1.00  0.00            
ATOM   1038  CG2 VAL    71     103.213  85.574  44.081  1.00  0.00            
ATOM   1039 HG21 VAL    71     103.038  85.552  45.157  1.00  0.00            
ATOM   1040 HG22 VAL    71     104.294  85.648  43.969  1.00  0.00            
ATOM   1041 HG23 VAL    71     102.495  86.282  43.667  1.00  0.00            
ATOM   1042  C   VAL    71     105.110  82.846  43.680  1.00  0.00            
ATOM   1043  O   VAL    71     105.540  83.495  42.678  1.00  0.00            
ATOM   1044  N   THR    72     105.785  81.908  44.258  1.00  0.00            
ATOM   1045  H   THR    72     105.385  81.427  45.051  1.00  0.00            
ATOM   1046  CA  THR    72     107.143  81.509  43.879  1.00  0.00            
ATOM   1047  HA  THR    72     107.321  82.207  43.060  1.00  0.00            
ATOM   1048  CB  THR    72     108.082  81.657  45.028  1.00  0.00            
ATOM   1049  HB  THR    72     109.080  81.374  44.692  1.00  0.00            
ATOM   1050  CG2 THR    72     108.171  82.889  45.797  1.00  0.00            
ATOM   1051 HG21 THR    72     107.976  83.703  45.098  1.00  0.00            
ATOM   1052 HG22 THR    72     107.398  82.832  46.562  1.00  0.00            
ATOM   1053 HG23 THR    72     109.185  82.834  46.190  1.00  0.00            
ATOM   1054  OG1 THR    72     107.785  80.599  45.909  1.00  0.00            
ATOM   1055  HG1 THR    72     106.851  80.386  45.845  1.00  0.00            
ATOM   1056  C   THR    72     107.191  80.107  43.290  1.00  0.00            
ATOM   1057  O   THR    72     106.298  79.298  43.467  1.00  0.00            
ATOM   1058  N   GLY    73     108.285  79.837  42.614  1.00  0.00            
ATOM   1059  H   GLY    73     108.929  80.610  42.525  1.00  0.00            
ATOM   1060  CA  GLY    73     108.646  78.576  42.076  1.00  0.00            
ATOM   1061  HA1 GLY    73     108.408  77.892  42.890  1.00  0.00            
ATOM   1062  HA2 GLY    73     109.707  78.592  41.828  1.00  0.00            
ATOM   1063  C   GLY    73     107.836  78.014  40.918  1.00  0.00            
ATOM   1064  O   GLY    73     107.161  78.697  40.186  1.00  0.00            
ATOM   1065  N   VAL    74     107.918  76.651  40.820  1.00  0.00            
ATOM   1066  H   VAL    74     108.236  76.166  41.648  1.00  0.00            
ATOM   1067  CA  VAL    74     107.221  75.828  39.843  1.00  0.00            
ATOM   1068  HA  VAL    74     107.613  76.164  38.885  1.00  0.00            
ATOM   1069  CB  VAL    74     107.422  74.309  39.965  1.00  0.00            
ATOM   1070  HB  VAL    74     108.446  74.156  40.305  1.00  0.00            
ATOM   1071  CG1 VAL    74     106.706  73.523  41.015  1.00  0.00            
ATOM   1072 HG11 VAL    74     105.619  73.510  40.936  1.00  0.00            
ATOM   1073 HG12 VAL    74     107.067  72.502  41.141  1.00  0.00            
ATOM   1074 HG13 VAL    74     106.866  73.982  41.991  1.00  0.00            
ATOM   1075  CG2 VAL    74     107.354  73.537  38.576  1.00  0.00            
ATOM   1076 HG21 VAL    74     106.308  73.576  38.272  1.00  0.00            
ATOM   1077 HG22 VAL    74     108.005  73.999  37.834  1.00  0.00            
ATOM   1078 HG23 VAL    74     107.562  72.467  38.606  1.00  0.00            
ATOM   1079  C   VAL    74     105.712  76.036  39.713  1.00  0.00            
ATOM   1080  O   VAL    74     105.313  76.054  38.557  1.00  0.00            
ATOM   1081  N   THR    75     104.962  76.251  40.763  1.00  0.00            
ATOM   1082  H   THR    75     105.468  76.358  41.631  1.00  0.00            
ATOM   1083  CA  THR    75     103.560  76.494  40.597  1.00  0.00            
ATOM   1084  HA  THR    75     103.146  75.826  39.842  1.00  0.00            
ATOM   1085  CB  THR    75     102.729  76.079  41.854  1.00  0.00            
ATOM   1086  HB  THR    75     101.703  76.449  41.858  1.00  0.00            
ATOM   1087  CG2 THR    75     102.597  74.565  42.206  1.00  0.00            
ATOM   1088 HG21 THR    75     102.169  74.359  43.186  1.00  0.00            
ATOM   1089 HG22 THR    75     101.943  74.070  41.488  1.00  0.00            
ATOM   1090 HG23 THR    75     103.562  74.093  42.022  1.00  0.00            
ATOM   1091  OG1 THR    75     103.342  76.656  43.003  1.00  0.00            
ATOM   1092  HG1 THR    75     103.736  75.936  43.501  1.00  0.00            
ATOM   1093  C   THR    75     103.195  77.983  40.130  1.00  0.00            
ATOM   1094  O   THR    75     102.124  78.275  39.653  1.00  0.00            
ATOM   1095  N   ALA    76     104.202  78.880  40.222  1.00  0.00            
ATOM   1096  H   ALA    76     105.060  78.627  40.691  1.00  0.00            
ATOM   1097  CA  ALA    76     104.015  80.244  39.737  1.00  0.00            
ATOM   1098  HA  ALA    76     102.930  80.332  39.674  1.00  0.00            
ATOM   1099  CB  ALA    76     104.386  81.270  40.785  1.00  0.00            
ATOM   1100  HB1 ALA    76     104.102  82.299  40.565  1.00  0.00            
ATOM   1101  HB2 ALA    76     104.010  80.966  41.763  1.00  0.00            
ATOM   1102  HB3 ALA    76     105.468  81.327  40.909  1.00  0.00            
ATOM   1103  C   ALA    76     104.483  80.480  38.318  1.00  0.00            
ATOM   1104  O   ALA    76     105.446  81.173  38.076  1.00  0.00            
ATOM   1105  N   VAL    77     103.684  79.931  37.411  1.00  0.00            
ATOM   1106  H   VAL    77     102.957  79.317  37.749  1.00  0.00            
ATOM   1107  CA  VAL    77     103.831  80.232  36.003  1.00  0.00            
ATOM   1108  HA  VAL    77     104.866  79.997  35.754  1.00  0.00            
ATOM   1109  CB  VAL    77     103.207  79.142  35.094  1.00  0.00            
ATOM   1110  HB  VAL    77     103.515  79.249  34.054  1.00  0.00            
ATOM   1111  CG1 VAL    77     103.556  77.747  35.571  1.00  0.00            
ATOM   1112 HG11 VAL    77     104.603  77.693  35.870  1.00  0.00            
ATOM   1113 HG12 VAL    77     102.999  77.381  36.434  1.00  0.00            
ATOM   1114 HG13 VAL    77     103.480  77.024  34.758  1.00  0.00            
ATOM   1115  CG2 VAL    77     101.684  79.281  35.200  1.00  0.00            
ATOM   1116 HG21 VAL    77     101.305  79.398  36.215  1.00  0.00            
ATOM   1117 HG22 VAL    77     101.429  80.139  34.578  1.00  0.00            
ATOM   1118 HG23 VAL    77     101.185  78.455  34.693  1.00  0.00            
ATOM   1119  C   VAL    77     103.501  81.709  35.535  1.00  0.00            
ATOM   1120  O   VAL    77     102.929  82.496  36.285  1.00  0.00            
ATOM   1121  N   ALA    78     103.935  82.122  34.336  1.00  0.00            
ATOM   1122  H   ALA    78     104.575  81.539  33.815  1.00  0.00            
ATOM   1123  CA  ALA    78     103.621  83.386  33.638  1.00  0.00            
ATOM   1124  HA  ALA    78     104.230  83.345  32.735  1.00  0.00            
ATOM   1125  CB  ALA    78     102.202  83.157  33.100  1.00  0.00            
ATOM   1126  HB1 ALA    78     102.199  82.299  32.427  1.00  0.00            
ATOM   1127  HB2 ALA    78     101.472  83.049  33.902  1.00  0.00            
ATOM   1128  HB3 ALA    78     101.773  83.880  32.406  1.00  0.00            
ATOM   1129  C   ALA    78     103.847  84.775  34.282  1.00  0.00            
ATOM   1130  O   ALA    78     103.163  85.727  33.979  1.00  0.00            
ATOM   1131  N   GLN    79     104.628  84.902  35.390  1.00  0.00            
ATOM   1132  H   GLN    79     105.178  84.075  35.572  1.00  0.00            
ATOM   1133  CA  GLN    79     104.851  86.123  36.139  1.00  0.00            
ATOM   1134  HA  GLN    79     103.855  86.488  36.390  1.00  0.00            
ATOM   1135  CB  GLN    79     105.565  85.794  37.458  1.00  0.00            
ATOM   1136  HB1 GLN    79     106.642  85.959  37.456  1.00  0.00            
ATOM   1137  HB2 GLN    79     105.277  84.793  37.778  1.00  0.00            
ATOM   1138  CG  GLN    79     104.991  86.691  38.607  1.00  0.00            
ATOM   1139  HG1 GLN    79     103.902  86.681  38.549  1.00  0.00            
ATOM   1140  HG2 GLN    79     105.307  87.733  38.572  1.00  0.00            
ATOM   1141  CD  GLN    79     105.443  86.081  39.926  1.00  0.00            
ATOM   1142  OE1 GLN    79     106.414  86.505  40.532  1.00  0.00            
ATOM   1143  NE2 GLN    79     104.862  84.980  40.320  1.00  0.00            
ATOM   1144 HE21 GLN    79     104.099  84.627  39.760  1.00  0.00            
ATOM   1145 HE22 GLN    79     105.192  84.593  41.192  1.00  0.00            
ATOM   1146  C   GLN    79     105.665  87.132  35.297  1.00  0.00            
ATOM   1147  O   GLN    79     106.958  87.031  35.221  1.00  0.00            
ATOM   1148  N   LYS    80     104.983  88.189  34.783  1.00  0.00            
ATOM   1149  H   LYS    80     104.005  88.250  35.026  1.00  0.00            
ATOM   1150  CA  LYS    80     105.505  89.341  34.071  1.00  0.00            
ATOM   1151  HA  LYS    80     106.405  88.916  33.628  1.00  0.00            
ATOM   1152  CB  LYS    80     104.477  89.718  33.011  1.00  0.00            
ATOM   1153  HB1 LYS    80     104.456  90.787  32.798  1.00  0.00            
ATOM   1154  HB2 LYS    80     103.445  89.513  33.298  1.00  0.00            
ATOM   1155  CG  LYS    80     104.852  88.971  31.721  1.00  0.00            
ATOM   1156  HG1 LYS    80     104.829  87.922  32.014  1.00  0.00            
ATOM   1157  HG2 LYS    80     105.848  89.316  31.441  1.00  0.00            
ATOM   1158  CD  LYS    80     103.826  89.174  30.639  1.00  0.00            
ATOM   1159  HD1 LYS    80     103.931  90.206  30.303  1.00  0.00            
ATOM   1160  HD2 LYS    80     102.845  89.025  31.090  1.00  0.00            
ATOM   1161  CE  LYS    80     103.847  88.172  29.491  1.00  0.00            
ATOM   1162  HE1 LYS    80     102.954  88.305  28.881  1.00  0.00            
ATOM   1163  HE2 LYS    80     103.849  87.243  30.062  1.00  0.00            
ATOM   1164  NZ  LYS    80     105.046  88.345  28.663  1.00  0.00            
ATOM   1165  HZ1 LYS    80     105.090  87.618  27.962  1.00  0.00            
ATOM   1166  HZ2 LYS    80     104.995  89.266  28.250  1.00  0.00            
ATOM   1167  HZ3 LYS    80     105.926  88.317  29.158  1.00  0.00            
ATOM   1168  C   LYS    80     105.909  90.482  35.091  1.00  0.00            
ATOM   1169  O   LYS    80     105.115  90.851  35.970  1.00  0.00            
ATOM   1170  N   THR    81     107.116  91.055  34.881  1.00  0.00            
ATOM   1171  H   THR    81     107.616  90.941  34.009  1.00  0.00            
ATOM   1172  CA  THR    81     107.518  92.205  35.705  1.00  0.00            
ATOM   1173  HA  THR    81     107.395  91.990  36.766  1.00  0.00            
ATOM   1174  CB  THR    81     109.075  92.413  35.517  1.00  0.00            
ATOM   1175  HB  THR    81     109.609  91.472  35.646  1.00  0.00            
ATOM   1176  CG2 THR    81     109.436  92.955  34.124  1.00  0.00            
ATOM   1177 HG21 THR    81     108.791  93.751  33.752  1.00  0.00            
ATOM   1178 HG22 THR    81     110.420  93.422  34.154  1.00  0.00            
ATOM   1179 HG23 THR    81     109.430  92.173  33.363  1.00  0.00            
ATOM   1180  OG1 THR    81     109.507  93.180  36.526  1.00  0.00            
ATOM   1181  HG1 THR    81     110.421  93.358  36.290  1.00  0.00            
ATOM   1182  C   THR    81     106.694  93.531  35.516  1.00  0.00            
ATOM   1183  O   THR    81     106.024  93.752  34.477  1.00  0.00            
ATOM   1184  N   VAL    82     106.894  94.479  36.455  1.00  0.00            
ATOM   1185  H   VAL    82     107.656  94.279  37.088  1.00  0.00            
ATOM   1186  CA  VAL    82     106.355  95.834  36.401  1.00  0.00            
ATOM   1187  HA  VAL    82     106.066  96.203  35.418  1.00  0.00            
ATOM   1188  CB  VAL    82     105.088  96.064  37.313  1.00  0.00            
ATOM   1189  HB  VAL    82     104.929  97.133  37.455  1.00  0.00            
ATOM   1190  CG1 VAL    82     103.840  95.492  36.536  1.00  0.00            
ATOM   1191 HG11 VAL    82     103.714  96.164  35.688  1.00  0.00            
ATOM   1192 HG12 VAL    82     104.024  94.497  36.132  1.00  0.00            
ATOM   1193 HG13 VAL    82     102.947  95.492  37.160  1.00  0.00            
ATOM   1194  CG2 VAL    82     105.043  95.294  38.627  1.00  0.00            
ATOM   1195 HG21 VAL    82     105.842  95.685  39.256  1.00  0.00            
ATOM   1196 HG22 VAL    82     104.114  95.445  39.176  1.00  0.00            
ATOM   1197 HG23 VAL    82     105.202  94.216  38.591  1.00  0.00            
ATOM   1198  C   VAL    82     107.422  96.830  36.928  1.00  0.00            
ATOM   1199  O   VAL    82     108.212  96.568  37.818  1.00  0.00            
ATOM   1200  N   GLU    83     107.310  98.069  36.343  1.00  0.00            
ATOM   1201  H   GLU    83     106.718  98.186  35.532  1.00  0.00            
ATOM   1202  CA  GLU    83     108.158  99.181  36.697  1.00  0.00            
ATOM   1203  HA  GLU    83     109.138  98.728  36.541  1.00  0.00            
ATOM   1204  CB  GLU    83     107.998 100.323  35.637  1.00  0.00            
ATOM   1205  HB1 GLU    83     108.569 101.178  36.000  1.00  0.00            
ATOM   1206  HB2 GLU    83     106.931 100.550  35.643  1.00  0.00            
ATOM   1207  CG  GLU    83     108.602  99.974  34.287  1.00  0.00            
ATOM   1208  HG1 GLU    83     108.451 100.705  33.494  1.00  0.00            
ATOM   1209  HG2 GLU    83     108.288  99.052  33.799  1.00  0.00            
ATOM   1210  CD  GLU    83     110.121  99.925  34.457  1.00  0.00            
ATOM   1211  OE1 GLU    83     110.809 100.357  33.529  1.00  0.00            
ATOM   1212  OE2 GLU    83     110.719  99.288  35.353  1.00  0.00            
ATOM   1213  C   GLU    83     108.203  99.627  38.157  1.00  0.00            
ATOM   1214  O   GLU    83     107.200 100.015  38.726  1.00  0.00            
ATOM   1215  N   GLY    84     109.400  99.724  38.750  1.00  0.00            
ATOM   1216  H   GLY    84     110.197  99.256  38.341  1.00  0.00            
ATOM   1217  CA  GLY    84     109.660 100.159  40.109  1.00  0.00            
ATOM   1218  HA1 GLY    84     109.096 101.044  40.405  1.00  0.00            
ATOM   1219  HA2 GLY    84     110.742 100.214  40.233  1.00  0.00            
ATOM   1220  C   GLY    84     109.227  99.083  41.070  1.00  0.00            
ATOM   1221  O   GLY    84     109.983  98.551  41.887  1.00  0.00            
ATOM   1222  N   ALA    85     107.981  98.610  40.980  1.00  0.00            
ATOM   1223  H   ALA    85     107.435  99.083  40.273  1.00  0.00            
ATOM   1224  CA  ALA    85     107.362  97.642  41.894  1.00  0.00            
ATOM   1225  HA  ALA    85     107.594  97.918  42.924  1.00  0.00            
ATOM   1226  CB  ALA    85     105.836  97.678  41.849  1.00  0.00            
ATOM   1227  HB1 ALA    85     105.485  97.749  42.878  1.00  0.00            
ATOM   1228  HB2 ALA    85     105.463  98.515  41.259  1.00  0.00            
ATOM   1229  HB3 ALA    85     105.556  96.688  41.488  1.00  0.00            
ATOM   1230  C   ALA    85     107.927  96.208  41.858  1.00  0.00            
ATOM   1231  O   ALA    85     108.035  95.574  42.888  1.00  0.00            
ATOM   1232  N   GLY    86     108.180  95.711  40.650  1.00  0.00            
ATOM   1233  H   GLY    86     108.268  96.360  39.881  1.00  0.00            
ATOM   1234  CA  GLY    86     108.841  94.426  40.434  1.00  0.00            
ATOM   1235  HA1 GLY    86     109.274  94.102  41.380  1.00  0.00            
ATOM   1236  HA2 GLY    86     109.491  94.386  39.561  1.00  0.00            
ATOM   1237  C   GLY    86     107.703  93.431  40.137  1.00  0.00            
ATOM   1238  O   GLY    86     107.583  92.887  39.034  1.00  0.00            
ATOM   1239  N   SER    87     106.772  93.142  41.087  1.00  0.00            
ATOM   1240  H   SER    87     106.790  93.680  41.942  1.00  0.00            
ATOM   1241  CA  SER    87     105.661  92.267  40.814  1.00  0.00            
ATOM   1242  HA  SER    87     105.638  92.177  39.729  1.00  0.00            
ATOM   1243  CB  SER    87     105.898  90.994  41.544  1.00  0.00            
ATOM   1244  HB1 SER    87     106.817  90.495  41.239  1.00  0.00            
ATOM   1245  HB2 SER    87     105.088  90.287  41.365  1.00  0.00            
ATOM   1246  OG  SER    87     105.947  91.218  42.959  1.00  0.00            
ATOM   1247  HG  SER    87     106.616  90.614  43.289  1.00  0.00            
ATOM   1248  C   SER    87     104.347  92.921  41.261  1.00  0.00            
ATOM   1249  O   SER    87     104.308  93.886  42.061  1.00  0.00            
ATOM   1250  N   ILE    88     103.179  92.307  40.797  1.00  0.00            
ATOM   1251  H   ILE    88     103.239  91.566  40.115  1.00  0.00            
ATOM   1252  CA  ILE    88     101.872  92.597  41.380  1.00  0.00            
ATOM   1253  HA  ILE    88     101.847  93.684  41.457  1.00  0.00            
ATOM   1254  CB  ILE    88     100.724  91.996  40.531  1.00  0.00            
ATOM   1255  HB  ILE    88     101.023  90.949  40.573  1.00  0.00            
ATOM   1256  CG2 ILE    88      99.309  92.033  41.213  1.00  0.00            
ATOM   1257 HG21 ILE    88      99.313  91.450  42.134  1.00  0.00            
ATOM   1258 HG22 ILE    88      99.090  93.078  41.435  1.00  0.00            
ATOM   1259 HG23 ILE    88      98.540  91.671  40.530  1.00  0.00            
ATOM   1260  CG1 ILE    88     100.751  92.552  39.134  1.00  0.00            
ATOM   1261 HG11 ILE    88      99.817  92.201  38.694  1.00  0.00            
ATOM   1262 HG12 ILE    88     101.679  92.158  38.718  1.00  0.00            
ATOM   1263  CD  ILE    88     100.646  94.053  38.959  1.00  0.00            
ATOM   1264  HD1 ILE    88     100.640  94.165  37.876  1.00  0.00            
ATOM   1265  HD2 ILE    88      99.697  94.392  39.373  1.00  0.00            
ATOM   1266  HD3 ILE    88     101.508  94.595  39.347  1.00  0.00            
ATOM   1267  C   ILE    88     101.859  92.227  42.862  1.00  0.00            
ATOM   1268  O   ILE    88     101.276  92.967  43.678  1.00  0.00            
ATOM   1269  N   ALA    89     102.437  91.071  43.312  1.00  0.00            
ATOM   1270  H   ALA    89     103.013  90.467  42.743  1.00  0.00            
ATOM   1271  CA  ALA    89     102.557  90.642  44.729  1.00  0.00            
ATOM   1272  HA  ALA    89     101.527  90.526  45.062  1.00  0.00            
ATOM   1273  CB  ALA    89     103.331  89.373  44.832  1.00  0.00            
ATOM   1274  HB1 ALA    89     103.455  89.061  45.868  1.00  0.00            
ATOM   1275  HB2 ALA    89     102.798  88.588  44.295  1.00  0.00            
ATOM   1276  HB3 ALA    89     104.313  89.596  44.417  1.00  0.00            
ATOM   1277  C   ALA    89     103.173  91.715  45.559  1.00  0.00            
ATOM   1278  O   ALA    89     102.558  92.075  46.570  1.00  0.00            
ATOM   1279  N   ALA    90     104.268  92.402  45.115  1.00  0.00            
ATOM   1280  H   ALA    90     104.627  92.220  44.189  1.00  0.00            
ATOM   1281  CA  ALA    90     104.897  93.532  45.856  1.00  0.00            
ATOM   1282  HA  ALA    90     104.905  93.284  46.917  1.00  0.00            
ATOM   1283  CB  ALA    90     106.363  93.706  45.473  1.00  0.00            
ATOM   1284  HB1 ALA    90     106.952  92.858  45.823  1.00  0.00            
ATOM   1285  HB2 ALA    90     106.457  93.769  44.389  1.00  0.00            
ATOM   1286  HB3 ALA    90     106.784  94.565  45.995  1.00  0.00            
ATOM   1287  C   ALA    90     104.143  94.876  45.771  1.00  0.00            
ATOM   1288  O   ALA    90     104.155  95.683  46.710  1.00  0.00            
ATOM   1289  N   ALA    91     103.508  95.176  44.655  1.00  0.00            
ATOM   1290  H   ALA    91     103.714  94.676  43.803  1.00  0.00            
ATOM   1291  CA  ALA    91     102.437  96.198  44.561  1.00  0.00            
ATOM   1292  HA  ALA    91     102.795  97.147  44.960  1.00  0.00            
ATOM   1293  CB  ALA    91     102.007  96.273  43.088  1.00  0.00            
ATOM   1294  HB1 ALA    91     101.376  97.158  43.011  1.00  0.00            
ATOM   1295  HB2 ALA    91     102.904  96.455  42.496  1.00  0.00            
ATOM   1296  HB3 ALA    91     101.434  95.422  42.721  1.00  0.00            
ATOM   1297  C   ALA    91     101.171  95.870  45.432  1.00  0.00            
ATOM   1298  O   ALA    91     100.313  96.715  45.639  1.00  0.00            
ATOM   1299  N   THR    92     101.069  94.633  46.010  1.00  0.00            
ATOM   1300  H   THR    92     101.830  93.970  45.970  1.00  0.00            
ATOM   1301  CA  THR    92     100.005  94.118  46.806  1.00  0.00            
ATOM   1302  HA  THR    92     100.238  93.065  46.969  1.00  0.00            
ATOM   1303  CB  THR    92      99.907  94.784  48.194  1.00  0.00            
ATOM   1304  HB  THR    92      99.089  95.504  48.199  1.00  0.00            
ATOM   1305  CG2 THR    92      99.755  93.846  49.326  1.00  0.00            
ATOM   1306 HG21 THR    92      99.917  94.260  50.321  1.00  0.00            
ATOM   1307 HG22 THR    92      98.790  93.339  49.331  1.00  0.00            
ATOM   1308 HG23 THR    92     100.529  93.104  49.133  1.00  0.00            
ATOM   1309  OG1 THR    92     101.005  95.532  48.562  1.00  0.00            
ATOM   1310  HG1 THR    92     100.667  96.071  49.280  1.00  0.00            
ATOM   1311  C   THR    92      98.598  93.951  46.143  1.00  0.00            
ATOM   1312  O   THR    92      97.579  93.979  46.856  1.00  0.00            
ATOM   1313  N   GLY    93      98.497  93.608  44.821  1.00  0.00            
ATOM   1314  H   GLY    93      99.332  93.442  44.279  1.00  0.00            
ATOM   1315  CA  GLY    93      97.246  93.749  44.020  1.00  0.00            
ATOM   1316  HA1 GLY    93      96.422  93.752  44.734  1.00  0.00            
ATOM   1317  HA2 GLY    93      97.073  92.849  43.430  1.00  0.00            
ATOM   1318  C   GLY    93      97.137  95.074  43.162  1.00  0.00            
ATOM   1319  O   GLY    93      98.049  95.865  42.995  1.00  0.00            
ATOM   1320  N   PHE    94      96.025  95.194  42.475  1.00  0.00            
ATOM   1321  H   PHE    94      95.329  94.467  42.562  1.00  0.00            
ATOM   1322  CA  PHE    94      95.843  96.246  41.480  1.00  0.00            
ATOM   1323  HA  PHE    94      96.829  96.490  41.085  1.00  0.00            
ATOM   1324  CB  PHE    94      95.130  95.697  40.247  1.00  0.00            
ATOM   1325  HB1 PHE    94      95.094  96.475  39.484  1.00  0.00            
ATOM   1326  HB2 PHE    94      94.199  95.298  40.650  1.00  0.00            
ATOM   1327  CG  PHE    94      95.788  94.482  39.517  1.00  0.00            
ATOM   1328  CD1 PHE    94      95.250  93.180  39.575  1.00  0.00            
ATOM   1329  HD1 PHE    94      94.435  92.929  40.237  1.00  0.00            
ATOM   1330  CE1 PHE    94      95.685  92.188  38.701  1.00  0.00            
ATOM   1331  HE1 PHE    94      95.278  91.191  38.775  1.00  0.00            
ATOM   1332  CZ  PHE    94      96.787  92.340  37.922  1.00  0.00            
ATOM   1333  HZ  PHE    94      97.113  91.541  37.272  1.00  0.00            
ATOM   1334  CE2 PHE    94      97.393  93.613  37.862  1.00  0.00            
ATOM   1335  HE2 PHE    94      98.173  93.895  37.172  1.00  0.00            
ATOM   1336  CD2 PHE    94      96.902  94.668  38.669  1.00  0.00            
ATOM   1337  HD2 PHE    94      97.410  95.619  38.605  1.00  0.00            
ATOM   1338  C   PHE    94      95.146  97.501  41.947  1.00  0.00            
ATOM   1339  O   PHE    94      94.168  97.358  42.714  1.00  0.00            
ATOM   1340  N   VAL    95      95.428  98.659  41.450  1.00  0.00            
ATOM   1341  H   VAL    95      96.266  98.678  40.884  1.00  0.00            
ATOM   1342  CA  VAL    95      94.850  99.970  41.737  1.00  0.00            
ATOM   1343  HA  VAL    95      94.936 100.177  42.804  1.00  0.00            
ATOM   1344  CB  VAL    95      95.682 101.083  41.017  1.00  0.00            
ATOM   1345  HB  VAL    95      96.721 100.914  41.302  1.00  0.00            
ATOM   1346  CG1 VAL    95      95.683 101.061  39.511  1.00  0.00            
ATOM   1347 HG11 VAL    95      94.915 101.730  39.121  1.00  0.00            
ATOM   1348 HG12 VAL    95      96.630 101.353  39.055  1.00  0.00            
ATOM   1349 HG13 VAL    95      95.439 100.036  39.232  1.00  0.00            
ATOM   1350  CG2 VAL    95      95.372 102.480  41.666  1.00  0.00            
ATOM   1351 HG21 VAL    95      95.588 102.571  42.729  1.00  0.00            
ATOM   1352 HG22 VAL    95      95.894 103.295  41.164  1.00  0.00            
ATOM   1353 HG23 VAL    95      94.314 102.744  41.680  1.00  0.00            
ATOM   1354  C   VAL    95      93.380 100.047  41.492  1.00  0.00            
ATOM   1355  O   VAL    95      92.914 100.090  40.355  1.00  0.00            
ATOM   1356  N   LYS    96      92.648 100.178  42.584  1.00  0.00            
ATOM   1357  H   LYS    96      93.107 100.091  43.480  1.00  0.00            
ATOM   1358  CA  LYS    96      91.200 100.534  42.568  1.00  0.00            
ATOM   1359  HA  LYS    96      90.737  99.910  41.803  1.00  0.00            
ATOM   1360  CB  LYS    96      90.556 100.267  43.970  1.00  0.00            
ATOM   1361  HB1 LYS    96      91.063 100.940  44.660  1.00  0.00            
ATOM   1362  HB2 LYS    96      90.791  99.259  44.314  1.00  0.00            
ATOM   1363  CG  LYS    96      89.093 100.570  44.061  1.00  0.00            
ATOM   1364  HG1 LYS    96      88.430  99.788  43.692  1.00  0.00            
ATOM   1365  HG2 LYS    96      89.003 101.571  43.639  1.00  0.00            
ATOM   1366  CD  LYS    96      88.709 100.531  45.504  1.00  0.00            
ATOM   1367  HD1 LYS    96      89.276 101.298  46.031  1.00  0.00            
ATOM   1368  HD2 LYS    96      88.840  99.573  46.007  1.00  0.00            
ATOM   1369  CE  LYS    96      87.236 100.867  45.606  1.00  0.00            
ATOM   1370  HE1 LYS    96      87.097 101.673  44.884  1.00  0.00            
ATOM   1371  HE2 LYS    96      87.079 101.357  46.567  1.00  0.00            
ATOM   1372  NZ  LYS    96      86.324  99.740  45.362  1.00  0.00            
ATOM   1373  HZ1 LYS    96      85.410 100.168  45.391  1.00  0.00            
ATOM   1374  HZ2 LYS    96      86.369  99.405  44.410  1.00  0.00            
ATOM   1375  HZ3 LYS    96      86.547  99.005  46.017  1.00  0.00            
ATOM   1376  C   LYS    96      90.935 101.921  42.003  1.00  0.00            
ATOM   1377  O   LYS    96      91.636 102.839  42.346  1.00  0.00            
ATOM   1378  N   LYS    97      89.872 102.033  41.222  1.00  0.00            
ATOM   1379  H   LYS    97      89.246 101.267  41.016  1.00  0.00            
ATOM   1380  CA  LYS    97      89.505 103.242  40.597  1.00  0.00            
ATOM   1381  HA  LYS    97      90.429 103.710  40.257  1.00  0.00            
ATOM   1382  CB  LYS    97      88.628 102.949  39.335  1.00  0.00            
ATOM   1383  HB1 LYS    97      87.616 102.637  39.596  1.00  0.00            
ATOM   1384  HB2 LYS    97      89.128 102.128  38.820  1.00  0.00            
ATOM   1385  CG  LYS    97      88.453 104.139  38.388  1.00  0.00            
ATOM   1386  HG1 LYS    97      87.899 104.924  38.903  1.00  0.00            
ATOM   1387  HG2 LYS    97      87.825 103.920  37.524  1.00  0.00            
ATOM   1388  CD  LYS    97      89.769 104.622  37.966  1.00  0.00            
ATOM   1389  HD1 LYS    97      90.109 103.953  37.174  1.00  0.00            
ATOM   1390  HD2 LYS    97      90.473 104.518  38.792  1.00  0.00            
ATOM   1391  CE  LYS    97      89.687 106.017  37.385  1.00  0.00            
ATOM   1392  HE1 LYS    97      88.807 105.957  36.745  1.00  0.00            
ATOM   1393  HE2 LYS    97      90.574 106.179  36.773  1.00  0.00            
ATOM   1394  NZ  LYS    97      89.641 107.101  38.411  1.00  0.00            
ATOM   1395  HZ1 LYS    97      88.726 107.139  38.838  1.00  0.00            
ATOM   1396  HZ2 LYS    97      90.374 107.013  39.100  1.00  0.00            
ATOM   1397  HZ3 LYS    97      89.770 107.999  37.967  1.00  0.00            
ATOM   1398  C   LYS    97      88.843 104.267  41.591  1.00  0.00            
ATOM   1399  O   LYS    97      89.399 105.371  41.735  1.00  0.00            
ATOM   1400  N   ASP    98      87.861 103.903  42.434  1.00  0.00            
ATOM   1401  H   ASP    98      87.460 102.985  42.305  1.00  0.00            
ATOM   1402  CA  ASP    98      87.382 104.718  43.529  1.00  0.00            
ATOM   1403  HA  ASP    98      87.573 105.780  43.369  1.00  0.00            
ATOM   1404  CB  ASP    98      85.826 104.500  43.676  1.00  0.00            
ATOM   1405  HB1 ASP    98      85.501 105.174  44.470  1.00  0.00            
ATOM   1406  HB2 ASP    98      85.771 103.441  43.929  1.00  0.00            
ATOM   1407  CG  ASP    98      84.966 104.769  42.486  1.00  0.00            
ATOM   1408  OD1 ASP    98      85.271 105.723  41.719  1.00  0.00            
ATOM   1409  OD2 ASP    98      83.979 104.032  42.329  1.00  0.00            
ATOM   1410  C   ASP    98      88.181 104.418  44.807  1.00  0.00            
ATOM   1411  O   ASP    98      87.572 103.872  45.782  1.00  0.00            
ATOM   1412  N   GLN    99      89.473 104.786  44.919  1.00  0.00            
ATOM   1413  H   GLN    99      89.800 105.341  44.141  1.00  0.00            
ATOM   1414  CA  GLN    99      90.297 104.547  46.099  1.00  0.00            
ATOM   1415  HA  GLN    99      90.274 103.460  46.177  1.00  0.00            
ATOM   1416  CB  GLN    99      91.748 105.063  45.996  1.00  0.00            
ATOM   1417  HB1 GLN    99      92.110 104.871  47.005  1.00  0.00            
ATOM   1418  HB2 GLN    99      91.819 106.126  45.765  1.00  0.00            
ATOM   1419  CG  GLN    99      92.645 104.355  45.081  1.00  0.00            
ATOM   1420  HG1 GLN    99      92.289 104.515  44.064  1.00  0.00            
ATOM   1421  HG2 GLN    99      92.525 103.295  45.301  1.00  0.00            
ATOM   1422  CD  GLN    99      94.175 104.790  45.144  1.00  0.00            
ATOM   1423  OE1 GLN    99      94.477 105.988  45.403  1.00  0.00            
ATOM   1424  NE2 GLN    99      95.073 103.844  44.849  1.00  0.00            
ATOM   1425 HE21 GLN    99      94.871 102.857  44.772  1.00  0.00            
ATOM   1426 HE22 GLN    99      96.041 104.094  44.997  1.00  0.00            
ATOM   1427  C   GLN    99      89.625 104.994  47.361  1.00  0.00            
ATOM   1428  O   GLN    99      89.119 106.163  47.378  1.00  0.00            
ATOM   1429  N   LEU   100      89.685 104.223  48.457  1.00  0.00            
ATOM   1430  H   LEU   100      90.291 103.416  48.428  1.00  0.00            
ATOM   1431  CA  LEU   100      88.965 104.610  49.680  1.00  0.00            
ATOM   1432  HA  LEU   100      88.870 103.730  50.317  1.00  0.00            
ATOM   1433  CB  LEU   100      89.853 105.537  50.501  1.00  0.00            
ATOM   1434  HB1 LEU   100      89.433 105.835  51.462  1.00  0.00            
ATOM   1435  HB2 LEU   100      89.754 106.514  50.027  1.00  0.00            
ATOM   1436  CG  LEU   100      91.353 105.205  50.706  1.00  0.00            
ATOM   1437  HG  LEU   100      91.787 105.047  49.718  1.00  0.00            
ATOM   1438  CD1 LEU   100      92.278 106.192  51.390  1.00  0.00            
ATOM   1439 HD11 LEU   100      91.921 107.113  50.931  1.00  0.00            
ATOM   1440 HD12 LEU   100      92.111 106.115  52.464  1.00  0.00            
ATOM   1441 HD13 LEU   100      93.315 105.993  51.120  1.00  0.00            
ATOM   1442  CD2 LEU   100      91.409 103.890  51.549  1.00  0.00            
ATOM   1443 HD21 LEU   100      90.814 103.122  51.056  1.00  0.00            
ATOM   1444 HD22 LEU   100      92.409 103.468  51.651  1.00  0.00            
ATOM   1445 HD23 LEU   100      91.013 104.157  52.529  1.00  0.00            
ATOM   1446  C   LEU   100      87.483 105.014  49.540  1.00  0.00            
ATOM   1447  O   LEU   100      86.890 105.790  50.388  1.00  0.00            
ATOM   1448  N   GLY   101      86.729 104.448  48.542  1.00  0.00            
ATOM   1449  H   GLY   101      87.210 103.826  47.908  1.00  0.00            
ATOM   1450  CA  GLY   101      85.338 104.771  48.303  1.00  0.00            
ATOM   1451  HA1 GLY   101      84.897 105.039  49.264  1.00  0.00            
ATOM   1452  HA2 GLY   101      84.877 104.021  47.659  1.00  0.00            
ATOM   1453  C   GLY   101      85.067 106.066  47.563  1.00  0.00            
ATOM   1454  O   GLY   101      83.901 106.513  47.635  1.00  0.00            
ATOM   1455  N   LYS   102      86.024 106.770  46.942  1.00  0.00            
ATOM   1456  H   LYS   102      86.952 106.373  46.900  1.00  0.00            
ATOM   1457  CA  LYS   102      85.726 108.066  46.368  1.00  0.00            
ATOM   1458  HA  LYS   102      84.651 108.235  46.415  1.00  0.00            
ATOM   1459  CB  LYS   102      86.501 109.196  47.110  1.00  0.00            
ATOM   1460  HB1 LYS   102      86.171 110.176  46.768  1.00  0.00            
ATOM   1461  HB2 LYS   102      87.588 109.144  47.042  1.00  0.00            
ATOM   1462  CG  LYS   102      86.319 109.452  48.641  1.00  0.00            
ATOM   1463  HG1 LYS   102      86.974 108.712  49.102  1.00  0.00            
ATOM   1464  HG2 LYS   102      85.283 109.262  48.923  1.00  0.00            
ATOM   1465  CD  LYS   102      86.798 110.841  49.113  1.00  0.00            
ATOM   1466  HD1 LYS   102      86.245 111.591  48.548  1.00  0.00            
ATOM   1467  HD2 LYS   102      87.887 110.891  49.099  1.00  0.00            
ATOM   1468  CE  LYS   102      86.375 110.901  50.592  1.00  0.00            
ATOM   1469  HE1 LYS   102      86.824 110.152  51.244  1.00  0.00            
ATOM   1470  HE2 LYS   102      85.306 110.701  50.663  1.00  0.00            
ATOM   1471  NZ  LYS   102      86.613 112.262  51.062  1.00  0.00            
ATOM   1472  HZ1 LYS   102      86.018 112.365  51.871  1.00  0.00            
ATOM   1473  HZ2 LYS   102      87.541 112.399  51.439  1.00  0.00            
ATOM   1474  HZ3 LYS   102      86.344 112.953  50.377  1.00  0.00            
ATOM   1475  C   LYS   102      86.172 108.053  44.891  1.00  0.00            
ATOM   1476  O   LYS   102      87.185 107.503  44.557  1.00  0.00            
ATOM   1477  N   ASN   103      85.438 108.792  44.055  1.00  0.00            
ATOM   1478  H   ASN   103      84.658 109.305  44.441  1.00  0.00            
ATOM   1479  CA  ASN   103      85.910 109.244  42.723  1.00  0.00            
ATOM   1480  HA  ASN   103      86.355 108.310  42.378  1.00  0.00            
ATOM   1481  CB  ASN   103      84.792 109.613  41.728  1.00  0.00            
ATOM   1482  HB1 ASN   103      83.973 108.914  41.900  1.00  0.00            
ATOM   1483  HB2 ASN   103      85.122 109.532  40.692  1.00  0.00            
ATOM   1484  CG  ASN   103      84.115 110.979  42.041  1.00  0.00            
ATOM   1485  OD1 ASN   103      84.649 111.904  42.625  1.00  0.00            
ATOM   1486  ND2 ASN   103      82.993 111.251  41.488  1.00  0.00            
ATOM   1487 HD21 ASN   103      82.444 110.609  40.935  1.00  0.00            
ATOM   1488 HD22 ASN   103      82.669 112.207  41.515  1.00  0.00            
ATOM   1489  C   ASN   103      87.116 110.234  42.689  1.00  0.00            
ATOM   1490  O   ASN   103      87.240 111.026  43.633  1.00  0.00            
ATOM   1491  N   GLU   104      87.832 110.378  41.556  1.00  0.00            
ATOM   1492  H   GLU   104      87.689 109.699  40.823  1.00  0.00            
ATOM   1493  CA  GLU   104      88.900 111.324  41.229  1.00  0.00            
ATOM   1494  HA  GLU   104      89.797 111.175  41.829  1.00  0.00            
ATOM   1495  CB  GLU   104      89.502 110.914  39.843  1.00  0.00            
ATOM   1496  HB1 GLU   104      89.540 109.827  39.916  1.00  0.00            
ATOM   1497  HB2 GLU   104      90.472 111.409  39.787  1.00  0.00            
ATOM   1498  CG  GLU   104      88.535 111.178  38.696  1.00  0.00            
ATOM   1499  HG1 GLU   104      88.550 112.266  38.642  1.00  0.00            
ATOM   1500  HG2 GLU   104      87.572 110.683  38.818  1.00  0.00            
ATOM   1501  CD  GLU   104      89.193 110.674  37.376  1.00  0.00            
ATOM   1502  OE1 GLU   104      89.159 111.410  36.364  1.00  0.00            
ATOM   1503  OE2 GLU   104      89.748 109.566  37.348  1.00  0.00            
ATOM   1504  C   GLU   104      88.421 112.784  41.473  1.00  0.00            
ATOM   1505  O   GLU   104      89.266 113.624  41.812  1.00  0.00            
ATOM   1506  N   GLU   105      87.165 113.082  41.275  1.00  0.00            
ATOM   1507  H   GLU   105      86.462 112.373  41.127  1.00  0.00            
ATOM   1508  CA  GLU   105      86.582 114.443  41.513  1.00  0.00            
ATOM   1509  HA  GLU   105      87.314 115.171  41.162  1.00  0.00            
ATOM   1510  CB  GLU   105      85.429 114.701  40.537  1.00  0.00            
ATOM   1511  HB1 GLU   105      84.666 115.394  40.891  1.00  0.00            
ATOM   1512  HB2 GLU   105      84.901 113.816  40.181  1.00  0.00            
ATOM   1513  CG  GLU   105      86.000 115.266  39.243  1.00  0.00            
ATOM   1514  HG1 GLU   105      86.721 114.518  38.915  1.00  0.00            
ATOM   1515  HG2 GLU   105      86.537 116.207  39.364  1.00  0.00            
ATOM   1516  CD  GLU   105      84.961 115.405  38.067  1.00  0.00            
ATOM   1517  OE1 GLU   105      85.213 116.091  37.041  1.00  0.00            
ATOM   1518  OE2 GLU   105      83.838 114.864  38.198  1.00  0.00            
ATOM   1519  C   GLU   105      86.217 114.853  42.971  1.00  0.00            
ATOM   1520  O   GLU   105      86.280 116.031  43.314  1.00  0.00            
ATOM   1521  N   GLY   106      86.084 113.922  43.936  1.00  0.00            
ATOM   1522  H   GLY   106      86.183 112.958  43.652  1.00  0.00            
ATOM   1523  CA  GLY   106      85.952 114.100  45.392  1.00  0.00            
ATOM   1524  HA1 GLY   106      85.800 115.157  45.613  1.00  0.00            
ATOM   1525  HA2 GLY   106      86.827 113.701  45.905  1.00  0.00            
ATOM   1526  C   GLY   106      84.626 113.497  45.957  1.00  0.00            
ATOM   1527  O   GLY   106      84.371 113.512  47.138  1.00  0.00            
ATOM   1528  N   ALA   107      83.751 112.767  45.242  1.00  0.00            
ATOM   1529  H   ALA   107      83.974 112.570  44.277  1.00  0.00            
ATOM   1530  CA  ALA   107      82.500 112.243  45.721  1.00  0.00            
ATOM   1531  HA  ALA   107      82.283 112.917  46.549  1.00  0.00            
ATOM   1532  CB  ALA   107      81.395 112.225  44.671  1.00  0.00            
ATOM   1533  HB1 ALA   107      81.214 113.263  44.392  1.00  0.00            
ATOM   1534  HB2 ALA   107      81.741 111.592  43.853  1.00  0.00            
ATOM   1535  HB3 ALA   107      80.475 111.827  45.100  1.00  0.00            
ATOM   1536  C   ALA   107      82.672 110.858  46.339  1.00  0.00            
ATOM   1537  O   ALA   107      83.125 109.900  45.671  1.00  0.00            
ATOM   1538  N   PRO   108      82.431 110.790  47.625  1.00  0.00            
ATOM   1539  CD  PRO   108      82.168 111.829  48.610  1.00  0.00            
ATOM   1540  HD1 PRO   108      81.412 112.453  48.132  1.00  0.00            
ATOM   1541  HD2 PRO   108      83.104 112.307  48.897  1.00  0.00            
ATOM   1542  CG  PRO   108      81.381 111.232  49.770  1.00  0.00            
ATOM   1543  HG1 PRO   108      80.336 111.136  49.475  1.00  0.00            
ATOM   1544  HG2 PRO   108      81.530 111.857  50.650  1.00  0.00            
ATOM   1545  CB  PRO   108      82.180 109.868  49.848  1.00  0.00            
ATOM   1546  HB1 PRO   108      81.640 109.188  50.507  1.00  0.00            
ATOM   1547  HB2 PRO   108      83.170 109.940  50.298  1.00  0.00            
ATOM   1548  CA  PRO   108      82.375 109.525  48.366  1.00  0.00            
ATOM   1549  HA  PRO   108      83.293 108.962  48.194  1.00  0.00            
ATOM   1550  C   PRO   108      81.211 108.641  47.883  1.00  0.00            
ATOM   1551  O   PRO   108      80.343 109.132  47.119  1.00  0.00            
ATOM   1552  N   GLN   109      81.061 107.410  48.337  1.00  0.00            
ATOM   1553  H   GLN   109      81.651 107.158  49.116  1.00  0.00            
ATOM   1554  CA  GLN   109      79.880 106.479  48.100  1.00  0.00            
ATOM   1555  HA  GLN   109      79.857 106.303  47.025  1.00  0.00            
ATOM   1556  CB  GLN   109      80.168 105.151  48.778  1.00  0.00            
ATOM   1557  HB1 GLN   109      79.259 104.568  48.628  1.00  0.00            
ATOM   1558  HB2 GLN   109      80.189 105.331  49.854  1.00  0.00            
ATOM   1559  CG  GLN   109      81.321 104.280  48.283  1.00  0.00            
ATOM   1560  HG1 GLN   109      81.341 103.285  48.729  1.00  0.00            
ATOM   1561  HG2 GLN   109      82.310 104.611  48.599  1.00  0.00            
ATOM   1562  CD  GLN   109      81.145 104.194  46.726  1.00  0.00            
ATOM   1563  OE1 GLN   109      80.431 103.331  46.185  1.00  0.00            
ATOM   1564  NE2 GLN   109      81.760 105.079  45.942  1.00  0.00            
ATOM   1565 HE21 GLN   109      82.434 105.763  46.257  1.00  0.00            
ATOM   1566 HE22 GLN   109      81.471 105.169  44.979  1.00  0.00            
ATOM   1567  C   GLN   109      78.521 107.107  48.524  1.00  0.00            
ATOM   1568  O   GLN   109      78.419 108.134  49.208  1.00  0.00            
ATOM   1569  N   GLU   110      77.506 106.519  47.997  1.00  0.00            
ATOM   1570  H   GLU   110      77.674 105.663  47.489  1.00  0.00            
ATOM   1571  CA  GLU   110      76.177 106.952  48.255  1.00  0.00            
ATOM   1572  HA  GLU   110      76.143 107.978  47.888  1.00  0.00            
ATOM   1573  CB  GLU   110      75.040 106.308  47.432  1.00  0.00            
ATOM   1574  HB1 GLU   110      74.065 106.476  47.888  1.00  0.00            
ATOM   1575  HB2 GLU   110      75.170 105.226  47.386  1.00  0.00            
ATOM   1576  CG  GLU   110      75.137 106.849  46.008  1.00  0.00            
ATOM   1577  HG1 GLU   110      76.190 106.740  45.748  1.00  0.00            
ATOM   1578  HG2 GLU   110      74.909 107.915  46.029  1.00  0.00            
ATOM   1579  CD  GLU   110      74.199 106.157  44.949  1.00  0.00            
ATOM   1580  OE1 GLU   110      73.671 105.082  45.299  1.00  0.00            
ATOM   1581  OE2 GLU   110      74.095 106.644  43.803  1.00  0.00            
ATOM   1582  C   GLU   110      75.811 106.965  49.762  1.00  0.00            
ATOM   1583  O   GLU   110      75.681 105.875  50.367  1.00  0.00            
ATOM   1584  N   GLY   111      75.373 108.179  50.097  1.00  0.00            
ATOM   1585  H   GLY   111      75.444 108.918  49.414  1.00  0.00            
ATOM   1586  CA  GLY   111      75.018 108.608  51.484  1.00  0.00            
ATOM   1587  HA1 GLY   111      74.249 107.959  51.901  1.00  0.00            
ATOM   1588  HA2 GLY   111      74.521 109.577  51.452  1.00  0.00            
ATOM   1589  C   GLY   111      76.139 108.632  52.510  1.00  0.00            
ATOM   1590  O   GLY   111      75.847 108.937  53.651  1.00  0.00            
ATOM   1591  N   ILE   112      77.384 108.377  52.154  1.00  0.00            
ATOM   1592  H   ILE   112      77.672 108.275  51.191  1.00  0.00            
ATOM   1593  CA  ILE   112      78.477 108.351  53.179  1.00  0.00            
ATOM   1594  HA  ILE   112      77.935 108.093  54.089  1.00  0.00            
ATOM   1595  CB  ILE   112      79.570 107.220  52.924  1.00  0.00            
ATOM   1596  HB  ILE   112      79.991 107.375  51.931  1.00  0.00            
ATOM   1597  CG2 ILE   112      80.729 107.391  53.878  1.00  0.00            
ATOM   1598 HG21 ILE   112      81.235 108.356  53.850  1.00  0.00            
ATOM   1599 HG22 ILE   112      80.487 107.339  54.940  1.00  0.00            
ATOM   1600 HG23 ILE   112      81.438 106.636  53.538  1.00  0.00            
ATOM   1601  CG1 ILE   112      79.075 105.771  52.966  1.00  0.00            
ATOM   1602 HG11 ILE   112      79.968 105.147  52.936  1.00  0.00            
ATOM   1603 HG12 ILE   112      78.585 105.558  52.016  1.00  0.00            
ATOM   1604  CD  ILE   112      78.200 105.454  54.144  1.00  0.00            
ATOM   1605  HD1 ILE   112      78.873 105.324  54.992  1.00  0.00            
ATOM   1606  HD2 ILE   112      77.454 106.246  54.218  1.00  0.00            
ATOM   1607  HD3 ILE   112      77.728 104.477  54.050  1.00  0.00            
ATOM   1608  C   ILE   112      79.099 109.695  53.512  1.00  0.00            
ATOM   1609  O   ILE   112      79.578 110.354  52.584  1.00  0.00            
ATOM   1610  N   LEU   113      78.826 110.139  54.731  1.00  0.00            
ATOM   1611  H   LEU   113      78.485 109.624  55.531  1.00  0.00            
ATOM   1612  CA  LEU   113      79.147 111.475  55.293  1.00  0.00            
ATOM   1613  HA  LEU   113      79.770 112.031  54.593  1.00  0.00            
ATOM   1614  CB  LEU   113      77.854 112.282  55.496  1.00  0.00            
ATOM   1615  HB1 LEU   113      78.121 113.149  56.099  1.00  0.00            
ATOM   1616  HB2 LEU   113      77.137 111.705  56.080  1.00  0.00            
ATOM   1617  CG  LEU   113      77.166 112.629  54.181  1.00  0.00            
ATOM   1618  HG  LEU   113      77.166 111.743  53.546  1.00  0.00            
ATOM   1619  CD1 LEU   113      75.790 113.182  54.471  1.00  0.00            
ATOM   1620 HD11 LEU   113      75.898 113.974  55.212  1.00  0.00            
ATOM   1621 HD12 LEU   113      75.272 113.460  53.552  1.00  0.00            
ATOM   1622 HD13 LEU   113      75.180 112.394  54.910  1.00  0.00            
ATOM   1623  CD2 LEU   113      78.007 113.589  53.354  1.00  0.00            
ATOM   1624 HD21 LEU   113      78.883 113.147  52.880  1.00  0.00            
ATOM   1625 HD22 LEU   113      77.449 113.983  52.504  1.00  0.00            
ATOM   1626 HD23 LEU   113      78.252 114.466  53.953  1.00  0.00            
ATOM   1627  C   LEU   113      79.977 111.430  56.634  1.00  0.00            
ATOM   1628  O   LEU   113      79.434 111.242  57.702  1.00  0.00            
ATOM   1629  N   GLU   114      81.275 111.535  56.433  1.00  0.00            
ATOM   1630  H   GLU   114      81.586 111.726  55.491  1.00  0.00            
ATOM   1631  CA  GLU   114      82.266 111.283  57.568  1.00  0.00            
ATOM   1632  HA  GLU   114      81.742 111.087  58.503  1.00  0.00            
ATOM   1633  CB  GLU   114      83.137 110.036  57.320  1.00  0.00            
ATOM   1634  HB1 GLU   114      83.812 109.837  58.153  1.00  0.00            
ATOM   1635  HB2 GLU   114      83.713 110.243  56.417  1.00  0.00            
ATOM   1636  CG  GLU   114      82.302 108.806  56.968  1.00  0.00            
ATOM   1637  HG1 GLU   114      81.853 108.944  55.984  1.00  0.00            
ATOM   1638  HG2 GLU   114      81.495 108.609  57.673  1.00  0.00            
ATOM   1639  CD  GLU   114      83.166 107.485  56.930  1.00  0.00            
ATOM   1640  OE1 GLU   114      84.367 107.550  56.765  1.00  0.00            
ATOM   1641  OE2 GLU   114      82.513 106.415  56.885  1.00  0.00            
ATOM   1642  C   GLU   114      83.162 112.510  57.842  1.00  0.00            
ATOM   1643  O   GLU   114      83.823 113.032  56.950  1.00  0.00            
ATOM   1644  N   ASP   115      83.194 112.885  59.110  1.00  0.00            
ATOM   1645  H   ASP   115      82.552 112.369  59.694  1.00  0.00            
ATOM   1646  CA  ASP   115      84.035 113.860  59.845  1.00  0.00            
ATOM   1647  HA  ASP   115      83.937 114.760  59.238  1.00  0.00            
ATOM   1648  CB  ASP   115      83.553 114.175  61.241  1.00  0.00            
ATOM   1649  HB1 ASP   115      82.568 114.641  61.216  1.00  0.00            
ATOM   1650  HB2 ASP   115      84.252 114.930  61.601  1.00  0.00            
ATOM   1651  CG  ASP   115      83.320 112.988  62.275  1.00  0.00            
ATOM   1652  OD1 ASP   115      82.982 113.347  63.434  1.00  0.00            
ATOM   1653  OD2 ASP   115      83.484 111.793  61.919  1.00  0.00            
ATOM   1654  C   ASP   115      85.535 113.572  59.805  1.00  0.00            
ATOM   1655  O   ASP   115      86.305 114.495  60.018  1.00  0.00            
ATOM   1656  N   MET   116      85.991 112.394  59.385  1.00  0.00            
ATOM   1657  H   MET   116      85.348 111.620  59.302  1.00  0.00            
ATOM   1658  CA  MET   116      87.391 112.141  58.979  1.00  0.00            
ATOM   1659  HA  MET   116      87.941 113.038  59.265  1.00  0.00            
ATOM   1660  CB  MET   116      87.972 111.016  59.860  1.00  0.00            
ATOM   1661  HB1 MET   116      87.325 110.165  59.649  1.00  0.00            
ATOM   1662  HB2 MET   116      87.805 111.312  60.896  1.00  0.00            
ATOM   1663  CG  MET   116      89.461 110.773  59.707  1.00  0.00            
ATOM   1664  HG1 MET   116      89.646 110.318  58.734  1.00  0.00            
ATOM   1665  HG2 MET   116      89.774 109.972  60.377  1.00  0.00            
ATOM   1666  SD  MET   116      90.498 112.199  59.979  1.00  0.00            
ATOM   1667  CE  MET   116      92.189 111.403  59.791  1.00  0.00            
ATOM   1668  HE1 MET   116      93.023 112.102  59.724  1.00  0.00            
ATOM   1669  HE2 MET   116      92.462 110.717  60.592  1.00  0.00            
ATOM   1670  HE3 MET   116      92.156 110.801  58.883  1.00  0.00            
ATOM   1671  C   MET   116      87.475 111.872  57.515  1.00  0.00            
ATOM   1672  O   MET   116      87.318 110.673  57.168  1.00  0.00            
ATOM   1673  N   PRO   117      87.765 112.938  56.761  1.00  0.00            
ATOM   1674  CD  PRO   117      87.931 114.323  57.227  1.00  0.00            
ATOM   1675  HD1 PRO   117      88.312 114.259  58.246  1.00  0.00            
ATOM   1676  HD2 PRO   117      86.948 114.790  57.166  1.00  0.00            
ATOM   1677  CG  PRO   117      88.942 115.004  56.338  1.00  0.00            
ATOM   1678  HG1 PRO   117      89.930 114.864  56.777  1.00  0.00            
ATOM   1679  HG2 PRO   117      88.691 116.060  56.239  1.00  0.00            
ATOM   1680  CB  PRO   117      88.724 114.305  54.969  1.00  0.00            
ATOM   1681  HB1 PRO   117      89.513 114.233  54.221  1.00  0.00            
ATOM   1682  HB2 PRO   117      87.772 114.626  54.545  1.00  0.00            
ATOM   1683  CA  PRO   117      88.457 112.857  55.458  1.00  0.00            
ATOM   1684  HA  PRO   117      87.756 112.388  54.768  1.00  0.00            
ATOM   1685  C   PRO   117      89.757 111.993  55.434  1.00  0.00            
ATOM   1686  O   PRO   117      90.753 112.500  55.926  1.00  0.00            
ATOM   1687  N   VAL   118      89.700 110.730  54.959  1.00  0.00            
ATOM   1688  H   VAL   118      88.784 110.334  54.805  1.00  0.00            
ATOM   1689  CA  VAL   118      90.864 109.970  54.589  1.00  0.00            
ATOM   1690  HA  VAL   118      91.639 110.264  55.296  1.00  0.00            
ATOM   1691  CB  VAL   118      90.711 108.452  54.712  1.00  0.00            
ATOM   1692  HB  VAL   118      91.708 108.041  54.552  1.00  0.00            
ATOM   1693  CG1 VAL   118      90.325 107.910  56.047  1.00  0.00            
ATOM   1694 HG11 VAL   118      90.952 108.307  56.846  1.00  0.00            
ATOM   1695 HG12 VAL   118      89.247 107.965  56.198  1.00  0.00            
ATOM   1696 HG13 VAL   118      90.374 106.821  56.015  1.00  0.00            
ATOM   1697  CG2 VAL   118      89.762 107.926  53.644  1.00  0.00            
ATOM   1698 HG21 VAL   118      89.635 106.847  53.560  1.00  0.00            
ATOM   1699 HG22 VAL   118      88.820 108.472  53.583  1.00  0.00            
ATOM   1700 HG23 VAL   118      90.127 108.329  52.699  1.00  0.00            
ATOM   1701  C   VAL   118      91.448 110.385  53.168  1.00  0.00            
ATOM   1702  O   VAL   118      90.719 110.853  52.295  1.00  0.00            
ATOM   1703  N   ASP   119      92.683 110.057  52.846  1.00  0.00            
ATOM   1704  H   ASP   119      93.154 109.505  53.549  1.00  0.00            
ATOM   1705  CA  ASP   119      93.505 110.266  51.622  1.00  0.00            
ATOM   1706  HA  ASP   119      92.795 110.502  50.829  1.00  0.00            
ATOM   1707  CB  ASP   119      94.522 111.410  51.736  1.00  0.00            
ATOM   1708  HB1 ASP   119      94.077 112.397  51.607  1.00  0.00            
ATOM   1709  HB2 ASP   119      95.237 111.366  50.915  1.00  0.00            
ATOM   1710  CG  ASP   119      95.199 111.454  53.084  1.00  0.00            
ATOM   1711  OD1 ASP   119      94.855 112.444  53.818  1.00  0.00            
ATOM   1712  OD2 ASP   119      95.991 110.572  53.543  1.00  0.00            
ATOM   1713  C   ASP   119      94.253 108.956  51.281  1.00  0.00            
ATOM   1714  O   ASP   119      94.706 108.252  52.210  1.00  0.00            
ATOM   1715  N   PRO   120      94.324 108.610  49.969  1.00  0.00            
ATOM   1716  CD  PRO   120      93.409 109.132  49.012  1.00  0.00            
ATOM   1717  HD1 PRO   120      93.527 110.208  48.889  1.00  0.00            
ATOM   1718  HD2 PRO   120      92.399 108.846  49.307  1.00  0.00            
ATOM   1719  CG  PRO   120      93.686 108.452  47.714  1.00  0.00            
ATOM   1720  HG1 PRO   120      94.365 108.970  47.035  1.00  0.00            
ATOM   1721  HG2 PRO   120      92.739 108.182  47.246  1.00  0.00            
ATOM   1722  CB  PRO   120      94.324 107.161  48.144  1.00  0.00            
ATOM   1723  HB1 PRO   120      95.045 106.814  47.405  1.00  0.00            
ATOM   1724  HB2 PRO   120      93.535 106.450  48.394  1.00  0.00            
ATOM   1725  CA  PRO   120      95.062 107.538  49.414  1.00  0.00            
ATOM   1726  HA  PRO   120      95.008 106.668  50.069  1.00  0.00            
ATOM   1727  C   PRO   120      96.570 107.809  49.345  1.00  0.00            
ATOM   1728  O   PRO   120      96.963 108.937  49.619  1.00  0.00            
ATOM   1729  N   ASP   121      97.414 106.794  49.200  1.00  0.00            
ATOM   1730  H   ASP   121      96.946 105.930  48.969  1.00  0.00            
ATOM   1731  CA  ASP   121      98.816 106.748  49.519  1.00  0.00            
ATOM   1732  HA  ASP   121      98.840 107.263  50.480  1.00  0.00            
ATOM   1733  CB  ASP   121      99.294 105.289  49.909  1.00  0.00            
ATOM   1734  HB1 ASP   121     100.362 105.308  50.122  1.00  0.00            
ATOM   1735  HB2 ASP   121      99.134 104.710  48.999  1.00  0.00            
ATOM   1736  CG  ASP   121      98.507 104.726  51.177  1.00  0.00            
ATOM   1737  OD1 ASP   121      97.890 105.474  51.946  1.00  0.00            
ATOM   1738  OD2 ASP   121      98.421 103.519  51.289  1.00  0.00            
ATOM   1739  C   ASP   121      99.750 107.598  48.627  1.00  0.00            
ATOM   1740  O   ASP   121      99.809 107.407  47.399  1.00  0.00            
ATOM   1741  N   ASN   122     100.490 108.514  49.215  1.00  0.00            
ATOM   1742  H   ASN   122     100.443 108.731  50.200  1.00  0.00            
ATOM   1743  CA  ASN   122     101.439 109.304  48.428  1.00  0.00            
ATOM   1744  HA  ASN   122     100.926 109.654  47.532  1.00  0.00            
ATOM   1745  CB  ASN   122     101.659 110.642  49.221  1.00  0.00            
ATOM   1746  HB1 ASN   122     102.621 110.562  49.727  1.00  0.00            
ATOM   1747  HB2 ASN   122     100.901 110.787  49.990  1.00  0.00            
ATOM   1748  CG  ASN   122     101.653 111.927  48.302  1.00  0.00            
ATOM   1749  OD1 ASN   122     101.664 111.817  47.094  1.00  0.00            
ATOM   1750  ND2 ASN   122     101.676 113.083  48.886  1.00  0.00            
ATOM   1751 HD21 ASN   122     101.865 113.119  49.877  1.00  0.00            
ATOM   1752 HD22 ASN   122     101.974 113.756  48.194  1.00  0.00            
ATOM   1753  C   ASN   122     102.677 108.451  48.014  1.00  0.00            
ATOM   1754  O   ASN   122     103.350 107.861  48.825  1.00  0.00            
ATOM   1755  N   GLU   123     102.847 108.350  46.661  1.00  0.00            
ATOM   1756  H   GLU   123     102.186 108.823  46.063  1.00  0.00            
ATOM   1757  CA  GLU   123     103.951 107.683  45.902  1.00  0.00            
ATOM   1758  HA  GLU   123     103.756 107.879  44.849  1.00  0.00            
ATOM   1759  CB  GLU   123     105.330 108.245  46.368  1.00  0.00            
ATOM   1760  HB1 GLU   123     106.121 107.998  45.660  1.00  0.00            
ATOM   1761  HB2 GLU   123     105.555 107.856  47.362  1.00  0.00            
ATOM   1762  CG  GLU   123     105.363 109.853  46.364  1.00  0.00            
ATOM   1763  HG1 GLU   123     106.265 110.248  46.833  1.00  0.00            
ATOM   1764  HG2 GLU   123     104.528 110.208  46.965  1.00  0.00            
ATOM   1765  CD  GLU   123     105.273 110.478  44.940  1.00  0.00            
ATOM   1766  OE1 GLU   123     106.364 110.896  44.305  1.00  0.00            
ATOM   1767  OE2 GLU   123     104.166 110.565  44.329  1.00  0.00            
ATOM   1768  C   GLU   123     103.884 106.110  46.016  1.00  0.00            
ATOM   1769  O   GLU   123     104.935 105.497  46.086  1.00  0.00            
ATOM   1770  N   ALA   124     102.715 105.592  45.987  1.00  0.00            
ATOM   1771  H   ALA   124     101.830 106.048  45.813  1.00  0.00            
ATOM   1772  CA  ALA   124     102.563 104.102  46.147  1.00  0.00            
ATOM   1773  HA  ALA   124     103.291 103.802  46.900  1.00  0.00            
ATOM   1774  CB  ALA   124     101.080 103.761  46.556  1.00  0.00            
ATOM   1775  HB1 ALA   124     100.375 104.008  45.762  1.00  0.00            
ATOM   1776  HB2 ALA   124     101.025 102.682  46.695  1.00  0.00            
ATOM   1777  HB3 ALA   124     100.970 104.228  47.535  1.00  0.00            
ATOM   1778  C   ALA   124     102.923 103.375  44.795  1.00  0.00            
ATOM   1779  O   ALA   124     103.007 103.954  43.708  1.00  0.00            
ATOM   1780  N   TYR   125     102.945 102.068  44.902  1.00  0.00            
ATOM   1781  H   TYR   125     103.064 101.698  45.833  1.00  0.00            
ATOM   1782  CA  TYR   125     102.812 101.091  43.859  1.00  0.00            
ATOM   1783  HA  TYR   125     103.411 101.562  43.079  1.00  0.00            
ATOM   1784  CB  TYR   125     103.554  99.831  44.161  1.00  0.00            
ATOM   1785  HB1 TYR   125     103.487  99.177  43.292  1.00  0.00            
ATOM   1786  HB2 TYR   125     103.033  99.356  44.993  1.00  0.00            
ATOM   1787  CG  TYR   125     105.057  99.859  44.472  1.00  0.00            
ATOM   1788  CD1 TYR   125     105.471  99.168  45.611  1.00  0.00            
ATOM   1789  HD1 TYR   125     104.774  98.521  46.121  1.00  0.00            
ATOM   1790  CE1 TYR   125     106.858  99.086  45.790  1.00  0.00            
ATOM   1791  HE1 TYR   125     107.297  98.469  46.560  1.00  0.00            
ATOM   1792  CZ  TYR   125     107.705  99.870  44.982  1.00  0.00            
ATOM   1793  OH  TYR   125     109.080  99.873  45.216  1.00  0.00            
ATOM   1794  HH  TYR   125     109.545 100.262  44.473  1.00  0.00            
ATOM   1795  CE2 TYR   125     107.225 100.808  44.020  1.00  0.00            
ATOM   1796  HE2 TYR   125     107.856 101.386  43.361  1.00  0.00            
ATOM   1797  CD2 TYR   125     105.879 100.645  43.655  1.00  0.00            
ATOM   1798  HD2 TYR   125     105.423 101.210  42.856  1.00  0.00            
ATOM   1799  C   TYR   125     101.349 100.995  43.493  1.00  0.00            
ATOM   1800  O   TYR   125     100.483 100.393  44.119  1.00  0.00            
ATOM   1801  N   GLU   126     101.041 101.529  42.284  1.00  0.00            
ATOM   1802  H   GLU   126     101.798 101.878  41.715  1.00  0.00            
ATOM   1803  CA  GLU   126      99.662 101.606  41.829  1.00  0.00            
ATOM   1804  HA  GLU   126      99.042 100.943  42.432  1.00  0.00            
ATOM   1805  CB  GLU   126      99.060 102.978  41.914  1.00  0.00            
ATOM   1806  HB1 GLU   126      98.136 103.029  41.338  1.00  0.00            
ATOM   1807  HB2 GLU   126      99.743 103.684  41.441  1.00  0.00            
ATOM   1808  CG  GLU   126      98.653 103.324  43.359  1.00  0.00            
ATOM   1809  HG1 GLU   126      99.478 103.143  44.048  1.00  0.00            
ATOM   1810  HG2 GLU   126      97.815 102.646  43.519  1.00  0.00            
ATOM   1811  CD  GLU   126      98.123 104.675  43.522  1.00  0.00            
ATOM   1812  OE1 GLU   126      98.355 105.248  44.618  1.00  0.00            
ATOM   1813  OE2 GLU   126      97.436 105.249  42.666  1.00  0.00            
ATOM   1814  C   GLU   126      99.680 101.036  40.418  1.00  0.00            
ATOM   1815  O   GLU   126      99.743 101.734  39.405  1.00  0.00            
ATOM   1816  N   MET   127      99.560  99.692  40.326  1.00  0.00            
ATOM   1817  H   MET   127      99.275  99.185  41.150  1.00  0.00            
ATOM   1818  CA  MET   127      99.624  98.940  39.077  1.00  0.00            
ATOM   1819  HA  MET   127     100.173  99.540  38.353  1.00  0.00            
ATOM   1820  CB  MET   127     100.298  97.531  39.209  1.00  0.00            
ATOM   1821  HB1 MET   127      99.749  96.918  38.494  1.00  0.00            
ATOM   1822  HB2 MET   127     100.151  97.183  40.231  1.00  0.00            
ATOM   1823  CG  MET   127     101.694  97.814  38.759  1.00  0.00            
ATOM   1824  HG1 MET   127     101.589  98.488  37.910  1.00  0.00            
ATOM   1825  HG2 MET   127     102.244  96.911  38.494  1.00  0.00            
ATOM   1826  SD  MET   127     102.693  98.571  40.040  1.00  0.00            
ATOM   1827  CE  MET   127     103.512  99.866  39.093  1.00  0.00            
ATOM   1828  HE1 MET   127     104.141 100.473  39.745  1.00  0.00            
ATOM   1829  HE2 MET   127     104.025  99.503  38.204  1.00  0.00            
ATOM   1830  HE3 MET   127     102.723 100.479  38.657  1.00  0.00            
ATOM   1831  C   MET   127      98.185  98.769  38.585  1.00  0.00            
ATOM   1832  O   MET   127      97.320  98.214  39.277  1.00  0.00            
ATOM   1833  N   PRO   128      97.972  99.137  37.267  1.00  0.00            
ATOM   1834  CD  PRO   128      98.977  99.860  36.431  1.00  0.00            
ATOM   1835  HD1 PRO   128      99.686  99.174  35.970  1.00  0.00            
ATOM   1836  HD2 PRO   128      99.428 100.625  37.064  1.00  0.00            
ATOM   1837  CG  PRO   128      98.149 100.636  35.387  1.00  0.00            
ATOM   1838  HG1 PRO   128      98.692 100.809  34.457  1.00  0.00            
ATOM   1839  HG2 PRO   128      97.734 101.553  35.805  1.00  0.00            
ATOM   1840  CB  PRO   128      97.046  99.547  35.110  1.00  0.00            
ATOM   1841  HB1 PRO   128      97.444  98.738  34.498  1.00  0.00            
ATOM   1842  HB2 PRO   128      96.094  99.883  34.702  1.00  0.00            
ATOM   1843  CA  PRO   128      96.726  98.983  36.500  1.00  0.00            
ATOM   1844  HA  PRO   128      96.003  99.595  37.040  1.00  0.00            
ATOM   1845  C   PRO   128      96.146  97.589  36.451  1.00  0.00            
ATOM   1846  O   PRO   128      96.887  96.602  36.225  1.00  0.00            
ATOM   1847  N   SER   129      94.797  97.495  36.703  1.00  0.00            
ATOM   1848  H   SER   129      94.183  98.297  36.688  1.00  0.00            
ATOM   1849  CA  SER   129      94.144  96.189  37.050  1.00  0.00            
ATOM   1850  HA  SER   129      94.756  95.711  37.815  1.00  0.00            
ATOM   1851  CB  SER   129      92.723  96.489  37.628  1.00  0.00            
ATOM   1852  HB1 SER   129      92.315  95.501  37.838  1.00  0.00            
ATOM   1853  HB2 SER   129      92.127  96.917  36.822  1.00  0.00            
ATOM   1854  OG  SER   129      92.666  97.364  38.718  1.00  0.00            
ATOM   1855  HG  SER   129      92.622  98.235  38.318  1.00  0.00            
ATOM   1856  C   SER   129      94.120  95.265  35.862  1.00  0.00            
ATOM   1857  O   SER   129      93.776  95.693  34.780  1.00  0.00            
ATOM   1858  N   GLU   130      94.332  93.933  36.027  1.00  0.00            
ATOM   1859  H   GLU   130      94.607  93.555  36.921  1.00  0.00            
ATOM   1860  CA  GLU   130      94.425  92.988  34.877  1.00  0.00            
ATOM   1861  HA  GLU   130      93.845  93.419  34.061  1.00  0.00            
ATOM   1862  CB  GLU   130      95.899  92.760  34.384  1.00  0.00            
ATOM   1863  HB1 GLU   130      96.471  92.348  35.215  1.00  0.00            
ATOM   1864  HB2 GLU   130      96.215  93.763  34.098  1.00  0.00            
ATOM   1865  CG  GLU   130      95.979  91.789  33.205  1.00  0.00            
ATOM   1866  HG1 GLU   130      95.550  90.815  33.437  1.00  0.00            
ATOM   1867  HG2 GLU   130      97.056  91.635  33.128  1.00  0.00            
ATOM   1868  CD  GLU   130      95.380  92.387  31.935  1.00  0.00            
ATOM   1869  OE1 GLU   130      94.252  91.900  31.591  1.00  0.00            
ATOM   1870  OE2 GLU   130      96.063  93.233  31.344  1.00  0.00            
ATOM   1871  C   GLU   130      93.716  91.693  35.265  1.00  0.00            
ATOM   1872  O   GLU   130      93.750  91.269  36.430  1.00  0.00            
ATOM   1873  N   GLU   131      93.033  91.010  34.324  1.00  0.00            
ATOM   1874  H   GLU   131      93.214  91.346  33.389  1.00  0.00            
ATOM   1875  CA  GLU   131      92.384  89.751  34.563  1.00  0.00            
ATOM   1876  HA  GLU   131      92.143  89.789  35.625  1.00  0.00            
ATOM   1877  CB  GLU   131      91.052  89.615  33.803  1.00  0.00            
ATOM   1878  HB1 GLU   131      90.714  88.580  33.855  1.00  0.00            
ATOM   1879  HB2 GLU   131      91.120  89.908  32.756  1.00  0.00            
ATOM   1880  CG  GLU   131      89.978  90.436  34.435  1.00  0.00            
ATOM   1881  HG1 GLU   131      90.187  91.500  34.319  1.00  0.00            
ATOM   1882  HG2 GLU   131      89.940  90.272  35.513  1.00  0.00            
ATOM   1883  CD  GLU   131      88.574  90.108  33.964  1.00  0.00            
ATOM   1884  OE1 GLU   131      88.268  89.070  33.402  1.00  0.00            
ATOM   1885  OE2 GLU   131      87.647  90.950  34.214  1.00  0.00            
ATOM   1886  C   GLU   131      93.219  88.471  34.450  1.00  0.00            
ATOM   1887  O   GLU   131      94.000  88.328  33.499  1.00  0.00            
ATOM   1888  N   GLY   132      93.009  87.549  35.366  1.00  0.00            
ATOM   1889  H   GLY   132      92.317  87.753  36.071  1.00  0.00            
ATOM   1890  CA  GLY   132      93.455  86.128  35.271  1.00  0.00            
ATOM   1891  HA1 GLY   132      93.767  86.067  34.229  1.00  0.00            
ATOM   1892  HA2 GLY   132      92.766  85.370  35.644  1.00  0.00            
ATOM   1893  C   GLY   132      94.683  85.823  36.219  1.00  0.00            
ATOM   1894  O   GLY   132      95.207  84.705  36.065  1.00  0.00            
ATOM   1895  N   TYR   133      95.259  86.783  36.944  1.00  0.00            
ATOM   1896  H   TYR   133      94.784  87.647  37.161  1.00  0.00            
ATOM   1897  CA  TYR   133      96.624  86.627  37.576  1.00  0.00            
ATOM   1898  HA  TYR   133      97.231  86.064  36.866  1.00  0.00            
ATOM   1899  CB  TYR   133      97.263  88.002  37.905  1.00  0.00            
ATOM   1900  HB1 TYR   133      97.874  87.806  38.787  1.00  0.00            
ATOM   1901  HB2 TYR   133      96.471  88.703  38.167  1.00  0.00            
ATOM   1902  CG  TYR   133      98.122  88.657  36.788  1.00  0.00            
ATOM   1903  CD1 TYR   133      99.141  89.562  37.213  1.00  0.00            
ATOM   1904  HD1 TYR   133      99.304  89.722  38.269  1.00  0.00            
ATOM   1905  CE1 TYR   133      99.719  90.468  36.264  1.00  0.00            
ATOM   1906  HE1 TYR   133     100.435  91.214  36.575  1.00  0.00            
ATOM   1907  CZ  TYR   133      99.411  90.392  34.933  1.00  0.00            
ATOM   1908  OH  TYR   133     100.066  91.205  34.072  1.00  0.00            
ATOM   1909  HH  TYR   133     100.581  91.872  34.533  1.00  0.00            
ATOM   1910  CE2 TYR   133      98.490  89.454  34.450  1.00  0.00            
ATOM   1911  HE2 TYR   133      98.104  89.463  33.442  1.00  0.00            
ATOM   1912  CD2 TYR   133      97.868  88.618  35.395  1.00  0.00            
ATOM   1913  HD2 TYR   133      97.084  87.957  35.059  1.00  0.00            
ATOM   1914  C   TYR   133      96.409  85.729  38.851  1.00  0.00            
ATOM   1915  O   TYR   133      95.394  85.819  39.463  1.00  0.00            
ATOM   1916  N   GLN   134      97.433  84.967  39.121  1.00  0.00            
ATOM   1917  H   GLN   134      98.238  84.946  38.510  1.00  0.00            
ATOM   1918  CA  GLN   134      97.704  84.224  40.347  1.00  0.00            
ATOM   1919  HA  GLN   134      96.992  83.399  40.374  1.00  0.00            
ATOM   1920  CB  GLN   134      99.079  83.543  40.290  1.00  0.00            
ATOM   1921  HB1 GLN   134      99.316  83.296  41.324  1.00  0.00            
ATOM   1922  HB2 GLN   134      99.866  84.179  39.884  1.00  0.00            
ATOM   1923  CG  GLN   134      98.832  82.278  39.380  1.00  0.00            
ATOM   1924  HG1 GLN   134      98.527  82.540  38.367  1.00  0.00            
ATOM   1925  HG2 GLN   134      98.051  81.642  39.799  1.00  0.00            
ATOM   1926  CD  GLN   134      99.988  81.312  39.345  1.00  0.00            
ATOM   1927  OE1 GLN   134     101.026  81.514  39.885  1.00  0.00            
ATOM   1928  NE2 GLN   134      99.903  80.096  38.771  1.00  0.00            
ATOM   1929 HE21 GLN   134      98.980  79.778  38.512  1.00  0.00            
ATOM   1930 HE22 GLN   134     100.582  79.421  39.091  1.00  0.00            
ATOM   1931  C   GLN   134      97.523  85.141  41.558  1.00  0.00            
ATOM   1932  O   GLN   134      98.146  86.166  41.729  1.00  0.00            
ATOM   1933  N   ASP   135      96.613  84.766  42.489  1.00  0.00            
ATOM   1934  H   ASP   135      96.077  83.930  42.305  1.00  0.00            
ATOM   1935  CA  ASP   135      96.538  85.238  43.838  1.00  0.00            
ATOM   1936  HA  ASP   135      95.631  84.792  44.247  1.00  0.00            
ATOM   1937  CB  ASP   135      97.741  84.672  44.702  1.00  0.00            
ATOM   1938  HB1 ASP   135      97.557  84.973  45.734  1.00  0.00            
ATOM   1939  HB2 ASP   135      98.733  85.029  44.427  1.00  0.00            
ATOM   1940  CG  ASP   135      97.912  83.155  44.735  1.00  0.00            
ATOM   1941  OD1 ASP   135      97.390  82.450  43.916  1.00  0.00            
ATOM   1942  OD2 ASP   135      98.557  82.637  45.655  1.00  0.00            
ATOM   1943  C   ASP   135      96.232  86.733  43.964  1.00  0.00            
ATOM   1944  O   ASP   135      96.062  87.106  45.149  1.00  0.00            
ATOM   1945  N   TYR   136      95.818  87.473  42.932  1.00  0.00            
ATOM   1946  H   TYR   136      95.706  87.036  42.029  1.00  0.00            
ATOM   1947  CA  TYR   136      95.540  88.916  42.974  1.00  0.00            
ATOM   1948  HA  TYR   136      95.090  89.035  43.960  1.00  0.00            
ATOM   1949  CB  TYR   136      96.836  89.743  42.853  1.00  0.00            
ATOM   1950  HB1 TYR   136      96.656  90.794  42.625  1.00  0.00            
ATOM   1951  HB2 TYR   136      97.371  89.481  41.938  1.00  0.00            
ATOM   1952  CG  TYR   136      97.706  89.644  44.091  1.00  0.00            
ATOM   1953  CD1 TYR   136      98.754  88.760  44.238  1.00  0.00            
ATOM   1954  HD1 TYR   136      98.978  88.123  43.395  1.00  0.00            
ATOM   1955  CE1 TYR   136      99.448  88.596  45.450  1.00  0.00            
ATOM   1956  HE1 TYR   136     100.224  87.849  45.530  1.00  0.00            
ATOM   1957  CZ  TYR   136      99.090  89.369  46.563  1.00  0.00            
ATOM   1958  OH  TYR   136      99.816  89.239  47.703  1.00  0.00            
ATOM   1959  HH  TYR   136      99.489  89.863  48.354  1.00  0.00            
ATOM   1960  CE2 TYR   136      98.058  90.327  46.415  1.00  0.00            
ATOM   1961  HE2 TYR   136      97.833  90.925  47.286  1.00  0.00            
ATOM   1962  CD2 TYR   136      97.348  90.398  45.195  1.00  0.00            
ATOM   1963  HD2 TYR   136      96.615  91.170  45.017  1.00  0.00            
ATOM   1964  C   TYR   136      94.491  89.276  41.919  1.00  0.00            
ATOM   1965  O   TYR   136      94.813  89.386  40.727  1.00  0.00            
ATOM   1966  N   GLU   137      93.216  89.352  42.365  1.00  0.00            
ATOM   1967  H   GLU   137      93.079  89.091  43.332  1.00  0.00            
ATOM   1968  CA  GLU   137      92.097  89.809  41.595  1.00  0.00            
ATOM   1969  HA  GLU   137      92.529  89.764  40.595  1.00  0.00            
ATOM   1970  CB  GLU   137      90.828  88.913  41.644  1.00  0.00            
ATOM   1971  HB1 GLU   137      89.975  89.427  41.198  1.00  0.00            
ATOM   1972  HB2 GLU   137      90.515  88.889  42.687  1.00  0.00            
ATOM   1973  CG  GLU   137      91.154  87.534  41.078  1.00  0.00            
ATOM   1974  HG1 GLU   137      91.677  86.971  41.851  1.00  0.00            
ATOM   1975  HG2 GLU   137      91.848  87.449  40.242  1.00  0.00            
ATOM   1976  CD  GLU   137      89.843  86.725  40.600  1.00  0.00            
ATOM   1977  OE1 GLU   137      89.899  85.504  40.338  1.00  0.00            
ATOM   1978  OE2 GLU   137      88.800  87.369  40.328  1.00  0.00            
ATOM   1979  C   GLU   137      91.757  91.261  41.927  1.00  0.00            
ATOM   1980  O   GLU   137      91.645  91.659  43.057  1.00  0.00            
ATOM   1981  N   PRO   138      91.414  92.126  40.905  1.00  0.00            
ATOM   1982  CD  PRO   138      91.549  91.733  39.519  1.00  0.00            
ATOM   1983  HD1 PRO   138      90.807  91.002  39.197  1.00  0.00            
ATOM   1984  HD2 PRO   138      92.527  91.297  39.315  1.00  0.00            
ATOM   1985  CG  PRO   138      91.375  92.943  38.624  1.00  0.00            
ATOM   1986  HG1 PRO   138      90.896  92.588  37.710  1.00  0.00            
ATOM   1987  HG2 PRO   138      92.355  93.388  38.446  1.00  0.00            
ATOM   1988  CB  PRO   138      90.570  93.891  39.465  1.00  0.00            
ATOM   1989  HB1 PRO   138      89.494  93.728  39.415  1.00  0.00            
ATOM   1990  HB2 PRO   138      90.716  94.947  39.238  1.00  0.00            
ATOM   1991  CA  PRO   138      91.001  93.476  40.876  1.00  0.00            
ATOM   1992  HA  PRO   138      91.894  94.050  41.127  1.00  0.00            
ATOM   1993  C   PRO   138      89.890  93.692  41.884  1.00  0.00            
ATOM   1994  O   PRO   138      88.927  92.948  42.005  1.00  0.00            
ATOM   1995  N   GLU   139      89.998  94.775  42.598  1.00  0.00            
ATOM   1996  H   GLU   139      90.691  95.454  42.319  1.00  0.00            
ATOM   1997  CA  GLU   139      88.880  95.354  43.386  1.00  0.00            
ATOM   1998  HA  GLU   139      88.331  94.557  43.887  1.00  0.00            
ATOM   1999  CB  GLU   139      89.340  96.236  44.491  1.00  0.00            
ATOM   2000  HB1 GLU   139      88.442  96.468  45.063  1.00  0.00            
ATOM   2001  HB2 GLU   139      89.767  97.081  43.950  1.00  0.00            
ATOM   2002  CG  GLU   139      90.389  95.615  45.412  1.00  0.00            
ATOM   2003  HG1 GLU   139      91.279  95.478  44.800  1.00  0.00            
ATOM   2004  HG2 GLU   139      90.111  94.677  45.893  1.00  0.00            
ATOM   2005  CD  GLU   139      90.710  96.622  46.543  1.00  0.00            
ATOM   2006  OE1 GLU   139      89.877  96.731  47.518  1.00  0.00            
ATOM   2007  OE2 GLU   139      91.825  97.174  46.513  1.00  0.00            
ATOM   2008  C   GLU   139      87.769  96.048  42.493  1.00  0.00            
ATOM   2009  O   GLU   139      88.043  96.454  41.350  1.00  0.00            
ATOM   2010  N   ALA   140      86.622  96.109  43.016  1.00  0.00            
ATOM   2011  H   ALA   140      86.396  95.536  43.816  1.00  0.00            
ATOM   2012  CA  ALA   140      85.389  96.662  42.526  1.00  0.00            
ATOM   2013  HA  ALA   140      85.101  95.973  41.733  1.00  0.00            
ATOM   2014  CB  ALA   140      84.407  96.533  43.675  1.00  0.00            
ATOM   2015  HB1 ALA   140      83.388  96.742  43.348  1.00  0.00            
ATOM   2016  HB2 ALA   140      84.163  95.513  43.971  1.00  0.00            
ATOM   2017  HB3 ALA   140      84.472  97.194  44.539  1.00  0.00            
ATOM   2018  C   ALA   140      85.499  98.100  42.008  1.00  0.00            
ATOM   2019  OC1 ALA   140      85.943  98.966  42.825  1.00  0.00            
ATOM   2020  OC2 ALA   140      85.036  98.320  40.914  1.00  0.00            
TER
ENDMDL
