# Supplementary material for: Impact of Phosphorylation on the Physiological Form of Human alpha-Synuclein in Aqueous Solution
Source: J Chem Inf Model. 2024 Oct 28;64(21):8215–26. doi: 10.1021/acs.jcim.4c01172 (PMC11558680; doi:10.1021/acs.jcim.4c01172)
Supplement: Supplementary file 2 — ci4c01172_si_003.zip [file ci4c01172_si_003.zip › AS/AS_7.pdb]

REMARK    GENERATED BY TRJCONV
TITLE     MDANALYSIS FRAME 0: Created by PDBWriter in water
REMARK    THIS IS A SIMULATION BOX
CRYST1  137.439  137.439  140.577  60.74  60.74  90.00 P 1           1
MODEL        1
ATOM      1  CH3 ACE     0     126.196 138.305  44.540  1.00  0.00            
ATOM      2 HH31 ACE     0     125.677 138.024  45.456  1.00  0.00            
ATOM      3 HH32 ACE     0     126.989 139.029  44.726  1.00  0.00            
ATOM      4 HH33 ACE     0     125.437 138.785  43.922  1.00  0.00            
ATOM      5  C   ACE     0     126.769 137.068  43.839  1.00  0.00            
ATOM      6  O   ACE     0     126.775 136.035  44.473  1.00  0.00            
ATOM      7  N   MET     1     127.282 137.145  42.622  1.00  0.00            
ATOM      8  H   MET     1     127.188 138.038  42.160  1.00  0.00            
ATOM      9  CA  MET     1     128.160 136.044  42.039  1.00  0.00            
ATOM     10  HA  MET     1     127.504 135.176  41.981  1.00  0.00            
ATOM     11  CB  MET     1     128.833 136.419  40.724  1.00  0.00            
ATOM     12  HB1 MET     1     129.472 137.232  41.069  1.00  0.00            
ATOM     13  HB2 MET     1     128.069 136.735  40.014  1.00  0.00            
ATOM     14  CG  MET     1     129.686 135.360  40.071  1.00  0.00            
ATOM     15  HG1 MET     1     129.257 134.363  39.974  1.00  0.00            
ATOM     16  HG2 MET     1     130.616 135.321  40.639  1.00  0.00            
ATOM     17  SD  MET     1     130.167 135.963  38.406  1.00  0.00            
ATOM     18  CE  MET     1     131.171 134.499  37.886  1.00  0.00            
ATOM     19  HE1 MET     1     131.973 134.307  38.598  1.00  0.00            
ATOM     20  HE2 MET     1     130.545 133.606  37.899  1.00  0.00            
ATOM     21  HE3 MET     1     131.759 134.668  36.984  1.00  0.00            
ATOM     22  C   MET     1     129.279 135.523  43.041  1.00  0.00            
ATOM     23  O   MET     1     129.439 134.312  43.139  1.00  0.00            
ATOM     24  N   ASP     2     129.958 136.363  43.829  1.00  0.00            
ATOM     25  H   ASP     2     129.790 137.331  43.598  1.00  0.00            
ATOM     26  CA  ASP     2     131.152 135.827  44.498  1.00  0.00            
ATOM     27  HA  ASP     2     131.639 135.083  43.868  1.00  0.00            
ATOM     28  CB  ASP     2     132.339 136.840  44.742  1.00  0.00            
ATOM     29  HB1 ASP     2     133.245 136.278  44.969  1.00  0.00            
ATOM     30  HB2 ASP     2     132.068 137.427  45.619  1.00  0.00            
ATOM     31  CG  ASP     2     132.602 137.821  43.582  1.00  0.00            
ATOM     32  OD1 ASP     2     132.341 137.504  42.427  1.00  0.00            
ATOM     33  OD2 ASP     2     133.053 138.970  43.859  1.00  0.00            
ATOM     34  C   ASP     2     130.771 135.009  45.774  1.00  0.00            
ATOM     35  O   ASP     2     131.544 134.134  46.107  1.00  0.00            
ATOM     36  N   VAL     3     129.545 135.218  46.323  1.00  0.00            
ATOM     37  H   VAL     3     129.042 136.049  46.047  1.00  0.00            
ATOM     38  CA  VAL     3     128.952 134.436  47.432  1.00  0.00            
ATOM     39  HA  VAL     3     129.756 133.944  47.980  1.00  0.00            
ATOM     40  CB  VAL     3     128.127 135.212  48.468  1.00  0.00            
ATOM     41  HB  VAL     3     127.802 134.467  49.194  1.00  0.00            
ATOM     42  CG1 VAL     3     129.209 136.122  49.159  1.00  0.00            
ATOM     43 HG11 VAL     3     128.699 136.539  50.028  1.00  0.00            
ATOM     44 HG12 VAL     3     130.103 135.522  49.322  1.00  0.00            
ATOM     45 HG13 VAL     3     129.485 136.909  48.457  1.00  0.00            
ATOM     46  CG2 VAL     3     126.887 135.934  47.952  1.00  0.00            
ATOM     47 HG21 VAL     3     127.095 136.711  47.217  1.00  0.00            
ATOM     48 HG22 VAL     3     126.197 135.207  47.524  1.00  0.00            
ATOM     49 HG23 VAL     3     126.264 136.159  48.818  1.00  0.00            
ATOM     50  C   VAL     3     128.093 133.303  46.876  1.00  0.00            
ATOM     51  O   VAL     3     127.890 132.345  47.641  1.00  0.00            
ATOM     52  N   PHE     4     127.631 133.393  45.613  1.00  0.00            
ATOM     53  H   PHE     4     127.551 134.284  45.144  1.00  0.00            
ATOM     54  CA  PHE     4     127.221 132.213  44.812  1.00  0.00            
ATOM     55  HA  PHE     4     126.426 131.702  45.356  1.00  0.00            
ATOM     56  CB  PHE     4     126.524 132.734  43.603  1.00  0.00            
ATOM     57  HB1 PHE     4     127.309 133.269  43.069  1.00  0.00            
ATOM     58  HB2 PHE     4     125.698 133.374  43.915  1.00  0.00            
ATOM     59  CG  PHE     4     125.853 131.672  42.759  1.00  0.00            
ATOM     60  CD1 PHE     4     126.440 131.330  41.481  1.00  0.00            
ATOM     61  HD1 PHE     4     127.345 131.805  41.134  1.00  0.00            
ATOM     62  CE1 PHE     4     125.834 130.304  40.665  1.00  0.00            
ATOM     63  HE1 PHE     4     126.325 130.025  39.745  1.00  0.00            
ATOM     64  CZ  PHE     4     124.588 129.808  41.095  1.00  0.00            
ATOM     65  HZ  PHE     4     124.127 129.143  40.379  1.00  0.00            
ATOM     66  CE2 PHE     4     123.957 130.213  42.322  1.00  0.00            
ATOM     67  HE2 PHE     4     123.102 129.671  42.699  1.00  0.00            
ATOM     68  CD2 PHE     4     124.573 131.121  43.220  1.00  0.00            
ATOM     69  HD2 PHE     4     124.123 131.397  44.162  1.00  0.00            
ATOM     70  C   PHE     4     128.358 131.230  44.610  1.00  0.00            
ATOM     71  O   PHE     4     128.238 130.073  45.019  1.00  0.00            
ATOM     72  N   MET     5     129.416 131.681  43.936  1.00  0.00            
ATOM     73  H   MET     5     129.440 132.628  43.588  1.00  0.00            
ATOM     74  CA  MET     5     130.659 130.869  43.749  1.00  0.00            
ATOM     75  HA  MET     5     130.427 130.033  43.089  1.00  0.00            
ATOM     76  CB  MET     5     131.740 131.599  42.991  1.00  0.00            
ATOM     77  HB1 MET     5     132.661 131.017  42.967  1.00  0.00            
ATOM     78  HB2 MET     5     131.908 132.520  43.551  1.00  0.00            
ATOM     79  CG  MET     5     131.302 131.870  41.601  1.00  0.00            
ATOM     80  HG1 MET     5     132.127 132.359  41.082  1.00  0.00            
ATOM     81  HG2 MET     5     130.390 132.467  41.588  1.00  0.00            
ATOM     82  SD  MET     5     130.795 130.324  40.793  1.00  0.00            
ATOM     83  CE  MET     5     130.157 131.060  39.363  1.00  0.00            
ATOM     84  HE1 MET     5     130.994 131.529  38.846  1.00  0.00            
ATOM     85  HE2 MET     5     129.743 130.336  38.662  1.00  0.00            
ATOM     86  HE3 MET     5     129.463 131.845  39.663  1.00  0.00            
ATOM     87  C   MET     5     131.266 130.288  45.053  1.00  0.00            
ATOM     88  O   MET     5     131.696 129.123  45.010  1.00  0.00            
ATOM     89  N   LYS     6     131.303 131.091  46.132  1.00  0.00            
ATOM     90  H   LYS     6     131.119 132.072  45.979  1.00  0.00            
ATOM     91  CA  LYS     6     131.604 130.597  47.489  1.00  0.00            
ATOM     92  HA  LYS     6     132.679 130.444  47.578  1.00  0.00            
ATOM     93  CB  LYS     6     131.444 131.794  48.472  1.00  0.00            
ATOM     94  HB1 LYS     6     130.422 132.169  48.514  1.00  0.00            
ATOM     95  HB2 LYS     6     131.947 132.708  48.158  1.00  0.00            
ATOM     96  CG  LYS     6     132.103 131.548  49.883  1.00  0.00            
ATOM     97  HG1 LYS     6     133.150 131.315  49.693  1.00  0.00            
ATOM     98  HG2 LYS     6     131.533 130.812  50.451  1.00  0.00            
ATOM     99  CD  LYS     6     132.015 132.830  50.649  1.00  0.00            
ATOM    100  HD1 LYS     6     130.975 133.120  50.797  1.00  0.00            
ATOM    101  HD2 LYS     6     132.478 133.628  50.070  1.00  0.00            
ATOM    102  CE  LYS     6     132.707 132.827  52.043  1.00  0.00            
ATOM    103  HE1 LYS     6     133.727 132.484  51.867  1.00  0.00            
ATOM    104  HE2 LYS     6     132.175 132.145  52.706  1.00  0.00            
ATOM    105  NZ  LYS     6     132.800 134.136  52.650  1.00  0.00            
ATOM    106  HZ1 LYS     6     133.663 134.376  53.116  1.00  0.00            
ATOM    107  HZ2 LYS     6     132.618 134.934  52.059  1.00  0.00            
ATOM    108  HZ3 LYS     6     132.005 134.138  53.273  1.00  0.00            
ATOM    109  C   LYS     6     130.862 129.346  47.894  1.00  0.00            
ATOM    110  O   LYS     6     131.467 128.319  48.114  1.00  0.00            
ATOM    111  N   GLY     7     129.545 129.401  47.827  1.00  0.00            
ATOM    112  H   GLY     7     129.121 130.226  47.427  1.00  0.00            
ATOM    113  CA  GLY     7     128.711 128.251  48.189  1.00  0.00            
ATOM    114  HA1 GLY     7     127.704 128.667  48.175  1.00  0.00            
ATOM    115  HA2 GLY     7     129.051 127.857  49.147  1.00  0.00            
ATOM    116  C   GLY     7     128.853 126.986  47.214  1.00  0.00            
ATOM    117  O   GLY     7     128.794 125.830  47.710  1.00  0.00            
ATOM    118  N   LEU     8     129.160 127.276  45.956  1.00  0.00            
ATOM    119  H   LEU     8     128.958 128.214  45.639  1.00  0.00            
ATOM    120  CA  LEU     8     129.432 126.209  44.951  1.00  0.00            
ATOM    121  HA  LEU     8     128.826 125.358  45.263  1.00  0.00            
ATOM    122  CB  LEU     8     129.083 126.820  43.554  1.00  0.00            
ATOM    123  HB1 LEU     8     129.432 126.095  42.818  1.00  0.00            
ATOM    124  HB2 LEU     8     129.705 127.693  43.356  1.00  0.00            
ATOM    125  CG  LEU     8     127.572 127.088  43.280  1.00  0.00            
ATOM    126  HG  LEU     8     127.139 127.791  43.993  1.00  0.00            
ATOM    127  CD1 LEU     8     127.351 127.748  41.933  1.00  0.00            
ATOM    128 HD11 LEU     8     127.995 127.357  41.145  1.00  0.00            
ATOM    129 HD12 LEU     8     126.316 127.648  41.607  1.00  0.00            
ATOM    130 HD13 LEU     8     127.634 128.800  41.949  1.00  0.00            
ATOM    131  CD2 LEU     8     126.769 125.723  43.439  1.00  0.00            
ATOM    132 HD21 LEU     8     127.009 125.366  44.441  1.00  0.00            
ATOM    133 HD22 LEU     8     125.691 125.859  43.364  1.00  0.00            
ATOM    134 HD23 LEU     8     127.006 125.002  42.656  1.00  0.00            
ATOM    135  C   LEU     8     130.838 125.528  44.932  1.00  0.00            
ATOM    136  O   LEU     8     130.963 124.480  44.253  1.00  0.00            
ATOM    137  N   SER     9     131.836 126.167  45.587  1.00  0.00            
ATOM    138  H   SER     9     131.667 127.106  45.917  1.00  0.00            
ATOM    139  CA  SER     9     133.193 125.714  45.507  1.00  0.00            
ATOM    140  HA  SER     9     133.284 124.769  44.972  1.00  0.00            
ATOM    141  CB  SER     9     134.080 126.752  44.807  1.00  0.00            
ATOM    142  HB1 SER     9     133.609 126.904  43.837  1.00  0.00            
ATOM    143  HB2 SER     9     135.038 126.253  44.661  1.00  0.00            
ATOM    144  OG  SER     9     134.281 128.012  45.461  1.00  0.00            
ATOM    145  HG  SER     9     133.474 128.516  45.329  1.00  0.00            
ATOM    146  C   SER     9     133.878 125.394  46.864  1.00  0.00            
ATOM    147  O   SER     9     134.231 124.235  47.109  1.00  0.00            
ATOM    148  N   LYS    10     133.925 126.302  47.858  1.00  0.00            
ATOM    149  H   LYS    10     133.482 127.174  47.606  1.00  0.00            
ATOM    150  CA  LYS    10     134.629 126.274  49.128  1.00  0.00            
ATOM    151  HA  LYS    10     135.570 125.752  48.951  1.00  0.00            
ATOM    152  CB  LYS    10     135.013 127.684  49.586  1.00  0.00            
ATOM    153  HB1 LYS    10     135.673 127.676  50.453  1.00  0.00            
ATOM    154  HB2 LYS    10     134.070 128.196  49.775  1.00  0.00            
ATOM    155  CG  LYS    10     135.840 128.398  48.464  1.00  0.00            
ATOM    156  HG1 LYS    10     135.301 128.561  47.531  1.00  0.00            
ATOM    157  HG2 LYS    10     136.624 127.659  48.296  1.00  0.00            
ATOM    158  CD  LYS    10     136.412 129.708  48.851  1.00  0.00            
ATOM    159  HD1 LYS    10     137.078 129.506  49.690  1.00  0.00            
ATOM    160  HD2 LYS    10     135.581 130.370  49.095  1.00  0.00            
ATOM    161  CE  LYS    10     137.280 130.370  47.823  1.00  0.00            
ATOM    162  HE1 LYS    10     136.925 130.352  46.792  1.00  0.00            
ATOM    163  HE2 LYS    10     138.296 129.976  47.826  1.00  0.00            
ATOM    164  NZ  LYS    10     137.485 131.784  48.242  1.00  0.00            
ATOM    165  HZ1 LYS    10     136.542 132.038  48.499  1.00  0.00            
ATOM    166  HZ2 LYS    10     138.048 131.714  49.077  1.00  0.00            
ATOM    167  HZ3 LYS    10     137.961 132.401  47.598  1.00  0.00            
ATOM    168  C   LYS    10     134.027 125.209  50.086  1.00  0.00            
ATOM    169  O   LYS    10     132.827 125.208  50.384  1.00  0.00            
ATOM    170  N   ALA    11     134.866 124.366  50.660  1.00  0.00            
ATOM    171  H   ALA    11     135.832 124.415  50.366  1.00  0.00            
ATOM    172  CA  ALA    11     134.505 123.364  51.701  1.00  0.00            
ATOM    173  HA  ALA    11     133.925 122.575  51.223  1.00  0.00            
ATOM    174  CB  ALA    11     135.790 122.717  52.322  1.00  0.00            
ATOM    175  HB1 ALA    11     135.615 121.847  52.954  1.00  0.00            
ATOM    176  HB2 ALA    11     136.431 122.215  51.597  1.00  0.00            
ATOM    177  HB3 ALA    11     136.366 123.477  52.851  1.00  0.00            
ATOM    178  C   ALA    11     133.714 124.012  52.904  1.00  0.00            
ATOM    179  O   ALA    11     133.719 125.215  53.121  1.00  0.00            
ATOM    180  N   LYS    12     132.935 123.189  53.629  1.00  0.00            
ATOM    181  H   LYS    12     133.081 122.227  53.359  1.00  0.00            
ATOM    182  CA  LYS    12     132.107 123.558  54.752  1.00  0.00            
ATOM    183  HA  LYS    12     131.326 124.212  54.364  1.00  0.00            
ATOM    184  CB  LYS    12     131.406 122.330  55.352  1.00  0.00            
ATOM    185  HB1 LYS    12     131.154 122.617  56.373  1.00  0.00            
ATOM    186  HB2 LYS    12     132.071 121.473  55.459  1.00  0.00            
ATOM    187  CG  LYS    12     130.186 121.821  54.602  1.00  0.00            
ATOM    188  HG1 LYS    12     130.484 121.604  53.576  1.00  0.00            
ATOM    189  HG2 LYS    12     129.422 122.595  54.532  1.00  0.00            
ATOM    190  CD  LYS    12     129.406 120.666  55.323  1.00  0.00            
ATOM    191  HD1 LYS    12     128.672 120.967  56.071  1.00  0.00            
ATOM    192  HD2 LYS    12     130.163 120.067  55.830  1.00  0.00            
ATOM    193  CE  LYS    12     128.743 119.878  54.151  1.00  0.00            
ATOM    194  HE1 LYS    12     129.684 119.630  53.661  1.00  0.00            
ATOM    195  HE2 LYS    12     128.101 120.565  53.600  1.00  0.00            
ATOM    196  NZ  LYS    12     128.075 118.672  54.696  1.00  0.00            
ATOM    197  HZ1 LYS    12     127.789 118.044  53.959  1.00  0.00            
ATOM    198  HZ2 LYS    12     128.759 118.099  55.169  1.00  0.00            
ATOM    199  HZ3 LYS    12     127.358 118.958  55.348  1.00  0.00            
ATOM    200  C   LYS    12     132.937 124.268  55.841  1.00  0.00            
ATOM    201  O   LYS    12     133.986 123.649  56.140  1.00  0.00            
ATOM    202  N   GLU    13     132.613 125.527  56.196  1.00  0.00            
ATOM    203  H   GLU    13     131.906 126.048  55.696  1.00  0.00            
ATOM    204  CA  GLU    13     133.543 126.340  57.047  1.00  0.00            
ATOM    205  HA  GLU    13     134.547 126.226  56.638  1.00  0.00            
ATOM    206  CB  GLU    13     133.137 127.843  56.806  1.00  0.00            
ATOM    207  HB1 GLU    13     132.181 128.055  57.284  1.00  0.00            
ATOM    208  HB2 GLU    13     132.976 128.068  55.752  1.00  0.00            
ATOM    209  CG  GLU    13     134.150 128.811  57.455  1.00  0.00            
ATOM    210  HG1 GLU    13     135.171 128.458  57.311  1.00  0.00            
ATOM    211  HG2 GLU    13     133.952 128.856  58.526  1.00  0.00            
ATOM    212  CD  GLU    13     134.083 130.219  56.844  1.00  0.00            
ATOM    213  OE1 GLU    13     133.187 130.423  56.027  1.00  0.00            
ATOM    214  OE2 GLU    13     135.085 131.030  56.937  1.00  0.00            
ATOM    215  C   GLU    13     133.646 125.930  58.569  1.00  0.00            
ATOM    216  O   GLU    13     132.673 126.111  59.309  1.00  0.00            
ATOM    217  N   GLY    14     134.818 125.409  58.911  1.00  0.00            
ATOM    218  H   GLY    14     135.579 125.265  58.263  1.00  0.00            
ATOM    219  CA  GLY    14     135.061 124.982  60.308  1.00  0.00            
ATOM    220  HA1 GLY    14     134.293 124.298  60.670  1.00  0.00            
ATOM    221  HA2 GLY    14     135.027 125.918  60.864  1.00  0.00            
ATOM    222  C   GLY    14     136.403 124.269  60.448  1.00  0.00            
ATOM    223  O   GLY    14     136.803 123.527  59.555  1.00  0.00            
ATOM    224  N   VAL    15     136.788 124.110  61.737  1.00  0.00            
ATOM    225  H   VAL    15     136.312 124.696  62.409  1.00  0.00            
ATOM    226  CA  VAL    15     137.955 123.339  62.186  1.00  0.00            
ATOM    227  HA  VAL    15     138.830 123.745  61.680  1.00  0.00            
ATOM    228  CB  VAL    15     138.244 123.663  63.636  1.00  0.00            
ATOM    229  HB  VAL    15     139.057 122.999  63.931  1.00  0.00            
ATOM    230  CG1 VAL    15     138.772 125.090  63.928  1.00  0.00            
ATOM    231 HG11 VAL    15     139.032 125.226  64.977  1.00  0.00            
ATOM    232 HG12 VAL    15     139.622 125.208  63.255  1.00  0.00            
ATOM    233 HG13 VAL    15     137.895 125.700  63.712  1.00  0.00            
ATOM    234  CG2 VAL    15     137.156 123.380  64.563  1.00  0.00            
ATOM    235 HG21 VAL    15     136.408 124.166  64.455  1.00  0.00            
ATOM    236 HG22 VAL    15     136.639 122.458  64.298  1.00  0.00            
ATOM    237 HG23 VAL    15     137.500 123.400  65.597  1.00  0.00            
ATOM    238  C   VAL    15     138.064 121.845  61.834  1.00  0.00            
ATOM    239  O   VAL    15     139.205 121.349  61.777  1.00  0.00            
ATOM    240  N   VAL    16     136.975 121.126  61.688  1.00  0.00            
ATOM    241  H   VAL    16     136.113 121.451  62.101  1.00  0.00            
ATOM    242  CA  VAL    16     136.912 119.848  61.106  1.00  0.00            
ATOM    243  HA  VAL    16     137.507 119.121  61.659  1.00  0.00            
ATOM    244  CB  VAL    16     135.479 119.209  61.314  1.00  0.00            
ATOM    245  HB  VAL    16     134.937 119.578  62.185  1.00  0.00            
ATOM    246  CG1 VAL    16     134.648 119.686  60.114  1.00  0.00            
ATOM    247 HG11 VAL    16     133.610 119.386  60.255  1.00  0.00            
ATOM    248 HG12 VAL    16     134.816 120.757  60.000  1.00  0.00            
ATOM    249 HG13 VAL    16     135.009 119.218  59.198  1.00  0.00            
ATOM    250  CG2 VAL    16     135.608 117.673  61.507  1.00  0.00            
ATOM    251 HG21 VAL    16     134.619 117.216  61.503  1.00  0.00            
ATOM    252 HG22 VAL    16     136.149 117.266  60.652  1.00  0.00            
ATOM    253 HG23 VAL    16     136.057 117.291  62.424  1.00  0.00            
ATOM    254  C   VAL    16     137.398 119.723  59.724  1.00  0.00            
ATOM    255  O   VAL    16     137.937 118.675  59.373  1.00  0.00            
ATOM    256  N   ALA    17     137.284 120.718  58.863  1.00  0.00            
ATOM    257  H   ALA    17     136.781 121.557  59.117  1.00  0.00            
ATOM    258  CA  ALA    17     137.765 120.691  57.470  1.00  0.00            
ATOM    259  HA  ALA    17     137.644 119.637  57.219  1.00  0.00            
ATOM    260  CB  ALA    17     136.837 121.460  56.529  1.00  0.00            
ATOM    261  HB1 ALA    17     135.825 121.145  56.782  1.00  0.00            
ATOM    262  HB2 ALA    17     136.945 122.532  56.691  1.00  0.00            
ATOM    263  HB3 ALA    17     137.025 121.095  55.519  1.00  0.00            
ATOM    264  C   ALA    17     139.310 121.012  57.325  1.00  0.00            
ATOM    265  O   ALA    17     139.907 120.849  56.285  1.00  0.00            
ATOM    266  N   ALA    18     139.945 121.547  58.403  1.00  0.00            
ATOM    267  H   ALA    18     139.468 121.475  59.290  1.00  0.00            
ATOM    268  CA  ALA    18     141.381 121.930  58.563  1.00  0.00            
ATOM    269  HA  ALA    18     141.440 122.717  57.812  1.00  0.00            
ATOM    270  CB  ALA    18     141.644 122.558  59.974  1.00  0.00            
ATOM    271  HB1 ALA    18     142.714 122.657  60.154  1.00  0.00            
ATOM    272  HB2 ALA    18     141.046 123.466  60.059  1.00  0.00            
ATOM    273  HB3 ALA    18     141.294 121.763  60.633  1.00  0.00            
ATOM    274  C   ALA    18     142.296 120.715  58.277  1.00  0.00            
ATOM    275  O   ALA    18     142.230 119.724  58.995  1.00  0.00            
ATOM    276  N   ALA    19     143.106 120.844  57.245  1.00  0.00            
ATOM    277  H   ALA    19     143.046 121.777  56.863  1.00  0.00            
ATOM    278  CA  ALA    19     144.160 119.960  56.743  1.00  0.00            
ATOM    279  HA  ALA    19     143.456 119.148  56.561  1.00  0.00            
ATOM    280  CB  ALA    19     144.766 120.357  55.410  1.00  0.00            
ATOM    281  HB1 ALA    19     143.914 120.565  54.764  1.00  0.00            
ATOM    282  HB2 ALA    19     145.475 121.181  55.487  1.00  0.00            
ATOM    283  HB3 ALA    19     145.459 119.626  54.993  1.00  0.00            
ATOM    284  C   ALA    19     145.072 119.455  57.781  1.00  0.00            
ATOM    285  O   ALA    19     145.863 120.276  58.252  1.00  0.00            
ATOM    286  N   GLU    20     145.083 118.123  58.141  1.00  0.00            
ATOM    287  H   GLU    20     144.348 117.589  57.700  1.00  0.00            
ATOM    288  CA  GLU    20     145.615 117.697  59.435  1.00  0.00            
ATOM    289  HA  GLU    20     145.208 118.367  60.192  1.00  0.00            
ATOM    290  CB  GLU    20     145.350 116.129  59.742  1.00  0.00            
ATOM    291  HB1 GLU    20     144.260 116.131  59.772  1.00  0.00            
ATOM    292  HB2 GLU    20     145.643 115.892  60.765  1.00  0.00            
ATOM    293  CG  GLU    20     145.868 115.142  58.661  1.00  0.00            
ATOM    294  HG1 GLU    20     146.952 115.111  58.778  1.00  0.00            
ATOM    295  HG2 GLU    20     145.627 115.468  57.649  1.00  0.00            
ATOM    296  CD  GLU    20     145.254 113.690  58.940  1.00  0.00            
ATOM    297  OE1 GLU    20     144.747 112.948  58.039  1.00  0.00            
ATOM    298  OE2 GLU    20     145.392 113.350  60.105  1.00  0.00            
ATOM    299  C   GLU    20     147.060 117.940  59.710  1.00  0.00            
ATOM    300  O   GLU    20     147.335 118.198  60.889  1.00  0.00            
ATOM    301  N   LYS    21     147.999 117.895  58.751  1.00  0.00            
ATOM    302  H   LYS    21     147.691 117.632  57.825  1.00  0.00            
ATOM    303  CA  LYS    21     149.378 118.140  58.966  1.00  0.00            
ATOM    304  HA  LYS    21     149.698 117.614  59.865  1.00  0.00            
ATOM    305  CB  LYS    21     150.154 117.635  57.754  1.00  0.00            
ATOM    306  HB1 LYS    21     151.195 117.958  57.744  1.00  0.00            
ATOM    307  HB2 LYS    21     149.752 118.068  56.838  1.00  0.00            
ATOM    308  CG  LYS    21     150.114 116.073  57.656  1.00  0.00            
ATOM    309  HG1 LYS    21     149.123 115.694  57.409  1.00  0.00            
ATOM    310  HG2 LYS    21     150.353 115.677  58.643  1.00  0.00            
ATOM    311  CD  LYS    21     151.167 115.651  56.686  1.00  0.00            
ATOM    312  HD1 LYS    21     151.230 114.565  56.610  1.00  0.00            
ATOM    313  HD2 LYS    21     152.173 115.956  56.972  1.00  0.00            
ATOM    314  CE  LYS    21     150.777 116.257  55.340  1.00  0.00            
ATOM    315  HE1 LYS    21     151.053 117.307  55.441  1.00  0.00            
ATOM    316  HE2 LYS    21     149.716 116.083  55.164  1.00  0.00            
ATOM    317  NZ  LYS    21     151.434 115.410  54.327  1.00  0.00            
ATOM    318  HZ1 LYS    21     151.377 115.917  53.455  1.00  0.00            
ATOM    319  HZ2 LYS    21     152.392 115.234  54.594  1.00  0.00            
ATOM    320  HZ3 LYS    21     150.872 114.572  54.280  1.00  0.00            
ATOM    321  C   LYS    21     149.699 119.616  59.357  1.00  0.00            
ATOM    322  O   LYS    21     150.688 119.851  60.046  1.00  0.00            
ATOM    323  N   THR    22     148.802 120.615  59.056  1.00  0.00            
ATOM    324  H   THR    22     148.015 120.426  58.452  1.00  0.00            
ATOM    325  CA  THR    22     148.933 121.964  59.527  1.00  0.00            
ATOM    326  HA  THR    22     149.977 122.260  59.421  1.00  0.00            
ATOM    327  CB  THR    22     148.105 123.002  58.727  1.00  0.00            
ATOM    328  HB  THR    22     147.023 122.895  58.804  1.00  0.00            
ATOM    329  CG2 THR    22     148.405 124.434  59.068  1.00  0.00            
ATOM    330 HG21 THR    22     147.869 125.057  58.353  1.00  0.00            
ATOM    331 HG22 THR    22     148.064 124.686  60.073  1.00  0.00            
ATOM    332 HG23 THR    22     149.454 124.731  59.041  1.00  0.00            
ATOM    333  OG1 THR    22     148.473 122.851  57.385  1.00  0.00            
ATOM    334  HG1 THR    22     147.817 123.304  56.850  1.00  0.00            
ATOM    335  C   THR    22     148.706 122.025  61.039  1.00  0.00            
ATOM    336  O   THR    22     147.678 121.639  61.574  1.00  0.00            
ATOM    337  N   LYS    23     149.686 122.547  61.745  1.00  0.00            
ATOM    338  H   LYS    23     150.471 122.911  61.225  1.00  0.00            
ATOM    339  CA  LYS    23     149.637 122.796  63.199  1.00  0.00            
ATOM    340  HA  LYS    23     149.546 121.829  63.693  1.00  0.00            
ATOM    341  CB  LYS    23     150.979 123.397  63.621  1.00  0.00            
ATOM    342  HB1 LYS    23     151.175 124.247  62.968  1.00  0.00            
ATOM    343  HB2 LYS    23     151.744 122.643  63.439  1.00  0.00            
ATOM    344  CG  LYS    23     150.880 123.808  65.159  1.00  0.00            
ATOM    345  HG1 LYS    23     150.456 122.980  65.727  1.00  0.00            
ATOM    346  HG2 LYS    23     150.172 124.628  65.281  1.00  0.00            
ATOM    347  CD  LYS    23     152.281 124.089  65.569  1.00  0.00            
ATOM    348  HD1 LYS    23     152.466 125.067  65.125  1.00  0.00            
ATOM    349  HD2 LYS    23     153.086 123.442  65.221  1.00  0.00            
ATOM    350  CE  LYS    23     152.360 123.979  67.049  1.00  0.00            
ATOM    351  HE1 LYS    23     152.387 122.931  67.345  1.00  0.00            
ATOM    352  HE2 LYS    23     151.438 124.420  67.428  1.00  0.00            
ATOM    353  NZ  LYS    23     153.460 124.688  67.571  1.00  0.00            
ATOM    354  HZ1 LYS    23     153.694 124.485  68.532  1.00  0.00            
ATOM    355  HZ2 LYS    23     154.294 124.382  67.090  1.00  0.00            
ATOM    356  HZ3 LYS    23     153.338 125.668  67.363  1.00  0.00            
ATOM    357  C   LYS    23     148.411 123.639  63.520  1.00  0.00            
ATOM    358  O   LYS    23     148.239 124.678  63.048  1.00  0.00            
ATOM    359  N   GLN    24     147.609 123.182  64.433  1.00  0.00            
ATOM    360  H   GLN    24     147.748 122.258  64.817  1.00  0.00            
ATOM    361  CA  GLN    24     146.498 123.993  65.000  1.00  0.00            
ATOM    362  HA  GLN    24     146.350 124.763  64.243  1.00  0.00            
ATOM    363  CB  GLN    24     145.156 123.284  65.191  1.00  0.00            
ATOM    364  HB1 GLN    24     144.431 123.915  65.705  1.00  0.00            
ATOM    365  HB2 GLN    24     145.308 122.417  65.833  1.00  0.00            
ATOM    366  CG  GLN    24     144.486 122.738  63.894  1.00  0.00            
ATOM    367  HG1 GLN    24     145.123 122.050  63.338  1.00  0.00            
ATOM    368  HG2 GLN    24     144.312 123.484  63.118  1.00  0.00            
ATOM    369  CD  GLN    24     143.094 122.206  64.201  1.00  0.00            
ATOM    370  OE1 GLN    24     142.932 121.412  65.134  1.00  0.00            
ATOM    371  NE2 GLN    24     142.059 122.395  63.426  1.00  0.00            
ATOM    372 HE21 GLN    24     142.017 123.130  62.734  1.00  0.00            
ATOM    373 HE22 GLN    24     141.126 122.084  63.656  1.00  0.00            
ATOM    374  C   GLN    24     146.929 124.798  66.297  1.00  0.00            
ATOM    375  O   GLN    24     147.808 124.484  67.094  1.00  0.00            
ATOM    376  N   GLY    25     146.241 125.939  66.490  1.00  0.00            
ATOM    377  H   GLY    25     145.637 126.349  65.792  1.00  0.00            
ATOM    378  CA  GLY    25     146.132 126.576  67.808  1.00  0.00            
ATOM    379  HA1 GLY    25     145.923 127.645  67.754  1.00  0.00            
ATOM    380  HA2 GLY    25     147.098 126.449  68.294  1.00  0.00            
ATOM    381  C   GLY    25     145.210 125.839  68.767  1.00  0.00            
ATOM    382  O   GLY    25     144.342 125.095  68.389  1.00  0.00            
ATOM    383  N   VAL    26     145.436 126.012  70.059  1.00  0.00            
ATOM    384  H   VAL    26     146.208 126.606  70.327  1.00  0.00            
ATOM    385  CA  VAL    26     144.741 125.328  71.198  1.00  0.00            
ATOM    386  HA  VAL    26     145.011 124.278  71.083  1.00  0.00            
ATOM    387  CB  VAL    26     145.304 125.797  72.529  1.00  0.00            
ATOM    388  HB  VAL    26     144.624 125.335  73.245  1.00  0.00            
ATOM    389  CG1 VAL    26     146.629 125.202  72.745  1.00  0.00            
ATOM    390 HG11 VAL    26     146.554 124.143  72.496  1.00  0.00            
ATOM    391 HG12 VAL    26     147.414 125.671  72.153  1.00  0.00            
ATOM    392 HG13 VAL    26     146.948 125.295  73.783  1.00  0.00            
ATOM    393  CG2 VAL    26     145.315 127.313  72.881  1.00  0.00            
ATOM    394 HG21 VAL    26     145.795 127.764  72.013  1.00  0.00            
ATOM    395 HG22 VAL    26     144.259 127.546  73.011  1.00  0.00            
ATOM    396 HG23 VAL    26     145.888 127.525  73.784  1.00  0.00            
ATOM    397  C   VAL    26     143.223 125.370  71.129  1.00  0.00            
ATOM    398  O   VAL    26     142.685 124.251  71.217  1.00  0.00            
ATOM    399  N   ALA    27     142.620 126.517  70.803  1.00  0.00            
ATOM    400  H   ALA    27     143.190 127.351  70.785  1.00  0.00            
ATOM    401  CA  ALA    27     141.139 126.688  70.556  1.00  0.00            
ATOM    402  HA  ALA    27     140.649 126.225  71.412  1.00  0.00            
ATOM    403  CB  ALA    27     140.794 128.182  70.572  1.00  0.00            
ATOM    404  HB1 ALA    27     141.330 128.671  71.385  1.00  0.00            
ATOM    405  HB2 ALA    27     141.210 128.723  69.723  1.00  0.00            
ATOM    406  HB3 ALA    27     139.708 128.272  70.600  1.00  0.00            
ATOM    407  C   ALA    27     140.524 125.941  69.364  1.00  0.00            
ATOM    408  O   ALA    27     139.492 125.385  69.473  1.00  0.00            
ATOM    409  N   GLU    28     141.286 125.874  68.232  1.00  0.00            
ATOM    410  H   GLU    28     142.177 126.350  68.226  1.00  0.00            
ATOM    411  CA  GLU    28     140.900 125.239  66.996  1.00  0.00            
ATOM    412  HA  GLU    28     139.927 125.621  66.688  1.00  0.00            
ATOM    413  CB  GLU    28     141.724 125.829  65.840  1.00  0.00            
ATOM    414  HB1 GLU    28     141.600 125.210  64.951  1.00  0.00            
ATOM    415  HB2 GLU    28     142.798 125.956  65.971  1.00  0.00            
ATOM    416  CG  GLU    28     141.159 127.225  65.404  1.00  0.00            
ATOM    417  HG1 GLU    28     141.234 127.924  66.237  1.00  0.00            
ATOM    418  HG2 GLU    28     140.121 127.100  65.097  1.00  0.00            
ATOM    419  CD  GLU    28     141.746 127.697  64.124  1.00  0.00            
ATOM    420  OE1 GLU    28     141.572 128.896  63.739  1.00  0.00            
ATOM    421  OE2 GLU    28     142.421 126.897  63.418  1.00  0.00            
ATOM    422  C   GLU    28     140.893 123.724  67.144  1.00  0.00            
ATOM    423  O   GLU    28     139.845 123.089  66.967  1.00  0.00            
ATOM    424  N   ALA    29     141.991 123.213  67.720  1.00  0.00            
ATOM    425  H   ALA    29     142.800 123.804  67.584  1.00  0.00            
ATOM    426  CA  ALA    29     142.196 121.813  68.225  1.00  0.00            
ATOM    427  HA  ALA    29     142.147 121.232  67.304  1.00  0.00            
ATOM    428  CB  ALA    29     143.628 121.619  68.835  1.00  0.00            
ATOM    429  HB1 ALA    29     143.807 120.609  69.204  1.00  0.00            
ATOM    430  HB2 ALA    29     144.339 121.772  68.023  1.00  0.00            
ATOM    431  HB3 ALA    29     143.793 122.426  69.549  1.00  0.00            
ATOM    432  C   ALA    29     141.083 121.338  69.120  1.00  0.00            
ATOM    433  O   ALA    29     140.386 120.384  68.758  1.00  0.00            
ATOM    434  N   ALA    30     140.803 122.017  70.299  1.00  0.00            
ATOM    435  H   ALA    30     141.454 122.766  70.486  1.00  0.00            
ATOM    436  CA  ALA    30     139.711 121.697  71.248  1.00  0.00            
ATOM    437  HA  ALA    30     139.886 120.701  71.656  1.00  0.00            
ATOM    438  CB  ALA    30     139.845 122.752  72.328  1.00  0.00            
ATOM    439  HB1 ALA    30     139.807 123.759  71.912  1.00  0.00            
ATOM    440  HB2 ALA    30     139.056 122.734  73.080  1.00  0.00            
ATOM    441  HB3 ALA    30     140.827 122.593  72.773  1.00  0.00            
ATOM    442  C   ALA    30     138.364 121.624  70.468  1.00  0.00            
ATOM    443  O   ALA    30     137.444 120.929  70.806  1.00  0.00            
ATOM    444  N   GLY    31     138.186 122.519  69.544  1.00  0.00            
ATOM    445  H   GLY    31     138.857 123.239  69.319  1.00  0.00            
ATOM    446  CA  GLY    31     136.950 122.613  68.754  1.00  0.00            
ATOM    447  HA1 GLY    31     137.063 123.426  68.037  1.00  0.00            
ATOM    448  HA2 GLY    31     136.192 122.772  69.521  1.00  0.00            
ATOM    449  C   GLY    31     136.661 121.386  67.887  1.00  0.00            
ATOM    450  O   GLY    31     135.630 120.751  68.118  1.00  0.00            
ATOM    451  N   LYS    32     137.436 121.077  66.895  1.00  0.00            
ATOM    452  H   LYS    32     138.225 121.668  66.681  1.00  0.00            
ATOM    453  CA  LYS    32     137.283 119.853  66.115  1.00  0.00            
ATOM    454  HA  LYS    32     136.316 119.943  65.620  1.00  0.00            
ATOM    455  CB  LYS    32     138.228 119.815  64.883  1.00  0.00            
ATOM    456  HB1 LYS    32     138.340 120.801  64.434  1.00  0.00            
ATOM    457  HB2 LYS    32     137.763 119.198  64.115  1.00  0.00            
ATOM    458  CG  LYS    32     139.647 119.286  65.192  1.00  0.00            
ATOM    459  HG1 LYS    32     139.498 118.482  65.913  1.00  0.00            
ATOM    460  HG2 LYS    32     140.240 120.078  65.647  1.00  0.00            
ATOM    461  CD  LYS    32     140.449 118.858  63.974  1.00  0.00            
ATOM    462  HD1 LYS    32     140.626 119.732  63.347  1.00  0.00            
ATOM    463  HD2 LYS    32     140.078 117.971  63.462  1.00  0.00            
ATOM    464  CE  LYS    32     141.804 118.382  64.477  1.00  0.00            
ATOM    465  HE1 LYS    32     141.548 117.503  65.070  1.00  0.00            
ATOM    466  HE2 LYS    32     142.393 119.033  65.123  1.00  0.00            
ATOM    467  NZ  LYS    32     142.680 118.021  63.341  1.00  0.00            
ATOM    468  HZ1 LYS    32     142.900 118.791  62.725  1.00  0.00            
ATOM    469  HZ2 LYS    32     143.561 117.625  63.638  1.00  0.00            
ATOM    470  HZ3 LYS    32     142.166 117.344  62.795  1.00  0.00            
ATOM    471  C   LYS    32     137.278 118.505  66.958  1.00  0.00            
ATOM    472  O   LYS    32     136.513 117.579  66.649  1.00  0.00            
ATOM    473  N   THR    33     138.066 118.467  68.072  1.00  0.00            
ATOM    474  H   THR    33     138.586 119.272  68.389  1.00  0.00            
ATOM    475  CA  THR    33     137.909 117.354  69.061  1.00  0.00            
ATOM    476  HA  THR    33     137.728 116.496  68.414  1.00  0.00            
ATOM    477  CB  THR    33     139.203 116.982  69.819  1.00  0.00            
ATOM    478  HB  THR    33     139.073 116.177  70.542  1.00  0.00            
ATOM    479  CG2 THR    33     140.381 116.504  68.934  1.00  0.00            
ATOM    480 HG21 THR    33     140.026 115.637  68.376  1.00  0.00            
ATOM    481 HG22 THR    33     140.736 117.223  68.195  1.00  0.00            
ATOM    482 HG23 THR    33     141.191 116.115  69.551  1.00  0.00            
ATOM    483  OG1 THR    33     139.712 118.113  70.496  1.00  0.00            
ATOM    484  HG1 THR    33     139.929 118.795  69.856  1.00  0.00            
ATOM    485  C   THR    33     136.748 117.327  70.045  1.00  0.00            
ATOM    486  O   THR    33     136.546 116.303  70.711  1.00  0.00            
ATOM    487  N   LYS    34     135.925 118.371  70.020  1.00  0.00            
ATOM    488  H   LYS    34     136.075 119.102  69.339  1.00  0.00            
ATOM    489  CA  LYS    34     134.624 118.567  70.850  1.00  0.00            
ATOM    490  HA  LYS    34     134.355 119.612  70.697  1.00  0.00            
ATOM    491  CB  LYS    34     133.368 117.930  70.218  1.00  0.00            
ATOM    492  HB1 LYS    34     132.508 118.304  70.774  1.00  0.00            
ATOM    493  HB2 LYS    34     133.514 116.856  70.334  1.00  0.00            
ATOM    494  CG  LYS    34     133.308 118.289  68.691  1.00  0.00            
ATOM    495  HG1 LYS    34     134.180 117.871  68.188  1.00  0.00            
ATOM    496  HG2 LYS    34     133.395 119.374  68.625  1.00  0.00            
ATOM    497  CD  LYS    34     132.113 117.674  67.966  1.00  0.00            
ATOM    498  HD1 LYS    34     132.042 116.611  68.195  1.00  0.00            
ATOM    499  HD2 LYS    34     132.303 117.861  66.909  1.00  0.00            
ATOM    500  CE  LYS    34     130.785 118.284  68.316  1.00  0.00            
ATOM    501  HE1 LYS    34     130.815 119.340  68.049  1.00  0.00            
ATOM    502  HE2 LYS    34     130.579 118.183  69.382  1.00  0.00            
ATOM    503  NZ  LYS    34     129.704 117.788  67.494  1.00  0.00            
ATOM    504  HZ1 LYS    34     129.641 116.781  67.443  1.00  0.00            
ATOM    505  HZ2 LYS    34     128.810 118.100  67.845  1.00  0.00            
ATOM    506  HZ3 LYS    34     129.799 118.016  66.515  1.00  0.00            
ATOM    507  C   LYS    34     134.763 118.375  72.364  1.00  0.00            
ATOM    508  O   LYS    34     133.981 117.715  73.079  1.00  0.00            
ATOM    509  N   GLU    35     135.938 118.802  72.885  1.00  0.00            
ATOM    510  H   GLU    35     136.573 119.344  72.316  1.00  0.00            
ATOM    511  CA  GLU    35     136.376 118.655  74.267  1.00  0.00            
ATOM    512  HA  GLU    35     135.514 118.780  74.921  1.00  0.00            
ATOM    513  CB  GLU    35     137.084 117.269  74.447  1.00  0.00            
ATOM    514  HB1 GLU    35     136.414 116.511  74.040  1.00  0.00            
ATOM    515  HB2 GLU    35     137.165 116.987  75.496  1.00  0.00            
ATOM    516  CG  GLU    35     138.433 117.020  73.783  1.00  0.00            
ATOM    517  HG1 GLU    35     139.128 117.696  74.280  1.00  0.00            
ATOM    518  HG2 GLU    35     138.264 117.194  72.720  1.00  0.00            
ATOM    519  CD  GLU    35     138.874 115.515  73.896  1.00  0.00            
ATOM    520  OE1 GLU    35     138.476 114.953  74.954  1.00  0.00            
ATOM    521  OE2 GLU    35     139.628 115.012  73.003  1.00  0.00            
ATOM    522  C   GLU    35     137.438 119.624  74.870  1.00  0.00            
ATOM    523  O   GLU    35     138.304 120.123  74.153  1.00  0.00            
ATOM    524  N   GLY    36     137.420 119.677  76.206  1.00  0.00            
ATOM    525  H   GLY    36     136.676 119.291  76.770  1.00  0.00            
ATOM    526  CA  GLY    36     138.323 120.553  76.925  1.00  0.00            
ATOM    527  HA1 GLY    36     139.237 120.551  76.332  1.00  0.00            
ATOM    528  HA2 GLY    36     138.466 120.090  77.901  1.00  0.00            
ATOM    529  C   GLY    36     137.919 122.010  77.159  1.00  0.00            
ATOM    530  O   GLY    36     136.909 122.498  76.620  1.00  0.00            
ATOM    531  N   VAL    37     138.741 122.779  77.934  1.00  0.00            
ATOM    532  H   VAL    37     139.640 122.383  78.171  1.00  0.00            
ATOM    533  CA  VAL    37     138.492 124.096  78.462  1.00  0.00            
ATOM    534  HA  VAL    37     137.569 123.939  79.020  1.00  0.00            
ATOM    535  CB  VAL    37     139.600 124.484  79.509  1.00  0.00            
ATOM    536  HB  VAL    37     139.303 125.383  80.049  1.00  0.00            
ATOM    537  CG1 VAL    37     139.621 123.504  80.635  1.00  0.00            
ATOM    538 HG11 VAL    37     138.637 123.337  81.074  1.00  0.00            
ATOM    539 HG12 VAL    37     139.986 122.510  80.375  1.00  0.00            
ATOM    540 HG13 VAL    37     140.338 123.834  81.387  1.00  0.00            
ATOM    541  CG2 VAL    37     141.004 124.700  79.011  1.00  0.00            
ATOM    542 HG21 VAL    37     140.951 125.392  78.171  1.00  0.00            
ATOM    543 HG22 VAL    37     141.665 125.150  79.752  1.00  0.00            
ATOM    544 HG23 VAL    37     141.490 123.813  78.605  1.00  0.00            
ATOM    545  C   VAL    37     138.276 125.133  77.393  1.00  0.00            
ATOM    546  O   VAL    37     137.689 126.169  77.725  1.00  0.00            
ATOM    547  N   LEU    38     138.778 124.976  76.181  1.00  0.00            
ATOM    548  H   LEU    38     139.443 124.264  75.916  1.00  0.00            
ATOM    549  CA  LEU    38     138.487 125.893  75.096  1.00  0.00            
ATOM    550  HA  LEU    38     138.079 126.803  75.537  1.00  0.00            
ATOM    551  CB  LEU    38     139.783 126.389  74.443  1.00  0.00            
ATOM    552  HB1 LEU    38     139.560 127.123  73.668  1.00  0.00            
ATOM    553  HB2 LEU    38     140.058 125.502  73.873  1.00  0.00            
ATOM    554  CG  LEU    38     140.974 126.770  75.345  1.00  0.00            
ATOM    555  HG  LEU    38     141.369 125.898  75.868  1.00  0.00            
ATOM    556  CD1 LEU    38     142.126 127.233  74.435  1.00  0.00            
ATOM    557 HD11 LEU    38     142.615 126.379  73.968  1.00  0.00            
ATOM    558 HD12 LEU    38     141.825 127.927  73.649  1.00  0.00            
ATOM    559 HD13 LEU    38     142.922 127.637  75.060  1.00  0.00            
ATOM    560  CD2 LEU    38     140.769 127.751  76.427  1.00  0.00            
ATOM    561 HD21 LEU    38     140.111 127.256  77.141  1.00  0.00            
ATOM    562 HD22 LEU    38     141.696 128.098  76.884  1.00  0.00            
ATOM    563 HD23 LEU    38     140.240 128.634  76.068  1.00  0.00            
ATOM    564  C   LEU    38     137.448 125.448  74.008  1.00  0.00            
ATOM    565  O   LEU    38     137.237 126.105  72.957  1.00  0.00            
ATOM    566  N   TYR    39     136.759 124.322  74.222  1.00  0.00            
ATOM    567  H   TYR    39     137.013 123.693  74.970  1.00  0.00            
ATOM    568  CA  TYR    39     135.637 123.929  73.251  1.00  0.00            
ATOM    569  HA  TYR    39     135.973 124.136  72.235  1.00  0.00            
ATOM    570  CB  TYR    39     135.411 122.418  73.432  1.00  0.00            
ATOM    571  HB1 TYR    39     135.317 122.213  74.498  1.00  0.00            
ATOM    572  HB2 TYR    39     136.293 121.862  73.116  1.00  0.00            
ATOM    573  CG  TYR    39     134.269 121.794  72.660  1.00  0.00            
ATOM    574  CD1 TYR    39     134.242 121.992  71.249  1.00  0.00            
ATOM    575  HD1 TYR    39     135.028 122.522  70.732  1.00  0.00            
ATOM    576  CE1 TYR    39     132.982 121.830  70.581  1.00  0.00            
ATOM    577  HE1 TYR    39     132.867 121.977  69.517  1.00  0.00            
ATOM    578  CZ  TYR    39     132.002 121.156  71.292  1.00  0.00            
ATOM    579  OH  TYR    39     130.753 121.081  70.753  1.00  0.00            
ATOM    580  HH  TYR    39     130.806 121.550  69.918  1.00  0.00            
ATOM    581  CE2 TYR    39     132.164 120.798  72.642  1.00  0.00            
ATOM    582  HE2 TYR    39     131.342 120.296  73.132  1.00  0.00            
ATOM    583  CD2 TYR    39     133.284 121.104  73.373  1.00  0.00            
ATOM    584  HD2 TYR    39     133.383 120.934  74.435  1.00  0.00            
ATOM    585  C   TYR    39     134.373 124.736  73.658  1.00  0.00            
ATOM    586  O   TYR    39     134.009 124.895  74.848  1.00  0.00            
ATOM    587  N   VAL    40     133.574 124.942  72.649  1.00  0.00            
ATOM    588  H   VAL    40     133.794 124.603  71.724  1.00  0.00            
ATOM    589  CA  VAL    40     132.266 125.532  72.732  1.00  0.00            
ATOM    590  HA  VAL    40     131.944 125.585  73.772  1.00  0.00            
ATOM    591  CB  VAL    40     132.123 127.016  72.290  1.00  0.00            
ATOM    592  HB  VAL    40     131.967 127.013  71.212  1.00  0.00            
ATOM    593  CG1 VAL    40     130.854 127.613  72.902  1.00  0.00            
ATOM    594 HG11 VAL    40     130.023 127.295  72.272  1.00  0.00            
ATOM    595 HG12 VAL    40     130.689 127.374  73.953  1.00  0.00            
ATOM    596 HG13 VAL    40     130.725 128.690  72.795  1.00  0.00            
ATOM    597  CG2 VAL    40     133.313 127.952  72.562  1.00  0.00            
ATOM    598 HG21 VAL    40     133.096 129.015  72.457  1.00  0.00            
ATOM    599 HG22 VAL    40     133.740 127.686  73.529  1.00  0.00            
ATOM    600 HG23 VAL    40     134.075 127.786  71.801  1.00  0.00            
ATOM    601  C   VAL    40     131.258 124.537  72.085  1.00  0.00            
ATOM    602  O   VAL    40     131.113 124.628  70.853  1.00  0.00            
ATOM    603  N   GLY    41     130.412 123.967  72.912  1.00  0.00            
ATOM    604  H   GLY    41     130.620 124.209  73.870  1.00  0.00            
ATOM    605  CA  GLY    41     129.215 123.245  72.476  1.00  0.00            
ATOM    606  HA1 GLY    41     128.985 122.449  73.184  1.00  0.00            
ATOM    607  HA2 GLY    41     129.528 122.865  71.504  1.00  0.00            
ATOM    608  C   GLY    41     127.953 124.058  72.240  1.00  0.00            
ATOM    609  O   GLY    41     128.067 125.310  72.183  1.00  0.00            
ATOM    610  N   SER    42     126.808 123.488  72.050  1.00  0.00            
ATOM    611  H   SER    42     126.732 122.485  72.140  1.00  0.00            
ATOM    612  CA  SER    42     125.630 124.244  71.568  1.00  0.00            
ATOM    613  HA  SER    42     125.873 125.197  72.038  1.00  0.00            
ATOM    614  CB  SER    42     125.567 124.237  70.049  1.00  0.00            
ATOM    615  HB1 SER    42     126.512 124.563  69.613  1.00  0.00            
ATOM    616  HB2 SER    42     124.831 124.892  69.583  1.00  0.00            
ATOM    617  OG  SER    42     125.307 122.974  69.575  1.00  0.00            
ATOM    618  HG  SER    42     126.104 122.447  69.670  1.00  0.00            
ATOM    619  C   SER    42     124.254 123.825  72.275  1.00  0.00            
ATOM    620  O   SER    42     124.250 122.892  73.116  1.00  0.00            
ATOM    621  N   LYS    43     123.136 124.358  71.819  1.00  0.00            
ATOM    622  H   LYS    43     123.187 125.173  71.224  1.00  0.00            
ATOM    623  CA  LYS    43     121.757 123.945  72.218  1.00  0.00            
ATOM    624  HA  LYS    43     121.784 123.946  73.307  1.00  0.00            
ATOM    625  CB  LYS    43     120.628 124.955  71.735  1.00  0.00            
ATOM    626  HB1 LYS    43     120.548 125.008  70.650  1.00  0.00            
ATOM    627  HB2 LYS    43     120.854 125.978  72.035  1.00  0.00            
ATOM    628  CG  LYS    43     119.325 124.479  72.365  1.00  0.00            
ATOM    629  HG1 LYS    43     119.523 124.333  73.427  1.00  0.00            
ATOM    630  HG2 LYS    43     119.100 123.593  71.771  1.00  0.00            
ATOM    631  CD  LYS    43     118.199 125.536  72.461  1.00  0.00            
ATOM    632  HD1 LYS    43     118.001 126.048  71.520  1.00  0.00            
ATOM    633  HD2 LYS    43     118.452 126.250  73.246  1.00  0.00            
ATOM    634  CE  LYS    43     116.973 124.906  72.928  1.00  0.00            
ATOM    635  HE1 LYS    43     117.222 124.382  73.851  1.00  0.00            
ATOM    636  HE2 LYS    43     116.649 124.174  72.188  1.00  0.00            
ATOM    637  NZ  LYS    43     115.872 125.890  73.043  1.00  0.00            
ATOM    638  HZ1 LYS    43     115.052 125.544  73.520  1.00  0.00            
ATOM    639  HZ2 LYS    43     116.100 126.613  73.710  1.00  0.00            
ATOM    640  HZ3 LYS    43     115.617 126.233  72.128  1.00  0.00            
ATOM    641  C   LYS    43     121.537 122.510  71.860  1.00  0.00            
ATOM    642  O   LYS    43     121.677 122.136  70.663  1.00  0.00            
ATOM    643  N   THR    44     121.047 121.756  72.818  1.00  0.00            
ATOM    644  H   THR    44     121.060 122.183  73.734  1.00  0.00            
ATOM    645  CA  THR    44     120.599 120.391  72.748  1.00  0.00            
ATOM    646  HA  THR    44     121.339 119.739  72.284  1.00  0.00            
ATOM    647  CB  THR    44     120.390 119.646  74.133  1.00  0.00            
ATOM    648  HB  THR    44     121.183 119.998  74.793  1.00  0.00            
ATOM    649  CG2 THR    44     119.096 119.899  74.790  1.00  0.00            
ATOM    650 HG21 THR    44     118.383 119.184  74.380  1.00  0.00            
ATOM    651 HG22 THR    44     119.254 119.800  75.864  1.00  0.00            
ATOM    652 HG23 THR    44     118.744 120.918  74.629  1.00  0.00            
ATOM    653  OG1 THR    44     120.491 118.241  73.992  1.00  0.00            
ATOM    654  HG1 THR    44     120.101 117.962  74.824  1.00  0.00            
ATOM    655  C   THR    44     119.353 120.245  71.819  1.00  0.00            
ATOM    656  O   THR    44     118.393 121.049  71.783  1.00  0.00            
ATOM    657  N   LYS    45     119.252 119.152  71.043  1.00  0.00            
ATOM    658  H   LYS    45     119.959 118.431  71.060  1.00  0.00            
ATOM    659  CA  LYS    45     117.934 118.761  70.604  1.00  0.00            
ATOM    660  HA  LYS    45     117.307 119.641  70.462  1.00  0.00            
ATOM    661  CB  LYS    45     118.073 118.312  69.151  1.00  0.00            
ATOM    662  HB1 LYS    45     118.287 117.246  69.071  1.00  0.00            
ATOM    663  HB2 LYS    45     118.846 118.884  68.637  1.00  0.00            
ATOM    664  CG  LYS    45     116.775 118.515  68.440  1.00  0.00            
ATOM    665  HG1 LYS    45     116.440 119.526  68.674  1.00  0.00            
ATOM    666  HG2 LYS    45     116.088 117.830  68.937  1.00  0.00            
ATOM    667  CD  LYS    45     116.826 118.364  66.918  1.00  0.00            
ATOM    668  HD1 LYS    45     117.136 117.336  66.734  1.00  0.00            
ATOM    669  HD2 LYS    45     117.532 119.115  66.565  1.00  0.00            
ATOM    670  CE  LYS    45     115.469 118.550  66.287  1.00  0.00            
ATOM    671  HE1 LYS    45     115.181 119.563  66.571  1.00  0.00            
ATOM    672  HE2 LYS    45     114.739 117.795  66.579  1.00  0.00            
ATOM    673  NZ  LYS    45     115.540 118.460  64.848  1.00  0.00            
ATOM    674  HZ1 LYS    45     115.614 117.501  64.538  1.00  0.00            
ATOM    675  HZ2 LYS    45     114.642 118.785  64.520  1.00  0.00            
ATOM    676  HZ3 LYS    45     116.248 119.044  64.428  1.00  0.00            
ATOM    677  C   LYS    45     117.229 117.859  71.582  1.00  0.00            
ATOM    678  O   LYS    45     117.772 116.851  72.053  1.00  0.00            
ATOM    679  N   GLU    46     115.922 118.105  71.847  1.00  0.00            
ATOM    680  H   GLU    46     115.398 118.808  71.346  1.00  0.00            
ATOM    681  CA  GLU    46     115.018 117.253  72.607  1.00  0.00            
ATOM    682  HA  GLU    46     115.649 116.686  73.293  1.00  0.00            
ATOM    683  CB  GLU    46     114.080 118.077  73.460  1.00  0.00            
ATOM    684  HB1 GLU    46     113.323 117.381  73.821  1.00  0.00            
ATOM    685  HB2 GLU    46     113.555 118.811  72.849  1.00  0.00            
ATOM    686  CG  GLU    46     114.820 118.850  74.632  1.00  0.00            
ATOM    687  HG1 GLU    46     114.129 119.567  75.076  1.00  0.00            
ATOM    688  HG2 GLU    46     115.623 119.522  74.329  1.00  0.00            
ATOM    689  CD  GLU    46     115.206 117.842  75.791  1.00  0.00            
ATOM    690  OE1 GLU    46     114.654 118.002  76.918  1.00  0.00            
ATOM    691  OE2 GLU    46     116.153 117.038  75.603  1.00  0.00            
ATOM    692  C   GLU    46     114.381 116.160  71.778  1.00  0.00            
ATOM    693  O   GLU    46     113.995 116.381  70.612  1.00  0.00            
ATOM    694  N   GLY    47     114.196 115.015  72.390  1.00  0.00            
ATOM    695  H   GLY    47     114.436 115.017  73.371  1.00  0.00            
ATOM    696  CA  GLY    47     113.709 113.793  71.823  1.00  0.00            
ATOM    697  HA1 GLY    47     113.685 112.976  72.544  1.00  0.00            
ATOM    698  HA2 GLY    47     114.386 113.452  71.040  1.00  0.00            
ATOM    699  C   GLY    47     112.312 113.904  71.247  1.00  0.00            
ATOM    700  O   GLY    47     111.507 114.734  71.721  1.00  0.00            
ATOM    701  N   VAL    48     111.928 112.889  70.416  1.00  0.00            
ATOM    702  H   VAL    48     112.597 112.135  70.349  1.00  0.00            
ATOM    703  CA  VAL    48     110.596 112.746  69.800  1.00  0.00            
ATOM    704  HA  VAL    48     110.288 113.784  69.678  1.00  0.00            
ATOM    705  CB  VAL    48     110.640 112.187  68.361  1.00  0.00            
ATOM    706  HB  VAL    48     109.665 112.253  67.879  1.00  0.00            
ATOM    707  CG1 VAL    48     111.566 113.074  67.513  1.00  0.00            
ATOM    708 HG11 VAL    48     111.372 114.136  67.662  1.00  0.00            
ATOM    709 HG12 VAL    48     112.603 112.926  67.814  1.00  0.00            
ATOM    710 HG13 VAL    48     111.437 112.840  66.456  1.00  0.00            
ATOM    711  CG2 VAL    48     111.139 110.710  68.350  1.00  0.00            
ATOM    712 HG21 VAL    48     110.665 110.041  69.069  1.00  0.00            
ATOM    713 HG22 VAL    48     110.951 110.276  67.368  1.00  0.00            
ATOM    714 HG23 VAL    48     112.209 110.770  68.548  1.00  0.00            
ATOM    715  C   VAL    48     109.597 112.168  70.711  1.00  0.00            
ATOM    716  O   VAL    48     109.822 111.241  71.521  1.00  0.00            
ATOM    717  N   VAL    49     108.435 112.884  70.708  1.00  0.00            
ATOM    718  H   VAL    49     108.273 113.578  69.993  1.00  0.00            
ATOM    719  CA  VAL    49     107.365 112.641  71.736  1.00  0.00            
ATOM    720  HA  VAL    49     107.963 112.346  72.598  1.00  0.00            
ATOM    721  CB  VAL    49     106.589 113.870  72.180  1.00  0.00            
ATOM    722  HB  VAL    49     105.905 113.512  72.949  1.00  0.00            
ATOM    723  CG1 VAL    49     107.523 114.888  72.834  1.00  0.00            
ATOM    724 HG11 VAL    49     108.149 114.374  73.564  1.00  0.00            
ATOM    725 HG12 VAL    49     108.170 115.307  72.064  1.00  0.00            
ATOM    726 HG13 VAL    49     106.866 115.619  73.305  1.00  0.00            
ATOM    727  CG2 VAL    49     105.777 114.568  71.177  1.00  0.00            
ATOM    728 HG21 VAL    49     106.256 115.511  70.916  1.00  0.00            
ATOM    729 HG22 VAL    49     105.625 114.004  70.257  1.00  0.00            
ATOM    730 HG23 VAL    49     104.776 114.785  71.549  1.00  0.00            
ATOM    731  C   VAL    49     106.400 111.522  71.365  1.00  0.00            
ATOM    732  O   VAL    49     106.421 111.133  70.216  1.00  0.00            
ATOM    733  N   HIE    50     105.634 110.878  72.275  1.00  0.00            
ATOM    734  H   HIE    50     105.534 111.431  73.115  1.00  0.00            
ATOM    735  CA  HIE    50     104.778 109.708  72.108  1.00  0.00            
ATOM    736  HA  HIE    50     105.484 109.126  71.515  1.00  0.00            
ATOM    737  CB  HIE    50     104.527 109.119  73.426  1.00  0.00            
ATOM    738  HB1 HIE    50     105.392 108.789  74.002  1.00  0.00            
ATOM    739  HB2 HIE    50     103.959 108.190  73.379  1.00  0.00            
ATOM    740  CG  HIE    50     103.731 110.004  74.423  1.00  0.00            
ATOM    741  ND1 HIE    50     104.365 110.785  75.393  1.00  0.00            
ATOM    742  CE1 HIE    50     103.397 111.358  76.152  1.00  0.00            
ATOM    743  HE1 HIE    50     103.629 111.931  77.037  1.00  0.00            
ATOM    744  NE2 HIE    50     102.199 110.886  75.751  1.00  0.00            
ATOM    745  HE2 HIE    50     101.358 111.368  76.033  1.00  0.00            
ATOM    746  CD2 HIE    50     102.379 110.066  74.638  1.00  0.00            
ATOM    747  HD2 HIE    50     101.647 109.585  74.007  1.00  0.00            
ATOM    748  C   HIE    50     103.488 109.855  71.303  1.00  0.00            
ATOM    749  O   HIE    50     102.949 110.956  71.128  1.00  0.00            
ATOM    750  N   GLY    51     102.916 108.715  70.835  1.00  0.00            
ATOM    751  H   GLY    51     103.346 107.854  71.140  1.00  0.00            
ATOM    752  CA  GLY    51     101.674 108.775  70.008  1.00  0.00            
ATOM    753  HA1 GLY    51     101.277 109.788  70.069  1.00  0.00            
ATOM    754  HA2 GLY    51     100.936 108.133  70.488  1.00  0.00            
ATOM    755  C   GLY    51     101.765 108.454  68.497  1.00  0.00            
ATOM    756  O   GLY    51     102.809 108.618  67.886  1.00  0.00            
ATOM    757  N   VAL    52     100.706 107.973  67.877  1.00  0.00            
ATOM    758  H   VAL    52      99.914 107.788  68.476  1.00  0.00            
ATOM    759  CA  VAL    52     100.673 107.387  66.506  1.00  0.00            
ATOM    760  HA  VAL    52     101.520 106.709  66.405  1.00  0.00            
ATOM    761  CB  VAL    52      99.450 106.466  66.313  1.00  0.00            
ATOM    762  HB  VAL    52      99.478 106.054  65.305  1.00  0.00            
ATOM    763  CG1 VAL    52      99.408 105.282  67.229  1.00  0.00            
ATOM    764 HG11 VAL    52     100.400 104.838  67.318  1.00  0.00            
ATOM    765 HG12 VAL    52      99.127 105.564  68.244  1.00  0.00            
ATOM    766 HG13 VAL    52      98.731 104.479  66.936  1.00  0.00            
ATOM    767  CG2 VAL    52      98.059 107.107  66.426  1.00  0.00            
ATOM    768 HG21 VAL    52      97.923 107.816  65.610  1.00  0.00            
ATOM    769 HG22 VAL    52      97.416 106.259  66.193  1.00  0.00            
ATOM    770 HG23 VAL    52      97.861 107.511  67.419  1.00  0.00            
ATOM    771  C   VAL    52     100.753 108.436  65.390  1.00  0.00            
ATOM    772  O   VAL    52     101.187 108.092  64.300  1.00  0.00            
ATOM    773  N   ALA    53     100.372 109.675  65.594  1.00  0.00            
ATOM    774  H   ALA    53      99.921 109.956  66.452  1.00  0.00            
ATOM    775  CA  ALA    53     100.931 110.894  64.985  1.00  0.00            
ATOM    776  HA  ALA    53     100.563 110.967  63.962  1.00  0.00            
ATOM    777  CB  ALA    53     100.388 112.117  65.730  1.00  0.00            
ATOM    778  HB1 ALA    53     100.773 112.964  65.162  1.00  0.00            
ATOM    779  HB2 ALA    53      99.312 112.168  65.568  1.00  0.00            
ATOM    780  HB3 ALA    53     100.735 112.100  66.763  1.00  0.00            
ATOM    781  C   ALA    53     102.464 110.942  64.831  1.00  0.00            
ATOM    782  O   ALA    53     102.899 110.953  63.664  1.00  0.00            
ATOM    783  N   THR    54     103.211 110.750  65.911  1.00  0.00            
ATOM    784  H   THR    54     102.770 110.484  66.780  1.00  0.00            
ATOM    785  CA  THR    54     104.639 110.605  65.939  1.00  0.00            
ATOM    786  HA  THR    54     105.022 111.465  65.390  1.00  0.00            
ATOM    787  CB  THR    54     105.402 110.958  67.189  1.00  0.00            
ATOM    788  HB  THR    54     105.751 110.030  67.642  1.00  0.00            
ATOM    789  CG2 THR    54     106.739 111.690  66.896  1.00  0.00            
ATOM    790 HG21 THR    54     107.217 111.999  67.826  1.00  0.00            
ATOM    791 HG22 THR    54     107.441 110.997  66.432  1.00  0.00            
ATOM    792 HG23 THR    54     106.574 112.617  66.348  1.00  0.00            
ATOM    793  OG1 THR    54     104.723 111.629  68.172  1.00  0.00            
ATOM    794  HG1 THR    54     105.269 111.496  68.951  1.00  0.00            
ATOM    795  C   THR    54     105.175 109.368  65.228  1.00  0.00            
ATOM    796  O   THR    54     106.154 109.558  64.495  1.00  0.00            
ATOM    797  N   VAL    55     104.563 108.188  65.495  1.00  0.00            
ATOM    798  H   VAL    55     103.682 108.143  65.988  1.00  0.00            
ATOM    799  CA  VAL    55     104.881 106.970  64.735  1.00  0.00            
ATOM    800  HA  VAL    55     105.944 106.781  64.887  1.00  0.00            
ATOM    801  CB  VAL    55     104.141 105.693  65.161  1.00  0.00            
ATOM    802  HB  VAL    55     103.092 105.919  64.968  1.00  0.00            
ATOM    803  CG1 VAL    55     104.559 104.482  64.299  1.00  0.00            
ATOM    804 HG11 VAL    55     105.647 104.469  64.364  1.00  0.00            
ATOM    805 HG12 VAL    55     104.103 103.581  64.709  1.00  0.00            
ATOM    806 HG13 VAL    55     104.364 104.615  63.235  1.00  0.00            
ATOM    807  CG2 VAL    55     104.261 105.321  66.655  1.00  0.00            
ATOM    808 HG21 VAL    55     105.304 105.131  66.910  1.00  0.00            
ATOM    809 HG22 VAL    55     103.964 106.154  67.293  1.00  0.00            
ATOM    810 HG23 VAL    55     103.563 104.524  66.911  1.00  0.00            
ATOM    811  C   VAL    55     104.722 107.265  63.259  1.00  0.00            
ATOM    812  O   VAL    55     105.687 107.028  62.577  1.00  0.00            
ATOM    813  N   ALA    56     103.595 107.876  62.785  1.00  0.00            
ATOM    814  H   ALA    56     102.884 108.091  63.468  1.00  0.00            
ATOM    815  CA  ALA    56     103.338 108.234  61.369  1.00  0.00            
ATOM    816  HA  ALA    56     103.316 107.346  60.738  1.00  0.00            
ATOM    817  CB  ALA    56     101.960 108.920  61.183  1.00  0.00            
ATOM    818  HB1 ALA    56     101.775 109.247  60.159  1.00  0.00            
ATOM    819  HB2 ALA    56     101.121 108.319  61.532  1.00  0.00            
ATOM    820  HB3 ALA    56     102.011 109.827  61.785  1.00  0.00            
ATOM    821  C   ALA    56     104.460 109.118  60.837  1.00  0.00            
ATOM    822  O   ALA    56     104.991 108.768  59.816  1.00  0.00            
ATOM    823  N   GLU    57     104.809 110.138  61.560  1.00  0.00            
ATOM    824  H   GLU    57     104.208 110.395  62.330  1.00  0.00            
ATOM    825  CA  GLU    57     105.789 111.051  61.053  1.00  0.00            
ATOM    826  HA  GLU    57     105.416 111.319  60.065  1.00  0.00            
ATOM    827  CB  GLU    57     105.814 112.355  61.835  1.00  0.00            
ATOM    828  HB1 GLU    57     106.146 111.976  62.802  1.00  0.00            
ATOM    829  HB2 GLU    57     104.819 112.787  61.934  1.00  0.00            
ATOM    830  CG  GLU    57     106.742 113.417  61.269  1.00  0.00            
ATOM    831  HG1 GLU    57     106.591 113.447  60.190  1.00  0.00            
ATOM    832  HG2 GLU    57     107.741 112.984  61.327  1.00  0.00            
ATOM    833  CD  GLU    57     106.847 114.724  61.969  1.00  0.00            
ATOM    834  OE1 GLU    57     105.897 115.078  62.696  1.00  0.00            
ATOM    835  OE2 GLU    57     107.911 115.364  61.795  1.00  0.00            
ATOM    836  C   GLU    57     107.188 110.397  60.918  1.00  0.00            
ATOM    837  O   GLU    57     107.826 110.650  59.931  1.00  0.00            
ATOM    838  N   LYS    58     107.571 109.583  61.928  1.00  0.00            
ATOM    839  H   LYS    58     106.993 109.463  62.747  1.00  0.00            
ATOM    840  CA  LYS    58     108.922 109.008  61.909  1.00  0.00            
ATOM    841  HA  LYS    58     109.518 109.835  61.523  1.00  0.00            
ATOM    842  CB  LYS    58     109.484 108.702  63.350  1.00  0.00            
ATOM    843  HB1 LYS    58     110.376 108.078  63.396  1.00  0.00            
ATOM    844  HB2 LYS    58     108.725 108.112  63.864  1.00  0.00            
ATOM    845  CG  LYS    58     109.709 109.880  64.328  1.00  0.00            
ATOM    846  HG1 LYS    58     110.105 109.461  65.253  1.00  0.00            
ATOM    847  HG2 LYS    58     108.784 110.327  64.693  1.00  0.00            
ATOM    848  CD  LYS    58     110.662 110.932  63.730  1.00  0.00            
ATOM    849  HD1 LYS    58     110.419 111.835  64.288  1.00  0.00            
ATOM    850  HD2 LYS    58     110.457 111.091  62.671  1.00  0.00            
ATOM    851  CE  LYS    58     112.197 110.597  63.952  1.00  0.00            
ATOM    852  HE1 LYS    58     112.497 109.658  63.488  1.00  0.00            
ATOM    853  HE2 LYS    58     112.303 110.463  65.028  1.00  0.00            
ATOM    854  NZ  LYS    58     112.978 111.716  63.397  1.00  0.00            
ATOM    855  HZ1 LYS    58     113.973 111.792  63.553  1.00  0.00            
ATOM    856  HZ2 LYS    58     112.853 111.794  62.397  1.00  0.00            
ATOM    857  HZ3 LYS    58     112.743 112.613  63.796  1.00  0.00            
ATOM    858  C   LYS    58     109.092 107.843  60.849  1.00  0.00            
ATOM    859  O   LYS    58     110.074 107.805  60.150  1.00  0.00            
ATOM    860  N   THR    59     108.118 106.942  60.628  1.00  0.00            
ATOM    861  H   THR    59     107.265 107.203  61.101  1.00  0.00            
ATOM    862  CA  THR    59     107.799 106.039  59.539  1.00  0.00            
ATOM    863  HA  THR    59     108.633 105.347  59.429  1.00  0.00            
ATOM    864  CB  THR    59     106.533 105.190  59.801  1.00  0.00            
ATOM    865  HB  THR    59     106.363 104.479  58.992  1.00  0.00            
ATOM    866  CG2 THR    59     106.618 104.265  61.024  1.00  0.00            
ATOM    867 HG21 THR    59     105.788 103.599  61.257  1.00  0.00            
ATOM    868 HG22 THR    59     107.474 103.625  60.814  1.00  0.00            
ATOM    869 HG23 THR    59     106.784 104.789  61.965  1.00  0.00            
ATOM    870  OG1 THR    59     105.324 105.977  59.978  1.00  0.00            
ATOM    871  HG1 THR    59     105.361 106.451  60.812  1.00  0.00            
ATOM    872  C   THR    59     107.775 106.773  58.159  1.00  0.00            
ATOM    873  O   THR    59     108.475 106.288  57.278  1.00  0.00            
ATOM    874  N   LYS    60     107.079 107.930  58.017  1.00  0.00            
ATOM    875  H   LYS    60     106.364 108.224  58.668  1.00  0.00            
ATOM    876  CA  LYS    60     107.195 108.562  56.756  1.00  0.00            
ATOM    877  HA  LYS    60     107.058 107.758  56.034  1.00  0.00            
ATOM    878  CB  LYS    60     105.950 109.425  56.592  1.00  0.00            
ATOM    879  HB1 LYS    60     106.199 110.095  55.770  1.00  0.00            
ATOM    880  HB2 LYS    60     105.701 110.037  57.459  1.00  0.00            
ATOM    881  CG  LYS    60     104.721 108.596  56.118  1.00  0.00            
ATOM    882  HG1 LYS    60     104.551 107.856  56.900  1.00  0.00            
ATOM    883  HG2 LYS    60     105.064 108.005  55.268  1.00  0.00            
ATOM    884  CD  LYS    60     103.555 109.445  55.700  1.00  0.00            
ATOM    885  HD1 LYS    60     103.910 110.272  55.086  1.00  0.00            
ATOM    886  HD2 LYS    60     103.132 109.774  56.649  1.00  0.00            
ATOM    887  CE  LYS    60     102.511 108.539  54.980  1.00  0.00            
ATOM    888  HE1 LYS    60     102.498 107.542  55.421  1.00  0.00            
ATOM    889  HE2 LYS    60     102.819 108.516  53.934  1.00  0.00            
ATOM    890  NZ  LYS    60     101.129 109.108  55.076  1.00  0.00            
ATOM    891  HZ1 LYS    60     100.518 108.651  54.415  1.00  0.00            
ATOM    892  HZ2 LYS    60     100.762 108.797  55.964  1.00  0.00            
ATOM    893  HZ3 LYS    60     101.129 110.103  54.902  1.00  0.00            
ATOM    894  C   LYS    60     108.546 109.317  56.535  1.00  0.00            
ATOM    895  O   LYS    60     108.948 109.558  55.384  1.00  0.00            
ATOM    896  N   GLU    61     109.253 109.684  57.611  1.00  0.00            
ATOM    897  H   GLU    61     108.822 109.633  58.524  1.00  0.00            
ATOM    898  CA  GLU    61     110.632 110.054  57.524  1.00  0.00            
ATOM    899  HA  GLU    61     110.738 110.811  56.747  1.00  0.00            
ATOM    900  CB  GLU    61     111.202 110.612  58.829  1.00  0.00            
ATOM    901  HB1 GLU    61     111.795 109.829  59.302  1.00  0.00            
ATOM    902  HB2 GLU    61     110.377 110.908  59.477  1.00  0.00            
ATOM    903  CG  GLU    61     112.175 111.694  58.497  1.00  0.00            
ATOM    904  HG1 GLU    61     111.733 112.498  57.908  1.00  0.00            
ATOM    905  HG2 GLU    61     112.953 111.285  57.852  1.00  0.00            
ATOM    906  CD  GLU    61     112.761 112.393  59.731  1.00  0.00            
ATOM    907  OE1 GLU    61     113.565 113.342  59.580  1.00  0.00            
ATOM    908  OE2 GLU    61     112.399 112.049  60.866  1.00  0.00            
ATOM    909  C   GLU    61     111.542 108.907  56.934  1.00  0.00            
ATOM    910  O   GLU    61     112.379 109.162  56.050  1.00  0.00            
ATOM    911  N   GLN    62     111.307 107.678  57.400  1.00  0.00            
ATOM    912  H   GLN    62     110.789 107.503  58.249  1.00  0.00            
ATOM    913  CA  GLN    62     112.040 106.538  56.816  1.00  0.00            
ATOM    914  HA  GLN    62     113.107 106.738  56.916  1.00  0.00            
ATOM    915  CB  GLN    62     111.851 105.302  57.709  1.00  0.00            
ATOM    916  HB1 GLN    62     110.950 104.743  57.457  1.00  0.00            
ATOM    917  HB2 GLN    62     111.749 105.564  58.762  1.00  0.00            
ATOM    918  CG  GLN    62     112.971 104.265  57.709  1.00  0.00            
ATOM    919  HG1 GLN    62     113.043 103.768  56.741  1.00  0.00            
ATOM    920  HG2 GLN    62     112.838 103.509  58.483  1.00  0.00            
ATOM    921  CD  GLN    62     114.275 104.952  58.152  1.00  0.00            
ATOM    922  OE1 GLN    62     114.508 105.333  59.316  1.00  0.00            
ATOM    923  NE2 GLN    62     115.072 105.224  57.166  1.00  0.00            
ATOM    924 HE21 GLN    62     114.906 105.025  56.190  1.00  0.00            
ATOM    925 HE22 GLN    62     115.898 105.775  57.354  1.00  0.00            
ATOM    926  C   GLN    62     111.643 106.211  55.402  1.00  0.00            
ATOM    927  O   GLN    62     112.579 105.926  54.681  1.00  0.00            
ATOM    928  N   VAL    63     110.360 106.397  54.973  1.00  0.00            
ATOM    929  H   VAL    63     109.584 106.612  55.583  1.00  0.00            
ATOM    930  CA  VAL    63     110.159 106.233  53.466  1.00  0.00            
ATOM    931  HA  VAL    63     110.582 105.354  52.980  1.00  0.00            
ATOM    932  CB  VAL    63     108.655 106.096  53.154  1.00  0.00            
ATOM    933  HB  VAL    63     108.141 106.932  53.628  1.00  0.00            
ATOM    934  CG1 VAL    63     108.394 106.086  51.609  1.00  0.00            
ATOM    935 HG11 VAL    63     108.289 107.108  51.243  1.00  0.00            
ATOM    936 HG12 VAL    63     109.227 105.605  51.095  1.00  0.00            
ATOM    937 HG13 VAL    63     107.466 105.537  51.453  1.00  0.00            
ATOM    938  CG2 VAL    63     108.225 104.683  53.626  1.00  0.00            
ATOM    939 HG21 VAL    63     108.936 103.948  53.251  1.00  0.00            
ATOM    940 HG22 VAL    63     108.285 104.585  54.710  1.00  0.00            
ATOM    941 HG23 VAL    63     107.205 104.361  53.418  1.00  0.00            
ATOM    942  C   VAL    63     110.776 107.440  52.736  1.00  0.00            
ATOM    943  O   VAL    63     111.130 107.351  51.540  1.00  0.00            
ATOM    944  N   THR    64     111.046 108.595  53.385  1.00  0.00            
ATOM    945  H   THR    64     110.838 108.747  54.362  1.00  0.00            
ATOM    946  CA  THR    64     111.614 109.721  52.611  1.00  0.00            
ATOM    947  HA  THR    64     111.378 109.596  51.555  1.00  0.00            
ATOM    948  CB  THR    64     110.942 111.017  52.959  1.00  0.00            
ATOM    949  HB  THR    64     111.537 111.838  52.558  1.00  0.00            
ATOM    950  CG2 THR    64     109.626 111.112  52.295  1.00  0.00            
ATOM    951 HG21 THR    64     108.798 110.728  52.891  1.00  0.00            
ATOM    952 HG22 THR    64     109.425 112.154  52.049  1.00  0.00            
ATOM    953 HG23 THR    64     109.666 110.563  51.354  1.00  0.00            
ATOM    954  OG1 THR    64     110.802 111.219  54.345  1.00  0.00            
ATOM    955  HG1 THR    64     110.008 110.713  54.534  1.00  0.00            
ATOM    956  C   THR    64     113.143 109.900  52.556  1.00  0.00            
ATOM    957  O   THR    64     113.653 110.520  51.615  1.00  0.00            
ATOM    958  N   ASN    65     113.886 109.233  53.504  1.00  0.00            
ATOM    959  H   ASN    65     113.401 108.700  54.212  1.00  0.00            
ATOM    960  CA  ASN    65     115.327 109.122  53.525  1.00  0.00            
ATOM    961  HA  ASN    65     115.733 110.104  53.281  1.00  0.00            
ATOM    962  CB  ASN    65     115.815 108.820  55.002  1.00  0.00            
ATOM    963  HB1 ASN    65     116.836 108.441  55.053  1.00  0.00            
ATOM    964  HB2 ASN    65     115.187 107.992  55.332  1.00  0.00            
ATOM    965  CG  ASN    65     115.767 109.975  56.014  1.00  0.00            
ATOM    966  OD1 ASN    65     115.368 111.046  55.687  1.00  0.00            
ATOM    967  ND2 ASN    65     116.090 109.810  57.284  1.00  0.00            
ATOM    968 HD21 ASN    65     116.395 108.896  57.585  1.00  0.00            
ATOM    969 HD22 ASN    65     115.995 110.596  57.912  1.00  0.00            
ATOM    970  C   ASN    65     115.840 108.036  52.537  1.00  0.00            
ATOM    971  O   ASN    65     116.055 106.908  52.943  1.00  0.00            
ATOM    972  N   VAL    66     115.801 108.266  51.237  1.00  0.00            
ATOM    973  H   VAL    66     115.387 109.148  50.971  1.00  0.00            
ATOM    974  CA  VAL    66     115.922 107.275  50.164  1.00  0.00            
ATOM    975  HA  VAL    66     115.400 106.348  50.401  1.00  0.00            
ATOM    976  CB  VAL    66     115.412 107.781  48.822  1.00  0.00            
ATOM    977  HB  VAL    66     115.509 107.045  48.024  1.00  0.00            
ATOM    978  CG1 VAL    66     113.912 107.890  48.922  1.00  0.00            
ATOM    979 HG11 VAL    66     113.627 108.460  49.806  1.00  0.00            
ATOM    980 HG12 VAL    66     113.458 108.382  48.062  1.00  0.00            
ATOM    981 HG13 VAL    66     113.358 106.951  48.925  1.00  0.00            
ATOM    982  CG2 VAL    66     116.004 109.117  48.363  1.00  0.00            
ATOM    983 HG21 VAL    66     116.052 109.897  49.122  1.00  0.00            
ATOM    984 HG22 VAL    66     116.998 108.862  47.996  1.00  0.00            
ATOM    985 HG23 VAL    66     115.412 109.528  47.546  1.00  0.00            
ATOM    986  C   VAL    66     117.355 106.715  50.129  1.00  0.00            
ATOM    987  O   VAL    66     117.470 105.561  49.723  1.00  0.00            
ATOM    988  N   GLY    67     118.356 107.518  50.550  1.00  0.00            
ATOM    989  H   GLY    67     118.225 108.431  50.961  1.00  0.00            
ATOM    990  CA  GLY    67     119.757 106.943  50.601  1.00  0.00            
ATOM    991  HA1 GLY    67     120.478 107.754  50.500  1.00  0.00            
ATOM    992  HA2 GLY    67     119.977 106.351  49.713  1.00  0.00            
ATOM    993  C   GLY    67     120.015 105.950  51.791  1.00  0.00            
ATOM    994  O   GLY    67     121.101 105.377  51.830  1.00  0.00            
ATOM    995  N   GLY    68     119.090 105.838  52.768  1.00  0.00            
ATOM    996  H   GLY    68     118.378 106.550  52.843  1.00  0.00            
ATOM    997  CA  GLY    68     119.121 104.819  53.885  1.00  0.00            
ATOM    998  HA1 GLY    68     119.859 104.069  53.602  1.00  0.00            
ATOM    999  HA2 GLY    68     118.168 104.290  53.873  1.00  0.00            
ATOM   1000  C   GLY    68     119.333 105.248  55.327  1.00  0.00            
ATOM   1001  O   GLY    68     119.421 104.407  56.204  1.00  0.00            
ATOM   1002  N   ALA    69     119.476 106.577  55.569  1.00  0.00            
ATOM   1003  H   ALA    69     119.289 107.249  54.838  1.00  0.00            
ATOM   1004  CA  ALA    69     119.681 107.143  56.923  1.00  0.00            
ATOM   1005  HA  ALA    69     120.590 106.673  57.298  1.00  0.00            
ATOM   1006  CB  ALA    69     119.704 108.674  56.849  1.00  0.00            
ATOM   1007  HB1 ALA    69     119.652 109.162  57.822  1.00  0.00            
ATOM   1008  HB2 ALA    69     120.589 109.077  56.356  1.00  0.00            
ATOM   1009  HB3 ALA    69     118.860 109.065  56.282  1.00  0.00            
ATOM   1010  C   ALA    69     118.467 106.785  57.876  1.00  0.00            
ATOM   1011  O   ALA    69     117.309 107.160  57.660  1.00  0.00            
ATOM   1012  N   VAL    70     118.858 105.995  58.918  1.00  0.00            
ATOM   1013  H   VAL    70     119.757 105.543  58.998  1.00  0.00            
ATOM   1014  CA  VAL    70     117.889 105.638  59.951  1.00  0.00            
ATOM   1015  HA  VAL    70     116.975 105.370  59.423  1.00  0.00            
ATOM   1016  CB  VAL    70     118.199 104.364  60.738  1.00  0.00            
ATOM   1017  HB  VAL    70     119.184 104.334  61.205  1.00  0.00            
ATOM   1018  CG1 VAL    70     117.033 104.021  61.734  1.00  0.00            
ATOM   1019 HG11 VAL    70     117.109 104.639  62.629  1.00  0.00            
ATOM   1020 HG12 VAL    70     116.040 104.207  61.325  1.00  0.00            
ATOM   1021 HG13 VAL    70     117.044 102.997  62.107  1.00  0.00            
ATOM   1022  CG2 VAL    70     118.071 103.172  59.846  1.00  0.00            
ATOM   1023 HG21 VAL    70     118.017 102.262  60.443  1.00  0.00            
ATOM   1024 HG22 VAL    70     117.139 103.138  59.281  1.00  0.00            
ATOM   1025 HG23 VAL    70     118.946 103.211  59.197  1.00  0.00            
ATOM   1026  C   VAL    70     117.609 106.771  60.926  1.00  0.00            
ATOM   1027  O   VAL    70     118.479 107.363  61.577  1.00  0.00            
ATOM   1028  N   VAL    71     116.319 107.045  61.050  1.00  0.00            
ATOM   1029  H   VAL    71     115.613 106.667  60.435  1.00  0.00            
ATOM   1030  CA  VAL    71     115.792 108.122  61.969  1.00  0.00            
ATOM   1031  HA  VAL    71     116.587 108.862  61.887  1.00  0.00            
ATOM   1032  CB  VAL    71     114.546 108.817  61.402  1.00  0.00            
ATOM   1033  HB  VAL    71     114.269 109.666  62.028  1.00  0.00            
ATOM   1034  CG1 VAL    71     114.666 109.337  59.984  1.00  0.00            
ATOM   1035 HG11 VAL    71     113.928 110.102  59.738  1.00  0.00            
ATOM   1036 HG12 VAL    71     115.673 109.751  60.024  1.00  0.00            
ATOM   1037 HG13 VAL    71     114.706 108.611  59.172  1.00  0.00            
ATOM   1038  CG2 VAL    71     113.339 107.876  61.434  1.00  0.00            
ATOM   1039 HG21 VAL    71     112.940 107.581  62.405  1.00  0.00            
ATOM   1040 HG22 VAL    71     112.548 108.523  61.057  1.00  0.00            
ATOM   1041 HG23 VAL    71     113.318 106.998  60.789  1.00  0.00            
ATOM   1042  C   VAL    71     115.629 107.665  63.422  1.00  0.00            
ATOM   1043  O   VAL    71     115.654 106.504  63.665  1.00  0.00            
ATOM   1044  N   THR    72     115.446 108.607  64.381  1.00  0.00            
ATOM   1045  H   THR    72     115.452 109.603  64.218  1.00  0.00            
ATOM   1046  CA  THR    72     115.251 108.259  65.779  1.00  0.00            
ATOM   1047  HA  THR    72     116.006 107.519  66.045  1.00  0.00            
ATOM   1048  CB  THR    72     115.506 109.358  66.846  1.00  0.00            
ATOM   1049  HB  THR    72     115.218 108.880  67.783  1.00  0.00            
ATOM   1050  CG2 THR    72     117.001 109.618  67.094  1.00  0.00            
ATOM   1051 HG21 THR    72     117.093 110.560  67.636  1.00  0.00            
ATOM   1052 HG22 THR    72     117.415 108.809  67.695  1.00  0.00            
ATOM   1053 HG23 THR    72     117.613 109.756  66.202  1.00  0.00            
ATOM   1054  OG1 THR    72     114.892 110.634  66.599  1.00  0.00            
ATOM   1055  HG1 THR    72     115.039 111.182  67.373  1.00  0.00            
ATOM   1056  C   THR    72     113.907 107.528  66.128  1.00  0.00            
ATOM   1057  O   THR    72     112.921 107.639  65.335  1.00  0.00            
ATOM   1058  N   GLY    73     113.908 106.786  67.243  1.00  0.00            
ATOM   1059  H   GLY    73     114.758 106.738  67.788  1.00  0.00            
ATOM   1060  CA  GLY    73     112.783 105.865  67.552  1.00  0.00            
ATOM   1061  HA1 GLY    73     113.227 105.078  68.162  1.00  0.00            
ATOM   1062  HA2 GLY    73     112.426 105.346  66.662  1.00  0.00            
ATOM   1063  C   GLY    73     111.544 106.352  68.341  1.00  0.00            
ATOM   1064  O   GLY    73     111.672 107.376  69.021  1.00  0.00            
ATOM   1065  N   VAL    74     110.378 105.727  68.248  1.00  0.00            
ATOM   1066  H   VAL    74     110.388 104.844  67.759  1.00  0.00            
ATOM   1067  CA  VAL    74     109.022 106.168  68.775  1.00  0.00            
ATOM   1068  HA  VAL    74     109.266 107.072  69.332  1.00  0.00            
ATOM   1069  CB  VAL    74     108.122 106.527  67.615  1.00  0.00            
ATOM   1070  HB  VAL    74     107.126 106.651  68.040  1.00  0.00            
ATOM   1071  CG1 VAL    74     108.576 107.896  67.044  1.00  0.00            
ATOM   1072 HG11 VAL    74     108.709 108.594  67.871  1.00  0.00            
ATOM   1073 HG12 VAL    74     109.530 107.763  66.535  1.00  0.00            
ATOM   1074 HG13 VAL    74     107.796 108.339  66.426  1.00  0.00            
ATOM   1075  CG2 VAL    74     108.075 105.429  66.508  1.00  0.00            
ATOM   1076 HG21 VAL    74     107.394 105.714  65.706  1.00  0.00            
ATOM   1077 HG22 VAL    74     109.026 105.295  65.992  1.00  0.00            
ATOM   1078 HG23 VAL    74     107.805 104.532  67.065  1.00  0.00            
ATOM   1079  C   VAL    74     108.401 105.089  69.669  1.00  0.00            
ATOM   1080  O   VAL    74     108.802 103.945  69.618  1.00  0.00            
ATOM   1081  N   THR    75     107.324 105.520  70.352  1.00  0.00            
ATOM   1082  H   THR    75     107.034 106.485  70.274  1.00  0.00            
ATOM   1083  CA  THR    75     106.408 104.638  71.158  1.00  0.00            
ATOM   1084  HA  THR    75     106.438 103.673  70.652  1.00  0.00            
ATOM   1085  CB  THR    75     107.083 104.343  72.554  1.00  0.00            
ATOM   1086  HB  THR    75     108.152 104.138  72.488  1.00  0.00            
ATOM   1087  CG2 THR    75     106.972 105.521  73.490  1.00  0.00            
ATOM   1088 HG21 THR    75     107.428 105.362  74.468  1.00  0.00            
ATOM   1089 HG22 THR    75     107.299 106.358  72.874  1.00  0.00            
ATOM   1090 HG23 THR    75     105.950 105.721  73.813  1.00  0.00            
ATOM   1091  OG1 THR    75     106.418 103.271  73.230  1.00  0.00            
ATOM   1092  HG1 THR    75     107.001 102.510  73.264  1.00  0.00            
ATOM   1093  C   THR    75     104.990 105.174  71.270  1.00  0.00            
ATOM   1094  O   THR    75     104.752 106.364  71.343  1.00  0.00            
ATOM   1095  N   ALA    76     103.993 104.274  71.278  1.00  0.00            
ATOM   1096  H   ALA    76     104.313 103.342  71.056  1.00  0.00            
ATOM   1097  CA  ALA    76     102.581 104.483  71.383  1.00  0.00            
ATOM   1098  HA  ALA    76     102.413 105.261  72.128  1.00  0.00            
ATOM   1099  CB  ALA    76     101.988 105.082  70.114  1.00  0.00            
ATOM   1100  HB1 ALA    76     102.417 104.524  69.281  1.00  0.00            
ATOM   1101  HB2 ALA    76     100.910 104.926  70.091  1.00  0.00            
ATOM   1102  HB3 ALA    76     102.227 106.139  69.998  1.00  0.00            
ATOM   1103  C   ALA    76     101.858 103.129  71.694  1.00  0.00            
ATOM   1104  O   ALA    76     102.373 102.056  71.466  1.00  0.00            
ATOM   1105  N   VAL    77     100.585 103.195  72.119  1.00  0.00            
ATOM   1106  H   VAL    77     100.167 104.107  72.234  1.00  0.00            
ATOM   1107  CA  VAL    77      99.837 101.973  72.606  1.00  0.00            
ATOM   1108  HA  VAL    77     100.493 101.116  72.754  1.00  0.00            
ATOM   1109  CB  VAL    77      99.325 102.148  74.041  1.00  0.00            
ATOM   1110  HB  VAL    77      99.129 101.178  74.497  1.00  0.00            
ATOM   1111  CG1 VAL    77     100.369 102.767  74.959  1.00  0.00            
ATOM   1112 HG11 VAL    77     101.332 102.308  74.734  1.00  0.00            
ATOM   1113 HG12 VAL    77     100.443 103.829  74.726  1.00  0.00            
ATOM   1114 HG13 VAL    77     100.084 102.635  76.003  1.00  0.00            
ATOM   1115  CG2 VAL    77      98.047 102.967  74.239  1.00  0.00            
ATOM   1116 HG21 VAL    77      98.205 103.947  73.788  1.00  0.00            
ATOM   1117 HG22 VAL    77      97.235 102.461  73.716  1.00  0.00            
ATOM   1118 HG23 VAL    77      97.720 102.981  75.278  1.00  0.00            
ATOM   1119  C   VAL    77      98.824 101.494  71.624  1.00  0.00            
ATOM   1120  O   VAL    77      98.413 102.177  70.608  1.00  0.00            
ATOM   1121  N   ALA    78      98.220 100.352  71.915  1.00  0.00            
ATOM   1122  H   ALA    78      98.637  99.820  72.665  1.00  0.00            
ATOM   1123  CA  ALA    78      97.005  99.832  71.240  1.00  0.00            
ATOM   1124  HA  ALA    78      97.171  99.868  70.164  1.00  0.00            
ATOM   1125  CB  ALA    78      96.850  98.386  71.628  1.00  0.00            
ATOM   1126  HB1 ALA    78      97.551  97.802  71.032  1.00  0.00            
ATOM   1127  HB2 ALA    78      97.118  98.338  72.683  1.00  0.00            
ATOM   1128  HB3 ALA    78      95.893  98.000  71.277  1.00  0.00            
ATOM   1129  C   ALA    78      95.742 100.625  71.541  1.00  0.00            
ATOM   1130  O   ALA    78      95.407 100.916  72.717  1.00  0.00            
ATOM   1131  N   GLN    79      94.897 100.729  70.551  1.00  0.00            
ATOM   1132  H   GLN    79      95.127 100.178  69.736  1.00  0.00            
ATOM   1133  CA  GLN    79      93.479 101.219  70.694  1.00  0.00            
ATOM   1134  HA  GLN    79      93.515 102.031  71.421  1.00  0.00            
ATOM   1135  CB  GLN    79      92.950 101.931  69.416  1.00  0.00            
ATOM   1136  HB1 GLN    79      91.915 102.235  69.571  1.00  0.00            
ATOM   1137  HB2 GLN    79      93.101 101.164  68.656  1.00  0.00            
ATOM   1138  CG  GLN    79      93.881 103.047  69.009  1.00  0.00            
ATOM   1139  HG1 GLN    79      93.380 103.569  68.193  1.00  0.00            
ATOM   1140  HG2 GLN    79      94.807 102.670  68.575  1.00  0.00            
ATOM   1141  CD  GLN    79      94.395 104.162  69.979  1.00  0.00            
ATOM   1142  OE1 GLN    79      94.468 103.876  71.172  1.00  0.00            
ATOM   1143  NE2 GLN    79      95.082 105.229  69.643  1.00  0.00            
ATOM   1144 HE21 GLN    79      95.230 105.478  68.675  1.00  0.00            
ATOM   1145 HE22 GLN    79      95.739 105.737  70.217  1.00  0.00            
ATOM   1146  C   GLN    79      92.545 100.176  71.263  1.00  0.00            
ATOM   1147  O   GLN    79      92.526  98.994  70.890  1.00  0.00            
ATOM   1148  N   LYS    80      91.810 100.584  72.290  1.00  0.00            
ATOM   1149  H   LYS    80      91.909 101.531  72.627  1.00  0.00            
ATOM   1150  CA  LYS    80      90.851  99.783  73.092  1.00  0.00            
ATOM   1151  HA  LYS    80      91.161  98.741  73.013  1.00  0.00            
ATOM   1152  CB  LYS    80      90.710 100.318  74.596  1.00  0.00            
ATOM   1153  HB1 LYS    80      89.894  99.815  75.114  1.00  0.00            
ATOM   1154  HB2 LYS    80      90.376 101.352  74.519  1.00  0.00            
ATOM   1155  CG  LYS    80      91.982  99.988  75.442  1.00  0.00            
ATOM   1156  HG1 LYS    80      92.904 100.266  74.931  1.00  0.00            
ATOM   1157  HG2 LYS    80      92.012  98.905  75.562  1.00  0.00            
ATOM   1158  CD  LYS    80      91.862 100.618  76.808  1.00  0.00            
ATOM   1159  HD1 LYS    80      90.927 100.326  77.285  1.00  0.00            
ATOM   1160  HD2 LYS    80      91.921 101.706  76.764  1.00  0.00            
ATOM   1161  CE  LYS    80      93.063 100.303  77.646  1.00  0.00            
ATOM   1162  HE1 LYS    80      93.194  99.223  77.718  1.00  0.00            
ATOM   1163  HE2 LYS    80      92.984 100.717  78.652  1.00  0.00            
ATOM   1164  NZ  LYS    80      94.380 100.771  77.120  1.00  0.00            
ATOM   1165  HZ1 LYS    80      95.011 100.740  77.907  1.00  0.00            
ATOM   1166  HZ2 LYS    80      94.767 100.264  76.337  1.00  0.00            
ATOM   1167  HZ3 LYS    80      94.256 101.710  76.769  1.00  0.00            
ATOM   1168  C   LYS    80      89.434  99.701  72.388  1.00  0.00            
ATOM   1169  O   LYS    80      88.889 100.609  71.756  1.00  0.00            
ATOM   1170  N   THR    81      88.767  98.648  72.741  1.00  0.00            
ATOM   1171  H   THR    81      89.270  98.048  73.379  1.00  0.00            
ATOM   1172  CA  THR    81      87.401  98.302  72.356  1.00  0.00            
ATOM   1173  HA  THR    81      87.070  99.132  71.732  1.00  0.00            
ATOM   1174  CB  THR    81      87.252  97.161  71.377  1.00  0.00            
ATOM   1175  HB  THR    81      86.221  96.808  71.380  1.00  0.00            
ATOM   1176  CG2 THR    81      87.892  97.510  70.005  1.00  0.00            
ATOM   1177 HG21 THR    81      87.597  96.802  69.231  1.00  0.00            
ATOM   1178 HG22 THR    81      87.575  98.499  69.673  1.00  0.00            
ATOM   1179 HG23 THR    81      88.980  97.453  70.042  1.00  0.00            
ATOM   1180  OG1 THR    81      88.038  95.999  71.804  1.00  0.00            
ATOM   1181  HG1 THR    81      87.643  95.318  71.254  1.00  0.00            
ATOM   1182  C   THR    81      86.362  98.186  73.495  1.00  0.00            
ATOM   1183  O   THR    81      86.724  97.664  74.528  1.00  0.00            
ATOM   1184  N   VAL    82      85.135  98.562  73.302  1.00  0.00            
ATOM   1185  H   VAL    82      84.854  98.893  72.390  1.00  0.00            
ATOM   1186  CA  VAL    82      83.978  98.156  74.222  1.00  0.00            
ATOM   1187  HA  VAL    82      84.282  97.463  75.006  1.00  0.00            
ATOM   1188  CB  VAL    82      83.229  99.363  74.906  1.00  0.00            
ATOM   1189  HB  VAL    82      82.244  99.109  75.298  1.00  0.00            
ATOM   1190  CG1 VAL    82      84.272  99.782  75.911  1.00  0.00            
ATOM   1191 HG11 VAL    82      85.161 100.178  75.419  1.00  0.00            
ATOM   1192 HG12 VAL    82      83.890 100.518  76.618  1.00  0.00            
ATOM   1193 HG13 VAL    82      84.425  98.858  76.469  1.00  0.00            
ATOM   1194  CG2 VAL    82      83.047 100.594  73.907  1.00  0.00            
ATOM   1195 HG21 VAL    82      83.980 100.797  73.381  1.00  0.00            
ATOM   1196 HG22 VAL    82      82.227 100.411  73.212  1.00  0.00            
ATOM   1197 HG23 VAL    82      82.976 101.554  74.418  1.00  0.00            
ATOM   1198  C   VAL    82      83.014  97.306  73.419  1.00  0.00            
ATOM   1199  O   VAL    82      83.053  97.114  72.191  1.00  0.00            
ATOM   1200  N   GLU    83      82.235  96.531  74.118  1.00  0.00            
ATOM   1201  H   GLU    83      82.099  96.622  75.115  1.00  0.00            
ATOM   1202  CA  GLU    83      81.552  95.348  73.593  1.00  0.00            
ATOM   1203  HA  GLU    83      81.974  95.070  72.627  1.00  0.00            
ATOM   1204  CB  GLU    83      81.778  94.122  74.436  1.00  0.00            
ATOM   1205  HB1 GLU    83      81.346  93.263  73.923  1.00  0.00            
ATOM   1206  HB2 GLU    83      81.310  94.217  75.416  1.00  0.00            
ATOM   1207  CG  GLU    83      83.329  93.822  74.550  1.00  0.00            
ATOM   1208  HG1 GLU    83      83.918  94.739  74.561  1.00  0.00            
ATOM   1209  HG2 GLU    83      83.701  93.276  73.683  1.00  0.00            
ATOM   1210  CD  GLU    83      83.616  93.059  75.822  1.00  0.00            
ATOM   1211  OE1 GLU    83      83.523  93.766  76.907  1.00  0.00            
ATOM   1212  OE2 GLU    83      83.961  91.840  75.836  1.00  0.00            
ATOM   1213  C   GLU    83      80.075  95.618  73.223  1.00  0.00            
ATOM   1214  O   GLU    83      79.437  96.422  73.946  1.00  0.00            
ATOM   1215  N   GLY    84      79.532  94.952  72.181  1.00  0.00            
ATOM   1216  H   GLY    84      80.152  94.350  71.659  1.00  0.00            
ATOM   1217  CA  GLY    84      78.066  95.078  71.663  1.00  0.00            
ATOM   1218  HA1 GLY    84      77.617  96.064  71.783  1.00  0.00            
ATOM   1219  HA2 GLY    84      77.523  94.349  72.264  1.00  0.00            
ATOM   1220  C   GLY    84      77.953  94.693  70.200  1.00  0.00            
ATOM   1221  O   GLY    84      78.850  94.054  69.675  1.00  0.00            
ATOM   1222  N   ALA    85      76.817  95.033  69.564  1.00  0.00            
ATOM   1223  H   ALA    85      76.129  95.522  70.120  1.00  0.00            
ATOM   1224  CA  ALA    85      76.357  94.582  68.205  1.00  0.00            
ATOM   1225  HA  ALA    85      76.106  93.524  68.126  1.00  0.00            
ATOM   1226  CB  ALA    85      75.026  95.361  67.981  1.00  0.00            
ATOM   1227  HB1 ALA    85      74.245  95.016  68.659  1.00  0.00            
ATOM   1228  HB2 ALA    85      75.140  96.443  68.038  1.00  0.00            
ATOM   1229  HB3 ALA    85      74.569  95.298  66.993  1.00  0.00            
ATOM   1230  C   ALA    85      77.379  94.835  67.119  1.00  0.00            
ATOM   1231  O   ALA    85      77.905  95.965  66.934  1.00  0.00            
ATOM   1232  N   GLY    86      77.549  93.830  66.290  1.00  0.00            
ATOM   1233  H   GLY    86      76.966  93.006  66.301  1.00  0.00            
ATOM   1234  CA  GLY    86      78.338  93.893  65.043  1.00  0.00            
ATOM   1235  HA1 GLY    86      79.328  94.296  65.255  1.00  0.00            
ATOM   1236  HA2 GLY    86      77.778  94.621  64.457  1.00  0.00            
ATOM   1237  C   GLY    86      78.433  92.526  64.334  1.00  0.00            
ATOM   1238  O   GLY    86      77.777  91.526  64.619  1.00  0.00            
ATOM   1239  N   SER    87      79.390  92.423  63.341  1.00  0.00            
ATOM   1240  H   SER    87      80.017  93.156  63.041  1.00  0.00            
ATOM   1241  CA  SER    87      79.736  91.110  62.761  1.00  0.00            
ATOM   1242  HA  SER    87      78.821  90.638  62.402  1.00  0.00            
ATOM   1243  CB  SER    87      80.820  91.276  61.635  1.00  0.00            
ATOM   1244  HB1 SER    87      81.157  90.354  61.161  1.00  0.00            
ATOM   1245  HB2 SER    87      81.602  91.749  62.229  1.00  0.00            
ATOM   1246  OG  SER    87      80.422  92.140  60.567  1.00  0.00            
ATOM   1247  HG  SER    87      79.738  91.647  60.109  1.00  0.00            
ATOM   1248  C   SER    87      80.332  90.203  63.826  1.00  0.00            
ATOM   1249  O   SER    87      81.406  90.562  64.326  1.00  0.00            
ATOM   1250  N   ILE    88      79.709  89.113  64.217  1.00  0.00            
ATOM   1251  H   ILE    88      79.011  88.753  63.582  1.00  0.00            
ATOM   1252  CA  ILE    88      80.098  88.269  65.355  1.00  0.00            
ATOM   1253  HA  ILE    88      80.344  88.989  66.135  1.00  0.00            
ATOM   1254  CB  ILE    88      78.928  87.340  65.834  1.00  0.00            
ATOM   1255  HB  ILE    88      78.009  87.875  65.598  1.00  0.00            
ATOM   1256  CG2 ILE    88      78.917  86.015  65.071  1.00  0.00            
ATOM   1257 HG21 ILE    88      77.962  85.513  65.228  1.00  0.00            
ATOM   1258 HG22 ILE    88      78.993  86.084  63.986  1.00  0.00            
ATOM   1259 HG23 ILE    88      79.790  85.477  65.441  1.00  0.00            
ATOM   1260  CG1 ILE    88      79.049  87.192  67.424  1.00  0.00            
ATOM   1261 HG11 ILE    88      78.726  88.140  67.855  1.00  0.00            
ATOM   1262 HG12 ILE    88      80.058  86.874  67.688  1.00  0.00            
ATOM   1263  CD  ILE    88      78.065  86.135  67.967  1.00  0.00            
ATOM   1264  HD1 ILE    88      78.342  85.092  67.814  1.00  0.00            
ATOM   1265  HD2 ILE    88      77.975  86.330  69.036  1.00  0.00            
ATOM   1266  HD3 ILE    88      77.103  86.342  67.499  1.00  0.00            
ATOM   1267  C   ILE    88      81.344  87.444  65.031  1.00  0.00            
ATOM   1268  O   ILE    88      82.219  87.128  65.911  1.00  0.00            
ATOM   1269  N   ALA    89      81.575  87.110  63.766  1.00  0.00            
ATOM   1270  H   ALA    89      81.034  87.522  63.020  1.00  0.00            
ATOM   1271  CA  ALA    89      82.786  86.284  63.340  1.00  0.00            
ATOM   1272  HA  ALA    89      83.280  85.935  64.247  1.00  0.00            
ATOM   1273  CB  ALA    89      82.216  84.960  62.697  1.00  0.00            
ATOM   1274  HB1 ALA    89      83.038  84.247  62.649  1.00  0.00            
ATOM   1275  HB2 ALA    89      81.470  84.555  63.381  1.00  0.00            
ATOM   1276  HB3 ALA    89      81.791  85.375  61.783  1.00  0.00            
ATOM   1277  C   ALA    89      83.807  87.020  62.499  1.00  0.00            
ATOM   1278  O   ALA    89      83.547  88.014  61.819  1.00  0.00            
ATOM   1279  N   ALA    90      85.090  86.449  62.567  1.00  0.00            
ATOM   1280  H   ALA    90      85.236  85.778  63.308  1.00  0.00            
ATOM   1281  CA  ALA    90      86.190  86.869  61.754  1.00  0.00            
ATOM   1282  HA  ALA    90      86.497  87.886  61.995  1.00  0.00            
ATOM   1283  CB  ALA    90      87.412  86.110  62.181  1.00  0.00            
ATOM   1284  HB1 ALA    90      87.206  85.054  62.356  1.00  0.00            
ATOM   1285  HB2 ALA    90      88.208  86.317  61.467  1.00  0.00            
ATOM   1286  HB3 ALA    90      87.830  86.470  63.121  1.00  0.00            
ATOM   1287  C   ALA    90      85.959  86.817  60.252  1.00  0.00            
ATOM   1288  O   ALA    90      85.207  86.026  59.732  1.00  0.00            
ATOM   1289  N   ALA    91      86.868  87.533  59.581  1.00  0.00            
ATOM   1290  H   ALA    91      87.571  87.996  60.140  1.00  0.00            
ATOM   1291  CA  ALA    91      86.789  87.628  58.122  1.00  0.00            
ATOM   1292  HA  ALA    91      85.734  87.883  58.017  1.00  0.00            
ATOM   1293  CB  ALA    91      87.581  88.882  57.732  1.00  0.00            
ATOM   1294  HB1 ALA    91      87.230  89.136  56.732  1.00  0.00            
ATOM   1295  HB2 ALA    91      87.436  89.690  58.449  1.00  0.00            
ATOM   1296  HB3 ALA    91      88.638  88.657  57.590  1.00  0.00            
ATOM   1297  C   ALA    91      87.134  86.336  57.435  1.00  0.00            
ATOM   1298  O   ALA    91      88.090  85.617  57.743  1.00  0.00            
ATOM   1299  N   THR    92      86.208  86.069  56.531  1.00  0.00            
ATOM   1300  H   THR    92      85.514  86.802  56.491  1.00  0.00            
ATOM   1301  CA  THR    92      86.292  84.794  55.779  1.00  0.00            
ATOM   1302  HA  THR    92      87.266  84.320  55.900  1.00  0.00            
ATOM   1303  CB  THR    92      85.298  83.668  56.043  1.00  0.00            
ATOM   1304  HB  THR    92      85.381  82.997  55.188  1.00  0.00            
ATOM   1305  CG2 THR    92      85.555  82.898  57.371  1.00  0.00            
ATOM   1306 HG21 THR    92      86.539  82.431  57.331  1.00  0.00            
ATOM   1307 HG22 THR    92      85.704  83.595  58.196  1.00  0.00            
ATOM   1308 HG23 THR    92      84.777  82.170  57.603  1.00  0.00            
ATOM   1309  OG1 THR    92      83.993  84.095  56.378  1.00  0.00            
ATOM   1310  HG1 THR    92      84.040  84.518  57.239  1.00  0.00            
ATOM   1311  C   THR    92      86.243  85.146  54.309  1.00  0.00            
ATOM   1312  O   THR    92      85.239  85.675  53.821  1.00  0.00            
ATOM   1313  N   GLY    93      87.396  84.891  53.685  1.00  0.00            
ATOM   1314  H   GLY    93      88.217  84.582  54.185  1.00  0.00            
ATOM   1315  CA  GLY    93      87.506  84.973  52.178  1.00  0.00            
ATOM   1316  HA1 GLY    93      88.533  85.142  51.854  1.00  0.00            
ATOM   1317  HA2 GLY    93      86.879  85.782  51.803  1.00  0.00            
ATOM   1318  C   GLY    93      87.226  83.640  51.462  1.00  0.00            
ATOM   1319  O   GLY    93      86.908  82.605  52.080  1.00  0.00            
ATOM   1320  N   PHE    94      87.186  83.743  50.147  1.00  0.00            
ATOM   1321  H   PHE    94      87.259  84.703  49.840  1.00  0.00            
ATOM   1322  CA  PHE    94      86.475  82.880  49.198  1.00  0.00            
ATOM   1323  HA  PHE    94      85.600  82.601  49.785  1.00  0.00            
ATOM   1324  CB  PHE    94      86.127  83.578  47.880  1.00  0.00            
ATOM   1325  HB1 PHE    94      87.069  84.000  47.530  1.00  0.00            
ATOM   1326  HB2 PHE    94      85.485  84.439  48.065  1.00  0.00            
ATOM   1327  CG  PHE    94      85.504  82.833  46.696  1.00  0.00            
ATOM   1328  CD1 PHE    94      86.334  82.009  45.793  1.00  0.00            
ATOM   1329  HD1 PHE    94      87.398  81.841  45.868  1.00  0.00            
ATOM   1330  CE1 PHE    94      85.732  81.344  44.702  1.00  0.00            
ATOM   1331  HE1 PHE    94      86.364  80.731  44.077  1.00  0.00            
ATOM   1332  CZ  PHE    94      84.371  81.384  44.511  1.00  0.00            
ATOM   1333  HZ  PHE    94      84.017  80.936  43.595  1.00  0.00            
ATOM   1334  CE2 PHE    94      83.563  82.077  45.418  1.00  0.00            
ATOM   1335  HE2 PHE    94      82.495  81.976  45.298  1.00  0.00            
ATOM   1336  CD2 PHE    94      84.072  82.822  46.534  1.00  0.00            
ATOM   1337  HD2 PHE    94      83.381  83.374  47.153  1.00  0.00            
ATOM   1338  C   PHE    94      87.333  81.650  48.855  1.00  0.00            
ATOM   1339  O   PHE    94      88.548  81.700  48.614  1.00  0.00            
ATOM   1340  N   VAL    95      86.571  80.511  48.985  1.00  0.00            
ATOM   1341  H   VAL    95      85.589  80.557  49.216  1.00  0.00            
ATOM   1342  CA  VAL    95      87.141  79.168  48.762  1.00  0.00            
ATOM   1343  HA  VAL    95      87.992  79.318  48.097  1.00  0.00            
ATOM   1344  CB  VAL    95      87.596  78.516  50.163  1.00  0.00            
ATOM   1345  HB  VAL    95      87.921  77.496  49.959  1.00  0.00            
ATOM   1346  CG1 VAL    95      88.798  79.275  50.668  1.00  0.00            
ATOM   1347 HG11 VAL    95      88.416  80.196  51.110  1.00  0.00            
ATOM   1348 HG12 VAL    95      89.131  78.743  51.558  1.00  0.00            
ATOM   1349 HG13 VAL    95      89.663  79.312  50.006  1.00  0.00            
ATOM   1350  CG2 VAL    95      86.460  78.457  51.164  1.00  0.00            
ATOM   1351 HG21 VAL    95      85.674  77.778  50.834  1.00  0.00            
ATOM   1352 HG22 VAL    95      86.906  78.032  52.064  1.00  0.00            
ATOM   1353 HG23 VAL    95      86.130  79.457  51.444  1.00  0.00            
ATOM   1354  C   VAL    95      86.186  78.301  47.932  1.00  0.00            
ATOM   1355  O   VAL    95      84.990  78.410  48.039  1.00  0.00            
ATOM   1356  N   LYS    96      86.696  77.451  47.087  1.00  0.00            
ATOM   1357  H   LYS    96      87.702  77.502  47.013  1.00  0.00            
ATOM   1358  CA  LYS    96      85.903  76.373  46.515  1.00  0.00            
ATOM   1359  HA  LYS    96      85.066  76.898  46.054  1.00  0.00            
ATOM   1360  CB  LYS    96      86.709  75.674  45.374  1.00  0.00            
ATOM   1361  HB1 LYS    96      87.641  75.247  45.744  1.00  0.00            
ATOM   1362  HB2 LYS    96      87.196  76.319  44.643  1.00  0.00            
ATOM   1363  CG  LYS    96      85.860  74.683  44.637  1.00  0.00            
ATOM   1364  HG1 LYS    96      84.989  75.218  44.257  1.00  0.00            
ATOM   1365  HG2 LYS    96      85.552  73.930  45.363  1.00  0.00            
ATOM   1366  CD  LYS    96      86.580  73.876  43.607  1.00  0.00            
ATOM   1367  HD1 LYS    96      87.566  73.646  44.009  1.00  0.00            
ATOM   1368  HD2 LYS    96      86.719  74.519  42.739  1.00  0.00            
ATOM   1369  CE  LYS    96      85.871  72.577  43.120  1.00  0.00            
ATOM   1370  HE1 LYS    96      85.030  72.848  42.482  1.00  0.00            
ATOM   1371  HE2 LYS    96      85.500  72.021  43.981  1.00  0.00            
ATOM   1372  NZ  LYS    96      86.782  71.800  42.304  1.00  0.00            
ATOM   1373  HZ1 LYS    96      86.241  71.125  41.782  1.00  0.00            
ATOM   1374  HZ2 LYS    96      87.314  72.307  41.610  1.00  0.00            
ATOM   1375  HZ3 LYS    96      87.462  71.452  42.965  1.00  0.00            
ATOM   1376  C   LYS    96      85.453  75.362  47.594  1.00  0.00            
ATOM   1377  O   LYS    96      86.319  75.020  48.468  1.00  0.00            
ATOM   1378  N   LYS    97      84.199  74.849  47.684  1.00  0.00            
ATOM   1379  H   LYS    97      83.487  75.241  47.084  1.00  0.00            
ATOM   1380  CA  LYS    97      83.635  73.904  48.664  1.00  0.00            
ATOM   1381  HA  LYS    97      84.368  73.741  49.454  1.00  0.00            
ATOM   1382  CB  LYS    97      82.494  74.590  49.472  1.00  0.00            
ATOM   1383  HB1 LYS    97      82.019  73.774  50.016  1.00  0.00            
ATOM   1384  HB2 LYS    97      81.726  75.054  48.854  1.00  0.00            
ATOM   1385  CG  LYS    97      83.154  75.731  50.401  1.00  0.00            
ATOM   1386  HG1 LYS    97      83.851  76.317  49.803  1.00  0.00            
ATOM   1387  HG2 LYS    97      83.791  75.205  51.113  1.00  0.00            
ATOM   1388  CD  LYS    97      82.133  76.597  51.104  1.00  0.00            
ATOM   1389  HD1 LYS    97      81.528  76.019  51.802  1.00  0.00            
ATOM   1390  HD2 LYS    97      81.488  77.011  50.329  1.00  0.00            
ATOM   1391  CE  LYS    97      82.747  77.800  51.837  1.00  0.00            
ATOM   1392  HE1 LYS    97      83.185  78.438  51.071  1.00  0.00            
ATOM   1393  HE2 LYS    97      83.490  77.606  52.611  1.00  0.00            
ATOM   1394  NZ  LYS    97      81.662  78.601  52.445  1.00  0.00            
ATOM   1395  HZ1 LYS    97      81.187  78.169  53.225  1.00  0.00            
ATOM   1396  HZ2 LYS    97      82.189  79.334  52.897  1.00  0.00            
ATOM   1397  HZ3 LYS    97      81.037  78.971  51.743  1.00  0.00            
ATOM   1398  C   LYS    97      83.240  72.584  48.128  1.00  0.00            
ATOM   1399  O   LYS    97      82.616  72.593  47.056  1.00  0.00            
ATOM   1400  N   ASP    98      83.692  71.553  48.786  1.00  0.00            
ATOM   1401  H   ASP    98      84.405  71.760  49.471  1.00  0.00            
ATOM   1402  CA  ASP    98      83.395  70.121  48.491  1.00  0.00            
ATOM   1403  HA  ASP    98      83.966  69.813  47.615  1.00  0.00            
ATOM   1404  CB  ASP    98      83.958  69.189  49.643  1.00  0.00            
ATOM   1405  HB1 ASP    98      85.037  69.338  49.632  1.00  0.00            
ATOM   1406  HB2 ASP    98      83.721  68.164  49.357  1.00  0.00            
ATOM   1407  CG  ASP    98      83.522  69.532  51.092  1.00  0.00            
ATOM   1408  OD1 ASP    98      82.577  70.349  51.404  1.00  0.00            
ATOM   1409  OD2 ASP    98      84.244  69.056  52.011  1.00  0.00            
ATOM   1410  C   ASP    98      81.890  69.856  48.329  1.00  0.00            
ATOM   1411  O   ASP    98      81.505  69.156  47.396  1.00  0.00            
ATOM   1412  N   GLN    99      80.949  70.436  49.130  1.00  0.00            
ATOM   1413  H   GLN    99      81.234  71.087  49.848  1.00  0.00            
ATOM   1414  CA  GLN    99      79.524  70.253  48.967  1.00  0.00            
ATOM   1415  HA  GLN    99      79.252  69.841  47.995  1.00  0.00            
ATOM   1416  CB  GLN    99      78.814  69.158  49.897  1.00  0.00            
ATOM   1417  HB1 GLN    99      79.167  68.137  49.752  1.00  0.00            
ATOM   1418  HB2 GLN    99      77.763  69.076  49.621  1.00  0.00            
ATOM   1419  CG  GLN    99      78.971  69.432  51.387  1.00  0.00            
ATOM   1420  HG1 GLN    99      78.767  70.397  51.850  1.00  0.00            
ATOM   1421  HG2 GLN    99      79.966  69.148  51.730  1.00  0.00            
ATOM   1422  CD  GLN    99      77.976  68.548  52.126  1.00  0.00            
ATOM   1423  OE1 GLN    99      76.799  68.800  52.265  1.00  0.00            
ATOM   1424  NE2 GLN    99      78.516  67.498  52.793  1.00  0.00            
ATOM   1425 HE21 GLN    99      79.501  67.298  52.693  1.00  0.00            
ATOM   1426 HE22 GLN    99      77.974  67.121  53.557  1.00  0.00            
ATOM   1427  C   GLN    99      78.852  71.646  49.179  1.00  0.00            
ATOM   1428  O   GLN    99      79.264  72.477  50.005  1.00  0.00            
ATOM   1429  N   LEU   100      77.883  71.941  48.283  1.00  0.00            
ATOM   1430  H   LEU   100      77.409  71.170  47.834  1.00  0.00            
ATOM   1431  CA  LEU   100      77.122  73.127  48.478  1.00  0.00            
ATOM   1432  HA  LEU   100      77.792  73.981  48.578  1.00  0.00            
ATOM   1433  CB  LEU   100      76.322  73.490  47.227  1.00  0.00            
ATOM   1434  HB1 LEU   100      75.690  74.334  47.502  1.00  0.00            
ATOM   1435  HB2 LEU   100      75.577  72.744  46.950  1.00  0.00            
ATOM   1436  CG  LEU   100      77.197  73.908  46.051  1.00  0.00            
ATOM   1437  HG  LEU   100      77.580  72.999  45.589  1.00  0.00            
ATOM   1438  CD1 LEU   100      76.584  74.810  45.005  1.00  0.00            
ATOM   1439 HD11 LEU   100      75.647  74.343  44.701  1.00  0.00            
ATOM   1440 HD12 LEU   100      76.402  75.814  45.389  1.00  0.00            
ATOM   1441 HD13 LEU   100      77.272  74.818  44.161  1.00  0.00            
ATOM   1442  CD2 LEU   100      78.409  74.678  46.534  1.00  0.00            
ATOM   1443 HD21 LEU   100      79.106  74.958  45.745  1.00  0.00            
ATOM   1444 HD22 LEU   100      77.997  75.563  47.020  1.00  0.00            
ATOM   1445 HD23 LEU   100      78.969  74.060  47.236  1.00  0.00            
ATOM   1446  C   LEU   100      76.376  73.034  49.811  1.00  0.00            
ATOM   1447  O   LEU   100      76.037  71.928  50.233  1.00  0.00            
ATOM   1448  N   GLY   101      76.105  74.227  50.446  1.00  0.00            
ATOM   1449  H   GLY   101      76.422  75.076  50.000  1.00  0.00            
ATOM   1450  CA  GLY   101      75.212  74.429  51.602  1.00  0.00            
ATOM   1451  HA1 GLY   101      75.246  75.482  51.881  1.00  0.00            
ATOM   1452  HA2 GLY   101      75.551  73.852  52.462  1.00  0.00            
ATOM   1453  C   GLY   101      73.736  74.199  51.254  1.00  0.00            
ATOM   1454  O   GLY   101      73.457  73.956  50.118  1.00  0.00            
ATOM   1455  N   LYS   102      72.882  74.202  52.243  1.00  0.00            
ATOM   1456  H   LYS   102      73.136  74.660  53.107  1.00  0.00            
ATOM   1457  CA  LYS   102      71.561  73.591  52.131  1.00  0.00            
ATOM   1458  HA  LYS   102      71.857  72.721  51.545  1.00  0.00            
ATOM   1459  CB  LYS   102      71.039  73.103  53.479  1.00  0.00            
ATOM   1460  HB1 LYS   102      70.028  72.713  53.360  1.00  0.00            
ATOM   1461  HB2 LYS   102      71.131  73.890  54.226  1.00  0.00            
ATOM   1462  CG  LYS   102      71.999  71.950  53.880  1.00  0.00            
ATOM   1463  HG1 LYS   102      71.757  71.644  54.897  1.00  0.00            
ATOM   1464  HG2 LYS   102      73.023  72.312  53.980  1.00  0.00            
ATOM   1465  CD  LYS   102      71.997  70.648  53.127  1.00  0.00            
ATOM   1466  HD1 LYS   102      72.372  70.684  52.104  1.00  0.00            
ATOM   1467  HD2 LYS   102      70.918  70.578  52.992  1.00  0.00            
ATOM   1468  CE  LYS   102      72.532  69.390  53.940  1.00  0.00            
ATOM   1469  HE1 LYS   102      72.313  69.563  54.993  1.00  0.00            
ATOM   1470  HE2 LYS   102      73.617  69.372  53.841  1.00  0.00            
ATOM   1471  NZ  LYS   102      71.863  68.170  53.562  1.00  0.00            
ATOM   1472  HZ1 LYS   102      72.140  67.371  54.115  1.00  0.00            
ATOM   1473  HZ2 LYS   102      70.859  68.274  53.578  1.00  0.00            
ATOM   1474  HZ3 LYS   102      72.032  67.958  52.589  1.00  0.00            
ATOM   1475  C   LYS   102      70.515  74.409  51.260  1.00  0.00            
ATOM   1476  O   LYS   102      69.511  73.834  50.721  1.00  0.00            
ATOM   1477  N   ASN   103      70.643  75.726  51.165  1.00  0.00            
ATOM   1478  H   ASN   103      71.419  76.140  51.661  1.00  0.00            
ATOM   1479  CA  ASN   103      69.680  76.569  50.428  1.00  0.00            
ATOM   1480  HA  ASN   103      68.686  76.273  50.764  1.00  0.00            
ATOM   1481  CB  ASN   103      69.807  78.020  50.840  1.00  0.00            
ATOM   1482  HB1 ASN   103      69.059  78.536  50.237  1.00  0.00            
ATOM   1483  HB2 ASN   103      70.849  78.285  50.661  1.00  0.00            
ATOM   1484  CG  ASN   103      69.537  78.328  52.357  1.00  0.00            
ATOM   1485  OD1 ASN   103      69.154  77.482  53.125  1.00  0.00            
ATOM   1486  ND2 ASN   103      69.730  79.564  52.626  1.00  0.00            
ATOM   1487 HD21 ASN   103      69.996  80.254  51.938  1.00  0.00            
ATOM   1488 HD22 ASN   103      69.460  79.812  53.567  1.00  0.00            
ATOM   1489  C   ASN   103      69.713  76.451  48.866  1.00  0.00            
ATOM   1490  O   ASN   103      70.778  76.424  48.245  1.00  0.00            
ATOM   1491  N   GLU   104      68.543  76.442  48.317  1.00  0.00            
ATOM   1492  H   GLU   104      67.714  76.372  48.891  1.00  0.00            
ATOM   1493  CA  GLU   104      68.352  76.661  46.876  1.00  0.00            
ATOM   1494  HA  GLU   104      69.203  76.075  46.531  1.00  0.00            
ATOM   1495  CB  GLU   104      67.027  76.077  46.413  1.00  0.00            
ATOM   1496  HB1 GLU   104      66.957  76.269  45.343  1.00  0.00            
ATOM   1497  HB2 GLU   104      66.103  76.488  46.819  1.00  0.00            
ATOM   1498  CG  GLU   104      67.011  74.564  46.651  1.00  0.00            
ATOM   1499  HG1 GLU   104      66.806  74.345  47.699  1.00  0.00            
ATOM   1500  HG2 GLU   104      68.023  74.196  46.481  1.00  0.00            
ATOM   1501  CD  GLU   104      65.868  73.824  45.858  1.00  0.00            
ATOM   1502  OE1 GLU   104      64.956  74.456  45.268  1.00  0.00            
ATOM   1503  OE2 GLU   104      65.981  72.609  45.691  1.00  0.00            
ATOM   1504  C   GLU   104      68.426  78.150  46.340  1.00  0.00            
ATOM   1505  O   GLU   104      67.713  78.995  46.907  1.00  0.00            
ATOM   1506  N   GLU   105      69.259  78.400  45.295  1.00  0.00            
ATOM   1507  H   GLU   105      69.773  77.657  44.844  1.00  0.00            
ATOM   1508  CA  GLU   105      69.483  79.739  44.735  1.00  0.00            
ATOM   1509  HA  GLU   105      69.667  80.468  45.525  1.00  0.00            
ATOM   1510  CB  GLU   105      70.677  79.812  43.762  1.00  0.00            
ATOM   1511  HB1 GLU   105      70.620  80.791  43.284  1.00  0.00            
ATOM   1512  HB2 GLU   105      70.453  79.123  42.947  1.00  0.00            
ATOM   1513  CG  GLU   105      72.018  79.482  44.338  1.00  0.00            
ATOM   1514  HG1 GLU   105      72.753  79.663  43.553  1.00  0.00            
ATOM   1515  HG2 GLU   105      72.030  78.434  44.636  1.00  0.00            
ATOM   1516  CD  GLU   105      72.323  80.422  45.495  1.00  0.00            
ATOM   1517  OE1 GLU   105      73.284  80.157  46.246  1.00  0.00            
ATOM   1518  OE2 GLU   105      71.644  81.424  45.821  1.00  0.00            
ATOM   1519  C   GLU   105      68.245  80.363  44.106  1.00  0.00            
ATOM   1520  O   GLU   105      67.594  79.590  43.352  1.00  0.00            
ATOM   1521  N   GLY   106      68.020  81.662  44.377  1.00  0.00            
ATOM   1522  H   GLY   106      68.684  82.157  44.955  1.00  0.00            
ATOM   1523  CA  GLY   106      66.998  82.571  43.748  1.00  0.00            
ATOM   1524  HA1 GLY   106      66.551  82.175  42.836  1.00  0.00            
ATOM   1525  HA2 GLY   106      67.370  83.585  43.601  1.00  0.00            
ATOM   1526  C   GLY   106      65.831  82.702  44.683  1.00  0.00            
ATOM   1527  O   GLY   106      65.356  81.717  45.147  1.00  0.00            
ATOM   1528  N   ALA   107      65.275  83.893  44.781  1.00  0.00            
ATOM   1529  H   ALA   107      65.681  84.731  44.390  1.00  0.00            
ATOM   1530  CA  ALA   107      64.144  84.259  45.579  1.00  0.00            
ATOM   1531  HA  ALA   107      64.513  84.279  46.605  1.00  0.00            
ATOM   1532  CB  ALA   107      63.734  85.634  45.171  1.00  0.00            
ATOM   1533  HB1 ALA   107      63.112  86.085  45.943  1.00  0.00            
ATOM   1534  HB2 ALA   107      64.614  86.268  45.065  1.00  0.00            
ATOM   1535  HB3 ALA   107      63.276  85.781  44.192  1.00  0.00            
ATOM   1536  C   ALA   107      62.889  83.293  45.616  1.00  0.00            
ATOM   1537  O   ALA   107      62.436  82.965  44.551  1.00  0.00            
ATOM   1538  N   PRO   108      62.542  82.896  46.830  1.00  0.00            
ATOM   1539  CD  PRO   108      63.136  83.452  48.078  1.00  0.00            
ATOM   1540  HD1 PRO   108      62.817  84.478  48.259  1.00  0.00            
ATOM   1541  HD2 PRO   108      64.216  83.395  47.943  1.00  0.00            
ATOM   1542  CG  PRO   108      62.622  82.518  49.135  1.00  0.00            
ATOM   1543  HG1 PRO   108      62.676  82.908  50.152  1.00  0.00            
ATOM   1544  HG2 PRO   108      63.313  81.681  49.038  1.00  0.00            
ATOM   1545  CB  PRO   108      61.213  82.216  48.706  1.00  0.00            
ATOM   1546  HB1 PRO   108      60.547  83.044  48.953  1.00  0.00            
ATOM   1547  HB2 PRO   108      60.968  81.292  49.229  1.00  0.00            
ATOM   1548  CA  PRO   108      61.405  82.023  47.196  1.00  0.00            
ATOM   1549  HA  PRO   108      61.609  80.980  46.952  1.00  0.00            
ATOM   1550  C   PRO   108      60.088  82.396  46.518  1.00  0.00            
ATOM   1551  O   PRO   108      59.895  83.500  46.133  1.00  0.00            
ATOM   1552  N   GLN   109      59.318  81.366  46.105  1.00  0.00            
ATOM   1553  H   GLN   109      59.629  80.426  46.306  1.00  0.00            
ATOM   1554  CA  GLN   109      58.163  81.482  45.216  1.00  0.00            
ATOM   1555  HA  GLN   109      58.460  82.318  44.583  1.00  0.00            
ATOM   1556  CB  GLN   109      57.977  80.234  44.378  1.00  0.00            
ATOM   1557  HB1 GLN   109      57.039  80.278  43.825  1.00  0.00            
ATOM   1558  HB2 GLN   109      57.952  79.293  44.928  1.00  0.00            
ATOM   1559  CG  GLN   109      59.110  80.208  43.306  1.00  0.00            
ATOM   1560  HG1 GLN   109      60.090  80.327  43.768  1.00  0.00            
ATOM   1561  HG2 GLN   109      58.996  81.050  42.624  1.00  0.00            
ATOM   1562  CD  GLN   109      59.018  79.029  42.365  1.00  0.00            
ATOM   1563  OE1 GLN   109      57.996  78.356  42.226  1.00  0.00            
ATOM   1564  NE2 GLN   109      59.998  78.922  41.482  1.00  0.00            
ATOM   1565 HE21 GLN   109      60.720  79.624  41.560  1.00  0.00            
ATOM   1566 HE22 GLN   109      60.116  78.100  40.908  1.00  0.00            
ATOM   1567  C   GLN   109      56.927  82.027  45.930  1.00  0.00            
ATOM   1568  O   GLN   109      56.729  81.751  47.098  1.00  0.00            
ATOM   1569  N   GLU   110      56.068  82.775  45.162  1.00  0.00            
ATOM   1570  H   GLU   110      56.456  83.056  44.273  1.00  0.00            
ATOM   1571  CA  GLU   110      54.698  83.001  45.622  1.00  0.00            
ATOM   1572  HA  GLU   110      54.659  83.658  46.491  1.00  0.00            
ATOM   1573  CB  GLU   110      53.863  83.601  44.560  1.00  0.00            
ATOM   1574  HB1 GLU   110      52.827  83.739  44.869  1.00  0.00            
ATOM   1575  HB2 GLU   110      53.884  82.910  43.718  1.00  0.00            
ATOM   1576  CG  GLU   110      54.250  84.961  43.971  1.00  0.00            
ATOM   1577  HG1 GLU   110      55.334  84.959  43.855  1.00  0.00            
ATOM   1578  HG2 GLU   110      54.075  85.668  44.782  1.00  0.00            
ATOM   1579  CD  GLU   110      53.578  85.366  42.647  1.00  0.00            
ATOM   1580  OE1 GLU   110      52.405  85.089  42.452  1.00  0.00            
ATOM   1581  OE2 GLU   110      54.252  85.996  41.802  1.00  0.00            
ATOM   1582  C   GLU   110      54.027  81.660  46.027  1.00  0.00            
ATOM   1583  O   GLU   110      54.073  80.601  45.388  1.00  0.00            
ATOM   1584  N   GLY   111      53.266  81.565  47.112  1.00  0.00            
ATOM   1585  H   GLY   111      53.322  82.358  47.735  1.00  0.00            
ATOM   1586  CA  GLY   111      52.476  80.433  47.582  1.00  0.00            
ATOM   1587  HA1 GLY   111      51.995  79.952  46.730  1.00  0.00            
ATOM   1588  HA2 GLY   111      51.855  80.855  48.372  1.00  0.00            
ATOM   1589  C   GLY   111      53.328  79.341  48.307  1.00  0.00            
ATOM   1590  O   GLY   111      52.776  78.252  48.213  1.00  0.00            
ATOM   1591  N   ILE   112      54.567  79.546  48.759  1.00  0.00            
ATOM   1592  H   ILE   112      55.123  80.331  48.450  1.00  0.00            
ATOM   1593  CA  ILE   112      55.200  78.533  49.591  1.00  0.00            
ATOM   1594  HA  ILE   112      54.388  77.815  49.704  1.00  0.00            
ATOM   1595  CB  ILE   112      56.322  77.767  48.859  1.00  0.00            
ATOM   1596  HB  ILE   112      55.883  77.448  47.913  1.00  0.00            
ATOM   1597  CG2 ILE   112      57.515  78.642  48.517  1.00  0.00            
ATOM   1598 HG21 ILE   112      57.982  78.961  49.449  1.00  0.00            
ATOM   1599 HG22 ILE   112      58.220  78.128  47.864  1.00  0.00            
ATOM   1600 HG23 ILE   112      57.137  79.490  47.945  1.00  0.00            
ATOM   1601  CG1 ILE   112      56.669  76.418  49.510  1.00  0.00            
ATOM   1602 HG11 ILE   112      57.311  76.627  50.365  1.00  0.00            
ATOM   1603 HG12 ILE   112      57.236  75.910  48.730  1.00  0.00            
ATOM   1604  CD  ILE   112      55.578  75.390  49.803  1.00  0.00            
ATOM   1605  HD1 ILE   112      54.951  75.764  50.612  1.00  0.00            
ATOM   1606  HD2 ILE   112      54.946  75.234  48.929  1.00  0.00            
ATOM   1607  HD3 ILE   112      56.024  74.448  50.122  1.00  0.00            
ATOM   1608  C   ILE   112      55.530  78.880  50.997  1.00  0.00            
ATOM   1609  O   ILE   112      55.729  78.014  51.837  1.00  0.00            
ATOM   1610  N   LEU   113      55.424  80.174  51.332  1.00  0.00            
ATOM   1611  H   LEU   113      55.361  80.933  50.669  1.00  0.00            
ATOM   1612  CA  LEU   113      55.614  80.600  52.707  1.00  0.00            
ATOM   1613  HA  LEU   113      55.722  79.716  53.335  1.00  0.00            
ATOM   1614  CB  LEU   113      56.887  81.515  52.747  1.00  0.00            
ATOM   1615  HB1 LEU   113      56.941  81.889  53.770  1.00  0.00            
ATOM   1616  HB2 LEU   113      56.697  82.338  52.059  1.00  0.00            
ATOM   1617  CG  LEU   113      58.163  80.842  52.183  1.00  0.00            
ATOM   1618  HG  LEU   113      57.932  80.639  51.138  1.00  0.00            
ATOM   1619  CD1 LEU   113      59.214  81.885  52.396  1.00  0.00            
ATOM   1620 HD11 LEU   113      60.182  81.390  52.312  1.00  0.00            
ATOM   1621 HD12 LEU   113      59.132  82.576  51.557  1.00  0.00            
ATOM   1622 HD13 LEU   113      59.147  82.367  53.371  1.00  0.00            
ATOM   1623  CD2 LEU   113      58.632  79.487  52.827  1.00  0.00            
ATOM   1624 HD21 LEU   113      57.797  78.812  53.009  1.00  0.00            
ATOM   1625 HD22 LEU   113      59.364  79.059  52.142  1.00  0.00            
ATOM   1626 HD23 LEU   113      59.068  79.712  53.801  1.00  0.00            
ATOM   1627  C   LEU   113      54.453  81.440  53.323  1.00  0.00            
ATOM   1628  O   LEU   113      53.563  82.060  52.633  1.00  0.00            
ATOM   1629  N   GLU   114      54.363  81.417  54.619  1.00  0.00            
ATOM   1630  H   GLU   114      55.030  80.849  55.121  1.00  0.00            
ATOM   1631  CA  GLU   114      53.395  82.209  55.414  1.00  0.00            
ATOM   1632  HA  GLU   114      52.538  82.289  54.746  1.00  0.00            
ATOM   1633  CB  GLU   114      52.857  81.399  56.597  1.00  0.00            
ATOM   1634  HB1 GLU   114      52.470  80.447  56.232  1.00  0.00            
ATOM   1635  HB2 GLU   114      52.025  81.904  57.088  1.00  0.00            
ATOM   1636  CG  GLU   114      53.959  81.051  57.637  1.00  0.00            
ATOM   1637  HG1 GLU   114      54.514  81.989  57.637  1.00  0.00            
ATOM   1638  HG2 GLU   114      54.589  80.224  57.309  1.00  0.00            
ATOM   1639  CD  GLU   114      53.474  80.858  59.072  1.00  0.00            
ATOM   1640  OE1 GLU   114      53.471  79.727  59.562  1.00  0.00            
ATOM   1641  OE2 GLU   114      52.949  81.869  59.713  1.00  0.00            
ATOM   1642  C   GLU   114      53.793  83.709  55.586  1.00  0.00            
ATOM   1643  O   GLU   114      52.832  84.359  55.985  1.00  0.00            
ATOM   1644  N   ASP   115      54.999  84.154  55.282  1.00  0.00            
ATOM   1645  H   ASP   115      55.660  83.434  55.028  1.00  0.00            
ATOM   1646  CA  ASP   115      55.335  85.546  55.077  1.00  0.00            
ATOM   1647  HA  ASP   115      54.554  86.114  54.571  1.00  0.00            
ATOM   1648  CB  ASP   115      55.544  86.196  56.490  1.00  0.00            
ATOM   1649  HB1 ASP   115      54.564  86.432  56.906  1.00  0.00            
ATOM   1650  HB2 ASP   115      56.133  87.104  56.359  1.00  0.00            
ATOM   1651  CG  ASP   115      56.426  85.471  57.520  1.00  0.00            
ATOM   1652  OD1 ASP   115      56.384  85.696  58.750  1.00  0.00            
ATOM   1653  OD2 ASP   115      57.162  84.507  57.168  1.00  0.00            
ATOM   1654  C   ASP   115      56.571  85.753  54.253  1.00  0.00            
ATOM   1655  O   ASP   115      57.279  84.820  53.868  1.00  0.00            
ATOM   1656  N   MET   116      56.835  87.050  53.898  1.00  0.00            
ATOM   1657  H   MET   116      56.198  87.794  54.146  1.00  0.00            
ATOM   1658  CA  MET   116      57.815  87.384  52.847  1.00  0.00            
ATOM   1659  HA  MET   116      57.473  86.845  51.964  1.00  0.00            
ATOM   1660  CB  MET   116      57.742  88.925  52.467  1.00  0.00            
ATOM   1661  HB1 MET   116      58.685  89.213  52.002  1.00  0.00            
ATOM   1662  HB2 MET   116      57.607  89.550  53.350  1.00  0.00            
ATOM   1663  CG  MET   116      56.628  89.351  51.460  1.00  0.00            
ATOM   1664  HG1 MET   116      56.803  90.390  51.182  1.00  0.00            
ATOM   1665  HG2 MET   116      55.658  89.270  51.951  1.00  0.00            
ATOM   1666  SD  MET   116      56.398  88.513  49.860  1.00  0.00            
ATOM   1667  CE  MET   116      57.451  89.657  48.918  1.00  0.00            
ATOM   1668  HE1 MET   116      57.463  89.394  47.860  1.00  0.00            
ATOM   1669  HE2 MET   116      57.208  90.688  49.177  1.00  0.00            
ATOM   1670  HE3 MET   116      58.503  89.569  49.187  1.00  0.00            
ATOM   1671  C   MET   116      59.236  86.835  53.166  1.00  0.00            
ATOM   1672  O   MET   116      59.643  86.622  54.328  1.00  0.00            
ATOM   1673  N   PRO   117      60.060  86.680  52.118  1.00  0.00            
ATOM   1674  CD  PRO   117      59.769  86.882  50.702  1.00  0.00            
ATOM   1675  HD1 PRO   117      60.186  87.841  50.395  1.00  0.00            
ATOM   1676  HD2 PRO   117      58.715  86.752  50.455  1.00  0.00            
ATOM   1677  CG  PRO   117      60.585  85.786  50.063  1.00  0.00            
ATOM   1678  HG1 PRO   117      60.762  86.027  49.015  1.00  0.00            
ATOM   1679  HG2 PRO   117      60.123  84.803  50.147  1.00  0.00            
ATOM   1680  CB  PRO   117      61.916  85.835  50.795  1.00  0.00            
ATOM   1681  HB1 PRO   117      62.428  86.720  50.417  1.00  0.00            
ATOM   1682  HB2 PRO   117      62.503  84.922  50.699  1.00  0.00            
ATOM   1683  CA  PRO   117      61.415  86.124  52.209  1.00  0.00            
ATOM   1684  HA  PRO   117      61.282  85.136  52.650  1.00  0.00            
ATOM   1685  C   PRO   117      62.479  86.951  52.966  1.00  0.00            
ATOM   1686  O   PRO   117      62.512  88.191  52.749  1.00  0.00            
ATOM   1687  N   VAL   118      63.381  86.249  53.713  1.00  0.00            
ATOM   1688  H   VAL   118      63.154  85.292  53.941  1.00  0.00            
ATOM   1689  CA  VAL   118      64.449  86.847  54.471  1.00  0.00            
ATOM   1690  HA  VAL   118      64.518  87.892  54.169  1.00  0.00            
ATOM   1691  CB  VAL   118      64.088  86.930  55.889  1.00  0.00            
ATOM   1692  HB  VAL   118      64.867  87.533  56.355  1.00  0.00            
ATOM   1693  CG1 VAL   118      62.793  87.770  56.195  1.00  0.00            
ATOM   1694 HG11 VAL   118      61.936  87.402  55.631  1.00  0.00            
ATOM   1695 HG12 VAL   118      62.457  87.629  57.222  1.00  0.00            
ATOM   1696 HG13 VAL   118      62.918  88.813  55.902  1.00  0.00            
ATOM   1697  CG2 VAL   118      63.966  85.643  56.615  1.00  0.00            
ATOM   1698 HG21 VAL   118      63.688  85.765  57.662  1.00  0.00            
ATOM   1699 HG22 VAL   118      63.247  85.025  56.077  1.00  0.00            
ATOM   1700 HG23 VAL   118      64.947  85.166  56.602  1.00  0.00            
ATOM   1701  C   VAL   118      65.826  86.228  54.292  1.00  0.00            
ATOM   1702  O   VAL   118      65.968  85.064  53.940  1.00  0.00            
ATOM   1703  N   ASP   119      66.860  86.992  54.601  1.00  0.00            
ATOM   1704  H   ASP   119      66.640  87.920  54.932  1.00  0.00            
ATOM   1705  CA  ASP   119      68.233  86.698  54.554  1.00  0.00            
ATOM   1706  HA  ASP   119      68.277  85.980  53.735  1.00  0.00            
ATOM   1707  CB  ASP   119      69.066  87.954  54.181  1.00  0.00            
ATOM   1708  HB1 ASP   119      70.124  87.691  54.221  1.00  0.00            
ATOM   1709  HB2 ASP   119      68.875  88.817  54.819  1.00  0.00            
ATOM   1710  CG  ASP   119      68.691  88.455  52.802  1.00  0.00            
ATOM   1711  OD1 ASP   119      68.493  89.633  52.511  1.00  0.00            
ATOM   1712  OD2 ASP   119      68.604  87.567  51.929  1.00  0.00            
ATOM   1713  C   ASP   119      68.762  85.864  55.699  1.00  0.00            
ATOM   1714  O   ASP   119      68.457  86.132  56.889  1.00  0.00            
ATOM   1715  N   PRO   120      69.570  84.890  55.324  1.00  0.00            
ATOM   1716  CD  PRO   120      69.859  84.488  53.991  1.00  0.00            
ATOM   1717  HD1 PRO   120      70.438  85.329  53.608  1.00  0.00            
ATOM   1718  HD2 PRO   120      68.937  84.336  53.430  1.00  0.00            
ATOM   1719  CG  PRO   120      70.573  83.183  54.042  1.00  0.00            
ATOM   1720  HG1 PRO   120      71.381  83.116  53.313  1.00  0.00            
ATOM   1721  HG2 PRO   120      69.778  82.446  53.929  1.00  0.00            
ATOM   1722  CB  PRO   120      71.131  83.035  55.492  1.00  0.00            
ATOM   1723  HB1 PRO   120      72.179  83.334  55.504  1.00  0.00            
ATOM   1724  HB2 PRO   120      70.980  82.022  55.864  1.00  0.00            
ATOM   1725  CA  PRO   120      70.221  83.951  56.290  1.00  0.00            
ATOM   1726  HA  PRO   120      69.454  83.392  56.826  1.00  0.00            
ATOM   1727  C   PRO   120      71.064  84.757  57.304  1.00  0.00            
ATOM   1728  O   PRO   120      71.456  85.871  57.002  1.00  0.00            
ATOM   1729  N   ASP   121      71.243  84.325  58.565  1.00  0.00            
ATOM   1730  H   ASP   121      70.966  83.389  58.824  1.00  0.00            
ATOM   1731  CA  ASP   121      72.219  84.901  59.475  1.00  0.00            
ATOM   1732  HA  ASP   121      72.198  85.981  59.325  1.00  0.00            
ATOM   1733  CB  ASP   121      71.825  84.775  60.940  1.00  0.00            
ATOM   1734  HB1 ASP   121      72.608  85.276  61.509  1.00  0.00            
ATOM   1735  HB2 ASP   121      71.703  83.734  61.239  1.00  0.00            
ATOM   1736  CG  ASP   121      70.572  85.520  61.246  1.00  0.00            
ATOM   1737  OD1 ASP   121      70.730  86.790  61.400  1.00  0.00            
ATOM   1738  OD2 ASP   121      69.459  84.973  61.178  1.00  0.00            
ATOM   1739  C   ASP   121      73.637  84.458  59.145  1.00  0.00            
ATOM   1740  O   ASP   121      74.049  83.279  59.308  1.00  0.00            
ATOM   1741  N   ASN   122      74.326  85.482  58.626  1.00  0.00            
ATOM   1742  H   ASN   122      73.888  86.388  58.542  1.00  0.00            
ATOM   1743  CA  ASN   122      75.613  85.283  58.021  1.00  0.00            
ATOM   1744  HA  ASN   122      76.098  84.389  58.413  1.00  0.00            
ATOM   1745  CB  ASN   122      75.572  85.001  56.523  1.00  0.00            
ATOM   1746  HB1 ASN   122      74.992  85.737  55.966  1.00  0.00            
ATOM   1747  HB2 ASN   122      75.073  84.033  56.459  1.00  0.00            
ATOM   1748  CG  ASN   122      76.895  84.982  55.816  1.00  0.00            
ATOM   1749  OD1 ASN   122      77.951  85.089  56.341  1.00  0.00            
ATOM   1750  ND2 ASN   122      76.888  84.846  54.539  1.00  0.00            
ATOM   1751 HD21 ASN   122      75.956  84.646  54.205  1.00  0.00            
ATOM   1752 HD22 ASN   122      77.757  84.825  54.026  1.00  0.00            
ATOM   1753  C   ASN   122      76.449  86.433  58.518  1.00  0.00            
ATOM   1754  O   ASN   122      76.320  87.629  58.109  1.00  0.00            
ATOM   1755  N   GLU   123      77.146  86.131  59.588  1.00  0.00            
ATOM   1756  H   GLU   123      77.390  85.175  59.805  1.00  0.00            
ATOM   1757  CA  GLU   123      77.488  87.115  60.646  1.00  0.00            
ATOM   1758  HA  GLU   123      77.028  88.080  60.432  1.00  0.00            
ATOM   1759  CB  GLU   123      76.928  86.756  62.083  1.00  0.00            
ATOM   1760  HB1 GLU   123      77.070  87.630  62.719  1.00  0.00            
ATOM   1761  HB2 GLU   123      77.534  85.898  62.373  1.00  0.00            
ATOM   1762  CG  GLU   123      75.407  86.433  61.974  1.00  0.00            
ATOM   1763  HG1 GLU   123      75.142  85.755  61.162  1.00  0.00            
ATOM   1764  HG2 GLU   123      74.854  87.360  61.820  1.00  0.00            
ATOM   1765  CD  GLU   123      74.933  85.693  63.244  1.00  0.00            
ATOM   1766  OE1 GLU   123      74.103  86.325  63.887  1.00  0.00            
ATOM   1767  OE2 GLU   123      75.202  84.489  63.578  1.00  0.00            
ATOM   1768  C   GLU   123      79.006  87.457  60.656  1.00  0.00            
ATOM   1769  O   GLU   123      79.696  87.422  61.684  1.00  0.00            
ATOM   1770  N   ALA   124      79.603  87.592  59.471  1.00  0.00            
ATOM   1771  H   ALA   124      79.088  87.521  58.604  1.00  0.00            
ATOM   1772  CA  ALA   124      81.015  87.645  59.374  1.00  0.00            
ATOM   1773  HA  ALA   124      81.479  87.635  60.360  1.00  0.00            
ATOM   1774  CB  ALA   124      81.478  86.337  58.643  1.00  0.00            
ATOM   1775  HB1 ALA   124      81.162  85.417  59.134  1.00  0.00            
ATOM   1776  HB2 ALA   124      81.130  86.295  57.611  1.00  0.00            
ATOM   1777  HB3 ALA   124      82.565  86.373  58.711  1.00  0.00            
ATOM   1778  C   ALA   124      81.542  88.870  58.690  1.00  0.00            
ATOM   1779  O   ALA   124      80.853  89.391  57.829  1.00  0.00            
ATOM   1780  N   TYR   125      82.781  89.267  59.100  1.00  0.00            
ATOM   1781  H   TYR   125      83.234  88.871  59.911  1.00  0.00            
ATOM   1782  CA  TYR   125      83.418  90.371  58.392  1.00  0.00            
ATOM   1783  HA  TYR   125      82.670  91.164  58.405  1.00  0.00            
ATOM   1784  CB  TYR   125      84.713  90.764  59.026  1.00  0.00            
ATOM   1785  HB1 TYR   125      85.164  91.578  58.457  1.00  0.00            
ATOM   1786  HB2 TYR   125      85.388  89.913  59.116  1.00  0.00            
ATOM   1787  CG  TYR   125      84.604  91.538  60.267  1.00  0.00            
ATOM   1788  CD1 TYR   125      85.140  91.018  61.414  1.00  0.00            
ATOM   1789  HD1 TYR   125      85.606  90.051  61.297  1.00  0.00            
ATOM   1790  CE1 TYR   125      85.218  91.668  62.645  1.00  0.00            
ATOM   1791  HE1 TYR   125      85.883  91.331  63.427  1.00  0.00            
ATOM   1792  CZ  TYR   125      84.574  92.906  62.780  1.00  0.00            
ATOM   1793  OH  TYR   125      84.473  93.533  63.962  1.00  0.00            
ATOM   1794  HH  TYR   125      84.806  92.892  64.593  1.00  0.00            
ATOM   1795  CE2 TYR   125      83.950  93.392  61.621  1.00  0.00            
ATOM   1796  HE2 TYR   125      83.409  94.321  61.730  1.00  0.00            
ATOM   1797  CD2 TYR   125      84.096  92.816  60.348  1.00  0.00            
ATOM   1798  HD2 TYR   125      83.624  93.291  59.501  1.00  0.00            
ATOM   1799  C   TYR   125      83.665  90.034  56.883  1.00  0.00            
ATOM   1800  O   TYR   125      84.175  88.980  56.535  1.00  0.00            
ATOM   1801  N   GLU   126      83.390  90.989  56.018  1.00  0.00            
ATOM   1802  H   GLU   126      82.843  91.766  56.362  1.00  0.00            
ATOM   1803  CA  GLU   126      83.772  90.982  54.569  1.00  0.00            
ATOM   1804  HA  GLU   126      83.386  90.013  54.253  1.00  0.00            
ATOM   1805  CB  GLU   126      82.947  92.109  53.905  1.00  0.00            
ATOM   1806  HB1 GLU   126      83.198  93.093  54.303  1.00  0.00            
ATOM   1807  HB2 GLU   126      81.904  91.848  54.082  1.00  0.00            
ATOM   1808  CG  GLU   126      83.158  92.343  52.384  1.00  0.00            
ATOM   1809  HG1 GLU   126      83.300  91.389  51.876  1.00  0.00            
ATOM   1810  HG2 GLU   126      84.144  92.799  52.288  1.00  0.00            
ATOM   1811  CD  GLU   126      81.875  93.002  51.906  1.00  0.00            
ATOM   1812  OE1 GLU   126      81.451  93.945  52.583  1.00  0.00            
ATOM   1813  OE2 GLU   126      81.327  92.618  50.870  1.00  0.00            
ATOM   1814  C   GLU   126      85.271  91.030  54.331  1.00  0.00            
ATOM   1815  O   GLU   126      85.913  92.035  54.626  1.00  0.00            
ATOM   1816  N   MET   127      85.892  90.065  53.624  1.00  0.00            
ATOM   1817  H   MET   127      85.342  89.258  53.366  1.00  0.00            
ATOM   1818  CA  MET   127      87.377  89.918  53.327  1.00  0.00            
ATOM   1819  HA  MET   127      87.807  89.969  54.327  1.00  0.00            
ATOM   1820  CB  MET   127      87.640  88.515  52.790  1.00  0.00            
ATOM   1821  HB1 MET   127      87.258  88.360  51.781  1.00  0.00            
ATOM   1822  HB2 MET   127      87.133  87.779  53.414  1.00  0.00            
ATOM   1823  CG  MET   127      89.180  88.237  52.854  1.00  0.00            
ATOM   1824  HG1 MET   127      89.667  89.052  52.318  1.00  0.00            
ATOM   1825  HG2 MET   127      89.458  87.426  52.181  1.00  0.00            
ATOM   1826  SD  MET   127      89.800  88.096  54.527  1.00  0.00            
ATOM   1827  CE  MET   127      91.042  86.846  54.286  1.00  0.00            
ATOM   1828  HE1 MET   127      91.621  87.089  53.395  1.00  0.00            
ATOM   1829  HE2 MET   127      91.605  86.826  55.220  1.00  0.00            
ATOM   1830  HE3 MET   127      90.528  85.920  54.028  1.00  0.00            
ATOM   1831  C   MET   127      87.939  91.009  52.440  1.00  0.00            
ATOM   1832  O   MET   127      87.509  91.160  51.284  1.00  0.00            
ATOM   1833  N   PRO   128      88.892  91.813  52.914  1.00  0.00            
ATOM   1834  CD  PRO   128      89.393  91.855  54.247  1.00  0.00            
ATOM   1835  HD1 PRO   128      89.652  90.886  54.673  1.00  0.00            
ATOM   1836  HD2 PRO   128      88.630  92.249  54.918  1.00  0.00            
ATOM   1837  CG  PRO   128      90.492  92.885  54.289  1.00  0.00            
ATOM   1838  HG1 PRO   128      91.473  92.412  54.307  1.00  0.00            
ATOM   1839  HG2 PRO   128      90.501  93.506  55.185  1.00  0.00            
ATOM   1840  CB  PRO   128      90.367  93.710  52.986  1.00  0.00            
ATOM   1841  HB1 PRO   128      91.297  94.129  52.603  1.00  0.00            
ATOM   1842  HB2 PRO   128      89.693  94.560  53.090  1.00  0.00            
ATOM   1843  CA  PRO   128      89.688  92.695  52.063  1.00  0.00            
ATOM   1844  HA  PRO   128      89.018  93.207  51.373  1.00  0.00            
ATOM   1845  C   PRO   128      90.580  91.779  51.179  1.00  0.00            
ATOM   1846  O   PRO   128      91.740  91.551  51.441  1.00  0.00            
ATOM   1847  N   SER   129      89.976  91.332  50.064  1.00  0.00            
ATOM   1848  H   SER   129      88.968  91.327  50.131  1.00  0.00            
ATOM   1849  CA  SER   129      90.557  90.462  49.013  1.00  0.00            
ATOM   1850  HA  SER   129      91.523  90.758  48.603  1.00  0.00            
ATOM   1851  CB  SER   129      90.844  89.048  49.471  1.00  0.00            
ATOM   1852  HB1 SER   129      89.923  88.556  49.784  1.00  0.00            
ATOM   1853  HB2 SER   129      91.507  89.128  50.332  1.00  0.00            
ATOM   1854  OG  SER   129      91.499  88.194  48.495  1.00  0.00            
ATOM   1855  HG  SER   129      91.801  87.383  48.911  1.00  0.00            
ATOM   1856  C   SER   129      89.665  90.336  47.818  1.00  0.00            
ATOM   1857  O   SER   129      88.425  90.278  47.975  1.00  0.00            
ATOM   1858  N   GLU   130      90.243  90.199  46.619  1.00  0.00            
ATOM   1859  H   GLU   130      91.246  90.267  46.528  1.00  0.00            
ATOM   1860  CA  GLU   130      89.682  90.187  45.327  1.00  0.00            
ATOM   1861  HA  GLU   130      88.839  90.870  45.227  1.00  0.00            
ATOM   1862  CB  GLU   130      90.735  90.813  44.352  1.00  0.00            
ATOM   1863  HB1 GLU   130      90.432  90.510  43.350  1.00  0.00            
ATOM   1864  HB2 GLU   130      91.655  90.261  44.547  1.00  0.00            
ATOM   1865  CG  GLU   130      90.929  92.320  44.695  1.00  0.00            
ATOM   1866  HG1 GLU   130      91.672  92.599  43.947  1.00  0.00            
ATOM   1867  HG2 GLU   130      91.302  92.490  45.705  1.00  0.00            
ATOM   1868  CD  GLU   130      89.561  93.120  44.715  1.00  0.00            
ATOM   1869  OE1 GLU   130      89.273  93.967  45.621  1.00  0.00            
ATOM   1870  OE2 GLU   130      88.756  93.020  43.735  1.00  0.00            
ATOM   1871  C   GLU   130      89.403  88.763  44.865  1.00  0.00            
ATOM   1872  O   GLU   130      88.671  88.628  43.835  1.00  0.00            
ATOM   1873  N   GLU   131      89.780  87.679  45.570  1.00  0.00            
ATOM   1874  H   GLU   131      90.257  87.787  46.454  1.00  0.00            
ATOM   1875  CA  GLU   131      89.299  86.354  45.381  1.00  0.00            
ATOM   1876  HA  GLU   131      89.662  86.119  44.380  1.00  0.00            
ATOM   1877  CB  GLU   131      89.991  85.315  46.363  1.00  0.00            
ATOM   1878  HB1 GLU   131      89.709  84.305  46.067  1.00  0.00            
ATOM   1879  HB2 GLU   131      89.670  85.455  47.396  1.00  0.00            
ATOM   1880  CG  GLU   131      91.521  85.303  46.459  1.00  0.00            
ATOM   1881  HG1 GLU   131      91.910  84.521  47.112  1.00  0.00            
ATOM   1882  HG2 GLU   131      91.824  86.260  46.883  1.00  0.00            
ATOM   1883  CD  GLU   131      92.271  85.179  45.072  1.00  0.00            
ATOM   1884  OE1 GLU   131      91.609  85.139  43.987  1.00  0.00            
ATOM   1885  OE2 GLU   131      93.538  85.266  45.037  1.00  0.00            
ATOM   1886  C   GLU   131      87.804  86.152  45.495  1.00  0.00            
ATOM   1887  O   GLU   131      87.186  86.795  46.352  1.00  0.00            
ATOM   1888  N   GLY   132      87.207  85.387  44.631  1.00  0.00            
ATOM   1889  H   GLY   132      87.810  85.039  43.899  1.00  0.00            
ATOM   1890  CA  GLY   132      85.761  85.198  44.425  1.00  0.00            
ATOM   1891  HA1 GLY   132      85.457  86.186  44.080  1.00  0.00            
ATOM   1892  HA2 GLY   132      85.155  84.873  45.270  1.00  0.00            
ATOM   1893  C   GLY   132      85.471  84.253  43.246  1.00  0.00            
ATOM   1894  O   GLY   132      86.395  83.806  42.568  1.00  0.00            
ATOM   1895  N   TYR   133      84.194  84.145  42.899  1.00  0.00            
ATOM   1896  H   TYR   133      83.527  84.518  43.560  1.00  0.00            
ATOM   1897  CA  TYR   133      83.654  83.659  41.615  1.00  0.00            
ATOM   1898  HA  TYR   133      83.864  82.590  41.630  1.00  0.00            
ATOM   1899  CB  TYR   133      82.176  83.964  41.587  1.00  0.00            
ATOM   1900  HB1 TYR   133      82.004  85.024  41.771  1.00  0.00            
ATOM   1901  HB2 TYR   133      81.675  83.408  42.380  1.00  0.00            
ATOM   1902  CG  TYR   133      81.590  83.569  40.214  1.00  0.00            
ATOM   1903  CD1 TYR   133      80.980  84.527  39.337  1.00  0.00            
ATOM   1904  HD1 TYR   133      80.898  85.543  39.692  1.00  0.00            
ATOM   1905  CE1 TYR   133      80.447  84.088  38.138  1.00  0.00            
ATOM   1906  HE1 TYR   133      80.018  84.772  37.422  1.00  0.00            
ATOM   1907  CZ  TYR   133      80.421  82.740  37.910  1.00  0.00            
ATOM   1908  OH  TYR   133      80.011  82.353  36.690  1.00  0.00            
ATOM   1909  HH  TYR   133      79.767  83.120  36.168  1.00  0.00            
ATOM   1910  CE2 TYR   133      81.015  81.787  38.725  1.00  0.00            
ATOM   1911  HE2 TYR   133      81.025  80.733  38.489  1.00  0.00            
ATOM   1912  CD2 TYR   133      81.566  82.208  39.919  1.00  0.00            
ATOM   1913  HD2 TYR   133      81.984  81.517  40.635  1.00  0.00            
ATOM   1914  C   TYR   133      84.359  84.221  40.391  1.00  0.00            
ATOM   1915  O   TYR   133      84.393  85.411  40.145  1.00  0.00            
ATOM   1916  N   GLN   134      84.802  83.271  39.553  1.00  0.00            
ATOM   1917  H   GLN   134      84.814  82.317  39.883  1.00  0.00            
ATOM   1918  CA  GLN   134      85.361  83.660  38.225  1.00  0.00            
ATOM   1919  HA  GLN   134      85.573  84.729  38.193  1.00  0.00            
ATOM   1920  CB  GLN   134      86.861  83.195  38.033  1.00  0.00            
ATOM   1921  HB1 GLN   134      87.112  83.483  37.012  1.00  0.00            
ATOM   1922  HB2 GLN   134      86.795  82.111  38.133  1.00  0.00            
ATOM   1923  CG  GLN   134      87.989  83.636  38.972  1.00  0.00            
ATOM   1924  HG1 GLN   134      87.790  83.283  39.984  1.00  0.00            
ATOM   1925  HG2 GLN   134      87.943  84.725  38.969  1.00  0.00            
ATOM   1926  CD  GLN   134      89.405  83.143  38.637  1.00  0.00            
ATOM   1927  OE1 GLN   134      89.710  82.343  37.739  1.00  0.00            
ATOM   1928  NE2 GLN   134      90.386  83.676  39.321  1.00  0.00            
ATOM   1929 HE21 GLN   134      90.047  84.230  40.094  1.00  0.00            
ATOM   1930 HE22 GLN   134      91.328  83.350  39.160  1.00  0.00            
ATOM   1931  C   GLN   134      84.407  83.310  37.045  1.00  0.00            
ATOM   1932  O   GLN   134      84.050  82.128  36.863  1.00  0.00            
ATOM   1933  N   ASP   135      83.752  84.246  36.380  1.00  0.00            
ATOM   1934  H   ASP   135      84.146  85.165  36.520  1.00  0.00            
ATOM   1935  CA  ASP   135      82.592  84.045  35.443  1.00  0.00            
ATOM   1936  HA  ASP   135      81.844  83.432  35.946  1.00  0.00            
ATOM   1937  CB  ASP   135      82.050  85.457  35.267  1.00  0.00            
ATOM   1938  HB1 ASP   135      82.767  85.943  34.605  1.00  0.00            
ATOM   1939  HB2 ASP   135      82.092  86.033  36.191  1.00  0.00            
ATOM   1940  CG  ASP   135      80.581  85.537  34.674  1.00  0.00            
ATOM   1941  OD1 ASP   135      80.173  86.595  34.107  1.00  0.00            
ATOM   1942  OD2 ASP   135      79.918  84.485  34.765  1.00  0.00            
ATOM   1943  C   ASP   135      82.919  83.257  34.113  1.00  0.00            
ATOM   1944  O   ASP   135      84.026  83.166  33.699  1.00  0.00            
ATOM   1945  N   TYR   136      81.904  82.610  33.588  1.00  0.00            
ATOM   1946  H   TYR   136      80.976  82.798  33.941  1.00  0.00            
ATOM   1947  CA  TYR   136      82.067  81.855  32.270  1.00  0.00            
ATOM   1948  HA  TYR   136      83.144  81.683  32.255  1.00  0.00            
ATOM   1949  CB  TYR   136      81.439  80.453  32.327  1.00  0.00            
ATOM   1950  HB1 TYR   136      81.701  80.048  33.305  1.00  0.00            
ATOM   1951  HB2 TYR   136      81.875  79.811  31.562  1.00  0.00            
ATOM   1952  CG  TYR   136      79.944  80.379  32.268  1.00  0.00            
ATOM   1953  CD1 TYR   136      79.215  80.138  33.496  1.00  0.00            
ATOM   1954  HD1 TYR   136      79.745  80.126  34.437  1.00  0.00            
ATOM   1955  CE1 TYR   136      77.842  79.798  33.473  1.00  0.00            
ATOM   1956  HE1 TYR   136      77.303  79.517  34.366  1.00  0.00            
ATOM   1957  CZ  TYR   136      77.287  79.684  32.160  1.00  0.00            
ATOM   1958  OH  TYR   136      76.008  79.200  31.980  1.00  0.00            
ATOM   1959  HH  TYR   136      75.639  78.816  32.778  1.00  0.00            
ATOM   1960  CE2 TYR   136      78.033  79.931  30.943  1.00  0.00            
ATOM   1961  HE2 TYR   136      77.636  79.815  29.945  1.00  0.00            
ATOM   1962  CD2 TYR   136      79.342  80.291  31.027  1.00  0.00            
ATOM   1963  HD2 TYR   136      80.056  80.425  30.228  1.00  0.00            
ATOM   1964  C   TYR   136      81.820  82.770  31.008  1.00  0.00            
ATOM   1965  O   TYR   136      80.861  83.459  30.955  1.00  0.00            
ATOM   1966  N   GLU   137      82.530  82.525  29.920  1.00  0.00            
ATOM   1967  H   GLU   137      83.250  81.819  29.967  1.00  0.00            
ATOM   1968  CA  GLU   137      82.587  83.372  28.724  1.00  0.00            
ATOM   1969  HA  GLU   137      83.011  84.336  29.005  1.00  0.00            
ATOM   1970  CB  GLU   137      83.715  82.775  27.832  1.00  0.00            
ATOM   1971  HB1 GLU   137      83.452  81.766  27.514  1.00  0.00            
ATOM   1972  HB2 GLU   137      84.609  82.712  28.452  1.00  0.00            
ATOM   1973  CG  GLU   137      84.171  83.468  26.552  1.00  0.00            
ATOM   1974  HG1 GLU   137      83.265  83.314  25.966  1.00  0.00            
ATOM   1975  HG2 GLU   137      84.870  82.837  26.004  1.00  0.00            
ATOM   1976  CD  GLU   137      84.689  84.933  26.731  1.00  0.00            
ATOM   1977  OE1 GLU   137      84.918  85.387  27.885  1.00  0.00            
ATOM   1978  OE2 GLU   137      84.961  85.604  25.692  1.00  0.00            
ATOM   1979  C   GLU   137      81.287  83.564  27.958  1.00  0.00            
ATOM   1980  O   GLU   137      80.610  82.528  27.802  1.00  0.00            
ATOM   1981  N   PRO   138      80.928  84.778  27.480  1.00  0.00            
ATOM   1982  CD  PRO   138      81.445  86.041  28.000  1.00  0.00            
ATOM   1983  HD1 PRO   138      82.417  86.317  27.592  1.00  0.00            
ATOM   1984  HD2 PRO   138      81.574  85.988  29.081  1.00  0.00            
ATOM   1985  CG  PRO   138      80.370  87.052  27.578  1.00  0.00            
ATOM   1986  HG1 PRO   138      80.713  88.086  27.541  1.00  0.00            
ATOM   1987  HG2 PRO   138      79.694  87.009  28.432  1.00  0.00            
ATOM   1988  CB  PRO   138      79.624  86.563  26.369  1.00  0.00            
ATOM   1989  HB1 PRO   138      80.242  86.858  25.522  1.00  0.00            
ATOM   1990  HB2 PRO   138      78.564  86.817  26.338  1.00  0.00            
ATOM   1991  CA  PRO   138      79.775  85.039  26.601  1.00  0.00            
ATOM   1992  HA  PRO   138      78.919  84.659  27.158  1.00  0.00            
ATOM   1993  C   PRO   138      79.924  84.371  25.250  1.00  0.00            
ATOM   1994  O   PRO   138      81.049  84.207  24.736  1.00  0.00            
ATOM   1995  N   GLU   139      78.816  84.068  24.627  1.00  0.00            
ATOM   1996  H   GLU   139      77.965  84.421  25.042  1.00  0.00            
ATOM   1997  CA  GLU   139      78.890  83.470  23.263  1.00  0.00            
ATOM   1998  HA  GLU   139      79.900  83.503  22.855  1.00  0.00            
ATOM   1999  CB  GLU   139      78.518  81.993  23.309  1.00  0.00            
ATOM   2000  HB1 GLU   139      78.369  81.607  22.300  1.00  0.00            
ATOM   2001  HB2 GLU   139      77.638  81.823  23.929  1.00  0.00            
ATOM   2002  CG  GLU   139      79.572  81.047  24.020  1.00  0.00            
ATOM   2003  HG1 GLU   139      79.805  81.453  25.004  1.00  0.00            
ATOM   2004  HG2 GLU   139      80.496  81.036  23.441  1.00  0.00            
ATOM   2005  CD  GLU   139      79.235  79.587  24.270  1.00  0.00            
ATOM   2006  OE1 GLU   139      78.018  79.279  24.392  1.00  0.00            
ATOM   2007  OE2 GLU   139      80.056  78.718  24.551  1.00  0.00            
ATOM   2008  C   GLU   139      77.975  84.200  22.235  1.00  0.00            
ATOM   2009  O   GLU   139      78.242  84.071  20.991  1.00  0.00            
ATOM   2010  N   ALA   140      76.968  84.975  22.668  1.00  0.00            
ATOM   2011  H   ALA   140      76.603  84.998  23.609  1.00  0.00            
ATOM   2012  CA  ALA   140      76.055  85.688  21.762  1.00  0.00            
ATOM   2013  HA  ALA   140      76.581  86.348  21.073  1.00  0.00            
ATOM   2014  CB  ALA   140      75.320  84.644  20.940  1.00  0.00            
ATOM   2015  HB1 ALA   140      75.941  84.143  20.198  1.00  0.00            
ATOM   2016  HB2 ALA   140      74.862  83.848  21.527  1.00  0.00            
ATOM   2017  HB3 ALA   140      74.480  85.028  20.360  1.00  0.00            
ATOM   2018  C   ALA   140      75.038  86.584  22.477  1.00  0.00            
ATOM   2019  OC1 ALA   140      74.568  87.522  21.864  1.00  0.00            
ATOM   2020  OC2 ALA   140      74.644  86.408  23.619  1.00  0.00            
TER
ENDMDL
