# Supplementary material for: Impact of Phosphorylation on the Physiological Form of Human alpha-Synuclein in Aqueous Solution
Source: J Chem Inf Model. 2024 Oct 28;64(21):8215–26. doi: 10.1021/acs.jcim.4c01172 (PMC11558680; doi:10.1021/acs.jcim.4c01172)
Supplement: Supplementary file 2 — ci4c01172_si_003.zip [file ci4c01172_si_003.zip › AS/AS_6.pdb]

REMARK    GENERATED BY TRJCONV
TITLE     MDANALYSIS FRAME 0: Created by PDBWriter in water
REMARK    THIS IS A SIMULATION BOX
CRYST1  137.592  137.592  140.735  60.74  60.74  90.00 P 1           1
MODEL        1
ATOM      1  CH3 ACE     0     120.036  91.550  62.213  1.00  0.00            
ATOM      2 HH31 ACE     0     119.053  91.080  62.178  1.00  0.00            
ATOM      3 HH32 ACE     0     120.820  90.809  62.370  1.00  0.00            
ATOM      4 HH33 ACE     0     120.026  92.285  63.018  1.00  0.00            
ATOM      5  C   ACE     0     120.288  92.411  61.016  1.00  0.00            
ATOM      6  O   ACE     0     119.498  92.295  60.104  1.00  0.00            
ATOM      7  N   MET     1     121.236  93.308  61.086  1.00  0.00            
ATOM      8  H   MET     1     121.789  93.330  61.931  1.00  0.00            
ATOM      9  CA  MET     1     121.640  94.259  59.984  1.00  0.00            
ATOM     10  HA  MET     1     120.866  94.977  59.715  1.00  0.00            
ATOM     11  CB  MET     1     122.811  95.205  60.527  1.00  0.00            
ATOM     12  HB1 MET     1     123.760  94.669  60.533  1.00  0.00            
ATOM     13  HB2 MET     1     122.621  95.526  61.551  1.00  0.00            
ATOM     14  CG  MET     1     123.037  96.440  59.690  1.00  0.00            
ATOM     15  HG1 MET     1     123.007  96.128  58.646  1.00  0.00            
ATOM     16  HG2 MET     1     124.031  96.838  59.894  1.00  0.00            
ATOM     17  SD  MET     1     121.794  97.722  59.938  1.00  0.00            
ATOM     18  CE  MET     1     122.139  98.872  58.638  1.00  0.00            
ATOM     19  HE1 MET     1     123.214  99.051  58.656  1.00  0.00            
ATOM     20  HE2 MET     1     121.884  98.384  57.697  1.00  0.00            
ATOM     21  HE3 MET     1     121.573  99.754  58.939  1.00  0.00            
ATOM     22  C   MET     1     122.065  93.407  58.765  1.00  0.00            
ATOM     23  O   MET     1     121.660  93.873  57.699  1.00  0.00            
ATOM     24  N   ASP     2     122.692  92.241  58.882  1.00  0.00            
ATOM     25  H   ASP     2     123.005  91.986  59.808  1.00  0.00            
ATOM     26  CA  ASP     2     123.027  91.349  57.735  1.00  0.00            
ATOM     27  HA  ASP     2     123.771  91.810  57.086  1.00  0.00            
ATOM     28  CB  ASP     2     123.851  90.147  58.246  1.00  0.00            
ATOM     29  HB1 ASP     2     124.806  90.575  58.553  1.00  0.00            
ATOM     30  HB2 ASP     2     124.016  89.390  57.479  1.00  0.00            
ATOM     31  CG  ASP     2     123.389  89.544  59.603  1.00  0.00            
ATOM     32  OD1 ASP     2     122.242  89.763  60.021  1.00  0.00            
ATOM     33  OD2 ASP     2     124.106  88.744  60.188  1.00  0.00            
ATOM     34  C   ASP     2     121.779  90.994  56.934  1.00  0.00            
ATOM     35  O   ASP     2     121.770  91.142  55.743  1.00  0.00            
ATOM     36  N   VAL     3     120.696  90.475  57.626  1.00  0.00            
ATOM     37  H   VAL     3     120.807  90.207  58.594  1.00  0.00            
ATOM     38  CA  VAL     3     119.445  90.138  56.924  1.00  0.00            
ATOM     39  HA  VAL     3     119.740  89.554  56.052  1.00  0.00            
ATOM     40  CB  VAL     3     118.646  89.001  57.707  1.00  0.00            
ATOM     41  HB  VAL     3     117.757  88.810  57.105  1.00  0.00            
ATOM     42  CG1 VAL     3     119.328  87.659  57.759  1.00  0.00            
ATOM     43 HG11 VAL     3     120.121  87.709  58.504  1.00  0.00            
ATOM     44 HG12 VAL     3     118.597  86.904  58.048  1.00  0.00            
ATOM     45 HG13 VAL     3     119.785  87.357  56.816  1.00  0.00            
ATOM     46  CG2 VAL     3     118.189  89.254  59.114  1.00  0.00            
ATOM     47 HG21 VAL     3     117.434  88.541  59.444  1.00  0.00            
ATOM     48 HG22 VAL     3     118.991  89.438  59.829  1.00  0.00            
ATOM     49 HG23 VAL     3     117.617  90.179  59.201  1.00  0.00            
ATOM     50  C   VAL     3     118.569  91.301  56.507  1.00  0.00            
ATOM     51  O   VAL     3     117.885  91.150  55.425  1.00  0.00            
ATOM     52  N   PHE     4     118.529  92.433  57.243  1.00  0.00            
ATOM     53  H   PHE     4     119.014  92.526  58.124  1.00  0.00            
ATOM     54  CA  PHE     4     117.989  93.708  56.736  1.00  0.00            
ATOM     55  HA  PHE     4     116.938  93.576  56.482  1.00  0.00            
ATOM     56  CB  PHE     4     118.028  94.799  57.836  1.00  0.00            
ATOM     57  HB1 PHE     4     119.032  94.782  58.261  1.00  0.00            
ATOM     58  HB2 PHE     4     117.256  94.515  58.551  1.00  0.00            
ATOM     59  CG  PHE     4     117.914  96.225  57.421  1.00  0.00            
ATOM     60  CD1 PHE     4     119.025  96.971  56.990  1.00  0.00            
ATOM     61  HD1 PHE     4     120.024  96.587  56.849  1.00  0.00            
ATOM     62  CE1 PHE     4     118.737  98.270  56.545  1.00  0.00            
ATOM     63  HE1 PHE     4     119.566  98.890  56.237  1.00  0.00            
ATOM     64  CZ  PHE     4     117.428  98.861  56.632  1.00  0.00            
ATOM     65  HZ  PHE     4     117.418  99.909  56.370  1.00  0.00            
ATOM     66  CE2 PHE     4     116.307  98.035  56.899  1.00  0.00            
ATOM     67  HE2 PHE     4     115.303  98.429  56.860  1.00  0.00            
ATOM     68  CD2 PHE     4     116.602  96.712  57.360  1.00  0.00            
ATOM     69  HD2 PHE     4     115.811  96.103  57.772  1.00  0.00            
ATOM     70  C   PHE     4     118.681  94.151  55.355  1.00  0.00            
ATOM     71  O   PHE     4     118.067  94.528  54.354  1.00  0.00            
ATOM     72  N   MET     5     119.996  94.155  55.373  1.00  0.00            
ATOM     73  H   MET     5     120.566  93.912  56.170  1.00  0.00            
ATOM     74  CA  MET     5     120.730  94.340  54.056  1.00  0.00            
ATOM     75  HA  MET     5     120.343  95.275  53.649  1.00  0.00            
ATOM     76  CB  MET     5     122.197  94.452  54.363  1.00  0.00            
ATOM     77  HB1 MET     5     122.635  94.577  53.373  1.00  0.00            
ATOM     78  HB2 MET     5     122.693  93.587  54.803  1.00  0.00            
ATOM     79  CG  MET     5     122.424  95.784  55.193  1.00  0.00            
ATOM     80  HG1 MET     5     123.505  95.865  55.305  1.00  0.00            
ATOM     81  HG2 MET     5     122.083  95.795  56.228  1.00  0.00            
ATOM     82  SD  MET     5     121.724  97.349  54.460  1.00  0.00            
ATOM     83  CE  MET     5     122.542  97.413  52.814  1.00  0.00            
ATOM     84  HE1 MET     5     121.950  96.902  52.055  1.00  0.00            
ATOM     85  HE2 MET     5     122.717  98.436  52.482  1.00  0.00            
ATOM     86  HE3 MET     5     123.521  96.950  52.939  1.00  0.00            
ATOM     87  C   MET     5     120.428  93.241  53.030  1.00  0.00            
ATOM     88  O   MET     5     120.344  93.512  51.818  1.00  0.00            
ATOM     89  N   LYS     6     120.210  91.953  53.267  1.00  0.00            
ATOM     90  H   LYS     6     120.397  91.698  54.226  1.00  0.00            
ATOM     91  CA  LYS     6     119.548  91.007  52.284  1.00  0.00            
ATOM     92  HA  LYS     6     120.207  91.072  51.419  1.00  0.00            
ATOM     93  CB  LYS     6     119.461  89.554  52.698  1.00  0.00            
ATOM     94  HB1 LYS     6     119.100  89.030  51.814  1.00  0.00            
ATOM     95  HB2 LYS     6     118.712  89.375  53.470  1.00  0.00            
ATOM     96  CG  LYS     6     120.792  88.809  52.973  1.00  0.00            
ATOM     97  HG1 LYS     6     121.458  89.393  53.609  1.00  0.00            
ATOM     98  HG2 LYS     6     121.259  88.868  51.990  1.00  0.00            
ATOM     99  CD  LYS     6     120.539  87.445  53.584  1.00  0.00            
ATOM    100  HD1 LYS     6     119.860  86.884  52.941  1.00  0.00            
ATOM    101  HD2 LYS     6     120.016  87.578  54.531  1.00  0.00            
ATOM    102  CE  LYS     6     121.879  86.774  53.863  1.00  0.00            
ATOM    103  HE1 LYS     6     122.243  87.019  54.860  1.00  0.00            
ATOM    104  HE2 LYS     6     122.673  87.193  53.245  1.00  0.00            
ATOM    105  NZ  LYS     6     121.753  85.265  53.709  1.00  0.00            
ATOM    106  HZ1 LYS     6     122.369  84.878  54.409  1.00  0.00            
ATOM    107  HZ2 LYS     6     120.870  84.924  54.061  1.00  0.00            
ATOM    108  HZ3 LYS     6     121.891  84.866  52.791  1.00  0.00            
ATOM    109  C   LYS     6     118.235  91.411  51.816  1.00  0.00            
ATOM    110  O   LYS     6     118.089  91.250  50.593  1.00  0.00            
ATOM    111  N   GLY     7     117.250  91.977  52.571  1.00  0.00            
ATOM    112  H   GLY     7     117.271  91.672  53.534  1.00  0.00            
ATOM    113  CA  GLY     7     115.960  92.380  52.123  1.00  0.00            
ATOM    114  HA1 GLY     7     115.291  92.512  52.973  1.00  0.00            
ATOM    115  HA2 GLY     7     115.484  91.619  51.503  1.00  0.00            
ATOM    116  C   GLY     7     116.034  93.677  51.260  1.00  0.00            
ATOM    117  O   GLY     7     115.283  93.846  50.303  1.00  0.00            
ATOM    118  N   LEU     8     116.957  94.623  51.565  1.00  0.00            
ATOM    119  H   LEU     8     117.513  94.455  52.391  1.00  0.00            
ATOM    120  CA  LEU     8     117.444  95.745  50.734  1.00  0.00            
ATOM    121  HA  LEU     8     116.533  96.287  50.478  1.00  0.00            
ATOM    122  CB  LEU     8     118.465  96.616  51.552  1.00  0.00            
ATOM    123  HB1 LEU     8     119.467  96.225  51.378  1.00  0.00            
ATOM    124  HB2 LEU     8     118.329  96.491  52.626  1.00  0.00            
ATOM    125  CG  LEU     8     118.316  98.067  51.108  1.00  0.00            
ATOM    126  HG  LEU     8     118.534  98.088  50.040  1.00  0.00            
ATOM    127  CD1 LEU     8     116.986  98.793  51.465  1.00  0.00            
ATOM    128 HD11 LEU     8     116.244  98.501  50.722  1.00  0.00            
ATOM    129 HD12 LEU     8     116.637  98.646  52.487  1.00  0.00            
ATOM    130 HD13 LEU     8     117.192  99.839  51.238  1.00  0.00            
ATOM    131  CD2 LEU     8     119.418  98.935  51.700  1.00  0.00            
ATOM    132 HD21 LEU     8     120.385  98.556  51.369  1.00  0.00            
ATOM    133 HD22 LEU     8     119.372  99.963  51.340  1.00  0.00            
ATOM    134 HD23 LEU     8     119.315  98.930  52.785  1.00  0.00            
ATOM    135  C   LEU     8     117.946  95.312  49.375  1.00  0.00            
ATOM    136  O   LEU     8     117.411  95.762  48.384  1.00  0.00            
ATOM    137  N   SER     9     118.842  94.333  49.282  1.00  0.00            
ATOM    138  H   SER     9     119.322  93.957  50.087  1.00  0.00            
ATOM    139  CA  SER     9     119.251  93.657  48.046  1.00  0.00            
ATOM    140  HA  SER     9     119.470  94.500  47.391  1.00  0.00            
ATOM    141  CB  SER     9     120.427  92.690  48.277  1.00  0.00            
ATOM    142  HB1 SER     9     120.758  92.361  47.292  1.00  0.00            
ATOM    143  HB2 SER     9     120.169  91.819  48.881  1.00  0.00            
ATOM    144  OG  SER     9     121.521  93.416  48.793  1.00  0.00            
ATOM    145  HG  SER     9     122.305  93.293  48.254  1.00  0.00            
ATOM    146  C   SER     9     118.098  92.942  47.392  1.00  0.00            
ATOM    147  O   SER     9     118.015  92.985  46.158  1.00  0.00            
ATOM    148  N   LYS    10     117.112  92.397  48.114  1.00  0.00            
ATOM    149  H   LYS    10     117.253  92.319  49.111  1.00  0.00            
ATOM    150  CA  LYS    10     115.885  91.889  47.558  1.00  0.00            
ATOM    151  HA  LYS    10     116.206  91.219  46.761  1.00  0.00            
ATOM    152  CB  LYS    10     115.043  90.974  48.535  1.00  0.00            
ATOM    153  HB1 LYS    10     114.569  91.569  49.316  1.00  0.00            
ATOM    154  HB2 LYS    10     115.716  90.258  49.007  1.00  0.00            
ATOM    155  CG  LYS    10     113.967  90.220  47.795  1.00  0.00            
ATOM    156  HG1 LYS    10     113.326  90.917  47.255  1.00  0.00            
ATOM    157  HG2 LYS    10     113.298  89.668  48.455  1.00  0.00            
ATOM    158  CD  LYS    10     114.655  89.185  46.847  1.00  0.00            
ATOM    159  HD1 LYS    10     115.346  88.507  47.349  1.00  0.00            
ATOM    160  HD2 LYS    10     115.245  89.810  46.176  1.00  0.00            
ATOM    161  CE  LYS    10     113.705  88.431  45.994  1.00  0.00            
ATOM    162  HE1 LYS    10     112.920  89.114  45.668  1.00  0.00            
ATOM    163  HE2 LYS    10     113.241  87.678  46.632  1.00  0.00            
ATOM    164  NZ  LYS    10     114.302  87.864  44.762  1.00  0.00            
ATOM    165  HZ1 LYS    10     114.758  88.520  44.144  1.00  0.00            
ATOM    166  HZ2 LYS    10     115.039  87.224  45.023  1.00  0.00            
ATOM    167  HZ3 LYS    10     113.587  87.350  44.267  1.00  0.00            
ATOM    168  C   LYS    10     115.035  93.005  46.847  1.00  0.00            
ATOM    169  O   LYS    10     114.675  92.806  45.737  1.00  0.00            
ATOM    170  N   ALA    11     114.808  94.177  47.509  1.00  0.00            
ATOM    171  H   ALA    11     115.068  94.233  48.483  1.00  0.00            
ATOM    172  CA  ALA    11     114.097  95.320  46.948  1.00  0.00            
ATOM    173  HA  ALA    11     113.093  94.947  46.749  1.00  0.00            
ATOM    174  CB  ALA    11     113.912  96.323  48.041  1.00  0.00            
ATOM    175  HB1 ALA    11     113.533  95.861  48.952  1.00  0.00            
ATOM    176  HB2 ALA    11     114.866  96.815  48.229  1.00  0.00            
ATOM    177  HB3 ALA    11     113.204  97.043  47.630  1.00  0.00            
ATOM    178  C   ALA    11     114.877  95.868  45.729  1.00  0.00            
ATOM    179  O   ALA    11     114.235  96.055  44.687  1.00  0.00            
ATOM    180  N   LYS    12     116.182  96.050  45.775  1.00  0.00            
ATOM    181  H   LYS    12     116.581  95.850  46.680  1.00  0.00            
ATOM    182  CA  LYS    12     117.098  96.498  44.664  1.00  0.00            
ATOM    183  HA  LYS    12     116.948  97.563  44.492  1.00  0.00            
ATOM    184  CB  LYS    12     118.580  96.323  45.089  1.00  0.00            
ATOM    185  HB1 LYS    12     119.187  96.239  44.188  1.00  0.00            
ATOM    186  HB2 LYS    12     118.640  95.348  45.572  1.00  0.00            
ATOM    187  CG  LYS    12     119.125  97.524  45.899  1.00  0.00            
ATOM    188  HG1 LYS    12     118.372  97.760  46.650  1.00  0.00            
ATOM    189  HG2 LYS    12     119.199  98.358  45.202  1.00  0.00            
ATOM    190  CD  LYS    12     120.485  97.239  46.602  1.00  0.00            
ATOM    191  HD1 LYS    12     121.242  97.017  45.850  1.00  0.00            
ATOM    192  HD2 LYS    12     120.417  96.311  47.171  1.00  0.00            
ATOM    193  CE  LYS    12     120.950  98.478  47.486  1.00  0.00            
ATOM    194  HE1 LYS    12     120.265  98.453  48.333  1.00  0.00            
ATOM    195  HE2 LYS    12     120.755  99.423  46.978  1.00  0.00            
ATOM    196  NZ  LYS    12     122.275  98.255  47.983  1.00  0.00            
ATOM    197  HZ1 LYS    12     122.867  97.931  47.232  1.00  0.00            
ATOM    198  HZ2 LYS    12     122.628  99.144  48.309  1.00  0.00            
ATOM    199  HZ3 LYS    12     122.313  97.531  48.686  1.00  0.00            
ATOM    200  C   LYS    12     116.800  95.868  43.277  1.00  0.00            
ATOM    201  O   LYS    12     116.858  96.596  42.323  1.00  0.00            
ATOM    202  N   GLU    13     116.568  94.520  43.214  1.00  0.00            
ATOM    203  H   GLU    13     116.284  94.050  44.063  1.00  0.00            
ATOM    204  CA  GLU    13     116.186  93.732  42.005  1.00  0.00            
ATOM    205  HA  GLU    13     117.112  93.588  41.447  1.00  0.00            
ATOM    206  CB  GLU    13     115.691  92.281  42.235  1.00  0.00            
ATOM    207  HB1 GLU    13     115.595  91.808  41.258  1.00  0.00            
ATOM    208  HB2 GLU    13     114.723  92.295  42.737  1.00  0.00            
ATOM    209  CG  GLU    13     116.658  91.388  43.014  1.00  0.00            
ATOM    210  HG1 GLU    13     116.904  91.920  43.933  1.00  0.00            
ATOM    211  HG2 GLU    13     117.603  91.337  42.474  1.00  0.00            
ATOM    212  CD  GLU    13     116.282  89.978  43.407  1.00  0.00            
ATOM    213  OE1 GLU    13     115.208  89.552  42.989  1.00  0.00            
ATOM    214  OE2 GLU    13     117.097  89.371  44.131  1.00  0.00            
ATOM    215  C   GLU    13     115.210  94.408  41.012  1.00  0.00            
ATOM    216  O   GLU    13     115.320  94.216  39.781  1.00  0.00            
ATOM    217  N   GLY    14     114.246  95.164  41.513  1.00  0.00            
ATOM    218  H   GLY    14     114.437  95.294  42.496  1.00  0.00            
ATOM    219  CA  GLY    14     113.319  96.029  40.875  1.00  0.00            
ATOM    220  HA1 GLY    14     113.627  96.169  39.839  1.00  0.00            
ATOM    221  HA2 GLY    14     113.290  97.040  41.282  1.00  0.00            
ATOM    222  C   GLY    14     111.858  95.595  40.796  1.00  0.00            
ATOM    223  O   GLY    14     111.512  94.547  41.290  1.00  0.00            
ATOM    224  N   VAL    15     110.946  96.357  40.186  1.00  0.00            
ATOM    225  H   VAL    15     111.264  97.307  40.058  1.00  0.00            
ATOM    226  CA  VAL    15     109.548  96.016  39.988  1.00  0.00            
ATOM    227  HA  VAL    15     109.235  95.562  40.929  1.00  0.00            
ATOM    228  CB  VAL    15     108.570  97.269  39.732  1.00  0.00            
ATOM    229  HB  VAL    15     107.549  96.935  39.544  1.00  0.00            
ATOM    230  CG1 VAL    15     108.493  98.143  40.973  1.00  0.00            
ATOM    231 HG11 VAL    15     108.355  97.478  41.826  1.00  0.00            
ATOM    232 HG12 VAL    15     109.462  98.611  41.145  1.00  0.00            
ATOM    233 HG13 VAL    15     107.737  98.929  40.962  1.00  0.00            
ATOM    234  CG2 VAL    15     108.950  98.171  38.560  1.00  0.00            
ATOM    235 HG21 VAL    15     109.979  98.455  38.777  1.00  0.00            
ATOM    236 HG22 VAL    15     108.983  97.588  37.640  1.00  0.00            
ATOM    237 HG23 VAL    15     108.327  99.065  38.524  1.00  0.00            
ATOM    238  C   VAL    15     109.262  94.947  38.954  1.00  0.00            
ATOM    239  O   VAL    15     108.342  94.196  39.208  1.00  0.00            
ATOM    240  N   VAL    16     109.937  94.899  37.807  1.00  0.00            
ATOM    241  H   VAL    16     110.682  95.547  37.592  1.00  0.00            
ATOM    242  CA  VAL    16     109.580  93.907  36.777  1.00  0.00            
ATOM    243  HA  VAL    16     108.502  93.824  36.915  1.00  0.00            
ATOM    244  CB  VAL    16     109.826  94.307  35.352  1.00  0.00            
ATOM    245  HB  VAL    16     109.370  93.577  34.683  1.00  0.00            
ATOM    246  CG1 VAL    16     109.228  95.673  35.127  1.00  0.00            
ATOM    247 HG11 VAL    16     108.157  95.551  35.286  1.00  0.00            
ATOM    248 HG12 VAL    16     109.598  96.520  35.705  1.00  0.00            
ATOM    249 HG13 VAL    16     109.404  95.972  34.094  1.00  0.00            
ATOM    250  CG2 VAL    16     111.312  94.446  34.990  1.00  0.00            
ATOM    251 HG21 VAL    16     111.431  95.017  34.069  1.00  0.00            
ATOM    252 HG22 VAL    16     111.921  94.908  35.766  1.00  0.00            
ATOM    253 HG23 VAL    16     111.669  93.421  34.893  1.00  0.00            
ATOM    254  C   VAL    16     110.113  92.518  37.095  1.00  0.00            
ATOM    255  O   VAL    16     109.326  91.611  37.029  1.00  0.00            
ATOM    256  N   ALA    17     111.298  92.421  37.708  1.00  0.00            
ATOM    257  H   ALA    17     111.903  93.209  37.891  1.00  0.00            
ATOM    258  CA  ALA    17     111.721  91.192  38.362  1.00  0.00            
ATOM    259  HA  ALA    17     111.700  90.403  37.611  1.00  0.00            
ATOM    260  CB  ALA    17     113.137  91.362  38.909  1.00  0.00            
ATOM    261  HB1 ALA    17     113.837  91.489  38.084  1.00  0.00            
ATOM    262  HB2 ALA    17     113.209  92.242  39.549  1.00  0.00            
ATOM    263  HB3 ALA    17     113.298  90.457  39.495  1.00  0.00            
ATOM    264  C   ALA    17     110.773  90.765  39.565  1.00  0.00            
ATOM    265  O   ALA    17     110.297  89.655  39.496  1.00  0.00            
ATOM    266  N   ALA    18     110.448  91.660  40.495  1.00  0.00            
ATOM    267  H   ALA    18     110.816  92.599  40.441  1.00  0.00            
ATOM    268  CA  ALA    18     109.313  91.522  41.389  1.00  0.00            
ATOM    269  HA  ALA    18     109.599  90.760  42.113  1.00  0.00            
ATOM    270  CB  ALA    18     109.104  92.792  42.191  1.00  0.00            
ATOM    271  HB1 ALA    18     109.988  92.925  42.814  1.00  0.00            
ATOM    272  HB2 ALA    18     108.834  93.615  41.530  1.00  0.00            
ATOM    273  HB3 ALA    18     108.234  92.796  42.848  1.00  0.00            
ATOM    274  C   ALA    18     107.975  91.046  40.748  1.00  0.00            
ATOM    275  O   ALA    18     107.352  90.144  41.357  1.00  0.00            
ATOM    276  N   ALA    19     107.484  91.589  39.641  1.00  0.00            
ATOM    277  H   ALA    19     107.937  92.418  39.284  1.00  0.00            
ATOM    278  CA  ALA    19     106.330  91.069  38.939  1.00  0.00            
ATOM    279  HA  ALA    19     105.631  91.040  39.775  1.00  0.00            
ATOM    280  CB  ALA    19     105.930  92.067  37.949  1.00  0.00            
ATOM    281  HB1 ALA    19     106.725  92.338  37.255  1.00  0.00            
ATOM    282  HB2 ALA    19     105.115  91.850  37.259  1.00  0.00            
ATOM    283  HB3 ALA    19     105.630  93.009  38.408  1.00  0.00            
ATOM    284  C   ALA    19     106.417  89.622  38.332  1.00  0.00            
ATOM    285  O   ALA    19     105.360  89.185  37.932  1.00  0.00            
ATOM    286  N   GLU    20     107.634  89.078  38.193  1.00  0.00            
ATOM    287  H   GLU    20     108.466  89.532  38.542  1.00  0.00            
ATOM    288  CA  GLU    20     107.807  87.895  37.302  1.00  0.00            
ATOM    289  HA  GLU    20     107.283  88.116  36.372  1.00  0.00            
ATOM    290  CB  GLU    20     109.321  87.704  37.056  1.00  0.00            
ATOM    291  HB1 GLU    20     109.763  87.305  37.969  1.00  0.00            
ATOM    292  HB2 GLU    20     109.719  88.683  36.790  1.00  0.00            
ATOM    293  CG  GLU    20     109.652  86.726  35.969  1.00  0.00            
ATOM    294  HG1 GLU    20     109.211  87.109  35.049  1.00  0.00            
ATOM    295  HG2 GLU    20     109.322  85.700  36.134  1.00  0.00            
ATOM    296  CD  GLU    20     111.237  86.662  35.770  1.00  0.00            
ATOM    297  OE1 GLU    20     111.913  87.088  34.769  1.00  0.00            
ATOM    298  OE2 GLU    20     111.805  86.183  36.740  1.00  0.00            
ATOM    299  C   GLU    20     107.217  86.645  37.923  1.00  0.00            
ATOM    300  O   GLU    20     107.393  86.342  39.110  1.00  0.00            
ATOM    301  N   LYS    21     106.448  85.871  37.175  1.00  0.00            
ATOM    302  H   LYS    21     106.284  86.231  36.246  1.00  0.00            
ATOM    303  CA  LYS    21     105.752  84.617  37.588  1.00  0.00            
ATOM    304  HA  LYS    21     105.085  84.351  36.767  1.00  0.00            
ATOM    305  CB  LYS    21     106.745  83.439  37.785  1.00  0.00            
ATOM    306  HB1 LYS    21     107.268  83.508  38.738  1.00  0.00            
ATOM    307  HB2 LYS    21     107.617  83.484  37.133  1.00  0.00            
ATOM    308  CG  LYS    21     106.110  82.010  37.558  1.00  0.00            
ATOM    309  HG1 LYS    21     105.588  81.984  36.601  1.00  0.00            
ATOM    310  HG2 LYS    21     105.399  81.793  38.356  1.00  0.00            
ATOM    311  CD  LYS    21     107.114  80.858  37.431  1.00  0.00            
ATOM    312  HD1 LYS    21     107.560  80.637  38.401  1.00  0.00            
ATOM    313  HD2 LYS    21     107.928  81.215  36.799  1.00  0.00            
ATOM    314  CE  LYS    21     106.579  79.477  36.971  1.00  0.00            
ATOM    315  HE1 LYS    21     107.398  78.758  37.008  1.00  0.00            
ATOM    316  HE2 LYS    21     106.263  79.533  35.929  1.00  0.00            
ATOM    317  NZ  LYS    21     105.440  79.128  37.788  1.00  0.00            
ATOM    318  HZ1 LYS    21     105.680  79.556  38.671  1.00  0.00            
ATOM    319  HZ2 LYS    21     104.567  79.519  37.464  1.00  0.00            
ATOM    320  HZ3 LYS    21     105.505  78.120  37.813  1.00  0.00            
ATOM    321  C   LYS    21     104.762  84.740  38.742  1.00  0.00            
ATOM    322  O   LYS    21     104.848  84.076  39.742  1.00  0.00            
ATOM    323  N   THR    22     103.851  85.717  38.613  1.00  0.00            
ATOM    324  H   THR    22     103.830  86.122  37.688  1.00  0.00            
ATOM    325  CA  THR    22     102.918  86.141  39.646  1.00  0.00            
ATOM    326  HA  THR    22     103.623  86.719  40.244  1.00  0.00            
ATOM    327  CB  THR    22     101.839  87.044  39.104  1.00  0.00            
ATOM    328  HB  THR    22     101.034  86.578  38.536  1.00  0.00            
ATOM    329  CG2 THR    22     101.231  87.908  40.222  1.00  0.00            
ATOM    330 HG21 THR    22     100.694  87.327  40.972  1.00  0.00            
ATOM    331 HG22 THR    22     102.014  88.463  40.739  1.00  0.00            
ATOM    332 HG23 THR    22     100.467  88.574  39.822  1.00  0.00            
ATOM    333  OG1 THR    22     102.397  88.074  38.301  1.00  0.00            
ATOM    334  HG1 THR    22     102.832  88.602  38.974  1.00  0.00            
ATOM    335  C   THR    22     102.256  85.100  40.540  1.00  0.00            
ATOM    336  O   THR    22     101.578  84.198  40.089  1.00  0.00            
ATOM    337  N   LYS    23     102.425  85.344  41.876  1.00  0.00            
ATOM    338  H   LYS    23     102.986  86.147  42.125  1.00  0.00            
ATOM    339  CA  LYS    23     102.180  84.414  43.011  1.00  0.00            
ATOM    340  HA  LYS    23     102.285  83.389  42.657  1.00  0.00            
ATOM    341  CB  LYS    23     103.287  84.696  44.119  1.00  0.00            
ATOM    342  HB1 LYS    23     103.232  85.721  44.486  1.00  0.00            
ATOM    343  HB2 LYS    23     104.299  84.564  43.736  1.00  0.00            
ATOM    344  CG  LYS    23     103.103  83.629  45.203  1.00  0.00            
ATOM    345  HG1 LYS    23     102.982  82.595  44.878  1.00  0.00            
ATOM    346  HG2 LYS    23     102.294  83.802  45.912  1.00  0.00            
ATOM    347  CD  LYS    23     104.414  83.553  46.074  1.00  0.00            
ATOM    348  HD1 LYS    23     104.407  84.444  46.702  1.00  0.00            
ATOM    349  HD2 LYS    23     105.302  83.529  45.443  1.00  0.00            
ATOM    350  CE  LYS    23     104.505  82.379  47.071  1.00  0.00            
ATOM    351  HE1 LYS    23     104.696  81.439  46.553  1.00  0.00            
ATOM    352  HE2 LYS    23     103.569  82.310  47.625  1.00  0.00            
ATOM    353  NZ  LYS    23     105.583  82.622  48.045  1.00  0.00            
ATOM    354  HZ1 LYS    23     106.409  82.786  47.488  1.00  0.00            
ATOM    355  HZ2 LYS    23     105.388  83.383  48.678  1.00  0.00            
ATOM    356  HZ3 LYS    23     105.792  81.782  48.566  1.00  0.00            
ATOM    357  C   LYS    23     100.726  84.568  43.490  1.00  0.00            
ATOM    358  O   LYS    23     100.175  85.676  43.709  1.00  0.00            
ATOM    359  N   GLN    24     100.042  83.428  43.681  1.00  0.00            
ATOM    360  H   GLN    24     100.553  82.584  43.465  1.00  0.00            
ATOM    361  CA  GLN    24      98.586  83.340  43.972  1.00  0.00            
ATOM    362  HA  GLN    24      98.218  84.362  44.062  1.00  0.00            
ATOM    363  CB  GLN    24      97.901  82.492  42.848  1.00  0.00            
ATOM    364  HB1 GLN    24      96.856  82.321  43.105  1.00  0.00            
ATOM    365  HB2 GLN    24      98.349  81.499  42.829  1.00  0.00            
ATOM    366  CG  GLN    24      97.833  83.210  41.498  1.00  0.00            
ATOM    367  HG1 GLN    24      98.802  83.463  41.069  1.00  0.00            
ATOM    368  HG2 GLN    24      97.399  84.192  41.687  1.00  0.00            
ATOM    369  CD  GLN    24      97.108  82.481  40.446  1.00  0.00            
ATOM    370  OE1 GLN    24      96.567  81.432  40.686  1.00  0.00            
ATOM    371  NE2 GLN    24      97.090  82.914  39.247  1.00  0.00            
ATOM    372 HE21 GLN    24      97.620  83.731  38.978  1.00  0.00            
ATOM    373 HE22 GLN    24      96.630  82.288  38.602  1.00  0.00            
ATOM    374  C   GLN    24      98.248  82.820  45.420  1.00  0.00            
ATOM    375  O   GLN    24      98.919  81.992  45.987  1.00  0.00            
ATOM    376  N   GLY    25      97.100  83.290  45.869  1.00  0.00            
ATOM    377  H   GLY    25      96.542  83.848  45.238  1.00  0.00            
ATOM    378  CA  GLY    25      96.540  82.976  47.115  1.00  0.00            
ATOM    379  HA1 GLY    25      96.850  81.953  47.329  1.00  0.00            
ATOM    380  HA2 GLY    25      95.474  83.153  46.974  1.00  0.00            
ATOM    381  C   GLY    25      96.974  83.895  48.286  1.00  0.00            
ATOM    382  O   GLY    25      97.854  84.730  48.153  1.00  0.00            
ATOM    383  N   VAL    26      96.345  83.822  49.457  1.00  0.00            
ATOM    384  H   VAL    26      95.679  83.068  49.543  1.00  0.00            
ATOM    385  CA  VAL    26      96.610  84.688  50.613  1.00  0.00            
ATOM    386  HA  VAL    26      96.998  85.669  50.338  1.00  0.00            
ATOM    387  CB  VAL    26      95.314  84.978  51.390  1.00  0.00            
ATOM    388  HB  VAL    26      94.629  84.131  51.426  1.00  0.00            
ATOM    389  CG1 VAL    26      95.502  85.485  52.807  1.00  0.00            
ATOM    390 HG11 VAL    26      96.279  86.249  52.813  1.00  0.00            
ATOM    391 HG12 VAL    26      94.580  85.943  53.166  1.00  0.00            
ATOM    392 HG13 VAL    26      95.883  84.675  53.428  1.00  0.00            
ATOM    393  CG2 VAL    26      94.654  86.196  50.647  1.00  0.00            
ATOM    394 HG21 VAL    26      93.746  86.534  51.147  1.00  0.00            
ATOM    395 HG22 VAL    26      95.342  87.025  50.479  1.00  0.00            
ATOM    396 HG23 VAL    26      94.308  85.846  49.674  1.00  0.00            
ATOM    397  C   VAL    26      97.530  84.012  51.615  1.00  0.00            
ATOM    398  O   VAL    26      97.237  82.879  52.095  1.00  0.00            
ATOM    399  N   ALA    27      98.777  84.528  51.762  1.00  0.00            
ATOM    400  H   ALA    27      99.010  85.413  51.335  1.00  0.00            
ATOM    401  CA  ALA    27      99.828  83.862  52.506  1.00  0.00            
ATOM    402  HA  ALA    27      99.834  82.805  52.238  1.00  0.00            
ATOM    403  CB  ALA    27     101.130  84.447  51.990  1.00  0.00            
ATOM    404  HB1 ALA    27     101.173  85.524  52.153  1.00  0.00            
ATOM    405  HB2 ALA    27     101.976  83.927  52.440  1.00  0.00            
ATOM    406  HB3 ALA    27     101.228  84.144  50.948  1.00  0.00            
ATOM    407  C   ALA    27      99.663  83.997  54.028  1.00  0.00            
ATOM    408  O   ALA    27      98.989  84.911  54.516  1.00  0.00            
ATOM    409  N   GLU    28     100.415  83.201  54.773  1.00  0.00            
ATOM    410  H   GLU    28     100.668  82.294  54.408  1.00  0.00            
ATOM    411  CA  GLU    28     100.489  83.309  56.266  1.00  0.00            
ATOM    412  HA  GLU    28      99.517  83.676  56.595  1.00  0.00            
ATOM    413  CB  GLU    28     100.757  81.951  56.958  1.00  0.00            
ATOM    414  HB1 GLU    28      99.990  81.282  56.569  1.00  0.00            
ATOM    415  HB2 GLU    28     100.600  82.123  58.023  1.00  0.00            
ATOM    416  CG  GLU    28     102.096  81.227  56.635  1.00  0.00            
ATOM    417  HG1 GLU    28     102.819  81.692  57.305  1.00  0.00            
ATOM    418  HG2 GLU    28     102.314  81.360  55.576  1.00  0.00            
ATOM    419  CD  GLU    28     102.050  79.769  57.295  1.00  0.00            
ATOM    420  OE1 GLU    28     101.471  79.577  58.345  1.00  0.00            
ATOM    421  OE2 GLU    28     102.618  78.865  56.651  1.00  0.00            
ATOM    422  C   GLU    28     101.464  84.428  56.735  1.00  0.00            
ATOM    423  O   GLU    28     102.597  84.519  56.167  1.00  0.00            
ATOM    424  N   ALA    29     100.965  85.268  57.642  1.00  0.00            
ATOM    425  H   ALA    29     100.086  85.094  58.109  1.00  0.00            
ATOM    426  CA  ALA    29     101.806  86.379  58.195  1.00  0.00            
ATOM    427  HA  ALA    29     102.863  86.252  57.961  1.00  0.00            
ATOM    428  CB  ALA    29     101.313  87.644  57.607  1.00  0.00            
ATOM    429  HB1 ALA    29     101.366  87.714  56.520  1.00  0.00            
ATOM    430  HB2 ALA    29     100.272  87.708  57.923  1.00  0.00            
ATOM    431  HB3 ALA    29     101.877  88.517  57.936  1.00  0.00            
ATOM    432  C   ALA    29     101.857  86.323  59.709  1.00  0.00            
ATOM    433  O   ALA    29     101.146  85.545  60.334  1.00  0.00            
ATOM    434  N   ALA    30     102.678  87.201  60.245  1.00  0.00            
ATOM    435  H   ALA    30     103.012  87.989  59.708  1.00  0.00            
ATOM    436  CA  ALA    30     102.810  87.323  61.660  1.00  0.00            
ATOM    437  HA  ALA    30     101.943  86.827  62.097  1.00  0.00            
ATOM    438  CB  ALA    30     104.127  86.703  62.155  1.00  0.00            
ATOM    439  HB1 ALA    30     105.024  87.133  61.709  1.00  0.00            
ATOM    440  HB2 ALA    30     104.207  86.930  63.218  1.00  0.00            
ATOM    441  HB3 ALA    30     104.225  85.623  62.044  1.00  0.00            
ATOM    442  C   ALA    30     102.652  88.820  62.030  1.00  0.00            
ATOM    443  O   ALA    30     103.295  89.674  61.500  1.00  0.00            
ATOM    444  N   GLY    31     101.754  89.066  62.980  1.00  0.00            
ATOM    445  H   GLY    31     101.236  88.308  63.401  1.00  0.00            
ATOM    446  CA  GLY    31     101.535  90.362  63.631  1.00  0.00            
ATOM    447  HA1 GLY    31     100.716  90.337  64.350  1.00  0.00            
ATOM    448  HA2 GLY    31     101.419  91.101  62.838  1.00  0.00            
ATOM    449  C   GLY    31     102.771  90.836  64.444  1.00  0.00            
ATOM    450  O   GLY    31     102.591  91.785  65.237  1.00  0.00            
ATOM    451  N   LYS    32     104.004  90.274  64.312  1.00  0.00            
ATOM    452  H   LYS    32     104.102  89.733  63.465  1.00  0.00            
ATOM    453  CA  LYS    32     105.241  90.776  64.994  1.00  0.00            
ATOM    454  HA  LYS    32     104.947  91.328  65.887  1.00  0.00            
ATOM    455  CB  LYS    32     106.031  89.500  65.404  1.00  0.00            
ATOM    456  HB1 LYS    32     106.533  89.164  64.496  1.00  0.00            
ATOM    457  HB2 LYS    32     105.347  88.687  65.651  1.00  0.00            
ATOM    458  CG  LYS    32     107.076  89.619  66.535  1.00  0.00            
ATOM    459  HG1 LYS    32     106.588  90.238  67.288  1.00  0.00            
ATOM    460  HG2 LYS    32     107.936  90.126  66.099  1.00  0.00            
ATOM    461  CD  LYS    32     107.443  88.256  67.003  1.00  0.00            
ATOM    462  HD1 LYS    32     107.828  87.694  66.152  1.00  0.00            
ATOM    463  HD2 LYS    32     106.623  87.791  67.550  1.00  0.00            
ATOM    464  CE  LYS    32     108.486  88.385  68.036  1.00  0.00            
ATOM    465  HE1 LYS    32     108.272  89.162  68.769  1.00  0.00            
ATOM    466  HE2 LYS    32     109.397  88.752  67.565  1.00  0.00            
ATOM    467  NZ  LYS    32     108.731  87.205  68.879  1.00  0.00            
ATOM    468  HZ1 LYS    32     109.571  87.384  69.410  1.00  0.00            
ATOM    469  HZ2 LYS    32     107.953  87.092  69.514  1.00  0.00            
ATOM    470  HZ3 LYS    32     108.828  86.335  68.375  1.00  0.00            
ATOM    471  C   LYS    32     106.126  91.739  64.101  1.00  0.00            
ATOM    472  O   LYS    32     106.062  91.738  62.881  1.00  0.00            
ATOM    473  N   THR    33     106.998  92.478  64.746  1.00  0.00            
ATOM    474  H   THR    33     106.920  92.562  65.750  1.00  0.00            
ATOM    475  CA  THR    33     108.107  93.224  64.081  1.00  0.00            
ATOM    476  HA  THR    33     107.766  93.930  63.324  1.00  0.00            
ATOM    477  CB  THR    33     109.021  93.990  65.041  1.00  0.00            
ATOM    478  HB  THR    33     109.349  93.256  65.777  1.00  0.00            
ATOM    479  CG2 THR    33     110.218  94.760  64.433  1.00  0.00            
ATOM    480 HG21 THR    33     109.861  95.285  63.548  1.00  0.00            
ATOM    481 HG22 THR    33     110.756  95.424  65.110  1.00  0.00            
ATOM    482 HG23 THR    33     111.023  94.138  64.043  1.00  0.00            
ATOM    483  OG1 THR    33     108.241  94.964  65.638  1.00  0.00            
ATOM    484  HG1 THR    33     107.699  94.498  66.279  1.00  0.00            
ATOM    485  C   THR    33     108.994  92.247  63.276  1.00  0.00            
ATOM    486  O   THR    33     109.465  91.270  63.795  1.00  0.00            
ATOM    487  N   LYS    34     109.153  92.567  62.007  1.00  0.00            
ATOM    488  H   LYS    34     108.600  93.357  61.705  1.00  0.00            
ATOM    489  CA  LYS    34     109.880  91.819  60.963  1.00  0.00            
ATOM    490  HA  LYS    34     109.397  90.842  60.934  1.00  0.00            
ATOM    491  CB  LYS    34     109.682  92.481  59.585  1.00  0.00            
ATOM    492  HB1 LYS    34     110.497  93.201  59.527  1.00  0.00            
ATOM    493  HB2 LYS    34     108.728  92.997  59.477  1.00  0.00            
ATOM    494  CG  LYS    34     109.770  91.463  58.443  1.00  0.00            
ATOM    495  HG1 LYS    34     108.948  90.769  58.613  1.00  0.00            
ATOM    496  HG2 LYS    34     110.722  90.934  58.412  1.00  0.00            
ATOM    497  CD  LYS    34     109.659  92.176  56.977  1.00  0.00            
ATOM    498  HD1 LYS    34     108.685  92.666  56.976  1.00  0.00            
ATOM    499  HD2 LYS    34     109.672  91.455  56.160  1.00  0.00            
ATOM    500  CE  LYS    34     110.788  93.249  56.679  1.00  0.00            
ATOM    501  HE1 LYS    34     111.764  92.767  56.745  1.00  0.00            
ATOM    502  HE2 LYS    34     110.666  94.084  57.368  1.00  0.00            
ATOM    503  NZ  LYS    34     110.737  93.726  55.286  1.00  0.00            
ATOM    504  HZ1 LYS    34     109.812  94.008  54.994  1.00  0.00            
ATOM    505  HZ2 LYS    34     111.414  94.466  55.170  1.00  0.00            
ATOM    506  HZ3 LYS    34     110.962  92.969  54.656  1.00  0.00            
ATOM    507  C   LYS    34     111.389  91.581  61.334  1.00  0.00            
ATOM    508  O   LYS    34     111.990  92.457  61.902  1.00  0.00            
ATOM    509  N   GLU    35     112.006  90.463  60.865  1.00  0.00            
ATOM    510  H   GLU    35     111.330  89.867  60.410  1.00  0.00            
ATOM    511  CA  GLU    35     113.431  90.044  61.022  1.00  0.00            
ATOM    512  HA  GLU    35     113.552  89.911  62.097  1.00  0.00            
ATOM    513  CB  GLU    35     113.714  88.603  60.482  1.00  0.00            
ATOM    514  HB1 GLU    35     112.811  88.034  60.709  1.00  0.00            
ATOM    515  HB2 GLU    35     114.608  88.162  60.923  1.00  0.00            
ATOM    516  CG  GLU    35     113.957  88.447  59.006  1.00  0.00            
ATOM    517  HG1 GLU    35     114.890  88.858  58.621  1.00  0.00            
ATOM    518  HG2 GLU    35     113.168  88.970  58.467  1.00  0.00            
ATOM    519  CD  GLU    35     113.880  86.908  58.552  1.00  0.00            
ATOM    520  OE1 GLU    35     112.958  86.596  57.754  1.00  0.00            
ATOM    521  OE2 GLU    35     114.723  86.144  59.002  1.00  0.00            
ATOM    522  C   GLU    35     114.452  91.132  60.516  1.00  0.00            
ATOM    523  O   GLU    35     114.142  91.925  59.659  1.00  0.00            
ATOM    524  N   GLY    36     115.599  91.101  61.143  1.00  0.00            
ATOM    525  H   GLY    36     115.742  90.375  61.832  1.00  0.00            
ATOM    526  CA  GLY    36     116.736  92.015  61.140  1.00  0.00            
ATOM    527  HA1 GLY    36     117.104  92.117  60.120  1.00  0.00            
ATOM    528  HA2 GLY    36     117.473  91.697  61.877  1.00  0.00            
ATOM    529  C   GLY    36     116.421  93.422  61.642  1.00  0.00            
ATOM    530  O   GLY    36     117.254  94.044  62.291  1.00  0.00            
ATOM    531  N   VAL    37     115.198  93.875  61.425  1.00  0.00            
ATOM    532  H   VAL    37     114.631  93.283  60.836  1.00  0.00            
ATOM    533  CA  VAL    37     114.763  95.082  62.007  1.00  0.00            
ATOM    534  HA  VAL    37     115.561  95.815  61.891  1.00  0.00            
ATOM    535  CB  VAL    37     113.427  95.631  61.362  1.00  0.00            
ATOM    536  HB  VAL    37     112.628  94.924  61.586  1.00  0.00            
ATOM    537  CG1 VAL    37     113.177  96.981  61.953  1.00  0.00            
ATOM    538 HG11 VAL    37     112.817  96.955  62.982  1.00  0.00            
ATOM    539 HG12 VAL    37     114.020  97.671  61.972  1.00  0.00            
ATOM    540 HG13 VAL    37     112.439  97.475  61.320  1.00  0.00            
ATOM    541  CG2 VAL    37     113.577  95.763  59.834  1.00  0.00            
ATOM    542 HG21 VAL    37     113.662  94.816  59.301  1.00  0.00            
ATOM    543 HG22 VAL    37     112.646  96.215  59.490  1.00  0.00            
ATOM    544 HG23 VAL    37     114.418  96.430  59.644  1.00  0.00            
ATOM    545  C   VAL    37     114.508  94.849  63.488  1.00  0.00            
ATOM    546  O   VAL    37     115.120  95.511  64.358  1.00  0.00            
ATOM    547  N   LEU    38     113.809  93.780  63.834  1.00  0.00            
ATOM    548  H   LEU    38     113.273  93.272  63.144  1.00  0.00            
ATOM    549  CA  LEU    38     113.919  93.166  65.145  1.00  0.00            
ATOM    550  HA  LEU    38     113.924  93.999  65.848  1.00  0.00            
ATOM    551  CB  LEU    38     112.658  92.340  65.553  1.00  0.00            
ATOM    552  HB1 LEU    38     112.516  91.541  64.826  1.00  0.00            
ATOM    553  HB2 LEU    38     111.775  92.979  65.533  1.00  0.00            
ATOM    554  CG  LEU    38     112.694  91.660  66.964  1.00  0.00            
ATOM    555  HG  LEU    38     113.542  90.986  66.835  1.00  0.00            
ATOM    556  CD1 LEU    38     112.847  92.627  68.122  1.00  0.00            
ATOM    557 HD11 LEU    38     112.289  93.518  67.835  1.00  0.00            
ATOM    558 HD12 LEU    38     112.434  92.321  69.083  1.00  0.00            
ATOM    559 HD13 LEU    38     113.880  92.851  68.388  1.00  0.00            
ATOM    560  CD2 LEU    38     111.380  90.917  67.092  1.00  0.00            
ATOM    561 HD21 LEU    38     111.384  90.293  67.985  1.00  0.00            
ATOM    562 HD22 LEU    38     110.598  91.655  67.271  1.00  0.00            
ATOM    563 HD23 LEU    38     111.203  90.273  66.230  1.00  0.00            
ATOM    564  C   LEU    38     115.204  92.350  65.240  1.00  0.00            
ATOM    565  O   LEU    38     115.489  91.546  64.373  1.00  0.00            
ATOM    566  N   TYR    39     116.032  92.528  66.257  1.00  0.00            
ATOM    567  H   TYR    39     115.853  93.304  66.877  1.00  0.00            
ATOM    568  CA  TYR    39     117.192  91.728  66.663  1.00  0.00            
ATOM    569  HA  TYR    39     116.977  90.697  66.382  1.00  0.00            
ATOM    570  CB  TYR    39     118.360  92.064  65.745  1.00  0.00            
ATOM    571  HB1 TYR    39     118.806  93.006  66.064  1.00  0.00            
ATOM    572  HB2 TYR    39     118.042  92.228  64.715  1.00  0.00            
ATOM    573  CG  TYR    39     119.497  91.074  65.609  1.00  0.00            
ATOM    574  CD1 TYR    39     119.163  89.789  65.111  1.00  0.00            
ATOM    575  HD1 TYR    39     118.166  89.574  64.759  1.00  0.00            
ATOM    576  CE1 TYR    39     120.191  88.838  64.869  1.00  0.00            
ATOM    577  HE1 TYR    39     119.920  87.895  64.416  1.00  0.00            
ATOM    578  CZ  TYR    39     121.479  89.183  65.172  1.00  0.00            
ATOM    579  OH  TYR    39     122.386  88.227  65.023  1.00  0.00            
ATOM    580  HH  TYR    39     121.918  87.459  64.687  1.00  0.00            
ATOM    581  CE2 TYR    39     121.862  90.540  65.556  1.00  0.00            
ATOM    582  HE2 TYR    39     122.875  90.678  65.902  1.00  0.00            
ATOM    583  CD2 TYR    39     120.813  91.471  65.838  1.00  0.00            
ATOM    584  HD2 TYR    39     121.052  92.384  66.363  1.00  0.00            
ATOM    585  C   TYR    39     117.562  91.833  68.161  1.00  0.00            
ATOM    586  O   TYR    39     116.809  92.297  69.019  1.00  0.00            
ATOM    587  N   VAL    40     118.713  91.236  68.534  1.00  0.00            
ATOM    588  H   VAL    40     119.283  90.832  67.806  1.00  0.00            
ATOM    589  CA  VAL    40     119.221  91.231  69.892  1.00  0.00            
ATOM    590  HA  VAL    40     118.431  91.228  70.643  1.00  0.00            
ATOM    591  CB  VAL    40     120.060  89.964  70.124  1.00  0.00            
ATOM    592  HB  VAL    40     120.787  90.148  70.915  1.00  0.00            
ATOM    593  CG1 VAL    40     119.123  88.803  70.416  1.00  0.00            
ATOM    594 HG11 VAL    40     118.594  88.468  69.524  1.00  0.00            
ATOM    595 HG12 VAL    40     119.449  87.849  70.831  1.00  0.00            
ATOM    596 HG13 VAL    40     118.352  89.123  71.116  1.00  0.00            
ATOM    597  CG2 VAL    40     120.860  89.603  68.846  1.00  0.00            
ATOM    598 HG21 VAL    40     121.511  90.427  68.552  1.00  0.00            
ATOM    599 HG22 VAL    40     121.500  88.749  69.066  1.00  0.00            
ATOM    600 HG23 VAL    40     120.300  89.276  67.971  1.00  0.00            
ATOM    601  C   VAL    40     120.006  92.516  70.218  1.00  0.00            
ATOM    602  O   VAL    40     120.614  93.223  69.371  1.00  0.00            
ATOM    603  N   GLY    41     120.084  92.772  71.507  1.00  0.00            
ATOM    604  H   GLY    41     119.787  92.033  72.127  1.00  0.00            
ATOM    605  CA  GLY    41     120.840  93.918  72.020  1.00  0.00            
ATOM    606  HA1 GLY    41     121.730  94.094  71.415  1.00  0.00            
ATOM    607  HA2 GLY    41     121.281  93.626  72.973  1.00  0.00            
ATOM    608  C   GLY    41     120.089  95.268  72.018  1.00  0.00            
ATOM    609  O   GLY    41     118.932  95.296  71.669  1.00  0.00            
ATOM    610  N   SER    42     120.829  96.247  72.406  1.00  0.00            
ATOM    611  H   SER    42     121.644  95.924  72.907  1.00  0.00            
ATOM    612  CA  SER    42     120.389  97.640  72.401  1.00  0.00            
ATOM    613  HA  SER    42     119.541  97.810  71.737  1.00  0.00            
ATOM    614  CB  SER    42     119.871  98.094  73.814  1.00  0.00            
ATOM    615  HB1 SER    42     118.991  97.459  73.912  1.00  0.00            
ATOM    616  HB2 SER    42     119.721  99.173  73.804  1.00  0.00            
ATOM    617  OG  SER    42     120.706  97.856  74.925  1.00  0.00            
ATOM    618  HG  SER    42     120.290  98.169  75.732  1.00  0.00            
ATOM    619  C   SER    42     121.606  98.572  71.958  1.00  0.00            
ATOM    620  O   SER    42     122.744  98.136  71.885  1.00  0.00            
ATOM    621  N   LYS    43     121.408  99.917  71.781  1.00  0.00            
ATOM    622  H   LYS    43     120.487 100.265  72.007  1.00  0.00            
ATOM    623  CA  LYS    43     122.538 100.843  71.436  1.00  0.00            
ATOM    624  HA  LYS    43     123.526 100.486  71.728  1.00  0.00            
ATOM    625  CB  LYS    43     122.503 101.056  69.870  1.00  0.00            
ATOM    626  HB1 LYS    43     121.538 101.420  69.517  1.00  0.00            
ATOM    627  HB2 LYS    43     122.879 100.139  69.416  1.00  0.00            
ATOM    628  CG  LYS    43     123.565 102.088  69.406  1.00  0.00            
ATOM    629  HG1 LYS    43     124.468 101.924  69.994  1.00  0.00            
ATOM    630  HG2 LYS    43     123.223 103.106  69.589  1.00  0.00            
ATOM    631  CD  LYS    43     123.899 102.073  67.941  1.00  0.00            
ATOM    632  HD1 LYS    43     123.127 102.560  67.346  1.00  0.00            
ATOM    633  HD2 LYS    43     124.195 101.067  67.644  1.00  0.00            
ATOM    634  CE  LYS    43     125.149 102.910  67.678  1.00  0.00            
ATOM    635  HE1 LYS    43     125.898 102.544  68.380  1.00  0.00            
ATOM    636  HE2 LYS    43     124.948 103.935  67.988  1.00  0.00            
ATOM    637  NZ  LYS    43     125.492 102.830  66.256  1.00  0.00            
ATOM    638  HZ1 LYS    43     125.831 101.906  66.032  1.00  0.00            
ATOM    639  HZ2 LYS    43     124.680 102.998  65.679  1.00  0.00            
ATOM    640  HZ3 LYS    43     126.251 103.432  65.970  1.00  0.00            
ATOM    641  C   LYS    43     122.278 102.185  72.173  1.00  0.00            
ATOM    642  O   LYS    43     121.736 103.116  71.622  1.00  0.00            
ATOM    643  N   THR    44     122.696 102.216  73.468  1.00  0.00            
ATOM    644  H   THR    44     123.247 101.402  73.702  1.00  0.00            
ATOM    645  CA  THR    44     122.682 103.464  74.206  1.00  0.00            
ATOM    646  HA  THR    44     122.261 104.292  73.637  1.00  0.00            
ATOM    647  CB  THR    44     121.690 103.280  75.416  1.00  0.00            
ATOM    648  HB  THR    44     120.769 102.988  74.911  1.00  0.00            
ATOM    649  CG2 THR    44     122.004 102.250  76.508  1.00  0.00            
ATOM    650 HG21 THR    44     121.610 101.282  76.200  1.00  0.00            
ATOM    651 HG22 THR    44     123.090 102.227  76.604  1.00  0.00            
ATOM    652 HG23 THR    44     121.531 102.543  77.446  1.00  0.00            
ATOM    653  OG1 THR    44     121.390 104.493  76.106  1.00  0.00            
ATOM    654  HG1 THR    44     121.191 105.197  75.484  1.00  0.00            
ATOM    655  C   THR    44     124.122 103.948  74.642  1.00  0.00            
ATOM    656  O   THR    44     125.124 103.168  74.633  1.00  0.00            
ATOM    657  N   LYS    45     124.186 105.206  75.000  1.00  0.00            
ATOM    658  H   LYS    45     123.406 105.825  74.833  1.00  0.00            
ATOM    659  CA  LYS    45     125.382 105.790  75.505  1.00  0.00            
ATOM    660  HA  LYS    45     125.988 105.096  76.088  1.00  0.00            
ATOM    661  CB  LYS    45     126.349 106.397  74.464  1.00  0.00            
ATOM    662  HB1 LYS    45     127.022 107.088  74.971  1.00  0.00            
ATOM    663  HB2 LYS    45     125.725 106.834  73.684  1.00  0.00            
ATOM    664  CG  LYS    45     127.183 105.340  73.798  1.00  0.00            
ATOM    665  HG1 LYS    45     126.629 104.667  73.144  1.00  0.00            
ATOM    666  HG2 LYS    45     127.670 104.726  74.555  1.00  0.00            
ATOM    667  CD  LYS    45     128.239 106.066  72.981  1.00  0.00            
ATOM    668  HD1 LYS    45     128.963 106.456  73.696  1.00  0.00            
ATOM    669  HD2 LYS    45     127.833 106.875  72.375  1.00  0.00            
ATOM    670  CE  LYS    45     129.045 105.120  72.106  1.00  0.00            
ATOM    671  HE1 LYS    45     129.442 105.757  71.315  1.00  0.00            
ATOM    672  HE2 LYS    45     128.311 104.461  71.642  1.00  0.00            
ATOM    673  NZ  LYS    45     130.151 104.303  72.761  1.00  0.00            
ATOM    674  HZ1 LYS    45     129.764 103.544  73.303  1.00  0.00            
ATOM    675  HZ2 LYS    45     130.796 103.896  72.099  1.00  0.00            
ATOM    676  HZ3 LYS    45     130.584 104.918  73.435  1.00  0.00            
ATOM    677  C   LYS    45     124.858 106.905  76.522  1.00  0.00            
ATOM    678  O   LYS    45     123.781 107.490  76.290  1.00  0.00            
ATOM    679  N   GLU    46     125.647 107.232  77.583  1.00  0.00            
ATOM    680  H   GLU    46     126.600 106.897  77.577  1.00  0.00            
ATOM    681  CA  GLU    46     125.359 108.168  78.697  1.00  0.00            
ATOM    682  HA  GLU    46     124.414 107.832  79.125  1.00  0.00            
ATOM    683  CB  GLU    46     126.330 108.241  79.860  1.00  0.00            
ATOM    684  HB1 GLU    46     126.000 109.005  80.564  1.00  0.00            
ATOM    685  HB2 GLU    46     127.326 108.346  79.430  1.00  0.00            
ATOM    686  CG  GLU    46     126.291 106.967  80.699  1.00  0.00            
ATOM    687  HG1 GLU    46     127.128 106.960  81.398  1.00  0.00            
ATOM    688  HG2 GLU    46     126.439 106.142  80.003  1.00  0.00            
ATOM    689  CD  GLU    46     124.986 106.847  81.472  1.00  0.00            
ATOM    690  OE1 GLU    46     123.917 107.440  81.119  1.00  0.00            
ATOM    691  OE2 GLU    46     124.995 106.039  82.429  1.00  0.00            
ATOM    692  C   GLU    46     125.131 109.533  78.050  1.00  0.00            
ATOM    693  O   GLU    46     126.064 110.147  77.531  1.00  0.00            
ATOM    694  N   GLY    47     123.888 110.043  78.126  1.00  0.00            
ATOM    695  H   GLY    47     123.235 109.537  78.707  1.00  0.00            
ATOM    696  CA  GLY    47     123.470 111.336  77.626  1.00  0.00            
ATOM    697  HA1 GLY    47     124.295 112.025  77.806  1.00  0.00            
ATOM    698  HA2 GLY    47     122.547 111.568  78.158  1.00  0.00            
ATOM    699  C   GLY    47     122.993 111.480  76.143  1.00  0.00            
ATOM    700  O   GLY    47     122.096 112.300  75.824  1.00  0.00            
ATOM    701  N   VAL    48     123.646 110.673  75.265  1.00  0.00            
ATOM    702  H   VAL    48     124.280 109.977  75.633  1.00  0.00            
ATOM    703  CA  VAL    48     123.241 110.602  73.837  1.00  0.00            
ATOM    704  HA  VAL    48     123.403 111.593  73.414  1.00  0.00            
ATOM    705  CB  VAL    48     124.171 109.665  73.076  1.00  0.00            
ATOM    706  HB  VAL    48     123.972 108.642  73.397  1.00  0.00            
ATOM    707  CG1 VAL    48     124.013 110.024  71.605  1.00  0.00            
ATOM    708 HG11 VAL    48     124.069 111.108  71.508  1.00  0.00            
ATOM    709 HG12 VAL    48     124.842 109.588  71.048  1.00  0.00            
ATOM    710 HG13 VAL    48     123.029 109.667  71.301  1.00  0.00            
ATOM    711  CG2 VAL    48     125.654 109.925  73.483  1.00  0.00            
ATOM    712 HG21 VAL    48     125.814 111.002  73.523  1.00  0.00            
ATOM    713 HG22 VAL    48     125.745 109.510  74.487  1.00  0.00            
ATOM    714 HG23 VAL    48     126.272 109.334  72.806  1.00  0.00            
ATOM    715  C   VAL    48     121.801 110.160  73.675  1.00  0.00            
ATOM    716  O   VAL    48     121.400 109.151  74.284  1.00  0.00            
ATOM    717  N   VAL    49     120.980 110.994  72.960  1.00  0.00            
ATOM    718  H   VAL    49     121.333 111.849  72.555  1.00  0.00            
ATOM    719  CA  VAL    49     119.561 110.708  72.611  1.00  0.00            
ATOM    720  HA  VAL    49     119.047 110.434  73.532  1.00  0.00            
ATOM    721  CB  VAL    49     118.846 112.005  72.306  1.00  0.00            
ATOM    722  HB  VAL    49     117.782 111.792  72.205  1.00  0.00            
ATOM    723  CG1 VAL    49     118.985 113.231  73.299  1.00  0.00            
ATOM    724 HG11 VAL    49     118.577 114.155  72.889  1.00  0.00            
ATOM    725 HG12 VAL    49     118.407 112.974  74.186  1.00  0.00            
ATOM    726 HG13 VAL    49     120.062 113.318  73.447  1.00  0.00            
ATOM    727  CG2 VAL    49     119.294 112.543  70.930  1.00  0.00            
ATOM    728 HG21 VAL    49     119.248 111.776  70.157  1.00  0.00            
ATOM    729 HG22 VAL    49     118.707 113.434  70.708  1.00  0.00            
ATOM    730 HG23 VAL    49     120.354 112.749  71.077  1.00  0.00            
ATOM    731  C   VAL    49     119.287 109.543  71.597  1.00  0.00            
ATOM    732  O   VAL    49     120.198 109.125  70.839  1.00  0.00            
ATOM    733  N   HIE    50     118.001 109.123  71.481  1.00  0.00            
ATOM    734  H   HIE    50     117.304 109.382  72.165  1.00  0.00            
ATOM    735  CA  HIE    50     117.542 108.180  70.449  1.00  0.00            
ATOM    736  HA  HIE    50     118.398 107.700  69.975  1.00  0.00            
ATOM    737  CB  HIE    50     116.797 106.978  71.057  1.00  0.00            
ATOM    738  HB1 HIE    50     116.431 106.417  70.197  1.00  0.00            
ATOM    739  HB2 HIE    50     115.891 107.298  71.573  1.00  0.00            
ATOM    740  CG  HIE    50     117.605 105.939  71.808  1.00  0.00            
ATOM    741  ND1 HIE    50     117.593 105.741  73.211  1.00  0.00            
ATOM    742  CE1 HIE    50     118.506 104.740  73.423  1.00  0.00            
ATOM    743  HE1 HIE    50     118.823 104.398  74.398  1.00  0.00            
ATOM    744  NE2 HIE    50     118.951 104.265  72.291  1.00  0.00            
ATOM    745  HE2 HIE    50     119.711 103.604  72.220  1.00  0.00            
ATOM    746  CD2 HIE    50     118.378 104.934  71.270  1.00  0.00            
ATOM    747  HD2 HIE    50     118.569 104.763  70.221  1.00  0.00            
ATOM    748  C   HIE    50     116.714 108.949  69.410  1.00  0.00            
ATOM    749  O   HIE    50     116.054 109.959  69.719  1.00  0.00            
ATOM    750  N   GLY    51     116.729 108.357  68.208  1.00  0.00            
ATOM    751  H   GLY    51     117.316 107.537  68.160  1.00  0.00            
ATOM    752  CA  GLY    51     115.719 108.666  67.176  1.00  0.00            
ATOM    753  HA1 GLY    51     116.047 108.155  66.272  1.00  0.00            
ATOM    754  HA2 GLY    51     115.746 109.752  67.086  1.00  0.00            
ATOM    755  C   GLY    51     114.290 108.248  67.504  1.00  0.00            
ATOM    756  O   GLY    51     114.150 107.409  68.412  1.00  0.00            
ATOM    757  N   VAL    52     113.316 108.735  66.752  1.00  0.00            
ATOM    758  H   VAL    52     113.567 109.185  65.883  1.00  0.00            
ATOM    759  CA  VAL    52     111.847 108.433  66.942  1.00  0.00            
ATOM    760  HA  VAL    52     111.816 107.850  67.862  1.00  0.00            
ATOM    761  CB  VAL    52     110.985 109.725  67.177  1.00  0.00            
ATOM    762  HB  VAL    52     109.947 109.422  67.038  1.00  0.00            
ATOM    763  CG1 VAL    52     111.056 110.261  68.545  1.00  0.00            
ATOM    764 HG11 VAL    52     110.514 109.606  69.228  1.00  0.00            
ATOM    765 HG12 VAL    52     112.077 110.469  68.863  1.00  0.00            
ATOM    766 HG13 VAL    52     110.528 111.214  68.530  1.00  0.00            
ATOM    767  CG2 VAL    52     111.203 110.847  66.158  1.00  0.00            
ATOM    768 HG21 VAL    52     112.141 111.292  66.492  1.00  0.00            
ATOM    769 HG22 VAL    52     111.197 110.617  65.092  1.00  0.00            
ATOM    770 HG23 VAL    52     110.412 111.596  66.195  1.00  0.00            
ATOM    771  C   VAL    52     111.388 107.585  65.709  1.00  0.00            
ATOM    772  O   VAL    52     111.292 108.076  64.583  1.00  0.00            
ATOM    773  N   ALA    53     110.916 106.373  65.949  1.00  0.00            
ATOM    774  H   ALA    53     110.999 106.056  66.905  1.00  0.00            
ATOM    775  CA  ALA    53     110.398 105.427  64.965  1.00  0.00            
ATOM    776  HA  ALA    53     109.997 104.570  65.505  1.00  0.00            
ATOM    777  CB  ALA    53     109.049 105.922  64.335  1.00  0.00            
ATOM    778  HB1 ALA    53     109.287 106.525  63.458  1.00  0.00            
ATOM    779  HB2 ALA    53     108.370 105.109  64.079  1.00  0.00            
ATOM    780  HB3 ALA    53     108.451 106.491  65.047  1.00  0.00            
ATOM    781  C   ALA    53     111.392 104.713  64.062  1.00  0.00            
ATOM    782  O   ALA    53     111.216 104.594  62.844  1.00  0.00            
ATOM    783  N   THR    54     112.481 104.201  64.711  1.00  0.00            
ATOM    784  H   THR    54     112.362 104.257  65.712  1.00  0.00            
ATOM    785  CA  THR    54     113.518 103.313  64.173  1.00  0.00            
ATOM    786  HA  THR    54     114.045 103.948  63.461  1.00  0.00            
ATOM    787  CB  THR    54     114.470 102.737  65.235  1.00  0.00            
ATOM    788  HB  THR    54     115.113 101.972  64.801  1.00  0.00            
ATOM    789  CG2 THR    54     115.401 103.740  65.845  1.00  0.00            
ATOM    790 HG21 THR    54     114.829 104.519  66.349  1.00  0.00            
ATOM    791 HG22 THR    54     116.149 103.367  66.545  1.00  0.00            
ATOM    792 HG23 THR    54     115.938 104.208  65.020  1.00  0.00            
ATOM    793  OG1 THR    54     113.856 102.207  66.385  1.00  0.00            
ATOM    794  HG1 THR    54     113.959 101.263  66.246  1.00  0.00            
ATOM    795  C   THR    54     113.030 102.184  63.329  1.00  0.00            
ATOM    796  O   THR    54     113.610 101.926  62.318  1.00  0.00            
ATOM    797  N   VAL    55     111.986 101.377  63.658  1.00  0.00            
ATOM    798  H   VAL    55     111.551 101.518  64.559  1.00  0.00            
ATOM    799  CA  VAL    55     111.282 100.385  62.788  1.00  0.00            
ATOM    800  HA  VAL    55     112.132  99.733  62.588  1.00  0.00            
ATOM    801  CB  VAL    55     110.238  99.575  63.513  1.00  0.00            
ATOM    802  HB  VAL    55     109.424 100.256  63.761  1.00  0.00            
ATOM    803  CG1 VAL    55     109.636  98.499  62.592  1.00  0.00            
ATOM    804 HG11 VAL    55     110.452  97.999  62.069  1.00  0.00            
ATOM    805 HG12 VAL    55     109.047  97.800  63.186  1.00  0.00            
ATOM    806 HG13 VAL    55     108.958  98.971  61.881  1.00  0.00            
ATOM    807  CG2 VAL    55     110.914  98.976  64.705  1.00  0.00            
ATOM    808 HG21 VAL    55     111.210  99.630  65.526  1.00  0.00            
ATOM    809 HG22 VAL    55     110.172  98.311  65.146  1.00  0.00            
ATOM    810 HG23 VAL    55     111.817  98.471  64.362  1.00  0.00            
ATOM    811  C   VAL    55     110.829 100.987  61.507  1.00  0.00            
ATOM    812  O   VAL    55     111.279 100.470  60.497  1.00  0.00            
ATOM    813  N   ALA    56     109.947 101.986  61.565  1.00  0.00            
ATOM    814  H   ALA    56     109.561 102.183  62.477  1.00  0.00            
ATOM    815  CA  ALA    56     109.386 102.685  60.469  1.00  0.00            
ATOM    816  HA  ALA    56     108.791 101.983  59.884  1.00  0.00            
ATOM    817  CB  ALA    56     108.528 103.813  61.111  1.00  0.00            
ATOM    818  HB1 ALA    56     108.188 104.510  60.345  1.00  0.00            
ATOM    819  HB2 ALA    56     107.673 103.309  61.560  1.00  0.00            
ATOM    820  HB3 ALA    56     109.106 104.483  61.748  1.00  0.00            
ATOM    821  C   ALA    56     110.426 103.261  59.436  1.00  0.00            
ATOM    822  O   ALA    56     110.321 102.997  58.264  1.00  0.00            
ATOM    823  N   GLU    57     111.524 103.866  59.943  1.00  0.00            
ATOM    824  H   GLU    57     111.536 103.983  60.947  1.00  0.00            
ATOM    825  CA  GLU    57     112.674 104.210  59.110  1.00  0.00            
ATOM    826  HA  GLU    57     112.385 104.959  58.373  1.00  0.00            
ATOM    827  CB  GLU    57     113.787 104.887  59.974  1.00  0.00            
ATOM    828  HB1 GLU    57     114.499 104.111  60.252  1.00  0.00            
ATOM    829  HB2 GLU    57     113.324 105.303  60.869  1.00  0.00            
ATOM    830  CG  GLU    57     114.469 106.032  59.195  1.00  0.00            
ATOM    831  HG1 GLU    57     113.740 106.714  58.758  1.00  0.00            
ATOM    832  HG2 GLU    57     115.064 105.561  58.412  1.00  0.00            
ATOM    833  CD  GLU    57     115.476 106.792  60.044  1.00  0.00            
ATOM    834  OE1 GLU    57     116.209 106.144  60.866  1.00  0.00            
ATOM    835  OE2 GLU    57     115.640 108.000  59.779  1.00  0.00            
ATOM    836  C   GLU    57     113.265 103.100  58.329  1.00  0.00            
ATOM    837  O   GLU    57     113.429 103.213  57.119  1.00  0.00            
ATOM    838  N   LYS    58     113.621 101.948  58.937  1.00  0.00            
ATOM    839  H   LYS    58     113.569 101.997  59.945  1.00  0.00            
ATOM    840  CA  LYS    58     114.032 100.763  58.203  1.00  0.00            
ATOM    841  HA  LYS    58     114.892 101.083  57.615  1.00  0.00            
ATOM    842  CB  LYS    58     114.535  99.768  59.271  1.00  0.00            
ATOM    843  HB1 LYS    58     114.483  98.736  58.924  1.00  0.00            
ATOM    844  HB2 LYS    58     113.891  99.757  60.151  1.00  0.00            
ATOM    845  CG  LYS    58     115.921 100.132  59.730  1.00  0.00            
ATOM    846  HG1 LYS    58     115.937 101.113  60.204  1.00  0.00            
ATOM    847  HG2 LYS    58     116.644 100.263  58.925  1.00  0.00            
ATOM    848  CD  LYS    58     116.570  99.052  60.659  1.00  0.00            
ATOM    849  HD1 LYS    58     116.648  98.100  60.134  1.00  0.00            
ATOM    850  HD2 LYS    58     115.881  98.956  61.498  1.00  0.00            
ATOM    851  CE  LYS    58     117.892  99.610  61.204  1.00  0.00            
ATOM    852  HE1 LYS    58     117.859 100.662  61.487  1.00  0.00            
ATOM    853  HE2 LYS    58     118.670  99.452  60.457  1.00  0.00            
ATOM    854  NZ  LYS    58     118.126  98.883  62.466  1.00  0.00            
ATOM    855  HZ1 LYS    58     118.913  99.267  62.969  1.00  0.00            
ATOM    856  HZ2 LYS    58     117.274  98.939  63.005  1.00  0.00            
ATOM    857  HZ3 LYS    58     118.335  97.906  62.322  1.00  0.00            
ATOM    858  C   LYS    58     112.945 100.198  57.239  1.00  0.00            
ATOM    859  O   LYS    58     113.343  99.866  56.073  1.00  0.00            
ATOM    860  N   THR    59     111.655 100.009  57.622  1.00  0.00            
ATOM    861  H   THR    59     111.288 100.423  58.467  1.00  0.00            
ATOM    862  CA  THR    59     110.628  99.559  56.621  1.00  0.00            
ATOM    863  HA  THR    59     110.998  98.606  56.243  1.00  0.00            
ATOM    864  CB  THR    59     109.235  99.298  57.237  1.00  0.00            
ATOM    865  HB  THR    59     108.469  99.166  56.473  1.00  0.00            
ATOM    866  CG2 THR    59     109.246  98.163  58.216  1.00  0.00            
ATOM    867 HG21 THR    59     109.886  98.347  59.079  1.00  0.00            
ATOM    868 HG22 THR    59     108.235  97.990  58.586  1.00  0.00            
ATOM    869 HG23 THR    59     109.638  97.256  57.754  1.00  0.00            
ATOM    870  OG1 THR    59     108.922 100.443  58.061  1.00  0.00            
ATOM    871  HG1 THR    59     108.115 100.169  58.502  1.00  0.00            
ATOM    872  C   THR    59     110.598 100.421  55.383  1.00  0.00            
ATOM    873  O   THR    59     110.651  99.974  54.232  1.00  0.00            
ATOM    874  N   LYS    60     110.589 101.732  55.542  1.00  0.00            
ATOM    875  H   LYS    60     110.523 102.098  56.481  1.00  0.00            
ATOM    876  CA  LYS    60     110.601 102.692  54.436  1.00  0.00            
ATOM    877  HA  LYS    60     109.813 102.327  53.777  1.00  0.00            
ATOM    878  CB  LYS    60     110.197 104.090  54.990  1.00  0.00            
ATOM    879  HB1 LYS    60     110.986 104.590  55.552  1.00  0.00            
ATOM    880  HB2 LYS    60     109.384 103.932  55.698  1.00  0.00            
ATOM    881  CG  LYS    60     109.702 105.018  53.856  1.00  0.00            
ATOM    882  HG1 LYS    60     108.959 104.399  53.354  1.00  0.00            
ATOM    883  HG2 LYS    60     110.560 105.317  53.254  1.00  0.00            
ATOM    884  CD  LYS    60     109.143 106.298  54.448  1.00  0.00            
ATOM    885  HD1 LYS    60     109.877 106.729  55.129  1.00  0.00            
ATOM    886  HD2 LYS    60     108.260 106.109  55.059  1.00  0.00            
ATOM    887  CE  LYS    60     108.687 107.271  53.407  1.00  0.00            
ATOM    888  HE1 LYS    60     107.840 106.796  52.912  1.00  0.00            
ATOM    889  HE2 LYS    60     109.497 107.321  52.680  1.00  0.00            
ATOM    890  NZ  LYS    60     108.305 108.576  53.996  1.00  0.00            
ATOM    891  HZ1 LYS    60     109.157 109.036  54.284  1.00  0.00            
ATOM    892  HZ2 LYS    60     107.851 109.141  53.293  1.00  0.00            
ATOM    893  HZ3 LYS    60     107.765 108.547  54.849  1.00  0.00            
ATOM    894  C   LYS    60     111.901 102.663  53.640  1.00  0.00            
ATOM    895  O   LYS    60     111.815 102.736  52.411  1.00  0.00            
ATOM    896  N   GLU    61     113.036 102.555  54.277  1.00  0.00            
ATOM    897  H   GLU    61     113.131 102.707  55.271  1.00  0.00            
ATOM    898  CA  GLU    61     114.327 102.359  53.610  1.00  0.00            
ATOM    899  HA  GLU    61     114.380 103.224  52.949  1.00  0.00            
ATOM    900  CB  GLU    61     115.522 102.308  54.613  1.00  0.00            
ATOM    901  HB1 GLU    61     115.291 101.434  55.222  1.00  0.00            
ATOM    902  HB2 GLU    61     115.461 103.090  55.370  1.00  0.00            
ATOM    903  CG  GLU    61     116.902 102.198  53.991  1.00  0.00            
ATOM    904  HG1 GLU    61     116.968 102.862  53.130  1.00  0.00            
ATOM    905  HG2 GLU    61     117.066 101.202  53.579  1.00  0.00            
ATOM    906  CD  GLU    61     118.095 102.409  54.905  1.00  0.00            
ATOM    907  OE1 GLU    61     119.208 102.626  54.400  1.00  0.00            
ATOM    908  OE2 GLU    61     117.869 102.483  56.166  1.00  0.00            
ATOM    909  C   GLU    61     114.330 101.181  52.627  1.00  0.00            
ATOM    910  O   GLU    61     114.756 101.298  51.511  1.00  0.00            
ATOM    911  N   GLN    62     113.858  99.984  53.038  1.00  0.00            
ATOM    912  H   GLN    62     113.647  99.942  54.025  1.00  0.00            
ATOM    913  CA  GLN    62     113.614  98.743  52.247  1.00  0.00            
ATOM    914  HA  GLN    62     114.534  98.496  51.717  1.00  0.00            
ATOM    915  CB  GLN    62     113.082  97.569  53.100  1.00  0.00            
ATOM    916  HB1 GLN    62     112.819  96.810  52.364  1.00  0.00            
ATOM    917  HB2 GLN    62     112.225  97.852  53.711  1.00  0.00            
ATOM    918  CG  GLN    62     114.274  96.938  53.851  1.00  0.00            
ATOM    919  HG1 GLN    62     114.628  97.656  54.591  1.00  0.00            
ATOM    920  HG2 GLN    62     115.092  96.835  53.139  1.00  0.00            
ATOM    921  CD  GLN    62     114.035  95.595  54.547  1.00  0.00            
ATOM    922  OE1 GLN    62     112.900  95.219  54.920  1.00  0.00            
ATOM    923  NE2 GLN    62     115.029  94.767  54.803  1.00  0.00            
ATOM    924 HE21 GLN    62     116.012  94.881  54.599  1.00  0.00            
ATOM    925 HE22 GLN    62     114.858  93.924  55.332  1.00  0.00            
ATOM    926  C   GLN    62     112.719  99.116  51.065  1.00  0.00            
ATOM    927  O   GLN    62     112.761  98.503  49.971  1.00  0.00            
ATOM    928  N   VAL    63     111.724  99.974  51.194  1.00  0.00            
ATOM    929  H   VAL    63     111.382 100.378  52.054  1.00  0.00            
ATOM    930  CA  VAL    63     110.855 100.313  50.037  1.00  0.00            
ATOM    931  HA  VAL    63     110.874  99.441  49.383  1.00  0.00            
ATOM    932  CB  VAL    63     109.316 100.586  50.266  1.00  0.00            
ATOM    933  HB  VAL    63     108.828 100.849  49.328  1.00  0.00            
ATOM    934  CG1 VAL    63     108.585  99.270  50.800  1.00  0.00            
ATOM    935 HG11 VAL    63     108.424  98.594  49.961  1.00  0.00            
ATOM    936 HG12 VAL    63     109.074  98.778  51.641  1.00  0.00            
ATOM    937 HG13 VAL    63     107.567  99.507  51.112  1.00  0.00            
ATOM    938  CG2 VAL    63     108.965 101.641  51.361  1.00  0.00            
ATOM    939 HG21 VAL    63     109.295 101.265  52.330  1.00  0.00            
ATOM    940 HG22 VAL    63     109.586 102.521  51.192  1.00  0.00            
ATOM    941 HG23 VAL    63     107.888 101.802  51.340  1.00  0.00            
ATOM    942  C   VAL    63     111.526 101.381  49.218  1.00  0.00            
ATOM    943  O   VAL    63     111.483 101.149  48.022  1.00  0.00            
ATOM    944  N   THR    64     112.283 102.345  49.675  1.00  0.00            
ATOM    945  H   THR    64     112.243 102.504  50.672  1.00  0.00            
ATOM    946  CA  THR    64     113.042 103.331  48.864  1.00  0.00            
ATOM    947  HA  THR    64     112.289 103.722  48.179  1.00  0.00            
ATOM    948  CB  THR    64     113.477 104.585  49.717  1.00  0.00            
ATOM    949  HB  THR    64     114.439 104.294  50.137  1.00  0.00            
ATOM    950  CG2 THR    64     113.763 105.898  49.053  1.00  0.00            
ATOM    951 HG21 THR    64     112.864 106.413  48.715  1.00  0.00            
ATOM    952 HG22 THR    64     114.208 106.457  49.876  1.00  0.00            
ATOM    953 HG23 THR    64     114.443 105.793  48.207  1.00  0.00            
ATOM    954  OG1 THR    64     112.542 104.968  50.632  1.00  0.00            
ATOM    955  HG1 THR    64     112.939 104.979  51.506  1.00  0.00            
ATOM    956  C   THR    64     114.047 102.741  47.904  1.00  0.00            
ATOM    957  O   THR    64     114.315 103.270  46.874  1.00  0.00            
ATOM    958  N   ASN    65     114.557 101.556  48.229  1.00  0.00            
ATOM    959  H   ASN    65     114.122 101.022  48.968  1.00  0.00            
ATOM    960  CA  ASN    65     115.489 100.845  47.355  1.00  0.00            
ATOM    961  HA  ASN    65     115.957 101.603  46.727  1.00  0.00            
ATOM    962  CB  ASN    65     116.648 100.208  48.185  1.00  0.00            
ATOM    963  HB1 ASN    65     117.148  99.495  47.528  1.00  0.00            
ATOM    964  HB2 ASN    65     116.146  99.724  49.022  1.00  0.00            
ATOM    965  CG  ASN    65     117.563 101.266  48.708  1.00  0.00            
ATOM    966  OD1 ASN    65     118.736 101.400  48.304  1.00  0.00            
ATOM    967  ND2 ASN    65     117.105 102.141  49.589  1.00  0.00            
ATOM    968 HD21 ASN    65     116.235 102.035  50.091  1.00  0.00            
ATOM    969 HD22 ASN    65     117.775 102.745  50.043  1.00  0.00            
ATOM    970  C   ASN    65     114.884  99.922  46.241  1.00  0.00            
ATOM    971  O   ASN    65     115.658  99.417  45.430  1.00  0.00            
ATOM    972  N   VAL    66     113.531  99.719  46.232  1.00  0.00            
ATOM    973  H   VAL    66     112.938 100.138  46.935  1.00  0.00            
ATOM    974  CA  VAL    66     112.736  98.984  45.169  1.00  0.00            
ATOM    975  HA  VAL    66     112.980  97.923  45.122  1.00  0.00            
ATOM    976  CB  VAL    66     111.241  99.045  45.353  1.00  0.00            
ATOM    977  HB  VAL    66     110.931 100.078  45.512  1.00  0.00            
ATOM    978  CG1 VAL    66     110.396  98.488  44.148  1.00  0.00            
ATOM    979 HG11 VAL    66     109.357  98.675  44.417  1.00  0.00            
ATOM    980 HG12 VAL    66     110.631  99.045  43.240  1.00  0.00            
ATOM    981 HG13 VAL    66     110.533  97.411  44.047  1.00  0.00            
ATOM    982  CG2 VAL    66     110.849  98.226  46.540  1.00  0.00            
ATOM    983 HG21 VAL    66     110.849  97.175  46.252  1.00  0.00            
ATOM    984 HG22 VAL    66     111.437  98.353  47.450  1.00  0.00            
ATOM    985 HG23 VAL    66     109.847  98.488  46.880  1.00  0.00            
ATOM    986  C   VAL    66     113.171  99.517  43.765  1.00  0.00            
ATOM    987  O   VAL    66     113.089 100.685  43.413  1.00  0.00            
ATOM    988  N   GLY    67     113.741  98.615  43.003  1.00  0.00            
ATOM    989  H   GLY    67     113.694  97.658  43.321  1.00  0.00            
ATOM    990  CA  GLY    67     114.266  98.918  41.676  1.00  0.00            
ATOM    991  HA1 GLY    67     114.936  98.143  41.304  1.00  0.00            
ATOM    992  HA2 GLY    67     114.892  99.806  41.767  1.00  0.00            
ATOM    993  C   GLY    67     113.179  99.050  40.512  1.00  0.00            
ATOM    994  O   GLY    67     111.996  98.953  40.721  1.00  0.00            
ATOM    995  N   GLY    68     113.711  99.219  39.265  1.00  0.00            
ATOM    996  H   GLY    68     114.715  99.204  39.151  1.00  0.00            
ATOM    997  CA  GLY    68     112.929  99.708  38.083  1.00  0.00            
ATOM    998  HA1 GLY    68     113.456 100.544  37.622  1.00  0.00            
ATOM    999  HA2 GLY    68     111.967 100.067  38.447  1.00  0.00            
ATOM   1000  C   GLY    68     112.712  98.531  37.096  1.00  0.00            
ATOM   1001  O   GLY    68     112.481  97.419  37.538  1.00  0.00            
ATOM   1002  N   ALA    69     112.695  98.821  35.782  1.00  0.00            
ATOM   1003  H   ALA    69     112.645  99.802  35.547  1.00  0.00            
ATOM   1004  CA  ALA    69     112.540  97.740  34.819  1.00  0.00            
ATOM   1005  HA  ALA    69     112.138  96.865  35.330  1.00  0.00            
ATOM   1006  CB  ALA    69     111.378  98.283  33.919  1.00  0.00            
ATOM   1007  HB1 ALA    69     111.527  99.238  33.415  1.00  0.00            
ATOM   1008  HB2 ALA    69     110.997  97.603  33.157  1.00  0.00            
ATOM   1009  HB3 ALA    69     110.608  98.573  34.634  1.00  0.00            
ATOM   1010  C   ALA    69     113.733  97.306  34.097  1.00  0.00            
ATOM   1011  O   ALA    69     113.538  96.662  33.050  1.00  0.00            
ATOM   1012  N   VAL    70     114.940  97.425  34.625  1.00  0.00            
ATOM   1013  H   VAL    70     114.972  97.835  35.548  1.00  0.00            
ATOM   1014  CA  VAL    70     116.183  96.899  34.040  1.00  0.00            
ATOM   1015  HA  VAL    70     115.922  96.599  33.025  1.00  0.00            
ATOM   1016  CB  VAL    70     117.326  97.906  33.958  1.00  0.00            
ATOM   1017  HB  VAL    70     117.456  98.305  34.963  1.00  0.00            
ATOM   1018  CG1 VAL    70     118.739  97.316  33.589  1.00  0.00            
ATOM   1019 HG11 VAL    70     119.476  98.119  33.591  1.00  0.00            
ATOM   1020 HG12 VAL    70     119.013  96.548  34.312  1.00  0.00            
ATOM   1021 HG13 VAL    70     118.751  96.904  32.580  1.00  0.00            
ATOM   1022  CG2 VAL    70     116.933  98.843  32.841  1.00  0.00            
ATOM   1023 HG21 VAL    70     117.765  99.495  32.578  1.00  0.00            
ATOM   1024 HG22 VAL    70     116.609  98.266  31.975  1.00  0.00            
ATOM   1025 HG23 VAL    70     116.069  99.450  33.115  1.00  0.00            
ATOM   1026  C   VAL    70     116.599  95.619  34.675  1.00  0.00            
ATOM   1027  O   VAL    70     117.008  95.568  35.866  1.00  0.00            
ATOM   1028  N   VAL    71     116.422  94.528  33.914  1.00  0.00            
ATOM   1029  H   VAL    71     116.354  94.542  32.906  1.00  0.00            
ATOM   1030  CA  VAL    71     116.537  93.139  34.393  1.00  0.00            
ATOM   1031  HA  VAL    71     116.915  93.219  35.412  1.00  0.00            
ATOM   1032  CB  VAL    71     115.240  92.465  34.544  1.00  0.00            
ATOM   1033  HB  VAL    71     115.343  91.394  34.718  1.00  0.00            
ATOM   1034  CG1 VAL    71     114.525  93.076  35.720  1.00  0.00            
ATOM   1035 HG11 VAL    71     113.565  92.598  35.919  1.00  0.00            
ATOM   1036 HG12 VAL    71     115.121  93.158  36.629  1.00  0.00            
ATOM   1037 HG13 VAL    71     114.286  94.127  35.562  1.00  0.00            
ATOM   1038  CG2 VAL    71     114.231  92.607  33.319  1.00  0.00            
ATOM   1039 HG21 VAL    71     113.347  92.017  33.561  1.00  0.00            
ATOM   1040 HG22 VAL    71     113.914  93.637  33.161  1.00  0.00            
ATOM   1041 HG23 VAL    71     114.697  92.280  32.390  1.00  0.00            
ATOM   1042  C   VAL    71     117.524  92.410  33.412  1.00  0.00            
ATOM   1043  O   VAL    71     117.631  92.689  32.180  1.00  0.00            
ATOM   1044  N   THR    72     118.128  91.317  33.907  1.00  0.00            
ATOM   1045  H   THR    72     117.881  91.100  34.862  1.00  0.00            
ATOM   1046  CA  THR    72     119.157  90.436  33.198  1.00  0.00            
ATOM   1047  HA  THR    72     119.972  91.046  32.806  1.00  0.00            
ATOM   1048  CB  THR    72     119.768  89.440  34.188  1.00  0.00            
ATOM   1049  HB  THR    72     120.360  88.854  33.485  1.00  0.00            
ATOM   1050  CG2 THR    72     120.634  90.133  35.296  1.00  0.00            
ATOM   1051 HG21 THR    72     121.104  89.377  35.925  1.00  0.00            
ATOM   1052 HG22 THR    72     121.363  90.818  34.862  1.00  0.00            
ATOM   1053 HG23 THR    72     119.972  90.766  35.887  1.00  0.00            
ATOM   1054  OG1 THR    72     118.912  88.556  34.845  1.00  0.00            
ATOM   1055  HG1 THR    72     119.400  88.166  35.574  1.00  0.00            
ATOM   1056  C   THR    72     118.711  89.758  31.905  1.00  0.00            
ATOM   1057  O   THR    72     119.550  89.371  31.033  1.00  0.00            
ATOM   1058  N   GLY    73     117.380  89.470  31.807  1.00  0.00            
ATOM   1059  H   GLY    73     116.735  89.933  32.430  1.00  0.00            
ATOM   1060  CA  GLY    73     116.731  88.814  30.749  1.00  0.00            
ATOM   1061  HA1 GLY    73     117.041  89.335  29.843  1.00  0.00            
ATOM   1062  HA2 GLY    73     115.659  88.981  30.853  1.00  0.00            
ATOM   1063  C   GLY    73     117.017  87.365  30.347  1.00  0.00            
ATOM   1064  O   GLY    73     116.164  86.788  29.629  1.00  0.00            
ATOM   1065  N   VAL    74     118.173  86.820  30.765  1.00  0.00            
ATOM   1066  H   VAL    74     118.865  87.499  31.047  1.00  0.00            
ATOM   1067  CA  VAL    74     118.653  85.505  30.257  1.00  0.00            
ATOM   1068  HA  VAL    74     118.844  85.674  29.197  1.00  0.00            
ATOM   1069  CB  VAL    74     120.012  85.091  30.898  1.00  0.00            
ATOM   1070  HB  VAL    74     120.196  84.051  30.630  1.00  0.00            
ATOM   1071  CG1 VAL    74     121.142  85.860  30.239  1.00  0.00            
ATOM   1072 HG11 VAL    74     120.963  85.824  29.165  1.00  0.00            
ATOM   1073 HG12 VAL    74     121.209  86.871  30.641  1.00  0.00            
ATOM   1074 HG13 VAL    74     122.120  85.444  30.483  1.00  0.00            
ATOM   1075  CG2 VAL    74     119.989  85.311  32.415  1.00  0.00            
ATOM   1076 HG21 VAL    74     120.629  84.569  32.891  1.00  0.00            
ATOM   1077 HG22 VAL    74     120.288  86.303  32.756  1.00  0.00            
ATOM   1078 HG23 VAL    74     119.002  85.115  32.832  1.00  0.00            
ATOM   1079  C   VAL    74     117.675  84.402  30.432  1.00  0.00            
ATOM   1080  O   VAL    74     117.533  83.585  29.538  1.00  0.00            
ATOM   1081  N   THR    75     116.878  84.357  31.550  1.00  0.00            
ATOM   1082  H   THR    75     116.860  85.154  32.171  1.00  0.00            
ATOM   1083  CA  THR    75     115.930  83.196  31.696  1.00  0.00            
ATOM   1084  HA  THR    75     116.523  82.290  31.570  1.00  0.00            
ATOM   1085  CB  THR    75     115.274  83.162  33.097  1.00  0.00            
ATOM   1086  HB  THR    75     114.643  82.284  33.235  1.00  0.00            
ATOM   1087  CG2 THR    75     116.326  83.214  34.198  1.00  0.00            
ATOM   1088 HG21 THR    75     116.705  84.235  34.230  1.00  0.00            
ATOM   1089 HG22 THR    75     115.899  82.893  35.148  1.00  0.00            
ATOM   1090 HG23 THR    75     117.114  82.512  33.928  1.00  0.00            
ATOM   1091  OG1 THR    75     114.340  84.207  33.214  1.00  0.00            
ATOM   1092  HG1 THR    75     114.062  84.248  34.132  1.00  0.00            
ATOM   1093  C   THR    75     114.867  83.015  30.590  1.00  0.00            
ATOM   1094  O   THR    75     114.391  81.941  30.347  1.00  0.00            
ATOM   1095  N   ALA    76     114.575  84.129  29.942  1.00  0.00            
ATOM   1096  H   ALA    76     115.125  84.938  30.196  1.00  0.00            
ATOM   1097  CA  ALA    76     113.610  84.305  28.845  1.00  0.00            
ATOM   1098  HA  ALA    76     113.589  85.352  28.543  1.00  0.00            
ATOM   1099  CB  ALA    76     114.124  83.617  27.600  1.00  0.00            
ATOM   1100  HB1 ALA    76     114.175  82.537  27.736  1.00  0.00            
ATOM   1101  HB2 ALA    76     113.382  83.810  26.825  1.00  0.00            
ATOM   1102  HB3 ALA    76     115.058  84.051  27.243  1.00  0.00            
ATOM   1103  C   ALA    76     112.251  83.981  29.311  1.00  0.00            
ATOM   1104  O   ALA    76     111.549  83.210  28.690  1.00  0.00            
ATOM   1105  N   VAL    77     111.836  84.637  30.480  1.00  0.00            
ATOM   1106  H   VAL    77     112.524  85.284  30.839  1.00  0.00            
ATOM   1107  CA  VAL    77     110.506  84.622  31.112  1.00  0.00            
ATOM   1108  HA  VAL    77     109.893  83.949  30.512  1.00  0.00            
ATOM   1109  CB  VAL    77     110.642  83.992  32.520  1.00  0.00            
ATOM   1110  HB  VAL    77     111.223  84.657  33.158  1.00  0.00            
ATOM   1111  CG1 VAL    77     109.255  83.741  33.053  1.00  0.00            
ATOM   1112 HG11 VAL    77     108.698  83.146  32.329  1.00  0.00            
ATOM   1113 HG12 VAL    77     109.228  83.186  33.991  1.00  0.00            
ATOM   1114 HG13 VAL    77     108.832  84.729  33.240  1.00  0.00            
ATOM   1115  CG2 VAL    77     111.380  82.593  32.487  1.00  0.00            
ATOM   1116 HG21 VAL    77     111.684  82.354  33.506  1.00  0.00            
ATOM   1117 HG22 VAL    77     110.797  81.826  31.979  1.00  0.00            
ATOM   1118 HG23 VAL    77     112.383  82.679  32.067  1.00  0.00            
ATOM   1119  C   VAL    77     109.938  86.099  31.066  1.00  0.00            
ATOM   1120  O   VAL    77     110.121  86.919  31.957  1.00  0.00            
ATOM   1121  N   ALA    78     109.266  86.392  29.937  1.00  0.00            
ATOM   1122  H   ALA    78     109.215  85.699  29.204  1.00  0.00            
ATOM   1123  CA  ALA    78     108.618  87.674  29.574  1.00  0.00            
ATOM   1124  HA  ALA    78     109.366  88.438  29.367  1.00  0.00            
ATOM   1125  CB  ALA    78     107.871  87.410  28.272  1.00  0.00            
ATOM   1126  HB1 ALA    78     108.584  87.005  27.555  1.00  0.00            
ATOM   1127  HB2 ALA    78     106.983  86.778  28.272  1.00  0.00            
ATOM   1128  HB3 ALA    78     107.628  88.411  27.914  1.00  0.00            
ATOM   1129  C   ALA    78     107.767  88.353  30.640  1.00  0.00            
ATOM   1130  O   ALA    78     107.083  87.624  31.414  1.00  0.00            
ATOM   1131  N   GLN    79     107.680  89.673  30.665  1.00  0.00            
ATOM   1132  H   GLN    79     108.269  90.274  30.106  1.00  0.00            
ATOM   1133  CA  GLN    79     106.787  90.291  31.675  1.00  0.00            
ATOM   1134  HA  GLN    79     106.103  89.578  32.135  1.00  0.00            
ATOM   1135  CB  GLN    79     107.568  90.963  32.812  1.00  0.00            
ATOM   1136  HB1 GLN    79     106.890  91.084  33.657  1.00  0.00            
ATOM   1137  HB2 GLN    79     107.786  91.986  32.505  1.00  0.00            
ATOM   1138  CG  GLN    79     108.802  90.309  33.427  1.00  0.00            
ATOM   1139  HG1 GLN    79     108.712  89.239  33.617  1.00  0.00            
ATOM   1140  HG2 GLN    79     108.896  90.699  34.440  1.00  0.00            
ATOM   1141  CD  GLN    79     110.102  90.746  32.642  1.00  0.00            
ATOM   1142  OE1 GLN    79     110.354  91.939  32.366  1.00  0.00            
ATOM   1143  NE2 GLN    79     110.915  89.737  32.239  1.00  0.00            
ATOM   1144 HE21 GLN    79     110.658  88.760  32.229  1.00  0.00            
ATOM   1145 HE22 GLN    79     111.731  89.983  31.697  1.00  0.00            
ATOM   1146  C   GLN    79     105.746  91.283  31.036  1.00  0.00            
ATOM   1147  O   GLN    79     106.098  92.152  30.253  1.00  0.00            
ATOM   1148  N   LYS    80     104.493  91.166  31.416  1.00  0.00            
ATOM   1149  H   LYS    80     104.313  90.500  32.153  1.00  0.00            
ATOM   1150  CA  LYS    80     103.372  91.888  30.956  1.00  0.00            
ATOM   1151  HA  LYS    80     103.600  92.113  29.914  1.00  0.00            
ATOM   1152  CB  LYS    80     102.145  91.034  30.801  1.00  0.00            
ATOM   1153  HB1 LYS    80     101.510  91.050  31.686  1.00  0.00            
ATOM   1154  HB2 LYS    80     102.440  89.999  30.626  1.00  0.00            
ATOM   1155  CG  LYS    80     101.267  91.593  29.685  1.00  0.00            
ATOM   1156  HG1 LYS    80     101.882  91.720  28.794  1.00  0.00            
ATOM   1157  HG2 LYS    80     100.920  92.573  30.013  1.00  0.00            
ATOM   1158  CD  LYS    80     100.098  90.575  29.310  1.00  0.00            
ATOM   1159  HD1 LYS    80      99.513  91.041  28.518  1.00  0.00            
ATOM   1160  HD2 LYS    80      99.538  90.339  30.215  1.00  0.00            
ATOM   1161  CE  LYS    80     100.716  89.165  28.775  1.00  0.00            
ATOM   1162  HE1 LYS    80     101.298  88.716  29.579  1.00  0.00            
ATOM   1163  HE2 LYS    80     101.260  89.353  27.850  1.00  0.00            
ATOM   1164  NZ  LYS    80      99.706  88.195  28.421  1.00  0.00            
ATOM   1165  HZ1 LYS    80     100.147  87.302  28.257  1.00  0.00            
ATOM   1166  HZ2 LYS    80      98.958  88.103  29.094  1.00  0.00            
ATOM   1167  HZ3 LYS    80      99.264  88.436  27.545  1.00  0.00            
ATOM   1168  C   LYS    80     103.192  93.268  31.711  1.00  0.00            
ATOM   1169  O   LYS    80     102.355  93.427  32.622  1.00  0.00            
ATOM   1170  N   THR    81     104.014  94.282  31.453  1.00  0.00            
ATOM   1171  H   THR    81     104.597  94.303  30.628  1.00  0.00            
ATOM   1172  CA  THR    81     104.291  95.355  32.418  1.00  0.00            
ATOM   1173  HA  THR    81     104.125  94.942  33.413  1.00  0.00            
ATOM   1174  CB  THR    81     105.710  95.743  32.390  1.00  0.00            
ATOM   1175  HB  THR    81     105.799  96.574  33.089  1.00  0.00            
ATOM   1176  CG2 THR    81     106.697  94.707  32.855  1.00  0.00            
ATOM   1177 HG21 THR    81     106.738  93.880  32.147  1.00  0.00            
ATOM   1178 HG22 THR    81     107.650  95.233  32.809  1.00  0.00            
ATOM   1179 HG23 THR    81     106.387  94.466  33.872  1.00  0.00            
ATOM   1180  OG1 THR    81     106.090  96.284  31.216  1.00  0.00            
ATOM   1181  HG1 THR    81     107.029  96.482  31.175  1.00  0.00            
ATOM   1182  C   THR    81     103.373  96.580  32.419  1.00  0.00            
ATOM   1183  O   THR    81     102.966  97.157  31.404  1.00  0.00            
ATOM   1184  N   VAL    82     103.264  97.243  33.536  1.00  0.00            
ATOM   1185  H   VAL    82     103.677  96.854  34.371  1.00  0.00            
ATOM   1186  CA  VAL    82     102.512  98.528  33.826  1.00  0.00            
ATOM   1187  HA  VAL    82     102.462  99.034  32.862  1.00  0.00            
ATOM   1188  CB  VAL    82     101.094  98.312  34.330  1.00  0.00            
ATOM   1189  HB  VAL    82     100.742  97.416  33.818  1.00  0.00            
ATOM   1190  CG1 VAL    82     100.994  97.978  35.839  1.00  0.00            
ATOM   1191 HG11 VAL    82     101.576  98.651  36.468  1.00  0.00            
ATOM   1192 HG12 VAL    82      99.987  97.903  36.250  1.00  0.00            
ATOM   1193 HG13 VAL    82     101.426  96.995  36.023  1.00  0.00            
ATOM   1194  CG2 VAL    82     100.137  99.476  33.850  1.00  0.00            
ATOM   1195 HG21 VAL    82      99.119  99.126  34.024  1.00  0.00            
ATOM   1196 HG22 VAL    82     100.270 100.398  34.417  1.00  0.00            
ATOM   1197 HG23 VAL    82     100.354  99.686  32.802  1.00  0.00            
ATOM   1198  C   VAL    82     103.301  99.433  34.793  1.00  0.00            
ATOM   1199  O   VAL    82     104.055  98.964  35.601  1.00  0.00            
ATOM   1200  N   GLU    83     103.105 100.765  34.713  1.00  0.00            
ATOM   1201  H   GLU    83     102.550 101.214  33.999  1.00  0.00            
ATOM   1202  CA  GLU    83     103.898 101.646  35.627  1.00  0.00            
ATOM   1203  HA  GLU    83     104.887 101.189  35.599  1.00  0.00            
ATOM   1204  CB  GLU    83     104.155 103.071  35.086  1.00  0.00            
ATOM   1205  HB1 GLU    83     104.842 103.584  35.760  1.00  0.00            
ATOM   1206  HB2 GLU    83     103.200 103.596  35.056  1.00  0.00            
ATOM   1207  CG  GLU    83     104.729 103.339  33.690  1.00  0.00            
ATOM   1208  HG1 GLU    83     104.747 104.419  33.542  1.00  0.00            
ATOM   1209  HG2 GLU    83     104.164 102.898  32.869  1.00  0.00            
ATOM   1210  CD  GLU    83     106.172 102.839  33.548  1.00  0.00            
ATOM   1211  OE1 GLU    83     106.643 101.844  34.186  1.00  0.00            
ATOM   1212  OE2 GLU    83     106.891 103.434  32.717  1.00  0.00            
ATOM   1213  C   GLU    83     103.322 101.583  37.046  1.00  0.00            
ATOM   1214  O   GLU    83     102.144 101.729  37.308  1.00  0.00            
ATOM   1215  N   GLY    84     104.294 101.319  37.988  1.00  0.00            
ATOM   1216  H   GLY    84     105.261 101.216  37.716  1.00  0.00            
ATOM   1217  CA  GLY    84     104.008 101.180  39.424  1.00  0.00            
ATOM   1218  HA1 GLY    84     102.969 101.458  39.596  1.00  0.00            
ATOM   1219  HA2 GLY    84     104.607 101.870  40.020  1.00  0.00            
ATOM   1220  C   GLY    84     104.169  99.728  39.771  1.00  0.00            
ATOM   1221  O   GLY    84     105.330  99.241  39.817  1.00  0.00            
ATOM   1222  N   ALA    85     103.047  99.033  39.984  1.00  0.00            
ATOM   1223  H   ALA    85     102.252  99.623  40.181  1.00  0.00            
ATOM   1224  CA  ALA    85     102.774  97.601  40.207  1.00  0.00            
ATOM   1225  HA  ALA    85     102.888  97.482  41.285  1.00  0.00            
ATOM   1226  CB  ALA    85     101.265  97.242  39.981  1.00  0.00            
ATOM   1227  HB1 ALA    85     101.027  97.425  38.933  1.00  0.00            
ATOM   1228  HB2 ALA    85     101.154  96.198  40.277  1.00  0.00            
ATOM   1229  HB3 ALA    85     100.672  97.948  40.563  1.00  0.00            
ATOM   1230  C   ALA    85     103.581  96.546  39.448  1.00  0.00            
ATOM   1231  O   ALA    85     103.592  95.413  39.950  1.00  0.00            
ATOM   1232  N   GLY    86     104.269  96.758  38.317  1.00  0.00            
ATOM   1233  H   GLY    86     104.322  97.696  37.944  1.00  0.00            
ATOM   1234  CA  GLY    86     104.968  95.767  37.562  1.00  0.00            
ATOM   1235  HA1 GLY    86     105.404  95.015  38.219  1.00  0.00            
ATOM   1236  HA2 GLY    86     105.734  96.310  37.007  1.00  0.00            
ATOM   1237  C   GLY    86     104.113  95.001  36.601  1.00  0.00            
ATOM   1238  O   GLY    86     104.420  95.002  35.422  1.00  0.00            
ATOM   1239  N   SER    87     102.952  94.522  37.029  1.00  0.00            
ATOM   1240  H   SER    87     102.838  94.466  38.031  1.00  0.00            
ATOM   1241  CA  SER    87     101.810  94.173  36.175  1.00  0.00            
ATOM   1242  HA  SER    87     101.695  94.852  35.331  1.00  0.00            
ATOM   1243  CB  SER    87     102.041  92.741  35.583  1.00  0.00            
ATOM   1244  HB1 SER    87     103.013  92.711  35.091  1.00  0.00            
ATOM   1245  HB2 SER    87     101.296  92.408  34.861  1.00  0.00            
ATOM   1246  OG  SER    87     101.964  91.753  36.519  1.00  0.00            
ATOM   1247  HG  SER    87     102.495  91.006  36.235  1.00  0.00            
ATOM   1248  C   SER    87     100.510  94.273  36.960  1.00  0.00            
ATOM   1249  O   SER    87     100.460  94.268  38.222  1.00  0.00            
ATOM   1250  N   ILE    88      99.435  94.345  36.215  1.00  0.00            
ATOM   1251  H   ILE    88      99.566  94.506  35.227  1.00  0.00            
ATOM   1252  CA  ILE    88      98.080  94.412  36.819  1.00  0.00            
ATOM   1253  HA  ILE    88      98.059  95.288  37.468  1.00  0.00            
ATOM   1254  CB  ILE    88      97.024  94.816  35.739  1.00  0.00            
ATOM   1255  HB  ILE    88      97.107  94.025  34.993  1.00  0.00            
ATOM   1256  CG2 ILE    88      95.621  94.722  36.397  1.00  0.00            
ATOM   1257 HG21 ILE    88      94.933  94.963  35.586  1.00  0.00            
ATOM   1258 HG22 ILE    88      95.430  93.687  36.683  1.00  0.00            
ATOM   1259 HG23 ILE    88      95.627  95.460  37.199  1.00  0.00            
ATOM   1260  CG1 ILE    88      97.078  96.186  35.077  1.00  0.00            
ATOM   1261 HG11 ILE    88      98.106  96.519  35.216  1.00  0.00            
ATOM   1262 HG12 ILE    88      96.486  96.939  35.598  1.00  0.00            
ATOM   1263  CD  ILE    88      96.777  96.130  33.590  1.00  0.00            
ATOM   1264  HD1 ILE    88      95.800  95.698  33.372  1.00  0.00            
ATOM   1265  HD2 ILE    88      96.888  97.134  33.180  1.00  0.00            
ATOM   1266  HD3 ILE    88      97.576  95.562  33.114  1.00  0.00            
ATOM   1267  C   ILE    88      97.748  93.079  37.535  1.00  0.00            
ATOM   1268  O   ILE    88      97.219  93.102  38.675  1.00  0.00            
ATOM   1269  N   ALA    89      98.188  91.919  36.959  1.00  0.00            
ATOM   1270  H   ALA    89      98.474  91.994  35.994  1.00  0.00            
ATOM   1271  CA  ALA    89      98.329  90.627  37.590  1.00  0.00            
ATOM   1272  HA  ALA    89      97.296  90.331  37.769  1.00  0.00            
ATOM   1273  CB  ALA    89      99.101  89.652  36.750  1.00  0.00            
ATOM   1274  HB1 ALA    89     100.147  89.904  36.572  1.00  0.00            
ATOM   1275  HB2 ALA    89      98.996  88.682  37.236  1.00  0.00            
ATOM   1276  HB3 ALA    89      98.594  89.552  35.791  1.00  0.00            
ATOM   1277  C   ALA    89      98.952  90.763  39.045  1.00  0.00            
ATOM   1278  O   ALA    89      98.299  90.337  39.987  1.00  0.00            
ATOM   1279  N   ALA    90     100.176  91.313  39.207  1.00  0.00            
ATOM   1280  H   ALA    90     100.648  91.748  38.427  1.00  0.00            
ATOM   1281  CA  ALA    90     100.903  91.478  40.485  1.00  0.00            
ATOM   1282  HA  ALA    90     100.949  90.478  40.916  1.00  0.00            
ATOM   1283  CB  ALA    90     102.294  92.063  40.258  1.00  0.00            
ATOM   1284  HB1 ALA    90     102.086  93.058  39.863  1.00  0.00            
ATOM   1285  HB2 ALA    90     102.832  92.073  41.206  1.00  0.00            
ATOM   1286  HB3 ALA    90     102.905  91.505  39.549  1.00  0.00            
ATOM   1287  C   ALA    90     100.111  92.337  41.464  1.00  0.00            
ATOM   1288  O   ALA    90      99.993  91.957  42.605  1.00  0.00            
ATOM   1289  N   ALA    91      99.528  93.472  40.905  1.00  0.00            
ATOM   1290  H   ALA    91      99.648  93.674  39.923  1.00  0.00            
ATOM   1291  CA  ALA    91      98.448  94.270  41.562  1.00  0.00            
ATOM   1292  HA  ALA    91      98.858  94.766  42.442  1.00  0.00            
ATOM   1293  CB  ALA    91      98.054  95.374  40.579  1.00  0.00            
ATOM   1294  HB1 ALA    91      97.976  96.325  41.106  1.00  0.00            
ATOM   1295  HB2 ALA    91      98.838  95.415  39.823  1.00  0.00            
ATOM   1296  HB3 ALA    91      97.095  95.135  40.118  1.00  0.00            
ATOM   1297  C   ALA    91      97.283  93.391  42.026  1.00  0.00            
ATOM   1298  O   ALA    91      96.537  93.820  42.906  1.00  0.00            
ATOM   1299  N   THR    92      96.890  92.300  41.339  1.00  0.00            
ATOM   1300  H   THR    92      97.536  92.032  40.611  1.00  0.00            
ATOM   1301  CA  THR    92      95.782  91.380  41.433  1.00  0.00            
ATOM   1302  HA  THR    92      96.056  90.523  40.818  1.00  0.00            
ATOM   1303  CB  THR    92      95.628  90.784  42.811  1.00  0.00            
ATOM   1304  HB  THR    92      94.933  89.959  42.658  1.00  0.00            
ATOM   1305  CG2 THR    92      96.899  90.312  43.461  1.00  0.00            
ATOM   1306 HG21 THR    92      97.503  89.662  42.827  1.00  0.00            
ATOM   1307 HG22 THR    92      97.477  91.197  43.724  1.00  0.00            
ATOM   1308 HG23 THR    92      96.632  89.742  44.351  1.00  0.00            
ATOM   1309  OG1 THR    92      94.969  91.645  43.628  1.00  0.00            
ATOM   1310  HG1 THR    92      95.294  92.510  43.368  1.00  0.00            
ATOM   1311  C   THR    92      94.483  91.873  40.665  1.00  0.00            
ATOM   1312  O   THR    92      93.363  91.579  41.081  1.00  0.00            
ATOM   1313  N   GLY    93      94.603  92.656  39.617  1.00  0.00            
ATOM   1314  H   GLY    93      95.517  92.695  39.187  1.00  0.00            
ATOM   1315  CA  GLY    93      93.480  93.253  38.857  1.00  0.00            
ATOM   1316  HA1 GLY    93      92.510  92.797  39.053  1.00  0.00            
ATOM   1317  HA2 GLY    93      93.709  93.150  37.796  1.00  0.00            
ATOM   1318  C   GLY    93      93.473  94.832  39.083  1.00  0.00            
ATOM   1319  O   GLY    93      94.326  95.449  39.757  1.00  0.00            
ATOM   1320  N   PHE    94      92.452  95.472  38.425  1.00  0.00            
ATOM   1321  H   PHE    94      91.865  94.970  37.774  1.00  0.00            
ATOM   1322  CA  PHE    94      92.090  96.868  38.686  1.00  0.00            
ATOM   1323  HA  PHE    94      93.056  97.190  39.075  1.00  0.00            
ATOM   1324  CB  PHE    94      91.613  97.558  37.400  1.00  0.00            
ATOM   1325  HB1 PHE    94      91.389  98.553  37.786  1.00  0.00            
ATOM   1326  HB2 PHE    94      90.710  97.049  37.064  1.00  0.00            
ATOM   1327  CG  PHE    94      92.546  97.704  36.192  1.00  0.00            
ATOM   1328  CD1 PHE    94      92.284  97.053  34.981  1.00  0.00            
ATOM   1329  HD1 PHE    94      91.487  96.326  34.913  1.00  0.00            
ATOM   1330  CE1 PHE    94      93.041  97.323  33.821  1.00  0.00            
ATOM   1331  HE1 PHE    94      92.819  96.766  32.923  1.00  0.00            
ATOM   1332  CZ  PHE    94      94.095  98.222  33.912  1.00  0.00            
ATOM   1333  HZ  PHE    94      94.764  98.358  33.075  1.00  0.00            
ATOM   1334  CE2 PHE    94      94.369  98.998  35.076  1.00  0.00            
ATOM   1335  HE2 PHE    94      95.127  99.762  35.167  1.00  0.00            
ATOM   1336  CD2 PHE    94      93.526  98.734  36.206  1.00  0.00            
ATOM   1337  HD2 PHE    94      93.803  99.268  37.103  1.00  0.00            
ATOM   1338  C   PHE    94      91.056  97.046  39.859  1.00  0.00            
ATOM   1339  O   PHE    94      90.071  96.311  40.035  1.00  0.00            
ATOM   1340  N   VAL    95      91.258  98.200  40.569  1.00  0.00            
ATOM   1341  H   VAL    95      91.988  98.792  40.200  1.00  0.00            
ATOM   1342  CA  VAL    95      90.563  98.629  41.779  1.00  0.00            
ATOM   1343  HA  VAL    95      89.653  98.034  41.851  1.00  0.00            
ATOM   1344  CB  VAL    95      91.400  98.413  43.046  1.00  0.00            
ATOM   1345  HB  VAL    95      90.777  98.703  43.891  1.00  0.00            
ATOM   1346  CG1 VAL    95      91.698  96.884  43.207  1.00  0.00            
ATOM   1347 HG11 VAL    95      90.758  96.339  43.291  1.00  0.00            
ATOM   1348 HG12 VAL    95      92.320  96.447  42.426  1.00  0.00            
ATOM   1349 HG13 VAL    95      92.131  96.808  44.205  1.00  0.00            
ATOM   1350  CG2 VAL    95      92.703  99.145  43.040  1.00  0.00            
ATOM   1351 HG21 VAL    95      93.184  98.819  43.962  1.00  0.00            
ATOM   1352 HG22 VAL    95      93.373  98.707  42.301  1.00  0.00            
ATOM   1353 HG23 VAL    95      92.565 100.226  43.018  1.00  0.00            
ATOM   1354  C   VAL    95      90.149 100.145  41.723  1.00  0.00            
ATOM   1355  O   VAL    95      90.319 100.867  40.737  1.00  0.00            
ATOM   1356  N   LYS    96      89.261 100.560  42.573  1.00  0.00            
ATOM   1357  H   LYS    96      89.055  99.909  43.317  1.00  0.00            
ATOM   1358  CA  LYS    96      88.725 101.914  42.742  1.00  0.00            
ATOM   1359  HA  LYS    96      88.676 102.300  41.724  1.00  0.00            
ATOM   1360  CB  LYS    96      87.299 101.989  43.282  1.00  0.00            
ATOM   1361  HB1 LYS    96      86.584 101.633  42.541  1.00  0.00            
ATOM   1362  HB2 LYS    96      87.083 103.030  43.525  1.00  0.00            
ATOM   1363  CG  LYS    96      87.030 101.081  44.545  1.00  0.00            
ATOM   1364  HG1 LYS    96      87.781 101.374  45.278  1.00  0.00            
ATOM   1365  HG2 LYS    96      87.242 100.025  44.377  1.00  0.00            
ATOM   1366  CD  LYS    96      85.594 101.216  45.073  1.00  0.00            
ATOM   1367  HD1 LYS    96      84.931 101.212  44.208  1.00  0.00            
ATOM   1368  HD2 LYS    96      85.515 102.113  45.686  1.00  0.00            
ATOM   1369  CE  LYS    96      85.149  99.976  45.895  1.00  0.00            
ATOM   1370  HE1 LYS    96      85.175  99.166  45.166  1.00  0.00            
ATOM   1371  HE2 LYS    96      84.110 100.077  46.210  1.00  0.00            
ATOM   1372  NZ  LYS    96      85.930  99.581  47.035  1.00  0.00            
ATOM   1373  HZ1 LYS    96      85.406  98.816  47.434  1.00  0.00            
ATOM   1374  HZ2 LYS    96      86.880  99.296  46.840  1.00  0.00            
ATOM   1375  HZ3 LYS    96      85.931 100.282  47.763  1.00  0.00            
ATOM   1376  C   LYS    96      89.654 102.878  43.538  1.00  0.00            
ATOM   1377  O   LYS    96      89.985 102.632  44.728  1.00  0.00            
ATOM   1378  N   LYS    97      90.039 104.011  42.910  1.00  0.00            
ATOM   1379  H   LYS    97      89.501 104.190  42.074  1.00  0.00            
ATOM   1380  CA  LYS    97      90.784 105.060  43.561  1.00  0.00            
ATOM   1381  HA  LYS    97      91.546 104.646  44.221  1.00  0.00            
ATOM   1382  CB  LYS    97      91.562 105.963  42.638  1.00  0.00            
ATOM   1383  HB1 LYS    97      90.961 106.813  42.315  1.00  0.00            
ATOM   1384  HB2 LYS    97      91.775 105.345  41.766  1.00  0.00            
ATOM   1385  CG  LYS    97      92.842 106.448  43.318  1.00  0.00            
ATOM   1386  HG1 LYS    97      93.412 105.576  43.641  1.00  0.00            
ATOM   1387  HG2 LYS    97      92.539 107.114  44.126  1.00  0.00            
ATOM   1388  CD  LYS    97      93.747 107.316  42.402  1.00  0.00            
ATOM   1389  HD1 LYS    97      93.377 108.340  42.466  1.00  0.00            
ATOM   1390  HD2 LYS    97      93.839 106.884  41.405  1.00  0.00            
ATOM   1391  CE  LYS    97      95.182 107.477  42.994  1.00  0.00            
ATOM   1392  HE1 LYS    97      95.131 107.566  44.079  1.00  0.00            
ATOM   1393  HE2 LYS    97      95.457 108.489  42.699  1.00  0.00            
ATOM   1394  NZ  LYS    97      96.168 106.432  42.516  1.00  0.00            
ATOM   1395  HZ1 LYS    97      97.084 106.689  42.856  1.00  0.00            
ATOM   1396  HZ2 LYS    97      96.016 105.498  42.869  1.00  0.00            
ATOM   1397  HZ3 LYS    97      96.329 106.431  41.519  1.00  0.00            
ATOM   1398  C   LYS    97      89.886 105.842  44.474  1.00  0.00            
ATOM   1399  O   LYS    97      88.823 106.403  44.021  1.00  0.00            
ATOM   1400  N   ASP    98      90.231 105.890  45.792  1.00  0.00            
ATOM   1401  H   ASP    98      91.054 105.352  46.023  1.00  0.00            
ATOM   1402  CA  ASP    98      89.576 106.756  46.806  1.00  0.00            
ATOM   1403  HA  ASP    98      88.509 106.700  46.589  1.00  0.00            
ATOM   1404  CB  ASP    98      89.683 106.112  48.212  1.00  0.00            
ATOM   1405  HB1 ASP    98      90.729 106.094  48.517  1.00  0.00            
ATOM   1406  HB2 ASP    98      89.271 105.104  48.148  1.00  0.00            
ATOM   1407  CG  ASP    98      88.959 106.959  49.312  1.00  0.00            
ATOM   1408  OD1 ASP    98      87.871 107.422  49.059  1.00  0.00            
ATOM   1409  OD2 ASP    98      89.530 107.237  50.421  1.00  0.00            
ATOM   1410  C   ASP    98      89.944 108.229  46.688  1.00  0.00            
ATOM   1411  O   ASP    98      90.798 108.701  47.487  1.00  0.00            
ATOM   1412  N   GLN    99      89.266 108.906  45.694  1.00  0.00            
ATOM   1413  H   GLN    99      88.695 108.345  45.079  1.00  0.00            
ATOM   1414  CA  GLN    99      89.695 110.231  45.126  1.00  0.00            
ATOM   1415  HA  GLN    99      89.560 110.861  46.005  1.00  0.00            
ATOM   1416  CB  GLN    99      91.115 110.328  44.557  1.00  0.00            
ATOM   1417  HB1 GLN    99      91.252 109.495  43.867  1.00  0.00            
ATOM   1418  HB2 GLN    99      91.863 110.168  45.335  1.00  0.00            
ATOM   1419  CG  GLN    99      91.386 111.698  43.945  1.00  0.00            
ATOM   1420  HG1 GLN    99      91.282 112.495  44.681  1.00  0.00            
ATOM   1421  HG2 GLN    99      90.837 111.693  43.004  1.00  0.00            
ATOM   1422  CD  GLN    99      92.854 111.668  43.578  1.00  0.00            
ATOM   1423  OE1 GLN    99      93.189 111.182  42.463  1.00  0.00            
ATOM   1424  NE2 GLN    99      93.805 112.089  44.377  1.00  0.00            
ATOM   1425 HE21 GLN    99      93.603 112.554  45.250  1.00  0.00            
ATOM   1426 HE22 GLN    99      94.755 111.882  44.104  1.00  0.00            
ATOM   1427  C   GLN    99      88.714 110.686  44.076  1.00  0.00            
ATOM   1428  O   GLN    99      88.595 110.038  43.015  1.00  0.00            
ATOM   1429  N   LEU   100      87.922 111.718  44.388  1.00  0.00            
ATOM   1430  H   LEU   100      88.157 112.227  45.228  1.00  0.00            
ATOM   1431  CA  LEU   100      86.720 112.101  43.640  1.00  0.00            
ATOM   1432  HA  LEU   100      86.255 111.135  43.446  1.00  0.00            
ATOM   1433  CB  LEU   100      85.851 112.859  44.556  1.00  0.00            
ATOM   1434  HB1 LEU   100      84.919 112.996  44.008  1.00  0.00            
ATOM   1435  HB2 LEU   100      86.242 113.862  44.727  1.00  0.00            
ATOM   1436  CG  LEU   100      85.363 112.137  45.907  1.00  0.00            
ATOM   1437  HG  LEU   100      86.144 111.766  46.571  1.00  0.00            
ATOM   1438  CD1 LEU   100      84.776 113.241  46.750  1.00  0.00            
ATOM   1439 HD11 LEU   100      85.420 114.114  46.853  1.00  0.00            
ATOM   1440 HD12 LEU   100      83.822 113.524  46.305  1.00  0.00            
ATOM   1441 HD13 LEU   100      84.619 112.993  47.800  1.00  0.00            
ATOM   1442  CD2 LEU   100      84.319 110.967  45.652  1.00  0.00            
ATOM   1443 HD21 LEU   100      83.578 111.330  44.940  1.00  0.00            
ATOM   1444 HD22 LEU   100      84.853 110.153  45.163  1.00  0.00            
ATOM   1445 HD23 LEU   100      83.918 110.719  46.635  1.00  0.00            
ATOM   1446  C   LEU   100      86.895 112.697  42.217  1.00  0.00            
ATOM   1447  O   LEU   100      88.005 113.007  41.758  1.00  0.00            
ATOM   1448  N   GLY   101      85.819 112.967  41.523  1.00  0.00            
ATOM   1449  H   GLY   101      84.925 112.810  41.964  1.00  0.00            
ATOM   1450  CA  GLY   101      85.645 113.741  40.325  1.00  0.00            
ATOM   1451  HA1 GLY   101      84.719 113.507  39.799  1.00  0.00            
ATOM   1452  HA2 GLY   101      86.472 113.530  39.647  1.00  0.00            
ATOM   1453  C   GLY   101      85.589 115.203  40.567  1.00  0.00            
ATOM   1454  O   GLY   101      85.703 115.802  41.662  1.00  0.00            
ATOM   1455  N   LYS   102      85.230 115.922  39.558  1.00  0.00            
ATOM   1456  H   LYS   102      85.125 115.472  38.660  1.00  0.00            
ATOM   1457  CA  LYS   102      85.118 117.350  39.361  1.00  0.00            
ATOM   1458  HA  LYS   102      85.771 117.904  40.036  1.00  0.00            
ATOM   1459  CB  LYS   102      85.473 117.729  37.901  1.00  0.00            
ATOM   1460  HB1 LYS   102      85.194 118.757  37.670  1.00  0.00            
ATOM   1461  HB2 LYS   102      84.986 116.971  37.287  1.00  0.00            
ATOM   1462  CG  LYS   102      87.004 117.527  37.758  1.00  0.00            
ATOM   1463  HG1 LYS   102      87.283 116.517  38.060  1.00  0.00            
ATOM   1464  HG2 LYS   102      87.545 118.225  38.397  1.00  0.00            
ATOM   1465  CD  LYS   102      87.651 117.715  36.371  1.00  0.00            
ATOM   1466  HD1 LYS   102      88.721 117.520  36.450  1.00  0.00            
ATOM   1467  HD2 LYS   102      87.406 118.740  36.091  1.00  0.00            
ATOM   1468  CE  LYS   102      87.047 116.771  35.331  1.00  0.00            
ATOM   1469  HE1 LYS   102      86.049 117.085  35.025  1.00  0.00            
ATOM   1470  HE2 LYS   102      86.856 115.771  35.721  1.00  0.00            
ATOM   1471  NZ  LYS   102      87.776 116.779  34.073  1.00  0.00            
ATOM   1472  HZ1 LYS   102      87.209 116.293  33.392  1.00  0.00            
ATOM   1473  HZ2 LYS   102      88.106 117.655  33.695  1.00  0.00            
ATOM   1474  HZ3 LYS   102      88.614 116.236  34.224  1.00  0.00            
ATOM   1475  C   LYS   102      83.644 117.760  39.606  1.00  0.00            
ATOM   1476  O   LYS   102      82.748 116.992  39.399  1.00  0.00            
ATOM   1477  N   ASN   103      83.463 119.009  40.050  1.00  0.00            
ATOM   1478  H   ASN   103      84.310 119.436  40.396  1.00  0.00            
ATOM   1479  CA  ASN   103      82.167 119.726  39.987  1.00  0.00            
ATOM   1480  HA  ASN   103      81.348 119.098  40.337  1.00  0.00            
ATOM   1481  CB  ASN   103      82.229 120.903  41.038  1.00  0.00            
ATOM   1482  HB1 ASN   103      82.431 120.510  42.035  1.00  0.00            
ATOM   1483  HB2 ASN   103      81.284 121.439  41.135  1.00  0.00            
ATOM   1484  CG  ASN   103      83.221 122.057  40.652  1.00  0.00            
ATOM   1485  OD1 ASN   103      83.866 121.992  39.665  1.00  0.00            
ATOM   1486  ND2 ASN   103      83.379 123.052  41.514  1.00  0.00            
ATOM   1487 HD21 ASN   103      82.944 122.967  42.422  1.00  0.00            
ATOM   1488 HD22 ASN   103      83.895 123.851  41.175  1.00  0.00            
ATOM   1489  C   ASN   103      81.840 120.346  38.637  1.00  0.00            
ATOM   1490  O   ASN   103      82.484 120.052  37.618  1.00  0.00            
ATOM   1491  N   GLU   104      80.712 121.093  38.578  1.00  0.00            
ATOM   1492  H   GLU   104      80.201 121.236  39.437  1.00  0.00            
ATOM   1493  CA  GLU   104      80.283 121.732  37.303  1.00  0.00            
ATOM   1494  HA  GLU   104      80.126 120.873  36.650  1.00  0.00            
ATOM   1495  CB  GLU   104      78.978 122.426  37.513  1.00  0.00            
ATOM   1496  HB1 GLU   104      79.163 123.411  37.085  1.00  0.00            
ATOM   1497  HB2 GLU   104      78.657 122.639  38.533  1.00  0.00            
ATOM   1498  CG  GLU   104      77.847 121.873  36.683  1.00  0.00            
ATOM   1499  HG1 GLU   104      77.709 120.822  36.938  1.00  0.00            
ATOM   1500  HG2 GLU   104      78.060 121.999  35.621  1.00  0.00            
ATOM   1501  CD  GLU   104      76.491 122.473  36.930  1.00  0.00            
ATOM   1502  OE1 GLU   104      76.217 123.707  37.037  1.00  0.00            
ATOM   1503  OE2 GLU   104      75.584 121.609  37.084  1.00  0.00            
ATOM   1504  C   GLU   104      81.312 122.615  36.586  1.00  0.00            
ATOM   1505  O   GLU   104      81.535 122.378  35.396  1.00  0.00            
ATOM   1506  N   GLU   105      82.028 123.489  37.269  1.00  0.00            
ATOM   1507  H   GLU   105      81.675 123.665  38.199  1.00  0.00            
ATOM   1508  CA  GLU   105      83.122 124.348  36.697  1.00  0.00            
ATOM   1509  HA  GLU   105      82.830 124.543  35.665  1.00  0.00            
ATOM   1510  CB  GLU   105      83.217 125.630  37.562  1.00  0.00            
ATOM   1511  HB1 GLU   105      83.683 125.360  38.510  1.00  0.00            
ATOM   1512  HB2 GLU   105      82.254 126.101  37.757  1.00  0.00            
ATOM   1513  CG  GLU   105      84.046 126.868  36.983  1.00  0.00            
ATOM   1514  HG1 GLU   105      85.130 126.758  36.944  1.00  0.00            
ATOM   1515  HG2 GLU   105      83.815 127.712  37.633  1.00  0.00            
ATOM   1516  CD  GLU   105      83.551 127.289  35.609  1.00  0.00            
ATOM   1517  OE1 GLU   105      82.583 126.682  35.075  1.00  0.00            
ATOM   1518  OE2 GLU   105      84.181 128.260  35.069  1.00  0.00            
ATOM   1519  C   GLU   105      84.522 123.632  36.567  1.00  0.00            
ATOM   1520  O   GLU   105      85.540 124.313  36.293  1.00  0.00            
ATOM   1521  N   GLY   106      84.471 122.275  36.552  1.00  0.00            
ATOM   1522  H   GLY   106      83.592 121.788  36.650  1.00  0.00            
ATOM   1523  CA  GLY   106      85.556 121.355  36.127  1.00  0.00            
ATOM   1524  HA1 GLY   106      86.043 121.716  35.221  1.00  0.00            
ATOM   1525  HA2 GLY   106      85.128 120.377  35.906  1.00  0.00            
ATOM   1526  C   GLY   106      86.742 121.206  37.123  1.00  0.00            
ATOM   1527  O   GLY   106      87.846 120.956  36.628  1.00  0.00            
ATOM   1528  N   ALA   107      86.493 121.386  38.412  1.00  0.00            
ATOM   1529  H   ALA   107      85.526 121.587  38.622  1.00  0.00            
ATOM   1530  CA  ALA   107      87.414 121.255  39.609  1.00  0.00            
ATOM   1531  HA  ALA   107      88.453 121.119  39.309  1.00  0.00            
ATOM   1532  CB  ALA   107      87.571 122.544  40.450  1.00  0.00            
ATOM   1533  HB1 ALA   107      86.716 122.559  41.125  1.00  0.00            
ATOM   1534  HB2 ALA   107      88.487 122.481  41.038  1.00  0.00            
ATOM   1535  HB3 ALA   107      87.639 123.455  39.856  1.00  0.00            
ATOM   1536  C   ALA   107      87.086 120.114  40.515  1.00  0.00            
ATOM   1537  O   ALA   107      85.940 119.929  40.824  1.00  0.00            
ATOM   1538  N   PRO   108      88.118 119.392  41.155  1.00  0.00            
ATOM   1539  CD  PRO   108      89.518 119.509  40.854  1.00  0.00            
ATOM   1540  HD1 PRO   108      89.874 120.341  41.463  1.00  0.00            
ATOM   1541  HD2 PRO   108      89.758 119.721  39.812  1.00  0.00            
ATOM   1542  CG  PRO   108      90.095 118.255  41.421  1.00  0.00            
ATOM   1543  HG1 PRO   108      91.144 118.518  41.556  1.00  0.00            
ATOM   1544  HG2 PRO   108      89.988 117.400  40.754  1.00  0.00            
ATOM   1545  CB  PRO   108      89.310 117.912  42.707  1.00  0.00            
ATOM   1546  HB1 PRO   108      89.618 118.495  43.575  1.00  0.00            
ATOM   1547  HB2 PRO   108      89.498 116.883  43.014  1.00  0.00            
ATOM   1548  CA  PRO   108      87.916 118.283  42.188  1.00  0.00            
ATOM   1549  HA  PRO   108      87.521 117.424  41.645  1.00  0.00            
ATOM   1550  C   PRO   108      87.001 118.607  43.414  1.00  0.00            
ATOM   1551  O   PRO   108      87.072 119.656  44.077  1.00  0.00            
ATOM   1552  N   GLN   109      86.131 117.613  43.746  1.00  0.00            
ATOM   1553  H   GLN   109      86.144 116.778  43.178  1.00  0.00            
ATOM   1554  CA  GLN   109      85.102 117.847  44.692  1.00  0.00            
ATOM   1555  HA  GLN   109      84.800 118.890  44.593  1.00  0.00            
ATOM   1556  CB  GLN   109      83.896 117.008  44.325  1.00  0.00            
ATOM   1557  HB1 GLN   109      83.269 116.890  45.209  1.00  0.00            
ATOM   1558  HB2 GLN   109      84.194 116.002  44.028  1.00  0.00            
ATOM   1559  CG  GLN   109      83.017 117.617  43.178  1.00  0.00            
ATOM   1560  HG1 GLN   109      83.538 117.476  42.231  1.00  0.00            
ATOM   1561  HG2 GLN   109      82.926 118.697  43.293  1.00  0.00            
ATOM   1562  CD  GLN   109      81.655 116.983  43.161  1.00  0.00            
ATOM   1563  OE1 GLN   109      80.640 117.663  43.147  1.00  0.00            
ATOM   1564  NE2 GLN   109      81.637 115.667  43.103  1.00  0.00            
ATOM   1565 HE21 GLN   109      82.430 115.049  43.017  1.00  0.00            
ATOM   1566 HE22 GLN   109      80.744 115.201  43.176  1.00  0.00            
ATOM   1567  C   GLN   109      85.531 117.630  46.107  1.00  0.00            
ATOM   1568  O   GLN   109      86.130 116.593  46.465  1.00  0.00            
ATOM   1569  N   GLU   110      85.069 118.617  46.850  1.00  0.00            
ATOM   1570  H   GLU   110      84.436 119.283  46.432  1.00  0.00            
ATOM   1571  CA  GLU   110      85.064 118.552  48.377  1.00  0.00            
ATOM   1572  HA  GLU   110      85.505 117.585  48.619  1.00  0.00            
ATOM   1573  CB  GLU   110      85.949 119.675  48.972  1.00  0.00            
ATOM   1574  HB1 GLU   110      85.895 119.667  50.060  1.00  0.00            
ATOM   1575  HB2 GLU   110      85.528 120.559  48.493  1.00  0.00            
ATOM   1576  CG  GLU   110      87.416 119.547  48.497  1.00  0.00            
ATOM   1577  HG1 GLU   110      88.100 120.241  48.985  1.00  0.00            
ATOM   1578  HG2 GLU   110      87.424 119.791  47.435  1.00  0.00            
ATOM   1579  CD  GLU   110      88.052 118.204  48.855  1.00  0.00            
ATOM   1580  OE1 GLU   110      87.422 117.223  49.273  1.00  0.00            
ATOM   1581  OE2 GLU   110      89.293 118.111  48.800  1.00  0.00            
ATOM   1582  C   GLU   110      83.633 118.453  48.949  1.00  0.00            
ATOM   1583  O   GLU   110      82.655 118.638  48.266  1.00  0.00            
ATOM   1584  N   GLY   111      83.581 118.064  50.226  1.00  0.00            
ATOM   1585  H   GLY   111      84.464 117.948  50.702  1.00  0.00            
ATOM   1586  CA  GLY   111      82.365 118.041  51.020  1.00  0.00            
ATOM   1587  HA1 GLY   111      81.744 118.900  50.765  1.00  0.00            
ATOM   1588  HA2 GLY   111      82.617 117.980  52.079  1.00  0.00            
ATOM   1589  C   GLY   111      81.425 116.837  50.639  1.00  0.00            
ATOM   1590  O   GLY   111      80.326 116.731  51.218  1.00  0.00            
ATOM   1591  N   ILE   112      81.718 116.004  49.593  1.00  0.00            
ATOM   1592  H   ILE   112      82.639 116.106  49.192  1.00  0.00            
ATOM   1593  CA  ILE   112      81.021 114.710  49.374  1.00  0.00            
ATOM   1594  HA  ILE   112      79.949 114.911  49.373  1.00  0.00            
ATOM   1595  CB  ILE   112      81.424 114.219  47.943  1.00  0.00            
ATOM   1596  HB  ILE   112      82.501 114.063  48.009  1.00  0.00            
ATOM   1597  CG2 ILE   112      80.812 112.823  47.612  1.00  0.00            
ATOM   1598 HG21 ILE   112      81.121 112.186  48.440  1.00  0.00            
ATOM   1599 HG22 ILE   112      79.734 112.855  47.764  1.00  0.00            
ATOM   1600 HG23 ILE   112      81.248 112.527  46.657  1.00  0.00            
ATOM   1601  CG1 ILE   112      81.120 115.293  46.865  1.00  0.00            
ATOM   1602 HG11 ILE   112      81.361 114.861  45.894  1.00  0.00            
ATOM   1603 HG12 ILE   112      81.757 116.175  46.935  1.00  0.00            
ATOM   1604  CD  ILE   112      79.667 115.717  46.824  1.00  0.00            
ATOM   1605  HD1 ILE   112      79.403 116.120  45.846  1.00  0.00            
ATOM   1606  HD2 ILE   112      79.022 114.841  46.893  1.00  0.00            
ATOM   1607  HD3 ILE   112      79.333 116.301  47.682  1.00  0.00            
ATOM   1608  C   ILE   112      81.210 113.733  50.514  1.00  0.00            
ATOM   1609  O   ILE   112      80.231 113.047  50.817  1.00  0.00            
ATOM   1610  N   LEU   113      82.427 113.620  51.049  1.00  0.00            
ATOM   1611  H   LEU   113      83.195 114.161  50.679  1.00  0.00            
ATOM   1612  CA  LEU   113      82.626 112.666  52.172  1.00  0.00            
ATOM   1613  HA  LEU   113      81.831 111.929  52.049  1.00  0.00            
ATOM   1614  CB  LEU   113      83.897 111.872  52.119  1.00  0.00            
ATOM   1615  HB1 LEU   113      83.791 110.989  52.749  1.00  0.00            
ATOM   1616  HB2 LEU   113      84.675 112.552  52.465  1.00  0.00            
ATOM   1617  CG  LEU   113      84.393 111.483  50.742  1.00  0.00            
ATOM   1618  HG  LEU   113      84.440 112.294  50.015  1.00  0.00            
ATOM   1619  CD1 LEU   113      85.797 110.828  51.000  1.00  0.00            
ATOM   1620 HD11 LEU   113      85.835 110.203  51.892  1.00  0.00            
ATOM   1621 HD12 LEU   113      86.090 110.179  50.175  1.00  0.00            
ATOM   1622 HD13 LEU   113      86.577 111.588  51.065  1.00  0.00            
ATOM   1623  CD2 LEU   113      83.394 110.504  50.135  1.00  0.00            
ATOM   1624 HD21 LEU   113      83.817 109.965  49.287  1.00  0.00            
ATOM   1625 HD22 LEU   113      83.266 109.704  50.864  1.00  0.00            
ATOM   1626 HD23 LEU   113      82.435 110.983  49.936  1.00  0.00            
ATOM   1627  C   LEU   113      82.347 113.240  53.586  1.00  0.00            
ATOM   1628  O   LEU   113      82.734 114.351  53.956  1.00  0.00            
ATOM   1629  N   GLU   114      81.906 112.362  54.494  1.00  0.00            
ATOM   1630  H   GLU   114      81.629 111.497  54.053  1.00  0.00            
ATOM   1631  CA  GLU   114      81.998 112.363  55.972  1.00  0.00            
ATOM   1632  HA  GLU   114      81.496 113.259  56.337  1.00  0.00            
ATOM   1633  CB  GLU   114      81.096 111.240  56.518  1.00  0.00            
ATOM   1634  HB1 GLU   114      81.468 110.909  57.488  1.00  0.00            
ATOM   1635  HB2 GLU   114      81.254 110.374  55.875  1.00  0.00            
ATOM   1636  CG  GLU   114      79.631 111.582  56.553  1.00  0.00            
ATOM   1637  HG1 GLU   114      79.307 111.782  55.532  1.00  0.00            
ATOM   1638  HG2 GLU   114      79.557 112.502  57.134  1.00  0.00            
ATOM   1639  CD  GLU   114      78.757 110.607  57.241  1.00  0.00            
ATOM   1640  OE1 GLU   114      78.908 109.424  57.128  1.00  0.00            
ATOM   1641  OE2 GLU   114      77.804 111.010  57.900  1.00  0.00            
ATOM   1642  C   GLU   114      83.431 112.319  56.505  1.00  0.00            
ATOM   1643  O   GLU   114      84.368 111.892  55.904  1.00  0.00            
ATOM   1644  N   ASP   115      83.704 112.855  57.679  1.00  0.00            
ATOM   1645  H   ASP   115      82.923 113.181  58.231  1.00  0.00            
ATOM   1646  CA  ASP   115      85.016 112.938  58.293  1.00  0.00            
ATOM   1647  HA  ASP   115      85.746 112.762  57.503  1.00  0.00            
ATOM   1648  CB  ASP   115      85.312 114.317  58.965  1.00  0.00            
ATOM   1649  HB1 ASP   115      85.376 115.056  58.167  1.00  0.00            
ATOM   1650  HB2 ASP   115      86.332 114.176  59.324  1.00  0.00            
ATOM   1651  CG  ASP   115      84.259 114.731  60.040  1.00  0.00            
ATOM   1652  OD1 ASP   115      84.385 115.864  60.614  1.00  0.00            
ATOM   1653  OD2 ASP   115      83.300 114.000  60.387  1.00  0.00            
ATOM   1654  C   ASP   115      85.242 111.679  59.205  1.00  0.00            
ATOM   1655  O   ASP   115      85.030 111.672  60.371  1.00  0.00            
ATOM   1656  N   MET   116      85.488 110.557  58.481  1.00  0.00            
ATOM   1657  H   MET   116      85.511 110.576  57.472  1.00  0.00            
ATOM   1658  CA  MET   116      85.680 109.289  59.040  1.00  0.00            
ATOM   1659  HA  MET   116      85.091 109.348  59.956  1.00  0.00            
ATOM   1660  CB  MET   116      84.985 108.186  58.210  1.00  0.00            
ATOM   1661  HB1 MET   116      83.983 108.495  57.912  1.00  0.00            
ATOM   1662  HB2 MET   116      84.711 107.468  58.984  1.00  0.00            
ATOM   1663  CG  MET   116      85.838 107.646  57.028  1.00  0.00            
ATOM   1664  HG1 MET   116      85.451 106.673  56.725  1.00  0.00            
ATOM   1665  HG2 MET   116      86.846 107.414  57.373  1.00  0.00            
ATOM   1666  SD  MET   116      86.090 108.763  55.558  1.00  0.00            
ATOM   1667  CE  MET   116      84.759 108.157  54.480  1.00  0.00            
ATOM   1668  HE1 MET   116      83.789 108.419  54.904  1.00  0.00            
ATOM   1669  HE2 MET   116      84.739 108.599  53.484  1.00  0.00            
ATOM   1670  HE3 MET   116      84.764 107.073  54.364  1.00  0.00            
ATOM   1671  C   MET   116      87.175 109.008  59.354  1.00  0.00            
ATOM   1672  O   MET   116      88.104 109.146  58.581  1.00  0.00            
ATOM   1673  N   PRO   117      87.400 108.502  60.577  1.00  0.00            
ATOM   1674  CD  PRO   117      86.394 108.372  61.628  1.00  0.00            
ATOM   1675  HD1 PRO   117      85.951 107.380  61.713  1.00  0.00            
ATOM   1676  HD2 PRO   117      85.528 109.007  61.437  1.00  0.00            
ATOM   1677  CG  PRO   117      87.046 108.783  62.939  1.00  0.00            
ATOM   1678  HG1 PRO   117      86.577 108.373  63.833  1.00  0.00            
ATOM   1679  HG2 PRO   117      86.980 109.867  63.030  1.00  0.00            
ATOM   1680  CB  PRO   117      88.486 108.309  62.793  1.00  0.00            
ATOM   1681  HB1 PRO   117      88.530 107.257  63.071  1.00  0.00            
ATOM   1682  HB2 PRO   117      89.115 108.938  63.424  1.00  0.00            
ATOM   1683  CA  PRO   117      88.742 108.510  61.254  1.00  0.00            
ATOM   1684  HA  PRO   117      89.296 109.446  61.181  1.00  0.00            
ATOM   1685  C   PRO   117      89.716 107.432  60.809  1.00  0.00            
ATOM   1686  O   PRO   117      90.775 107.220  61.437  1.00  0.00            
ATOM   1687  N   VAL   118      89.476 106.706  59.762  1.00  0.00            
ATOM   1688  H   VAL   118      88.751 107.098  59.179  1.00  0.00            
ATOM   1689  CA  VAL   118      90.228 105.532  59.290  1.00  0.00            
ATOM   1690  HA  VAL   118      91.175 105.630  59.820  1.00  0.00            
ATOM   1691  CB  VAL   118      89.513 104.113  59.540  1.00  0.00            
ATOM   1692  HB  VAL   118      90.122 103.279  59.193  1.00  0.00            
ATOM   1693  CG1 VAL   118      89.316 104.015  61.035  1.00  0.00            
ATOM   1694 HG11 VAL   118      88.580 104.755  61.350  1.00  0.00            
ATOM   1695 HG12 VAL   118      88.920 103.017  61.220  1.00  0.00            
ATOM   1696 HG13 VAL   118      90.240 104.019  61.613  1.00  0.00            
ATOM   1697  CG2 VAL   118      88.070 103.995  58.847  1.00  0.00            
ATOM   1698 HG21 VAL   118      87.731 102.963  58.926  1.00  0.00            
ATOM   1699 HG22 VAL   118      87.367 104.743  59.213  1.00  0.00            
ATOM   1700 HG23 VAL   118      88.265 104.081  57.778  1.00  0.00            
ATOM   1701  C   VAL   118      90.559 105.688  57.807  1.00  0.00            
ATOM   1702  O   VAL   118      89.974 106.508  57.086  1.00  0.00            
ATOM   1703  N   ASP   119      91.595 104.981  57.384  1.00  0.00            
ATOM   1704  H   ASP   119      91.963 104.281  58.012  1.00  0.00            
ATOM   1705  CA  ASP   119      92.205 105.074  56.022  1.00  0.00            
ATOM   1706  HA  ASP   119      91.550 105.598  55.326  1.00  0.00            
ATOM   1707  CB  ASP   119      93.569 105.921  56.033  1.00  0.00            
ATOM   1708  HB1 ASP   119      93.429 107.001  56.000  1.00  0.00            
ATOM   1709  HB2 ASP   119      94.036 105.648  55.086  1.00  0.00            
ATOM   1710  CG  ASP   119      94.556 105.561  57.213  1.00  0.00            
ATOM   1711  OD1 ASP   119      94.196 105.697  58.439  1.00  0.00            
ATOM   1712  OD2 ASP   119      95.743 105.210  56.969  1.00  0.00            
ATOM   1713  C   ASP   119      92.498 103.701  55.463  1.00  0.00            
ATOM   1714  O   ASP   119      93.400 103.032  55.950  1.00  0.00            
ATOM   1715  N   PRO   120      91.788 103.283  54.357  1.00  0.00            
ATOM   1716  CD  PRO   120      90.692 104.123  53.818  1.00  0.00            
ATOM   1717  HD1 PRO   120      90.817 105.190  53.997  1.00  0.00            
ATOM   1718  HD2 PRO   120      89.703 103.930  54.234  1.00  0.00            
ATOM   1719  CG  PRO   120      90.515 103.740  52.377  1.00  0.00            
ATOM   1720  HG1 PRO   120      91.276 104.195  51.743  1.00  0.00            
ATOM   1721  HG2 PRO   120      89.507 103.926  52.006  1.00  0.00            
ATOM   1722  CB  PRO   120      90.731 102.192  52.435  1.00  0.00            
ATOM   1723  HB1 PRO   120      91.055 101.920  51.430  1.00  0.00            
ATOM   1724  HB2 PRO   120      89.853 101.641  52.772  1.00  0.00            
ATOM   1725  CA  PRO   120      91.830 102.062  53.487  1.00  0.00            
ATOM   1726  HA  PRO   120      91.683 101.144  54.056  1.00  0.00            
ATOM   1727  C   PRO   120      93.174 101.764  52.860  1.00  0.00            
ATOM   1728  O   PRO   120      93.174 100.798  52.094  1.00  0.00            
ATOM   1729  N   ASP   121      94.319 102.417  53.166  1.00  0.00            
ATOM   1730  H   ASP   121      94.237 103.135  53.872  1.00  0.00            
ATOM   1731  CA  ASP   121      95.701 102.126  52.705  1.00  0.00            
ATOM   1732  HA  ASP   121      95.665 102.222  51.620  1.00  0.00            
ATOM   1733  CB  ASP   121      96.675 103.069  53.471  1.00  0.00            
ATOM   1734  HB1 ASP   121      96.783 102.703  54.493  1.00  0.00            
ATOM   1735  HB2 ASP   121      96.229 104.056  53.590  1.00  0.00            
ATOM   1736  CG  ASP   121      98.092 103.286  52.938  1.00  0.00            
ATOM   1737  OD1 ASP   121      98.473 102.858  51.842  1.00  0.00            
ATOM   1738  OD2 ASP   121      98.880 103.838  53.733  1.00  0.00            
ATOM   1739  C   ASP   121      96.170 100.623  52.739  1.00  0.00            
ATOM   1740  O   ASP   121      96.185  99.987  53.810  1.00  0.00            
ATOM   1741  N   ASN   122      96.529 100.070  51.613  1.00  0.00            
ATOM   1742  H   ASN   122      96.359 100.590  50.764  1.00  0.00            
ATOM   1743  CA  ASN   122      97.091  98.749  51.463  1.00  0.00            
ATOM   1744  HA  ASN   122      96.901  98.434  52.490  1.00  0.00            
ATOM   1745  CB  ASN   122      96.052  97.885  50.720  1.00  0.00            
ATOM   1746  HB1 ASN   122      96.053  98.185  49.672  1.00  0.00            
ATOM   1747  HB2 ASN   122      95.125  97.984  51.285  1.00  0.00            
ATOM   1748  CG  ASN   122      96.372  96.384  50.608  1.00  0.00            
ATOM   1749  OD1 ASN   122      96.971  95.774  51.434  1.00  0.00            
ATOM   1750  ND2 ASN   122      96.051  95.748  49.529  1.00  0.00            
ATOM   1751 HD21 ASN   122      95.811  96.332  48.741  1.00  0.00            
ATOM   1752 HD22 ASN   122      96.404  94.804  49.464  1.00  0.00            
ATOM   1753  C   ASN   122      98.588  98.661  51.149  1.00  0.00            
ATOM   1754  O   ASN   122      99.083  99.085  50.065  1.00  0.00            
ATOM   1755  N   GLU   123      99.244  97.868  51.990  1.00  0.00            
ATOM   1756  H   GLU   123      98.783  97.515  52.816  1.00  0.00            
ATOM   1757  CA  GLU   123     100.614  97.335  51.887  1.00  0.00            
ATOM   1758  HA  GLU   123     101.272  98.190  51.731  1.00  0.00            
ATOM   1759  CB  GLU   123     101.075  96.684  53.251  1.00  0.00            
ATOM   1760  HB1 GLU   123     102.116  96.399  53.100  1.00  0.00            
ATOM   1761  HB2 GLU   123     100.457  95.831  53.528  1.00  0.00            
ATOM   1762  CG  GLU   123     101.086  97.736  54.376  1.00  0.00            
ATOM   1763  HG1 GLU   123     100.123  98.152  54.672  1.00  0.00            
ATOM   1764  HG2 GLU   123     101.523  98.643  53.958  1.00  0.00            
ATOM   1765  CD  GLU   123     101.721  97.104  55.661  1.00  0.00            
ATOM   1766  OE1 GLU   123     102.464  97.770  56.434  1.00  0.00            
ATOM   1767  OE2 GLU   123     101.486  95.926  55.924  1.00  0.00            
ATOM   1768  C   GLU   123     100.833  96.320  50.696  1.00  0.00            
ATOM   1769  O   GLU   123     101.623  95.343  50.731  1.00  0.00            
ATOM   1770  N   ALA   124     100.183  96.514  49.544  1.00  0.00            
ATOM   1771  H   ALA   124      99.656  97.375  49.545  1.00  0.00            
ATOM   1772  CA  ALA   124     100.289  95.807  48.282  1.00  0.00            
ATOM   1773  HA  ALA   124     101.236  95.269  48.253  1.00  0.00            
ATOM   1774  CB  ALA   124      99.062  94.853  48.293  1.00  0.00            
ATOM   1775  HB1 ALA   124      99.351  93.994  47.688  1.00  0.00            
ATOM   1776  HB2 ALA   124      98.761  94.707  49.331  1.00  0.00            
ATOM   1777  HB3 ALA   124      98.300  95.455  47.797  1.00  0.00            
ATOM   1778  C   ALA   124     100.291  96.880  47.164  1.00  0.00            
ATOM   1779  O   ALA   124      99.624  97.935  47.245  1.00  0.00            
ATOM   1780  N   TYR   125     100.762  96.471  46.008  1.00  0.00            
ATOM   1781  H   TYR   125     101.259  95.592  46.015  1.00  0.00            
ATOM   1782  CA  TYR   125     100.570  97.042  44.703  1.00  0.00            
ATOM   1783  HA  TYR   125     101.044  98.023  44.696  1.00  0.00            
ATOM   1784  CB  TYR   125     101.307  96.185  43.613  1.00  0.00            
ATOM   1785  HB1 TYR   125     100.930  96.452  42.626  1.00  0.00            
ATOM   1786  HB2 TYR   125     100.985  95.167  43.836  1.00  0.00            
ATOM   1787  CG  TYR   125     102.883  96.379  43.691  1.00  0.00            
ATOM   1788  CD1 TYR   125     103.857  95.374  43.799  1.00  0.00            
ATOM   1789  HD1 TYR   125     103.520  94.367  43.993  1.00  0.00            
ATOM   1790  CE1 TYR   125     105.228  95.664  43.784  1.00  0.00            
ATOM   1791  HE1 TYR   125     105.989  94.906  43.669  1.00  0.00            
ATOM   1792  CZ  TYR   125     105.569  97.026  43.700  1.00  0.00            
ATOM   1793  OH  TYR   125     106.860  97.462  43.856  1.00  0.00            
ATOM   1794  HH  TYR   125     106.931  98.413  43.752  1.00  0.00            
ATOM   1795  CE2 TYR   125     104.605  98.039  43.541  1.00  0.00            
ATOM   1796  HE2 TYR   125     104.902  99.072  43.440  1.00  0.00            
ATOM   1797  CD2 TYR   125     103.274  97.737  43.481  1.00  0.00            
ATOM   1798  HD2 TYR   125     102.606  98.551  43.240  1.00  0.00            
ATOM   1799  C   TYR   125      99.109  97.251  44.296  1.00  0.00            
ATOM   1800  O   TYR   125      98.403  96.307  44.014  1.00  0.00            
ATOM   1801  N   GLU   126      98.671  98.514  44.213  1.00  0.00            
ATOM   1802  H   GLU   126      99.298  99.275  44.432  1.00  0.00            
ATOM   1803  CA  GLU   126      97.356  98.821  43.739  1.00  0.00            
ATOM   1804  HA  GLU   126      96.807  97.881  43.799  1.00  0.00            
ATOM   1805  CB  GLU   126      96.709  99.875  44.590  1.00  0.00            
ATOM   1806  HB1 GLU   126      95.900 100.437  44.122  1.00  0.00            
ATOM   1807  HB2 GLU   126      97.395 100.623  44.989  1.00  0.00            
ATOM   1808  CG  GLU   126      96.138  99.048  45.714  1.00  0.00            
ATOM   1809  HG1 GLU   126      96.937  98.616  46.316  1.00  0.00            
ATOM   1810  HG2 GLU   126      95.588  98.236  45.238  1.00  0.00            
ATOM   1811  CD  GLU   126      95.173  99.798  46.671  1.00  0.00            
ATOM   1812  OE1 GLU   126      94.905 100.966  46.443  1.00  0.00            
ATOM   1813  OE2 GLU   126      94.773  99.146  47.642  1.00  0.00            
ATOM   1814  C   GLU   126      97.518  99.259  42.235  1.00  0.00            
ATOM   1815  O   GLU   126      98.308 100.132  41.901  1.00  0.00            
ATOM   1816  N   MET   127      96.599  98.740  41.406  1.00  0.00            
ATOM   1817  H   MET   127      95.808  98.208  41.739  1.00  0.00            
ATOM   1818  CA  MET   127      96.368  99.342  40.094  1.00  0.00            
ATOM   1819  HA  MET   127      97.010 100.207  39.929  1.00  0.00            
ATOM   1820  CB  MET   127      96.760  98.369  38.951  1.00  0.00            
ATOM   1821  HB1 MET   127      96.001  97.613  38.751  1.00  0.00            
ATOM   1822  HB2 MET   127      97.622  97.769  39.242  1.00  0.00            
ATOM   1823  CG  MET   127      97.029  99.116  37.601  1.00  0.00            
ATOM   1824  HG1 MET   127      96.208  99.820  37.467  1.00  0.00            
ATOM   1825  HG2 MET   127      97.184  98.447  36.754  1.00  0.00            
ATOM   1826  SD  MET   127      98.434 100.145  37.869  1.00  0.00            
ATOM   1827  CE  MET   127      98.331 101.212  36.413  1.00  0.00            
ATOM   1828  HE1 MET   127      97.437 101.827  36.522  1.00  0.00            
ATOM   1829  HE2 MET   127      99.186 101.887  36.450  1.00  0.00            
ATOM   1830  HE3 MET   127      98.328 100.678  35.463  1.00  0.00            
ATOM   1831  C   MET   127      94.912  99.957  39.915  1.00  0.00            
ATOM   1832  O   MET   127      93.944  99.193  39.751  1.00  0.00            
ATOM   1833  N   PRO   128      94.746 101.289  39.925  1.00  0.00            
ATOM   1834  CD  PRO   128      95.770 102.230  40.374  1.00  0.00            
ATOM   1835  HD1 PRO   128      96.699 102.042  39.835  1.00  0.00            
ATOM   1836  HD2 PRO   128      95.932 102.179  41.451  1.00  0.00            
ATOM   1837  CG  PRO   128      95.230 103.602  39.965  1.00  0.00            
ATOM   1838  HG1 PRO   128      95.641 103.872  38.992  1.00  0.00            
ATOM   1839  HG2 PRO   128      95.470 104.375  40.694  1.00  0.00            
ATOM   1840  CB  PRO   128      93.684 103.408  40.047  1.00  0.00            
ATOM   1841  HB1 PRO   128      93.122 104.042  39.361  1.00  0.00            
ATOM   1842  HB2 PRO   128      93.254 103.601  41.030  1.00  0.00            
ATOM   1843  CA  PRO   128      93.442 101.976  39.682  1.00  0.00            
ATOM   1844  HA  PRO   128      92.796 101.561  40.456  1.00  0.00            
ATOM   1845  C   PRO   128      92.778 101.660  38.292  1.00  0.00            
ATOM   1846  O   PRO   128      93.454 101.892  37.305  1.00  0.00            
ATOM   1847  N   SER   129      91.450 101.300  38.229  1.00  0.00            
ATOM   1848  H   SER   129      90.900 101.203  39.070  1.00  0.00            
ATOM   1849  CA  SER   129      90.693 100.882  36.993  1.00  0.00            
ATOM   1850  HA  SER   129      90.912  99.857  36.692  1.00  0.00            
ATOM   1851  CB  SER   129      89.199 100.756  37.399  1.00  0.00            
ATOM   1852  HB1 SER   129      88.680 100.652  36.446  1.00  0.00            
ATOM   1853  HB2 SER   129      88.892 101.670  37.906  1.00  0.00            
ATOM   1854  OG  SER   129      89.047  99.663  38.294  1.00  0.00            
ATOM   1855  HG  SER   129      88.273  99.745  38.856  1.00  0.00            
ATOM   1856  C   SER   129      90.898 101.745  35.754  1.00  0.00            
ATOM   1857  O   SER   129      91.100 102.966  35.821  1.00  0.00            
ATOM   1858  N   GLU   130      90.919 101.067  34.592  1.00  0.00            
ATOM   1859  H   GLU   130      90.757 100.075  34.497  1.00  0.00            
ATOM   1860  CA  GLU   130      91.109 101.733  33.346  1.00  0.00            
ATOM   1861  HA  GLU   130      91.012 102.815  33.444  1.00  0.00            
ATOM   1862  CB  GLU   130      92.521 101.353  32.810  1.00  0.00            
ATOM   1863  HB1 GLU   130      92.613 101.646  31.764  1.00  0.00            
ATOM   1864  HB2 GLU   130      92.592 100.270  32.912  1.00  0.00            
ATOM   1865  CG  GLU   130      93.655 102.046  33.600  1.00  0.00            
ATOM   1866  HG1 GLU   130      94.618 101.564  33.431  1.00  0.00            
ATOM   1867  HG2 GLU   130      93.402 102.059  34.660  1.00  0.00            
ATOM   1868  CD  GLU   130      93.738 103.468  33.088  1.00  0.00            
ATOM   1869  OE1 GLU   130      94.866 103.916  32.663  1.00  0.00            
ATOM   1870  OE2 GLU   130      92.706 104.180  32.858  1.00  0.00            
ATOM   1871  C   GLU   130      90.046 101.315  32.348  1.00  0.00            
ATOM   1872  O   GLU   130      89.741 100.112  32.272  1.00  0.00            
ATOM   1873  N   GLU   131      89.455 102.244  31.625  1.00  0.00            
ATOM   1874  H   GLU   131      89.867 103.160  31.726  1.00  0.00            
ATOM   1875  CA  GLU   131      88.479 102.134  30.504  1.00  0.00            
ATOM   1876  HA  GLU   131      87.757 101.390  30.840  1.00  0.00            
ATOM   1877  CB  GLU   131      87.707 103.416  30.155  1.00  0.00            
ATOM   1878  HB1 GLU   131      88.409 104.161  29.781  1.00  0.00            
ATOM   1879  HB2 GLU   131      87.335 103.952  31.028  1.00  0.00            
ATOM   1880  CG  GLU   131      86.699 103.233  28.992  1.00  0.00            
ATOM   1881  HG1 GLU   131      85.855 102.614  29.295  1.00  0.00            
ATOM   1882  HG2 GLU   131      87.047 102.702  28.106  1.00  0.00            
ATOM   1883  CD  GLU   131      86.146 104.494  28.492  1.00  0.00            
ATOM   1884  OE1 GLU   131      86.480 105.553  29.057  1.00  0.00            
ATOM   1885  OE2 GLU   131      85.345 104.500  27.532  1.00  0.00            
ATOM   1886  C   GLU   131      89.163 101.503  29.290  1.00  0.00            
ATOM   1887  O   GLU   131      90.382 101.711  29.041  1.00  0.00            
ATOM   1888  N   GLY   132      88.505 100.599  28.531  1.00  0.00            
ATOM   1889  H   GLY   132      87.563 100.343  28.793  1.00  0.00            
ATOM   1890  CA  GLY   132      88.904  99.976  27.278  1.00  0.00            
ATOM   1891  HA1 GLY   132      89.142 100.904  26.758  1.00  0.00            
ATOM   1892  HA2 GLY   132      88.085  99.364  26.899  1.00  0.00            
ATOM   1893  C   GLY   132      90.081  99.020  27.268  1.00  0.00            
ATOM   1894  O   GLY   132      90.366  98.497  26.173  1.00  0.00            
ATOM   1895  N   TYR   133      90.836  98.799  28.374  1.00  0.00            
ATOM   1896  H   TYR   133      90.488  99.246  29.210  1.00  0.00            
ATOM   1897  CA  TYR   133      92.189  98.115  28.398  1.00  0.00            
ATOM   1898  HA  TYR   133      92.767  98.711  27.692  1.00  0.00            
ATOM   1899  CB  TYR   133      92.743  98.553  29.804  1.00  0.00            
ATOM   1900  HB1 TYR   133      92.218  98.032  30.604  1.00  0.00            
ATOM   1901  HB2 TYR   133      92.381  99.567  29.972  1.00  0.00            
ATOM   1902  CG  TYR   133      94.263  98.446  30.010  1.00  0.00            
ATOM   1903  CD1 TYR   133      94.821  97.175  30.176  1.00  0.00            
ATOM   1904  HD1 TYR   133      94.152  96.327  30.177  1.00  0.00            
ATOM   1905  CE1 TYR   133      96.190  97.020  30.212  1.00  0.00            
ATOM   1906  HE1 TYR   133      96.703  96.091  30.415  1.00  0.00            
ATOM   1907  CZ  TYR   133      97.072  98.167  30.209  1.00  0.00            
ATOM   1908  OH  TYR   133      98.405  98.039  30.094  1.00  0.00            
ATOM   1909  HH  TYR   133      98.692  97.126  30.176  1.00  0.00            
ATOM   1910  CE2 TYR   133      96.508  99.481  30.166  1.00  0.00            
ATOM   1911  HE2 TYR   133      97.151 100.347  30.205  1.00  0.00            
ATOM   1912  CD2 TYR   133      95.084  99.627  30.097  1.00  0.00            
ATOM   1913  HD2 TYR   133      94.657 100.609  29.955  1.00  0.00            
ATOM   1914  C   TYR   133      92.350  96.663  28.015  1.00  0.00            
ATOM   1915  O   TYR   133      91.587  95.791  28.518  1.00  0.00            
ATOM   1916  N   GLN   134      93.248  96.359  27.118  1.00  0.00            
ATOM   1917  H   GLN   134      93.766  97.153  26.770  1.00  0.00            
ATOM   1918  CA  GLN   134      93.553  95.099  26.537  1.00  0.00            
ATOM   1919  HA  GLN   134      92.781  94.767  25.843  1.00  0.00            
ATOM   1920  CB  GLN   134      94.911  95.320  25.766  1.00  0.00            
ATOM   1921  HB1 GLN   134      95.722  95.517  26.467  1.00  0.00            
ATOM   1922  HB2 GLN   134      94.845  96.174  25.093  1.00  0.00            
ATOM   1923  CG  GLN   134      95.221  94.158  24.830  1.00  0.00            
ATOM   1924  HG1 GLN   134      94.335  93.811  24.297  1.00  0.00            
ATOM   1925  HG2 GLN   134      95.609  93.339  25.435  1.00  0.00            
ATOM   1926  CD  GLN   134      96.098  94.375  23.674  1.00  0.00            
ATOM   1927  OE1 GLN   134      97.145  93.745  23.466  1.00  0.00            
ATOM   1928  NE2 GLN   134      95.764  95.236  22.771  1.00  0.00            
ATOM   1929 HE21 GLN   134      94.876  95.711  22.843  1.00  0.00            
ATOM   1930 HE22 GLN   134      96.407  95.430  22.016  1.00  0.00            
ATOM   1931  C   GLN   134      93.657  93.966  27.556  1.00  0.00            
ATOM   1932  O   GLN   134      94.548  94.076  28.395  1.00  0.00            
ATOM   1933  N   ASP   135      92.887  92.883  27.401  1.00  0.00            
ATOM   1934  H   ASP   135      92.229  93.058  26.655  1.00  0.00            
ATOM   1935  CA  ASP   135      92.823  91.602  28.168  1.00  0.00            
ATOM   1936  HA  ASP   135      92.156  91.009  27.543  1.00  0.00            
ATOM   1937  CB  ASP   135      94.230  90.890  28.233  1.00  0.00            
ATOM   1938  HB1 ASP   135      94.195  89.949  28.781  1.00  0.00            
ATOM   1939  HB2 ASP   135      94.977  91.456  28.790  1.00  0.00            
ATOM   1940  CG  ASP   135      94.979  90.843  26.842  1.00  0.00            
ATOM   1941  OD1 ASP   135      96.216  90.552  26.869  1.00  0.00            
ATOM   1942  OD2 ASP   135      94.305  90.903  25.801  1.00  0.00            
ATOM   1943  C   ASP   135      92.208  91.715  29.575  1.00  0.00            
ATOM   1944  O   ASP   135      91.990  90.673  30.232  1.00  0.00            
ATOM   1945  N   TYR   136      91.997  92.950  30.064  1.00  0.00            
ATOM   1946  H   TYR   136      92.286  93.737  29.501  1.00  0.00            
ATOM   1947  CA  TYR   136      91.094  93.198  31.218  1.00  0.00            
ATOM   1948  HA  TYR   136      91.007  92.322  31.861  1.00  0.00            
ATOM   1949  CB  TYR   136      91.869  94.189  32.067  1.00  0.00            
ATOM   1950  HB1 TYR   136      91.255  94.578  32.879  1.00  0.00            
ATOM   1951  HB2 TYR   136      92.238  95.010  31.453  1.00  0.00            
ATOM   1952  CG  TYR   136      93.023  93.504  32.812  1.00  0.00            
ATOM   1953  CD1 TYR   136      92.730  92.586  33.820  1.00  0.00            
ATOM   1954  HD1 TYR   136      91.702  92.480  34.134  1.00  0.00            
ATOM   1955  CE1 TYR   136      93.735  91.865  34.440  1.00  0.00            
ATOM   1956  HE1 TYR   136      93.550  91.241  35.302  1.00  0.00            
ATOM   1957  CZ  TYR   136      95.070  91.872  33.926  1.00  0.00            
ATOM   1958  OH  TYR   136      96.123  91.224  34.535  1.00  0.00            
ATOM   1959  HH  TYR   136      95.859  90.451  35.039  1.00  0.00            
ATOM   1960  CE2 TYR   136      95.363  92.651  32.821  1.00  0.00            
ATOM   1961  HE2 TYR   136      96.360  92.622  32.408  1.00  0.00            
ATOM   1962  CD2 TYR   136      94.376  93.507  32.333  1.00  0.00            
ATOM   1963  HD2 TYR   136      94.523  94.084  31.432  1.00  0.00            
ATOM   1964  C   TYR   136      89.764  93.700  30.885  1.00  0.00            
ATOM   1965  O   TYR   136      88.833  93.328  31.567  1.00  0.00            
ATOM   1966  N   GLU   137      89.581  94.586  29.856  1.00  0.00            
ATOM   1967  H   GLU   137      90.334  94.961  29.297  1.00  0.00            
ATOM   1968  CA  GLU   137      88.214  94.785  29.342  1.00  0.00            
ATOM   1969  HA  GLU   137      87.503  94.390  30.068  1.00  0.00            
ATOM   1970  CB  GLU   137      87.921  96.276  29.202  1.00  0.00            
ATOM   1971  HB1 GLU   137      86.995  96.432  28.649  1.00  0.00            
ATOM   1972  HB2 GLU   137      88.634  96.724  28.509  1.00  0.00            
ATOM   1973  CG  GLU   137      88.005  96.983  30.585  1.00  0.00            
ATOM   1974  HG1 GLU   137      87.578  97.969  30.397  1.00  0.00            
ATOM   1975  HG2 GLU   137      89.019  97.149  30.948  1.00  0.00            
ATOM   1976  CD  GLU   137      87.070  96.459  31.668  1.00  0.00            
ATOM   1977  OE1 GLU   137      87.474  96.331  32.856  1.00  0.00            
ATOM   1978  OE2 GLU   137      85.888  96.137  31.374  1.00  0.00            
ATOM   1979  C   GLU   137      87.906  94.106  27.988  1.00  0.00            
ATOM   1980  O   GLU   137      88.791  94.025  27.163  1.00  0.00            
ATOM   1981  N   PRO   138      86.675  93.644  27.665  1.00  0.00            
ATOM   1982  CD  PRO   138      85.515  93.923  28.515  1.00  0.00            
ATOM   1983  HD1 PRO   138      85.201  94.951  28.329  1.00  0.00            
ATOM   1984  HD2 PRO   138      85.690  93.784  29.582  1.00  0.00            
ATOM   1985  CG  PRO   138      84.360  92.958  28.121  1.00  0.00            
ATOM   1986  HG1 PRO   138      83.513  93.594  27.865  1.00  0.00            
ATOM   1987  HG2 PRO   138      84.172  92.255  28.932  1.00  0.00            
ATOM   1988  CB  PRO   138      84.863  92.350  26.785  1.00  0.00            
ATOM   1989  HB1 PRO   138      84.248  92.422  25.888  1.00  0.00            
ATOM   1990  HB2 PRO   138      84.880  91.269  26.916  1.00  0.00            
ATOM   1991  CA  PRO   138      86.257  92.879  26.464  1.00  0.00            
ATOM   1992  HA  PRO   138      87.012  92.097  26.382  1.00  0.00            
ATOM   1993  C   PRO   138      86.261  93.830  25.256  1.00  0.00            
ATOM   1994  O   PRO   138      85.593  94.852  25.314  1.00  0.00            
ATOM   1995  N   GLU   139      86.975  93.477  24.181  1.00  0.00            
ATOM   1996  H   GLU   139      87.516  92.624  24.212  1.00  0.00            
ATOM   1997  CA  GLU   139      86.891  94.144  22.870  1.00  0.00            
ATOM   1998  HA  GLU   139      87.530  95.016  23.010  1.00  0.00            
ATOM   1999  CB  GLU   139      87.581  93.313  21.701  1.00  0.00            
ATOM   2000  HB1 GLU   139      87.283  93.735  20.741  1.00  0.00            
ATOM   2001  HB2 GLU   139      87.343  92.251  21.654  1.00  0.00            
ATOM   2002  CG  GLU   139      89.030  93.560  21.876  1.00  0.00            
ATOM   2003  HG1 GLU   139      89.226  93.350  22.928  1.00  0.00            
ATOM   2004  HG2 GLU   139      89.220  94.631  21.800  1.00  0.00            
ATOM   2005  CD  GLU   139      89.882  92.684  20.947  1.00  0.00            
ATOM   2006  OE1 GLU   139      90.346  91.651  21.441  1.00  0.00            
ATOM   2007  OE2 GLU   139      90.022  93.016  19.775  1.00  0.00            
ATOM   2008  C   GLU   139      85.487  94.541  22.398  1.00  0.00            
ATOM   2009  O   GLU   139      84.496  93.821  22.693  1.00  0.00            
ATOM   2010  N   ALA   140      85.331  95.703  21.754  1.00  0.00            
ATOM   2011  H   ALA   140      86.129  96.322  21.733  1.00  0.00            
ATOM   2012  CA  ALA   140      84.091  96.295  21.431  1.00  0.00            
ATOM   2013  HA  ALA   140      83.272  95.594  21.591  1.00  0.00            
ATOM   2014  CB  ALA   140      83.856  97.485  22.397  1.00  0.00            
ATOM   2015  HB1 ALA   140      83.664  97.061  23.383  1.00  0.00            
ATOM   2016  HB2 ALA   140      84.767  98.075  22.294  1.00  0.00            
ATOM   2017  HB3 ALA   140      82.902  97.896  22.066  1.00  0.00            
ATOM   2018  C   ALA   140      84.015  96.727  19.955  1.00  0.00            
ATOM   2019  OC1 ALA   140      83.289  96.022  19.271  1.00  0.00            
ATOM   2020  OC2 ALA   140      84.775  97.553  19.447  1.00  0.00            
TER
ENDMDL
