# Supplementary material for: Impact of Phosphorylation on the Physiological Form of Human alpha-Synuclein in Aqueous Solution
Source: J Chem Inf Model. 2024 Oct 28;64(21):8215–26. doi: 10.1021/acs.jcim.4c01172 (PMC11558680; doi:10.1021/acs.jcim.4c01172)
Supplement: Supplementary file 2 — ci4c01172_si_003.zip [file ci4c01172_si_003.zip › AS/AS_4.pdb]

REMARK    GENERATED BY TRJCONV
TITLE     MDANALYSIS FRAME 0: Created by PDBWriter in water
REMARK    THIS IS A SIMULATION BOX
CRYST1  137.564  137.564  140.706  60.74  60.74  90.00 P 1           1
MODEL        1
ATOM      1  CH3 ACE     0      71.851  88.369  49.585  1.00  0.00            
ATOM      2 HH31 ACE     0      71.488  88.575  50.592  1.00  0.00            
ATOM      3 HH32 ACE     0      71.862  89.220  48.903  1.00  0.00            
ATOM      4 HH33 ACE     0      71.171  87.710  49.046  1.00  0.00            
ATOM      5  C   ACE     0      73.268  87.865  49.679  1.00  0.00            
ATOM      6  O   ACE     0      74.013  88.425  50.450  1.00  0.00            
ATOM      7  N   MET     1      73.663  86.772  49.075  1.00  0.00            
ATOM      8  H   MET     1      73.015  86.240  48.512  1.00  0.00            
ATOM      9  CA  MET     1      74.785  85.971  49.672  1.00  0.00            
ATOM     10  HA  MET     1      74.840  86.133  50.748  1.00  0.00            
ATOM     11  CB  MET     1      74.581  84.456  49.736  1.00  0.00            
ATOM     12  HB1 MET     1      74.653  84.013  48.743  1.00  0.00            
ATOM     13  HB2 MET     1      73.558  84.250  50.051  1.00  0.00            
ATOM     14  CG  MET     1      75.365  83.617  50.711  1.00  0.00            
ATOM     15  HG1 MET     1      76.387  83.778  50.367  1.00  0.00            
ATOM     16  HG2 MET     1      75.124  82.569  50.532  1.00  0.00            
ATOM     17  SD  MET     1      75.202  84.092  52.471  1.00  0.00            
ATOM     18  CE  MET     1      76.130  82.882  53.279  1.00  0.00            
ATOM     19  HE1 MET     1      76.107  82.796  54.365  1.00  0.00            
ATOM     20  HE2 MET     1      75.792  81.882  53.008  1.00  0.00            
ATOM     21  HE3 MET     1      77.176  82.986  52.993  1.00  0.00            
ATOM     22  C   MET     1      76.161  86.464  49.229  1.00  0.00            
ATOM     23  O   MET     1      77.091  86.499  50.075  1.00  0.00            
ATOM     24  N   ASP     2      76.319  86.772  47.939  1.00  0.00            
ATOM     25  H   ASP     2      75.570  86.518  47.312  1.00  0.00            
ATOM     26  CA  ASP     2      77.576  87.467  47.391  1.00  0.00            
ATOM     27  HA  ASP     2      78.336  86.692  47.489  1.00  0.00            
ATOM     28  CB  ASP     2      77.443  87.952  45.870  1.00  0.00            
ATOM     29  HB1 ASP     2      77.952  87.173  45.303  1.00  0.00            
ATOM     30  HB2 ASP     2      78.100  88.806  45.705  1.00  0.00            
ATOM     31  CG  ASP     2      75.997  88.384  45.423  1.00  0.00            
ATOM     32  OD1 ASP     2      75.314  88.994  46.311  1.00  0.00            
ATOM     33  OD2 ASP     2      75.649  88.257  44.213  1.00  0.00            
ATOM     34  C   ASP     2      77.959  88.690  48.248  1.00  0.00            
ATOM     35  O   ASP     2      79.081  88.750  48.755  1.00  0.00            
ATOM     36  N   VAL     3      76.983  89.533  48.510  1.00  0.00            
ATOM     37  H   VAL     3      76.080  89.254  48.154  1.00  0.00            
ATOM     38  CA  VAL     3      77.019  90.658  49.429  1.00  0.00            
ATOM     39  HA  VAL     3      77.805  91.326  49.079  1.00  0.00            
ATOM     40  CB  VAL     3      75.756  91.477  49.291  1.00  0.00            
ATOM     41  HB  VAL     3      74.820  90.919  49.277  1.00  0.00            
ATOM     42  CG1 VAL     3      75.803  92.529  50.383  1.00  0.00            
ATOM     43 HG11 VAL     3      75.752  92.048  51.360  1.00  0.00            
ATOM     44 HG12 VAL     3      76.786  92.999  50.401  1.00  0.00            
ATOM     45 HG13 VAL     3      75.001  93.253  50.243  1.00  0.00            
ATOM     46  CG2 VAL     3      75.832  92.261  47.963  1.00  0.00            
ATOM     47 HG21 VAL     3      76.054  91.570  47.149  1.00  0.00            
ATOM     48 HG22 VAL     3      74.810  92.621  47.842  1.00  0.00            
ATOM     49 HG23 VAL     3      76.597  93.038  47.988  1.00  0.00            
ATOM     50  C   VAL     3      77.370  90.223  50.860  1.00  0.00            
ATOM     51  O   VAL     3      78.155  90.842  51.541  1.00  0.00            
ATOM     52  N   PHE     4      76.702  89.240  51.431  1.00  0.00            
ATOM     53  H   PHE     4      75.981  88.805  50.874  1.00  0.00            
ATOM     54  CA  PHE     4      76.862  88.818  52.833  1.00  0.00            
ATOM     55  HA  PHE     4      76.664  89.682  53.468  1.00  0.00            
ATOM     56  CB  PHE     4      75.723  87.869  53.166  1.00  0.00            
ATOM     57  HB1 PHE     4      75.782  86.902  52.666  1.00  0.00            
ATOM     58  HB2 PHE     4      74.742  88.298  52.967  1.00  0.00            
ATOM     59  CG  PHE     4      75.883  87.540  54.666  1.00  0.00            
ATOM     60  CD1 PHE     4      76.599  86.380  55.022  1.00  0.00            
ATOM     61  HD1 PHE     4      77.013  85.683  54.309  1.00  0.00            
ATOM     62  CE1 PHE     4      76.694  86.083  56.402  1.00  0.00            
ATOM     63  HE1 PHE     4      77.110  85.131  56.698  1.00  0.00            
ATOM     64  CZ  PHE     4      76.186  86.939  57.366  1.00  0.00            
ATOM     65  HZ  PHE     4      76.233  86.564  58.378  1.00  0.00            
ATOM     66  CE2 PHE     4      75.505  88.105  57.010  1.00  0.00            
ATOM     67  HE2 PHE     4      75.061  88.761  57.745  1.00  0.00            
ATOM     68  CD2 PHE     4      75.346  88.398  55.658  1.00  0.00            
ATOM     69  HD2 PHE     4      74.703  89.213  55.363  1.00  0.00            
ATOM     70  C   PHE     4      78.281  88.189  53.114  1.00  0.00            
ATOM     71  O   PHE     4      78.956  88.490  54.131  1.00  0.00            
ATOM     72  N   MET     5      78.697  87.219  52.258  1.00  0.00            
ATOM     73  H   MET     5      78.169  87.042  51.416  1.00  0.00            
ATOM     74  CA  MET     5      80.019  86.582  52.241  1.00  0.00            
ATOM     75  HA  MET     5      80.162  86.236  53.265  1.00  0.00            
ATOM     76  CB  MET     5      80.102  85.343  51.286  1.00  0.00            
ATOM     77  HB1 MET     5      81.144  85.070  51.117  1.00  0.00            
ATOM     78  HB2 MET     5      79.619  85.595  50.342  1.00  0.00            
ATOM     79  CG  MET     5      79.395  84.223  51.991  1.00  0.00            
ATOM     80  HG1 MET     5      79.459  83.383  51.298  1.00  0.00            
ATOM     81  HG2 MET     5      78.406  84.639  52.181  1.00  0.00            
ATOM     82  SD  MET     5      80.123  83.639  53.543  1.00  0.00            
ATOM     83  CE  MET     5      81.435  82.595  52.832  1.00  0.00            
ATOM     84  HE1 MET     5      82.113  82.141  53.555  1.00  0.00            
ATOM     85  HE2 MET     5      80.911  81.814  52.280  1.00  0.00            
ATOM     86  HE3 MET     5      82.008  83.123  52.070  1.00  0.00            
ATOM     87  C   MET     5      81.127  87.577  51.997  1.00  0.00            
ATOM     88  O   MET     5      82.197  87.526  52.640  1.00  0.00            
ATOM     89  N   LYS     6      80.987  88.550  51.035  1.00  0.00            
ATOM     90  H   LYS     6      80.061  88.601  50.635  1.00  0.00            
ATOM     91  CA  LYS     6      81.868  89.690  50.970  1.00  0.00            
ATOM     92  HA  LYS     6      82.908  89.367  50.923  1.00  0.00            
ATOM     93  CB  LYS     6      81.588  90.426  49.644  1.00  0.00            
ATOM     94  HB1 LYS     6      80.567  90.807  49.658  1.00  0.00            
ATOM     95  HB2 LYS     6      81.537  89.665  48.865  1.00  0.00            
ATOM     96  CG  LYS     6      82.668  91.418  49.309  1.00  0.00            
ATOM     97  HG1 LYS     6      83.689  91.044  49.392  1.00  0.00            
ATOM     98  HG2 LYS     6      82.610  92.226  50.039  1.00  0.00            
ATOM     99  CD  LYS     6      82.496  91.836  47.806  1.00  0.00            
ATOM    100  HD1 LYS     6      81.532  92.327  47.671  1.00  0.00            
ATOM    101  HD2 LYS     6      82.486  90.965  47.151  1.00  0.00            
ATOM    102  CE  LYS     6      83.600  92.729  47.317  1.00  0.00            
ATOM    103  HE1 LYS     6      84.513  92.144  47.206  1.00  0.00            
ATOM    104  HE2 LYS     6      83.896  93.478  48.052  1.00  0.00            
ATOM    105  NZ  LYS     6      83.224  93.344  46.077  1.00  0.00            
ATOM    106  HZ1 LYS     6      82.440  93.974  46.165  1.00  0.00            
ATOM    107  HZ2 LYS     6      83.988  93.849  45.651  1.00  0.00            
ATOM    108  HZ3 LYS     6      82.981  92.634  45.402  1.00  0.00            
ATOM    109  C   LYS     6      81.926  90.587  52.215  1.00  0.00            
ATOM    110  O   LYS     6      82.874  91.311  52.499  1.00  0.00            
ATOM    111  N   GLY     7      80.802  90.702  52.971  1.00  0.00            
ATOM    112  H   GLY     7      79.982  90.180  52.698  1.00  0.00            
ATOM    113  CA  GLY     7      80.732  91.333  54.240  1.00  0.00            
ATOM    114  HA1 GLY     7      79.736  91.256  54.676  1.00  0.00            
ATOM    115  HA2 GLY     7      80.977  92.383  54.084  1.00  0.00            
ATOM    116  C   GLY     7      81.583  90.619  55.320  1.00  0.00            
ATOM    117  O   GLY     7      82.334  91.303  55.985  1.00  0.00            
ATOM    118  N   LEU     8      81.437  89.303  55.519  1.00  0.00            
ATOM    119  H   LEU     8      80.840  88.821  54.862  1.00  0.00            
ATOM    120  CA  LEU     8      82.299  88.626  56.438  1.00  0.00            
ATOM    121  HA  LEU     8      82.192  89.034  57.442  1.00  0.00            
ATOM    122  CB  LEU     8      81.841  87.136  56.404  1.00  0.00            
ATOM    123  HB1 LEU     8      82.163  86.682  55.467  1.00  0.00            
ATOM    124  HB2 LEU     8      80.752  87.176  56.367  1.00  0.00            
ATOM    125  CG  LEU     8      82.334  86.279  57.534  1.00  0.00            
ATOM    126  HG  LEU     8      83.401  86.141  57.361  1.00  0.00            
ATOM    127  CD1 LEU     8      82.026  86.905  58.930  1.00  0.00            
ATOM    128 HD11 LEU     8      80.976  87.169  59.062  1.00  0.00            
ATOM    129 HD12 LEU     8      82.130  86.247  59.792  1.00  0.00            
ATOM    130 HD13 LEU     8      82.569  87.847  59.011  1.00  0.00            
ATOM    131  CD2 LEU     8      81.636  84.861  57.559  1.00  0.00            
ATOM    132 HD21 LEU     8      81.916  84.353  56.636  1.00  0.00            
ATOM    133 HD22 LEU     8      82.098  84.247  58.332  1.00  0.00            
ATOM    134 HD23 LEU     8      80.574  84.941  57.790  1.00  0.00            
ATOM    135  C   LEU     8      83.777  88.758  56.074  1.00  0.00            
ATOM    136  O   LEU     8      84.596  89.018  56.909  1.00  0.00            
ATOM    137  N   SER     9      84.186  88.679  54.742  1.00  0.00            
ATOM    138  H   SER     9      83.484  88.614  54.019  1.00  0.00            
ATOM    139  CA  SER     9      85.564  88.976  54.310  1.00  0.00            
ATOM    140  HA  SER     9      86.241  88.476  55.002  1.00  0.00            
ATOM    141  CB  SER     9      85.928  88.471  52.932  1.00  0.00            
ATOM    142  HB1 SER     9      85.610  87.429  52.952  1.00  0.00            
ATOM    143  HB2 SER     9      86.983  88.599  52.687  1.00  0.00            
ATOM    144  OG  SER     9      85.203  89.154  51.966  1.00  0.00            
ATOM    145  HG  SER     9      85.473  88.802  51.114  1.00  0.00            
ATOM    146  C   SER     9      86.010  90.440  54.594  1.00  0.00            
ATOM    147  O   SER     9      87.129  90.622  55.145  1.00  0.00            
ATOM    148  N   LYS    10      85.195  91.468  54.385  1.00  0.00            
ATOM    149  H   LYS    10      84.235  91.271  54.144  1.00  0.00            
ATOM    150  CA  LYS    10      85.428  92.892  54.677  1.00  0.00            
ATOM    151  HA  LYS    10      86.401  93.054  54.214  1.00  0.00            
ATOM    152  CB  LYS    10      84.400  93.866  53.998  1.00  0.00            
ATOM    153  HB1 LYS    10      83.439  93.724  54.493  1.00  0.00            
ATOM    154  HB2 LYS    10      84.285  93.560  52.958  1.00  0.00            
ATOM    155  CG  LYS    10      84.891  95.267  53.973  1.00  0.00            
ATOM    156  HG1 LYS    10      84.925  95.683  54.980  1.00  0.00            
ATOM    157  HG2 LYS    10      84.198  95.880  53.396  1.00  0.00            
ATOM    158  CD  LYS    10      86.347  95.280  53.393  1.00  0.00            
ATOM    159  HD1 LYS    10      86.457  94.718  52.465  1.00  0.00            
ATOM    160  HD2 LYS    10      87.018  94.855  54.139  1.00  0.00            
ATOM    161  CE  LYS    10      86.736  96.744  52.999  1.00  0.00            
ATOM    162  HE1 LYS    10      86.685  97.419  53.853  1.00  0.00            
ATOM    163  HE2 LYS    10      85.917  97.125  52.389  1.00  0.00            
ATOM    164  NZ  LYS    10      88.057  96.901  52.292  1.00  0.00            
ATOM    165  HZ1 LYS    10      88.365  97.860  52.216  1.00  0.00            
ATOM    166  HZ2 LYS    10      88.720  96.459  52.912  1.00  0.00            
ATOM    167  HZ3 LYS    10      88.089  96.451  51.389  1.00  0.00            
ATOM    168  C   LYS    10      85.599  93.111  56.180  1.00  0.00            
ATOM    169  O   LYS    10      86.559  93.719  56.581  1.00  0.00            
ATOM    170  N   ALA    11      84.738  92.604  57.119  1.00  0.00            
ATOM    171  H   ALA    11      83.832  92.306  56.788  1.00  0.00            
ATOM    172  CA  ALA    11      84.883  92.596  58.506  1.00  0.00            
ATOM    173  HA  ALA    11      84.868  93.606  58.917  1.00  0.00            
ATOM    174  CB  ALA    11      83.657  91.829  59.074  1.00  0.00            
ATOM    175  HB1 ALA    11      82.786  92.475  58.958  1.00  0.00            
ATOM    176  HB2 ALA    11      83.445  90.910  58.528  1.00  0.00            
ATOM    177  HB3 ALA    11      83.777  91.581  60.129  1.00  0.00            
ATOM    178  C   ALA    11      86.211  91.977  58.974  1.00  0.00            
ATOM    179  O   ALA    11      86.835  92.736  59.760  1.00  0.00            
ATOM    180  N   LYS    12      86.743  90.841  58.475  1.00  0.00            
ATOM    181  H   LYS    12      86.250  90.208  57.863  1.00  0.00            
ATOM    182  CA  LYS    12      87.981  90.337  58.971  1.00  0.00            
ATOM    183  HA  LYS    12      88.068  90.844  59.932  1.00  0.00            
ATOM    184  CB  LYS    12      87.875  88.755  59.066  1.00  0.00            
ATOM    185  HB1 LYS    12      86.932  88.483  59.538  1.00  0.00            
ATOM    186  HB2 LYS    12      88.699  88.355  59.657  1.00  0.00            
ATOM    187  CG  LYS    12      87.936  88.084  57.696  1.00  0.00            
ATOM    188  HG1 LYS    12      88.624  88.565  57.000  1.00  0.00            
ATOM    189  HG2 LYS    12      86.972  88.096  57.188  1.00  0.00            
ATOM    190  CD  LYS    12      88.405  86.614  57.740  1.00  0.00            
ATOM    191  HD1 LYS    12      89.386  86.581  58.214  1.00  0.00            
ATOM    192  HD2 LYS    12      88.392  86.255  56.711  1.00  0.00            
ATOM    193  CE  LYS    12      87.497  85.710  58.505  1.00  0.00            
ATOM    194  HE1 LYS    12      86.501  85.806  58.074  1.00  0.00            
ATOM    195  HE2 LYS    12      87.453  85.945  59.568  1.00  0.00            
ATOM    196  NZ  LYS    12      87.975  84.356  58.398  1.00  0.00            
ATOM    197  HZ1 LYS    12      87.286  83.661  58.645  1.00  0.00            
ATOM    198  HZ2 LYS    12      88.313  84.244  57.452  1.00  0.00            
ATOM    199  HZ3 LYS    12      88.686  84.154  59.086  1.00  0.00            
ATOM    200  C   LYS    12      89.223  90.850  58.308  1.00  0.00            
ATOM    201  O   LYS    12      90.313  90.467  58.747  1.00  0.00            
ATOM    202  N   GLU    13      89.099  91.816  57.410  1.00  0.00            
ATOM    203  H   GLU    13      88.223  92.263  57.183  1.00  0.00            
ATOM    204  CA  GLU    13      90.258  92.333  56.664  1.00  0.00            
ATOM    205  HA  GLU    13      90.738  91.616  55.998  1.00  0.00            
ATOM    206  CB  GLU    13      89.900  93.545  55.747  1.00  0.00            
ATOM    207  HB1 GLU    13      89.449  94.363  56.309  1.00  0.00            
ATOM    208  HB2 GLU    13      89.195  93.217  54.984  1.00  0.00            
ATOM    209  CG  GLU    13      91.185  94.144  55.090  1.00  0.00            
ATOM    210  HG1 GLU    13      91.856  93.346  54.773  1.00  0.00            
ATOM    211  HG2 GLU    13      91.661  94.839  55.782  1.00  0.00            
ATOM    212  CD  GLU    13      90.771  94.875  53.876  1.00  0.00            
ATOM    213  OE1 GLU    13      91.600  95.057  52.971  1.00  0.00            
ATOM    214  OE2 GLU    13      89.622  95.338  53.808  1.00  0.00            
ATOM    215  C   GLU    13      91.477  92.632  57.522  1.00  0.00            
ATOM    216  O   GLU    13      91.358  93.529  58.386  1.00  0.00            
ATOM    217  N   GLY    14      92.526  91.953  57.267  1.00  0.00            
ATOM    218  H   GLY    14      92.502  91.216  56.577  1.00  0.00            
ATOM    219  CA  GLY    14      93.838  92.197  57.933  1.00  0.00            
ATOM    220  HA1 GLY    14      94.194  93.163  57.574  1.00  0.00            
ATOM    221  HA2 GLY    14      94.586  91.524  57.513  1.00  0.00            
ATOM    222  C   GLY    14      93.886  92.228  59.416  1.00  0.00            
ATOM    223  O   GLY    14      94.771  92.994  59.936  1.00  0.00            
ATOM    224  N   VAL    15      92.926  91.556  60.167  1.00  0.00            
ATOM    225  H   VAL    15      92.165  91.012  59.786  1.00  0.00            
ATOM    226  CA  VAL    15      92.895  91.662  61.643  1.00  0.00            
ATOM    227  HA  VAL    15      92.754  92.739  61.734  1.00  0.00            
ATOM    228  CB  VAL    15      91.633  91.032  62.323  1.00  0.00            
ATOM    229  HB  VAL    15      91.935  90.921  63.365  1.00  0.00            
ATOM    230  CG1 VAL    15      90.324  91.763  62.017  1.00  0.00            
ATOM    231 HG11 VAL    15      89.423  91.365  62.483  1.00  0.00            
ATOM    232 HG12 VAL    15      90.354  92.812  62.314  1.00  0.00            
ATOM    233 HG13 VAL    15      90.169  91.792  60.939  1.00  0.00            
ATOM    234  CG2 VAL    15      91.457  89.573  61.891  1.00  0.00            
ATOM    235 HG21 VAL    15      90.725  89.206  62.611  1.00  0.00            
ATOM    236 HG22 VAL    15      90.986  89.584  60.908  1.00  0.00            
ATOM    237 HG23 VAL    15      92.368  88.974  61.882  1.00  0.00            
ATOM    238  C   VAL    15      94.166  91.283  62.280  1.00  0.00            
ATOM    239  O   VAL    15      94.792  90.234  62.020  1.00  0.00            
ATOM    240  N   VAL    16      94.581  92.137  63.236  1.00  0.00            
ATOM    241  H   VAL    16      93.968  92.827  63.647  1.00  0.00            
ATOM    242  CA  VAL    16      95.910  92.105  63.888  1.00  0.00            
ATOM    243  HA  VAL    16      96.497  91.595  63.124  1.00  0.00            
ATOM    244  CB  VAL    16      96.531  93.492  64.028  1.00  0.00            
ATOM    245  HB  VAL    16      95.759  94.113  64.482  1.00  0.00            
ATOM    246  CG1 VAL    16      97.882  93.497  64.811  1.00  0.00            
ATOM    247 HG11 VAL    16      98.625  92.993  64.192  1.00  0.00            
ATOM    248 HG12 VAL    16      98.148  94.551  64.889  1.00  0.00            
ATOM    249 HG13 VAL    16      97.791  93.058  65.804  1.00  0.00            
ATOM    250  CG2 VAL    16      96.913  94.164  62.638  1.00  0.00            
ATOM    251 HG21 VAL    16      96.948  95.249  62.742  1.00  0.00            
ATOM    252 HG22 VAL    16      97.829  93.810  62.165  1.00  0.00            
ATOM    253 HG23 VAL    16      96.102  93.991  61.932  1.00  0.00            
ATOM    254  C   VAL    16      95.934  91.072  65.003  1.00  0.00            
ATOM    255  O   VAL    16      95.137  91.133  65.971  1.00  0.00            
ATOM    256  N   ALA    17      96.884  90.125  64.887  1.00  0.00            
ATOM    257  H   ALA    17      97.360  90.113  63.996  1.00  0.00            
ATOM    258  CA  ALA    17      97.206  89.160  65.946  1.00  0.00            
ATOM    259  HA  ALA    17      96.278  88.837  66.418  1.00  0.00            
ATOM    260  CB  ALA    17      97.980  88.003  65.308  1.00  0.00            
ATOM    261  HB1 ALA    17      98.115  87.183  66.014  1.00  0.00            
ATOM    262  HB2 ALA    17      97.442  87.592  64.454  1.00  0.00            
ATOM    263  HB3 ALA    17      98.950  88.390  64.995  1.00  0.00            
ATOM    264  C   ALA    17      98.003  89.879  67.110  1.00  0.00            
ATOM    265  O   ALA    17      98.431  90.984  66.977  1.00  0.00            
ATOM    266  N   ALA    18      98.193  89.177  68.275  1.00  0.00            
ATOM    267  H   ALA    18      97.671  88.320  68.383  1.00  0.00            
ATOM    268  CA  ALA    18      98.847  89.660  69.471  1.00  0.00            
ATOM    269  HA  ALA    18      98.282  90.526  69.816  1.00  0.00            
ATOM    270  CB  ALA    18      98.474  88.631  70.599  1.00  0.00            
ATOM    271  HB1 ALA    18      99.077  88.897  71.468  1.00  0.00            
ATOM    272  HB2 ALA    18      97.415  88.606  70.855  1.00  0.00            
ATOM    273  HB3 ALA    18      98.779  87.613  70.355  1.00  0.00            
ATOM    274  C   ALA    18     100.339  90.032  69.301  1.00  0.00            
ATOM    275  O   ALA    18     100.634  91.223  69.431  1.00  0.00            
ATOM    276  N   ALA    19     101.232  89.053  69.157  1.00  0.00            
ATOM    277  H   ALA    19     100.892  88.102  69.154  1.00  0.00            
ATOM    278  CA  ALA    19     102.648  89.346  68.795  1.00  0.00            
ATOM    279  HA  ALA    19     103.077  89.842  69.665  1.00  0.00            
ATOM    280  CB  ALA    19     103.389  87.976  68.817  1.00  0.00            
ATOM    281  HB1 ALA    19     103.123  87.287  68.015  1.00  0.00            
ATOM    282  HB2 ALA    19     104.453  88.133  68.645  1.00  0.00            
ATOM    283  HB3 ALA    19     103.311  87.518  69.804  1.00  0.00            
ATOM    284  C   ALA    19     102.853  90.186  67.508  1.00  0.00            
ATOM    285  O   ALA    19     103.796  90.954  67.448  1.00  0.00            
ATOM    286  N   GLU    20     101.964  90.119  66.497  1.00  0.00            
ATOM    287  H   GLU    20     101.266  89.389  66.504  1.00  0.00            
ATOM    288  CA  GLU    20     101.912  90.993  65.271  1.00  0.00            
ATOM    289  HA  GLU    20     102.866  90.856  64.761  1.00  0.00            
ATOM    290  CB  GLU    20     100.749  90.537  64.365  1.00  0.00            
ATOM    291  HB1 GLU    20      99.888  90.621  65.028  1.00  0.00            
ATOM    292  HB2 GLU    20     100.888  89.496  64.073  1.00  0.00            
ATOM    293  CG  GLU    20     100.681  91.422  63.110  1.00  0.00            
ATOM    294  HG1 GLU    20     101.604  91.599  62.558  1.00  0.00            
ATOM    295  HG2 GLU    20     100.424  92.404  63.507  1.00  0.00            
ATOM    296  CD  GLU    20      99.547  91.045  62.097  1.00  0.00            
ATOM    297  OE1 GLU    20      99.577  91.566  60.953  1.00  0.00            
ATOM    298  OE2 GLU    20      98.584  90.364  62.451  1.00  0.00            
ATOM    299  C   GLU    20     101.846  92.526  65.691  1.00  0.00            
ATOM    300  O   GLU    20     102.539  93.360  65.144  1.00  0.00            
ATOM    301  N   LYS    21     101.116  92.845  66.707  1.00  0.00            
ATOM    302  H   LYS    21     100.491  92.199  67.167  1.00  0.00            
ATOM    303  CA  LYS    21     101.007  94.167  67.401  1.00  0.00            
ATOM    304  HA  LYS    21     100.982  94.883  66.580  1.00  0.00            
ATOM    305  CB  LYS    21      99.688  94.083  68.265  1.00  0.00            
ATOM    306  HB1 LYS    21      99.721  93.610  69.246  1.00  0.00            
ATOM    307  HB2 LYS    21      98.818  93.758  67.694  1.00  0.00            
ATOM    308  CG  LYS    21      99.366  95.599  68.532  1.00  0.00            
ATOM    309  HG1 LYS    21      99.442  96.150  67.595  1.00  0.00            
ATOM    310  HG2 LYS    21     100.075  96.116  69.179  1.00  0.00            
ATOM    311  CD  LYS    21      97.997  95.811  69.226  1.00  0.00            
ATOM    312  HD1 LYS    21      98.036  95.297  70.186  1.00  0.00            
ATOM    313  HD2 LYS    21      97.225  95.418  68.565  1.00  0.00            
ATOM    314  CE  LYS    21      97.670  97.336  69.354  1.00  0.00            
ATOM    315  HE1 LYS    21      97.476  97.802  68.388  1.00  0.00            
ATOM    316  HE2 LYS    21      98.503  97.901  69.773  1.00  0.00            
ATOM    317  NZ  LYS    21      96.501  97.540  70.161  1.00  0.00            
ATOM    318  HZ1 LYS    21      96.703  97.194  71.088  1.00  0.00            
ATOM    319  HZ2 LYS    21      96.408  98.532  70.323  1.00  0.00            
ATOM    320  HZ3 LYS    21      95.600  97.212  69.841  1.00  0.00            
ATOM    321  C   LYS    21     102.157  94.505  68.306  1.00  0.00            
ATOM    322  O   LYS    21     102.469  95.712  68.288  1.00  0.00            
ATOM    323  N   THR    22     102.869  93.563  68.936  1.00  0.00            
ATOM    324  H   THR    22     102.596  92.621  68.694  1.00  0.00            
ATOM    325  CA  THR    22     103.955  93.791  69.891  1.00  0.00            
ATOM    326  HA  THR    22     103.885  94.838  70.185  1.00  0.00            
ATOM    327  CB  THR    22     103.826  92.852  71.107  1.00  0.00            
ATOM    328  HB  THR    22     104.570  93.089  71.868  1.00  0.00            
ATOM    329  CG2 THR    22     102.628  92.993  71.999  1.00  0.00            
ATOM    330 HG21 THR    22     102.481  94.043  72.253  1.00  0.00            
ATOM    331 HG22 THR    22     101.741  92.609  71.495  1.00  0.00            
ATOM    332 HG23 THR    22     102.721  92.493  72.963  1.00  0.00            
ATOM    333  OG1 THR    22     104.072  91.520  70.774  1.00  0.00            
ATOM    334  HG1 THR    22     104.757  91.274  71.401  1.00  0.00            
ATOM    335  C   THR    22     105.408  93.725  69.297  1.00  0.00            
ATOM    336  O   THR    22     106.127  94.695  69.088  1.00  0.00            
ATOM    337  N   LYS    23     105.823  92.485  68.897  1.00  0.00            
ATOM    338  H   LYS    23     105.051  91.837  68.837  1.00  0.00            
ATOM    339  CA  LYS    23     107.118  92.073  68.518  1.00  0.00            
ATOM    340  HA  LYS    23     107.744  92.468  69.319  1.00  0.00            
ATOM    341  CB  LYS    23     107.201  90.505  68.614  1.00  0.00            
ATOM    342  HB1 LYS    23     108.028  90.148  68.000  1.00  0.00            
ATOM    343  HB2 LYS    23     106.293  90.150  68.127  1.00  0.00            
ATOM    344  CG  LYS    23     107.542  89.996  70.016  1.00  0.00            
ATOM    345  HG1 LYS    23     106.622  89.989  70.601  1.00  0.00            
ATOM    346  HG2 LYS    23     108.321  90.604  70.476  1.00  0.00            
ATOM    347  CD  LYS    23     108.050  88.574  69.834  1.00  0.00            
ATOM    348  HD1 LYS    23     108.934  88.481  69.203  1.00  0.00            
ATOM    349  HD2 LYS    23     107.278  87.913  69.440  1.00  0.00            
ATOM    350  CE  LYS    23     108.422  88.110  71.215  1.00  0.00            
ATOM    351  HE1 LYS    23     107.531  88.218  71.833  1.00  0.00            
ATOM    352  HE2 LYS    23     109.099  88.827  71.680  1.00  0.00            
ATOM    353  NZ  LYS    23     108.855  86.668  71.259  1.00  0.00            
ATOM    354  HZ1 LYS    23     109.016  86.300  72.185  1.00  0.00            
ATOM    355  HZ2 LYS    23     108.062  86.138  70.928  1.00  0.00            
ATOM    356  HZ3 LYS    23     109.624  86.553  70.614  1.00  0.00            
ATOM    357  C   LYS    23     107.647  92.654  67.203  1.00  0.00            
ATOM    358  O   LYS    23     107.549  92.014  66.110  1.00  0.00            
ATOM    359  N   GLN    24     108.191  93.858  67.202  1.00  0.00            
ATOM    360  H   GLN    24     108.120  94.387  68.059  1.00  0.00            
ATOM    361  CA  GLN    24     108.606  94.670  66.027  1.00  0.00            
ATOM    362  HA  GLN    24     107.966  94.251  65.251  1.00  0.00            
ATOM    363  CB  GLN    24     108.236  96.139  66.351  1.00  0.00            
ATOM    364  HB1 GLN    24     107.239  96.117  66.790  1.00  0.00            
ATOM    365  HB2 GLN    24     108.379  96.726  65.443  1.00  0.00            
ATOM    366  CG  GLN    24     109.031  96.809  67.478  1.00  0.00            
ATOM    367  HG1 GLN    24     110.059  96.448  67.497  1.00  0.00            
ATOM    368  HG2 GLN    24     108.538  96.755  68.448  1.00  0.00            
ATOM    369  CD  GLN    24     109.157  98.374  67.355  1.00  0.00            
ATOM    370  OE1 GLN    24     108.733  99.069  66.439  1.00  0.00            
ATOM    371  NE2 GLN    24     109.548  98.956  68.436  1.00  0.00            
ATOM    372 HE21 GLN    24     110.065  98.444  69.136  1.00  0.00            
ATOM    373 HE22 GLN    24     109.440  99.958  68.510  1.00  0.00            
ATOM    374  C   GLN    24     109.989  94.596  65.506  1.00  0.00            
ATOM    375  O   GLN    24     110.321  95.231  64.470  1.00  0.00            
ATOM    376  N   GLY    25     110.908  93.917  66.224  1.00  0.00            
ATOM    377  H   GLY    25     110.551  93.301  66.940  1.00  0.00            
ATOM    378  CA  GLY    25     112.326  93.529  65.789  1.00  0.00            
ATOM    379  HA1 GLY    25     112.351  93.013  64.829  1.00  0.00            
ATOM    380  HA2 GLY    25     112.777  92.892  66.550  1.00  0.00            
ATOM    381  C   GLY    25     113.328  94.670  65.791  1.00  0.00            
ATOM    382  O   GLY    25     114.206  94.718  64.944  1.00  0.00            
ATOM    383  N   VAL    26     113.275  95.536  66.820  1.00  0.00            
ATOM    384  H   VAL    26     112.550  95.522  67.523  1.00  0.00            
ATOM    385  CA  VAL    26     114.300  96.551  67.054  1.00  0.00            
ATOM    386  HA  VAL    26     114.790  96.783  66.109  1.00  0.00            
ATOM    387  CB  VAL    26     113.718  97.949  67.461  1.00  0.00            
ATOM    388  HB  VAL    26     113.247  97.894  68.443  1.00  0.00            
ATOM    389  CG1 VAL    26     114.809  99.052  67.568  1.00  0.00            
ATOM    390 HG11 VAL    26     114.402  99.979  67.972  1.00  0.00            
ATOM    391 HG12 VAL    26     115.650  98.760  68.197  1.00  0.00            
ATOM    392 HG13 VAL    26     115.226  99.234  66.578  1.00  0.00            
ATOM    393  CG2 VAL    26     112.681  98.379  66.412  1.00  0.00            
ATOM    394 HG21 VAL    26     112.276  99.372  66.611  1.00  0.00            
ATOM    395 HG22 VAL    26     113.079  98.409  65.398  1.00  0.00            
ATOM    396 HG23 VAL    26     111.819  97.712  66.438  1.00  0.00            
ATOM    397  C   VAL    26     115.482  96.144  67.937  1.00  0.00            
ATOM    398  O   VAL    26     115.358  95.397  68.937  1.00  0.00            
ATOM    399  N   ALA    27     116.689  96.521  67.571  1.00  0.00            
ATOM    400  H   ALA    27     116.726  97.082  66.732  1.00  0.00            
ATOM    401  CA  ALA    27     117.971  96.245  68.281  1.00  0.00            
ATOM    402  HA  ALA    27     117.748  95.361  68.877  1.00  0.00            
ATOM    403  CB  ALA    27     118.976  95.822  67.234  1.00  0.00            
ATOM    404  HB1 ALA    27     118.489  95.088  66.592  1.00  0.00            
ATOM    405  HB2 ALA    27     119.372  96.683  66.695  1.00  0.00            
ATOM    406  HB3 ALA    27     119.809  95.204  67.571  1.00  0.00            
ATOM    407  C   ALA    27     118.495  97.240  69.218  1.00  0.00            
ATOM    408  O   ALA    27     118.479  98.479  69.044  1.00  0.00            
ATOM    409  N   GLU    28     118.968  96.763  70.379  1.00  0.00            
ATOM    410  H   GLU    28     119.052  95.766  70.517  1.00  0.00            
ATOM    411  CA  GLU    28     119.488  97.639  71.453  1.00  0.00            
ATOM    412  HA  GLU    28     118.611  97.977  72.005  1.00  0.00            
ATOM    413  CB  GLU    28     120.136  96.760  72.565  1.00  0.00            
ATOM    414  HB1 GLU    28     121.101  96.467  72.150  1.00  0.00            
ATOM    415  HB2 GLU    28     119.530  95.867  72.721  1.00  0.00            
ATOM    416  CG  GLU    28     120.274  97.417  73.915  1.00  0.00            
ATOM    417  HG1 GLU    28     120.648  98.437  73.826  1.00  0.00            
ATOM    418  HG2 GLU    28     120.956  96.862  74.559  1.00  0.00            
ATOM    419  CD  GLU    28     118.969  97.567  74.592  1.00  0.00            
ATOM    420  OE1 GLU    28     118.696  96.862  75.577  1.00  0.00            
ATOM    421  OE2 GLU    28     118.138  98.408  74.163  1.00  0.00            
ATOM    422  C   GLU    28     120.410  98.835  71.070  1.00  0.00            
ATOM    423  O   GLU    28     120.093  99.936  71.491  1.00  0.00            
ATOM    424  N   ALA    29     121.495  98.554  70.201  1.00  0.00            
ATOM    425  H   ALA    29     121.648  97.592  69.934  1.00  0.00            
ATOM    426  CA  ALA    29     122.410  99.548  69.653  1.00  0.00            
ATOM    427  HA  ALA    29     122.941 100.054  70.460  1.00  0.00            
ATOM    428  CB  ALA    29     123.434  98.811  68.767  1.00  0.00            
ATOM    429  HB1 ALA    29     122.905  98.439  67.889  1.00  0.00            
ATOM    430  HB2 ALA    29     124.213  99.480  68.399  1.00  0.00            
ATOM    431  HB3 ALA    29     123.929  98.082  69.407  1.00  0.00            
ATOM    432  C   ALA    29     121.834 100.734  68.827  1.00  0.00            
ATOM    433  O   ALA    29     122.547 101.686  68.574  1.00  0.00            
ATOM    434  N   ALA    30     120.557 100.724  68.451  1.00  0.00            
ATOM    435  H   ALA    30     120.032  99.876  68.612  1.00  0.00            
ATOM    436  CA  ALA    30     119.766 101.808  67.788  1.00  0.00            
ATOM    437  HA  ALA    30     120.378 102.083  66.929  1.00  0.00            
ATOM    438  CB  ALA    30     118.437 101.205  67.299  1.00  0.00            
ATOM    439  HB1 ALA    30     117.902 100.880  68.192  1.00  0.00            
ATOM    440  HB2 ALA    30     117.810 101.972  66.844  1.00  0.00            
ATOM    441  HB3 ALA    30     118.538 100.333  66.653  1.00  0.00            
ATOM    442  C   ALA    30     119.659 103.087  68.649  1.00  0.00            
ATOM    443  O   ALA    30     119.122 102.974  69.720  1.00  0.00            
ATOM    444  N   GLY    31     120.092 104.248  68.110  1.00  0.00            
ATOM    445  H   GLY    31     120.490 104.295  67.183  1.00  0.00            
ATOM    446  CA  GLY    31     119.949 105.493  68.983  1.00  0.00            
ATOM    447  HA1 GLY    31     120.583 105.316  69.852  1.00  0.00            
ATOM    448  HA2 GLY    31     118.918 105.659  69.292  1.00  0.00            
ATOM    449  C   GLY    31     120.316 106.846  68.240  1.00  0.00            
ATOM    450  O   GLY    31     120.578 106.798  67.063  1.00  0.00            
ATOM    451  N   LYS    32     120.327 107.954  68.876  1.00  0.00            
ATOM    452  H   LYS    32     120.160 107.950  69.872  1.00  0.00            
ATOM    453  CA  LYS    32     120.575 109.261  68.398  1.00  0.00            
ATOM    454  HA  LYS    32     119.781 109.492  67.687  1.00  0.00            
ATOM    455  CB  LYS    32     120.385 110.276  69.535  1.00  0.00            
ATOM    456  HB1 LYS    32     121.208 110.296  70.249  1.00  0.00            
ATOM    457  HB2 LYS    32     119.427 110.073  70.013  1.00  0.00            
ATOM    458  CG  LYS    32     120.182 111.755  69.023  1.00  0.00            
ATOM    459  HG1 LYS    32     119.269 111.741  68.428  1.00  0.00            
ATOM    460  HG2 LYS    32     121.071 112.139  68.522  1.00  0.00            
ATOM    461  CD  LYS    32     119.800 112.673  70.176  1.00  0.00            
ATOM    462  HD1 LYS    32     120.554 112.882  70.935  1.00  0.00            
ATOM    463  HD2 LYS    32     118.857 112.350  70.618  1.00  0.00            
ATOM    464  CE  LYS    32     119.469 114.046  69.469  1.00  0.00            
ATOM    465  HE1 LYS    32     118.826 114.011  68.589  1.00  0.00            
ATOM    466  HE2 LYS    32     120.395 114.463  69.073  1.00  0.00            
ATOM    467  NZ  LYS    32     118.881 114.999  70.410  1.00  0.00            
ATOM    468  HZ1 LYS    32     118.630 115.907  70.048  1.00  0.00            
ATOM    469  HZ2 LYS    32     118.011 114.592  70.721  1.00  0.00            
ATOM    470  HZ3 LYS    32     119.426 115.121  71.252  1.00  0.00            
ATOM    471  C   LYS    32     121.949 109.511  67.722  1.00  0.00            
ATOM    472  O   LYS    32     122.983 109.118  68.288  1.00  0.00            
ATOM    473  N   THR    33     121.985 110.221  66.583  1.00  0.00            
ATOM    474  H   THR    33     121.112 110.564  66.208  1.00  0.00            
ATOM    475  CA  THR    33     123.212 110.781  65.995  1.00  0.00            
ATOM    476  HA  THR    33     122.896 111.019  64.980  1.00  0.00            
ATOM    477  CB  THR    33     123.786 112.047  66.655  1.00  0.00            
ATOM    478  HB  THR    33     124.262 111.712  67.577  1.00  0.00            
ATOM    479  CG2 THR    33     124.833 112.735  65.828  1.00  0.00            
ATOM    480 HG21 THR    33     125.678 112.099  65.564  1.00  0.00            
ATOM    481 HG22 THR    33     124.298 113.112  64.956  1.00  0.00            
ATOM    482 HG23 THR    33     125.130 113.670  66.302  1.00  0.00            
ATOM    483  OG1 THR    33     122.794 113.020  66.943  1.00  0.00            
ATOM    484  HG1 THR    33     122.620 112.859  67.873  1.00  0.00            
ATOM    485  C   THR    33     124.399 109.766  65.868  1.00  0.00            
ATOM    486  O   THR    33     125.457 109.853  66.503  1.00  0.00            
ATOM    487  N   LYS    34     124.167 108.627  65.193  1.00  0.00            
ATOM    488  H   LYS    34     123.196 108.484  64.954  1.00  0.00            
ATOM    489  CA  LYS    34     125.131 107.554  64.920  1.00  0.00            
ATOM    490  HA  LYS    34     126.118 108.005  64.828  1.00  0.00            
ATOM    491  CB  LYS    34     125.191 106.594  66.124  1.00  0.00            
ATOM    492  HB1 LYS    34     125.463 107.191  66.995  1.00  0.00            
ATOM    493  HB2 LYS    34     125.945 105.840  65.901  1.00  0.00            
ATOM    494  CG  LYS    34     123.853 105.853  66.499  1.00  0.00            
ATOM    495  HG1 LYS    34     123.630 105.144  65.702  1.00  0.00            
ATOM    496  HG2 LYS    34     123.103 106.633  66.630  1.00  0.00            
ATOM    497  CD  LYS    34     124.077 105.068  67.828  1.00  0.00            
ATOM    498  HD1 LYS    34     123.116 104.682  68.168  1.00  0.00            
ATOM    499  HD2 LYS    34     124.492 105.718  68.598  1.00  0.00            
ATOM    500  CE  LYS    34     125.078 103.917  67.728  1.00  0.00            
ATOM    501  HE1 LYS    34     125.893 104.035  67.014  1.00  0.00            
ATOM    502  HE2 LYS    34     124.642 102.959  67.447  1.00  0.00            
ATOM    503  NZ  LYS    34     125.693 103.640  68.957  1.00  0.00            
ATOM    504  HZ1 LYS    34     126.269 104.388  69.315  1.00  0.00            
ATOM    505  HZ2 LYS    34     125.050 103.226  69.617  1.00  0.00            
ATOM    506  HZ3 LYS    34     126.362 102.894  68.833  1.00  0.00            
ATOM    507  C   LYS    34     124.807 106.714  63.602  1.00  0.00            
ATOM    508  O   LYS    34     123.679 106.804  63.090  1.00  0.00            
ATOM    509  N   GLU    35     125.720 105.960  63.063  1.00  0.00            
ATOM    510  H   GLU    35     126.588 105.891  63.576  1.00  0.00            
ATOM    511  CA  GLU    35     125.443 105.097  61.961  1.00  0.00            
ATOM    512  HA  GLU    35     124.400 105.235  61.676  1.00  0.00            
ATOM    513  CB  GLU    35     126.322 105.459  60.723  1.00  0.00            
ATOM    514  HB1 GLU    35     127.384 105.376  60.954  1.00  0.00            
ATOM    515  HB2 GLU    35     126.026 106.467  60.432  1.00  0.00            
ATOM    516  CG  GLU    35     125.948 104.452  59.611  1.00  0.00            
ATOM    517  HG1 GLU    35     124.882 104.244  59.515  1.00  0.00            
ATOM    518  HG2 GLU    35     126.337 103.471  59.881  1.00  0.00            
ATOM    519  CD  GLU    35     126.474 104.885  58.212  1.00  0.00            
ATOM    520  OE1 GLU    35     125.680 104.851  57.264  1.00  0.00            
ATOM    521  OE2 GLU    35     127.563 105.470  58.015  1.00  0.00            
ATOM    522  C   GLU    35     125.635 103.688  62.447  1.00  0.00            
ATOM    523  O   GLU    35     126.782 103.221  62.569  1.00  0.00            
ATOM    524  N   GLY    36     124.568 102.896  62.619  1.00  0.00            
ATOM    525  H   GLY    36     123.628 103.178  62.379  1.00  0.00            
ATOM    526  CA  GLY    36     124.587 101.558  63.048  1.00  0.00            
ATOM    527  HA1 GLY    36     123.637 101.237  63.477  1.00  0.00            
ATOM    528  HA2 GLY    36     125.255 101.506  63.907  1.00  0.00            
ATOM    529  C   GLY    36     124.849 100.438  62.030  1.00  0.00            
ATOM    530  O   GLY    36     124.124  99.446  62.118  1.00  0.00            
ATOM    531  N   VAL    37     125.930 100.464  61.273  1.00  0.00            
ATOM    532  H   VAL    37     126.409 101.346  61.388  1.00  0.00            
ATOM    533  CA  VAL    37     126.311  99.593  60.118  1.00  0.00            
ATOM    534  HA  VAL    37     125.815 100.035  59.255  1.00  0.00            
ATOM    535  CB  VAL    37     127.772  99.856  59.673  1.00  0.00            
ATOM    536  HB  VAL    37     127.918  99.321  58.734  1.00  0.00            
ATOM    537  CG1 VAL    37     128.062 101.327  59.436  1.00  0.00            
ATOM    538 HG11 VAL    37     128.947 101.235  58.806  1.00  0.00            
ATOM    539 HG12 VAL    37     127.252 101.887  58.969  1.00  0.00            
ATOM    540 HG13 VAL    37     128.479 101.887  60.273  1.00  0.00            
ATOM    541  CG2 VAL    37     128.848  99.335  60.700  1.00  0.00            
ATOM    542 HG21 VAL    37     128.658  99.823  61.655  1.00  0.00            
ATOM    543 HG22 VAL    37     128.787  98.251  60.794  1.00  0.00            
ATOM    544 HG23 VAL    37     129.836  99.597  60.321  1.00  0.00            
ATOM    545  C   VAL    37     125.903  98.153  60.263  1.00  0.00            
ATOM    546  O   VAL    37     125.350  97.557  59.314  1.00  0.00            
ATOM    547  N   LEU    38     126.226  97.509  61.409  1.00  0.00            
ATOM    548  H   LEU    38     126.626  98.092  62.130  1.00  0.00            
ATOM    549  CA  LEU    38     126.091  96.037  61.626  1.00  0.00            
ATOM    550  HA  LEU    38     126.279  95.514  60.688  1.00  0.00            
ATOM    551  CB  LEU    38     127.025  95.563  62.773  1.00  0.00            
ATOM    552  HB1 LEU    38     126.852  94.490  62.853  1.00  0.00            
ATOM    553  HB2 LEU    38     126.676  96.066  63.675  1.00  0.00            
ATOM    554  CG  LEU    38     128.593  95.729  62.592  1.00  0.00            
ATOM    555  HG  LEU    38     128.897  96.775  62.561  1.00  0.00            
ATOM    556  CD1 LEU    38     129.380  95.033  63.688  1.00  0.00            
ATOM    557 HD11 LEU    38     130.454  94.985  63.510  1.00  0.00            
ATOM    558 HD12 LEU    38     129.153  95.691  64.526  1.00  0.00            
ATOM    559 HD13 LEU    38     129.043  94.012  63.869  1.00  0.00            
ATOM    560  CD2 LEU    38     129.030  95.146  61.255  1.00  0.00            
ATOM    561 HD21 LEU    38     130.119  95.194  61.259  1.00  0.00            
ATOM    562 HD22 LEU    38     128.698  94.121  61.093  1.00  0.00            
ATOM    563 HD23 LEU    38     128.753  95.857  60.477  1.00  0.00            
ATOM    564  C   LEU    38     124.629  95.639  61.873  1.00  0.00            
ATOM    565  O   LEU    38     124.142  94.647  61.309  1.00  0.00            
ATOM    566  N   TYR    39     123.846  96.437  62.587  1.00  0.00            
ATOM    567  H   TYR    39     124.319  97.266  62.917  1.00  0.00            
ATOM    568  CA  TYR    39     122.429  96.251  62.874  1.00  0.00            
ATOM    569  HA  TYR    39     122.158  95.203  62.750  1.00  0.00            
ATOM    570  CB  TYR    39     122.091  96.628  64.306  1.00  0.00            
ATOM    571  HB1 TYR    39     122.633  95.884  64.889  1.00  0.00            
ATOM    572  HB2 TYR    39     121.039  96.393  64.466  1.00  0.00            
ATOM    573  CG  TYR    39     122.349  98.059  64.690  1.00  0.00            
ATOM    574  CD1 TYR    39     121.351  99.097  64.425  1.00  0.00            
ATOM    575  HD1 TYR    39     120.411  98.857  63.949  1.00  0.00            
ATOM    576  CE1 TYR    39     121.593 100.494  64.633  1.00  0.00            
ATOM    577  HE1 TYR    39     120.858 101.246  64.388  1.00  0.00            
ATOM    578  CZ  TYR    39     122.726 100.867  65.385  1.00  0.00            
ATOM    579  OH  TYR    39     122.975 102.172  65.740  1.00  0.00            
ATOM    580  HH  TYR    39     122.167 102.643  65.525  1.00  0.00            
ATOM    581  CE2 TYR    39     123.692  99.890  65.646  1.00  0.00            
ATOM    582  HE2 TYR    39     124.591 100.223  66.144  1.00  0.00            
ATOM    583  CD2 TYR    39     123.574  98.550  65.310  1.00  0.00            
ATOM    584  HD2 TYR    39     124.351  97.833  65.531  1.00  0.00            
ATOM    585  C   TYR    39     121.442  96.873  61.817  1.00  0.00            
ATOM    586  O   TYR    39     120.325  96.387  61.671  1.00  0.00            
ATOM    587  N   VAL    40     121.922  97.870  61.116  1.00  0.00            
ATOM    588  H   VAL    40     122.657  98.427  61.528  1.00  0.00            
ATOM    589  CA  VAL    40     121.216  98.360  59.882  1.00  0.00            
ATOM    590  HA  VAL    40     120.133  98.330  60.001  1.00  0.00            
ATOM    591  CB  VAL    40     121.644  99.861  59.615  1.00  0.00            
ATOM    592  HB  VAL    40     122.729  99.960  59.600  1.00  0.00            
ATOM    593  CG1 VAL    40     121.097 100.424  58.244  1.00  0.00            
ATOM    594 HG11 VAL    40     121.436 101.460  58.207  1.00  0.00            
ATOM    595 HG12 VAL    40     121.568  99.949  57.383  1.00  0.00            
ATOM    596 HG13 VAL    40     120.012 100.322  58.231  1.00  0.00            
ATOM    597  CG2 VAL    40     121.240 100.829  60.783  1.00  0.00            
ATOM    598 HG21 VAL    40     121.660 101.831  60.699  1.00  0.00            
ATOM    599 HG22 VAL    40     120.152 100.884  60.777  1.00  0.00            
ATOM    600 HG23 VAL    40     121.449 100.403  61.764  1.00  0.00            
ATOM    601  C   VAL    40     121.375  97.464  58.694  1.00  0.00            
ATOM    602  O   VAL    40     120.442  97.295  57.919  1.00  0.00            
ATOM    603  N   GLY    41     122.547  96.917  58.451  1.00  0.00            
ATOM    604  H   GLY    41     123.298  96.995  59.122  1.00  0.00            
ATOM    605  CA  GLY    41     122.879  96.364  57.091  1.00  0.00            
ATOM    606  HA1 GLY    41     121.951  96.125  56.570  1.00  0.00            
ATOM    607  HA2 GLY    41     123.406  95.420  57.222  1.00  0.00            
ATOM    608  C   GLY    41     123.811  97.236  56.237  1.00  0.00            
ATOM    609  O   GLY    41     123.721  98.453  56.362  1.00  0.00            
ATOM    610  N   SER    42     124.667  96.629  55.372  1.00  0.00            
ATOM    611  H   SER    42     124.591  95.639  55.187  1.00  0.00            
ATOM    612  CA  SER    42     125.532  97.358  54.402  1.00  0.00            
ATOM    613  HA  SER    42     125.086  98.334  54.209  1.00  0.00            
ATOM    614  CB  SER    42     126.872  97.726  55.084  1.00  0.00            
ATOM    615  HB1 SER    42     126.637  98.303  55.978  1.00  0.00            
ATOM    616  HB2 SER    42     127.401  98.411  54.421  1.00  0.00            
ATOM    617  OG  SER    42     127.629  96.586  55.359  1.00  0.00            
ATOM    618  HG  SER    42     127.312  96.352  56.235  1.00  0.00            
ATOM    619  C   SER    42     125.721  96.508  53.077  1.00  0.00            
ATOM    620  O   SER    42     125.533  95.305  53.228  1.00  0.00            
ATOM    621  N   LYS    43     125.929  97.110  51.929  1.00  0.00            
ATOM    622  H   LYS    43     126.016  98.115  51.891  1.00  0.00            
ATOM    623  CA  LYS    43     126.058  96.488  50.684  1.00  0.00            
ATOM    624  HA  LYS    43     125.422  95.605  50.632  1.00  0.00            
ATOM    625  CB  LYS    43     125.500  97.498  49.631  1.00  0.00            
ATOM    626  HB1 LYS    43     124.525  97.716  50.067  1.00  0.00            
ATOM    627  HB2 LYS    43     125.502  97.013  48.655  1.00  0.00            
ATOM    628  CG  LYS    43     126.168  98.888  49.436  1.00  0.00            
ATOM    629  HG1 LYS    43     127.146  98.775  48.967  1.00  0.00            
ATOM    630  HG2 LYS    43     126.356  99.329  50.414  1.00  0.00            
ATOM    631  CD  LYS    43     125.329  99.800  48.513  1.00  0.00            
ATOM    632  HD1 LYS    43     125.695 100.826  48.469  1.00  0.00            
ATOM    633  HD2 LYS    43     124.260  99.745  48.721  1.00  0.00            
ATOM    634  CE  LYS    43     125.615  99.402  47.052  1.00  0.00            
ATOM    635  HE1 LYS    43     125.552  98.321  46.929  1.00  0.00            
ATOM    636  HE2 LYS    43     126.567  99.813  46.718  1.00  0.00            
ATOM    637  NZ  LYS    43     124.536  99.953  46.248  1.00  0.00            
ATOM    638  HZ1 LYS    43     124.535 100.959  46.168  1.00  0.00            
ATOM    639  HZ2 LYS    43     124.591  99.559  45.319  1.00  0.00            
ATOM    640  HZ3 LYS    43     123.649  99.652  46.625  1.00  0.00            
ATOM    641  C   LYS    43     127.452  95.978  50.365  1.00  0.00            
ATOM    642  O   LYS    43     128.445  96.717  50.426  1.00  0.00            
ATOM    643  N   THR    44     127.509  94.735  49.865  1.00  0.00            
ATOM    644  H   THR    44     126.604  94.342  49.646  1.00  0.00            
ATOM    645  CA  THR    44     128.752  94.017  49.742  1.00  0.00            
ATOM    646  HA  THR    44     129.375  94.298  50.591  1.00  0.00            
ATOM    647  CB  THR    44     128.558  92.520  49.897  1.00  0.00            
ATOM    648  HB  THR    44     129.567  92.112  49.959  1.00  0.00            
ATOM    649  CG2 THR    44     127.764  92.272  51.158  1.00  0.00            
ATOM    650 HG21 THR    44     127.778  91.208  51.395  1.00  0.00            
ATOM    651 HG22 THR    44     128.307  92.832  51.920  1.00  0.00            
ATOM    652 HG23 THR    44     126.705  92.487  51.011  1.00  0.00            
ATOM    653  OG1 THR    44     127.908  91.897  48.823  1.00  0.00            
ATOM    654  HG1 THR    44     126.953  91.979  48.878  1.00  0.00            
ATOM    655  C   THR    44     129.678  94.376  48.596  1.00  0.00            
ATOM    656  O   THR    44     129.257  94.542  47.457  1.00  0.00            
ATOM    657  N   LYS    45     130.989  94.508  48.903  1.00  0.00            
ATOM    658  H   LYS    45     131.208  94.264  49.859  1.00  0.00            
ATOM    659  CA  LYS    45     132.031  94.442  47.816  1.00  0.00            
ATOM    660  HA  LYS    45     131.708  95.179  47.081  1.00  0.00            
ATOM    661  CB  LYS    45     133.344  94.936  48.369  1.00  0.00            
ATOM    662  HB1 LYS    45     133.158  95.928  48.783  1.00  0.00            
ATOM    663  HB2 LYS    45     134.135  95.038  47.627  1.00  0.00            
ATOM    664  CG  LYS    45     134.005  94.093  49.448  1.00  0.00            
ATOM    665  HG1 LYS    45     134.454  93.150  49.135  1.00  0.00            
ATOM    666  HG2 LYS    45     133.284  93.820  50.219  1.00  0.00            
ATOM    667  CD  LYS    45     135.221  94.807  50.006  1.00  0.00            
ATOM    668  HD1 LYS    45     135.200  95.895  50.063  1.00  0.00            
ATOM    669  HD2 LYS    45     136.067  94.444  49.423  1.00  0.00            
ATOM    670  CE  LYS    45     135.528  94.317  51.473  1.00  0.00            
ATOM    671  HE1 LYS    45     136.584  94.051  51.436  1.00  0.00            
ATOM    672  HE2 LYS    45     134.826  93.580  51.864  1.00  0.00            
ATOM    673  NZ  LYS    45     135.486  95.432  52.381  1.00  0.00            
ATOM    674  HZ1 LYS    45     135.613  95.110  53.330  1.00  0.00            
ATOM    675  HZ2 LYS    45     136.272  96.060  52.287  1.00  0.00            
ATOM    676  HZ3 LYS    45     134.605  95.920  52.310  1.00  0.00            
ATOM    677  C   LYS    45     132.192  93.090  47.069  1.00  0.00            
ATOM    678  O   LYS    45     131.591  92.105  47.498  1.00  0.00            
ATOM    679  N   GLU    46     133.138  93.003  46.108  1.00  0.00            
ATOM    680  H   GLU    46     133.407  93.858  45.642  1.00  0.00            
ATOM    681  CA  GLU    46     133.629  91.729  45.492  1.00  0.00            
ATOM    682  HA  GLU    46     132.751  91.110  45.311  1.00  0.00            
ATOM    683  CB  GLU    46     134.294  92.060  44.155  1.00  0.00            
ATOM    684  HB1 GLU    46     135.060  92.828  44.266  1.00  0.00            
ATOM    685  HB2 GLU    46     133.585  92.547  43.486  1.00  0.00            
ATOM    686  CG  GLU    46     134.790  90.941  43.277  1.00  0.00            
ATOM    687  HG1 GLU    46     133.944  90.380  42.879  1.00  0.00            
ATOM    688  HG2 GLU    46     135.315  90.248  43.935  1.00  0.00            
ATOM    689  CD  GLU    46     135.671  91.361  42.116  1.00  0.00            
ATOM    690  OE1 GLU    46     136.148  90.499  41.338  1.00  0.00            
ATOM    691  OE2 GLU    46     135.835  92.605  41.972  1.00  0.00            
ATOM    692  C   GLU    46     134.342  90.879  46.422  1.00  0.00            
ATOM    693  O   GLU    46     135.267  91.190  47.161  1.00  0.00            
ATOM    694  N   GLY    47     134.037  89.587  46.294  1.00  0.00            
ATOM    695  H   GLY    47     133.348  89.266  45.629  1.00  0.00            
ATOM    696  CA  GLY    47     134.822  88.464  46.859  1.00  0.00            
ATOM    697  HA1 GLY    47     135.861  88.771  46.742  1.00  0.00            
ATOM    698  HA2 GLY    47     134.612  87.562  46.283  1.00  0.00            
ATOM    699  C   GLY    47     134.547  88.154  48.298  1.00  0.00            
ATOM    700  O   GLY    47     135.527  87.832  48.927  1.00  0.00            
ATOM    701  N   VAL    48     133.326  88.235  48.837  1.00  0.00            
ATOM    702  H   VAL    48     132.494  88.328  48.272  1.00  0.00            
ATOM    703  CA  VAL    48     133.078  88.040  50.320  1.00  0.00            
ATOM    704  HA  VAL    48     133.993  87.500  50.561  1.00  0.00            
ATOM    705  CB  VAL    48     133.101  89.424  51.113  1.00  0.00            
ATOM    706  HB  VAL    48     133.149  89.209  52.181  1.00  0.00            
ATOM    707  CG1 VAL    48     134.453  90.181  50.892  1.00  0.00            
ATOM    708 HG11 VAL    48     134.607  90.831  51.753  1.00  0.00            
ATOM    709 HG12 VAL    48     135.173  89.363  50.875  1.00  0.00            
ATOM    710 HG13 VAL    48     134.463  90.792  49.990  1.00  0.00            
ATOM    711  CG2 VAL    48     131.910  90.358  50.819  1.00  0.00            
ATOM    712 HG21 VAL    48     132.139  90.962  49.942  1.00  0.00            
ATOM    713 HG22 VAL    48     130.977  89.817  50.661  1.00  0.00            
ATOM    714 HG23 VAL    48     131.678  91.004  51.666  1.00  0.00            
ATOM    715  C   VAL    48     131.926  87.146  50.796  1.00  0.00            
ATOM    716  O   VAL    48     132.106  86.531  51.829  1.00  0.00            
ATOM    717  N   VAL    49     130.877  87.091  49.990  1.00  0.00            
ATOM    718  H   VAL    49     130.880  87.544  49.088  1.00  0.00            
ATOM    719  CA  VAL    49     129.632  86.386  50.357  1.00  0.00            
ATOM    720  HA  VAL    49     129.826  85.717  51.195  1.00  0.00            
ATOM    721  CB  VAL    49     128.524  87.324  50.781  1.00  0.00            
ATOM    722  HB  VAL    49     127.678  86.640  50.716  1.00  0.00            
ATOM    723  CG1 VAL    49     128.900  87.872  52.168  1.00  0.00            
ATOM    724 HG11 VAL    49     129.554  88.742  52.104  1.00  0.00            
ATOM    725 HG12 VAL    49     127.983  88.086  52.716  1.00  0.00            
ATOM    726 HG13 VAL    49     129.444  87.128  52.750  1.00  0.00            
ATOM    727  CG2 VAL    49     128.201  88.444  49.835  1.00  0.00            
ATOM    728 HG21 VAL    49     128.992  89.182  49.695  1.00  0.00            
ATOM    729 HG22 VAL    49     127.959  87.991  48.874  1.00  0.00            
ATOM    730 HG23 VAL    49     127.370  89.051  50.193  1.00  0.00            
ATOM    731  C   VAL    49     129.219  85.281  49.328  1.00  0.00            
ATOM    732  O   VAL    49     129.145  85.522  48.135  1.00  0.00            
ATOM    733  N   HIE    50     129.257  84.101  49.833  1.00  0.00            
ATOM    734  H   HIE    50     129.359  84.105  50.838  1.00  0.00            
ATOM    735  CA  HIE    50     129.123  82.811  49.206  1.00  0.00            
ATOM    736  HA  HIE    50     128.341  83.069  48.492  1.00  0.00            
ATOM    737  CB  HIE    50     130.461  82.494  48.501  1.00  0.00            
ATOM    738  HB1 HIE    50     130.643  83.227  47.715  1.00  0.00            
ATOM    739  HB2 HIE    50     130.451  81.478  48.105  1.00  0.00            
ATOM    740  CG  HIE    50     131.607  82.502  49.508  1.00  0.00            
ATOM    741  ND1 HIE    50     131.863  81.638  50.519  1.00  0.00            
ATOM    742  CE1 HIE    50     132.982  82.047  51.108  1.00  0.00            
ATOM    743  HE1 HIE    50     133.344  81.583  52.014  1.00  0.00            
ATOM    744  NE2 HIE    50     133.545  83.052  50.438  1.00  0.00            
ATOM    745  HE2 HIE    50     134.336  83.590  50.763  1.00  0.00            
ATOM    746  CD2 HIE    50     132.635  83.394  49.477  1.00  0.00            
ATOM    747  HD2 HIE    50     132.679  84.286  48.870  1.00  0.00            
ATOM    748  C   HIE    50     128.666  81.652  50.084  1.00  0.00            
ATOM    749  O   HIE    50     128.195  80.669  49.503  1.00  0.00            
ATOM    750  N   GLY    51     128.739  81.749  51.406  1.00  0.00            
ATOM    751  H   GLY    51     129.257  82.523  51.797  1.00  0.00            
ATOM    752  CA  GLY    51     128.256  80.750  52.426  1.00  0.00            
ATOM    753  HA1 GLY    51     127.341  80.339  52.000  1.00  0.00            
ATOM    754  HA2 GLY    51     128.020  81.176  53.401  1.00  0.00            
ATOM    755  C   GLY    51     129.234  79.580  52.707  1.00  0.00            
ATOM    756  O   GLY    51     128.987  78.929  53.728  1.00  0.00            
ATOM    757  N   VAL    52     130.230  79.249  51.837  1.00  0.00            
ATOM    758  H   VAL    52     130.398  79.881  51.067  1.00  0.00            
ATOM    759  CA  VAL    52     131.193  78.156  51.989  1.00  0.00            
ATOM    760  HA  VAL    52     130.650  77.217  51.875  1.00  0.00            
ATOM    761  CB  VAL    52     132.315  78.098  50.842  1.00  0.00            
ATOM    762  HB  VAL    52     133.007  78.940  50.845  1.00  0.00            
ATOM    763  CG1 VAL    52     133.180  76.880  50.990  1.00  0.00            
ATOM    764 HG11 VAL    52     133.885  76.903  51.820  1.00  0.00            
ATOM    765 HG12 VAL    52     132.550  76.032  51.255  1.00  0.00            
ATOM    766 HG13 VAL    52     133.717  76.736  50.052  1.00  0.00            
ATOM    767  CG2 VAL    52     131.684  77.978  49.441  1.00  0.00            
ATOM    768 HG21 VAL    52     131.093  77.084  49.241  1.00  0.00            
ATOM    769 HG22 VAL    52     131.087  78.877  49.291  1.00  0.00            
ATOM    770 HG23 VAL    52     132.410  77.991  48.628  1.00  0.00            
ATOM    771  C   VAL    52     131.799  78.030  53.446  1.00  0.00            
ATOM    772  O   VAL    52     132.047  76.981  54.083  1.00  0.00            
ATOM    773  N   ALA    53     132.060  79.196  54.084  1.00  0.00            
ATOM    774  H   ALA    53     131.857  80.046  53.577  1.00  0.00            
ATOM    775  CA  ALA    53     132.558  79.430  55.475  1.00  0.00            
ATOM    776  HA  ALA    53     133.228  78.625  55.778  1.00  0.00            
ATOM    777  CB  ALA    53     133.351  80.780  55.492  1.00  0.00            
ATOM    778  HB1 ALA    53     134.121  80.722  54.723  1.00  0.00            
ATOM    779  HB2 ALA    53     132.589  81.537  55.307  1.00  0.00            
ATOM    780  HB3 ALA    53     133.827  81.066  56.430  1.00  0.00            
ATOM    781  C   ALA    53     131.411  79.438  56.521  1.00  0.00            
ATOM    782  O   ALA    53     131.525  78.726  57.497  1.00  0.00            
ATOM    783  N   THR    54     130.308  80.126  56.303  1.00  0.00            
ATOM    784  H   THR    54     130.274  80.788  55.541  1.00  0.00            
ATOM    785  CA  THR    54     129.059  79.975  57.056  1.00  0.00            
ATOM    786  HA  THR    54     129.171  80.179  58.121  1.00  0.00            
ATOM    787  CB  THR    54     127.958  80.909  56.525  1.00  0.00            
ATOM    788  HB  THR    54     127.576  80.482  55.598  1.00  0.00            
ATOM    789  CG2 THR    54     126.810  81.248  57.443  1.00  0.00            
ATOM    790 HG21 THR    54     126.136  80.433  57.704  1.00  0.00            
ATOM    791 HG22 THR    54     127.244  81.650  58.359  1.00  0.00            
ATOM    792 HG23 THR    54     126.099  81.934  56.982  1.00  0.00            
ATOM    793  OG1 THR    54     128.499  82.257  56.188  1.00  0.00            
ATOM    794  HG1 THR    54     127.820  82.716  55.689  1.00  0.00            
ATOM    795  C   THR    54     128.538  78.573  57.284  1.00  0.00            
ATOM    796  O   THR    54     127.832  78.379  58.238  1.00  0.00            
ATOM    797  N   VAL    55     128.982  77.503  56.563  1.00  0.00            
ATOM    798  H   VAL    55     129.453  77.752  55.705  1.00  0.00            
ATOM    799  CA  VAL    55     128.785  76.080  56.923  1.00  0.00            
ATOM    800  HA  VAL    55     127.737  75.797  56.825  1.00  0.00            
ATOM    801  CB  VAL    55     129.547  75.147  55.955  1.00  0.00            
ATOM    802  HB  VAL    55     130.582  75.481  55.884  1.00  0.00            
ATOM    803  CG1 VAL    55     129.487  73.665  56.298  1.00  0.00            
ATOM    804 HG11 VAL    55     129.885  73.353  57.264  1.00  0.00            
ATOM    805 HG12 VAL    55     128.433  73.388  56.293  1.00  0.00            
ATOM    806 HG13 VAL    55     130.100  73.240  55.504  1.00  0.00            
ATOM    807  CG2 VAL    55     129.098  75.302  54.525  1.00  0.00            
ATOM    808 HG21 VAL    55     129.462  74.544  53.831  1.00  0.00            
ATOM    809 HG22 VAL    55     128.015  75.184  54.536  1.00  0.00            
ATOM    810 HG23 VAL    55     129.386  76.273  54.122  1.00  0.00            
ATOM    811  C   VAL    55     129.195  75.849  58.363  1.00  0.00            
ATOM    812  O   VAL    55     128.344  75.447  59.133  1.00  0.00            
ATOM    813  N   ALA    56     130.446  76.099  58.652  1.00  0.00            
ATOM    814  H   ALA    56     131.082  76.388  57.923  1.00  0.00            
ATOM    815  CA  ALA    56     131.019  76.007  59.983  1.00  0.00            
ATOM    816  HA  ALA    56     130.962  74.945  60.220  1.00  0.00            
ATOM    817  CB  ALA    56     132.423  76.517  59.876  1.00  0.00            
ATOM    818  HB1 ALA    56     132.392  77.565  59.578  1.00  0.00            
ATOM    819  HB2 ALA    56     132.909  76.490  60.851  1.00  0.00            
ATOM    820  HB3 ALA    56     132.931  75.858  59.172  1.00  0.00            
ATOM    821  C   ALA    56     130.216  76.767  61.086  1.00  0.00            
ATOM    822  O   ALA    56     129.870  76.148  62.078  1.00  0.00            
ATOM    823  N   GLU    57     129.870  78.067  60.862  1.00  0.00            
ATOM    824  H   GLU    57     130.217  78.548  60.044  1.00  0.00            
ATOM    825  CA  GLU    57     128.983  78.798  61.896  1.00  0.00            
ATOM    826  HA  GLU    57     129.612  78.857  62.785  1.00  0.00            
ATOM    827  CB  GLU    57     128.618  80.160  61.338  1.00  0.00            
ATOM    828  HB1 GLU    57     128.001  80.077  60.443  1.00  0.00            
ATOM    829  HB2 GLU    57     129.526  80.702  61.071  1.00  0.00            
ATOM    830  CG  GLU    57     127.878  80.993  62.410  1.00  0.00            
ATOM    831  HG1 GLU    57     128.291  80.731  63.384  1.00  0.00            
ATOM    832  HG2 GLU    57     126.819  80.762  62.520  1.00  0.00            
ATOM    833  CD  GLU    57     127.858  82.480  62.235  1.00  0.00            
ATOM    834  OE1 GLU    57     126.885  83.126  62.782  1.00  0.00            
ATOM    835  OE2 GLU    57     128.782  83.075  61.656  1.00  0.00            
ATOM    836  C   GLU    57     127.681  77.998  62.167  1.00  0.00            
ATOM    837  O   GLU    57     127.353  77.794  63.291  1.00  0.00            
ATOM    838  N   LYS    58     127.000  77.521  61.122  1.00  0.00            
ATOM    839  H   LYS    58     127.096  77.914  60.197  1.00  0.00            
ATOM    840  CA  LYS    58     125.754  76.733  61.179  1.00  0.00            
ATOM    841  HA  LYS    58     125.123  77.294  61.868  1.00  0.00            
ATOM    842  CB  LYS    58     125.281  76.561  59.699  1.00  0.00            
ATOM    843  HB1 LYS    58     124.586  75.721  59.703  1.00  0.00            
ATOM    844  HB2 LYS    58     126.149  76.380  59.064  1.00  0.00            
ATOM    845  CG  LYS    58     124.539  77.844  59.323  1.00  0.00            
ATOM    846  HG1 LYS    58     125.166  78.734  59.270  1.00  0.00            
ATOM    847  HG2 LYS    58     123.715  78.035  60.011  1.00  0.00            
ATOM    848  CD  LYS    58     124.119  77.713  57.874  1.00  0.00            
ATOM    849  HD1 LYS    58     123.399  78.513  57.701  1.00  0.00            
ATOM    850  HD2 LYS    58     123.582  76.770  57.778  1.00  0.00            
ATOM    851  CE  LYS    58     125.160  77.706  56.791  1.00  0.00            
ATOM    852  HE1 LYS    58     125.831  76.866  56.974  1.00  0.00            
ATOM    853  HE2 LYS    58     125.703  78.649  56.844  1.00  0.00            
ATOM    854  NZ  LYS    58     124.449  77.577  55.530  1.00  0.00            
ATOM    855  HZ1 LYS    58     125.082  77.475  54.750  1.00  0.00            
ATOM    856  HZ2 LYS    58     123.828  76.785  55.615  1.00  0.00            
ATOM    857  HZ3 LYS    58     123.943  78.451  55.497  1.00  0.00            
ATOM    858  C   LYS    58     125.931  75.401  61.852  1.00  0.00            
ATOM    859  O   LYS    58     125.106  74.904  62.583  1.00  0.00            
ATOM    860  N   THR    59     126.932  74.628  61.457  1.00  0.00            
ATOM    861  H   THR    59     127.538  74.967  60.724  1.00  0.00            
ATOM    862  CA  THR    59     127.246  73.275  61.970  1.00  0.00            
ATOM    863  HA  THR    59     126.326  72.692  61.919  1.00  0.00            
ATOM    864  CB  THR    59     128.451  72.677  61.201  1.00  0.00            
ATOM    865  HB  THR    59     129.327  73.319  61.297  1.00  0.00            
ATOM    866  CG2 THR    59     128.918  71.287  61.527  1.00  0.00            
ATOM    867 HG21 THR    59     129.194  71.188  62.577  1.00  0.00            
ATOM    868 HG22 THR    59     127.960  70.781  61.415  1.00  0.00            
ATOM    869 HG23 THR    59     129.633  70.802  60.863  1.00  0.00            
ATOM    870  OG1 THR    59     127.938  72.703  59.932  1.00  0.00            
ATOM    871  HG1 THR    59     128.194  73.513  59.486  1.00  0.00            
ATOM    872  C   THR    59     127.737  73.345  63.456  1.00  0.00            
ATOM    873  O   THR    59     127.358  72.476  64.246  1.00  0.00            
ATOM    874  N   LYS    60     128.467  74.385  63.891  1.00  0.00            
ATOM    875  H   LYS    60     128.709  75.152  63.280  1.00  0.00            
ATOM    876  CA  LYS    60     128.724  74.649  65.277  1.00  0.00            
ATOM    877  HA  LYS    60     129.251  73.783  65.678  1.00  0.00            
ATOM    878  CB  LYS    60     129.768  75.732  65.378  1.00  0.00            
ATOM    879  HB1 LYS    60     129.982  75.847  66.440  1.00  0.00            
ATOM    880  HB2 LYS    60     129.378  76.655  64.951  1.00  0.00            
ATOM    881  CG  LYS    60     131.154  75.391  64.751  1.00  0.00            
ATOM    882  HG1 LYS    60     131.024  74.942  63.766  1.00  0.00            
ATOM    883  HG2 LYS    60     131.579  74.615  65.388  1.00  0.00            
ATOM    884  CD  LYS    60     132.080  76.577  64.580  1.00  0.00            
ATOM    885  HD1 LYS    60     131.645  77.156  63.766  1.00  0.00            
ATOM    886  HD2 LYS    60     133.015  76.177  64.188  1.00  0.00            
ATOM    887  CE  LYS    60     132.428  77.563  65.664  1.00  0.00            
ATOM    888  HE1 LYS    60     131.513  77.903  66.149  1.00  0.00            
ATOM    889  HE2 LYS    60     133.044  78.367  65.260  1.00  0.00            
ATOM    890  NZ  LYS    60     133.166  76.835  66.680  1.00  0.00            
ATOM    891  HZ1 LYS    60     133.753  77.509  67.151  1.00  0.00            
ATOM    892  HZ2 LYS    60     132.613  76.462  67.438  1.00  0.00            
ATOM    893  HZ3 LYS    60     133.825  76.198  66.258  1.00  0.00            
ATOM    894  C   LYS    60     127.579  74.955  66.169  1.00  0.00            
ATOM    895  O   LYS    60     127.392  74.491  67.309  1.00  0.00            
ATOM    896  N   GLU    61     126.760  75.903  65.728  1.00  0.00            
ATOM    897  H   GLU    61     127.100  76.511  64.997  1.00  0.00            
ATOM    898  CA  GLU    61     125.577  76.427  66.531  1.00  0.00            
ATOM    899  HA  GLU    61     125.875  76.256  67.565  1.00  0.00            
ATOM    900  CB  GLU    61     125.483  77.950  66.514  1.00  0.00            
ATOM    901  HB1 GLU    61     124.506  78.296  66.850  1.00  0.00            
ATOM    902  HB2 GLU    61     125.570  78.353  65.505  1.00  0.00            
ATOM    903  CG  GLU    61     126.570  78.596  67.457  1.00  0.00            
ATOM    904  HG1 GLU    61     127.539  78.271  67.077  1.00  0.00            
ATOM    905  HG2 GLU    61     126.384  78.090  68.404  1.00  0.00            
ATOM    906  CD  GLU    61     126.538  80.097  67.762  1.00  0.00            
ATOM    907  OE1 GLU    61     125.515  80.690  68.189  1.00  0.00            
ATOM    908  OE2 GLU    61     127.645  80.653  67.662  1.00  0.00            
ATOM    909  C   GLU    61     124.309  75.594  66.239  1.00  0.00            
ATOM    910  O   GLU    61     123.211  76.053  66.495  1.00  0.00            
ATOM    911  N   GLN    62     124.476  74.317  65.831  1.00  0.00            
ATOM    912  H   GLN    62     125.412  74.124  65.504  1.00  0.00            
ATOM    913  CA  GLN    62     123.442  73.212  65.765  1.00  0.00            
ATOM    914  HA  GLN    62     124.076  72.420  65.367  1.00  0.00            
ATOM    915  CB  GLN    62     122.873  72.740  67.119  1.00  0.00            
ATOM    916  HB1 GLN    62     121.959  73.320  67.245  1.00  0.00            
ATOM    917  HB2 GLN    62     123.580  72.985  67.912  1.00  0.00            
ATOM    918  CG  GLN    62     122.707  71.226  67.141  1.00  0.00            
ATOM    919  HG1 GLN    62     123.695  70.765  67.145  1.00  0.00            
ATOM    920  HG2 GLN    62     122.116  70.835  66.312  1.00  0.00            
ATOM    921  CD  GLN    62     122.048  70.889  68.495  1.00  0.00            
ATOM    922  OE1 GLN    62     120.815  71.071  68.685  1.00  0.00            
ATOM    923  NE2 GLN    62     122.823  70.414  69.430  1.00  0.00            
ATOM    924 HE21 GLN    62     123.800  70.248  69.235  1.00  0.00            
ATOM    925 HE22 GLN    62     122.523  70.192  70.368  1.00  0.00            
ATOM    926  C   GLN    62     122.256  73.410  64.775  1.00  0.00            
ATOM    927  O   GLN    62     121.165  72.868  64.888  1.00  0.00            
ATOM    928  N   VAL    63     122.493  74.110  63.699  1.00  0.00            
ATOM    929  H   VAL    63     123.402  74.527  63.559  1.00  0.00            
ATOM    930  CA  VAL    63     121.702  74.169  62.497  1.00  0.00            
ATOM    931  HA  VAL    63     120.705  74.043  62.919  1.00  0.00            
ATOM    932  CB  VAL    63     121.724  75.515  61.800  1.00  0.00            
ATOM    933  HB  VAL    63     122.759  75.727  61.532  1.00  0.00            
ATOM    934  CG1 VAL    63     120.845  75.410  60.530  1.00  0.00            
ATOM    935 HG11 VAL    63     121.259  74.794  59.732  1.00  0.00            
ATOM    936 HG12 VAL    63     119.887  74.976  60.818  1.00  0.00            
ATOM    937 HG13 VAL    63     120.580  76.395  60.146  1.00  0.00            
ATOM    938  CG2 VAL    63     121.077  76.525  62.771  1.00  0.00            
ATOM    939 HG21 VAL    63     121.280  77.522  62.380  1.00  0.00            
ATOM    940 HG22 VAL    63     120.010  76.401  62.958  1.00  0.00            
ATOM    941 HG23 VAL    63     121.646  76.441  63.697  1.00  0.00            
ATOM    942  C   VAL    63     122.078  72.974  61.598  1.00  0.00            
ATOM    943  O   VAL    63     122.947  73.019  60.742  1.00  0.00            
ATOM    944  N   THR    64     121.247  71.944  61.640  1.00  0.00            
ATOM    945  H   THR    64     120.404  71.894  62.194  1.00  0.00            
ATOM    946  CA  THR    64     121.235  70.905  60.593  1.00  0.00            
ATOM    947  HA  THR    64     122.194  70.508  60.257  1.00  0.00            
ATOM    948  CB  THR    64     120.612  69.624  61.065  1.00  0.00            
ATOM    949  HB  THR    64     120.629  68.928  60.226  1.00  0.00            
ATOM    950  CG2 THR    64     121.436  68.984  62.165  1.00  0.00            
ATOM    951 HG21 THR    64     121.277  69.500  63.111  1.00  0.00            
ATOM    952 HG22 THR    64     121.155  67.934  62.257  1.00  0.00            
ATOM    953 HG23 THR    64     122.449  69.156  61.801  1.00  0.00            
ATOM    954  OG1 THR    64     119.332  69.817  61.560  1.00  0.00            
ATOM    955  HG1 THR    64     119.012  69.070  62.071  1.00  0.00            
ATOM    956  C   THR    64     120.515  71.342  59.383  1.00  0.00            
ATOM    957  O   THR    64     120.948  71.113  58.245  1.00  0.00            
ATOM    958  N   ASN    65     119.337  72.066  59.509  1.00  0.00            
ATOM    959  H   ASN    65     119.009  72.373  60.413  1.00  0.00            
ATOM    960  CA  ASN    65     118.593  72.594  58.372  1.00  0.00            
ATOM    961  HA  ASN    65     119.228  72.657  57.488  1.00  0.00            
ATOM    962  CB  ASN    65     117.403  71.649  58.063  1.00  0.00            
ATOM    963  HB1 ASN    65     116.619  72.184  57.526  1.00  0.00            
ATOM    964  HB2 ASN    65     116.915  71.230  58.943  1.00  0.00            
ATOM    965  CG  ASN    65     117.795  70.467  57.250  1.00  0.00            
ATOM    966  OD1 ASN    65     118.166  70.548  56.059  1.00  0.00            
ATOM    967  ND2 ASN    65     117.759  69.249  57.697  1.00  0.00            
ATOM    968 HD21 ASN    65     117.446  69.036  58.634  1.00  0.00            
ATOM    969 HD22 ASN    65     118.083  68.456  57.162  1.00  0.00            
ATOM    970  C   ASN    65     118.129  73.984  58.689  1.00  0.00            
ATOM    971  O   ASN    65     117.249  74.151  59.510  1.00  0.00            
ATOM    972  N   VAL    66     118.662  75.003  58.053  1.00  0.00            
ATOM    973  H   VAL    66     119.328  74.746  57.338  1.00  0.00            
ATOM    974  CA  VAL    66     118.273  76.412  58.167  1.00  0.00            
ATOM    975  HA  VAL    66     118.416  76.604  59.231  1.00  0.00            
ATOM    976  CB  VAL    66     119.226  77.398  57.379  1.00  0.00            
ATOM    977  HB  VAL    66     118.821  77.685  56.409  1.00  0.00            
ATOM    978  CG1 VAL    66     119.359  78.698  58.177  1.00  0.00            
ATOM    979 HG11 VAL    66     119.723  79.454  57.482  1.00  0.00            
ATOM    980 HG12 VAL    66     118.396  79.005  58.585  1.00  0.00            
ATOM    981 HG13 VAL    66     120.090  78.464  58.951  1.00  0.00            
ATOM    982  CG2 VAL    66     120.665  76.892  57.046  1.00  0.00            
ATOM    983 HG21 VAL    66     120.651  75.899  56.597  1.00  0.00            
ATOM    984 HG22 VAL    66     121.142  77.630  56.401  1.00  0.00            
ATOM    985 HG23 VAL    66     121.294  76.764  57.928  1.00  0.00            
ATOM    986  C   VAL    66     116.844  76.650  57.842  1.00  0.00            
ATOM    987  O   VAL    66     116.452  76.517  56.668  1.00  0.00            
ATOM    988  N   GLY    67     116.009  76.962  58.874  1.00  0.00            
ATOM    989  H   GLY    67     116.493  76.971  59.760  1.00  0.00            
ATOM    990  CA  GLY    67     114.611  77.418  58.787  1.00  0.00            
ATOM    991  HA1 GLY    67     114.049  77.362  59.720  1.00  0.00            
ATOM    992  HA2 GLY    67     114.022  76.911  58.023  1.00  0.00            
ATOM    993  C   GLY    67     114.590  78.857  58.367  1.00  0.00            
ATOM    994  O   GLY    67     115.612  79.508  58.225  1.00  0.00            
ATOM    995  N   GLY    68     113.378  79.369  58.103  1.00  0.00            
ATOM    996  H   GLY    68     112.606  78.730  58.234  1.00  0.00            
ATOM    997  CA  GLY    68     113.266  80.690  57.565  1.00  0.00            
ATOM    998  HA1 GLY    68     112.543  80.708  56.749  1.00  0.00            
ATOM    999  HA2 GLY    68     114.247  80.943  57.162  1.00  0.00            
ATOM   1000  C   GLY    68     112.900  81.828  58.547  1.00  0.00            
ATOM   1001  O   GLY    68     112.629  82.921  57.990  1.00  0.00            
ATOM   1002  N   ALA    69     112.778  81.595  59.870  1.00  0.00            
ATOM   1003  H   ALA    69     113.104  80.696  60.195  1.00  0.00            
ATOM   1004  CA  ALA    69     112.653  82.718  60.827  1.00  0.00            
ATOM   1005  HA  ALA    69     111.734  83.229  60.537  1.00  0.00            
ATOM   1006  CB  ALA    69     112.558  82.101  62.233  1.00  0.00            
ATOM   1007  HB1 ALA    69     112.472  82.968  62.888  1.00  0.00            
ATOM   1008  HB2 ALA    69     111.715  81.419  62.337  1.00  0.00            
ATOM   1009  HB3 ALA    69     113.436  81.549  62.568  1.00  0.00            
ATOM   1010  C   ALA    69     113.788  83.726  60.842  1.00  0.00            
ATOM   1011  O   ALA    69     114.928  83.284  60.721  1.00  0.00            
ATOM   1012  N   VAL    70     113.553  84.982  61.036  1.00  0.00            
ATOM   1013  H   VAL    70     112.603  85.191  61.307  1.00  0.00            
ATOM   1014  CA  VAL    70     114.536  86.072  60.853  1.00  0.00            
ATOM   1015  HA  VAL    70     115.281  85.780  60.112  1.00  0.00            
ATOM   1016  CB  VAL    70     113.868  87.323  60.263  1.00  0.00            
ATOM   1017  HB  VAL    70     114.593  88.130  60.165  1.00  0.00            
ATOM   1018  CG1 VAL    70     113.343  87.144  58.840  1.00  0.00            
ATOM   1019 HG11 VAL    70     114.049  87.106  58.010  1.00  0.00            
ATOM   1020 HG12 VAL    70     112.785  86.209  58.821  1.00  0.00            
ATOM   1021 HG13 VAL    70     112.679  87.957  58.546  1.00  0.00            
ATOM   1022  CG2 VAL    70     112.764  87.992  61.123  1.00  0.00            
ATOM   1023 HG21 VAL    70     111.889  87.364  61.295  1.00  0.00            
ATOM   1024 HG22 VAL    70     113.179  88.077  62.127  1.00  0.00            
ATOM   1025 HG23 VAL    70     112.525  88.989  60.753  1.00  0.00            
ATOM   1026  C   VAL    70     115.224  86.290  62.220  1.00  0.00            
ATOM   1027  O   VAL    70     114.736  86.061  63.285  1.00  0.00            
ATOM   1028  N   VAL    71     116.509  86.716  62.100  1.00  0.00            
ATOM   1029  H   VAL    71     116.832  86.742  61.143  1.00  0.00            
ATOM   1030  CA  VAL    71     117.301  87.052  63.204  1.00  0.00            
ATOM   1031  HA  VAL    71     116.873  86.632  64.115  1.00  0.00            
ATOM   1032  CB  VAL    71     118.693  86.458  63.274  1.00  0.00            
ATOM   1033  HB  VAL    71     119.134  86.945  64.143  1.00  0.00            
ATOM   1034  CG1 VAL    71     118.577  84.965  63.682  1.00  0.00            
ATOM   1035 HG11 VAL    71     117.912  84.789  64.527  1.00  0.00            
ATOM   1036 HG12 VAL    71     118.309  84.362  62.814  1.00  0.00            
ATOM   1037 HG13 VAL    71     119.565  84.535  63.848  1.00  0.00            
ATOM   1038  CG2 VAL    71     119.651  86.689  62.043  1.00  0.00            
ATOM   1039 HG21 VAL    71     119.799  87.736  61.781  1.00  0.00            
ATOM   1040 HG22 VAL    71     120.580  86.286  62.447  1.00  0.00            
ATOM   1041 HG23 VAL    71     119.314  86.194  61.132  1.00  0.00            
ATOM   1042  C   VAL    71     117.330  88.598  63.482  1.00  0.00            
ATOM   1043  O   VAL    71     117.395  89.444  62.554  1.00  0.00            
ATOM   1044  N   THR    72     117.236  88.989  64.735  1.00  0.00            
ATOM   1045  H   THR    72     117.296  88.287  65.458  1.00  0.00            
ATOM   1046  CA  THR    72     117.335  90.350  65.226  1.00  0.00            
ATOM   1047  HA  THR    72     116.776  91.015  64.568  1.00  0.00            
ATOM   1048  CB  THR    72     116.833  90.528  66.673  1.00  0.00            
ATOM   1049  HB  THR    72     117.163  91.487  67.073  1.00  0.00            
ATOM   1050  CG2 THR    72     115.349  90.459  66.843  1.00  0.00            
ATOM   1051 HG21 THR    72     114.951  89.446  66.901  1.00  0.00            
ATOM   1052 HG22 THR    72     115.055  91.023  67.729  1.00  0.00            
ATOM   1053 HG23 THR    72     114.908  91.003  66.008  1.00  0.00            
ATOM   1054  OG1 THR    72     117.278  89.488  67.478  1.00  0.00            
ATOM   1055  HG1 THR    72     117.903  89.885  68.089  1.00  0.00            
ATOM   1056  C   THR    72     118.792  90.748  65.205  1.00  0.00            
ATOM   1057  O   THR    72     119.714  90.062  65.570  1.00  0.00            
ATOM   1058  N   GLY    73     119.001  92.037  64.868  1.00  0.00            
ATOM   1059  H   GLY    73     118.170  92.597  64.740  1.00  0.00            
ATOM   1060  CA  GLY    73     120.224  92.773  64.878  1.00  0.00            
ATOM   1061  HA1 GLY    73     120.925  92.255  65.532  1.00  0.00            
ATOM   1062  HA2 GLY    73     120.041  93.715  65.394  1.00  0.00            
ATOM   1063  C   GLY    73     121.048  92.924  63.620  1.00  0.00            
ATOM   1064  O   GLY    73     122.207  93.263  63.719  1.00  0.00            
ATOM   1065  N   VAL    74     120.438  92.690  62.474  1.00  0.00            
ATOM   1066  H   VAL    74     119.441  92.532  62.511  1.00  0.00            
ATOM   1067  CA  VAL    74     121.170  92.653  61.209  1.00  0.00            
ATOM   1068  HA  VAL    74     122.163  93.049  61.423  1.00  0.00            
ATOM   1069  CB  VAL    74     121.417  91.246  60.590  1.00  0.00            
ATOM   1070  HB  VAL    74     121.544  91.424  59.522  1.00  0.00            
ATOM   1071  CG1 VAL    74     122.671  90.537  61.069  1.00  0.00            
ATOM   1072 HG11 VAL    74     123.514  91.227  61.098  1.00  0.00            
ATOM   1073 HG12 VAL    74     122.622  89.944  61.982  1.00  0.00            
ATOM   1074 HG13 VAL    74     122.995  89.896  60.249  1.00  0.00            
ATOM   1075  CG2 VAL    74     120.265  90.335  60.614  1.00  0.00            
ATOM   1076 HG21 VAL    74     120.144  90.003  61.644  1.00  0.00            
ATOM   1077 HG22 VAL    74     119.398  90.762  60.109  1.00  0.00            
ATOM   1078 HG23 VAL    74     120.450  89.418  60.055  1.00  0.00            
ATOM   1079  C   VAL    74     120.560  93.543  60.091  1.00  0.00            
ATOM   1080  O   VAL    74     121.378  94.133  59.405  1.00  0.00            
ATOM   1081  N   THR    75     119.265  93.705  59.831  1.00  0.00            
ATOM   1082  H   THR    75     118.575  93.101  60.255  1.00  0.00            
ATOM   1083  CA  THR    75     118.764  94.581  58.809  1.00  0.00            
ATOM   1084  HA  THR    75     119.593  95.176  58.426  1.00  0.00            
ATOM   1085  CB  THR    75     118.199  93.757  57.631  1.00  0.00            
ATOM   1086  HB  THR    75     117.413  94.358  57.175  1.00  0.00            
ATOM   1087  CG2 THR    75     119.218  93.421  56.602  1.00  0.00            
ATOM   1088 HG21 THR    75     119.579  94.373  56.214  1.00  0.00            
ATOM   1089 HG22 THR    75     120.062  92.944  57.100  1.00  0.00            
ATOM   1090 HG23 THR    75     118.954  92.769  55.769  1.00  0.00            
ATOM   1091  OG1 THR    75     117.578  92.607  58.046  1.00  0.00            
ATOM   1092  HG1 THR    75     117.361  92.151  57.229  1.00  0.00            
ATOM   1093  C   THR    75     117.677  95.603  59.322  1.00  0.00            
ATOM   1094  O   THR    75     116.681  95.113  59.821  1.00  0.00            
ATOM   1095  N   ALA    76     117.801  96.877  59.148  1.00  0.00            
ATOM   1096  H   ALA    76     118.707  97.160  58.804  1.00  0.00            
ATOM   1097  CA  ALA    76     116.933  97.998  59.519  1.00  0.00            
ATOM   1098  HA  ALA    76     116.677  97.801  60.560  1.00  0.00            
ATOM   1099  CB  ALA    76     117.701  99.301  59.783  1.00  0.00            
ATOM   1100  HB1 ALA    76     116.962 100.040  60.096  1.00  0.00            
ATOM   1101  HB2 ALA    76     118.369  99.111  60.623  1.00  0.00            
ATOM   1102  HB3 ALA    76     118.103  99.681  58.844  1.00  0.00            
ATOM   1103  C   ALA    76     115.712  98.158  58.634  1.00  0.00            
ATOM   1104  O   ALA    76     115.441  99.153  57.963  1.00  0.00            
ATOM   1105  N   VAL    77     114.905  97.052  58.700  1.00  0.00            
ATOM   1106  H   VAL    77     115.228  96.223  59.178  1.00  0.00            
ATOM   1107  CA  VAL    77     113.534  96.926  58.175  1.00  0.00            
ATOM   1108  HA  VAL    77     113.047  97.893  58.051  1.00  0.00            
ATOM   1109  CB  VAL    77     113.375  96.194  56.835  1.00  0.00            
ATOM   1110  HB  VAL    77     112.318  95.950  56.737  1.00  0.00            
ATOM   1111  CG1 VAL    77     113.605  97.141  55.664  1.00  0.00            
ATOM   1112 HG11 VAL    77     113.253  96.572  54.804  1.00  0.00            
ATOM   1113 HG12 VAL    77     113.085  98.094  55.767  1.00  0.00            
ATOM   1114 HG13 VAL    77     114.673  97.299  55.509  1.00  0.00            
ATOM   1115  CG2 VAL    77     114.086  94.848  56.555  1.00  0.00            
ATOM   1116 HG21 VAL    77     113.585  94.459  55.669  1.00  0.00            
ATOM   1117 HG22 VAL    77     115.167  94.938  56.446  1.00  0.00            
ATOM   1118 HG23 VAL    77     113.805  94.069  57.264  1.00  0.00            
ATOM   1119  C   VAL    77     112.652  96.130  59.162  1.00  0.00            
ATOM   1120  O   VAL    77     113.159  95.231  59.836  1.00  0.00            
ATOM   1121  N   ALA    78     111.341  96.377  59.247  1.00  0.00            
ATOM   1122  H   ALA    78     110.935  97.075  58.641  1.00  0.00            
ATOM   1123  CA  ALA    78     110.552  95.884  60.307  1.00  0.00            
ATOM   1124  HA  ALA    78     111.143  96.257  61.144  1.00  0.00            
ATOM   1125  CB  ALA    78     109.094  96.494  60.238  1.00  0.00            
ATOM   1126  HB1 ALA    78     108.641  96.243  59.280  1.00  0.00            
ATOM   1127  HB2 ALA    78     108.529  96.048  61.057  1.00  0.00            
ATOM   1128  HB3 ALA    78     109.090  97.582  60.309  1.00  0.00            
ATOM   1129  C   ALA    78     110.423  94.307  60.387  1.00  0.00            
ATOM   1130  O   ALA    78     110.714  93.589  59.456  1.00  0.00            
ATOM   1131  N   GLN    79     110.098  93.867  61.583  1.00  0.00            
ATOM   1132  H   GLN    79     110.101  94.507  62.364  1.00  0.00            
ATOM   1133  CA  GLN    79     109.936  92.478  61.809  1.00  0.00            
ATOM   1134  HA  GLN    79     109.996  92.064  60.803  1.00  0.00            
ATOM   1135  CB  GLN    79     111.073  91.820  62.620  1.00  0.00            
ATOM   1136  HB1 GLN    79     110.796  90.808  62.916  1.00  0.00            
ATOM   1137  HB2 GLN    79     111.041  92.283  63.606  1.00  0.00            
ATOM   1138  CG  GLN    79     112.422  91.892  61.987  1.00  0.00            
ATOM   1139  HG1 GLN    79     112.731  92.932  61.884  1.00  0.00            
ATOM   1140  HG2 GLN    79     112.293  91.414  61.015  1.00  0.00            
ATOM   1141  CD  GLN    79     113.621  91.158  62.604  1.00  0.00            
ATOM   1142  OE1 GLN    79     113.594  90.646  63.692  1.00  0.00            
ATOM   1143  NE2 GLN    79     114.657  91.012  61.801  1.00  0.00            
ATOM   1144 HE21 GLN    79     114.618  91.473  60.904  1.00  0.00            
ATOM   1145 HE22 GLN    79     115.438  90.437  62.085  1.00  0.00            
ATOM   1146  C   GLN    79     108.460  92.142  62.275  1.00  0.00            
ATOM   1147  O   GLN    79     107.788  92.951  62.939  1.00  0.00            
ATOM   1148  N   LYS    80     107.968  90.968  61.939  1.00  0.00            
ATOM   1149  H   LYS    80     108.573  90.325  61.449  1.00  0.00            
ATOM   1150  CA  LYS    80     106.638  90.500  62.387  1.00  0.00            
ATOM   1151  HA  LYS    80     106.343  91.042  63.285  1.00  0.00            
ATOM   1152  CB  LYS    80     105.559  90.409  61.345  1.00  0.00            
ATOM   1153  HB1 LYS    80     104.746  89.753  61.656  1.00  0.00            
ATOM   1154  HB2 LYS    80     106.013  89.909  60.490  1.00  0.00            
ATOM   1155  CG  LYS    80     104.919  91.735  60.923  1.00  0.00            
ATOM   1156  HG1 LYS    80     105.723  92.401  60.610  1.00  0.00            
ATOM   1157  HG2 LYS    80     104.386  92.110  61.797  1.00  0.00            
ATOM   1158  CD  LYS    80     103.893  91.533  59.781  1.00  0.00            
ATOM   1159  HD1 LYS    80     103.084  90.989  60.269  1.00  0.00            
ATOM   1160  HD2 LYS    80     104.196  90.851  58.986  1.00  0.00            
ATOM   1161  CE  LYS    80     103.426  92.880  59.241  1.00  0.00            
ATOM   1162  HE1 LYS    80     104.183  93.390  58.646  1.00  0.00            
ATOM   1163  HE2 LYS    80     103.167  93.559  60.054  1.00  0.00            
ATOM   1164  NZ  LYS    80     102.248  92.642  58.372  1.00  0.00            
ATOM   1165  HZ1 LYS    80     101.458  92.198  58.818  1.00  0.00            
ATOM   1166  HZ2 LYS    80     101.940  93.567  58.109  1.00  0.00            
ATOM   1167  HZ3 LYS    80     102.484  92.031  57.604  1.00  0.00            
ATOM   1168  C   LYS    80     106.735  89.067  62.945  1.00  0.00            
ATOM   1169  O   LYS    80     107.202  88.188  62.286  1.00  0.00            
ATOM   1170  N   THR    81     106.347  88.949  64.200  1.00  0.00            
ATOM   1171  H   THR    81     105.808  89.712  64.583  1.00  0.00            
ATOM   1172  CA  THR    81     106.010  87.655  64.761  1.00  0.00            
ATOM   1173  HA  THR    81     106.706  86.928  64.344  1.00  0.00            
ATOM   1174  CB  THR    81     106.248  87.632  66.306  1.00  0.00            
ATOM   1175  HB  THR    81     105.569  88.360  66.749  1.00  0.00            
ATOM   1176  CG2 THR    81     105.957  86.255  66.961  1.00  0.00            
ATOM   1177 HG21 THR    81     106.033  86.369  68.043  1.00  0.00            
ATOM   1178 HG22 THR    81     104.913  85.948  66.896  1.00  0.00            
ATOM   1179 HG23 THR    81     106.613  85.542  66.461  1.00  0.00            
ATOM   1180  OG1 THR    81     107.563  88.049  66.534  1.00  0.00            
ATOM   1181  HG1 THR    81     108.090  87.282  66.769  1.00  0.00            
ATOM   1182  C   THR    81     104.581  87.246  64.429  1.00  0.00            
ATOM   1183  O   THR    81     103.553  87.857  64.788  1.00  0.00            
ATOM   1184  N   VAL    82     104.428  86.119  63.768  1.00  0.00            
ATOM   1185  H   VAL    82     105.221  85.518  63.593  1.00  0.00            
ATOM   1186  CA  VAL    82     103.170  85.705  63.082  1.00  0.00            
ATOM   1187  HA  VAL    82     102.423  86.250  63.660  1.00  0.00            
ATOM   1188  CB  VAL    82     103.039  85.978  61.519  1.00  0.00            
ATOM   1189  HB  VAL    82     102.238  85.365  61.107  1.00  0.00            
ATOM   1190  CG1 VAL    82     102.526  87.433  61.414  1.00  0.00            
ATOM   1191 HG11 VAL    82     102.667  87.817  60.403  1.00  0.00            
ATOM   1192 HG12 VAL    82     101.486  87.515  61.729  1.00  0.00            
ATOM   1193 HG13 VAL    82     103.162  87.909  62.159  1.00  0.00            
ATOM   1194  CG2 VAL    82     104.431  85.753  60.852  1.00  0.00            
ATOM   1195 HG21 VAL    82     105.215  86.418  61.216  1.00  0.00            
ATOM   1196 HG22 VAL    82     104.783  84.736  61.027  1.00  0.00            
ATOM   1197 HG23 VAL    82     104.270  85.929  59.788  1.00  0.00            
ATOM   1198  C   VAL    82     102.901  84.233  63.362  1.00  0.00            
ATOM   1199  O   VAL    82     103.820  83.519  63.825  1.00  0.00            
ATOM   1200  N   GLU    83     101.743  83.600  63.108  1.00  0.00            
ATOM   1201  H   GLU    83     100.995  84.211  62.813  1.00  0.00            
ATOM   1202  CA  GLU    83     101.478  82.177  63.219  1.00  0.00            
ATOM   1203  HA  GLU    83     102.359  81.687  63.635  1.00  0.00            
ATOM   1204  CB  GLU    83     100.312  82.020  64.165  1.00  0.00            
ATOM   1205  HB1 GLU    83     100.137  80.961  64.352  1.00  0.00            
ATOM   1206  HB2 GLU    83      99.466  82.589  63.780  1.00  0.00            
ATOM   1207  CG  GLU    83     100.645  82.494  65.646  1.00  0.00            
ATOM   1208  HG1 GLU    83     100.983  83.531  65.668  1.00  0.00            
ATOM   1209  HG2 GLU    83     101.443  81.925  66.123  1.00  0.00            
ATOM   1210  CD  GLU    83      99.412  82.255  66.531  1.00  0.00            
ATOM   1211  OE1 GLU    83      99.528  82.076  67.744  1.00  0.00            
ATOM   1212  OE2 GLU    83      98.251  82.231  66.033  1.00  0.00            
ATOM   1213  C   GLU    83     101.222  81.451  61.947  1.00  0.00            
ATOM   1214  O   GLU    83     101.673  80.297  61.871  1.00  0.00            
ATOM   1215  N   GLY    84     100.743  82.051  60.813  1.00  0.00            
ATOM   1216  H   GLY    84     100.383  82.994  60.850  1.00  0.00            
ATOM   1217  CA  GLY    84     100.406  81.289  59.555  1.00  0.00            
ATOM   1218  HA1 GLY    84     101.233  80.612  59.341  1.00  0.00            
ATOM   1219  HA2 GLY    84     100.366  82.023  58.750  1.00  0.00            
ATOM   1220  C   GLY    84      99.203  80.426  59.727  1.00  0.00            
ATOM   1221  O   GLY    84      98.142  80.989  60.059  1.00  0.00            
ATOM   1222  N   ALA    85      99.385  79.108  59.518  1.00  0.00            
ATOM   1223  H   ALA    85     100.334  78.855  59.283  1.00  0.00            
ATOM   1224  CA  ALA    85      98.428  78.040  59.534  1.00  0.00            
ATOM   1225  HA  ALA    85      97.420  78.427  59.685  1.00  0.00            
ATOM   1226  CB  ALA    85      98.418  77.242  58.212  1.00  0.00            
ATOM   1227  HB1 ALA    85      97.558  76.577  58.137  1.00  0.00            
ATOM   1228  HB2 ALA    85      98.366  77.909  57.351  1.00  0.00            
ATOM   1229  HB3 ALA    85      99.332  76.652  58.133  1.00  0.00            
ATOM   1230  C   ALA    85      98.791  77.143  60.712  1.00  0.00            
ATOM   1231  O   ALA    85      99.984  76.787  60.879  1.00  0.00            
ATOM   1232  N   GLY    86      97.838  76.758  61.558  1.00  0.00            
ATOM   1233  H   GLY    86      96.880  76.955  61.306  1.00  0.00            
ATOM   1234  CA  GLY    86      98.229  76.528  62.956  1.00  0.00            
ATOM   1235  HA1 GLY    86      99.163  75.971  63.024  1.00  0.00            
ATOM   1236  HA2 GLY    86      97.532  75.862  63.464  1.00  0.00            
ATOM   1237  C   GLY    86      98.351  77.851  63.720  1.00  0.00            
ATOM   1238  O   GLY    86      97.886  78.923  63.304  1.00  0.00            
ATOM   1239  N   SER    87      99.168  77.800  64.795  1.00  0.00            
ATOM   1240  H   SER    87      99.546  76.913  65.095  1.00  0.00            
ATOM   1241  CA  SER    87      99.184  78.910  65.787  1.00  0.00            
ATOM   1242  HA  SER    87      99.130  79.868  65.271  1.00  0.00            
ATOM   1243  CB  SER    87      98.052  78.754  66.812  1.00  0.00            
ATOM   1244  HB1 SER    87      98.085  79.664  67.411  1.00  0.00            
ATOM   1245  HB2 SER    87      98.254  77.860  67.401  1.00  0.00            
ATOM   1246  OG  SER    87      96.719  78.520  66.360  1.00  0.00            
ATOM   1247  HG  SER    87      96.536  79.191  65.698  1.00  0.00            
ATOM   1248  C   SER    87     100.518  78.866  66.608  1.00  0.00            
ATOM   1249  O   SER    87     100.425  78.998  67.817  1.00  0.00            
ATOM   1250  N   ILE    88     101.670  78.632  65.912  1.00  0.00            
ATOM   1251  H   ILE    88     101.579  78.483  64.917  1.00  0.00            
ATOM   1252  CA  ILE    88     103.066  78.616  66.464  1.00  0.00            
ATOM   1253  HA  ILE    88     102.992  78.523  67.548  1.00  0.00            
ATOM   1254  CB  ILE    88     103.726  77.294  66.000  1.00  0.00            
ATOM   1255  HB  ILE    88     103.868  77.377  64.922  1.00  0.00            
ATOM   1256  CG2 ILE    88     105.115  77.285  66.601  1.00  0.00            
ATOM   1257 HG21 ILE    88     105.197  77.164  67.681  1.00  0.00            
ATOM   1258 HG22 ILE    88     105.762  76.442  66.358  1.00  0.00            
ATOM   1259 HG23 ILE    88     105.623  78.205  66.312  1.00  0.00            
ATOM   1260  CG1 ILE    88     102.971  75.969  66.299  1.00  0.00            
ATOM   1261 HG11 ILE    88     101.952  75.978  65.914  1.00  0.00            
ATOM   1262 HG12 ILE    88     102.872  75.963  67.385  1.00  0.00            
ATOM   1263  CD  ILE    88     103.514  74.671  65.753  1.00  0.00            
ATOM   1264  HD1 ILE    88     104.367  74.263  66.296  1.00  0.00            
ATOM   1265  HD2 ILE    88     102.722  73.928  65.850  1.00  0.00            
ATOM   1266  HD3 ILE    88     103.694  74.699  64.678  1.00  0.00            
ATOM   1267  C   ILE    88     103.704  79.896  66.090  1.00  0.00            
ATOM   1268  O   ILE    88     103.870  80.179  64.878  1.00  0.00            
ATOM   1269  N   ALA    89     103.915  80.823  66.998  1.00  0.00            
ATOM   1270  H   ALA    89     103.766  80.649  67.981  1.00  0.00            
ATOM   1271  CA  ALA    89     104.461  82.118  66.729  1.00  0.00            
ATOM   1272  HA  ALA    89     103.864  82.683  66.013  1.00  0.00            
ATOM   1273  CB  ALA    89     104.184  82.882  68.023  1.00  0.00            
ATOM   1274  HB1 ALA    89     105.004  82.735  68.726  1.00  0.00            
ATOM   1275  HB2 ALA    89     104.066  83.958  67.893  1.00  0.00            
ATOM   1276  HB3 ALA    89     103.245  82.554  68.469  1.00  0.00            
ATOM   1277  C   ALA    89     105.948  82.024  66.322  1.00  0.00            
ATOM   1278  O   ALA    89     106.739  81.299  66.978  1.00  0.00            
ATOM   1279  N   ALA    90     106.292  82.716  65.213  1.00  0.00            
ATOM   1280  H   ALA    90     105.477  83.089  64.746  1.00  0.00            
ATOM   1281  CA  ALA    90     107.646  82.946  64.724  1.00  0.00            
ATOM   1282  HA  ALA    90     108.360  83.150  65.522  1.00  0.00            
ATOM   1283  CB  ALA    90     108.243  81.594  64.246  1.00  0.00            
ATOM   1284  HB1 ALA    90     108.174  81.376  63.181  1.00  0.00            
ATOM   1285  HB2 ALA    90     109.306  81.583  64.486  1.00  0.00            
ATOM   1286  HB3 ALA    90     107.782  80.777  64.802  1.00  0.00            
ATOM   1287  C   ALA    90     107.906  84.177  63.816  1.00  0.00            
ATOM   1288  O   ALA    90     107.033  84.660  63.042  1.00  0.00            
ATOM   1289  N   ALA    91     109.050  84.791  64.136  1.00  0.00            
ATOM   1290  H   ALA    91     109.714  84.395  64.787  1.00  0.00            
ATOM   1291  CA  ALA    91     109.455  85.971  63.416  1.00  0.00            
ATOM   1292  HA  ALA    91     108.616  86.656  63.299  1.00  0.00            
ATOM   1293  CB  ALA    91     110.620  86.698  64.251  1.00  0.00            
ATOM   1294  HB1 ALA    91     110.236  86.925  65.246  1.00  0.00            
ATOM   1295  HB2 ALA    91     111.473  86.028  64.359  1.00  0.00            
ATOM   1296  HB3 ALA    91     110.955  87.602  63.743  1.00  0.00            
ATOM   1297  C   ALA    91     109.703  85.780  61.934  1.00  0.00            
ATOM   1298  O   ALA    91     110.270  84.805  61.431  1.00  0.00            
ATOM   1299  N   THR    92     109.330  86.861  61.194  1.00  0.00            
ATOM   1300  H   THR    92     108.755  87.561  61.641  1.00  0.00            
ATOM   1301  CA  THR    92     109.549  87.085  59.748  1.00  0.00            
ATOM   1302  HA  THR    92     110.338  86.464  59.323  1.00  0.00            
ATOM   1303  CB  THR    92     108.303  86.694  58.988  1.00  0.00            
ATOM   1304  HB  THR    92     108.339  87.001  57.942  1.00  0.00            
ATOM   1305  CG2 THR    92     108.136  85.225  59.110  1.00  0.00            
ATOM   1306 HG21 THR    92     107.423  84.866  58.368  1.00  0.00            
ATOM   1307 HG22 THR    92     109.057  84.660  58.968  1.00  0.00            
ATOM   1308 HG23 THR    92     107.691  84.945  60.065  1.00  0.00            
ATOM   1309  OG1 THR    92     107.129  87.354  59.483  1.00  0.00            
ATOM   1310  HG1 THR    92     107.194  87.312  60.440  1.00  0.00            
ATOM   1311  C   THR    92     109.867  88.605  59.504  1.00  0.00            
ATOM   1312  O   THR    92     109.739  89.452  60.427  1.00  0.00            
ATOM   1313  N   GLY    93     110.292  88.946  58.293  1.00  0.00            
ATOM   1314  H   GLY    93     110.294  88.338  57.487  1.00  0.00            
ATOM   1315  CA  GLY    93     110.540  90.299  57.966  1.00  0.00            
ATOM   1316  HA1 GLY    93     111.531  90.293  57.513  1.00  0.00            
ATOM   1317  HA2 GLY    93     110.699  90.890  58.867  1.00  0.00            
ATOM   1318  C   GLY    93     109.476  90.920  57.067  1.00  0.00            
ATOM   1319  O   GLY    93     108.815  90.183  56.286  1.00  0.00            
ATOM   1320  N   PHE    94     109.339  92.284  57.089  1.00  0.00            
ATOM   1321  H   PHE    94     109.976  92.879  57.600  1.00  0.00            
ATOM   1322  CA  PHE    94     108.159  92.897  56.449  1.00  0.00            
ATOM   1323  HA  PHE    94     107.503  92.118  56.063  1.00  0.00            
ATOM   1324  CB  PHE    94     107.462  93.805  57.501  1.00  0.00            
ATOM   1325  HB1 PHE    94     108.205  94.556  57.770  1.00  0.00            
ATOM   1326  HB2 PHE    94     107.157  93.239  58.382  1.00  0.00            
ATOM   1327  CG  PHE    94     106.215  94.635  57.146  1.00  0.00            
ATOM   1328  CD1 PHE    94     105.707  95.389  58.209  1.00  0.00            
ATOM   1329  HD1 PHE    94     106.153  95.457  59.190  1.00  0.00            
ATOM   1330  CE1 PHE    94     104.495  96.125  58.094  1.00  0.00            
ATOM   1331  HE1 PHE    94     104.067  96.737  58.875  1.00  0.00            
ATOM   1332  CZ  PHE    94     103.775  96.018  56.915  1.00  0.00            
ATOM   1333  HZ  PHE    94     102.810  96.468  56.736  1.00  0.00            
ATOM   1334  CE2 PHE    94     104.295  95.236  55.854  1.00  0.00            
ATOM   1335  HE2 PHE    94     103.630  95.071  55.019  1.00  0.00            
ATOM   1336  CD2 PHE    94     105.476  94.524  55.937  1.00  0.00            
ATOM   1337  HD2 PHE    94     105.740  93.826  55.156  1.00  0.00            
ATOM   1338  C   PHE    94     108.637  93.613  55.213  1.00  0.00            
ATOM   1339  O   PHE    94     108.860  94.854  55.166  1.00  0.00            
ATOM   1340  N   VAL    95     108.832  92.918  54.102  1.00  0.00            
ATOM   1341  H   VAL    95     108.319  92.049  54.052  1.00  0.00            
ATOM   1342  CA  VAL    95     109.492  93.327  52.899  1.00  0.00            
ATOM   1343  HA  VAL    95     109.722  94.392  52.940  1.00  0.00            
ATOM   1344  CB  VAL    95     110.924  92.773  52.762  1.00  0.00            
ATOM   1345  HB  VAL    95     111.248  93.198  51.812  1.00  0.00            
ATOM   1346  CG1 VAL    95     111.923  93.213  53.850  1.00  0.00            
ATOM   1347 HG11 VAL    95     112.865  92.750  53.556  1.00  0.00            
ATOM   1348 HG12 VAL    95     111.895  94.298  53.950  1.00  0.00            
ATOM   1349 HG13 VAL    95     111.708  92.637  54.750  1.00  0.00            
ATOM   1350  CG2 VAL    95     110.927  91.192  52.589  1.00  0.00            
ATOM   1351 HG21 VAL    95     110.872  90.728  53.574  1.00  0.00            
ATOM   1352 HG22 VAL    95     110.099  90.880  51.953  1.00  0.00            
ATOM   1353 HG23 VAL    95     111.893  91.028  52.110  1.00  0.00            
ATOM   1354  C   VAL    95     108.712  93.228  51.563  1.00  0.00            
ATOM   1355  O   VAL    95     107.998  92.245  51.310  1.00  0.00            
ATOM   1356  N   LYS    96     108.934  94.244  50.726  1.00  0.00            
ATOM   1357  H   LYS    96     109.693  94.869  50.957  1.00  0.00            
ATOM   1358  CA  LYS    96     108.356  94.453  49.367  1.00  0.00            
ATOM   1359  HA  LYS    96     108.353  93.478  48.880  1.00  0.00            
ATOM   1360  CB  LYS    96     106.933  95.002  49.502  1.00  0.00            
ATOM   1361  HB1 LYS    96     106.431  94.481  50.317  1.00  0.00            
ATOM   1362  HB2 LYS    96     106.334  94.831  48.608  1.00  0.00            
ATOM   1363  CG  LYS    96     106.804  96.568  49.709  1.00  0.00            
ATOM   1364  HG1 LYS    96     107.159  97.179  48.879  1.00  0.00            
ATOM   1365  HG2 LYS    96     107.275  96.798  50.664  1.00  0.00            
ATOM   1366  CD  LYS    96     105.358  96.834  49.891  1.00  0.00            
ATOM   1367  HD1 LYS    96     104.956  96.160  50.648  1.00  0.00            
ATOM   1368  HD2 LYS    96     104.796  96.629  48.980  1.00  0.00            
ATOM   1369  CE  LYS    96     105.182  98.217  50.515  1.00  0.00            
ATOM   1370  HE1 LYS    96     105.582  98.923  49.786  1.00  0.00            
ATOM   1371  HE2 LYS    96     105.790  98.232  51.420  1.00  0.00            
ATOM   1372  NZ  LYS    96     103.801  98.586  50.856  1.00  0.00            
ATOM   1373  HZ1 LYS    96     103.269  98.699  50.006  1.00  0.00            
ATOM   1374  HZ2 LYS    96     103.358  97.918  51.471  1.00  0.00            
ATOM   1375  HZ3 LYS    96     103.824  99.471  51.342  1.00  0.00            
ATOM   1376  C   LYS    96     109.236  95.370  48.457  1.00  0.00            
ATOM   1377  O   LYS    96     110.113  96.040  48.864  1.00  0.00            
ATOM   1378  N   LYS    97     109.017  95.344  47.168  1.00  0.00            
ATOM   1379  H   LYS    97     108.275  94.790  46.764  1.00  0.00            
ATOM   1380  CA  LYS    97     109.979  95.990  46.198  1.00  0.00            
ATOM   1381  HA  LYS    97     110.923  96.056  46.739  1.00  0.00            
ATOM   1382  CB  LYS    97     110.253  95.102  45.017  1.00  0.00            
ATOM   1383  HB1 LYS    97     110.857  95.629  44.278  1.00  0.00            
ATOM   1384  HB2 LYS    97     109.283  95.012  44.527  1.00  0.00            
ATOM   1385  CG  LYS    97     111.063  93.796  45.333  1.00  0.00            
ATOM   1386  HG1 LYS    97     110.464  93.297  46.094  1.00  0.00            
ATOM   1387  HG2 LYS    97     112.080  94.051  45.635  1.00  0.00            
ATOM   1388  CD  LYS    97     111.004  92.882  44.114  1.00  0.00            
ATOM   1389  HD1 LYS    97     111.532  93.243  43.231  1.00  0.00            
ATOM   1390  HD2 LYS    97     109.993  92.775  43.721  1.00  0.00            
ATOM   1391  CE  LYS    97     111.493  91.425  44.487  1.00  0.00            
ATOM   1392  HE1 LYS    97     110.895  90.922  45.247  1.00  0.00            
ATOM   1393  HE2 LYS    97     112.526  91.571  44.800  1.00  0.00            
ATOM   1394  NZ  LYS    97     111.566  90.579  43.239  1.00  0.00            
ATOM   1395  HZ1 LYS    97     110.696  90.626  42.729  1.00  0.00            
ATOM   1396  HZ2 LYS    97     112.249  91.027  42.645  1.00  0.00            
ATOM   1397  HZ3 LYS    97     111.890  89.648  43.459  1.00  0.00            
ATOM   1398  C   LYS    97     109.481  97.408  45.860  1.00  0.00            
ATOM   1399  O   LYS    97     110.271  98.151  45.258  1.00  0.00            
ATOM   1400  N   ASP    98     108.270  97.890  46.153  1.00  0.00            
ATOM   1401  H   ASP    98     107.504  97.250  46.310  1.00  0.00            
ATOM   1402  CA  ASP    98     107.985  99.349  46.146  1.00  0.00            
ATOM   1403  HA  ASP    98     108.124  99.733  45.135  1.00  0.00            
ATOM   1404  CB  ASP    98     106.471  99.554  46.480  1.00  0.00            
ATOM   1405  HB1 ASP    98     106.305  99.370  47.542  1.00  0.00            
ATOM   1406  HB2 ASP    98     105.940  98.805  45.893  1.00  0.00            
ATOM   1407  CG  ASP    98     105.928 100.933  46.201  1.00  0.00            
ATOM   1408  OD1 ASP    98     104.888 101.324  46.762  1.00  0.00            
ATOM   1409  OD2 ASP    98     106.515 101.760  45.486  1.00  0.00            
ATOM   1410  C   ASP    98     108.902 100.110  47.062  1.00  0.00            
ATOM   1411  O   ASP    98     109.006  99.662  48.195  1.00  0.00            
ATOM   1412  N   GLN    99     109.570 101.142  46.566  1.00  0.00            
ATOM   1413  H   GLN    99     109.461 101.352  45.584  1.00  0.00            
ATOM   1414  CA  GLN    99     110.559 101.963  47.251  1.00  0.00            
ATOM   1415  HA  GLN    99     110.819 101.384  48.137  1.00  0.00            
ATOM   1416  CB  GLN    99     111.912 102.148  46.427  1.00  0.00            
ATOM   1417  HB1 GLN    99     112.434 102.959  46.936  1.00  0.00            
ATOM   1418  HB2 GLN    99     111.790 102.386  45.370  1.00  0.00            
ATOM   1419  CG  GLN    99     112.644 100.836  46.554  1.00  0.00            
ATOM   1420  HG1 GLN    99     112.006 100.008  46.245  1.00  0.00            
ATOM   1421  HG2 GLN    99     113.004 100.602  47.556  1.00  0.00            
ATOM   1422  CD  GLN    99     113.931 100.924  45.696  1.00  0.00            
ATOM   1423  OE1 GLN    99     114.172 100.221  44.704  1.00  0.00            
ATOM   1424  NE2 GLN    99     114.891 101.744  46.142  1.00  0.00            
ATOM   1425 HE21 GLN    99     114.810 102.058  47.099  1.00  0.00            
ATOM   1426 HE22 GLN    99     115.784 101.686  45.674  1.00  0.00            
ATOM   1427  C   GLN    99     110.040 103.282  47.794  1.00  0.00            
ATOM   1428  O   GLN    99     109.598 104.122  47.013  1.00  0.00            
ATOM   1429  N   LEU   100     110.107 103.401  49.089  1.00  0.00            
ATOM   1430  H   LEU   100     110.339 102.515  49.516  1.00  0.00            
ATOM   1431  CA  LEU   100     110.148 104.577  49.943  1.00  0.00            
ATOM   1432  HA  LEU   100     109.453 105.319  49.548  1.00  0.00            
ATOM   1433  CB  LEU   100     109.785 104.221  51.441  1.00  0.00            
ATOM   1434  HB1 LEU   100     109.988 105.142  51.988  1.00  0.00            
ATOM   1435  HB2 LEU   100     110.362 103.408  51.881  1.00  0.00            
ATOM   1436  CG  LEU   100     108.229 103.821  51.584  1.00  0.00            
ATOM   1437  HG  LEU   100     108.091 102.873  51.064  1.00  0.00            
ATOM   1438  CD1 LEU   100     107.902 103.633  53.129  1.00  0.00            
ATOM   1439 HD11 LEU   100     106.892 103.252  53.281  1.00  0.00            
ATOM   1440 HD12 LEU   100     108.539 102.873  53.581  1.00  0.00            
ATOM   1441 HD13 LEU   100     108.015 104.587  53.644  1.00  0.00            
ATOM   1442  CD2 LEU   100     107.228 104.864  51.042  1.00  0.00            
ATOM   1443 HD21 LEU   100     107.268 105.792  51.613  1.00  0.00            
ATOM   1444 HD22 LEU   100     107.395 105.030  49.978  1.00  0.00            
ATOM   1445 HD23 LEU   100     106.221 104.511  51.263  1.00  0.00            
ATOM   1446  C   LEU   100     111.554 105.195  49.854  1.00  0.00            
ATOM   1447  O   LEU   100     112.578 104.449  49.827  1.00  0.00            
ATOM   1448  N   GLY   101     111.558 106.574  49.800  1.00  0.00            
ATOM   1449  H   GLY   101     110.661 107.037  49.766  1.00  0.00            
ATOM   1450  CA  GLY   101     112.776 107.347  50.040  1.00  0.00            
ATOM   1451  HA1 GLY   101     112.791 108.253  49.434  1.00  0.00            
ATOM   1452  HA2 GLY   101     113.670 106.755  49.845  1.00  0.00            
ATOM   1453  C   GLY   101     112.998 107.781  51.474  1.00  0.00            
ATOM   1454  O   GLY   101     112.121 107.519  52.278  1.00  0.00            
ATOM   1455  N   LYS   102     114.057 108.536  51.761  1.00  0.00            
ATOM   1456  H   LYS   102     114.734 108.754  51.044  1.00  0.00            
ATOM   1457  CA  LYS   102     114.282 109.302  52.996  1.00  0.00            
ATOM   1458  HA  LYS   102     113.480 108.970  53.655  1.00  0.00            
ATOM   1459  CB  LYS   102     115.666 109.190  53.620  1.00  0.00            
ATOM   1460  HB1 LYS   102     115.773 108.154  53.939  1.00  0.00            
ATOM   1461  HB2 LYS   102     115.649 109.755  54.552  1.00  0.00            
ATOM   1462  CG  LYS   102     116.999 109.563  52.855  1.00  0.00            
ATOM   1463  HG1 LYS   102     117.120 110.646  52.845  1.00  0.00            
ATOM   1464  HG2 LYS   102     116.723 109.307  51.833  1.00  0.00            
ATOM   1465  CD  LYS   102     118.352 108.905  53.298  1.00  0.00            
ATOM   1466  HD1 LYS   102     118.125 107.895  53.639  1.00  0.00            
ATOM   1467  HD2 LYS   102     118.694 109.436  54.186  1.00  0.00            
ATOM   1468  CE  LYS   102     119.316 108.904  52.059  1.00  0.00            
ATOM   1469  HE1 LYS   102     118.796 108.343  51.283  1.00  0.00            
ATOM   1470  HE2 LYS   102     120.222 108.408  52.407  1.00  0.00            
ATOM   1471  NZ  LYS   102     119.576 110.291  51.675  1.00  0.00            
ATOM   1472  HZ1 LYS   102     119.632 110.817  52.536  1.00  0.00            
ATOM   1473  HZ2 LYS   102     120.463 110.458  51.223  1.00  0.00            
ATOM   1474  HZ3 LYS   102     118.980 110.617  50.927  1.00  0.00            
ATOM   1475  C   LYS   102     113.993 110.844  52.760  1.00  0.00            
ATOM   1476  O   LYS   102     114.474 111.381  51.733  1.00  0.00            
ATOM   1477  N   ASN   103     113.165 111.488  53.514  1.00  0.00            
ATOM   1478  H   ASN   103     112.837 111.119  54.395  1.00  0.00            
ATOM   1479  CA  ASN   103     112.807 112.898  53.336  1.00  0.00            
ATOM   1480  HA  ASN   103     113.710 113.375  52.955  1.00  0.00            
ATOM   1481  CB  ASN   103     111.674 112.987  52.330  1.00  0.00            
ATOM   1482  HB1 ASN   103     110.735 112.709  52.809  1.00  0.00            
ATOM   1483  HB2 ASN   103     111.900 112.251  51.559  1.00  0.00            
ATOM   1484  CG  ASN   103     111.509 114.324  51.566  1.00  0.00            
ATOM   1485  OD1 ASN   103     111.972 115.369  51.984  1.00  0.00            
ATOM   1486  ND2 ASN   103     110.936 114.187  50.399  1.00  0.00            
ATOM   1487 HD21 ASN   103     110.516 113.308  50.131  1.00  0.00            
ATOM   1488 HD22 ASN   103     111.002 114.929  49.717  1.00  0.00            
ATOM   1489  C   ASN   103     112.501 113.612  54.685  1.00  0.00            
ATOM   1490  O   ASN   103     112.090 112.844  55.542  1.00  0.00            
ATOM   1491  N   GLU   104     112.802 114.915  54.853  1.00  0.00            
ATOM   1492  H   GLU   104     113.251 115.335  54.052  1.00  0.00            
ATOM   1493  CA  GLU   104     112.882 115.573  56.147  1.00  0.00            
ATOM   1494  HA  GLU   104     113.464 114.984  56.855  1.00  0.00            
ATOM   1495  CB  GLU   104     113.726 116.817  56.003  1.00  0.00            
ATOM   1496  HB1 GLU   104     113.285 117.585  55.368  1.00  0.00            
ATOM   1497  HB2 GLU   104     114.676 116.542  55.546  1.00  0.00            
ATOM   1498  CG  GLU   104     114.083 117.451  57.380  1.00  0.00            
ATOM   1499  HG1 GLU   104     113.124 117.708  57.831  1.00  0.00            
ATOM   1500  HG2 GLU   104     114.762 118.291  57.233  1.00  0.00            
ATOM   1501  CD  GLU   104     114.793 116.521  58.332  1.00  0.00            
ATOM   1502  OE1 GLU   104     115.755 115.832  57.889  1.00  0.00            
ATOM   1503  OE2 GLU   104     114.485 116.576  59.540  1.00  0.00            
ATOM   1504  C   GLU   104     111.528 115.756  56.753  1.00  0.00            
ATOM   1505  O   GLU   104     110.698 116.589  56.347  1.00  0.00            
ATOM   1506  N   GLU   105     111.422 115.073  57.884  1.00  0.00            
ATOM   1507  H   GLU   105     112.279 114.759  58.316  1.00  0.00            
ATOM   1508  CA  GLU   105     110.168 115.097  58.651  1.00  0.00            
ATOM   1509  HA  GLU   105     109.405 114.981  57.881  1.00  0.00            
ATOM   1510  CB  GLU   105     110.000 113.875  59.614  1.00  0.00            
ATOM   1511  HB1 GLU   105     110.151 113.026  58.948  1.00  0.00            
ATOM   1512  HB2 GLU   105     108.966 113.944  59.954  1.00  0.00            
ATOM   1513  CG  GLU   105     111.055 113.942  60.707  1.00  0.00            
ATOM   1514  HG1 GLU   105     111.017 114.969  61.070  1.00  0.00            
ATOM   1515  HG2 GLU   105     112.056 113.755  60.318  1.00  0.00            
ATOM   1516  CD  GLU   105     110.835 113.061  61.979  1.00  0.00            
ATOM   1517  OE1 GLU   105     111.638 113.229  62.897  1.00  0.00            
ATOM   1518  OE2 GLU   105     109.906 112.281  62.104  1.00  0.00            
ATOM   1519  C   GLU   105     109.805 116.455  59.260  1.00  0.00            
ATOM   1520  O   GLU   105     110.720 117.161  59.752  1.00  0.00            
ATOM   1521  N   GLY   106     108.546 116.816  59.071  1.00  0.00            
ATOM   1522  H   GLY   106     107.923 116.187  58.584  1.00  0.00            
ATOM   1523  CA  GLY   106     108.075 118.163  59.273  1.00  0.00            
ATOM   1524  HA1 GLY   106     108.701 118.596  60.053  1.00  0.00            
ATOM   1525  HA2 GLY   106     107.081 118.163  59.721  1.00  0.00            
ATOM   1526  C   GLY   106     108.034 119.134  58.107  1.00  0.00            
ATOM   1527  O   GLY   106     107.104 119.915  58.105  1.00  0.00            
ATOM   1528  N   ALA   107     108.987 119.073  57.162  1.00  0.00            
ATOM   1529  H   ALA   107     109.643 118.306  57.199  1.00  0.00            
ATOM   1530  CA  ALA   107     108.936 119.903  55.931  1.00  0.00            
ATOM   1531  HA  ALA   107     109.032 120.942  56.245  1.00  0.00            
ATOM   1532  CB  ALA   107     110.202 119.654  54.956  1.00  0.00            
ATOM   1533  HB1 ALA   107     111.139 119.784  55.498  1.00  0.00            
ATOM   1534  HB2 ALA   107     110.062 118.661  54.530  1.00  0.00            
ATOM   1535  HB3 ALA   107     110.106 120.306  54.088  1.00  0.00            
ATOM   1536  C   ALA   107     107.641 119.741  55.077  1.00  0.00            
ATOM   1537  O   ALA   107     107.159 118.578  54.869  1.00  0.00            
ATOM   1538  N   PRO   108     107.083 120.799  54.551  1.00  0.00            
ATOM   1539  CD  PRO   108     107.551 122.135  54.724  1.00  0.00            
ATOM   1540  HD1 PRO   108     108.622 122.186  54.531  1.00  0.00            
ATOM   1541  HD2 PRO   108     107.397 122.529  55.729  1.00  0.00            
ATOM   1542  CG  PRO   108     106.697 123.007  53.811  1.00  0.00            
ATOM   1543  HG1 PRO   108     107.266 123.140  52.891  1.00  0.00            
ATOM   1544  HG2 PRO   108     106.493 123.929  54.356  1.00  0.00            
ATOM   1545  CB  PRO   108     105.460 122.251  53.332  1.00  0.00            
ATOM   1546  HB1 PRO   108     105.221 122.533  52.307  1.00  0.00            
ATOM   1547  HB2 PRO   108     104.635 122.404  54.028  1.00  0.00            
ATOM   1548  CA  PRO   108     105.975 120.795  53.490  1.00  0.00            
ATOM   1549  HA  PRO   108     105.167 120.176  53.880  1.00  0.00            
ATOM   1550  C   PRO   108     106.423 120.053  52.170  1.00  0.00            
ATOM   1551  O   PRO   108     107.450 120.368  51.595  1.00  0.00            
ATOM   1552  N   GLN   109     105.623 119.092  51.648  1.00  0.00            
ATOM   1553  H   GLN   109     104.810 118.883  52.209  1.00  0.00            
ATOM   1554  CA  GLN   109     105.802 118.461  50.354  1.00  0.00            
ATOM   1555  HA  GLN   109     106.689 118.855  49.857  1.00  0.00            
ATOM   1556  CB  GLN   109     106.016 116.935  50.461  1.00  0.00            
ATOM   1557  HB1 GLN   109     106.022 116.505  49.459  1.00  0.00            
ATOM   1558  HB2 GLN   109     105.082 116.528  50.849  1.00  0.00            
ATOM   1559  CG  GLN   109     107.302 116.478  51.218  1.00  0.00            
ATOM   1560  HG1 GLN   109     107.397 116.924  52.208  1.00  0.00            
ATOM   1561  HG2 GLN   109     108.134 116.939  50.685  1.00  0.00            
ATOM   1562  CD  GLN   109     107.446 114.927  51.334  1.00  0.00            
ATOM   1563  OE1 GLN   109     107.032 114.261  50.411  1.00  0.00            
ATOM   1564  NE2 GLN   109     107.996 114.371  52.381  1.00  0.00            
ATOM   1565 HE21 GLN   109     108.343 114.893  53.173  1.00  0.00            
ATOM   1566 HE22 GLN   109     108.026 113.362  52.419  1.00  0.00            
ATOM   1567  C   GLN   109     104.636 118.775  49.415  1.00  0.00            
ATOM   1568  O   GLN   109     103.490 118.934  49.858  1.00  0.00            
ATOM   1569  N   GLU   110     104.896 118.785  48.113  1.00  0.00            
ATOM   1570  H   GLU   110     105.791 118.544  47.711  1.00  0.00            
ATOM   1571  CA  GLU   110     103.936 119.129  47.109  1.00  0.00            
ATOM   1572  HA  GLU   110     103.111 119.585  47.656  1.00  0.00            
ATOM   1573  CB  GLU   110     104.548 120.125  46.162  1.00  0.00            
ATOM   1574  HB1 GLU   110     105.168 119.606  45.431  1.00  0.00            
ATOM   1575  HB2 GLU   110     105.070 120.883  46.746  1.00  0.00            
ATOM   1576  CG  GLU   110     103.556 120.966  45.323  1.00  0.00            
ATOM   1577  HG1 GLU   110     102.978 121.615  45.981  1.00  0.00            
ATOM   1578  HG2 GLU   110     102.836 120.322  44.817  1.00  0.00            
ATOM   1579  CD  GLU   110     104.175 121.933  44.290  1.00  0.00            
ATOM   1580  OE1 GLU   110     105.390 122.040  44.339  1.00  0.00            
ATOM   1581  OE2 GLU   110     103.504 122.611  43.526  1.00  0.00            
ATOM   1582  C   GLU   110     103.294 117.833  46.472  1.00  0.00            
ATOM   1583  O   GLU   110     103.972 116.829  46.220  1.00  0.00            
ATOM   1584  N   GLY   111     101.960 117.835  46.200  1.00  0.00            
ATOM   1585  H   GLY   111     101.358 118.623  46.393  1.00  0.00            
ATOM   1586  CA  GLY   111     101.276 116.647  45.543  1.00  0.00            
ATOM   1587  HA1 GLY   111     101.708 115.710  45.893  1.00  0.00            
ATOM   1588  HA2 GLY   111     101.389 116.812  44.471  1.00  0.00            
ATOM   1589  C   GLY   111      99.791 116.815  45.692  1.00  0.00            
ATOM   1590  O   GLY   111      99.283 117.932  45.990  1.00  0.00            
ATOM   1591  N   ILE   112      99.002 115.781  45.527  1.00  0.00            
ATOM   1592  H   ILE   112      99.475 114.985  45.123  1.00  0.00            
ATOM   1593  CA  ILE   112      97.461 115.906  45.414  1.00  0.00            
ATOM   1594  HA  ILE   112      97.218 116.950  45.610  1.00  0.00            
ATOM   1595  CB  ILE   112      96.836 115.647  44.059  1.00  0.00            
ATOM   1596  HB  ILE   112      97.039 114.586  43.910  1.00  0.00            
ATOM   1597  CG2 ILE   112      95.394 116.061  43.978  1.00  0.00            
ATOM   1598 HG21 ILE   112      94.680 115.370  44.426  1.00  0.00            
ATOM   1599 HG22 ILE   112      95.141 117.069  44.306  1.00  0.00            
ATOM   1600 HG23 ILE   112      95.177 116.101  42.911  1.00  0.00            
ATOM   1601  CG1 ILE   112      97.710 116.491  43.117  1.00  0.00            
ATOM   1602 HG11 ILE   112      98.702 116.046  43.039  1.00  0.00            
ATOM   1603 HG12 ILE   112      97.719 117.554  43.358  1.00  0.00            
ATOM   1604  CD  ILE   112      97.269 116.534  41.680  1.00  0.00            
ATOM   1605  HD1 ILE   112      97.972 117.040  41.019  1.00  0.00            
ATOM   1606  HD2 ILE   112      97.050 115.561  41.241  1.00  0.00            
ATOM   1607  HD3 ILE   112      96.366 117.144  41.663  1.00  0.00            
ATOM   1608  C   ILE   112      96.734 115.038  46.502  1.00  0.00            
ATOM   1609  O   ILE   112      97.115 113.887  46.657  1.00  0.00            
ATOM   1610  N   LEU   113      95.701 115.543  47.254  1.00  0.00            
ATOM   1611  H   LEU   113      95.680 116.553  47.273  1.00  0.00            
ATOM   1612  CA  LEU   113      94.740 114.763  48.005  1.00  0.00            
ATOM   1613  HA  LEU   113      95.258 114.324  48.858  1.00  0.00            
ATOM   1614  CB  LEU   113      93.780 115.723  48.697  1.00  0.00            
ATOM   1615  HB1 LEU   113      92.866 115.143  48.819  1.00  0.00            
ATOM   1616  HB2 LEU   113      93.618 116.573  48.034  1.00  0.00            
ATOM   1617  CG  LEU   113      94.386 116.189  50.035  1.00  0.00            
ATOM   1618  HG  LEU   113      95.314 116.665  49.718  1.00  0.00            
ATOM   1619  CD1 LEU   113      93.515 117.232  50.648  1.00  0.00            
ATOM   1620 HD11 LEU   113      93.308 118.024  49.928  1.00  0.00            
ATOM   1621 HD12 LEU   113      92.504 116.869  50.828  1.00  0.00            
ATOM   1622 HD13 LEU   113      94.015 117.644  51.525  1.00  0.00            
ATOM   1623  CD2 LEU   113      94.652 115.178  51.125  1.00  0.00            
ATOM   1624 HD21 LEU   113      94.966 115.715  52.020  1.00  0.00            
ATOM   1625 HD22 LEU   113      93.773 114.547  51.261  1.00  0.00            
ATOM   1626 HD23 LEU   113      95.542 114.603  50.871  1.00  0.00            
ATOM   1627  C   LEU   113      94.144 113.557  47.191  1.00  0.00            
ATOM   1628  O   LEU   113      93.553 113.754  46.152  1.00  0.00            
ATOM   1629  N   GLU   114      94.324 112.331  47.769  1.00  0.00            
ATOM   1630  H   GLU   114      94.729 112.259  48.692  1.00  0.00            
ATOM   1631  CA  GLU   114      93.970 111.007  47.118  1.00  0.00            
ATOM   1632  HA  GLU   114      94.559 110.908  46.206  1.00  0.00            
ATOM   1633  CB  GLU   114      94.263 109.813  48.005  1.00  0.00            
ATOM   1634  HB1 GLU   114      95.345 109.828  48.132  1.00  0.00            
ATOM   1635  HB2 GLU   114      93.908 108.879  47.569  1.00  0.00            
ATOM   1636  CG  GLU   114      93.597 109.937  49.391  1.00  0.00            
ATOM   1637  HG1 GLU   114      92.523 109.776  49.302  1.00  0.00            
ATOM   1638  HG2 GLU   114      93.827 110.881  49.885  1.00  0.00            
ATOM   1639  CD  GLU   114      93.941 108.830  50.444  1.00  0.00            
ATOM   1640  OE1 GLU   114      93.050 108.029  50.832  1.00  0.00            
ATOM   1641  OE2 GLU   114      95.145 108.836  50.813  1.00  0.00            
ATOM   1642  C   GLU   114      92.514 110.982  46.597  1.00  0.00            
ATOM   1643  O   GLU   114      92.310 110.311  45.617  1.00  0.00            
ATOM   1644  N   ASP   115      91.556 111.674  47.188  1.00  0.00            
ATOM   1645  H   ASP   115      91.780 112.351  47.903  1.00  0.00            
ATOM   1646  CA  ASP   115      90.146 111.598  46.658  1.00  0.00            
ATOM   1647  HA  ASP   115      90.155 110.653  46.114  1.00  0.00            
ATOM   1648  CB  ASP   115      89.043 111.328  47.749  1.00  0.00            
ATOM   1649  HB1 ASP   115      88.741 112.208  48.317  1.00  0.00            
ATOM   1650  HB2 ASP   115      89.451 110.688  48.531  1.00  0.00            
ATOM   1651  CG  ASP   115      87.867 110.600  47.157  1.00  0.00            
ATOM   1652  OD1 ASP   115      88.096 109.608  46.405  1.00  0.00            
ATOM   1653  OD2 ASP   115      86.714 110.893  47.513  1.00  0.00            
ATOM   1654  C   ASP   115      89.864 112.651  45.597  1.00  0.00            
ATOM   1655  O   ASP   115      88.914 112.448  44.847  1.00  0.00            
ATOM   1656  N   MET   116      90.705 113.692  45.360  1.00  0.00            
ATOM   1657  H   MET   116      91.497 113.745  45.985  1.00  0.00            
ATOM   1658  CA  MET   116      90.606 114.561  44.191  1.00  0.00            
ATOM   1659  HA  MET   116      89.587 114.946  44.146  1.00  0.00            
ATOM   1660  CB  MET   116      91.572 115.689  44.325  1.00  0.00            
ATOM   1661  HB1 MET   116      91.567 116.299  43.422  1.00  0.00            
ATOM   1662  HB2 MET   116      92.531 115.186  44.454  1.00  0.00            
ATOM   1663  CG  MET   116      91.303 116.668  45.488  1.00  0.00            
ATOM   1664  HG1 MET   116      91.976 117.520  45.393  1.00  0.00            
ATOM   1665  HG2 MET   116      91.508 116.213  46.457  1.00  0.00            
ATOM   1666  SD  MET   116      89.532 117.251  45.414  1.00  0.00            
ATOM   1667  CE  MET   116      89.707 118.489  44.096  1.00  0.00            
ATOM   1668  HE1 MET   116      89.652 118.088  43.084  1.00  0.00            
ATOM   1669  HE2 MET   116      88.802 119.096  44.114  1.00  0.00            
ATOM   1670  HE3 MET   116      90.521 119.207  44.194  1.00  0.00            
ATOM   1671  C   MET   116      90.894 113.886  42.848  1.00  0.00            
ATOM   1672  O   MET   116      91.989 113.333  42.716  1.00  0.00            
ATOM   1673  N   PRO   117      89.940 113.914  41.927  1.00  0.00            
ATOM   1674  CD  PRO   117      88.721 114.660  42.125  1.00  0.00            
ATOM   1675  HD1 PRO   117      88.862 115.702  41.840  1.00  0.00            
ATOM   1676  HD2 PRO   117      88.358 114.622  43.153  1.00  0.00            
ATOM   1677  CG  PRO   117      87.765 114.010  41.124  1.00  0.00            
ATOM   1678  HG1 PRO   117      86.892 114.617  40.884  1.00  0.00            
ATOM   1679  HG2 PRO   117      87.308 113.127  41.573  1.00  0.00            
ATOM   1680  CB  PRO   117      88.703 113.648  39.970  1.00  0.00            
ATOM   1681  HB1 PRO   117      88.726 114.528  39.327  1.00  0.00            
ATOM   1682  HB2 PRO   117      88.189 112.819  39.482  1.00  0.00            
ATOM   1683  CA  PRO   117      89.983 113.238  40.650  1.00  0.00            
ATOM   1684  HA  PRO   117      89.897 112.168  40.844  1.00  0.00            
ATOM   1685  C   PRO   117      91.164 113.477  39.726  1.00  0.00            
ATOM   1686  O   PRO   117      91.389 114.706  39.510  1.00  0.00            
ATOM   1687  N   VAL   118      91.768 112.441  39.121  1.00  0.00            
ATOM   1688  H   VAL   118      91.463 111.504  39.345  1.00  0.00            
ATOM   1689  CA  VAL   118      93.029 112.581  38.377  1.00  0.00            
ATOM   1690  HA  VAL   118      93.185 113.633  38.140  1.00  0.00            
ATOM   1691  CB  VAL   118      94.285 112.302  39.203  1.00  0.00            
ATOM   1692  HB  VAL   118      95.041 112.031  38.466  1.00  0.00            
ATOM   1693  CG1 VAL   118      94.770 113.601  39.791  1.00  0.00            
ATOM   1694 HG11 VAL   118      94.818 114.342  38.994  1.00  0.00            
ATOM   1695 HG12 VAL   118      94.205 114.003  40.633  1.00  0.00            
ATOM   1696 HG13 VAL   118      95.785 113.458  40.163  1.00  0.00            
ATOM   1697  CG2 VAL   118      94.301 111.163  40.350  1.00  0.00            
ATOM   1698 HG21 VAL   118      93.889 110.228  39.971  1.00  0.00            
ATOM   1699 HG22 VAL   118      95.351 111.077  40.627  1.00  0.00            
ATOM   1700 HG23 VAL   118      93.717 111.422  41.233  1.00  0.00            
ATOM   1701  C   VAL   118      93.045 111.665  37.064  1.00  0.00            
ATOM   1702  O   VAL   118      92.281 110.720  36.925  1.00  0.00            
ATOM   1703  N   ASP   119      93.813 112.055  36.045  1.00  0.00            
ATOM   1704  H   ASP   119      94.448 112.828  36.181  1.00  0.00            
ATOM   1705  CA  ASP   119      93.748 111.265  34.793  1.00  0.00            
ATOM   1706  HA  ASP   119      93.203 110.363  35.073  1.00  0.00            
ATOM   1707  CB  ASP   119      92.887 111.988  33.691  1.00  0.00            
ATOM   1708  HB1 ASP   119      91.946 112.173  34.209  1.00  0.00            
ATOM   1709  HB2 ASP   119      92.822 111.263  32.880  1.00  0.00            
ATOM   1710  CG  ASP   119      93.491 113.294  33.361  1.00  0.00            
ATOM   1711  OD1 ASP   119      93.942 113.438  32.214  1.00  0.00            
ATOM   1712  OD2 ASP   119      93.520 114.171  34.207  1.00  0.00            
ATOM   1713  C   ASP   119      95.151 110.945  34.224  1.00  0.00            
ATOM   1714  O   ASP   119      96.047 111.805  34.311  1.00  0.00            
ATOM   1715  N   PRO   120      95.326 109.710  33.716  1.00  0.00            
ATOM   1716  CD  PRO   120      94.284 108.727  33.597  1.00  0.00            
ATOM   1717  HD1 PRO   120      93.492 108.904  32.869  1.00  0.00            
ATOM   1718  HD2 PRO   120      93.837 108.632  34.586  1.00  0.00            
ATOM   1719  CG  PRO   120      94.985 107.438  33.228  1.00  0.00            
ATOM   1720  HG1 PRO   120      94.377 106.822  32.565  1.00  0.00            
ATOM   1721  HG2 PRO   120      95.297 106.812  34.063  1.00  0.00            
ATOM   1722  CB  PRO   120      96.240 107.986  32.468  1.00  0.00            
ATOM   1723  HB1 PRO   120      96.035 108.283  31.440  1.00  0.00            
ATOM   1724  HB2 PRO   120      97.066 107.279  32.393  1.00  0.00            
ATOM   1725  CA  PRO   120      96.580 109.203  33.224  1.00  0.00            
ATOM   1726  HA  PRO   120      97.283 108.892  33.996  1.00  0.00            
ATOM   1727  C   PRO   120      97.426 110.075  32.240  1.00  0.00            
ATOM   1728  O   PRO   120      98.637 110.124  32.402  1.00  0.00            
ATOM   1729  N   ASP   121      96.870 110.820  31.256  1.00  0.00            
ATOM   1730  H   ASP   121      95.871 110.768  31.115  1.00  0.00            
ATOM   1731  CA  ASP   121      97.697 111.526  30.257  1.00  0.00            
ATOM   1732  HA  ASP   121      98.638 110.980  30.326  1.00  0.00            
ATOM   1733  CB  ASP   121      97.309 111.375  28.749  1.00  0.00            
ATOM   1734  HB1 ASP   121      98.113 111.855  28.191  1.00  0.00            
ATOM   1735  HB2 ASP   121      96.402 111.975  28.675  1.00  0.00            
ATOM   1736  CG  ASP   121      97.133 109.994  28.157  1.00  0.00            
ATOM   1737  OD1 ASP   121      97.406 108.937  28.773  1.00  0.00            
ATOM   1738  OD2 ASP   121      96.827 109.890  26.936  1.00  0.00            
ATOM   1739  C   ASP   121      98.204 112.922  30.640  1.00  0.00            
ATOM   1740  O   ASP   121      98.950 113.522  29.883  1.00  0.00            
ATOM   1741  N   ASN   122      97.827 113.417  31.816  1.00  0.00            
ATOM   1742  H   ASN   122      97.152 112.944  32.399  1.00  0.00            
ATOM   1743  CA  ASN   122      98.307 114.706  32.325  1.00  0.00            
ATOM   1744  HA  ASN   122      97.998 115.467  31.607  1.00  0.00            
ATOM   1745  CB  ASN   122      97.647 114.886  33.670  1.00  0.00            
ATOM   1746  HB1 ASN   122      98.060 114.251  34.454  1.00  0.00            
ATOM   1747  HB2 ASN   122      96.582 114.677  33.562  1.00  0.00            
ATOM   1748  CG  ASN   122      97.843 116.247  34.203  1.00  0.00            
ATOM   1749  OD1 ASN   122      98.586 117.065  33.750  1.00  0.00            
ATOM   1750  ND2 ASN   122      97.161 116.483  35.257  1.00  0.00            
ATOM   1751 HD21 ASN   122      96.561 115.769  35.644  1.00  0.00            
ATOM   1752 HD22 ASN   122      96.830 117.428  35.391  1.00  0.00            
ATOM   1753  C   ASN   122      99.873 114.720  32.425  1.00  0.00            
ATOM   1754  O   ASN   122     100.438 113.872  33.030  1.00  0.00            
ATOM   1755  N   GLU   123     100.475 115.722  31.886  1.00  0.00            
ATOM   1756  H   GLU   123      99.888 116.384  31.400  1.00  0.00            
ATOM   1757  CA  GLU   123     101.937 115.945  32.042  1.00  0.00            
ATOM   1758  HA  GLU   123     102.326 114.929  32.111  1.00  0.00            
ATOM   1759  CB  GLU   123     102.562 116.340  30.660  1.00  0.00            
ATOM   1760  HB1 GLU   123     103.499 116.844  30.895  1.00  0.00            
ATOM   1761  HB2 GLU   123     101.919 117.127  30.266  1.00  0.00            
ATOM   1762  CG  GLU   123     102.731 115.249  29.651  1.00  0.00            
ATOM   1763  HG1 GLU   123     101.746 114.826  29.456  1.00  0.00            
ATOM   1764  HG2 GLU   123     103.504 114.537  29.942  1.00  0.00            
ATOM   1765  CD  GLU   123     103.163 115.787  28.305  1.00  0.00            
ATOM   1766  OE1 GLU   123     102.852 116.965  27.988  1.00  0.00            
ATOM   1767  OE2 GLU   123     103.894 115.116  27.544  1.00  0.00            
ATOM   1768  C   GLU   123     102.367 116.804  33.277  1.00  0.00            
ATOM   1769  O   GLU   123     103.578 116.835  33.592  1.00  0.00            
ATOM   1770  N   ALA   124     101.446 117.498  33.944  1.00  0.00            
ATOM   1771  H   ALA   124     100.462 117.461  33.720  1.00  0.00            
ATOM   1772  CA  ALA   124     101.685 118.378  35.059  1.00  0.00            
ATOM   1773  HA  ALA   124     102.581 118.085  35.606  1.00  0.00            
ATOM   1774  CB  ALA   124     101.958 119.722  34.476  1.00  0.00            
ATOM   1775  HB1 ALA   124     102.647 119.609  33.639  1.00  0.00            
ATOM   1776  HB2 ALA   124     101.067 120.162  34.027  1.00  0.00            
ATOM   1777  HB3 ALA   124     102.405 120.323  35.268  1.00  0.00            
ATOM   1778  C   ALA   124     100.524 118.360  36.033  1.00  0.00            
ATOM   1779  O   ALA   124      99.776 119.343  36.214  1.00  0.00            
ATOM   1780  N   TYR   125     100.509 117.229  36.819  1.00  0.00            
ATOM   1781  H   TYR   125     101.383 116.725  36.782  1.00  0.00            
ATOM   1782  CA  TYR   125      99.565 116.997  37.948  1.00  0.00            
ATOM   1783  HA  TYR   125      98.570 117.094  37.513  1.00  0.00            
ATOM   1784  CB  TYR   125      99.636 115.638  38.600  1.00  0.00            
ATOM   1785  HB1 TYR   125      98.870 115.744  39.369  1.00  0.00            
ATOM   1786  HB2 TYR   125     100.516 115.487  39.225  1.00  0.00            
ATOM   1787  CG  TYR   125      99.310 114.414  37.772  1.00  0.00            
ATOM   1788  CD1 TYR   125      97.986 114.037  37.475  1.00  0.00            
ATOM   1789  HD1 TYR   125      97.148 114.598  37.863  1.00  0.00            
ATOM   1790  CE1 TYR   125      97.777 112.949  36.612  1.00  0.00            
ATOM   1791  HE1 TYR   125      96.762 112.767  36.293  1.00  0.00            
ATOM   1792  CZ  TYR   125      98.886 112.260  36.051  1.00  0.00            
ATOM   1793  OH  TYR   125      98.641 111.273  35.117  1.00  0.00            
ATOM   1794  HH  TYR   125      97.715 111.262  34.865  1.00  0.00            
ATOM   1795  CE2 TYR   125     100.232 112.650  36.376  1.00  0.00            
ATOM   1796  HE2 TYR   125     101.069 112.183  35.878  1.00  0.00            
ATOM   1797  CD2 TYR   125     100.364 113.709  37.249  1.00  0.00            
ATOM   1798  HD2 TYR   125     101.329 114.167  37.411  1.00  0.00            
ATOM   1799  C   TYR   125      99.685 118.058  39.057  1.00  0.00            
ATOM   1800  O   TYR   125     100.724 118.209  39.678  1.00  0.00            
ATOM   1801  N   GLU   126      98.599 118.876  39.099  1.00  0.00            
ATOM   1802  H   GLU   126      97.800 118.495  38.611  1.00  0.00            
ATOM   1803  CA  GLU   126      98.339 120.019  39.929  1.00  0.00            
ATOM   1804  HA  GLU   126      99.080 119.950  40.725  1.00  0.00            
ATOM   1805  CB  GLU   126      98.808 121.372  39.224  1.00  0.00            
ATOM   1806  HB1 GLU   126      98.219 121.399  38.307  1.00  0.00            
ATOM   1807  HB2 GLU   126      99.843 121.410  38.885  1.00  0.00            
ATOM   1808  CG  GLU   126      98.657 122.746  39.912  1.00  0.00            
ATOM   1809  HG1 GLU   126      97.612 123.009  40.079  1.00  0.00            
ATOM   1810  HG2 GLU   126      99.154 123.484  39.282  1.00  0.00            
ATOM   1811  CD  GLU   126      99.438 122.778  41.247  1.00  0.00            
ATOM   1812  OE1 GLU   126      99.844 123.908  41.726  1.00  0.00            
ATOM   1813  OE2 GLU   126      99.783 121.751  41.824  1.00  0.00            
ATOM   1814  C   GLU   126      96.927 120.046  40.379  1.00  0.00            
ATOM   1815  O   GLU   126      95.989 119.755  39.618  1.00  0.00            
ATOM   1816  N   MET   127      96.678 120.190  41.697  1.00  0.00            
ATOM   1817  H   MET   127      97.413 120.243  42.389  1.00  0.00            
ATOM   1818  CA  MET   127      95.320 120.353  42.302  1.00  0.00            
ATOM   1819  HA  MET   127      94.806 119.548  41.777  1.00  0.00            
ATOM   1820  CB  MET   127      95.388 120.071  43.819  1.00  0.00            
ATOM   1821  HB1 MET   127      96.011 120.792  44.347  1.00  0.00            
ATOM   1822  HB2 MET   127      95.950 119.150  43.976  1.00  0.00            
ATOM   1823  CG  MET   127      94.090 120.013  44.588  1.00  0.00            
ATOM   1824  HG1 MET   127      93.392 119.415  44.002  1.00  0.00            
ATOM   1825  HG2 MET   127      93.872 121.080  44.635  1.00  0.00            
ATOM   1826  SD  MET   127      94.086 119.356  46.235  1.00  0.00            
ATOM   1827  CE  MET   127      92.472 119.672  46.670  1.00  0.00            
ATOM   1828  HE1 MET   127      92.285 119.051  47.546  1.00  0.00            
ATOM   1829  HE2 MET   127      92.444 120.741  46.883  1.00  0.00            
ATOM   1830  HE3 MET   127      91.788 119.469  45.847  1.00  0.00            
ATOM   1831  C   MET   127      94.694 121.710  41.908  1.00  0.00            
ATOM   1832  O   MET   127      95.244 122.752  42.271  1.00  0.00            
ATOM   1833  N   PRO   128      93.534 121.713  41.219  1.00  0.00            
ATOM   1834  CD  PRO   128      92.825 120.515  40.734  1.00  0.00            
ATOM   1835  HD1 PRO   128      92.633 119.758  41.495  1.00  0.00            
ATOM   1836  HD2 PRO   128      93.370 120.157  39.861  1.00  0.00            
ATOM   1837  CG  PRO   128      91.464 121.076  40.223  1.00  0.00            
ATOM   1838  HG1 PRO   128      90.988 121.138  41.201  1.00  0.00            
ATOM   1839  HG2 PRO   128      91.063 120.469  39.411  1.00  0.00            
ATOM   1840  CB  PRO   128      91.880 122.467  39.828  1.00  0.00            
ATOM   1841  HB1 PRO   128      91.034 123.121  39.617  1.00  0.00            
ATOM   1842  HB2 PRO   128      92.434 122.491  38.890  1.00  0.00            
ATOM   1843  CA  PRO   128      92.855 122.934  40.814  1.00  0.00            
ATOM   1844  HA  PRO   128      93.542 123.613  40.309  1.00  0.00            
ATOM   1845  C   PRO   128      92.240 123.627  41.982  1.00  0.00            
ATOM   1846  O   PRO   128      91.736 122.984  42.950  1.00  0.00            
ATOM   1847  N   SER   129      92.280 124.960  42.075  1.00  0.00            
ATOM   1848  H   SER   129      92.936 125.421  41.461  1.00  0.00            
ATOM   1849  CA  SER   129      91.920 125.700  43.263  1.00  0.00            
ATOM   1850  HA  SER   129      92.304 125.261  44.184  1.00  0.00            
ATOM   1851  CB  SER   129      92.549 127.117  43.187  1.00  0.00            
ATOM   1852  HB1 SER   129      91.899 127.734  43.806  1.00  0.00            
ATOM   1853  HB2 SER   129      92.557 127.506  42.169  1.00  0.00            
ATOM   1854  OG  SER   129      93.852 127.207  43.739  1.00  0.00            
ATOM   1855  HG  SER   129      94.137 128.115  43.613  1.00  0.00            
ATOM   1856  C   SER   129      90.418 125.757  43.296  1.00  0.00            
ATOM   1857  O   SER   129      89.750 126.393  42.450  1.00  0.00            
ATOM   1858  N   GLU   130      89.758 125.088  44.319  1.00  0.00            
ATOM   1859  H   GLU   130      90.330 124.459  44.864  1.00  0.00            
ATOM   1860  CA  GLU   130      88.332 125.110  44.516  1.00  0.00            
ATOM   1861  HA  GLU   130      87.954 124.415  43.766  1.00  0.00            
ATOM   1862  CB  GLU   130      87.992 124.701  45.926  1.00  0.00            
ATOM   1863  HB1 GLU   130      88.456 125.428  46.592  1.00  0.00            
ATOM   1864  HB2 GLU   130      88.634 123.822  45.989  1.00  0.00            
ATOM   1865  CG  GLU   130      86.535 124.289  46.263  1.00  0.00            
ATOM   1866  HG1 GLU   130      86.395 123.436  45.600  1.00  0.00            
ATOM   1867  HG2 GLU   130      85.920 125.083  45.839  1.00  0.00            
ATOM   1868  CD  GLU   130      86.397 124.013  47.741  1.00  0.00            
ATOM   1869  OE1 GLU   130      85.695 123.091  48.156  1.00  0.00            
ATOM   1870  OE2 GLU   130      87.013 124.774  48.530  1.00  0.00            
ATOM   1871  C   GLU   130      87.702 126.491  44.306  1.00  0.00            
ATOM   1872  O   GLU   130      86.676 126.528  43.611  1.00  0.00            
ATOM   1873  N   GLU   131      88.217 127.650  44.743  1.00  0.00            
ATOM   1874  H   GLU   131      89.067 127.529  45.274  1.00  0.00            
ATOM   1875  CA  GLU   131      87.640 129.013  44.550  1.00  0.00            
ATOM   1876  HA  GLU   131      86.619 129.166  44.899  1.00  0.00            
ATOM   1877  CB  GLU   131      88.457 130.142  45.200  1.00  0.00            
ATOM   1878  HB1 GLU   131      87.965 131.090  44.981  1.00  0.00            
ATOM   1879  HB2 GLU   131      89.467 130.090  44.794  1.00  0.00            
ATOM   1880  CG  GLU   131      88.435 129.936  46.723  1.00  0.00            
ATOM   1881  HG1 GLU   131      88.959 129.018  46.988  1.00  0.00            
ATOM   1882  HG2 GLU   131      87.420 129.744  47.069  1.00  0.00            
ATOM   1883  CD  GLU   131      89.066 131.193  47.419  1.00  0.00            
ATOM   1884  OE1 GLU   131      90.050 131.683  46.865  1.00  0.00            
ATOM   1885  OE2 GLU   131      88.485 131.695  48.421  1.00  0.00            
ATOM   1886  C   GLU   131      87.513 129.315  43.009  1.00  0.00            
ATOM   1887  O   GLU   131      86.723 130.106  42.584  1.00  0.00            
ATOM   1888  N   GLY   132      88.097 128.644  42.043  1.00  0.00            
ATOM   1889  H   GLY   132      88.673 127.858  42.310  1.00  0.00            
ATOM   1890  CA  GLY   132      87.887 128.935  40.651  1.00  0.00            
ATOM   1891  HA1 GLY   132      88.826 129.058  40.111  1.00  0.00            
ATOM   1892  HA2 GLY   132      87.335 129.874  40.600  1.00  0.00            
ATOM   1893  C   GLY   132      87.011 127.905  40.006  1.00  0.00            
ATOM   1894  O   GLY   132      86.884 127.999  38.766  1.00  0.00            
ATOM   1895  N   TYR   133      86.351 126.921  40.629  1.00  0.00            
ATOM   1896  H   TYR   133      86.625 126.764  41.588  1.00  0.00            
ATOM   1897  CA  TYR   133      85.321 126.001  40.160  1.00  0.00            
ATOM   1898  HA  TYR   133      85.048 126.540  39.253  1.00  0.00            
ATOM   1899  CB  TYR   133      85.895 124.628  39.790  1.00  0.00            
ATOM   1900  HB1 TYR   133      86.660 124.633  39.014  1.00  0.00            
ATOM   1901  HB2 TYR   133      85.101 124.007  39.375  1.00  0.00            
ATOM   1902  CG  TYR   133      86.340 123.827  40.976  1.00  0.00            
ATOM   1903  CD1 TYR   133      87.697 123.426  41.020  1.00  0.00            
ATOM   1904  HD1 TYR   133      88.353 123.678  40.200  1.00  0.00            
ATOM   1905  CE1 TYR   133      88.203 122.675  42.083  1.00  0.00            
ATOM   1906  HE1 TYR   133      89.220 122.326  42.179  1.00  0.00            
ATOM   1907  CZ  TYR   133      87.310 122.258  43.067  1.00  0.00            
ATOM   1908  OH  TYR   133      87.764 121.560  44.094  1.00  0.00            
ATOM   1909  HH  TYR   133      87.128 120.975  44.513  1.00  0.00            
ATOM   1910  CE2 TYR   133      85.969 122.563  43.008  1.00  0.00            
ATOM   1911  HE2 TYR   133      85.281 122.204  43.760  1.00  0.00            
ATOM   1912  CD2 TYR   133      85.475 123.381  41.980  1.00  0.00            
ATOM   1913  HD2 TYR   133      84.403 123.516  41.977  1.00  0.00            
ATOM   1914  C   TYR   133      83.996 125.980  40.975  1.00  0.00            
ATOM   1915  O   TYR   133      83.071 125.349  40.559  1.00  0.00            
ATOM   1916  N   GLN   134      83.901 126.539  42.191  1.00  0.00            
ATOM   1917  H   GLN   134      84.698 127.048  42.547  1.00  0.00            
ATOM   1918  CA  GLN   134      82.821 126.285  43.166  1.00  0.00            
ATOM   1919  HA  GLN   134      82.676 125.217  43.332  1.00  0.00            
ATOM   1920  CB  GLN   134      83.301 126.817  44.503  1.00  0.00            
ATOM   1921  HB1 GLN   134      84.243 126.322  44.741  1.00  0.00            
ATOM   1922  HB2 GLN   134      82.601 126.525  45.286  1.00  0.00            
ATOM   1923  CG  GLN   134      83.566 128.391  44.648  1.00  0.00            
ATOM   1924  HG1 GLN   134      82.607 128.887  44.502  1.00  0.00            
ATOM   1925  HG2 GLN   134      84.274 128.716  43.886  1.00  0.00            
ATOM   1926  CD  GLN   134      84.122 128.828  45.971  1.00  0.00            
ATOM   1927  OE1 GLN   134      84.690 127.965  46.645  1.00  0.00            
ATOM   1928  NE2 GLN   134      84.045 130.055  46.399  1.00  0.00            
ATOM   1929 HE21 GLN   134      83.615 130.788  45.854  1.00  0.00            
ATOM   1930 HE22 GLN   134      84.363 130.221  47.343  1.00  0.00            
ATOM   1931  C   GLN   134      81.474 126.830  42.749  1.00  0.00            
ATOM   1932  O   GLN   134      80.452 126.283  43.128  1.00  0.00            
ATOM   1933  N   ASP   135      81.472 127.880  41.862  1.00  0.00            
ATOM   1934  H   ASP   135      82.381 128.227  41.592  1.00  0.00            
ATOM   1935  CA  ASP   135      80.252 128.484  41.261  1.00  0.00            
ATOM   1936  HA  ASP   135      79.481 127.713  41.247  1.00  0.00            
ATOM   1937  CB  ASP   135      79.709 129.671  42.084  1.00  0.00            
ATOM   1938  HB1 ASP   135      78.996 129.319  42.829  1.00  0.00            
ATOM   1939  HB2 ASP   135      79.008 130.212  41.448  1.00  0.00            
ATOM   1940  CG  ASP   135      80.743 130.675  42.689  1.00  0.00            
ATOM   1941  OD1 ASP   135      80.445 131.129  43.815  1.00  0.00            
ATOM   1942  OD2 ASP   135      81.799 130.967  42.091  1.00  0.00            
ATOM   1943  C   ASP   135      80.474 128.964  39.789  1.00  0.00            
ATOM   1944  O   ASP   135      81.600 129.207  39.336  1.00  0.00            
ATOM   1945  N   TYR   136      79.385 129.141  39.104  1.00  0.00            
ATOM   1946  H   TYR   136      78.460 128.878  39.411  1.00  0.00            
ATOM   1947  CA  TYR   136      79.402 129.383  37.628  1.00  0.00            
ATOM   1948  HA  TYR   136      80.396 129.748  37.370  1.00  0.00            
ATOM   1949  CB  TYR   136      78.976 128.096  36.932  1.00  0.00            
ATOM   1950  HB1 TYR   136      77.897 128.011  37.057  1.00  0.00            
ATOM   1951  HB2 TYR   136      79.474 127.304  37.491  1.00  0.00            
ATOM   1952  CG  TYR   136      79.215 127.966  35.433  1.00  0.00            
ATOM   1953  CD1 TYR   136      78.467 128.699  34.503  1.00  0.00            
ATOM   1954  HD1 TYR   136      77.888 129.525  34.891  1.00  0.00            
ATOM   1955  CE1 TYR   136      78.514 128.471  33.110  1.00  0.00            
ATOM   1956  HE1 TYR   136      77.963 129.086  32.414  1.00  0.00            
ATOM   1957  CZ  TYR   136      79.293 127.421  32.599  1.00  0.00            
ATOM   1958  OH  TYR   136      79.261 127.076  31.297  1.00  0.00            
ATOM   1959  HH  TYR   136      79.795 126.350  30.967  1.00  0.00            
ATOM   1960  CE2 TYR   136      80.068 126.700  33.517  1.00  0.00            
ATOM   1961  HE2 TYR   136      80.618 125.890  33.061  1.00  0.00            
ATOM   1962  CD2 TYR   136      80.056 126.981  34.883  1.00  0.00            
ATOM   1963  HD2 TYR   136      80.645 126.339  35.521  1.00  0.00            
ATOM   1964  C   TYR   136      78.325 130.443  37.379  1.00  0.00            
ATOM   1965  O   TYR   136      77.156 130.308  37.697  1.00  0.00            
ATOM   1966  N   GLU   137      78.807 131.622  36.953  1.00  0.00            
ATOM   1967  H   GLU   137      79.803 131.772  36.881  1.00  0.00            
ATOM   1968  CA  GLU   137      77.957 132.759  36.443  1.00  0.00            
ATOM   1969  HA  GLU   137      77.273 133.087  37.225  1.00  0.00            
ATOM   1970  CB  GLU   137      78.937 133.979  36.246  1.00  0.00            
ATOM   1971  HB1 GLU   137      79.642 133.711  35.459  1.00  0.00            
ATOM   1972  HB2 GLU   137      79.487 134.228  37.154  1.00  0.00            
ATOM   1973  CG  GLU   137      78.181 135.189  35.851  1.00  0.00            
ATOM   1974  HG1 GLU   137      77.298 135.345  36.472  1.00  0.00            
ATOM   1975  HG2 GLU   137      77.852 135.069  34.819  1.00  0.00            
ATOM   1976  CD  GLU   137      78.932 136.500  35.889  1.00  0.00            
ATOM   1977  OE1 GLU   137      80.082 136.588  36.399  1.00  0.00            
ATOM   1978  OE2 GLU   137      78.248 137.434  35.423  1.00  0.00            
ATOM   1979  C   GLU   137      77.166 132.307  35.217  1.00  0.00            
ATOM   1980  O   GLU   137      77.794 131.936  34.234  1.00  0.00            
ATOM   1981  N   PRO   138      75.850 132.538  35.206  1.00  0.00            
ATOM   1982  CD  PRO   138      75.071 133.140  36.337  1.00  0.00            
ATOM   1983  HD1 PRO   138      75.244 134.212  36.428  1.00  0.00            
ATOM   1984  HD2 PRO   138      75.166 132.644  37.303  1.00  0.00            
ATOM   1985  CG  PRO   138      73.601 133.101  35.879  1.00  0.00            
ATOM   1986  HG1 PRO   138      73.364 134.074  35.450  1.00  0.00            
ATOM   1987  HG2 PRO   138      72.884 132.725  36.609  1.00  0.00            
ATOM   1988  CB  PRO   138      73.604 132.148  34.608  1.00  0.00            
ATOM   1989  HB1 PRO   138      72.867 132.511  33.892  1.00  0.00            
ATOM   1990  HB2 PRO   138      73.411 131.136  34.965  1.00  0.00            
ATOM   1991  CA  PRO   138      74.974 132.252  34.025  1.00  0.00            
ATOM   1992  HA  PRO   138      75.266 131.247  33.719  1.00  0.00            
ATOM   1993  C   PRO   138      75.023 133.327  32.885  1.00  0.00            
ATOM   1994  O   PRO   138      75.342 134.490  33.135  1.00  0.00            
ATOM   1995  N   GLU   139      74.813 132.805  31.607  1.00  0.00            
ATOM   1996  H   GLU   139      74.794 131.800  31.505  1.00  0.00            
ATOM   1997  CA  GLU   139      74.535 133.570  30.415  1.00  0.00            
ATOM   1998  HA  GLU   139      75.421 134.190  30.274  1.00  0.00            
ATOM   1999  CB  GLU   139      74.296 132.551  29.312  1.00  0.00            
ATOM   2000  HB1 GLU   139      73.411 131.951  29.525  1.00  0.00            
ATOM   2001  HB2 GLU   139      75.061 131.774  29.288  1.00  0.00            
ATOM   2002  CG  GLU   139      74.104 133.187  27.956  1.00  0.00            
ATOM   2003  HG1 GLU   139      75.021 133.709  27.685  1.00  0.00            
ATOM   2004  HG2 GLU   139      73.311 133.934  27.996  1.00  0.00            
ATOM   2005  CD  GLU   139      73.767 132.173  26.859  1.00  0.00            
ATOM   2006  OE1 GLU   139      72.819 132.387  26.103  1.00  0.00            
ATOM   2007  OE2 GLU   139      74.516 131.169  26.711  1.00  0.00            
ATOM   2008  C   GLU   139      73.255 134.433  30.518  1.00  0.00            
ATOM   2009  O   GLU   139      72.187 133.863  30.791  1.00  0.00            
ATOM   2010  N   ALA   140      73.189 135.744  30.364  1.00  0.00            
ATOM   2011  H   ALA   140      74.044 136.281  30.319  1.00  0.00            
ATOM   2012  CA  ALA   140      71.926 136.468  30.240  1.00  0.00            
ATOM   2013  HA  ALA   140      71.371 136.198  31.138  1.00  0.00            
ATOM   2014  CB  ALA   140      72.073 137.924  30.133  1.00  0.00            
ATOM   2015  HB1 ALA   140      71.214 138.339  30.662  1.00  0.00            
ATOM   2016  HB2 ALA   140      72.978 138.218  30.664  1.00  0.00            
ATOM   2017  HB3 ALA   140      72.182 138.403  29.160  1.00  0.00            
ATOM   2018  C   ALA   140      70.957 135.996  29.101  1.00  0.00            
ATOM   2019  OC1 ALA   140      69.753 135.944  29.393  1.00  0.00            
ATOM   2020  OC2 ALA   140      71.408 135.796  27.954  1.00  0.00            
TER
ENDMDL
