# Supplementary material for: Impact of Phosphorylation on the Physiological Form of Human alpha-Synuclein in Aqueous Solution
Source: J Chem Inf Model. 2024 Oct 28;64(21):8215–26. doi: 10.1021/acs.jcim.4c01172 (PMC11558680; doi:10.1021/acs.jcim.4c01172)
Supplement: Supplementary file 2 — ci4c01172_si_003.zip [file ci4c01172_si_003.zip › AS/AS_5.pdb]

REMARK    GENERATED BY TRJCONV
TITLE     MDANALYSIS FRAME 0: Created by PDBWriter in water
REMARK    THIS IS A SIMULATION BOX
CRYST1  137.568  137.568  140.710  60.74  60.74  90.00 P 1           1
MODEL        1
ATOM      1  CH3 ACE     0     119.245 105.968  28.357  1.00  0.00            
ATOM      2 HH31 ACE     0     119.739 105.914  29.327  1.00  0.00            
ATOM      3 HH32 ACE     0     119.899 105.535  27.600  1.00  0.00            
ATOM      4 HH33 ACE     0     119.099 107.003  28.049  1.00  0.00            
ATOM      5  C   ACE     0     117.946 105.217  28.307  1.00  0.00            
ATOM      6  O   ACE     0     117.767 104.127  28.916  1.00  0.00            
ATOM      7  N   MET     1     116.927 105.808  27.660  1.00  0.00            
ATOM      8  H   MET     1     117.207 106.605  27.106  1.00  0.00            
ATOM      9  CA  MET     1     115.563 105.420  27.890  1.00  0.00            
ATOM     10  HA  MET     1     115.351 105.587  28.946  1.00  0.00            
ATOM     11  CB  MET     1     114.613 106.433  27.153  1.00  0.00            
ATOM     12  HB1 MET     1     114.612 106.248  26.079  1.00  0.00            
ATOM     13  HB2 MET     1     114.959 107.457  27.292  1.00  0.00            
ATOM     14  CG  MET     1     113.160 106.270  27.594  1.00  0.00            
ATOM     15  HG1 MET     1     112.957 105.199  27.579  1.00  0.00            
ATOM     16  HG2 MET     1     112.432 106.796  26.977  1.00  0.00            
ATOM     17  SD  MET     1     113.050 106.900  29.290  1.00  0.00            
ATOM     18  CE  MET     1     113.381 108.740  29.052  1.00  0.00            
ATOM     19  HE1 MET     1     112.841 108.890  28.117  1.00  0.00            
ATOM     20  HE2 MET     1     112.922 109.412  29.778  1.00  0.00            
ATOM     21  HE3 MET     1     114.409 109.101  29.083  1.00  0.00            
ATOM     22  C   MET     1     115.224 103.924  27.649  1.00  0.00            
ATOM     23  O   MET     1     114.449 103.358  28.432  1.00  0.00            
ATOM     24  N   ASP     2     115.816 103.318  26.642  1.00  0.00            
ATOM     25  H   ASP     2     116.453 103.826  26.045  1.00  0.00            
ATOM     26  CA  ASP     2     115.566 101.899  26.411  1.00  0.00            
ATOM     27  HA  ASP     2     114.483 101.783  26.407  1.00  0.00            
ATOM     28  CB  ASP     2     116.278 101.441  25.142  1.00  0.00            
ATOM     29  HB1 ASP     2     115.746 101.834  24.277  1.00  0.00            
ATOM     30  HB2 ASP     2     116.121 100.365  25.068  1.00  0.00            
ATOM     31  CG  ASP     2     117.768 101.774  24.799  1.00  0.00            
ATOM     32  OD1 ASP     2     118.259 101.108  23.839  1.00  0.00            
ATOM     33  OD2 ASP     2     118.399 102.643  25.428  1.00  0.00            
ATOM     34  C   ASP     2     115.949 100.992  27.555  1.00  0.00            
ATOM     35  O   ASP     2     115.151 100.200  27.972  1.00  0.00            
ATOM     36  N   VAL     3     117.233 101.142  27.995  1.00  0.00            
ATOM     37  H   VAL     3     117.762 101.826  27.473  1.00  0.00            
ATOM     38  CA  VAL     3     117.811 100.395  29.140  1.00  0.00            
ATOM     39  HA  VAL     3     117.538  99.345  29.027  1.00  0.00            
ATOM     40  CB  VAL     3     119.327 100.198  29.132  1.00  0.00            
ATOM     41  HB  VAL     3     119.695  99.845  30.095  1.00  0.00            
ATOM     42  CG1 VAL     3     119.752  99.280  28.033  1.00  0.00            
ATOM     43 HG11 VAL     3     120.695  98.799  28.291  1.00  0.00            
ATOM     44 HG12 VAL     3     118.993  98.502  27.956  1.00  0.00            
ATOM     45 HG13 VAL     3     119.846  99.814  27.087  1.00  0.00            
ATOM     46  CG2 VAL     3     120.173 101.479  28.981  1.00  0.00            
ATOM     47 HG21 VAL     3     119.874 102.156  29.781  1.00  0.00            
ATOM     48 HG22 VAL     3     121.257 101.397  28.897  1.00  0.00            
ATOM     49 HG23 VAL     3     119.944 102.028  28.068  1.00  0.00            
ATOM     50  C   VAL     3     117.266 100.812  30.576  1.00  0.00            
ATOM     51  O   VAL     3     117.171  99.905  31.364  1.00  0.00            
ATOM     52  N   PHE     4     116.872 102.095  30.798  1.00  0.00            
ATOM     53  H   PHE     4     117.101 102.783  30.094  1.00  0.00            
ATOM     54  CA  PHE     4     115.919 102.477  31.859  1.00  0.00            
ATOM     55  HA  PHE     4     116.448 102.203  32.772  1.00  0.00            
ATOM     56  CB  PHE     4     115.773 103.978  31.987  1.00  0.00            
ATOM     57  HB1 PHE     4     115.274 104.485  31.162  1.00  0.00            
ATOM     58  HB2 PHE     4     116.790 104.356  32.092  1.00  0.00            
ATOM     59  CG  PHE     4     114.967 104.325  33.113  1.00  0.00            
ATOM     60  CD1 PHE     4     113.576 104.455  33.007  1.00  0.00            
ATOM     61  HD1 PHE     4     113.033 104.045  32.169  1.00  0.00            
ATOM     62  CE1 PHE     4     112.836 105.050  34.030  1.00  0.00            
ATOM     63  HE1 PHE     4     111.780 105.250  33.931  1.00  0.00            
ATOM     64  CZ  PHE     4     113.554 105.603  35.125  1.00  0.00            
ATOM     65  HZ  PHE     4     112.977 106.139  35.865  1.00  0.00            
ATOM     66  CE2 PHE     4     114.927 105.357  35.246  1.00  0.00            
ATOM     67  HE2 PHE     4     115.449 105.612  36.156  1.00  0.00            
ATOM     68  CD2 PHE     4     115.610 104.657  34.289  1.00  0.00            
ATOM     69  HD2 PHE     4     116.651 104.411  34.439  1.00  0.00            
ATOM     70  C   PHE     4     114.570 101.768  31.875  1.00  0.00            
ATOM     71  O   PHE     4     114.154 101.254  32.897  1.00  0.00            
ATOM     72  N   MET     5     113.810 101.804  30.773  1.00  0.00            
ATOM     73  H   MET     5     114.083 102.414  30.016  1.00  0.00            
ATOM     74  CA  MET     5     112.586 101.063  30.701  1.00  0.00            
ATOM     75  HA  MET     5     111.998 101.255  31.598  1.00  0.00            
ATOM     76  CB  MET     5     111.729 101.621  29.539  1.00  0.00            
ATOM     77  HB1 MET     5     110.924 100.931  29.287  1.00  0.00            
ATOM     78  HB2 MET     5     112.354 101.634  28.646  1.00  0.00            
ATOM     79  CG  MET     5     111.052 102.952  29.763  1.00  0.00            
ATOM     80  HG1 MET     5     110.902 103.341  28.756  1.00  0.00            
ATOM     81  HG2 MET     5     111.760 103.698  30.124  1.00  0.00            
ATOM     82  SD  MET     5     109.564 103.169  30.776  1.00  0.00            
ATOM     83  CE  MET     5     109.190 104.897  30.281  1.00  0.00            
ATOM     84  HE1 MET     5     108.653 105.413  31.077  1.00  0.00            
ATOM     85  HE2 MET     5     110.128 105.408  30.066  1.00  0.00            
ATOM     86  HE3 MET     5     108.669 104.963  29.326  1.00  0.00            
ATOM     87  C   MET     5     112.697  99.476  30.826  1.00  0.00            
ATOM     88  O   MET     5     111.827  98.821  31.435  1.00  0.00            
ATOM     89  N   LYS     6     113.766  98.914  30.261  1.00  0.00            
ATOM     90  H   LYS     6     114.291  99.508  29.635  1.00  0.00            
ATOM     91  CA  LYS     6     114.204  97.522  30.529  1.00  0.00            
ATOM     92  HA  LYS     6     113.297  97.012  30.206  1.00  0.00            
ATOM     93  CB  LYS     6     115.392  97.276  29.564  1.00  0.00            
ATOM     94  HB1 LYS     6     116.336  97.706  29.899  1.00  0.00            
ATOM     95  HB2 LYS     6     115.299  97.694  28.561  1.00  0.00            
ATOM     96  CG  LYS     6     115.505  95.738  29.502  1.00  0.00            
ATOM     97  HG1 LYS     6     115.791  95.311  30.463  1.00  0.00            
ATOM     98  HG2 LYS     6     116.311  95.465  28.821  1.00  0.00            
ATOM     99  CD  LYS     6     114.323  94.981  29.016  1.00  0.00            
ATOM    100  HD1 LYS     6     113.911  95.462  28.130  1.00  0.00            
ATOM    101  HD2 LYS     6     113.533  95.140  29.750  1.00  0.00            
ATOM    102  CE  LYS     6     114.653  93.547  28.821  1.00  0.00            
ATOM    103  HE1 LYS     6     114.840  93.155  29.821  1.00  0.00            
ATOM    104  HE2 LYS     6     115.497  93.487  28.134  1.00  0.00            
ATOM    105  NZ  LYS     6     113.561  92.875  28.135  1.00  0.00            
ATOM    106  HZ1 LYS     6     113.316  93.361  27.285  1.00  0.00            
ATOM    107  HZ2 LYS     6     113.842  91.921  27.957  1.00  0.00            
ATOM    108  HZ3 LYS     6     112.724  92.760  28.689  1.00  0.00            
ATOM    109  C   LYS     6     114.375  97.280  32.030  1.00  0.00            
ATOM    110  O   LYS     6     113.742  96.324  32.500  1.00  0.00            
ATOM    111  N   GLY     7     115.159  98.167  32.697  1.00  0.00            
ATOM    112  H   GLY     7     115.578  98.894  32.135  1.00  0.00            
ATOM    113  CA  GLY     7     115.326  98.097  34.179  1.00  0.00            
ATOM    114  HA1 GLY     7     115.941  98.947  34.476  1.00  0.00            
ATOM    115  HA2 GLY     7     115.887  97.189  34.399  1.00  0.00            
ATOM    116  C   GLY     7     113.960  98.126  34.990  1.00  0.00            
ATOM    117  O   GLY     7     113.647  97.226  35.788  1.00  0.00            
ATOM    118  N   LEU     8     113.106  99.054  34.687  1.00  0.00            
ATOM    119  H   LEU     8     113.397  99.749  34.014  1.00  0.00            
ATOM    120  CA  LEU     8     111.725  99.239  35.258  1.00  0.00            
ATOM    121  HA  LEU     8     111.835  99.426  36.326  1.00  0.00            
ATOM    122  CB  LEU     8     111.252 100.588  34.692  1.00  0.00            
ATOM    123  HB1 LEU     8     111.087 100.280  33.660  1.00  0.00            
ATOM    124  HB2 LEU     8     112.103 101.251  34.845  1.00  0.00            
ATOM    125  CG  LEU     8     109.913 101.232  35.254  1.00  0.00            
ATOM    126  HG  LEU     8     109.876 101.284  36.342  1.00  0.00            
ATOM    127  CD1 LEU     8     109.875 102.673  34.736  1.00  0.00            
ATOM    128 HD11 LEU     8     109.126 103.075  35.418  1.00  0.00            
ATOM    129 HD12 LEU     8     110.843 103.153  34.880  1.00  0.00            
ATOM    130 HD13 LEU     8     109.478 102.826  33.732  1.00  0.00            
ATOM    131  CD2 LEU     8     108.625 100.571  34.801  1.00  0.00            
ATOM    132 HD21 LEU     8     107.723 101.107  35.097  1.00  0.00            
ATOM    133 HD22 LEU     8     108.578 100.316  33.742  1.00  0.00            
ATOM    134 HD23 LEU     8     108.467  99.585  35.239  1.00  0.00            
ATOM    135  C   LEU     8     110.905  97.935  34.997  1.00  0.00            
ATOM    136  O   LEU     8     110.369  97.374  35.969  1.00  0.00            
ATOM    137  N   SER     9     110.828  97.547  33.736  1.00  0.00            
ATOM    138  H   SER     9     111.386  97.990  33.020  1.00  0.00            
ATOM    139  CA  SER     9     110.147  96.283  33.393  1.00  0.00            
ATOM    140  HA  SER     9     109.119  96.281  33.758  1.00  0.00            
ATOM    141  CB  SER     9     110.243  96.005  31.894  1.00  0.00            
ATOM    142  HB1 SER     9     109.594  95.141  31.750  1.00  0.00            
ATOM    143  HB2 SER     9     111.296  95.927  31.622  1.00  0.00            
ATOM    144  OG  SER     9     109.562  97.087  31.243  1.00  0.00            
ATOM    145  HG  SER     9     110.260  97.688  30.971  1.00  0.00            
ATOM    146  C   SER     9     110.695  95.000  34.128  1.00  0.00            
ATOM    147  O   SER     9     109.917  94.206  34.587  1.00  0.00            
ATOM    148  N   LYS    10     112.010  94.872  34.302  1.00  0.00            
ATOM    149  H   LYS    10     112.655  95.485  33.823  1.00  0.00            
ATOM    150  CA  LYS    10     112.681  93.919  35.106  1.00  0.00            
ATOM    151  HA  LYS    10     112.419  92.961  34.657  1.00  0.00            
ATOM    152  CB  LYS    10     114.236  93.985  34.883  1.00  0.00            
ATOM    153  HB1 LYS    10     114.705  93.548  35.764  1.00  0.00            
ATOM    154  HB2 LYS    10     114.561  95.026  34.864  1.00  0.00            
ATOM    155  CG  LYS    10     114.602  93.154  33.675  1.00  0.00            
ATOM    156  HG1 LYS    10     115.692  93.179  33.675  1.00  0.00            
ATOM    157  HG2 LYS    10     114.207  93.602  32.763  1.00  0.00            
ATOM    158  CD  LYS    10     114.238  91.672  33.743  1.00  0.00            
ATOM    159  HD1 LYS    10     113.154  91.674  33.630  1.00  0.00            
ATOM    160  HD2 LYS    10     114.456  91.294  34.741  1.00  0.00            
ATOM    161  CE  LYS    10     115.049  90.947  32.706  1.00  0.00            
ATOM    162  HE1 LYS    10     116.061  90.945  33.110  1.00  0.00            
ATOM    163  HE2 LYS    10     114.963  91.504  31.772  1.00  0.00            
ATOM    164  NZ  LYS    10     114.648  89.551  32.673  1.00  0.00            
ATOM    165  HZ1 LYS    10     115.272  89.053  32.055  1.00  0.00            
ATOM    166  HZ2 LYS    10     114.739  89.104  33.574  1.00  0.00            
ATOM    167  HZ3 LYS    10     113.701  89.434  32.340  1.00  0.00            
ATOM    168  C   LYS    10     112.259  93.952  36.603  1.00  0.00            
ATOM    169  O   LYS    10     111.755  92.983  37.229  1.00  0.00            
ATOM    170  N   ALA    11     112.351  95.144  37.230  1.00  0.00            
ATOM    171  H   ALA    11     112.636  95.965  36.714  1.00  0.00            
ATOM    172  CA  ALA    11     111.751  95.391  38.562  1.00  0.00            
ATOM    173  HA  ALA    11     112.188  94.749  39.326  1.00  0.00            
ATOM    174  CB  ALA    11     112.334  96.708  39.051  1.00  0.00            
ATOM    175  HB1 ALA    11     112.219  97.607  38.445  1.00  0.00            
ATOM    176  HB2 ALA    11     112.054  96.877  40.090  1.00  0.00            
ATOM    177  HB3 ALA    11     113.404  96.530  39.156  1.00  0.00            
ATOM    178  C   ALA    11     110.277  95.002  38.792  1.00  0.00            
ATOM    179  O   ALA    11     109.966  94.264  39.775  1.00  0.00            
ATOM    180  N   LYS    12     109.376  95.406  37.935  1.00  0.00            
ATOM    181  H   LYS    12     109.695  96.089  37.263  1.00  0.00            
ATOM    182  CA  LYS    12     107.957  95.101  37.929  1.00  0.00            
ATOM    183  HA  LYS    12     107.519  95.486  38.850  1.00  0.00            
ATOM    184  CB  LYS    12     107.370  95.912  36.733  1.00  0.00            
ATOM    185  HB1 LYS    12     107.849  95.543  35.826  1.00  0.00            
ATOM    186  HB2 LYS    12     107.711  96.946  36.756  1.00  0.00            
ATOM    187  CG  LYS    12     105.863  95.882  36.623  1.00  0.00            
ATOM    188  HG1 LYS    12     105.350  96.167  37.542  1.00  0.00            
ATOM    189  HG2 LYS    12     105.619  94.858  36.340  1.00  0.00            
ATOM    190  CD  LYS    12     105.408  96.788  35.421  1.00  0.00            
ATOM    191  HD1 LYS    12     105.527  96.266  34.472  1.00  0.00            
ATOM    192  HD2 LYS    12     105.931  97.740  35.335  1.00  0.00            
ATOM    193  CE  LYS    12     103.977  97.196  35.588  1.00  0.00            
ATOM    194  HE1 LYS    12     103.756  98.196  35.215  1.00  0.00            
ATOM    195  HE2 LYS    12     103.722  97.338  36.638  1.00  0.00            
ATOM    196  NZ  LYS    12     103.085  96.255  34.945  1.00  0.00            
ATOM    197  HZ1 LYS    12     103.313  96.036  33.985  1.00  0.00            
ATOM    198  HZ2 LYS    12     103.043  95.355  35.400  1.00  0.00            
ATOM    199  HZ3 LYS    12     102.163  96.623  35.133  1.00  0.00            
ATOM    200  C   LYS    12     107.634  93.600  37.919  1.00  0.00            
ATOM    201  O   LYS    12     106.671  93.130  38.506  1.00  0.00            
ATOM    202  N   GLU    13     108.393  92.818  37.117  1.00  0.00            
ATOM    203  H   GLU    13     109.179  93.259  36.663  1.00  0.00            
ATOM    204  CA  GLU    13     108.418  91.302  37.010  1.00  0.00            
ATOM    205  HA  GLU    13     107.384  91.035  36.790  1.00  0.00            
ATOM    206  CB  GLU    13     109.236  90.944  35.727  1.00  0.00            
ATOM    207  HB1 GLU    13     110.291  91.097  35.954  1.00  0.00            
ATOM    208  HB2 GLU    13     108.925  91.713  35.019  1.00  0.00            
ATOM    209  CG  GLU    13     108.907  89.547  35.197  1.00  0.00            
ATOM    210  HG1 GLU    13     107.902  89.643  34.786  1.00  0.00            
ATOM    211  HG2 GLU    13     108.903  88.859  36.042  1.00  0.00            
ATOM    212  CD  GLU    13     109.875  89.122  34.093  1.00  0.00            
ATOM    213  OE1 GLU    13     110.201  89.965  33.166  1.00  0.00            
ATOM    214  OE2 GLU    13     110.162  87.921  34.059  1.00  0.00            
ATOM    215  C   GLU    13     108.839  90.641  38.322  1.00  0.00            
ATOM    216  O   GLU    13     108.395  89.486  38.552  1.00  0.00            
ATOM    217  N   GLY    14     109.669  91.274  39.108  1.00  0.00            
ATOM    218  H   GLY    14     110.119  92.057  38.656  1.00  0.00            
ATOM    219  CA  GLY    14     109.925  90.881  40.507  1.00  0.00            
ATOM    220  HA1 GLY    14     109.507  89.882  40.632  1.00  0.00            
ATOM    221  HA2 GLY    14     109.435  91.633  41.125  1.00  0.00            
ATOM    222  C   GLY    14     111.424  90.794  40.912  1.00  0.00            
ATOM    223  O   GLY    14     112.300  91.212  40.157  1.00  0.00            
ATOM    224  N   VAL    15     111.657  90.357  42.156  1.00  0.00            
ATOM    225  H   VAL    15     110.808  90.126  42.653  1.00  0.00            
ATOM    226  CA  VAL    15     113.064  90.373  42.672  1.00  0.00            
ATOM    227  HA  VAL    15     113.365  91.410  42.528  1.00  0.00            
ATOM    228  CB  VAL    15     113.052  90.135  44.198  1.00  0.00            
ATOM    229  HB  VAL    15     112.866  89.111  44.519  1.00  0.00            
ATOM    230  CG1 VAL    15     114.548  90.381  44.621  1.00  0.00            
ATOM    231 HG11 VAL    15     115.221  89.550  44.408  1.00  0.00            
ATOM    232 HG12 VAL    15     114.943  91.270  44.130  1.00  0.00            
ATOM    233 HG13 VAL    15     114.554  90.428  45.710  1.00  0.00            
ATOM    234  CG2 VAL    15     112.119  91.095  44.986  1.00  0.00            
ATOM    235 HG21 VAL    15     112.037  92.099  44.570  1.00  0.00            
ATOM    236 HG22 VAL    15     111.096  90.719  45.019  1.00  0.00            
ATOM    237 HG23 VAL    15     112.402  91.198  46.033  1.00  0.00            
ATOM    238  C   VAL    15     113.981  89.511  41.832  1.00  0.00            
ATOM    239  O   VAL    15     114.969  90.039  41.337  1.00  0.00            
ATOM    240  N   VAL    16     113.720  88.174  41.787  1.00  0.00            
ATOM    241  H   VAL    16     112.835  87.937  42.213  1.00  0.00            
ATOM    242  CA  VAL    16     114.402  87.178  40.966  1.00  0.00            
ATOM    243  HA  VAL    16     115.366  86.955  41.424  1.00  0.00            
ATOM    244  CB  VAL    16     113.583  85.824  40.916  1.00  0.00            
ATOM    245  HB  VAL    16     112.594  86.100  40.550  1.00  0.00            
ATOM    246  CG1 VAL    16     114.059  84.722  39.988  1.00  0.00            
ATOM    247 HG11 VAL    16     115.109  84.568  40.233  1.00  0.00            
ATOM    248 HG12 VAL    16     113.561  83.755  40.072  1.00  0.00            
ATOM    249 HG13 VAL    16     113.883  85.021  38.954  1.00  0.00            
ATOM    250  CG2 VAL    16     113.336  85.214  42.319  1.00  0.00            
ATOM    251 HG21 VAL    16     114.039  84.402  42.503  1.00  0.00            
ATOM    252 HG22 VAL    16     113.518  85.809  43.214  1.00  0.00            
ATOM    253 HG23 VAL    16     112.343  84.772  42.400  1.00  0.00            
ATOM    254  C   VAL    16     114.728  87.802  39.506  1.00  0.00            
ATOM    255  O   VAL    16     115.849  87.566  38.935  1.00  0.00            
ATOM    256  N   ALA    17     113.727  88.420  38.906  1.00  0.00            
ATOM    257  H   ALA    17     112.906  88.668  39.438  1.00  0.00            
ATOM    258  CA  ALA    17     113.878  89.048  37.557  1.00  0.00            
ATOM    259  HA  ALA    17     114.396  88.326  36.926  1.00  0.00            
ATOM    260  CB  ALA    17     112.471  89.234  36.979  1.00  0.00            
ATOM    261  HB1 ALA    17     111.932  89.859  37.692  1.00  0.00            
ATOM    262  HB2 ALA    17     112.514  89.729  36.009  1.00  0.00            
ATOM    263  HB3 ALA    17     111.961  88.304  36.730  1.00  0.00            
ATOM    264  C   ALA    17     114.731  90.300  37.423  1.00  0.00            
ATOM    265  O   ALA    17     115.605  90.362  36.564  1.00  0.00            
ATOM    266  N   ALA    18     114.440  91.270  38.245  1.00  0.00            
ATOM    267  H   ALA    18     113.594  91.234  38.795  1.00  0.00            
ATOM    268  CA  ALA    18     115.421  92.345  38.525  1.00  0.00            
ATOM    269  HA  ALA    18     115.454  92.859  37.565  1.00  0.00            
ATOM    270  CB  ALA    18     114.797  93.396  39.533  1.00  0.00            
ATOM    271  HB1 ALA    18     114.822  93.018  40.555  1.00  0.00            
ATOM    272  HB2 ALA    18     115.533  94.199  39.511  1.00  0.00            
ATOM    273  HB3 ALA    18     113.751  93.604  39.306  1.00  0.00            
ATOM    274  C   ALA    18     116.902  91.918  38.972  1.00  0.00            
ATOM    275  O   ALA    18     117.881  92.590  38.682  1.00  0.00            
ATOM    276  N   ALA    19     117.186  90.654  39.392  1.00  0.00            
ATOM    277  H   ALA    19     116.308  90.215  39.632  1.00  0.00            
ATOM    278  CA  ALA    19     118.461  89.992  39.746  1.00  0.00            
ATOM    279  HA  ALA    19     119.290  90.691  39.639  1.00  0.00            
ATOM    280  CB  ALA    19     118.380  89.527  41.198  1.00  0.00            
ATOM    281  HB1 ALA    19     118.240  90.387  41.852  1.00  0.00            
ATOM    282  HB2 ALA    19     117.593  88.780  41.308  1.00  0.00            
ATOM    283  HB3 ALA    19     119.364  89.183  41.515  1.00  0.00            
ATOM    284  C   ALA    19     118.811  88.776  38.783  1.00  0.00            
ATOM    285  O   ALA    19     119.393  87.783  39.220  1.00  0.00            
ATOM    286  N   GLU    20     118.475  88.800  37.469  1.00  0.00            
ATOM    287  H   GLU    20     117.983  89.616  37.134  1.00  0.00            
ATOM    288  CA  GLU    20     118.769  87.811  36.373  1.00  0.00            
ATOM    289  HA  GLU    20     118.034  87.018  36.508  1.00  0.00            
ATOM    290  CB  GLU    20     118.471  88.435  34.974  1.00  0.00            
ATOM    291  HB1 GLU    20     119.097  89.314  34.825  1.00  0.00            
ATOM    292  HB2 GLU    20     117.388  88.531  35.049  1.00  0.00            
ATOM    293  CG  GLU    20     118.860  87.454  33.848  1.00  0.00            
ATOM    294  HG1 GLU    20     118.269  86.540  33.907  1.00  0.00            
ATOM    295  HG2 GLU    20     119.915  87.181  33.863  1.00  0.00            
ATOM    296  CD  GLU    20     118.609  88.055  32.419  1.00  0.00            
ATOM    297  OE1 GLU    20     118.763  89.290  32.273  1.00  0.00            
ATOM    298  OE2 GLU    20     118.275  87.234  31.509  1.00  0.00            
ATOM    299  C   GLU    20     120.155  87.228  36.516  1.00  0.00            
ATOM    300  O   GLU    20     121.133  87.982  36.462  1.00  0.00            
ATOM    301  N   LYS    21     120.278  85.954  36.651  1.00  0.00            
ATOM    302  H   LYS    21     119.400  85.461  36.727  1.00  0.00            
ATOM    303  CA  LYS    21     121.537  85.196  36.850  1.00  0.00            
ATOM    304  HA  LYS    21     122.146  85.763  37.554  1.00  0.00            
ATOM    305  CB  LYS    21     121.146  83.943  37.525  1.00  0.00            
ATOM    306  HB1 LYS    21     120.414  83.396  36.930  1.00  0.00            
ATOM    307  HB2 LYS    21     120.609  84.180  38.443  1.00  0.00            
ATOM    308  CG  LYS    21     122.427  83.089  37.800  1.00  0.00            
ATOM    309  HG1 LYS    21     122.856  82.894  36.817  1.00  0.00            
ATOM    310  HG2 LYS    21     122.112  82.210  38.362  1.00  0.00            
ATOM    311  CD  LYS    21     123.452  83.873  38.663  1.00  0.00            
ATOM    312  HD1 LYS    21     122.896  84.110  39.570  1.00  0.00            
ATOM    313  HD2 LYS    21     123.828  84.721  38.091  1.00  0.00            
ATOM    314  CE  LYS    21     124.679  83.031  39.035  1.00  0.00            
ATOM    315  HE1 LYS    21     124.343  82.164  39.603  1.00  0.00            
ATOM    316  HE2 LYS    21     125.300  83.602  39.726  1.00  0.00            
ATOM    317  NZ  LYS    21     125.532  82.592  37.950  1.00  0.00            
ATOM    318  HZ1 LYS    21     126.284  82.051  38.353  1.00  0.00            
ATOM    319  HZ2 LYS    21     125.062  81.989  37.291  1.00  0.00            
ATOM    320  HZ3 LYS    21     125.937  83.380  37.464  1.00  0.00            
ATOM    321  C   LYS    21     122.366  85.112  35.567  1.00  0.00            
ATOM    322  O   LYS    21     123.577  85.418  35.577  1.00  0.00            
ATOM    323  N   THR    22     121.778  84.745  34.384  1.00  0.00            
ATOM    324  H   THR    22     120.777  84.683  34.264  1.00  0.00            
ATOM    325  CA  THR    22     122.524  84.478  33.131  1.00  0.00            
ATOM    326  HA  THR    22     123.564  84.771  33.275  1.00  0.00            
ATOM    327  CB  THR    22     122.789  83.002  32.801  1.00  0.00            
ATOM    328  HB  THR    22     122.801  82.884  31.717  1.00  0.00            
ATOM    329  CG2 THR    22     124.098  82.429  33.463  1.00  0.00            
ATOM    330 HG21 THR    22     125.003  82.902  33.082  1.00  0.00            
ATOM    331 HG22 THR    22     124.118  82.593  34.540  1.00  0.00            
ATOM    332 HG23 THR    22     124.198  81.349  33.358  1.00  0.00            
ATOM    333  OG1 THR    22     121.740  82.203  33.237  1.00  0.00            
ATOM    334  HG1 THR    22     120.948  82.396  32.729  1.00  0.00            
ATOM    335  C   THR    22     121.916  85.362  32.051  1.00  0.00            
ATOM    336  O   THR    22     120.696  85.270  31.842  1.00  0.00            
ATOM    337  N   LYS    23     122.818  86.182  31.484  1.00  0.00            
ATOM    338  H   LYS    23     123.796  85.963  31.606  1.00  0.00            
ATOM    339  CA  LYS    23     122.527  87.313  30.681  1.00  0.00            
ATOM    340  HA  LYS    23     121.455  87.370  30.490  1.00  0.00            
ATOM    341  CB  LYS    23     123.037  88.595  31.369  1.00  0.00            
ATOM    342  HB1 LYS    23     122.802  89.492  30.796  1.00  0.00            
ATOM    343  HB2 LYS    23     124.116  88.525  31.507  1.00  0.00            
ATOM    344  CG  LYS    23     122.297  88.920  32.698  1.00  0.00            
ATOM    345  HG1 LYS    23     122.583  88.157  33.421  1.00  0.00            
ATOM    346  HG2 LYS    23     121.230  88.929  32.475  1.00  0.00            
ATOM    347  CD  LYS    23     122.699  90.308  33.226  1.00  0.00            
ATOM    348  HD1 LYS    23     122.507  91.026  32.429  1.00  0.00            
ATOM    349  HD2 LYS    23     123.757  90.281  33.488  1.00  0.00            
ATOM    350  CE  LYS    23     121.871  90.632  34.493  1.00  0.00            
ATOM    351  HE1 LYS    23     122.096  89.875  35.244  1.00  0.00            
ATOM    352  HE2 LYS    23     120.799  90.569  34.307  1.00  0.00            
ATOM    353  NZ  LYS    23     122.175  91.983  34.987  1.00  0.00            
ATOM    354  HZ1 LYS    23     121.695  92.198  35.849  1.00  0.00            
ATOM    355  HZ2 LYS    23     123.139  92.211  35.187  1.00  0.00            
ATOM    356  HZ3 LYS    23     121.916  92.744  34.375  1.00  0.00            
ATOM    357  C   LYS    23     123.042  87.261  29.199  1.00  0.00            
ATOM    358  O   LYS    23     124.211  87.529  28.909  1.00  0.00            
ATOM    359  N   GLN    24     122.131  86.916  28.273  1.00  0.00            
ATOM    360  H   GLN    24     121.182  86.967  28.614  1.00  0.00            
ATOM    361  CA  GLN    24     122.318  86.726  26.854  1.00  0.00            
ATOM    362  HA  GLN    24     123.269  86.211  26.717  1.00  0.00            
ATOM    363  CB  GLN    24     121.121  85.825  26.335  1.00  0.00            
ATOM    364  HB1 GLN    24     120.233  86.456  26.354  1.00  0.00            
ATOM    365  HB2 GLN    24     121.144  84.991  27.037  1.00  0.00            
ATOM    366  CG  GLN    24     121.315  85.272  24.983  1.00  0.00            
ATOM    367  HG1 GLN    24     122.132  84.558  24.879  1.00  0.00            
ATOM    368  HG2 GLN    24     121.649  86.121  24.386  1.00  0.00            
ATOM    369  CD  GLN    24     120.090  84.746  24.316  1.00  0.00            
ATOM    370  OE1 GLN    24     119.046  84.518  24.946  1.00  0.00            
ATOM    371  NE2 GLN    24     120.128  84.610  23.099  1.00  0.00            
ATOM    372 HE21 GLN    24     120.984  84.811  22.602  1.00  0.00            
ATOM    373 HE22 GLN    24     119.229  84.324  22.739  1.00  0.00            
ATOM    374  C   GLN    24     122.499  88.065  26.101  1.00  0.00            
ATOM    375  O   GLN    24     121.567  88.536  25.369  1.00  0.00            
ATOM    376  N   GLY    25     123.615  88.763  26.312  1.00  0.00            
ATOM    377  H   GLY    25     124.107  88.365  27.100  1.00  0.00            
ATOM    378  CA  GLY    25     124.131  89.945  25.558  1.00  0.00            
ATOM    379  HA1 GLY    25     124.885  90.419  26.187  1.00  0.00            
ATOM    380  HA2 GLY    25     123.285  90.624  25.446  1.00  0.00            
ATOM    381  C   GLY    25     124.650  89.730  24.108  1.00  0.00            
ATOM    382  O   GLY    25     124.940  88.540  23.693  1.00  0.00            
ATOM    383  N   VAL    26     124.872  90.871  23.441  1.00  0.00            
ATOM    384  H   VAL    26     124.588  91.736  23.877  1.00  0.00            
ATOM    385  CA  VAL    26     125.221  90.939  21.981  1.00  0.00            
ATOM    386  HA  VAL    26     125.245  89.898  21.658  1.00  0.00            
ATOM    387  CB  VAL    26     124.108  91.703  21.214  1.00  0.00            
ATOM    388  HB  VAL    26     124.366  91.831  20.162  1.00  0.00            
ATOM    389  CG1 VAL    26     122.867  90.818  21.065  1.00  0.00            
ATOM    390 HG11 VAL    26     123.037  89.763  21.285  1.00  0.00            
ATOM    391 HG12 VAL    26     122.084  91.267  21.676  1.00  0.00            
ATOM    392 HG13 VAL    26     122.425  90.997  20.085  1.00  0.00            
ATOM    393  CG2 VAL    26     123.864  93.113  21.769  1.00  0.00            
ATOM    394 HG21 VAL    26     123.205  93.629  21.071  1.00  0.00            
ATOM    395 HG22 VAL    26     123.429  93.070  22.768  1.00  0.00            
ATOM    396 HG23 VAL    26     124.862  93.550  21.787  1.00  0.00            
ATOM    397  C   VAL    26     126.611  91.441  21.739  1.00  0.00            
ATOM    398  O   VAL    26     127.176  92.168  22.549  1.00  0.00            
ATOM    399  N   ALA    27     127.211  91.003  20.597  1.00  0.00            
ATOM    400  H   ALA    27     126.882  90.221  20.050  1.00  0.00            
ATOM    401  CA  ALA    27     128.534  91.393  20.247  1.00  0.00            
ATOM    402  HA  ALA    27     129.134  91.003  21.069  1.00  0.00            
ATOM    403  CB  ALA    27     128.973  90.724  18.965  1.00  0.00            
ATOM    404  HB1 ALA    27     128.704  89.668  18.925  1.00  0.00            
ATOM    405  HB2 ALA    27     128.521  91.193  18.091  1.00  0.00            
ATOM    406  HB3 ALA    27     130.058  90.815  19.018  1.00  0.00            
ATOM    407  C   ALA    27     128.683  92.897  20.350  1.00  0.00            
ATOM    408  O   ALA    27     129.694  93.327  20.925  1.00  0.00            
ATOM    409  N   GLU    28     127.743  93.729  19.825  1.00  0.00            
ATOM    410  H   GLU    28     126.961  93.284  19.365  1.00  0.00            
ATOM    411  CA  GLU    28     127.759  95.199  19.875  1.00  0.00            
ATOM    412  HA  GLU    28     128.794  95.357  19.573  1.00  0.00            
ATOM    413  CB  GLU    28     126.762  95.940  18.960  1.00  0.00            
ATOM    414  HB1 GLU    28     125.776  95.594  19.272  1.00  0.00            
ATOM    415  HB2 GLU    28     126.798  95.576  17.934  1.00  0.00            
ATOM    416  CG  GLU    28     126.861  97.427  18.908  1.00  0.00            
ATOM    417  HG1 GLU    28     127.914  97.698  18.979  1.00  0.00            
ATOM    418  HG2 GLU    28     126.436  97.881  19.803  1.00  0.00            
ATOM    419  CD  GLU    28     126.174  98.173  17.831  1.00  0.00            
ATOM    420  OE1 GLU    28     124.916  98.410  17.971  1.00  0.00            
ATOM    421  OE2 GLU    28     126.780  98.348  16.756  1.00  0.00            
ATOM    422  C   GLU    28     127.780  95.744  21.347  1.00  0.00            
ATOM    423  O   GLU    28     126.712  95.512  22.033  1.00  0.00            
ATOM    424  N   ALA    29     128.899  96.328  21.863  1.00  0.00            
ATOM    425  H   ALA    29     129.766  96.217  21.357  1.00  0.00            
ATOM    426  CA  ALA    29     128.923  97.108  23.154  1.00  0.00            
ATOM    427  HA  ALA    29     128.577  96.452  23.953  1.00  0.00            
ATOM    428  CB  ALA    29     130.300  97.657  23.535  1.00  0.00            
ATOM    429  HB1 ALA    29     130.310  97.980  24.576  1.00  0.00            
ATOM    430  HB2 ALA    29     130.942  96.794  23.363  1.00  0.00            
ATOM    431  HB3 ALA    29     130.683  98.431  22.870  1.00  0.00            
ATOM    432  C   ALA    29     128.003  98.287  23.050  1.00  0.00            
ATOM    433  O   ALA    29     127.945  99.046  22.072  1.00  0.00            
ATOM    434  N   ALA    30     127.289  98.518  24.144  1.00  0.00            
ATOM    435  H   ALA    30     127.261  97.800  24.854  1.00  0.00            
ATOM    436  CA  ALA    30     126.499  99.713  24.277  1.00  0.00            
ATOM    437  HA  ALA    30     126.077  99.925  23.295  1.00  0.00            
ATOM    438  CB  ALA    30     125.385  99.519  25.283  1.00  0.00            
ATOM    439  HB1 ALA    30     125.066 100.522  25.566  1.00  0.00            
ATOM    440  HB2 ALA    30     124.527  98.947  24.931  1.00  0.00            
ATOM    441  HB3 ALA    30     125.668  99.007  26.203  1.00  0.00            
ATOM    442  C   ALA    30     127.450 100.947  24.680  1.00  0.00            
ATOM    443  O   ALA    30     128.442 100.804  25.402  1.00  0.00            
ATOM    444  N   GLY    31     127.113 102.126  24.102  1.00  0.00            
ATOM    445  H   GLY    31     126.246 102.083  23.587  1.00  0.00            
ATOM    446  CA  GLY    31     127.823 103.419  24.196  1.00  0.00            
ATOM    447  HA1 GLY    31     128.494 103.418  25.055  1.00  0.00            
ATOM    448  HA2 GLY    31     127.069 104.206  24.232  1.00  0.00            
ATOM    449  C   GLY    31     128.752 103.711  22.967  1.00  0.00            
ATOM    450  O   GLY    31     129.931 104.061  23.190  1.00  0.00            
ATOM    451  N   LYS    32     128.260 103.541  21.745  1.00  0.00            
ATOM    452  H   LYS    32     127.489 102.917  21.552  1.00  0.00            
ATOM    453  CA  LYS    32     129.066 103.938  20.602  1.00  0.00            
ATOM    454  HA  LYS    32     130.062 104.053  21.028  1.00  0.00            
ATOM    455  CB  LYS    32     129.139 102.785  19.624  1.00  0.00            
ATOM    456  HB1 LYS    32     129.641 103.042  18.691  1.00  0.00            
ATOM    457  HB2 LYS    32     128.099 102.672  19.321  1.00  0.00            
ATOM    458  CG  LYS    32     129.575 101.442  20.190  1.00  0.00            
ATOM    459  HG1 LYS    32     128.836 101.053  20.890  1.00  0.00            
ATOM    460  HG2 LYS    32     130.393 101.589  20.895  1.00  0.00            
ATOM    461  CD  LYS    32     129.994 100.468  19.111  1.00  0.00            
ATOM    462  HD1 LYS    32     130.833 100.865  18.538  1.00  0.00            
ATOM    463  HD2 LYS    32     129.184 100.170  18.445  1.00  0.00            
ATOM    464  CE  LYS    32     130.487  99.164  19.665  1.00  0.00            
ATOM    465  HE1 LYS    32     129.673  98.744  20.255  1.00  0.00            
ATOM    466  HE2 LYS    32     131.413  99.314  20.219  1.00  0.00            
ATOM    467  NZ  LYS    32     130.778  98.224  18.565  1.00  0.00            
ATOM    468  HZ1 LYS    32     129.997  98.134  17.931  1.00  0.00            
ATOM    469  HZ2 LYS    32     131.594  98.592  18.097  1.00  0.00            
ATOM    470  HZ3 LYS    32     131.045  97.356  19.007  1.00  0.00            
ATOM    471  C   LYS    32     128.659 105.335  20.016  1.00  0.00            
ATOM    472  O   LYS    32     127.474 105.629  19.837  1.00  0.00            
ATOM    473  N   THR    33     129.720 105.997  19.538  1.00  0.00            
ATOM    474  H   THR    33     130.636 105.580  19.614  1.00  0.00            
ATOM    475  CA  THR    33     129.565 107.209  18.700  1.00  0.00            
ATOM    476  HA  THR    33     129.091 108.033  19.234  1.00  0.00            
ATOM    477  CB  THR    33     131.000 107.684  18.445  1.00  0.00            
ATOM    478  HB  THR    33     131.343 107.210  17.525  1.00  0.00            
ATOM    479  CG2 THR    33     131.046 109.178  18.180  1.00  0.00            
ATOM    480 HG21 THR    33     132.089 109.484  18.263  1.00  0.00            
ATOM    481 HG22 THR    33     130.699 109.358  17.162  1.00  0.00            
ATOM    482 HG23 THR    33     130.419 109.799  18.820  1.00  0.00            
ATOM    483  OG1 THR    33     131.980 107.366  19.453  1.00  0.00            
ATOM    484  HG1 THR    33     132.756 107.008  19.017  1.00  0.00            
ATOM    485  C   THR    33     128.868 106.936  17.403  1.00  0.00            
ATOM    486  O   THR    33     129.146 106.007  16.647  1.00  0.00            
ATOM    487  N   LYS    34     127.901 107.757  17.066  1.00  0.00            
ATOM    488  H   LYS    34     127.730 108.482  17.749  1.00  0.00            
ATOM    489  CA  LYS    34     126.848 107.513  16.067  1.00  0.00            
ATOM    490  HA  LYS    34     126.918 106.490  15.699  1.00  0.00            
ATOM    491  CB  LYS    34     125.455 107.854  16.472  1.00  0.00            
ATOM    492  HB1 LYS    34     124.849 107.607  15.600  1.00  0.00            
ATOM    493  HB2 LYS    34     125.446 108.931  16.644  1.00  0.00            
ATOM    494  CG  LYS    34     124.956 107.148  17.735  1.00  0.00            
ATOM    495  HG1 LYS    34     124.004 107.618  17.981  1.00  0.00            
ATOM    496  HG2 LYS    34     125.738 107.285  18.482  1.00  0.00            
ATOM    497  CD  LYS    34     124.749 105.651  17.515  1.00  0.00            
ATOM    498  HD1 LYS    34     125.682 105.349  17.040  1.00  0.00            
ATOM    499  HD2 LYS    34     123.975 105.405  16.788  1.00  0.00            
ATOM    500  CE  LYS    34     124.445 104.886  18.869  1.00  0.00            
ATOM    501  HE1 LYS    34     123.545 105.291  19.331  1.00  0.00            
ATOM    502  HE2 LYS    34     125.299 105.057  19.524  1.00  0.00            
ATOM    503  NZ  LYS    34     124.255 103.449  18.685  1.00  0.00            
ATOM    504  HZ1 LYS    34     123.476 103.307  18.058  1.00  0.00            
ATOM    505  HZ2 LYS    34     125.007 102.944  18.238  1.00  0.00            
ATOM    506  HZ3 LYS    34     124.128 103.048  19.604  1.00  0.00            
ATOM    507  C   LYS    34     127.115 108.239  14.749  1.00  0.00            
ATOM    508  O   LYS    34     127.639 109.316  14.763  1.00  0.00            
ATOM    509  N   GLU    35     126.754 107.663  13.571  1.00  0.00            
ATOM    510  H   GLU    35     126.420 106.710  13.595  1.00  0.00            
ATOM    511  CA  GLU    35     127.087 108.216  12.209  1.00  0.00            
ATOM    512  HA  GLU    35     128.169 108.315  12.113  1.00  0.00            
ATOM    513  CB  GLU    35     126.713 107.330  11.079  1.00  0.00            
ATOM    514  HB1 GLU    35     125.631 107.200  11.053  1.00  0.00            
ATOM    515  HB2 GLU    35     127.211 106.381  11.278  1.00  0.00            
ATOM    516  CG  GLU    35     127.259 107.850   9.771  1.00  0.00            
ATOM    517  HG1 GLU    35     128.289 108.186   9.896  1.00  0.00            
ATOM    518  HG2 GLU    35     126.586 108.668   9.515  1.00  0.00            
ATOM    519  CD  GLU    35     127.184 106.815   8.650  1.00  0.00            
ATOM    520  OE1 GLU    35     126.365 105.883   8.717  1.00  0.00            
ATOM    521  OE2 GLU    35     127.764 107.085   7.562  1.00  0.00            
ATOM    522  C   GLU    35     126.461 109.693  12.102  1.00  0.00            
ATOM    523  O   GLU    35     125.236 109.798  12.176  1.00  0.00            
ATOM    524  N   GLY    36     127.279 110.716  11.932  1.00  0.00            
ATOM    525  H   GLY    36     128.254 110.561  11.717  1.00  0.00            
ATOM    526  CA  GLY    36     126.824 112.023  11.984  1.00  0.00            
ATOM    527  HA1 GLY    36     125.946 112.035  11.337  1.00  0.00            
ATOM    528  HA2 GLY    36     127.630 112.620  11.559  1.00  0.00            
ATOM    529  C   GLY    36     126.555 112.718  13.377  1.00  0.00            
ATOM    530  O   GLY    36     125.956 113.789  13.437  1.00  0.00            
ATOM    531  N   VAL    37     126.927 112.087  14.499  1.00  0.00            
ATOM    532  H   VAL    37     127.336 111.166  14.429  1.00  0.00            
ATOM    533  CA  VAL    37     126.999 112.568  15.952  1.00  0.00            
ATOM    534  HA  VAL    37     126.787 113.637  15.976  1.00  0.00            
ATOM    535  CB  VAL    37     125.916 111.998  16.867  1.00  0.00            
ATOM    536  HB  VAL    37     126.133 111.009  17.270  1.00  0.00            
ATOM    537  CG1 VAL    37     125.883 113.048  17.895  1.00  0.00            
ATOM    538 HG11 VAL    37     125.040 112.947  18.578  1.00  0.00            
ATOM    539 HG12 VAL    37     126.676 112.852  18.617  1.00  0.00            
ATOM    540 HG13 VAL    37     126.123 114.062  17.575  1.00  0.00            
ATOM    541  CG2 VAL    37     124.513 111.953  16.222  1.00  0.00            
ATOM    542 HG21 VAL    37     124.552 111.384  15.293  1.00  0.00            
ATOM    543 HG22 VAL    37     123.657 111.661  16.829  1.00  0.00            
ATOM    544 HG23 VAL    37     124.292 112.963  15.876  1.00  0.00            
ATOM    545  C   VAL    37     128.403 112.387  16.536  1.00  0.00            
ATOM    546  O   VAL    37     128.726 111.268  16.943  1.00  0.00            
ATOM    547  N   LEU    38     129.378 113.313  16.413  1.00  0.00            
ATOM    548  H   LEU    38     129.116 114.213  16.036  1.00  0.00            
ATOM    549  CA  LEU    38     130.689 113.090  17.004  1.00  0.00            
ATOM    550  HA  LEU    38     130.961 112.047  16.848  1.00  0.00            
ATOM    551  CB  LEU    38     131.733 113.933  16.323  1.00  0.00            
ATOM    552  HB1 LEU    38     132.502 114.209  17.043  1.00  0.00            
ATOM    553  HB2 LEU    38     131.230 114.837  15.981  1.00  0.00            
ATOM    554  CG  LEU    38     132.347 113.255  15.100  1.00  0.00            
ATOM    555  HG  LEU    38     131.542 113.206  14.366  1.00  0.00            
ATOM    556  CD1 LEU    38     133.496 114.149  14.703  1.00  0.00            
ATOM    557 HD11 LEU    38     133.085 115.143  14.884  1.00  0.00            
ATOM    558 HD12 LEU    38     134.428 113.949  15.232  1.00  0.00            
ATOM    559 HD13 LEU    38     133.696 114.009  13.641  1.00  0.00            
ATOM    560  CD2 LEU    38     132.835 111.826  15.353  1.00  0.00            
ATOM    561 HD21 LEU    38     131.964 111.174  15.287  1.00  0.00            
ATOM    562 HD22 LEU    38     133.542 111.496  14.592  1.00  0.00            
ATOM    563 HD23 LEU    38     133.296 111.828  16.340  1.00  0.00            
ATOM    564  C   LEU    38     130.872 113.238  18.563  1.00  0.00            
ATOM    565  O   LEU    38     131.902 112.770  19.068  1.00  0.00            
ATOM    566  N   TYR    39     129.971 113.903  19.272  1.00  0.00            
ATOM    567  H   TYR    39     129.180 114.154  18.697  1.00  0.00            
ATOM    568  CA  TYR    39     129.837 113.859  20.707  1.00  0.00            
ATOM    569  HA  TYR    39     130.836 113.749  21.127  1.00  0.00            
ATOM    570  CB  TYR    39     128.989 115.059  21.229  1.00  0.00            
ATOM    571  HB1 TYR    39     129.535 115.942  20.898  1.00  0.00            
ATOM    572  HB2 TYR    39     129.078 115.024  22.315  1.00  0.00            
ATOM    573  CG  TYR    39     127.527 115.123  20.812  1.00  0.00            
ATOM    574  CD1 TYR    39     127.099 116.064  19.867  1.00  0.00            
ATOM    575  HD1 TYR    39     127.811 116.729  19.400  1.00  0.00            
ATOM    576  CE1 TYR    39     125.759 116.294  19.625  1.00  0.00            
ATOM    577  HE1 TYR    39     125.477 117.064  18.922  1.00  0.00            
ATOM    578  CZ  TYR    39     124.839 115.366  20.147  1.00  0.00            
ATOM    579  OH  TYR    39     123.542 115.316  19.741  1.00  0.00            
ATOM    580  HH  TYR    39     123.380 115.912  19.006  1.00  0.00            
ATOM    581  CE2 TYR    39     125.276 114.408  21.052  1.00  0.00            
ATOM    582  HE2 TYR    39     124.545 113.843  21.611  1.00  0.00            
ATOM    583  CD2 TYR    39     126.612 114.301  21.442  1.00  0.00            
ATOM    584  HD2 TYR    39     126.825 113.582  22.218  1.00  0.00            
ATOM    585  C   TYR    39     129.223 112.518  21.165  1.00  0.00            
ATOM    586  O   TYR    39     128.497 111.764  20.464  1.00  0.00            
ATOM    587  N   VAL    40     129.451 112.126  22.381  1.00  0.00            
ATOM    588  H   VAL    40     130.156 112.556  22.963  1.00  0.00            
ATOM    589  CA  VAL    40     128.747 110.993  23.051  1.00  0.00            
ATOM    590  HA  VAL    40     127.929 110.719  22.385  1.00  0.00            
ATOM    591  CB  VAL    40     129.775 109.789  23.173  1.00  0.00            
ATOM    592  HB  VAL    40     129.244 109.025  23.741  1.00  0.00            
ATOM    593  CG1 VAL    40     129.966 109.176  21.822  1.00  0.00            
ATOM    594 HG11 VAL    40     129.013 108.981  21.329  1.00  0.00            
ATOM    595 HG12 VAL    40     130.553 109.836  21.183  1.00  0.00            
ATOM    596 HG13 VAL    40     130.602 108.293  21.883  1.00  0.00            
ATOM    597  CG2 VAL    40     131.106 110.252  23.857  1.00  0.00            
ATOM    598 HG21 VAL    40     131.793 110.691  23.134  1.00  0.00            
ATOM    599 HG22 VAL    40     130.811 110.875  24.702  1.00  0.00            
ATOM    600 HG23 VAL    40     131.633 109.461  24.390  1.00  0.00            
ATOM    601  C   VAL    40     128.196 111.253  24.433  1.00  0.00            
ATOM    602  O   VAL    40     128.457 112.209  25.153  1.00  0.00            
ATOM    603  N   GLY    41     127.408 110.259  24.893  1.00  0.00            
ATOM    604  H   GLY    41     127.159 109.506  24.267  1.00  0.00            
ATOM    605  CA  GLY    41     126.794 110.043  26.263  1.00  0.00            
ATOM    606  HA1 GLY    41     127.551 110.083  27.046  1.00  0.00            
ATOM    607  HA2 GLY    41     126.265 109.091  26.301  1.00  0.00            
ATOM    608  C   GLY    41     125.676 111.021  26.662  1.00  0.00            
ATOM    609  O   GLY    41     125.758 112.213  26.236  1.00  0.00            
ATOM    610  N   SER    42     124.735 110.656  27.510  1.00  0.00            
ATOM    611  H   SER    42     124.922 109.782  27.982  1.00  0.00            
ATOM    612  CA  SER    42     123.725 111.630  28.002  1.00  0.00            
ATOM    613  HA  SER    42     123.796 112.436  27.272  1.00  0.00            
ATOM    614  CB  SER    42     122.313 111.032  27.702  1.00  0.00            
ATOM    615  HB1 SER    42     122.281 109.982  27.995  1.00  0.00            
ATOM    616  HB2 SER    42     122.027 110.977  26.652  1.00  0.00            
ATOM    617  OG  SER    42     121.358 111.775  28.376  1.00  0.00            
ATOM    618  HG  SER    42     121.139 111.401  29.233  1.00  0.00            
ATOM    619  C   SER    42     123.901 112.288  29.392  1.00  0.00            
ATOM    620  O   SER    42     124.102 111.607  30.411  1.00  0.00            
ATOM    621  N   LYS    43     123.526 113.585  29.435  1.00  0.00            
ATOM    622  H   LYS    43     123.547 114.088  28.560  1.00  0.00            
ATOM    623  CA  LYS    43     123.062 114.308  30.579  1.00  0.00            
ATOM    624  HA  LYS    43     122.720 113.614  31.347  1.00  0.00            
ATOM    625  CB  LYS    43     124.166 115.176  31.166  1.00  0.00            
ATOM    626  HB1 LYS    43     123.707 115.764  31.961  1.00  0.00            
ATOM    627  HB2 LYS    43     124.650 115.877  30.486  1.00  0.00            
ATOM    628  CG  LYS    43     125.210 114.295  31.768  1.00  0.00            
ATOM    629  HG1 LYS    43     125.693 113.638  31.044  1.00  0.00            
ATOM    630  HG2 LYS    43     124.793 113.598  32.495  1.00  0.00            
ATOM    631  CD  LYS    43     126.274 115.050  32.561  1.00  0.00            
ATOM    632  HD1 LYS    43     126.846 114.315  33.126  1.00  0.00            
ATOM    633  HD2 LYS    43     125.741 115.747  33.208  1.00  0.00            
ATOM    634  CE  LYS    43     127.241 115.798  31.573  1.00  0.00            
ATOM    635  HE1 LYS    43     126.761 116.342  30.759  1.00  0.00            
ATOM    636  HE2 LYS    43     127.839 115.098  30.989  1.00  0.00            
ATOM    637  NZ  LYS    43     128.139 116.658  32.303  1.00  0.00            
ATOM    638  HZ1 LYS    43     128.607 116.172  33.055  1.00  0.00            
ATOM    639  HZ2 LYS    43     128.764 116.922  31.555  1.00  0.00            
ATOM    640  HZ3 LYS    43     127.643 117.495  32.574  1.00  0.00            
ATOM    641  C   LYS    43     121.903 115.214  30.101  1.00  0.00            
ATOM    642  O   LYS    43     122.034 116.054  29.179  1.00  0.00            
ATOM    643  N   THR    44     120.903 115.222  30.977  1.00  0.00            
ATOM    644  H   THR    44     121.035 114.691  31.826  1.00  0.00            
ATOM    645  CA  THR    44     119.606 115.866  30.707  1.00  0.00            
ATOM    646  HA  THR    44     119.846 116.242  29.712  1.00  0.00            
ATOM    647  CB  THR    44     118.455 114.844  30.634  1.00  0.00            
ATOM    648  HB  THR    44     117.530 115.414  30.552  1.00  0.00            
ATOM    649  CG2 THR    44     118.550 114.013  29.365  1.00  0.00            
ATOM    650 HG21 THR    44     119.512 113.714  28.948  1.00  0.00            
ATOM    651 HG22 THR    44     117.855 113.174  29.403  1.00  0.00            
ATOM    652 HG23 THR    44     118.146 114.583  28.529  1.00  0.00            
ATOM    653  OG1 THR    44     118.489 113.960  31.727  1.00  0.00            
ATOM    654  HG1 THR    44     119.297 113.442  31.764  1.00  0.00            
ATOM    655  C   THR    44     119.255 117.054  31.643  1.00  0.00            
ATOM    656  O   THR    44     119.415 116.973  32.839  1.00  0.00            
ATOM    657  N   LYS    45     118.816 118.196  31.051  1.00  0.00            
ATOM    658  H   LYS    45     118.605 118.123  30.066  1.00  0.00            
ATOM    659  CA  LYS    45     118.286 119.245  31.887  1.00  0.00            
ATOM    660  HA  LYS    45     118.916 119.551  32.723  1.00  0.00            
ATOM    661  CB  LYS    45     118.304 120.562  31.157  1.00  0.00            
ATOM    662  HB1 LYS    45     117.992 121.348  31.845  1.00  0.00            
ATOM    663  HB2 LYS    45     117.663 120.547  30.276  1.00  0.00            
ATOM    664  CG  LYS    45     119.740 120.992  30.816  1.00  0.00            
ATOM    665  HG1 LYS    45     120.078 120.280  30.064  1.00  0.00            
ATOM    666  HG2 LYS    45     120.344 121.150  31.710  1.00  0.00            
ATOM    667  CD  LYS    45     119.806 122.349  30.154  1.00  0.00            
ATOM    668  HD1 LYS    45     120.867 122.584  30.239  1.00  0.00            
ATOM    669  HD2 LYS    45     119.188 123.023  30.746  1.00  0.00            
ATOM    670  CE  LYS    45     119.404 122.359  28.715  1.00  0.00            
ATOM    671  HE1 LYS    45     119.198 123.370  28.364  1.00  0.00            
ATOM    672  HE2 LYS    45     118.457 121.824  28.652  1.00  0.00            
ATOM    673  NZ  LYS    45     120.489 121.743  27.930  1.00  0.00            
ATOM    674  HZ1 LYS    45     120.432 120.736  27.979  1.00  0.00            
ATOM    675  HZ2 LYS    45     120.342 121.994  26.963  1.00  0.00            
ATOM    676  HZ3 LYS    45     121.397 121.956  28.317  1.00  0.00            
ATOM    677  C   LYS    45     116.884 118.994  32.419  1.00  0.00            
ATOM    678  O   LYS    45     115.871 119.074  31.717  1.00  0.00            
ATOM    679  N   GLU    46     116.715 118.642  33.723  1.00  0.00            
ATOM    680  H   GLU    46     117.529 118.522  34.309  1.00  0.00            
ATOM    681  CA  GLU    46     115.419 118.454  34.355  1.00  0.00            
ATOM    682  HA  GLU    46     114.745 118.127  33.564  1.00  0.00            
ATOM    683  CB  GLU    46     115.493 117.376  35.425  1.00  0.00            
ATOM    684  HB1 GLU    46     114.476 117.330  35.816  1.00  0.00            
ATOM    685  HB2 GLU    46     116.126 117.701  36.250  1.00  0.00            
ATOM    686  CG  GLU    46     115.799 115.983  34.817  1.00  0.00            
ATOM    687  HG1 GLU    46     116.846 116.090  34.534  1.00  0.00            
ATOM    688  HG2 GLU    46     115.142 115.896  33.951  1.00  0.00            
ATOM    689  CD  GLU    46     115.573 114.808  35.783  1.00  0.00            
ATOM    690  OE1 GLU    46     114.872 114.840  36.787  1.00  0.00            
ATOM    691  OE2 GLU    46     116.062 113.724  35.348  1.00  0.00            
ATOM    692  C   GLU    46     114.685 119.737  34.670  1.00  0.00            
ATOM    693  O   GLU    46     115.256 120.606  35.303  1.00  0.00            
ATOM    694  N   GLY    47     113.544 119.835  33.965  1.00  0.00            
ATOM    695  H   GLY    47     113.421 119.091  33.294  1.00  0.00            
ATOM    696  CA  GLY    47     112.686 120.980  33.822  1.00  0.00            
ATOM    697  HA1 GLY    47     111.838 120.767  33.171  1.00  0.00            
ATOM    698  HA2 GLY    47     113.251 121.748  33.293  1.00  0.00            
ATOM    699  C   GLY    47     112.079 121.588  35.084  1.00  0.00            
ATOM    700  O   GLY    47     111.742 122.768  34.956  1.00  0.00            
ATOM    701  N   VAL    48     112.015 120.931  36.203  1.00  0.00            
ATOM    702  H   VAL    48     112.123 119.927  36.165  1.00  0.00            
ATOM    703  CA  VAL    48     111.738 121.584  37.548  1.00  0.00            
ATOM    704  HA  VAL    48     110.687 121.865  37.625  1.00  0.00            
ATOM    705  CB  VAL    48     112.125 120.565  38.667  1.00  0.00            
ATOM    706  HB  VAL    48     112.070 121.018  39.656  1.00  0.00            
ATOM    707  CG1 VAL    48     110.889 119.633  38.646  1.00  0.00            
ATOM    708 HG11 VAL    48     110.023 120.241  38.908  1.00  0.00            
ATOM    709 HG12 VAL    48     110.672 119.203  37.668  1.00  0.00            
ATOM    710 HG13 VAL    48     111.092 118.823  39.347  1.00  0.00            
ATOM    711  CG2 VAL    48     113.448 119.797  38.559  1.00  0.00            
ATOM    712 HG21 VAL    48     113.510 118.954  37.870  1.00  0.00            
ATOM    713 HG22 VAL    48     114.236 120.485  38.253  1.00  0.00            
ATOM    714 HG23 VAL    48     113.647 119.444  39.572  1.00  0.00            
ATOM    715  C   VAL    48     112.495 122.937  37.813  1.00  0.00            
ATOM    716  O   VAL    48     111.946 123.883  38.426  1.00  0.00            
ATOM    717  N   VAL    49     113.731 123.120  37.412  1.00  0.00            
ATOM    718  H   VAL    49     114.158 122.440  36.799  1.00  0.00            
ATOM    719  CA  VAL    49     114.543 124.392  37.495  1.00  0.00            
ATOM    720  HA  VAL    49     114.295 124.835  38.459  1.00  0.00            
ATOM    721  CB  VAL    49     116.087 124.139  37.473  1.00  0.00            
ATOM    722  HB  VAL    49     116.586 125.052  37.800  1.00  0.00            
ATOM    723  CG1 VAL    49     116.426 123.160  38.609  1.00  0.00            
ATOM    724 HG11 VAL    49     117.471 122.856  38.551  1.00  0.00            
ATOM    725 HG12 VAL    49     116.215 123.590  39.589  1.00  0.00            
ATOM    726 HG13 VAL    49     115.827 122.254  38.511  1.00  0.00            
ATOM    727  CG2 VAL    49     116.679 123.713  36.096  1.00  0.00            
ATOM    728 HG21 VAL    49     117.648 123.292  36.365  1.00  0.00            
ATOM    729 HG22 VAL    49     116.036 123.013  35.561  1.00  0.00            
ATOM    730 HG23 VAL    49     116.953 124.633  35.580  1.00  0.00            
ATOM    731  C   VAL    49     114.223 125.456  36.487  1.00  0.00            
ATOM    732  O   VAL    49     114.653 126.579  36.651  1.00  0.00            
ATOM    733  N   HIE    50     113.455 125.156  35.455  1.00  0.00            
ATOM    734  H   HIE    50     113.198 124.215  35.196  1.00  0.00            
ATOM    735  CA  HIE    50     112.729 126.169  34.666  1.00  0.00            
ATOM    736  HA  HIE    50     112.978 127.171  35.015  1.00  0.00            
ATOM    737  CB  HIE    50     113.287 126.271  33.272  1.00  0.00            
ATOM    738  HB1 HIE    50     114.346 126.484  33.421  1.00  0.00            
ATOM    739  HB2 HIE    50     112.810 127.079  32.716  1.00  0.00            
ATOM    740  CG  HIE    50     113.255 124.980  32.448  1.00  0.00            
ATOM    741  ND1 HIE    50     114.169 123.966  32.427  1.00  0.00            
ATOM    742  CE1 HIE    50     113.708 123.066  31.510  1.00  0.00            
ATOM    743  HE1 HIE    50     114.224 122.210  31.102  1.00  0.00            
ATOM    744  NE2 HIE    50     112.577 123.547  30.988  1.00  0.00            
ATOM    745  HE2 HIE    50     112.046 123.142  30.230  1.00  0.00            
ATOM    746  CD2 HIE    50     112.254 124.757  31.570  1.00  0.00            
ATOM    747  HD2 HIE    50     111.418 125.399  31.336  1.00  0.00            
ATOM    748  C   HIE    50     111.198 126.164  34.769  1.00  0.00            
ATOM    749  O   HIE    50     110.494 126.824  34.011  1.00  0.00            
ATOM    750  N   GLY    51     110.575 125.568  35.798  1.00  0.00            
ATOM    751  H   GLY    51     111.248 125.128  36.410  1.00  0.00            
ATOM    752  CA  GLY    51     109.214 125.548  36.267  1.00  0.00            
ATOM    753  HA1 GLY    51     108.731 126.525  36.291  1.00  0.00            
ATOM    754  HA2 GLY    51     109.258 125.224  37.307  1.00  0.00            
ATOM    755  C   GLY    51     108.271 124.628  35.477  1.00  0.00            
ATOM    756  O   GLY    51     107.065 124.623  35.694  1.00  0.00            
ATOM    757  N   VAL    52     108.779 123.821  34.503  1.00  0.00            
ATOM    758  H   VAL    52     109.776 123.861  34.347  1.00  0.00            
ATOM    759  CA  VAL    52     107.988 122.847  33.761  1.00  0.00            
ATOM    760  HA  VAL    52     107.065 123.424  33.817  1.00  0.00            
ATOM    761  CB  VAL    52     108.330 122.679  32.283  1.00  0.00            
ATOM    762  HB  VAL    52     107.499 122.133  31.836  1.00  0.00            
ATOM    763  CG1 VAL    52     108.442 124.072  31.568  1.00  0.00            
ATOM    764 HG11 VAL    52     107.583 124.671  31.872  1.00  0.00            
ATOM    765 HG12 VAL    52     109.396 124.587  31.681  1.00  0.00            
ATOM    766 HG13 VAL    52     108.399 123.775  30.520  1.00  0.00            
ATOM    767  CG2 VAL    52     109.589 121.835  32.088  1.00  0.00            
ATOM    768 HG21 VAL    52     109.819 121.806  31.023  1.00  0.00            
ATOM    769 HG22 VAL    52     110.408 122.322  32.616  1.00  0.00            
ATOM    770 HG23 VAL    52     109.486 120.875  32.594  1.00  0.00            
ATOM    771  C   VAL    52     107.719 121.519  34.485  1.00  0.00            
ATOM    772  O   VAL    52     108.390 121.273  35.502  1.00  0.00            
ATOM    773  N   ALA    53     106.718 120.773  33.995  1.00  0.00            
ATOM    774  H   ALA    53     106.222 121.177  33.213  1.00  0.00            
ATOM    775  CA  ALA    53     106.161 119.595  34.504  1.00  0.00            
ATOM    776  HA  ALA    53     106.362 119.675  35.572  1.00  0.00            
ATOM    777  CB  ALA    53     104.616 119.716  34.346  1.00  0.00            
ATOM    778  HB1 ALA    53     104.090 118.913  34.863  1.00  0.00            
ATOM    779  HB2 ALA    53     104.203 120.640  34.751  1.00  0.00            
ATOM    780  HB3 ALA    53     104.378 119.565  33.294  1.00  0.00            
ATOM    781  C   ALA    53     106.799 118.273  34.136  1.00  0.00            
ATOM    782  O   ALA    53     106.254 117.394  33.508  1.00  0.00            
ATOM    783  N   THR    54     108.014 118.119  34.649  1.00  0.00            
ATOM    784  H   THR    54     108.536 118.904  35.012  1.00  0.00            
ATOM    785  CA  THR    54     108.887 116.948  34.638  1.00  0.00            
ATOM    786  HA  THR    54     109.363 116.818  33.667  1.00  0.00            
ATOM    787  CB  THR    54     110.080 117.180  35.650  1.00  0.00            
ATOM    788  HB  THR    54     109.653 117.408  36.627  1.00  0.00            
ATOM    789  CG2 THR    54     111.059 115.998  35.767  1.00  0.00            
ATOM    790 HG21 THR    54     110.641 115.146  36.303  1.00  0.00            
ATOM    791 HG22 THR    54     111.325 115.648  34.769  1.00  0.00            
ATOM    792 HG23 THR    54     111.951 116.351  36.285  1.00  0.00            
ATOM    793  OG1 THR    54     110.806 118.281  35.220  1.00  0.00            
ATOM    794  HG1 THR    54     111.400 117.892  34.575  1.00  0.00            
ATOM    795  C   THR    54     108.187 115.625  34.972  1.00  0.00            
ATOM    796  O   THR    54     108.280 114.663  34.161  1.00  0.00            
ATOM    797  N   VAL    55     107.511 115.531  36.100  1.00  0.00            
ATOM    798  H   VAL    55     107.362 116.391  36.609  1.00  0.00            
ATOM    799  CA  VAL    55     106.908 114.243  36.550  1.00  0.00            
ATOM    800  HA  VAL    55     107.772 113.583  36.477  1.00  0.00            
ATOM    801  CB  VAL    55     106.492 114.207  38.010  1.00  0.00            
ATOM    802  HB  VAL    55     105.609 114.844  38.057  1.00  0.00            
ATOM    803  CG1 VAL    55     106.221 112.705  38.395  1.00  0.00            
ATOM    804 HG11 VAL    55     105.568 112.142  37.727  1.00  0.00            
ATOM    805 HG12 VAL    55     107.190 112.213  38.479  1.00  0.00            
ATOM    806 HG13 VAL    55     105.877 112.655  39.428  1.00  0.00            
ATOM    807  CG2 VAL    55     107.545 114.705  38.982  1.00  0.00            
ATOM    808 HG21 VAL    55     108.475 114.147  38.875  1.00  0.00            
ATOM    809 HG22 VAL    55     107.718 115.740  38.687  1.00  0.00            
ATOM    810 HG23 VAL    55     107.134 114.674  39.991  1.00  0.00            
ATOM    811  C   VAL    55     105.811 113.834  35.568  1.00  0.00            
ATOM    812  O   VAL    55     105.880 112.676  35.117  1.00  0.00            
ATOM    813  N   ALA    56     104.876 114.754  35.138  1.00  0.00            
ATOM    814  H   ALA    56     104.771 115.679  35.531  1.00  0.00            
ATOM    815  CA  ALA    56     104.084 114.580  33.951  1.00  0.00            
ATOM    816  HA  ALA    56     103.392 113.759  34.141  1.00  0.00            
ATOM    817  CB  ALA    56     103.292 115.828  33.709  1.00  0.00            
ATOM    818  HB1 ALA    56     102.658 116.023  34.574  1.00  0.00            
ATOM    819  HB2 ALA    56     103.991 116.636  33.495  1.00  0.00            
ATOM    820  HB3 ALA    56     102.687 115.680  32.814  1.00  0.00            
ATOM    821  C   ALA    56     104.762 114.110  32.714  1.00  0.00            
ATOM    822  O   ALA    56     104.353 113.086  32.183  1.00  0.00            
ATOM    823  N   GLU    57     105.852 114.748  32.270  1.00  0.00            
ATOM    824  H   GLU    57     106.036 115.584  32.806  1.00  0.00            
ATOM    825  CA  GLU    57     106.715 114.234  31.158  1.00  0.00            
ATOM    826  HA  GLU    57     106.075 114.114  30.284  1.00  0.00            
ATOM    827  CB  GLU    57     107.771 115.283  30.659  1.00  0.00            
ATOM    828  HB1 GLU    57     108.508 115.433  31.448  1.00  0.00            
ATOM    829  HB2 GLU    57     107.325 116.272  30.560  1.00  0.00            
ATOM    830  CG  GLU    57     108.506 114.956  29.354  1.00  0.00            
ATOM    831  HG1 GLU    57     107.777 114.917  28.544  1.00  0.00            
ATOM    832  HG2 GLU    57     108.880 113.932  29.383  1.00  0.00            
ATOM    833  CD  GLU    57     109.673 115.910  29.101  1.00  0.00            
ATOM    834  OE1 GLU    57     109.683 117.046  29.641  1.00  0.00            
ATOM    835  OE2 GLU    57     110.604 115.573  28.320  1.00  0.00            
ATOM    836  C   GLU    57     107.338 112.804  31.277  1.00  0.00            
ATOM    837  O   GLU    57     107.327 112.110  30.266  1.00  0.00            
ATOM    838  N   LYS    58     107.833 112.381  32.487  1.00  0.00            
ATOM    839  H   LYS    58     107.885 113.086  33.208  1.00  0.00            
ATOM    840  CA  LYS    58     108.327 111.035  32.726  1.00  0.00            
ATOM    841  HA  LYS    58     108.987 110.688  31.931  1.00  0.00            
ATOM    842  CB  LYS    58     109.223 111.078  33.969  1.00  0.00            
ATOM    843  HB1 LYS    58     109.522 110.038  34.099  1.00  0.00            
ATOM    844  HB2 LYS    58     108.673 111.383  34.860  1.00  0.00            
ATOM    845  CG  LYS    58     110.508 111.868  33.846  1.00  0.00            
ATOM    846  HG1 LYS    58     110.277 112.933  33.852  1.00  0.00            
ATOM    847  HG2 LYS    58     110.986 111.566  32.915  1.00  0.00            
ATOM    848  CD  LYS    58     111.380 111.616  35.123  1.00  0.00            
ATOM    849  HD1 LYS    58     111.824 110.621  35.104  1.00  0.00            
ATOM    850  HD2 LYS    58     110.750 111.716  36.006  1.00  0.00            
ATOM    851  CE  LYS    58     112.454 112.664  35.251  1.00  0.00            
ATOM    852  HE1 LYS    58     112.174 113.643  34.861  1.00  0.00            
ATOM    853  HE2 LYS    58     113.373 112.263  34.825  1.00  0.00            
ATOM    854  NZ  LYS    58     112.822 112.925  36.691  1.00  0.00            
ATOM    855  HZ1 LYS    58     113.164 112.094  37.151  1.00  0.00            
ATOM    856  HZ2 LYS    58     113.593 113.577  36.685  1.00  0.00            
ATOM    857  HZ3 LYS    58     112.114 113.339  37.280  1.00  0.00            
ATOM    858  C   LYS    58     107.182 110.075  32.770  1.00  0.00            
ATOM    859  O   LYS    58     107.334 108.973  32.216  1.00  0.00            
ATOM    860  N   THR    59     105.970 110.471  33.210  1.00  0.00            
ATOM    861  H   THR    59     105.849 111.370  33.655  1.00  0.00            
ATOM    862  CA  THR    59     104.798 109.531  33.136  1.00  0.00            
ATOM    863  HA  THR    59     105.250 108.551  33.291  1.00  0.00            
ATOM    864  CB  THR    59     103.720 109.763  34.230  1.00  0.00            
ATOM    865  HB  THR    59     103.114 110.649  34.039  1.00  0.00            
ATOM    866  CG2 THR    59     102.804 108.552  34.400  1.00  0.00            
ATOM    867 HG21 THR    59     103.357 107.619  34.292  1.00  0.00            
ATOM    868 HG22 THR    59     102.364 108.532  35.397  1.00  0.00            
ATOM    869 HG23 THR    59     102.004 108.652  33.666  1.00  0.00            
ATOM    870  OG1 THR    59     104.367 109.995  35.432  1.00  0.00            
ATOM    871  HG1 THR    59     104.653 110.910  35.370  1.00  0.00            
ATOM    872  C   THR    59     104.234 109.433  31.766  1.00  0.00            
ATOM    873  O   THR    59     103.782 108.352  31.290  1.00  0.00            
ATOM    874  N   LYS    60     104.281 110.533  30.999  1.00  0.00            
ATOM    875  H   LYS    60     104.442 111.434  31.426  1.00  0.00            
ATOM    876  CA  LYS    60     103.797 110.549  29.668  1.00  0.00            
ATOM    877  HA  LYS    60     102.919 109.904  29.622  1.00  0.00            
ATOM    878  CB  LYS    60     103.461 111.956  29.176  1.00  0.00            
ATOM    879  HB1 LYS    60     104.399 112.505  29.091  1.00  0.00            
ATOM    880  HB2 LYS    60     102.914 112.580  29.882  1.00  0.00            
ATOM    881  CG  LYS    60     102.646 111.971  27.835  1.00  0.00            
ATOM    882  HG1 LYS    60     103.109 111.355  27.064  1.00  0.00            
ATOM    883  HG2 LYS    60     102.652 112.946  27.348  1.00  0.00            
ATOM    884  CD  LYS    60     101.256 111.456  28.122  1.00  0.00            
ATOM    885  HD1 LYS    60     100.782 111.960  28.964  1.00  0.00            
ATOM    886  HD2 LYS    60     101.337 110.397  28.369  1.00  0.00            
ATOM    887  CE  LYS    60     100.317 111.422  26.974  1.00  0.00            
ATOM    888  HE1 LYS    60      99.546 110.658  27.077  1.00  0.00            
ATOM    889  HE2 LYS    60     100.803 111.228  26.018  1.00  0.00            
ATOM    890  NZ  LYS    60      99.612 112.673  26.800  1.00  0.00            
ATOM    891  HZ1 LYS    60      99.740 113.057  25.875  1.00  0.00            
ATOM    892  HZ2 LYS    60      98.636 112.415  26.804  1.00  0.00            
ATOM    893  HZ3 LYS    60      99.832 113.331  27.535  1.00  0.00            
ATOM    894  C   LYS    60     104.657 109.641  28.740  1.00  0.00            
ATOM    895  O   LYS    60     104.151 109.053  27.800  1.00  0.00            
ATOM    896  N   GLU    61     106.029 109.504  28.900  1.00  0.00            
ATOM    897  H   GLU    61     106.469 110.224  29.454  1.00  0.00            
ATOM    898  CA  GLU    61     106.879 108.411  28.358  1.00  0.00            
ATOM    899  HA  GLU    61     106.744 108.425  27.277  1.00  0.00            
ATOM    900  CB  GLU    61     108.344 108.722  28.495  1.00  0.00            
ATOM    901  HB1 GLU    61     108.723 108.661  29.515  1.00  0.00            
ATOM    902  HB2 GLU    61     108.477 109.760  28.191  1.00  0.00            
ATOM    903  CG  GLU    61     109.297 107.908  27.669  1.00  0.00            
ATOM    904  HG1 GLU    61     109.452 106.999  28.249  1.00  0.00            
ATOM    905  HG2 GLU    61     110.271 108.397  27.699  1.00  0.00            
ATOM    906  CD  GLU    61     109.057 107.687  26.173  1.00  0.00            
ATOM    907  OE1 GLU    61     108.208 108.373  25.564  1.00  0.00            
ATOM    908  OE2 GLU    61     109.554 106.659  25.686  1.00  0.00            
ATOM    909  C   GLU    61     106.442 107.028  28.817  1.00  0.00            
ATOM    910  O   GLU    61     106.225 106.111  27.982  1.00  0.00            
ATOM    911  N   GLN    62     106.428 106.843  30.149  1.00  0.00            
ATOM    912  H   GLN    62     106.690 107.609  30.753  1.00  0.00            
ATOM    913  CA  GLN    62     106.126 105.527  30.762  1.00  0.00            
ATOM    914  HA  GLN    62     106.955 104.827  30.664  1.00  0.00            
ATOM    915  CB  GLN    62     106.024 105.788  32.272  1.00  0.00            
ATOM    916  HB1 GLN    62     105.230 106.528  32.375  1.00  0.00            
ATOM    917  HB2 GLN    62     106.995 106.241  32.475  1.00  0.00            
ATOM    918  CG  GLN    62     105.769 104.492  33.091  1.00  0.00            
ATOM    919  HG1 GLN    62     106.441 103.794  32.593  1.00  0.00            
ATOM    920  HG2 GLN    62     104.738 104.158  32.968  1.00  0.00            
ATOM    921  CD  GLN    62     106.023 104.614  34.610  1.00  0.00            
ATOM    922  OE1 GLN    62     107.085 104.515  35.164  1.00  0.00            
ATOM    923  NE2 GLN    62     105.098 105.089  35.473  1.00  0.00            
ATOM    924 HE21 GLN    62     104.145 105.170  35.148  1.00  0.00            
ATOM    925 HE22 GLN    62     105.329 105.338  36.424  1.00  0.00            
ATOM    926  C   GLN    62     104.790 104.866  30.272  1.00  0.00            
ATOM    927  O   GLN    62     104.931 103.730  29.853  1.00  0.00            
ATOM    928  N   VAL    63     103.638 105.503  30.137  1.00  0.00            
ATOM    929  H   VAL    63     103.480 106.431  30.503  1.00  0.00            
ATOM    930  CA  VAL    63     102.415 104.808  29.647  1.00  0.00            
ATOM    931  HA  VAL    63     102.239 104.007  30.365  1.00  0.00            
ATOM    932  CB  VAL    63     101.204 105.789  29.783  1.00  0.00            
ATOM    933  HB  VAL    63     100.337 105.233  29.427  1.00  0.00            
ATOM    934  CG1 VAL    63     100.987 106.046  31.271  1.00  0.00            
ATOM    935 HG11 VAL    63     100.992 105.078  31.772  1.00  0.00            
ATOM    936 HG12 VAL    63     101.726 106.607  31.843  1.00  0.00            
ATOM    937 HG13 VAL    63      99.969 106.404  31.425  1.00  0.00            
ATOM    938  CG2 VAL    63     101.340 107.025  28.874  1.00  0.00            
ATOM    939 HG21 VAL    63     101.361 106.850  27.798  1.00  0.00            
ATOM    940 HG22 VAL    63     100.472 107.682  28.930  1.00  0.00            
ATOM    941 HG23 VAL    63     102.178 107.640  29.203  1.00  0.00            
ATOM    942  C   VAL    63     102.454 104.133  28.256  1.00  0.00            
ATOM    943  O   VAL    63     102.122 102.942  28.091  1.00  0.00            
ATOM    944  N   THR    64     103.050 104.813  27.287  1.00  0.00            
ATOM    945  H   THR    64     103.230 105.786  27.485  1.00  0.00            
ATOM    946  CA  THR    64     103.455 104.295  25.977  1.00  0.00            
ATOM    947  HA  THR    64     102.558 104.093  25.392  1.00  0.00            
ATOM    948  CB  THR    64     104.273 105.293  25.142  1.00  0.00            
ATOM    949  HB  THR    64     105.291 105.389  25.521  1.00  0.00            
ATOM    950  CG2 THR    64     104.176 104.884  23.706  1.00  0.00            
ATOM    951 HG21 THR    64     104.628 105.705  23.150  1.00  0.00            
ATOM    952 HG22 THR    64     104.617 103.899  23.551  1.00  0.00            
ATOM    953 HG23 THR    64     103.137 104.796  23.391  1.00  0.00            
ATOM    954  OG1 THR    64     103.646 106.552  25.258  1.00  0.00            
ATOM    955  HG1 THR    64     104.284 107.242  25.060  1.00  0.00            
ATOM    956  C   THR    64     104.211 103.029  26.149  1.00  0.00            
ATOM    957  O   THR    64     103.890 102.000  25.570  1.00  0.00            
ATOM    958  N   ASN    65     105.285 102.986  26.955  1.00  0.00            
ATOM    959  H   ASN    65     105.451 103.794  27.538  1.00  0.00            
ATOM    960  CA  ASN    65     106.244 101.880  27.106  1.00  0.00            
ATOM    961  HA  ASN    65     106.520 101.408  26.163  1.00  0.00            
ATOM    962  CB  ASN    65     107.467 102.474  27.713  1.00  0.00            
ATOM    963  HB1 ASN    65     108.097 101.678  28.108  1.00  0.00            
ATOM    964  HB2 ASN    65     107.251 103.111  28.570  1.00  0.00            
ATOM    965  CG  ASN    65     108.362 103.306  26.786  1.00  0.00            
ATOM    966  OD1 ASN    65     109.358 102.942  26.229  1.00  0.00            
ATOM    967  ND2 ASN    65     108.003 104.543  26.498  1.00  0.00            
ATOM    968 HD21 ASN    65     107.148 104.990  26.798  1.00  0.00            
ATOM    969 HD22 ASN    65     108.688 105.128  26.043  1.00  0.00            
ATOM    970  C   ASN    65     105.680 100.721  27.940  1.00  0.00            
ATOM    971  O   ASN    65     105.678  99.554  27.503  1.00  0.00            
ATOM    972  N   VAL    66     105.163 100.995  29.086  1.00  0.00            
ATOM    973  H   VAL    66     105.077 101.960  29.370  1.00  0.00            
ATOM    974  CA  VAL    66     104.931  99.930  30.092  1.00  0.00            
ATOM    975  HA  VAL    66     105.112  98.912  29.748  1.00  0.00            
ATOM    976  CB  VAL    66     105.949 100.096  31.287  1.00  0.00            
ATOM    977  HB  VAL    66     105.703  99.423  32.108  1.00  0.00            
ATOM    978  CG1 VAL    66     107.311  99.663  30.756  1.00  0.00            
ATOM    979 HG11 VAL    66     107.984  99.620  31.613  1.00  0.00            
ATOM    980 HG12 VAL    66     107.317  98.664  30.320  1.00  0.00            
ATOM    981 HG13 VAL    66     107.636 100.473  30.103  1.00  0.00            
ATOM    982  CG2 VAL    66     106.084 101.524  31.857  1.00  0.00            
ATOM    983 HG21 VAL    66     105.132 101.940  32.185  1.00  0.00            
ATOM    984 HG22 VAL    66     106.741 101.461  32.724  1.00  0.00            
ATOM    985 HG23 VAL    66     106.524 102.218  31.141  1.00  0.00            
ATOM    986  C   VAL    66     103.457  99.933  30.625  1.00  0.00            
ATOM    987  O   VAL    66     102.985  98.916  31.134  1.00  0.00            
ATOM    988  N   GLY    67     102.629 100.952  30.362  1.00  0.00            
ATOM    989  H   GLY    67     103.077 101.701  29.854  1.00  0.00            
ATOM    990  CA  GLY    67     101.242 101.088  30.793  1.00  0.00            
ATOM    991  HA1 GLY    67     100.909 100.092  31.087  1.00  0.00            
ATOM    992  HA2 GLY    67     100.602 101.477  30.001  1.00  0.00            
ATOM    993  C   GLY    67     100.995 102.031  32.016  1.00  0.00            
ATOM    994  O   GLY    67     101.937 102.651  32.532  1.00  0.00            
ATOM    995  N   GLY    68      99.739 101.996  32.496  1.00  0.00            
ATOM    996  H   GLY    68      99.155 101.278  32.092  1.00  0.00            
ATOM    997  CA  GLY    68      99.280 102.753  33.606  1.00  0.00            
ATOM    998  HA1 GLY    68     100.129 103.132  34.174  1.00  0.00            
ATOM    999  HA2 GLY    68      98.821 102.055  34.306  1.00  0.00            
ATOM   1000  C   GLY    68      98.386 103.974  33.231  1.00  0.00            
ATOM   1001  O   GLY    68      98.020 104.127  32.034  1.00  0.00            
ATOM   1002  N   ALA    69      98.063 104.712  34.247  1.00  0.00            
ATOM   1003  H   ALA    69      98.378 104.399  35.154  1.00  0.00            
ATOM   1004  CA  ALA    69      97.326 105.891  33.934  1.00  0.00            
ATOM   1005  HA  ALA    69      96.774 105.783  33.000  1.00  0.00            
ATOM   1006  CB  ALA    69      96.313 106.085  35.035  1.00  0.00            
ATOM   1007  HB1 ALA    69      95.678 105.208  35.162  1.00  0.00            
ATOM   1008  HB2 ALA    69      96.906 106.369  35.904  1.00  0.00            
ATOM   1009  HB3 ALA    69      95.717 106.927  34.682  1.00  0.00            
ATOM   1010  C   ALA    69      98.237 107.146  33.791  1.00  0.00            
ATOM   1011  O   ALA    69      99.447 107.082  34.167  1.00  0.00            
ATOM   1012  N   VAL    70      97.659 108.234  33.224  1.00  0.00            
ATOM   1013  H   VAL    70      96.680 108.192  32.981  1.00  0.00            
ATOM   1014  CA  VAL    70      98.205 109.603  33.471  1.00  0.00            
ATOM   1015  HA  VAL    70      99.064 109.585  34.141  1.00  0.00            
ATOM   1016  CB  VAL    70      98.592 110.313  32.086  1.00  0.00            
ATOM   1017  HB  VAL    70      98.766 111.365  32.312  1.00  0.00            
ATOM   1018  CG1 VAL    70      99.863 109.760  31.535  1.00  0.00            
ATOM   1019 HG11 VAL    70     100.689 109.894  32.234  1.00  0.00            
ATOM   1020 HG12 VAL    70      99.856 108.717  31.220  1.00  0.00            
ATOM   1021 HG13 VAL    70     100.058 110.266  30.590  1.00  0.00            
ATOM   1022  CG2 VAL    70      97.517 110.302  30.985  1.00  0.00            
ATOM   1023 HG21 VAL    70      96.551 110.633  31.366  1.00  0.00            
ATOM   1024 HG22 VAL    70      97.864 110.912  30.151  1.00  0.00            
ATOM   1025 HG23 VAL    70      97.453 109.264  30.659  1.00  0.00            
ATOM   1026  C   VAL    70      97.271 110.465  34.256  1.00  0.00            
ATOM   1027  O   VAL    70      96.123 110.057  34.450  1.00  0.00            
ATOM   1028  N   VAL    71      97.731 111.608  34.700  1.00  0.00            
ATOM   1029  H   VAL    71      98.702 111.880  34.643  1.00  0.00            
ATOM   1030  CA  VAL    71      96.769 112.611  35.239  1.00  0.00            
ATOM   1031  HA  VAL    71      95.777 112.210  35.034  1.00  0.00            
ATOM   1032  CB  VAL    71      96.982 112.713  36.765  1.00  0.00            
ATOM   1033  HB  VAL    71      96.395 113.508  37.225  1.00  0.00            
ATOM   1034  CG1 VAL    71      96.588 111.371  37.423  1.00  0.00            
ATOM   1035 HG11 VAL    71      97.250 110.579  37.074  1.00  0.00            
ATOM   1036 HG12 VAL    71      96.778 111.446  38.494  1.00  0.00            
ATOM   1037 HG13 VAL    71      95.538 111.146  37.237  1.00  0.00            
ATOM   1038  CG2 VAL    71      98.416 112.911  37.287  1.00  0.00            
ATOM   1039 HG21 VAL    71      98.870 113.830  36.917  1.00  0.00            
ATOM   1040 HG22 VAL    71      98.272 113.010  38.363  1.00  0.00            
ATOM   1041 HG23 VAL    71      99.004 112.020  37.070  1.00  0.00            
ATOM   1042  C   VAL    71      97.043 114.019  34.584  1.00  0.00            
ATOM   1043  O   VAL    71      98.179 114.307  34.104  1.00  0.00            
ATOM   1044  N   THR    72      95.946 114.750  34.285  1.00  0.00            
ATOM   1045  H   THR    72      95.083 114.558  34.773  1.00  0.00            
ATOM   1046  CA  THR    72      96.078 115.988  33.467  1.00  0.00            
ATOM   1047  HA  THR    72      96.825 115.800  32.696  1.00  0.00            
ATOM   1048  CB  THR    72      94.833 116.275  32.660  1.00  0.00            
ATOM   1049  HB  THR    72      94.832 117.264  32.203  1.00  0.00            
ATOM   1050  CG2 THR    72      94.570 115.198  31.617  1.00  0.00            
ATOM   1051 HG21 THR    72      94.640 114.172  31.978  1.00  0.00            
ATOM   1052 HG22 THR    72      93.608 115.372  31.133  1.00  0.00            
ATOM   1053 HG23 THR    72      95.273 115.374  30.803  1.00  0.00            
ATOM   1054  OG1 THR    72      93.773 116.292  33.598  1.00  0.00            
ATOM   1055  HG1 THR    72      92.962 116.490  33.125  1.00  0.00            
ATOM   1056  C   THR    72      96.632 117.142  34.288  1.00  0.00            
ATOM   1057  O   THR    72      97.302 117.984  33.739  1.00  0.00            
ATOM   1058  N   GLY    73      96.252 117.229  35.619  1.00  0.00            
ATOM   1059  H   GLY    73      95.756 116.457  36.041  1.00  0.00            
ATOM   1060  CA  GLY    73      96.907 118.143  36.524  1.00  0.00            
ATOM   1061  HA1 GLY    73      96.173 118.885  36.839  1.00  0.00            
ATOM   1062  HA2 GLY    73      97.719 118.693  36.048  1.00  0.00            
ATOM   1063  C   GLY    73      97.612 117.523  37.752  1.00  0.00            
ATOM   1064  O   GLY    73      97.741 116.306  37.837  1.00  0.00            
ATOM   1065  N   VAL    74      98.013 118.333  38.732  1.00  0.00            
ATOM   1066  H   VAL    74      97.723 119.298  38.664  1.00  0.00            
ATOM   1067  CA  VAL    74      98.396 117.801  40.078  1.00  0.00            
ATOM   1068  HA  VAL    74      99.041 116.933  39.943  1.00  0.00            
ATOM   1069  CB  VAL    74      99.290 118.765  40.938  1.00  0.00            
ATOM   1070  HB  VAL    74      99.507 118.204  41.847  1.00  0.00            
ATOM   1071  CG1 VAL    74     100.642 118.999  40.266  1.00  0.00            
ATOM   1072 HG11 VAL    74     101.234 119.637  40.922  1.00  0.00            
ATOM   1073 HG12 VAL    74     101.108 118.017  40.184  1.00  0.00            
ATOM   1074 HG13 VAL    74     100.466 119.507  39.318  1.00  0.00            
ATOM   1075  CG2 VAL    74      98.645 120.086  41.415  1.00  0.00            
ATOM   1076 HG21 VAL    74      99.362 120.646  42.015  1.00  0.00            
ATOM   1077 HG22 VAL    74      98.383 120.693  40.549  1.00  0.00            
ATOM   1078 HG23 VAL    74      97.833 119.857  42.106  1.00  0.00            
ATOM   1079  C   VAL    74      97.235 117.211  40.863  1.00  0.00            
ATOM   1080  O   VAL    74      96.056 117.646  40.901  1.00  0.00            
ATOM   1081  N   THR    75      97.612 116.219  41.679  1.00  0.00            
ATOM   1082  H   THR    75      98.563 115.880  41.662  1.00  0.00            
ATOM   1083  CA  THR    75      96.696 115.562  42.575  1.00  0.00            
ATOM   1084  HA  THR    75      95.774 115.412  42.013  1.00  0.00            
ATOM   1085  CB  THR    75      97.123 114.183  42.980  1.00  0.00            
ATOM   1086  HB  THR    75      96.545 113.768  43.805  1.00  0.00            
ATOM   1087  CG2 THR    75      96.975 113.154  41.902  1.00  0.00            
ATOM   1088 HG21 THR    75      97.445 113.561  41.006  1.00  0.00            
ATOM   1089 HG22 THR    75      97.433 112.196  42.150  1.00  0.00            
ATOM   1090 HG23 THR    75      95.941 112.844  41.754  1.00  0.00            
ATOM   1091  OG1 THR    75      98.488 114.094  43.267  1.00  0.00            
ATOM   1092  HG1 THR    75      98.716 113.167  43.368  1.00  0.00            
ATOM   1093  C   THR    75      96.267 116.523  43.710  1.00  0.00            
ATOM   1094  O   THR    75      97.055 117.331  44.255  1.00  0.00            
ATOM   1095  N   ALA    76      94.995 116.436  44.020  1.00  0.00            
ATOM   1096  H   ALA    76      94.385 115.808  43.518  1.00  0.00            
ATOM   1097  CA  ALA    76      94.412 117.074  45.108  1.00  0.00            
ATOM   1098  HA  ALA    76      94.903 118.041  45.221  1.00  0.00            
ATOM   1099  CB  ALA    76      92.950 117.206  44.819  1.00  0.00            
ATOM   1100  HB1 ALA    76      92.705 117.549  43.814  1.00  0.00            
ATOM   1101  HB2 ALA    76      92.488 116.265  45.119  1.00  0.00            
ATOM   1102  HB3 ALA    76      92.524 117.889  45.553  1.00  0.00            
ATOM   1103  C   ALA    76      94.784 116.439  46.485  1.00  0.00            
ATOM   1104  O   ALA    76      94.906 115.233  46.677  1.00  0.00            
ATOM   1105  N   VAL    77      94.919 117.330  47.475  1.00  0.00            
ATOM   1106  H   VAL    77      94.934 118.316  47.257  1.00  0.00            
ATOM   1107  CA  VAL    77      95.210 117.033  48.874  1.00  0.00            
ATOM   1108  HA  VAL    77      95.336 115.950  48.893  1.00  0.00            
ATOM   1109  CB  VAL    77      96.559 117.764  49.278  1.00  0.00            
ATOM   1110  HB  VAL    77      96.707 117.422  50.303  1.00  0.00            
ATOM   1111  CG1 VAL    77      97.689 117.104  48.433  1.00  0.00            
ATOM   1112 HG11 VAL    77      97.723 116.015  48.448  1.00  0.00            
ATOM   1113 HG12 VAL    77      97.640 117.490  47.414  1.00  0.00            
ATOM   1114 HG13 VAL    77      98.606 117.377  48.955  1.00  0.00            
ATOM   1115  CG2 VAL    77      96.582 119.251  49.118  1.00  0.00            
ATOM   1116 HG21 VAL    77      97.597 119.550  49.379  1.00  0.00            
ATOM   1117 HG22 VAL    77      96.057 119.688  48.269  1.00  0.00            
ATOM   1118 HG23 VAL    77      96.009 119.634  49.962  1.00  0.00            
ATOM   1119  C   VAL    77      94.166 117.530  49.907  1.00  0.00            
ATOM   1120  O   VAL    77      94.169 117.056  51.007  1.00  0.00            
ATOM   1121  N   ALA    78      93.262 118.457  49.543  1.00  0.00            
ATOM   1122  H   ALA    78      93.403 118.883  48.638  1.00  0.00            
ATOM   1123  CA  ALA    78      92.070 118.811  50.300  1.00  0.00            
ATOM   1124  HA  ALA    78      92.366 119.461  51.124  1.00  0.00            
ATOM   1125  CB  ALA    78      91.150 119.554  49.378  1.00  0.00            
ATOM   1126  HB1 ALA    78      90.811 118.884  48.587  1.00  0.00            
ATOM   1127  HB2 ALA    78      90.473 120.095  50.038  1.00  0.00            
ATOM   1128  HB3 ALA    78      91.637 120.362  48.833  1.00  0.00            
ATOM   1129  C   ALA    78      91.227 117.758  50.960  1.00  0.00            
ATOM   1130  O   ALA    78      90.537 118.054  51.964  1.00  0.00            
ATOM   1131  N   GLN    79      91.253 116.506  50.401  1.00  0.00            
ATOM   1132  H   GLN    79      91.925 116.237  49.697  1.00  0.00            
ATOM   1133  CA  GLN    79      90.325 115.469  50.899  1.00  0.00            
ATOM   1134  HA  GLN    79      89.836 115.881  51.782  1.00  0.00            
ATOM   1135  CB  GLN    79      89.222 115.107  49.885  1.00  0.00            
ATOM   1136  HB1 GLN    79      88.661 114.300  50.357  1.00  0.00            
ATOM   1137  HB2 GLN    79      89.599 114.762  48.923  1.00  0.00            
ATOM   1138  CG  GLN    79      88.265 116.229  49.615  1.00  0.00            
ATOM   1139  HG1 GLN    79      88.697 117.037  49.024  1.00  0.00            
ATOM   1140  HG2 GLN    79      87.722 116.544  50.506  1.00  0.00            
ATOM   1141  CD  GLN    79      87.163 115.852  48.550  1.00  0.00            
ATOM   1142  OE1 GLN    79      87.101 114.719  48.078  1.00  0.00            
ATOM   1143  NE2 GLN    79      86.217 116.698  48.174  1.00  0.00            
ATOM   1144 HE21 GLN    79      86.360 117.604  48.597  1.00  0.00            
ATOM   1145 HE22 GLN    79      85.411 116.374  47.660  1.00  0.00            
ATOM   1146  C   GLN    79      91.138 114.231  51.424  1.00  0.00            
ATOM   1147  O   GLN    79      91.879 113.620  50.694  1.00  0.00            
ATOM   1148  N   LYS    80      90.896 113.849  52.651  1.00  0.00            
ATOM   1149  H   LYS    80      90.284 114.437  53.198  1.00  0.00            
ATOM   1150  CA  LYS    80      91.497 112.703  53.277  1.00  0.00            
ATOM   1151  HA  LYS    80      92.536 112.758  52.954  1.00  0.00            
ATOM   1152  CB  LYS    80      91.498 112.896  54.822  1.00  0.00            
ATOM   1153  HB1 LYS    80      91.723 113.927  55.093  1.00  0.00            
ATOM   1154  HB2 LYS    80      92.281 112.202  55.128  1.00  0.00            
ATOM   1155  CG  LYS    80      90.090 112.494  55.455  1.00  0.00            
ATOM   1156  HG1 LYS    80      90.006 111.425  55.260  1.00  0.00            
ATOM   1157  HG2 LYS    80      89.311 113.092  54.981  1.00  0.00            
ATOM   1158  CD  LYS    80      90.154 112.773  56.952  1.00  0.00            
ATOM   1159  HD1 LYS    80      90.406 113.832  57.015  1.00  0.00            
ATOM   1160  HD2 LYS    80      91.012 112.276  57.405  1.00  0.00            
ATOM   1161  CE  LYS    80      88.824 112.540  57.687  1.00  0.00            
ATOM   1162  HE1 LYS    80      88.595 111.546  58.071  1.00  0.00            
ATOM   1163  HE2 LYS    80      87.996 112.965  57.120  1.00  0.00            
ATOM   1164  NZ  LYS    80      88.911 113.359  58.928  1.00  0.00            
ATOM   1165  HZ1 LYS    80      89.729 113.053  59.435  1.00  0.00            
ATOM   1166  HZ2 LYS    80      88.956 114.345  58.710  1.00  0.00            
ATOM   1167  HZ3 LYS    80      88.163 113.185  59.584  1.00  0.00            
ATOM   1168  C   LYS    80      91.059 111.234  52.949  1.00  0.00            
ATOM   1169  O   LYS    80      89.916 110.965  52.525  1.00  0.00            
ATOM   1170  N   THR    81      91.855 110.230  53.317  1.00  0.00            
ATOM   1171  H   THR    81      92.814 110.503  53.475  1.00  0.00            
ATOM   1172  CA  THR    81      91.651 108.761  53.144  1.00  0.00            
ATOM   1173  HA  THR    81      91.103 108.706  52.204  1.00  0.00            
ATOM   1174  CB  THR    81      92.890 107.911  52.772  1.00  0.00            
ATOM   1175  HB  THR    81      93.663 108.002  53.535  1.00  0.00            
ATOM   1176  CG2 THR    81      92.637 106.401  52.598  1.00  0.00            
ATOM   1177 HG21 THR    81      91.821 106.210  51.901  1.00  0.00            
ATOM   1178 HG22 THR    81      93.372 105.792  52.073  1.00  0.00            
ATOM   1179 HG23 THR    81      92.271 105.980  53.535  1.00  0.00            
ATOM   1180  OG1 THR    81      93.372 108.455  51.553  1.00  0.00            
ATOM   1181  HG1 THR    81      94.173 108.026  51.245  1.00  0.00            
ATOM   1182  C   THR    81      90.861 108.160  54.357  1.00  0.00            
ATOM   1183  O   THR    81      91.165 108.311  55.525  1.00  0.00            
ATOM   1184  N   VAL    82      89.679 107.526  54.085  1.00  0.00            
ATOM   1185  H   VAL    82      89.341 107.730  53.155  1.00  0.00            
ATOM   1186  CA  VAL    82      89.043 106.559  54.921  1.00  0.00            
ATOM   1187  HA  VAL    82      88.819 107.162  55.801  1.00  0.00            
ATOM   1188  CB  VAL    82      87.713 106.109  54.287  1.00  0.00            
ATOM   1189  HB  VAL    82      87.843 105.469  53.414  1.00  0.00            
ATOM   1190  CG1 VAL    82      86.878 105.431  55.396  1.00  0.00            
ATOM   1191 HG11 VAL    82      87.421 104.488  55.467  1.00  0.00            
ATOM   1192 HG12 VAL    82      86.888 106.014  56.317  1.00  0.00            
ATOM   1193 HG13 VAL    82      85.829 105.327  55.120  1.00  0.00            
ATOM   1194  CG2 VAL    82      86.825 107.187  53.722  1.00  0.00            
ATOM   1195 HG21 VAL    82      85.869 106.781  53.393  1.00  0.00            
ATOM   1196 HG22 VAL    82      86.724 107.938  54.506  1.00  0.00            
ATOM   1197 HG23 VAL    82      87.362 107.568  52.854  1.00  0.00            
ATOM   1198  C   VAL    82      89.954 105.384  55.233  1.00  0.00            
ATOM   1199  O   VAL    82      90.334 104.645  54.372  1.00  0.00            
ATOM   1200  N   GLU    83      90.287 105.285  56.519  1.00  0.00            
ATOM   1201  H   GLU    83      90.061 106.023  57.170  1.00  0.00            
ATOM   1202  CA  GLU    83      91.178 104.250  57.021  1.00  0.00            
ATOM   1203  HA  GLU    83      92.027 104.406  56.356  1.00  0.00            
ATOM   1204  CB  GLU    83      91.671 104.502  58.451  1.00  0.00            
ATOM   1205  HB1 GLU    83      92.018 103.539  58.825  1.00  0.00            
ATOM   1206  HB2 GLU    83      90.849 104.784  59.109  1.00  0.00            
ATOM   1207  CG  GLU    83      92.740 105.643  58.455  1.00  0.00            
ATOM   1208  HG1 GLU    83      92.330 106.496  57.915  1.00  0.00            
ATOM   1209  HG2 GLU    83      93.646 105.278  57.970  1.00  0.00            
ATOM   1210  CD  GLU    83      93.031 106.020  59.972  1.00  0.00            
ATOM   1211  OE1 GLU    83      93.343 105.070  60.777  1.00  0.00            
ATOM   1212  OE2 GLU    83      93.248 107.207  60.243  1.00  0.00            
ATOM   1213  C   GLU    83      90.770 102.804  56.808  1.00  0.00            
ATOM   1214  O   GLU    83      89.751 102.328  57.339  1.00  0.00            
ATOM   1215  N   GLY    84      91.678 102.060  56.197  1.00  0.00            
ATOM   1216  H   GLY    84      92.459 102.562  55.799  1.00  0.00            
ATOM   1217  CA  GLY    84      91.561 100.638  56.178  1.00  0.00            
ATOM   1218  HA1 GLY    84      90.657 100.305  56.687  1.00  0.00            
ATOM   1219  HA2 GLY    84      92.414 100.226  56.717  1.00  0.00            
ATOM   1220  C   GLY    84      91.655 100.044  54.838  1.00  0.00            
ATOM   1221  O   GLY    84      92.419 100.551  54.017  1.00  0.00            
ATOM   1222  N   ALA    85      90.785  99.045  54.543  1.00  0.00            
ATOM   1223  H   ALA    85      90.194  98.777  55.316  1.00  0.00            
ATOM   1224  CA  ALA    85      90.461  98.601  53.179  1.00  0.00            
ATOM   1225  HA  ALA    85      90.664  99.284  52.354  1.00  0.00            
ATOM   1226  CB  ALA    85      91.232  97.343  53.027  1.00  0.00            
ATOM   1227  HB1 ALA    85      92.208  97.529  53.473  1.00  0.00            
ATOM   1228  HB2 ALA    85      90.773  96.472  53.495  1.00  0.00            
ATOM   1229  HB3 ALA    85      91.191  97.242  51.942  1.00  0.00            
ATOM   1230  C   ALA    85      88.928  98.201  53.122  1.00  0.00            
ATOM   1231  O   ALA    85      88.218  98.324  54.046  1.00  0.00            
ATOM   1232  N   GLY    86      88.473  97.827  51.935  1.00  0.00            
ATOM   1233  H   GLY    86      89.104  98.038  51.175  1.00  0.00            
ATOM   1234  CA  GLY    86      87.090  97.485  51.551  1.00  0.00            
ATOM   1235  HA1 GLY    86      86.698  96.755  52.260  1.00  0.00            
ATOM   1236  HA2 GLY    86      87.041  96.970  50.592  1.00  0.00            
ATOM   1237  C   GLY    86      86.253  98.770  51.502  1.00  0.00            
ATOM   1238  O   GLY    86      86.773  99.789  50.930  1.00  0.00            
ATOM   1239  N   SER    87      85.023  98.833  51.994  1.00  0.00            
ATOM   1240  H   SER    87      84.699  98.077  52.579  1.00  0.00            
ATOM   1241  CA  SER    87      84.115  99.946  51.805  1.00  0.00            
ATOM   1242  HA  SER    87      84.765 100.767  51.503  1.00  0.00            
ATOM   1243  CB  SER    87      83.176  99.654  50.589  1.00  0.00            
ATOM   1244  HB1 SER    87      82.538  98.833  50.916  1.00  0.00            
ATOM   1245  HB2 SER    87      83.698  99.457  49.652  1.00  0.00            
ATOM   1246  OG  SER    87      82.270 100.772  50.455  1.00  0.00            
ATOM   1247  HG  SER    87      81.716 100.553  49.703  1.00  0.00            
ATOM   1248  C   SER    87      83.404 100.336  53.070  1.00  0.00            
ATOM   1249  O   SER    87      82.967  99.451  53.795  1.00  0.00            
ATOM   1250  N   ILE    88      83.054 101.624  53.175  1.00  0.00            
ATOM   1251  H   ILE    88      83.518 102.241  52.525  1.00  0.00            
ATOM   1252  CA  ILE    88      82.107 102.293  54.142  1.00  0.00            
ATOM   1253  HA  ILE    88      82.517 102.307  55.152  1.00  0.00            
ATOM   1254  CB  ILE    88      81.902 103.752  53.847  1.00  0.00            
ATOM   1255  HB  ILE    88      82.010 103.927  52.777  1.00  0.00            
ATOM   1256  CG2 ILE    88      80.544 104.300  54.393  1.00  0.00            
ATOM   1257 HG21 ILE    88      80.566 105.388  54.458  1.00  0.00            
ATOM   1258 HG22 ILE    88      79.677 103.914  53.856  1.00  0.00            
ATOM   1259 HG23 ILE    88      80.400 104.012  55.435  1.00  0.00            
ATOM   1260  CG1 ILE    88      83.066 104.545  54.477  1.00  0.00            
ATOM   1261 HG11 ILE    88      83.098 105.587  54.157  1.00  0.00            
ATOM   1262 HG12 ILE    88      84.003 104.125  54.112  1.00  0.00            
ATOM   1263  CD  ILE    88      83.045 104.513  56.056  1.00  0.00            
ATOM   1264  HD1 ILE    88      82.870 103.501  56.424  1.00  0.00            
ATOM   1265  HD2 ILE    88      83.981 104.842  56.507  1.00  0.00            
ATOM   1266  HD3 ILE    88      82.173 105.020  56.468  1.00  0.00            
ATOM   1267  C   ILE    88      80.818 101.515  54.119  1.00  0.00            
ATOM   1268  O   ILE    88      80.348 101.260  55.226  1.00  0.00            
ATOM   1269  N   ALA    89      80.273 101.183  52.929  1.00  0.00            
ATOM   1270  H   ALA    89      80.574 101.697  52.114  1.00  0.00            
ATOM   1271  CA  ALA    89      79.115 100.367  52.659  1.00  0.00            
ATOM   1272  HA  ALA    89      78.224 100.989  52.747  1.00  0.00            
ATOM   1273  CB  ALA    89      79.148  99.976  51.163  1.00  0.00            
ATOM   1274  HB1 ALA    89      78.283  99.327  51.021  1.00  0.00            
ATOM   1275  HB2 ALA    89      79.235 100.813  50.470  1.00  0.00            
ATOM   1276  HB3 ALA    89      80.041  99.403  50.914  1.00  0.00            
ATOM   1277  C   ALA    89      78.917  99.152  53.643  1.00  0.00            
ATOM   1278  O   ALA    89      77.813  98.929  54.139  1.00  0.00            
ATOM   1279  N   ALA    90      79.967  98.419  53.935  1.00  0.00            
ATOM   1280  H   ALA    90      80.880  98.730  53.634  1.00  0.00            
ATOM   1281  CA  ALA    90      79.948  97.327  54.881  1.00  0.00            
ATOM   1282  HA  ALA    90      79.294  96.574  54.441  1.00  0.00            
ATOM   1283  CB  ALA    90      81.346  96.628  55.060  1.00  0.00            
ATOM   1284  HB1 ALA    90      81.985  97.177  55.751  1.00  0.00            
ATOM   1285  HB2 ALA    90      81.290  95.598  55.413  1.00  0.00            
ATOM   1286  HB3 ALA    90      81.879  96.510  54.116  1.00  0.00            
ATOM   1287  C   ALA    90      79.391  97.582  56.284  1.00  0.00            
ATOM   1288  O   ALA    90      78.765  96.669  56.810  1.00  0.00            
ATOM   1289  N   ALA    91      79.631  98.732  56.854  1.00  0.00            
ATOM   1290  H   ALA    91      80.138  99.449  56.354  1.00  0.00            
ATOM   1291  CA  ALA    91      79.039  99.069  58.089  1.00  0.00            
ATOM   1292  HA  ALA    91      78.682  98.181  58.612  1.00  0.00            
ATOM   1293  CB  ALA    91      80.102  99.628  59.031  1.00  0.00            
ATOM   1294  HB1 ALA    91      79.742  99.578  60.059  1.00  0.00            
ATOM   1295  HB2 ALA    91      81.053  99.113  58.891  1.00  0.00            
ATOM   1296  HB3 ALA    91      80.168 100.688  58.787  1.00  0.00            
ATOM   1297  C   ALA    91      77.741  99.831  57.903  1.00  0.00            
ATOM   1298  O   ALA    91      77.500 100.847  58.616  1.00  0.00            
ATOM   1299  N   THR    92      76.947  99.455  56.880  1.00  0.00            
ATOM   1300  H   THR    92      77.198  98.582  56.439  1.00  0.00            
ATOM   1301  CA  THR    92      75.848 100.262  56.248  1.00  0.00            
ATOM   1302  HA  THR    92      75.531  99.746  55.341  1.00  0.00            
ATOM   1303  CB  THR    92      74.652 100.361  57.205  1.00  0.00            
ATOM   1304  HB  THR    92      75.000 101.032  57.991  1.00  0.00            
ATOM   1305  CG2 THR    92      73.340 100.835  56.509  1.00  0.00            
ATOM   1306 HG21 THR    92      73.128 100.180  55.664  1.00  0.00            
ATOM   1307 HG22 THR    92      72.533 100.991  57.225  1.00  0.00            
ATOM   1308 HG23 THR    92      73.489 101.806  56.037  1.00  0.00            
ATOM   1309  OG1 THR    92      74.300  99.152  57.809  1.00  0.00            
ATOM   1310  HG1 THR    92      75.078  98.616  57.980  1.00  0.00            
ATOM   1311  C   THR    92      76.274 101.626  55.615  1.00  0.00            
ATOM   1312  O   THR    92      75.784 101.919  54.498  1.00  0.00            
ATOM   1313  N   GLY    93      77.214 102.328  56.244  1.00  0.00            
ATOM   1314  H   GLY    93      77.574 102.007  57.131  1.00  0.00            
ATOM   1315  CA  GLY    93      77.639 103.651  55.841  1.00  0.00            
ATOM   1316  HA1 GLY    93      76.862 104.046  55.186  1.00  0.00            
ATOM   1317  HA2 GLY    93      78.568 103.552  55.279  1.00  0.00            
ATOM   1318  C   GLY    93      77.722 104.589  56.931  1.00  0.00            
ATOM   1319  O   GLY    93      77.638 104.176  58.103  1.00  0.00            
ATOM   1320  N   PHE    94      77.947 105.924  56.739  1.00  0.00            
ATOM   1321  H   PHE    94      78.010 106.260  55.789  1.00  0.00            
ATOM   1322  CA  PHE    94      78.158 106.811  57.811  1.00  0.00            
ATOM   1323  HA  PHE    94      78.844 106.342  58.516  1.00  0.00            
ATOM   1324  CB  PHE    94      78.799 108.082  57.241  1.00  0.00            
ATOM   1325  HB1 PHE    94      78.643 108.808  58.038  1.00  0.00            
ATOM   1326  HB2 PHE    94      78.204 108.412  56.389  1.00  0.00            
ATOM   1327  CG  PHE    94      80.205 107.954  56.863  1.00  0.00            
ATOM   1328  CD1 PHE    94      80.648 107.907  55.561  1.00  0.00            
ATOM   1329  HD1 PHE    94      79.984 108.062  54.723  1.00  0.00            
ATOM   1330  CE1 PHE    94      82.003 107.831  55.247  1.00  0.00            
ATOM   1331  HE1 PHE    94      82.370 107.953  54.239  1.00  0.00            
ATOM   1332  CZ  PHE    94      82.936 107.833  56.281  1.00  0.00            
ATOM   1333  HZ  PHE    94      83.966 107.846  55.956  1.00  0.00            
ATOM   1334  CE2 PHE    94      82.529 107.909  57.619  1.00  0.00            
ATOM   1335  HE2 PHE    94      83.233 108.095  58.416  1.00  0.00            
ATOM   1336  CD2 PHE    94      81.188 107.955  57.866  1.00  0.00            
ATOM   1337  HD2 PHE    94      80.926 108.006  58.913  1.00  0.00            
ATOM   1338  C   PHE    94      76.904 107.138  58.579  1.00  0.00            
ATOM   1339  O   PHE    94      75.852 107.505  57.955  1.00  0.00            
ATOM   1340  N   VAL    95      76.972 107.118  59.922  1.00  0.00            
ATOM   1341  H   VAL    95      77.829 106.876  60.399  1.00  0.00            
ATOM   1342  CA  VAL    95      75.795 107.691  60.712  1.00  0.00            
ATOM   1343  HA  VAL    95      74.954 107.554  60.032  1.00  0.00            
ATOM   1344  CB  VAL    95      75.470 106.782  61.923  1.00  0.00            
ATOM   1345  HB  VAL    95      74.790 107.298  62.601  1.00  0.00            
ATOM   1346  CG1 VAL    95      74.826 105.497  61.521  1.00  0.00            
ATOM   1347 HG11 VAL    95      75.587 105.001  60.917  1.00  0.00            
ATOM   1348 HG12 VAL    95      74.619 104.929  62.428  1.00  0.00            
ATOM   1349 HG13 VAL    95      73.901 105.648  60.964  1.00  0.00            
ATOM   1350  CG2 VAL    95      76.684 106.325  62.814  1.00  0.00            
ATOM   1351 HG21 VAL    95      77.467 105.862  62.213  1.00  0.00            
ATOM   1352 HG22 VAL    95      77.093 107.221  63.281  1.00  0.00            
ATOM   1353 HG23 VAL    95      76.464 105.598  63.595  1.00  0.00            
ATOM   1354  C   VAL    95      76.167 109.141  61.138  1.00  0.00            
ATOM   1355  O   VAL    95      77.333 109.395  61.323  1.00  0.00            
ATOM   1356  N   LYS    96      75.160 109.928  61.409  1.00  0.00            
ATOM   1357  H   LYS    96      74.200 109.621  61.342  1.00  0.00            
ATOM   1358  CA  LYS    96      75.347 111.142  62.180  1.00  0.00            
ATOM   1359  HA  LYS    96      76.334 111.574  62.015  1.00  0.00            
ATOM   1360  CB  LYS    96      74.444 112.225  61.669  1.00  0.00            
ATOM   1361  HB1 LYS    96      73.383 112.070  61.868  1.00  0.00            
ATOM   1362  HB2 LYS    96      74.547 112.295  60.586  1.00  0.00            
ATOM   1363  CG  LYS    96      74.898 113.634  62.081  1.00  0.00            
ATOM   1364  HG1 LYS    96      75.855 113.951  61.666  1.00  0.00            
ATOM   1365  HG2 LYS    96      75.021 113.501  63.156  1.00  0.00            
ATOM   1366  CD  LYS    96      73.796 114.689  61.721  1.00  0.00            
ATOM   1367  HD1 LYS    96      72.834 114.238  61.477  1.00  0.00            
ATOM   1368  HD2 LYS    96      74.157 115.249  60.858  1.00  0.00            
ATOM   1369  CE  LYS    96      73.711 115.730  62.855  1.00  0.00            
ATOM   1370  HE1 LYS    96      74.747 115.989  63.072  1.00  0.00            
ATOM   1371  HE2 LYS    96      73.271 115.204  63.702  1.00  0.00            
ATOM   1372  NZ  LYS    96      72.898 116.915  62.464  1.00  0.00            
ATOM   1373  HZ1 LYS    96      71.915 116.728  62.332  1.00  0.00            
ATOM   1374  HZ2 LYS    96      72.894 117.564  63.238  1.00  0.00            
ATOM   1375  HZ3 LYS    96      73.151 117.424  61.629  1.00  0.00            
ATOM   1376  C   LYS    96      75.130 110.803  63.690  1.00  0.00            
ATOM   1377  O   LYS    96      74.090 110.392  64.119  1.00  0.00            
ATOM   1378  N   LYS    97      76.184 111.018  64.511  1.00  0.00            
ATOM   1379  H   LYS    97      77.002 111.393  64.053  1.00  0.00            
ATOM   1380  CA  LYS    97      76.295 110.502  65.855  1.00  0.00            
ATOM   1381  HA  LYS    97      75.299 110.586  66.290  1.00  0.00            
ATOM   1382  CB  LYS    97      76.619 108.950  65.782  1.00  0.00            
ATOM   1383  HB1 LYS    97      77.645 108.883  65.419  1.00  0.00            
ATOM   1384  HB2 LYS    97      75.995 108.435  65.052  1.00  0.00            
ATOM   1385  CG  LYS    97      76.400 108.101  67.089  1.00  0.00            
ATOM   1386  HG1 LYS    97      75.354 108.061  67.393  1.00  0.00            
ATOM   1387  HG2 LYS    97      76.946 108.527  67.931  1.00  0.00            
ATOM   1388  CD  LYS    97      76.845 106.611  66.902  1.00  0.00            
ATOM   1389  HD1 LYS    97      77.813 106.605  66.401  1.00  0.00            
ATOM   1390  HD2 LYS    97      76.249 106.079  66.160  1.00  0.00            
ATOM   1391  CE  LYS    97      76.993 105.764  68.170  1.00  0.00            
ATOM   1392  HE1 LYS    97      75.978 105.635  68.545  1.00  0.00            
ATOM   1393  HE2 LYS    97      77.711 106.310  68.781  1.00  0.00            
ATOM   1394  NZ  LYS    97      77.599 104.449  67.821  1.00  0.00            
ATOM   1395  HZ1 LYS    97      77.760 103.903  68.655  1.00  0.00            
ATOM   1396  HZ2 LYS    97      77.032 103.825  67.264  1.00  0.00            
ATOM   1397  HZ3 LYS    97      78.427 104.745  67.325  1.00  0.00            
ATOM   1398  C   LYS    97      77.417 111.185  66.656  1.00  0.00            
ATOM   1399  O   LYS    97      78.560 111.307  66.192  1.00  0.00            
ATOM   1400  N   ASP    98      77.038 111.672  67.857  1.00  0.00            
ATOM   1401  H   ASP    98      76.047 111.579  68.029  1.00  0.00            
ATOM   1402  CA  ASP    98      78.031 112.054  68.825  1.00  0.00            
ATOM   1403  HA  ASP    98      78.938 112.367  68.308  1.00  0.00            
ATOM   1404  CB  ASP    98      77.552 113.159  69.715  1.00  0.00            
ATOM   1405  HB1 ASP    98      78.367 113.337  70.416  1.00  0.00            
ATOM   1406  HB2 ASP    98      76.671 112.928  70.315  1.00  0.00            
ATOM   1407  CG  ASP    98      77.128 114.475  68.908  1.00  0.00            
ATOM   1408  OD1 ASP    98      76.380 115.271  69.439  1.00  0.00            
ATOM   1409  OD2 ASP    98      77.660 114.772  67.803  1.00  0.00            
ATOM   1410  C   ASP    98      78.421 110.882  69.634  1.00  0.00            
ATOM   1411  O   ASP    98      77.664 110.158  70.206  1.00  0.00            
ATOM   1412  N   GLN    99      79.723 110.735  69.741  1.00  0.00            
ATOM   1413  H   GLN    99      80.343 111.251  69.132  1.00  0.00            
ATOM   1414  CA  GLN    99      80.346 109.797  70.658  1.00  0.00            
ATOM   1415  HA  GLN    99      79.528 109.565  71.340  1.00  0.00            
ATOM   1416  CB  GLN    99      80.716 108.502  69.884  1.00  0.00            
ATOM   1417  HB1 GLN    99      79.833 108.180  69.331  1.00  0.00            
ATOM   1418  HB2 GLN    99      80.922 107.703  70.596  1.00  0.00            
ATOM   1419  CG  GLN    99      81.818 108.709  68.860  1.00  0.00            
ATOM   1420  HG1 GLN    99      82.704 109.176  69.290  1.00  0.00            
ATOM   1421  HG2 GLN    99      81.412 109.146  67.948  1.00  0.00            
ATOM   1422  CD  GLN    99      82.366 107.261  68.400  1.00  0.00            
ATOM   1423  OE1 GLN    99      81.663 106.301  68.194  1.00  0.00            
ATOM   1424  NE2 GLN    99      83.643 107.196  68.113  1.00  0.00            
ATOM   1425 HE21 GLN    99      84.270 107.973  68.264  1.00  0.00            
ATOM   1426 HE22 GLN    99      83.927 106.419  67.533  1.00  0.00            
ATOM   1427  C   GLN    99      81.371 110.388  71.575  1.00  0.00            
ATOM   1428  O   GLN    99      82.055 111.331  71.153  1.00  0.00            
ATOM   1429  N   LEU   100      81.639 109.650  72.647  1.00  0.00            
ATOM   1430  H   LEU   100      80.982 108.891  72.754  1.00  0.00            
ATOM   1431  CA  LEU   100      82.788 109.686  73.540  1.00  0.00            
ATOM   1432  HA  LEU   100      83.493 110.479  73.293  1.00  0.00            
ATOM   1433  CB  LEU   100      82.105 109.832  74.926  1.00  0.00            
ATOM   1434  HB1 LEU   100      82.862 109.624  75.681  1.00  0.00            
ATOM   1435  HB2 LEU   100      81.268 109.172  75.152  1.00  0.00            
ATOM   1436  CG  LEU   100      81.693 111.287  75.101  1.00  0.00            
ATOM   1437  HG  LEU   100      80.904 111.510  74.383  1.00  0.00            
ATOM   1438  CD1 LEU   100      81.191 111.453  76.520  1.00  0.00            
ATOM   1439 HD11 LEU   100      80.274 110.868  76.599  1.00  0.00            
ATOM   1440 HD12 LEU   100      81.932 111.114  77.244  1.00  0.00            
ATOM   1441 HD13 LEU   100      80.845 112.462  76.747  1.00  0.00            
ATOM   1442  CD2 LEU   100      82.837 112.270  74.940  1.00  0.00            
ATOM   1443 HD21 LEU   100      83.589 112.132  75.717  1.00  0.00            
ATOM   1444 HD22 LEU   100      83.409 112.091  74.030  1.00  0.00            
ATOM   1445 HD23 LEU   100      82.451 113.270  74.745  1.00  0.00            
ATOM   1446  C   LEU   100      83.684 108.458  73.358  1.00  0.00            
ATOM   1447  O   LEU   100      83.473 107.509  72.572  1.00  0.00            
ATOM   1448  N   GLY   101      84.812 108.384  74.093  1.00  0.00            
ATOM   1449  H   GLY   101      84.902 109.069  74.830  1.00  0.00            
ATOM   1450  CA  GLY   101      85.720 107.287  74.152  1.00  0.00            
ATOM   1451  HA1 GLY   101      86.407 107.449  74.982  1.00  0.00            
ATOM   1452  HA2 GLY   101      86.340 107.378  73.260  1.00  0.00            
ATOM   1453  C   GLY   101      85.108 105.860  74.362  1.00  0.00            
ATOM   1454  O   GLY   101      84.094 105.755  75.008  1.00  0.00            
ATOM   1455  N   LYS   102      85.714 104.900  73.703  1.00  0.00            
ATOM   1456  H   LYS   102      86.571 105.100  73.207  1.00  0.00            
ATOM   1457  CA  LYS   102      85.247 103.511  73.597  1.00  0.00            
ATOM   1458  HA  LYS   102      84.297 103.461  73.066  1.00  0.00            
ATOM   1459  CB  LYS   102      86.193 102.695  72.700  1.00  0.00            
ATOM   1460  HB1 LYS   102      85.964 101.651  72.912  1.00  0.00            
ATOM   1461  HB2 LYS   102      87.219 102.938  72.974  1.00  0.00            
ATOM   1462  CG  LYS   102      86.143 103.012  71.233  1.00  0.00            
ATOM   1463  HG1 LYS   102      86.030 104.096  71.196  1.00  0.00            
ATOM   1464  HG2 LYS   102      85.215 102.581  70.858  1.00  0.00            
ATOM   1465  CD  LYS   102      87.332 102.446  70.401  1.00  0.00            
ATOM   1466  HD1 LYS   102      88.272 102.968  70.585  1.00  0.00            
ATOM   1467  HD2 LYS   102      87.066 102.565  69.351  1.00  0.00            
ATOM   1468  CE  LYS   102      87.460 100.990  70.717  1.00  0.00            
ATOM   1469  HE1 LYS   102      86.450 100.590  70.625  1.00  0.00            
ATOM   1470  HE2 LYS   102      87.832 100.872  71.735  1.00  0.00            
ATOM   1471  NZ  LYS   102      88.369 100.262  69.765  1.00  0.00            
ATOM   1472  HZ1 LYS   102      88.664  99.424  70.245  1.00  0.00            
ATOM   1473  HZ2 LYS   102      87.830  99.925  68.979  1.00  0.00            
ATOM   1474  HZ3 LYS   102      89.179 100.817  69.530  1.00  0.00            
ATOM   1475  C   LYS   102      85.058 102.821  74.964  1.00  0.00            
ATOM   1476  O   LYS   102      85.892 103.088  75.854  1.00  0.00            
ATOM   1477  N   ASN   103      83.996 102.083  75.203  1.00  0.00            
ATOM   1478  H   ASN   103      83.306 101.808  74.518  1.00  0.00            
ATOM   1479  CA  ASN   103      83.681 101.303  76.352  1.00  0.00            
ATOM   1480  HA  ASN   103      84.190 101.729  77.217  1.00  0.00            
ATOM   1481  CB  ASN   103      82.166 101.290  76.715  1.00  0.00            
ATOM   1482  HB1 ASN   103      81.531 100.707  76.048  1.00  0.00            
ATOM   1483  HB2 ASN   103      81.785 102.308  76.641  1.00  0.00            
ATOM   1484  CG  ASN   103      82.033 100.731  78.108  1.00  0.00            
ATOM   1485  OD1 ASN   103      81.933  99.537  78.229  1.00  0.00            
ATOM   1486  ND2 ASN   103      82.020 101.448  79.159  1.00  0.00            
ATOM   1487 HD21 ASN   103      82.017 102.446  79.002  1.00  0.00            
ATOM   1488 HD22 ASN   103      82.039 101.100  80.107  1.00  0.00            
ATOM   1489  C   ASN   103      84.270  99.905  76.156  1.00  0.00            
ATOM   1490  O   ASN   103      83.941  99.200  75.223  1.00  0.00            
ATOM   1491  N   GLU   104      85.130  99.492  77.095  1.00  0.00            
ATOM   1492  H   GLU   104      85.350 100.118  77.856  1.00  0.00            
ATOM   1493  CA  GLU   104      85.858  98.165  77.022  1.00  0.00            
ATOM   1494  HA  GLU   104      85.204  97.454  76.518  1.00  0.00            
ATOM   1495  CB  GLU   104      87.125  98.288  76.072  1.00  0.00            
ATOM   1496  HB1 GLU   104      87.947  98.875  76.482  1.00  0.00            
ATOM   1497  HB2 GLU   104      86.830  98.831  75.174  1.00  0.00            
ATOM   1498  CG  GLU   104      87.745  96.911  75.780  1.00  0.00            
ATOM   1499  HG1 GLU   104      86.947  96.239  75.463  1.00  0.00            
ATOM   1500  HG2 GLU   104      88.333  96.512  76.606  1.00  0.00            
ATOM   1501  CD  GLU   104      88.655  96.911  74.538  1.00  0.00            
ATOM   1502  OE1 GLU   104      88.678  97.831  73.700  1.00  0.00            
ATOM   1503  OE2 GLU   104      89.323  95.900  74.477  1.00  0.00            
ATOM   1504  C   GLU   104      86.185  97.671  78.405  1.00  0.00            
ATOM   1505  O   GLU   104      87.264  97.803  78.979  1.00  0.00            
ATOM   1506  N   GLU   105      85.115  97.065  78.944  1.00  0.00            
ATOM   1507  H   GLU   105      84.230  97.107  78.459  1.00  0.00            
ATOM   1508  CA  GLU   105      85.096  96.487  80.291  1.00  0.00            
ATOM   1509  HA  GLU   105      85.188  97.319  80.988  1.00  0.00            
ATOM   1510  CB  GLU   105      83.663  95.910  80.578  1.00  0.00            
ATOM   1511  HB1 GLU   105      83.542  95.379  81.522  1.00  0.00            
ATOM   1512  HB2 GLU   105      83.315  95.380  79.692  1.00  0.00            
ATOM   1513  CG  GLU   105      82.805  97.151  80.935  1.00  0.00            
ATOM   1514  HG1 GLU   105      82.955  97.988  80.254  1.00  0.00            
ATOM   1515  HG2 GLU   105      83.230  97.498  81.877  1.00  0.00            
ATOM   1516  CD  GLU   105      81.295  96.843  81.063  1.00  0.00            
ATOM   1517  OE1 GLU   105      80.895  95.868  81.722  1.00  0.00            
ATOM   1518  OE2 GLU   105      80.470  97.749  80.683  1.00  0.00            
ATOM   1519  C   GLU   105      86.051  95.334  80.607  1.00  0.00            
ATOM   1520  O   GLU   105      86.481  94.648  79.664  1.00  0.00            
ATOM   1521  N   GLY   106      86.364  95.065  81.866  1.00  0.00            
ATOM   1522  H   GLY   106      85.918  95.584  82.609  1.00  0.00            
ATOM   1523  CA  GLY   106      87.484  94.210  82.193  1.00  0.00            
ATOM   1524  HA1 GLY   106      88.220  94.775  82.764  1.00  0.00            
ATOM   1525  HA2 GLY   106      87.904  93.840  81.258  1.00  0.00            
ATOM   1526  C   GLY   106      87.205  93.028  83.104  1.00  0.00            
ATOM   1527  O   GLY   106      86.118  93.031  83.643  1.00  0.00            
ATOM   1528  N   ALA   107      88.138  92.119  83.267  1.00  0.00            
ATOM   1529  H   ALA   107      89.064  92.193  82.870  1.00  0.00            
ATOM   1530  CA  ALA   107      88.014  91.291  84.424  1.00  0.00            
ATOM   1531  HA  ALA   107      86.980  90.968  84.303  1.00  0.00            
ATOM   1532  CB  ALA   107      88.821  89.978  84.407  1.00  0.00            
ATOM   1533  HB1 ALA   107      88.538  89.494  83.472  1.00  0.00            
ATOM   1534  HB2 ALA   107      89.865  90.273  84.510  1.00  0.00            
ATOM   1535  HB3 ALA   107      88.523  89.399  85.281  1.00  0.00            
ATOM   1536  C   ALA   107      87.953  92.025  85.807  1.00  0.00            
ATOM   1537  O   ALA   107      88.933  92.678  86.186  1.00  0.00            
ATOM   1538  N   PRO   108      86.899  91.836  86.624  1.00  0.00            
ATOM   1539  CD  PRO   108      85.742  91.058  86.196  1.00  0.00            
ATOM   1540  HD1 PRO   108      86.004  90.015  86.378  1.00  0.00            
ATOM   1541  HD2 PRO   108      85.464  91.168  85.148  1.00  0.00            
ATOM   1542  CG  PRO   108      84.622  91.462  87.172  1.00  0.00            
ATOM   1543  HG1 PRO   108      83.915  90.680  87.447  1.00  0.00            
ATOM   1544  HG2 PRO   108      84.023  92.272  86.757  1.00  0.00            
ATOM   1545  CB  PRO   108      85.363  91.967  88.425  1.00  0.00            
ATOM   1546  HB1 PRO   108      85.600  91.132  89.085  1.00  0.00            
ATOM   1547  HB2 PRO   108      84.789  92.674  89.024  1.00  0.00            
ATOM   1548  CA  PRO   108      86.619  92.669  87.831  1.00  0.00            
ATOM   1549  HA  PRO   108      86.120  93.601  87.567  1.00  0.00            
ATOM   1550  C   PRO   108      87.588  92.892  88.939  1.00  0.00            
ATOM   1551  O   PRO   108      87.747  94.047  89.403  1.00  0.00            
ATOM   1552  N   GLN   109      88.329  91.858  89.331  1.00  0.00            
ATOM   1553  H   GLN   109      88.197  90.964  88.879  1.00  0.00            
ATOM   1554  CA  GLN   109      89.242  91.913  90.451  1.00  0.00            
ATOM   1555  HA  GLN   109      89.665  92.911  90.559  1.00  0.00            
ATOM   1556  CB  GLN   109      88.422  91.742  91.720  1.00  0.00            
ATOM   1557  HB1 GLN   109      87.535  92.366  91.608  1.00  0.00            
ATOM   1558  HB2 GLN   109      89.044  92.083  92.548  1.00  0.00            
ATOM   1559  CG  GLN   109      87.934  90.351  91.934  1.00  0.00            
ATOM   1560  HG1 GLN   109      88.761  89.649  92.045  1.00  0.00            
ATOM   1561  HG2 GLN   109      87.372  89.929  91.101  1.00  0.00            
ATOM   1562  CD  GLN   109      86.995  90.250  93.114  1.00  0.00            
ATOM   1563  OE1 GLN   109      87.349  90.839  94.120  1.00  0.00            
ATOM   1564  NE2 GLN   109      85.967  89.420  93.099  1.00  0.00            
ATOM   1565 HE21 GLN   109      85.589  89.010  92.257  1.00  0.00            
ATOM   1566 HE22 GLN   109      85.432  89.227  93.934  1.00  0.00            
ATOM   1567  C   GLN   109      90.449  90.981  90.363  1.00  0.00            
ATOM   1568  O   GLN   109      90.385  89.965  89.657  1.00  0.00            
ATOM   1569  N   GLU   110      91.552  91.385  91.090  1.00  0.00            
ATOM   1570  H   GLU   110      91.307  92.193  91.644  1.00  0.00            
ATOM   1571  CA  GLU   110      92.708  90.584  91.352  1.00  0.00            
ATOM   1572  HA  GLU   110      93.258  90.462  90.419  1.00  0.00            
ATOM   1573  CB  GLU   110      93.725  91.263  92.268  1.00  0.00            
ATOM   1574  HB1 GLU   110      94.630  90.661  92.197  1.00  0.00            
ATOM   1575  HB2 GLU   110      93.413  91.177  93.309  1.00  0.00            
ATOM   1576  CG  GLU   110      94.009  92.705  91.785  1.00  0.00            
ATOM   1577  HG1 GLU   110      93.074  93.258  91.700  1.00  0.00            
ATOM   1578  HG2 GLU   110      94.394  92.725  90.765  1.00  0.00            
ATOM   1579  CD  GLU   110      94.999  93.504  92.688  1.00  0.00            
ATOM   1580  OE1 GLU   110      94.993  94.753  92.493  1.00  0.00            
ATOM   1581  OE2 GLU   110      95.622  92.978  93.644  1.00  0.00            
ATOM   1582  C   GLU   110      92.388  89.201  91.822  1.00  0.00            
ATOM   1583  O   GLU   110      91.645  89.034  92.742  1.00  0.00            
ATOM   1584  N   GLY   111      92.974  88.194  91.178  1.00  0.00            
ATOM   1585  H   GLY   111      93.667  88.356  90.461  1.00  0.00            
ATOM   1586  CA  GLY   111      92.827  86.840  91.613  1.00  0.00            
ATOM   1587  HA1 GLY   111      91.904  86.774  92.189  1.00  0.00            
ATOM   1588  HA2 GLY   111      93.664  86.644  92.283  1.00  0.00            
ATOM   1589  C   GLY   111      92.762  85.850  90.598  1.00  0.00            
ATOM   1590  O   GLY   111      92.372  86.126  89.483  1.00  0.00            
ATOM   1591  N   ILE   112      93.227  84.658  90.926  1.00  0.00            
ATOM   1592  H   ILE   112      93.670  84.570  91.829  1.00  0.00            
ATOM   1593  CA  ILE   112      93.214  83.490  90.014  1.00  0.00            
ATOM   1594  HA  ILE   112      93.900  83.765  89.213  1.00  0.00            
ATOM   1595  CB  ILE   112      93.793  82.239  90.824  1.00  0.00            
ATOM   1596  HB  ILE   112      94.682  82.557  91.370  1.00  0.00            
ATOM   1597  CG2 ILE   112      92.833  81.681  91.942  1.00  0.00            
ATOM   1598 HG21 ILE   112      93.370  81.033  92.635  1.00  0.00            
ATOM   1599 HG22 ILE   112      92.358  82.439  92.565  1.00  0.00            
ATOM   1600 HG23 ILE   112      92.062  81.014  91.556  1.00  0.00            
ATOM   1601  CG1 ILE   112      94.265  81.081  89.957  1.00  0.00            
ATOM   1602 HG11 ILE   112      93.477  80.803  89.257  1.00  0.00            
ATOM   1603 HG12 ILE   112      94.574  80.273  90.621  1.00  0.00            
ATOM   1604  CD  ILE   112      95.427  81.507  89.131  1.00  0.00            
ATOM   1605  HD1 ILE   112      95.735  80.628  88.566  1.00  0.00            
ATOM   1606  HD2 ILE   112      94.982  82.250  88.470  1.00  0.00            
ATOM   1607  HD3 ILE   112      96.272  81.886  89.707  1.00  0.00            
ATOM   1608  C   ILE   112      91.885  83.133  89.380  1.00  0.00            
ATOM   1609  O   ILE   112      91.931  82.913  88.152  1.00  0.00            
ATOM   1610  N   LEU   113      90.770  83.141  90.151  1.00  0.00            
ATOM   1611  H   LEU   113      90.819  83.285  91.149  1.00  0.00            
ATOM   1612  CA  LEU   113      89.421  82.973  89.623  1.00  0.00            
ATOM   1613  HA  LEU   113      89.395  82.150  88.910  1.00  0.00            
ATOM   1614  CB  LEU   113      88.471  82.642  90.771  1.00  0.00            
ATOM   1615  HB1 LEU   113      87.420  82.879  90.605  1.00  0.00            
ATOM   1616  HB2 LEU   113      88.650  83.215  91.680  1.00  0.00            
ATOM   1617  CG  LEU   113      88.642  81.178  91.199  1.00  0.00            
ATOM   1618  HG  LEU   113      89.712  80.975  91.168  1.00  0.00            
ATOM   1619  CD1 LEU   113      88.083  80.938  92.586  1.00  0.00            
ATOM   1620 HD11 LEU   113      88.867  81.392  93.193  1.00  0.00            
ATOM   1621 HD12 LEU   113      87.127  81.450  92.693  1.00  0.00            
ATOM   1622 HD13 LEU   113      88.129  79.877  92.830  1.00  0.00            
ATOM   1623  CD2 LEU   113      87.972  80.170  90.246  1.00  0.00            
ATOM   1624 HD21 LEU   113      87.925  79.172  90.683  1.00  0.00            
ATOM   1625 HD22 LEU   113      86.970  80.525  90.008  1.00  0.00            
ATOM   1626 HD23 LEU   113      88.602  80.016  89.369  1.00  0.00            
ATOM   1627  C   LEU   113      88.942  84.184  88.793  1.00  0.00            
ATOM   1628  O   LEU   113      88.183  84.990  89.245  1.00  0.00            
ATOM   1629  N   GLU   114      89.480  84.271  87.551  1.00  0.00            
ATOM   1630  H   GLU   114      90.210  83.617  87.309  1.00  0.00            
ATOM   1631  CA  GLU   114      89.324  85.499  86.711  1.00  0.00            
ATOM   1632  HA  GLU   114      89.226  86.394  87.325  1.00  0.00            
ATOM   1633  CB  GLU   114      90.587  85.555  85.731  1.00  0.00            
ATOM   1634  HB1 GLU   114      90.815  84.555  85.360  1.00  0.00            
ATOM   1635  HB2 GLU   114      91.427  85.883  86.344  1.00  0.00            
ATOM   1636  CG  GLU   114      90.600  86.434  84.498  1.00  0.00            
ATOM   1637  HG1 GLU   114      90.167  87.395  84.773  1.00  0.00            
ATOM   1638  HG2 GLU   114      89.938  86.067  83.714  1.00  0.00            
ATOM   1639  CD  GLU   114      92.027  86.579  83.910  1.00  0.00            
ATOM   1640  OE1 GLU   114      92.862  85.625  84.092  1.00  0.00            
ATOM   1641  OE2 GLU   114      92.258  87.621  83.216  1.00  0.00            
ATOM   1642  C   GLU   114      87.981  85.515  86.027  1.00  0.00            
ATOM   1643  O   GLU   114      87.720  84.660  85.184  1.00  0.00            
ATOM   1644  N   ASP   115      87.181  86.564  86.391  1.00  0.00            
ATOM   1645  H   ASP   115      87.560  87.258  87.019  1.00  0.00            
ATOM   1646  CA  ASP   115      85.904  86.776  85.782  1.00  0.00            
ATOM   1647  HA  ASP   115      85.538  85.806  85.446  1.00  0.00            
ATOM   1648  CB  ASP   115      84.896  87.334  86.765  1.00  0.00            
ATOM   1649  HB1 ASP   115      85.181  88.346  87.053  1.00  0.00            
ATOM   1650  HB2 ASP   115      84.917  86.708  87.657  1.00  0.00            
ATOM   1651  CG  ASP   115      83.396  87.455  86.316  1.00  0.00            
ATOM   1652  OD1 ASP   115      83.040  86.971  85.212  1.00  0.00            
ATOM   1653  OD2 ASP   115      82.522  87.896  87.066  1.00  0.00            
ATOM   1654  C   ASP   115      86.029  87.567  84.431  1.00  0.00            
ATOM   1655  O   ASP   115      85.521  88.655  84.269  1.00  0.00            
ATOM   1656  N   MET   116      86.805  86.972  83.495  1.00  0.00            
ATOM   1657  H   MET   116      87.239  86.143  83.877  1.00  0.00            
ATOM   1658  CA  MET   116      87.048  87.276  82.129  1.00  0.00            
ATOM   1659  HA  MET   116      87.476  88.276  82.199  1.00  0.00            
ATOM   1660  CB  MET   116      88.072  86.359  81.518  1.00  0.00            
ATOM   1661  HB1 MET   116      87.962  85.301  81.755  1.00  0.00            
ATOM   1662  HB2 MET   116      89.032  86.688  81.916  1.00  0.00            
ATOM   1663  CG  MET   116      88.138  86.441  79.969  1.00  0.00            
ATOM   1664  HG1 MET   116      87.135  86.355  79.552  1.00  0.00            
ATOM   1665  HG2 MET   116      88.898  85.714  79.685  1.00  0.00            
ATOM   1666  SD  MET   116      88.792  88.000  79.287  1.00  0.00            
ATOM   1667  CE  MET   116      90.456  88.083  80.067  1.00  0.00            
ATOM   1668  HE1 MET   116      91.045  87.185  79.882  1.00  0.00            
ATOM   1669  HE2 MET   116      90.919  89.016  79.743  1.00  0.00            
ATOM   1670  HE3 MET   116      90.469  88.108  81.157  1.00  0.00            
ATOM   1671  C   MET   116      85.688  87.408  81.399  1.00  0.00            
ATOM   1672  O   MET   116      85.028  86.361  81.297  1.00  0.00            
ATOM   1673  N   PRO   117      85.227  88.602  81.046  1.00  0.00            
ATOM   1674  CD  PRO   117      86.040  89.769  81.197  1.00  0.00            
ATOM   1675  HD1 PRO   117      87.073  89.639  80.873  1.00  0.00            
ATOM   1676  HD2 PRO   117      86.005  90.226  82.186  1.00  0.00            
ATOM   1677  CG  PRO   117      85.465  90.828  80.233  1.00  0.00            
ATOM   1678  HG1 PRO   117      86.090  90.779  79.341  1.00  0.00            
ATOM   1679  HG2 PRO   117      85.602  91.834  80.631  1.00  0.00            
ATOM   1680  CB  PRO   117      84.030  90.354  79.950  1.00  0.00            
ATOM   1681  HB1 PRO   117      83.716  90.645  78.947  1.00  0.00            
ATOM   1682  HB2 PRO   117      83.414  90.773  80.745  1.00  0.00            
ATOM   1683  CA  PRO   117      84.068  88.828  80.097  1.00  0.00            
ATOM   1684  HA  PRO   117      83.220  88.424  80.650  1.00  0.00            
ATOM   1685  C   PRO   117      84.227  88.211  78.742  1.00  0.00            
ATOM   1686  O   PRO   117      85.225  88.373  78.104  1.00  0.00            
ATOM   1687  N   VAL   118      83.161  87.579  78.213  1.00  0.00            
ATOM   1688  H   VAL   118      82.514  87.327  78.946  1.00  0.00            
ATOM   1689  CA  VAL   118      83.047  86.894  76.898  1.00  0.00            
ATOM   1690  HA  VAL   118      83.842  87.318  76.284  1.00  0.00            
ATOM   1691  CB  VAL   118      83.431  85.339  76.995  1.00  0.00            
ATOM   1692  HB  VAL   118      82.554  84.922  77.490  1.00  0.00            
ATOM   1693  CG1 VAL   118      83.472  84.625  75.650  1.00  0.00            
ATOM   1694 HG11 VAL   118      83.748  83.571  75.687  1.00  0.00            
ATOM   1695 HG12 VAL   118      82.533  84.671  75.098  1.00  0.00            
ATOM   1696 HG13 VAL   118      84.224  85.117  75.033  1.00  0.00            
ATOM   1697  CG2 VAL   118      84.709  85.031  77.780  1.00  0.00            
ATOM   1698 HG21 VAL   118      84.652  84.009  78.155  1.00  0.00            
ATOM   1699 HG22 VAL   118      85.546  85.108  77.086  1.00  0.00            
ATOM   1700 HG23 VAL   118      84.831  85.604  78.699  1.00  0.00            
ATOM   1701  C   VAL   118      81.687  87.152  76.287  1.00  0.00            
ATOM   1702  O   VAL   118      80.655  86.876  76.831  1.00  0.00            
ATOM   1703  N   ASP   119      81.703  87.659  75.085  1.00  0.00            
ATOM   1704  H   ASP   119      82.547  87.787  74.547  1.00  0.00            
ATOM   1705  CA  ASP   119      80.522  87.967  74.312  1.00  0.00            
ATOM   1706  HA  ASP   119      79.688  87.986  75.014  1.00  0.00            
ATOM   1707  CB  ASP   119      80.516  89.399  73.620  1.00  0.00            
ATOM   1708  HB1 ASP   119      79.570  89.455  73.082  1.00  0.00            
ATOM   1709  HB2 ASP   119      81.390  89.342  72.970  1.00  0.00            
ATOM   1710  CG  ASP   119      80.680  90.600  74.563  1.00  0.00            
ATOM   1711  OD1 ASP   119      79.692  90.996  75.220  1.00  0.00            
ATOM   1712  OD2 ASP   119      81.787  91.198  74.628  1.00  0.00            
ATOM   1713  C   ASP   119      80.185  86.916  73.259  1.00  0.00            
ATOM   1714  O   ASP   119      81.095  86.534  72.556  1.00  0.00            
ATOM   1715  N   PRO   120      78.901  86.613  72.998  1.00  0.00            
ATOM   1716  CD  PRO   120      77.751  86.940  73.928  1.00  0.00            
ATOM   1717  HD1 PRO   120      77.457  87.985  73.825  1.00  0.00            
ATOM   1718  HD2 PRO   120      77.943  86.681  74.970  1.00  0.00            
ATOM   1719  CG  PRO   120      76.629  85.971  73.532  1.00  0.00            
ATOM   1720  HG1 PRO   120      75.613  86.255  73.803  1.00  0.00            
ATOM   1721  HG2 PRO   120      76.833  85.045  74.069  1.00  0.00            
ATOM   1722  CB  PRO   120      76.911  85.649  72.048  1.00  0.00            
ATOM   1723  HB1 PRO   120      76.410  86.308  71.339  1.00  0.00            
ATOM   1724  HB2 PRO   120      76.605  84.624  71.840  1.00  0.00            
ATOM   1725  CA  PRO   120      78.437  85.768  71.899  1.00  0.00            
ATOM   1726  HA  PRO   120      78.876  84.780  72.039  1.00  0.00            
ATOM   1727  C   PRO   120      78.828  86.319  70.516  1.00  0.00            
ATOM   1728  O   PRO   120      79.144  85.521  69.599  1.00  0.00            
ATOM   1729  N   ASP   121      78.775  87.615  70.338  1.00  0.00            
ATOM   1730  H   ASP   121      78.571  88.174  71.154  1.00  0.00            
ATOM   1731  CA  ASP   121      78.985  88.362  69.108  1.00  0.00            
ATOM   1732  HA  ASP   121      79.913  87.958  68.703  1.00  0.00            
ATOM   1733  CB  ASP   121      77.877  88.094  68.011  1.00  0.00            
ATOM   1734  HB1 ASP   121      76.979  88.545  68.434  1.00  0.00            
ATOM   1735  HB2 ASP   121      77.783  87.023  67.832  1.00  0.00            
ATOM   1736  CG  ASP   121      78.159  88.686  66.664  1.00  0.00            
ATOM   1737  OD1 ASP   121      79.358  89.000  66.347  1.00  0.00            
ATOM   1738  OD2 ASP   121      77.279  88.644  65.757  1.00  0.00            
ATOM   1739  C   ASP   121      79.240  89.787  69.532  1.00  0.00            
ATOM   1740  O   ASP   121      78.750  90.356  70.512  1.00  0.00            
ATOM   1741  N   ASN   122      80.093  90.504  68.704  1.00  0.00            
ATOM   1742  H   ASN   122      80.350  89.965  67.890  1.00  0.00            
ATOM   1743  CA  ASN   122      80.274  91.966  68.753  1.00  0.00            
ATOM   1744  HA  ASN   122      80.619  92.180  69.765  1.00  0.00            
ATOM   1745  CB  ASN   122      81.317  92.458  67.732  1.00  0.00            
ATOM   1746  HB1 ASN   122      82.339  92.107  67.875  1.00  0.00            
ATOM   1747  HB2 ASN   122      81.343  93.545  67.667  1.00  0.00            
ATOM   1748  CG  ASN   122      80.945  92.013  66.326  1.00  0.00            
ATOM   1749  OD1 ASN   122      81.469  91.032  65.854  1.00  0.00            
ATOM   1750  ND2 ASN   122      80.281  92.799  65.560  1.00  0.00            
ATOM   1751 HD21 ASN   122      79.959  93.702  65.877  1.00  0.00            
ATOM   1752 HD22 ASN   122      80.051  92.478  64.630  1.00  0.00            
ATOM   1753  C   ASN   122      78.880  92.771  68.615  1.00  0.00            
ATOM   1754  O   ASN   122      77.882  92.266  68.046  1.00  0.00            
ATOM   1755  N   GLU   123      78.963  94.065  69.019  1.00  0.00            
ATOM   1756  H   GLU   123      79.850  94.402  69.364  1.00  0.00            
ATOM   1757  CA  GLU   123      77.924  95.067  68.628  1.00  0.00            
ATOM   1758  HA  GLU   123      76.959  94.567  68.710  1.00  0.00            
ATOM   1759  CB  GLU   123      77.944  96.318  69.521  1.00  0.00            
ATOM   1760  HB1 GLU   123      77.280  97.075  69.103  1.00  0.00            
ATOM   1761  HB2 GLU   123      78.957  96.693  69.374  1.00  0.00            
ATOM   1762  CG  GLU   123      77.611  95.996  70.974  1.00  0.00            
ATOM   1763  HG1 GLU   123      78.015  96.775  71.621  1.00  0.00            
ATOM   1764  HG2 GLU   123      78.149  95.131  71.362  1.00  0.00            
ATOM   1765  CD  GLU   123      76.127  95.747  71.362  1.00  0.00            
ATOM   1766  OE1 GLU   123      75.212  96.181  70.579  1.00  0.00            
ATOM   1767  OE2 GLU   123      75.862  95.243  72.447  1.00  0.00            
ATOM   1768  C   GLU   123      78.184  95.495  67.162  1.00  0.00            
ATOM   1769  O   GLU   123      79.338  95.606  66.676  1.00  0.00            
ATOM   1770  N   ALA   124      77.084  95.861  66.516  1.00  0.00            
ATOM   1771  H   ALA   124      76.230  95.917  67.052  1.00  0.00            
ATOM   1772  CA  ALA   124      77.062  96.370  65.119  1.00  0.00            
ATOM   1773  HA  ALA   124      77.366  95.591  64.421  1.00  0.00            
ATOM   1774  CB  ALA   124      75.578  96.828  64.940  1.00  0.00            
ATOM   1775  HB1 ALA   124      75.384  97.560  65.724  1.00  0.00            
ATOM   1776  HB2 ALA   124      75.380  97.331  63.993  1.00  0.00            
ATOM   1777  HB3 ALA   124      74.970  95.930  65.048  1.00  0.00            
ATOM   1778  C   ALA   124      77.993  97.550  64.887  1.00  0.00            
ATOM   1779  O   ALA   124      78.043  98.560  65.582  1.00  0.00            
ATOM   1780  N   TYR   125      78.819  97.392  63.839  1.00  0.00            
ATOM   1781  H   TYR   125      78.707  96.495  63.387  1.00  0.00            
ATOM   1782  CA  TYR   125      79.769  98.401  63.335  1.00  0.00            
ATOM   1783  HA  TYR   125      80.514  98.546  64.117  1.00  0.00            
ATOM   1784  CB  TYR   125      80.533  97.771  62.127  1.00  0.00            
ATOM   1785  HB1 TYR   125      81.170  98.528  61.671  1.00  0.00            
ATOM   1786  HB2 TYR   125      79.782  97.519  61.378  1.00  0.00            
ATOM   1787  CG  TYR   125      81.306  96.429  62.440  1.00  0.00            
ATOM   1788  CD1 TYR   125      81.795  96.193  63.713  1.00  0.00            
ATOM   1789  HD1 TYR   125      81.759  96.973  64.460  1.00  0.00            
ATOM   1790  CE1 TYR   125      82.450  95.012  63.994  1.00  0.00            
ATOM   1791  HE1 TYR   125      82.832  94.812  64.984  1.00  0.00            
ATOM   1792  CZ  TYR   125      82.661  94.044  62.966  1.00  0.00            
ATOM   1793  OH  TYR   125      83.220  92.840  63.118  1.00  0.00            
ATOM   1794  HH  TYR   125      83.502  92.641  64.014  1.00  0.00            
ATOM   1795  CE2 TYR   125      82.193  94.315  61.632  1.00  0.00            
ATOM   1796  HE2 TYR   125      82.312  93.592  60.838  1.00  0.00            
ATOM   1797  CD2 TYR   125      81.532  95.502  61.401  1.00  0.00            
ATOM   1798  HD2 TYR   125      81.092  95.682  60.431  1.00  0.00            
ATOM   1799  C   TYR   125      79.009  99.703  62.940  1.00  0.00            
ATOM   1800  O   TYR   125      78.151  99.664  62.034  1.00  0.00            
ATOM   1801  N   GLU   126      79.435 100.800  63.543  1.00  0.00            
ATOM   1802  H   GLU   126      79.958 100.699  64.401  1.00  0.00            
ATOM   1803  CA  GLU   126      79.012 102.166  63.225  1.00  0.00            
ATOM   1804  HA  GLU   126      78.450 102.142  62.292  1.00  0.00            
ATOM   1805  CB  GLU   126      77.979 102.599  64.258  1.00  0.00            
ATOM   1806  HB1 GLU   126      78.121 103.678  64.313  1.00  0.00            
ATOM   1807  HB2 GLU   126      78.321 102.272  65.240  1.00  0.00            
ATOM   1808  CG  GLU   126      76.512 102.218  64.003  1.00  0.00            
ATOM   1809  HG1 GLU   126      76.504 101.150  63.784  1.00  0.00            
ATOM   1810  HG2 GLU   126      76.025 102.731  63.174  1.00  0.00            
ATOM   1811  CD  GLU   126      75.643 102.379  65.198  1.00  0.00            
ATOM   1812  OE1 GLU   126      74.443 101.902  65.154  1.00  0.00            
ATOM   1813  OE2 GLU   126      76.063 103.100  66.161  1.00  0.00            
ATOM   1814  C   GLU   126      80.153 103.178  63.033  1.00  0.00            
ATOM   1815  O   GLU   126      80.975 103.321  63.849  1.00  0.00            
ATOM   1816  N   MET   127      80.235 103.778  61.836  1.00  0.00            
ATOM   1817  H   MET   127      79.490 103.565  61.189  1.00  0.00            
ATOM   1818  CA  MET   127      81.246 104.815  61.497  1.00  0.00            
ATOM   1819  HA  MET   127      81.998 104.808  62.286  1.00  0.00            
ATOM   1820  CB  MET   127      82.145 104.616  60.199  1.00  0.00            
ATOM   1821  HB1 MET   127      82.557 105.601  59.982  1.00  0.00            
ATOM   1822  HB2 MET   127      81.639 104.343  59.273  1.00  0.00            
ATOM   1823  CG  MET   127      83.156 103.482  60.505  1.00  0.00            
ATOM   1824  HG1 MET   127      83.514 103.190  59.518  1.00  0.00            
ATOM   1825  HG2 MET   127      82.630 102.664  60.996  1.00  0.00            
ATOM   1826  SD  MET   127      84.600 104.065  61.413  1.00  0.00            
ATOM   1827  CE  MET   127      85.515 105.275  60.348  1.00  0.00            
ATOM   1828  HE1 MET   127      84.926 106.167  60.131  1.00  0.00            
ATOM   1829  HE2 MET   127      86.446 105.499  60.868  1.00  0.00            
ATOM   1830  HE3 MET   127      85.737 104.782  59.402  1.00  0.00            
ATOM   1831  C   MET   127      80.621 106.196  61.487  1.00  0.00            
ATOM   1832  O   MET   127      79.755 106.440  60.630  1.00  0.00            
ATOM   1833  N   PRO   128      80.925 107.082  62.481  1.00  0.00            
ATOM   1834  CD  PRO   128      81.759 106.850  63.614  1.00  0.00            
ATOM   1835  HD1 PRO   128      82.798 107.091  63.388  1.00  0.00            
ATOM   1836  HD2 PRO   128      81.689 105.795  63.881  1.00  0.00            
ATOM   1837  CG  PRO   128      81.125 107.702  64.745  1.00  0.00            
ATOM   1838  HG1 PRO   128      81.869 107.812  65.533  1.00  0.00            
ATOM   1839  HG2 PRO   128      80.158 107.312  65.063  1.00  0.00            
ATOM   1840  CB  PRO   128      80.938 108.922  63.902  1.00  0.00            
ATOM   1841  HB1 PRO   128      81.937 109.359  63.914  1.00  0.00            
ATOM   1842  HB2 PRO   128      80.369 109.739  64.344  1.00  0.00            
ATOM   1843  CA  PRO   128      80.494 108.448  62.523  1.00  0.00            
ATOM   1844  HA  PRO   128      79.405 108.470  62.485  1.00  0.00            
ATOM   1845  C   PRO   128      81.014 109.258  61.310  1.00  0.00            
ATOM   1846  O   PRO   128      82.175 109.404  61.014  1.00  0.00            
ATOM   1847  N   SER   129      80.035 109.827  60.600  1.00  0.00            
ATOM   1848  H   SER   129      79.073 109.668  60.864  1.00  0.00            
ATOM   1849  CA  SER   129      80.275 110.954  59.620  1.00  0.00            
ATOM   1850  HA  SER   129      80.801 110.433  58.820  1.00  0.00            
ATOM   1851  CB  SER   129      79.002 111.627  59.113  1.00  0.00            
ATOM   1852  HB1 SER   129      78.283 110.905  58.726  1.00  0.00            
ATOM   1853  HB2 SER   129      79.298 112.237  58.259  1.00  0.00            
ATOM   1854  OG  SER   129      78.440 112.393  60.120  1.00  0.00            
ATOM   1855  HG  SER   129      77.710 112.938  59.817  1.00  0.00            
ATOM   1856  C   SER   129      81.283 111.999  60.107  1.00  0.00            
ATOM   1857  O   SER   129      81.284 112.506  61.222  1.00  0.00            
ATOM   1858  N   GLU   130      82.053 112.470  59.172  1.00  0.00            
ATOM   1859  H   GLU   130      81.999 112.111  58.229  1.00  0.00            
ATOM   1860  CA  GLU   130      83.121 113.461  59.303  1.00  0.00            
ATOM   1861  HA  GLU   130      82.884 114.079  60.169  1.00  0.00            
ATOM   1862  CB  GLU   130      84.514 112.842  59.617  1.00  0.00            
ATOM   1863  HB1 GLU   130      85.311 113.436  59.169  1.00  0.00            
ATOM   1864  HB2 GLU   130      84.575 111.807  59.283  1.00  0.00            
ATOM   1865  CG  GLU   130      84.840 112.854  61.145  1.00  0.00            
ATOM   1866  HG1 GLU   130      84.088 112.304  61.711  1.00  0.00            
ATOM   1867  HG2 GLU   130      84.864 113.802  61.681  1.00  0.00            
ATOM   1868  CD  GLU   130      86.285 112.234  61.337  1.00  0.00            
ATOM   1869  OE1 GLU   130      87.324 112.695  60.740  1.00  0.00            
ATOM   1870  OE2 GLU   130      86.378 111.384  62.275  1.00  0.00            
ATOM   1871  C   GLU   130      83.229 114.314  57.995  1.00  0.00            
ATOM   1872  O   GLU   130      82.813 113.876  56.934  1.00  0.00            
ATOM   1873  N   GLU   131      83.734 115.501  58.117  1.00  0.00            
ATOM   1874  H   GLU   131      83.902 115.911  59.024  1.00  0.00            
ATOM   1875  CA  GLU   131      84.097 116.418  57.048  1.00  0.00            
ATOM   1876  HA  GLU   131      83.412 116.326  56.205  1.00  0.00            
ATOM   1877  CB  GLU   131      84.027 117.969  57.476  1.00  0.00            
ATOM   1878  HB1 GLU   131      84.640 118.620  56.852  1.00  0.00            
ATOM   1879  HB2 GLU   131      84.468 118.097  58.465  1.00  0.00            
ATOM   1880  CG  GLU   131      82.613 118.616  57.378  1.00  0.00            
ATOM   1881  HG1 GLU   131      81.973 117.848  57.811  1.00  0.00            
ATOM   1882  HG2 GLU   131      82.279 118.623  56.340  1.00  0.00            
ATOM   1883  CD  GLU   131      82.512 119.934  58.077  1.00  0.00            
ATOM   1884  OE1 GLU   131      82.506 121.002  57.478  1.00  0.00            
ATOM   1885  OE2 GLU   131      82.396 119.928  59.295  1.00  0.00            
ATOM   1886  C   GLU   131      85.389 116.094  56.471  1.00  0.00            
ATOM   1887  O   GLU   131      86.310 115.715  57.193  1.00  0.00            
ATOM   1888  N   GLY   132      85.517 116.239  55.163  1.00  0.00            
ATOM   1889  H   GLY   132      84.697 116.572  54.678  1.00  0.00            
ATOM   1890  CA  GLY   132      86.753 116.161  54.412  1.00  0.00            
ATOM   1891  HA1 GLY   132      87.440 116.423  55.216  1.00  0.00            
ATOM   1892  HA2 GLY   132      86.837 116.919  53.633  1.00  0.00            
ATOM   1893  C   GLY   132      87.174 114.752  53.873  1.00  0.00            
ATOM   1894  O   GLY   132      88.323 114.624  53.480  1.00  0.00            
ATOM   1895  N   TYR   133      86.344 113.650  53.960  1.00  0.00            
ATOM   1896  H   TYR   133      85.415 113.812  54.322  1.00  0.00            
ATOM   1897  CA  TYR   133      86.645 112.404  53.270  1.00  0.00            
ATOM   1898  HA  TYR   133      87.717 112.328  53.451  1.00  0.00            
ATOM   1899  CB  TYR   133      85.887 111.170  53.822  1.00  0.00            
ATOM   1900  HB1 TYR   133      86.093 110.341  53.144  1.00  0.00            
ATOM   1901  HB2 TYR   133      84.816 111.344  53.722  1.00  0.00            
ATOM   1902  CG  TYR   133      86.236 110.714  55.202  1.00  0.00            
ATOM   1903  CD1 TYR   133      85.252 110.622  56.153  1.00  0.00            
ATOM   1904  HD1 TYR   133      84.262 110.921  55.842  1.00  0.00            
ATOM   1905  CE1 TYR   133      85.500 109.970  57.383  1.00  0.00            
ATOM   1906  HE1 TYR   133      84.648 109.790  58.022  1.00  0.00            
ATOM   1907  CZ  TYR   133      86.762 109.480  57.734  1.00  0.00            
ATOM   1908  OH  TYR   133      87.008 108.812  58.928  1.00  0.00            
ATOM   1909  HH  TYR   133      86.296 108.895  59.568  1.00  0.00            
ATOM   1910  CE2 TYR   133      87.753 109.609  56.752  1.00  0.00            
ATOM   1911  HE2 TYR   133      88.671 109.057  56.889  1.00  0.00            
ATOM   1912  CD2 TYR   133      87.505 110.236  55.510  1.00  0.00            
ATOM   1913  HD2 TYR   133      88.222 110.147  54.707  1.00  0.00            
ATOM   1914  C   TYR   133      86.392 112.571  51.744  1.00  0.00            
ATOM   1915  O   TYR   133      85.400 113.172  51.288  1.00  0.00            
ATOM   1916  N   GLN   134      87.321 111.906  51.009  1.00  0.00            
ATOM   1917  H   GLN   134      88.246 111.834  51.409  1.00  0.00            
ATOM   1918  CA  GLN   134      87.318 111.843  49.527  1.00  0.00            
ATOM   1919  HA  GLN   134      87.669 112.785  49.105  1.00  0.00            
ATOM   1920  CB  GLN   134      88.327 110.795  49.041  1.00  0.00            
ATOM   1921  HB1 GLN   134      88.175 110.566  47.986  1.00  0.00            
ATOM   1922  HB2 GLN   134      88.200 109.895  49.642  1.00  0.00            
ATOM   1923  CG  GLN   134      89.775 111.326  49.078  1.00  0.00            
ATOM   1924  HG1 GLN   134      89.872 112.025  49.908  1.00  0.00            
ATOM   1925  HG2 GLN   134      90.067 111.833  48.158  1.00  0.00            
ATOM   1926  CD  GLN   134      90.759 110.205  49.238  1.00  0.00            
ATOM   1927  OE1 GLN   134      90.521 109.011  48.960  1.00  0.00            
ATOM   1928  NE2 GLN   134      91.893 110.445  49.754  1.00  0.00            
ATOM   1929 HE21 GLN   134      92.153 111.392  49.990  1.00  0.00            
ATOM   1930 HE22 GLN   134      92.425 109.659  50.098  1.00  0.00            
ATOM   1931  C   GLN   134      85.911 111.495  48.908  1.00  0.00            
ATOM   1932  O   GLN   134      85.274 110.486  49.215  1.00  0.00            
ATOM   1933  N   ASP   135      85.386 112.443  48.139  1.00  0.00            
ATOM   1934  H   ASP   135      85.854 113.333  48.224  1.00  0.00            
ATOM   1935  CA  ASP   135      84.033 112.400  47.497  1.00  0.00            
ATOM   1936  HA  ASP   135      83.958 113.353  46.973  1.00  0.00            
ATOM   1937  CB  ASP   135      83.830 111.186  46.535  1.00  0.00            
ATOM   1938  HB1 ASP   135      83.090 111.621  45.863  1.00  0.00            
ATOM   1939  HB2 ASP   135      83.374 110.368  47.094  1.00  0.00            
ATOM   1940  CG  ASP   135      85.055 110.679  45.836  1.00  0.00            
ATOM   1941  OD1 ASP   135      85.288 109.400  45.924  1.00  0.00            
ATOM   1942  OD2 ASP   135      85.834 111.381  45.202  1.00  0.00            
ATOM   1943  C   ASP   135      82.797 112.439  48.454  1.00  0.00            
ATOM   1944  O   ASP   135      81.772 112.958  48.105  1.00  0.00            
ATOM   1945  N   TYR   136      82.862 111.991  49.692  1.00  0.00            
ATOM   1946  H   TYR   136      83.754 111.635  50.004  1.00  0.00            
ATOM   1947  CA  TYR   136      81.735 111.965  50.637  1.00  0.00            
ATOM   1948  HA  TYR   136      80.946 111.475  50.066  1.00  0.00            
ATOM   1949  CB  TYR   136      82.090 111.125  51.822  1.00  0.00            
ATOM   1950  HB1 TYR   136      81.395 111.372  52.625  1.00  0.00            
ATOM   1951  HB2 TYR   136      83.116 111.323  52.135  1.00  0.00            
ATOM   1952  CG  TYR   136      82.129 109.662  51.564  1.00  0.00            
ATOM   1953  CD1 TYR   136      83.369 108.981  51.496  1.00  0.00            
ATOM   1954  HD1 TYR   136      84.312 109.492  51.615  1.00  0.00            
ATOM   1955  CE1 TYR   136      83.422 107.655  51.160  1.00  0.00            
ATOM   1956  HE1 TYR   136      84.364 107.134  51.075  1.00  0.00            
ATOM   1957  CZ  TYR   136      82.229 106.910  50.992  1.00  0.00            
ATOM   1958  OH  TYR   136      82.246 105.560  50.852  1.00  0.00            
ATOM   1959  HH  TYR   136      81.352 105.213  50.826  1.00  0.00            
ATOM   1960  CE2 TYR   136      80.999 107.522  51.144  1.00  0.00            
ATOM   1961  HE2 TYR   136      80.085 106.947  51.119  1.00  0.00            
ATOM   1962  CD2 TYR   136      80.974 108.891  51.394  1.00  0.00            
ATOM   1963  HD2 TYR   136      79.998 109.353  51.371  1.00  0.00            
ATOM   1964  C   TYR   136      81.455 113.376  51.126  1.00  0.00            
ATOM   1965  O   TYR   136      80.284 113.686  51.433  1.00  0.00            
ATOM   1966  N   GLU   137      82.415 114.278  51.163  1.00  0.00            
ATOM   1967  H   GLU   137      83.356 113.951  50.999  1.00  0.00            
ATOM   1968  CA  GLU   137      82.264 115.703  51.357  1.00  0.00            
ATOM   1969  HA  GLU   137      81.814 115.880  52.334  1.00  0.00            
ATOM   1970  CB  GLU   137      83.688 116.337  51.276  1.00  0.00            
ATOM   1971  HB1 GLU   137      84.069 116.203  50.263  1.00  0.00            
ATOM   1972  HB2 GLU   137      84.403 115.781  51.882  1.00  0.00            
ATOM   1973  CG  GLU   137      83.779 117.838  51.678  1.00  0.00            
ATOM   1974  HG1 GLU   137      83.125 118.468  51.075  1.00  0.00            
ATOM   1975  HG2 GLU   137      84.820 118.160  51.644  1.00  0.00            
ATOM   1976  CD  GLU   137      83.380 118.016  53.218  1.00  0.00            
ATOM   1977  OE1 GLU   137      83.107 119.211  53.548  1.00  0.00            
ATOM   1978  OE2 GLU   137      83.246 117.001  53.970  1.00  0.00            
ATOM   1979  C   GLU   137      81.345 116.364  50.228  1.00  0.00            
ATOM   1980  O   GLU   137      81.487 116.018  49.057  1.00  0.00            
ATOM   1981  N   PRO   138      80.445 117.324  50.624  1.00  0.00            
ATOM   1982  CD  PRO   138      80.015 117.658  52.000  1.00  0.00            
ATOM   1983  HD1 PRO   138      80.674 118.370  52.496  1.00  0.00            
ATOM   1984  HD2 PRO   138      79.996 116.752  52.607  1.00  0.00            
ATOM   1985  CG  PRO   138      78.622 118.171  51.849  1.00  0.00            
ATOM   1986  HG1 PRO   138      78.451 118.914  52.628  1.00  0.00            
ATOM   1987  HG2 PRO   138      77.902 117.356  51.925  1.00  0.00            
ATOM   1988  CB  PRO   138      78.630 118.851  50.458  1.00  0.00            
ATOM   1989  HB1 PRO   138      79.006 119.874  50.473  1.00  0.00            
ATOM   1990  HB2 PRO   138      77.688 118.997  49.928  1.00  0.00            
ATOM   1991  CA  PRO   138      79.681 118.064  49.666  1.00  0.00            
ATOM   1992  HA  PRO   138      79.026 117.385  49.119  1.00  0.00            
ATOM   1993  C   PRO   138      80.514 118.992  48.770  1.00  0.00            
ATOM   1994  O   PRO   138      81.626 119.437  49.193  1.00  0.00            
ATOM   1995  N   GLU   139      80.054 119.243  47.547  1.00  0.00            
ATOM   1996  H   GLU   139      79.123 118.914  47.337  1.00  0.00            
ATOM   1997  CA  GLU   139      80.837 119.978  46.508  1.00  0.00            
ATOM   1998  HA  GLU   139      81.817 119.510  46.410  1.00  0.00            
ATOM   1999  CB  GLU   139      80.106 119.839  45.133  1.00  0.00            
ATOM   2000  HB1 GLU   139      80.745 120.267  44.361  1.00  0.00            
ATOM   2001  HB2 GLU   139      79.166 120.389  45.102  1.00  0.00            
ATOM   2002  CG  GLU   139      79.814 118.315  44.817  1.00  0.00            
ATOM   2003  HG1 GLU   139      79.348 117.872  45.697  1.00  0.00            
ATOM   2004  HG2 GLU   139      80.771 117.830  44.627  1.00  0.00            
ATOM   2005  CD  GLU   139      79.048 117.995  43.532  1.00  0.00            
ATOM   2006  OE1 GLU   139      79.030 116.807  43.182  1.00  0.00            
ATOM   2007  OE2 GLU   139      78.418 118.940  42.941  1.00  0.00            
ATOM   2008  C   GLU   139      81.083 121.511  46.739  1.00  0.00            
ATOM   2009  O   GLU   139      80.124 122.282  46.785  1.00  0.00            
ATOM   2010  N   ALA   140      82.331 121.789  46.996  1.00  0.00            
ATOM   2011  H   ALA   140      82.939 120.985  47.052  1.00  0.00            
ATOM   2012  CA  ALA   140      82.888 123.130  47.075  1.00  0.00            
ATOM   2013  HA  ALA   140      82.155 123.787  47.541  1.00  0.00            
ATOM   2014  CB  ALA   140      84.086 122.965  48.032  1.00  0.00            
ATOM   2015  HB1 ALA   140      83.595 122.621  48.942  1.00  0.00            
ATOM   2016  HB2 ALA   140      84.800 122.214  47.693  1.00  0.00            
ATOM   2017  HB3 ALA   140      84.542 123.954  48.078  1.00  0.00            
ATOM   2018  C   ALA   140      83.202 123.788  45.735  1.00  0.00            
ATOM   2019  OC1 ALA   140      84.320 123.604  45.240  1.00  0.00            
ATOM   2020  OC2 ALA   140      82.277 124.391  45.132  1.00  0.00            
TER
ENDMDL
