# Supplementary material for: Impact of Phosphorylation on the Physiological Form of Human alpha-Synuclein in Aqueous Solution
Source: J Chem Inf Model. 2024 Oct 28;64(21):8215–26. doi: 10.1021/acs.jcim.4c01172 (PMC11558680; doi:10.1021/acs.jcim.4c01172)
Supplement: Supplementary file 2 — ci4c01172_si_003.zip [file ci4c01172_si_003.zip › AS/AS_1.pdb]

REMARK    GENERATED BY TRJCONV
TITLE     MDANALYSIS FRAME 0: Created by PDBWriter in water
REMARK    THIS IS A SIMULATION BOX
CRYST1  137.502  137.502  140.642  60.74  60.74  90.00 P 1           1
MODEL        1
ATOM      1  CH3 ACE     0     125.440  47.882  72.053  1.00  0.00            
ATOM      2 HH31 ACE     0     125.162  47.359  72.969  1.00  0.00            
ATOM      3 HH32 ACE     0     125.677  47.098  71.334  1.00  0.00            
ATOM      4 HH33 ACE     0     126.311  48.523  72.193  1.00  0.00            
ATOM      5  C   ACE     0     124.205  48.717  71.710  1.00  0.00            
ATOM      6  O   ACE     0     124.394  49.761  71.159  1.00  0.00            
ATOM      7  N   MET     1     122.980  48.219  71.846  1.00  0.00            
ATOM      8  H   MET     1     122.843  47.277  72.184  1.00  0.00            
ATOM      9  CA  MET     1     121.747  48.706  71.332  1.00  0.00            
ATOM     10  HA  MET     1     121.794  48.705  70.243  1.00  0.00            
ATOM     11  CB  MET     1     120.546  47.786  71.625  1.00  0.00            
ATOM     12  HB1 MET     1     119.613  48.347  71.683  1.00  0.00            
ATOM     13  HB2 MET     1     120.624  47.456  72.661  1.00  0.00            
ATOM     14  CG  MET     1     120.384  46.711  70.566  1.00  0.00            
ATOM     15  HG1 MET     1     119.471  46.133  70.707  1.00  0.00            
ATOM     16  HG2 MET     1     121.247  46.048  70.623  1.00  0.00            
ATOM     17  SD  MET     1     120.334  47.370  68.884  1.00  0.00            
ATOM     18  CE  MET     1     120.467  45.768  68.078  1.00  0.00            
ATOM     19  HE1 MET     1     119.535  45.212  68.172  1.00  0.00            
ATOM     20  HE2 MET     1     120.484  45.961  67.005  1.00  0.00            
ATOM     21  HE3 MET     1     121.334  45.242  68.478  1.00  0.00            
ATOM     22  C   MET     1     121.399  50.146  71.817  1.00  0.00            
ATOM     23  O   MET     1     121.046  50.905  70.922  1.00  0.00            
ATOM     24  N   ASP     2     121.628  50.455  73.096  1.00  0.00            
ATOM     25  H   ASP     2     121.898  49.667  73.667  1.00  0.00            
ATOM     26  CA  ASP     2     121.495  51.805  73.724  1.00  0.00            
ATOM     27  HA  ASP     2     120.493  52.199  73.556  1.00  0.00            
ATOM     28  CB  ASP     2     121.880  51.880  75.218  1.00  0.00            
ATOM     29  HB1 ASP     2     121.125  51.442  75.870  1.00  0.00            
ATOM     30  HB2 ASP     2     121.912  52.945  75.450  1.00  0.00            
ATOM     31  CG  ASP     2     123.214  51.301  75.667  1.00  0.00            
ATOM     32  OD1 ASP     2     123.864  50.680  74.836  1.00  0.00            
ATOM     33  OD2 ASP     2     123.508  51.343  76.893  1.00  0.00            
ATOM     34  C   ASP     2     122.260  52.866  72.925  1.00  0.00            
ATOM     35  O   ASP     2     121.818  54.036  72.924  1.00  0.00            
ATOM     36  N   VAL     3     123.318  52.549  72.117  1.00  0.00            
ATOM     37  H   VAL     3     123.579  51.576  72.044  1.00  0.00            
ATOM     38  CA  VAL     3     123.983  53.510  71.287  1.00  0.00            
ATOM     39  HA  VAL     3     123.476  54.463  71.440  1.00  0.00            
ATOM     40  CB  VAL     3     125.399  53.901  71.869  1.00  0.00            
ATOM     41  HB  VAL     3     125.690  54.785  71.302  1.00  0.00            
ATOM     42  CG1 VAL     3     125.278  54.436  73.328  1.00  0.00            
ATOM     43 HG11 VAL     3     124.444  55.137  73.320  1.00  0.00            
ATOM     44 HG12 VAL     3     125.035  53.634  74.025  1.00  0.00            
ATOM     45 HG13 VAL     3     126.203  54.902  73.667  1.00  0.00            
ATOM     46  CG2 VAL     3     126.496  52.818  71.784  1.00  0.00            
ATOM     47 HG21 VAL     3     126.293  51.881  72.304  1.00  0.00            
ATOM     48 HG22 VAL     3     126.775  52.679  70.740  1.00  0.00            
ATOM     49 HG23 VAL     3     127.373  53.297  72.219  1.00  0.00            
ATOM     50  C   VAL     3     123.982  53.260  69.763  1.00  0.00            
ATOM     51  O   VAL     3     124.656  54.000  69.004  1.00  0.00            
ATOM     52  N   PHE     4     123.108  52.380  69.193  1.00  0.00            
ATOM     53  H   PHE     4     122.508  51.977  69.898  1.00  0.00            
ATOM     54  CA  PHE     4     123.141  51.879  67.813  1.00  0.00            
ATOM     55  HA  PHE     4     124.172  51.686  67.517  1.00  0.00            
ATOM     56  CB  PHE     4     122.265  50.618  67.660  1.00  0.00            
ATOM     57  HB1 PHE     4     121.228  50.779  67.955  1.00  0.00            
ATOM     58  HB2 PHE     4     122.719  49.825  68.253  1.00  0.00            
ATOM     59  CG  PHE     4     122.252  50.144  66.202  1.00  0.00            
ATOM     60  CD1 PHE     4     121.050  49.775  65.510  1.00  0.00            
ATOM     61  HD1 PHE     4     120.114  50.125  65.921  1.00  0.00            
ATOM     62  CE1 PHE     4     121.145  49.361  64.168  1.00  0.00            
ATOM     63  HE1 PHE     4     120.197  49.216  63.672  1.00  0.00            
ATOM     64  CZ  PHE     4     122.351  49.432  63.516  1.00  0.00            
ATOM     65  HZ  PHE     4     122.372  49.378  62.438  1.00  0.00            
ATOM     66  CE2 PHE     4     123.536  49.622  64.197  1.00  0.00            
ATOM     67  HE2 PHE     4     124.461  49.656  63.641  1.00  0.00            
ATOM     68  CD2 PHE     4     123.529  49.863  65.571  1.00  0.00            
ATOM     69  HD2 PHE     4     124.476  50.117  66.022  1.00  0.00            
ATOM     70  C   PHE     4     122.583  52.970  66.875  1.00  0.00            
ATOM     71  O   PHE     4     123.237  53.175  65.829  1.00  0.00            
ATOM     72  N   MET     5     121.463  53.645  67.123  1.00  0.00            
ATOM     73  H   MET     5     120.936  53.342  67.929  1.00  0.00            
ATOM     74  CA  MET     5     120.920  54.773  66.341  1.00  0.00            
ATOM     75  HA  MET     5     121.213  54.579  65.309  1.00  0.00            
ATOM     76  CB  MET     5     119.380  54.736  66.389  1.00  0.00            
ATOM     77  HB1 MET     5     118.910  55.549  65.835  1.00  0.00            
ATOM     78  HB2 MET     5     119.002  54.993  67.379  1.00  0.00            
ATOM     79  CG  MET     5     118.744  53.422  66.024  1.00  0.00            
ATOM     80  HG1 MET     5     117.668  53.596  66.008  1.00  0.00            
ATOM     81  HG2 MET     5     118.888  52.673  66.803  1.00  0.00            
ATOM     82  SD  MET     5     119.083  52.622  64.439  1.00  0.00            
ATOM     83  CE  MET     5     117.775  51.376  64.394  1.00  0.00            
ATOM     84  HE1 MET     5     117.909  50.681  65.224  1.00  0.00            
ATOM     85  HE2 MET     5     116.749  51.741  64.436  1.00  0.00            
ATOM     86  HE3 MET     5     117.879  50.912  63.413  1.00  0.00            
ATOM     87  C   MET     5     121.474  56.165  66.696  1.00  0.00            
ATOM     88  O   MET     5     121.075  57.109  66.068  1.00  0.00            
ATOM     89  N   LYS     6     122.373  56.325  67.736  1.00  0.00            
ATOM     90  H   LYS     6     122.704  55.562  68.309  1.00  0.00            
ATOM     91  CA  LYS     6     122.981  57.539  68.271  1.00  0.00            
ATOM     92  HA  LYS     6     122.225  58.131  68.787  1.00  0.00            
ATOM     93  CB  LYS     6     124.153  57.184  69.158  1.00  0.00            
ATOM     94  HB1 LYS     6     124.849  56.571  68.586  1.00  0.00            
ATOM     95  HB2 LYS     6     123.794  56.537  69.959  1.00  0.00            
ATOM     96  CG  LYS     6     125.085  58.324  69.680  1.00  0.00            
ATOM     97  HG1 LYS     6     124.449  59.123  70.059  1.00  0.00            
ATOM     98  HG2 LYS     6     125.706  58.742  68.887  1.00  0.00            
ATOM     99  CD  LYS     6     125.962  57.856  70.864  1.00  0.00            
ATOM    100  HD1 LYS     6     126.633  57.083  70.489  1.00  0.00            
ATOM    101  HD2 LYS     6     125.423  57.578  71.769  1.00  0.00            
ATOM    102  CE  LYS     6     126.765  59.094  71.251  1.00  0.00            
ATOM    103  HE1 LYS     6     126.175  59.993  71.425  1.00  0.00            
ATOM    104  HE2 LYS     6     127.328  59.411  70.373  1.00  0.00            
ATOM    105  NZ  LYS     6     127.715  58.756  72.322  1.00  0.00            
ATOM    106  HZ1 LYS     6     127.187  58.313  73.059  1.00  0.00            
ATOM    107  HZ2 LYS     6     128.452  58.197  71.916  1.00  0.00            
ATOM    108  HZ3 LYS     6     128.206  59.563  72.680  1.00  0.00            
ATOM    109  C   LYS     6     123.472  58.421  67.068  1.00  0.00            
ATOM    110  O   LYS     6     124.290  57.996  66.210  1.00  0.00            
ATOM    111  N   GLY     7     123.079  59.698  67.122  1.00  0.00            
ATOM    112  H   GLY     7     122.595  59.916  67.981  1.00  0.00            
ATOM    113  CA  GLY     7     123.292  60.774  66.180  1.00  0.00            
ATOM    114  HA1 GLY     7     124.373  60.910  66.208  1.00  0.00            
ATOM    115  HA2 GLY     7     122.891  61.716  66.556  1.00  0.00            
ATOM    116  C   GLY     7     122.871  60.554  64.729  1.00  0.00            
ATOM    117  O   GLY     7     122.813  61.555  63.993  1.00  0.00            
ATOM    118  N   LEU     8     122.567  59.324  64.237  1.00  0.00            
ATOM    119  H   LEU     8     122.714  58.572  64.895  1.00  0.00            
ATOM    120  CA  LEU     8     122.269  58.930  62.842  1.00  0.00            
ATOM    121  HA  LEU     8     123.149  59.144  62.236  1.00  0.00            
ATOM    122  CB  LEU     8     121.757  57.417  62.737  1.00  0.00            
ATOM    123  HB1 LEU     8     121.424  57.234  61.715  1.00  0.00            
ATOM    124  HB2 LEU     8     120.911  57.303  63.415  1.00  0.00            
ATOM    125  CG  LEU     8     122.794  56.354  63.114  1.00  0.00            
ATOM    126  HG  LEU     8     122.832  56.341  64.203  1.00  0.00            
ATOM    127  CD1 LEU     8     122.239  54.982  62.730  1.00  0.00            
ATOM    128 HD11 LEU     8     122.849  54.285  63.306  1.00  0.00            
ATOM    129 HD12 LEU     8     121.183  54.877  62.977  1.00  0.00            
ATOM    130 HD13 LEU     8     122.400  54.730  61.682  1.00  0.00            
ATOM    131  CD2 LEU     8     124.109  56.496  62.450  1.00  0.00            
ATOM    132 HD21 LEU     8     124.704  55.654  62.802  1.00  0.00            
ATOM    133 HD22 LEU     8     123.897  56.325  61.394  1.00  0.00            
ATOM    134 HD23 LEU     8     124.598  57.439  62.696  1.00  0.00            
ATOM    135  C   LEU     8     121.177  59.777  62.157  1.00  0.00            
ATOM    136  O   LEU     8     120.073  59.810  62.695  1.00  0.00            
ATOM    137  N   SER     9     121.493  60.328  60.992  1.00  0.00            
ATOM    138  H   SER     9     122.448  60.204  60.689  1.00  0.00            
ATOM    139  CA  SER     9     120.529  61.094  60.191  1.00  0.00            
ATOM    140  HA  SER     9     119.536  60.971  60.624  1.00  0.00            
ATOM    141  CB  SER     9     120.922  62.563  60.257  1.00  0.00            
ATOM    142  HB1 SER     9     121.931  62.804  59.920  1.00  0.00            
ATOM    143  HB2 SER     9     120.826  62.909  61.286  1.00  0.00            
ATOM    144  OG  SER     9     120.090  63.311  59.501  1.00  0.00            
ATOM    145  HG  SER     9     120.018  62.811  58.684  1.00  0.00            
ATOM    146  C   SER     9     120.363  60.564  58.790  1.00  0.00            
ATOM    147  O   SER     9     121.216  60.612  57.943  1.00  0.00            
ATOM    148  N   LYS    10     119.136  60.075  58.478  1.00  0.00            
ATOM    149  H   LYS    10     118.408  60.088  59.178  1.00  0.00            
ATOM    150  CA  LYS    10     118.689  59.890  57.118  1.00  0.00            
ATOM    151  HA  LYS    10     119.365  59.123  56.741  1.00  0.00            
ATOM    152  CB  LYS    10     117.311  59.229  57.085  1.00  0.00            
ATOM    153  HB1 LYS    10     117.097  59.163  56.018  1.00  0.00            
ATOM    154  HB2 LYS    10     116.498  59.814  57.514  1.00  0.00            
ATOM    155  CG  LYS    10     117.329  57.782  57.757  1.00  0.00            
ATOM    156  HG1 LYS    10     118.024  57.845  58.595  1.00  0.00            
ATOM    157  HG2 LYS    10     117.610  57.042  57.008  1.00  0.00            
ATOM    158  CD  LYS    10     115.942  57.375  58.191  1.00  0.00            
ATOM    159  HD1 LYS    10     115.307  57.604  57.336  1.00  0.00            
ATOM    160  HD2 LYS    10     115.599  57.998  59.017  1.00  0.00            
ATOM    161  CE  LYS    10     115.905  55.874  58.440  1.00  0.00            
ATOM    162  HE1 LYS    10     116.326  55.653  59.421  1.00  0.00            
ATOM    163  HE2 LYS    10     116.651  55.326  57.863  1.00  0.00            
ATOM    164  NZ  LYS    10     114.595  55.321  58.156  1.00  0.00            
ATOM    165  HZ1 LYS    10     114.530  55.201  57.155  1.00  0.00            
ATOM    166  HZ2 LYS    10     114.565  54.358  58.460  1.00  0.00            
ATOM    167  HZ3 LYS    10     113.804  55.842  58.505  1.00  0.00            
ATOM    168  C   LYS    10     118.787  61.169  56.323  1.00  0.00            
ATOM    169  O   LYS    10     118.692  62.268  56.820  1.00  0.00            
ATOM    170  N   ALA    11     119.163  60.980  55.041  1.00  0.00            
ATOM    171  H   ALA    11     119.238  60.002  54.800  1.00  0.00            
ATOM    172  CA  ALA    11     119.291  61.963  53.921  1.00  0.00            
ATOM    173  HA  ALA    11     120.140  62.591  54.192  1.00  0.00            
ATOM    174  CB  ALA    11     119.548  61.291  52.564  1.00  0.00            
ATOM    175  HB1 ALA    11     120.525  60.808  52.575  1.00  0.00            
ATOM    176  HB2 ALA    11     118.786  60.546  52.335  1.00  0.00            
ATOM    177  HB3 ALA    11     119.576  61.976  51.716  1.00  0.00            
ATOM    178  C   ALA    11     117.987  62.789  53.764  1.00  0.00            
ATOM    179  O   ALA    11     116.942  62.203  53.571  1.00  0.00            
ATOM    180  N   LYS    12     118.091  64.136  53.467  1.00  0.00            
ATOM    181  H   LYS    12     118.991  64.581  53.568  1.00  0.00            
ATOM    182  CA  LYS    12     117.076  64.947  52.771  1.00  0.00            
ATOM    183  HA  LYS    12     116.191  64.504  53.227  1.00  0.00            
ATOM    184  CB  LYS    12     117.114  66.385  53.129  1.00  0.00            
ATOM    185  HB1 LYS    12     117.039  66.557  54.203  1.00  0.00            
ATOM    186  HB2 LYS    12     116.237  66.949  52.811  1.00  0.00            
ATOM    187  CG  LYS    12     118.344  67.151  52.723  1.00  0.00            
ATOM    188  HG1 LYS    12     118.543  67.168  51.651  1.00  0.00            
ATOM    189  HG2 LYS    12     119.148  66.563  53.165  1.00  0.00            
ATOM    190  CD  LYS    12     118.293  68.583  53.325  1.00  0.00            
ATOM    191  HD1 LYS    12     118.087  68.581  54.396  1.00  0.00            
ATOM    192  HD2 LYS    12     117.525  69.048  52.707  1.00  0.00            
ATOM    193  CE  LYS    12     119.584  69.448  53.062  1.00  0.00            
ATOM    194  HE1 LYS    12     119.833  69.412  52.001  1.00  0.00            
ATOM    195  HE2 LYS    12     120.414  68.947  53.560  1.00  0.00            
ATOM    196  NZ  LYS    12     119.435  70.839  53.549  1.00  0.00            
ATOM    197  HZ1 LYS    12     118.666  71.317  53.101  1.00  0.00            
ATOM    198  HZ2 LYS    12     119.294  70.741  54.544  1.00  0.00            
ATOM    199  HZ3 LYS    12     120.308  71.304  53.346  1.00  0.00            
ATOM    200  C   LYS    12     117.028  64.712  51.264  1.00  0.00            
ATOM    201  O   LYS    12     118.000  64.535  50.574  1.00  0.00            
ATOM    202  N   GLU    13     115.766  64.778  50.753  1.00  0.00            
ATOM    203  H   GLU    13     115.014  64.960  51.402  1.00  0.00            
ATOM    204  CA  GLU    13     115.415  64.722  49.324  1.00  0.00            
ATOM    205  HA  GLU    13     115.955  63.826  49.020  1.00  0.00            
ATOM    206  CB  GLU    13     113.914  64.469  49.201  1.00  0.00            
ATOM    207  HB1 GLU    13     113.589  64.560  48.165  1.00  0.00            
ATOM    208  HB2 GLU    13     113.409  65.276  49.732  1.00  0.00            
ATOM    209  CG  GLU    13     113.295  63.148  49.842  1.00  0.00            
ATOM    210  HG1 GLU    13     112.228  63.297  49.677  1.00  0.00            
ATOM    211  HG2 GLU    13     113.631  63.020  50.871  1.00  0.00            
ATOM    212  CD  GLU    13     113.738  61.921  48.898  1.00  0.00            
ATOM    213  OE1 GLU    13     113.803  62.106  47.713  1.00  0.00            
ATOM    214  OE2 GLU    13     114.037  60.844  49.416  1.00  0.00            
ATOM    215  C   GLU    13     115.914  65.930  48.512  1.00  0.00            
ATOM    216  O   GLU    13     116.182  67.080  48.989  1.00  0.00            
ATOM    217  N   GLY    14     115.971  65.664  47.213  1.00  0.00            
ATOM    218  H   GLY    14     115.674  64.748  46.908  1.00  0.00            
ATOM    219  CA  GLY    14     116.120  66.764  46.218  1.00  0.00            
ATOM    220  HA1 GLY    14     116.510  66.452  45.249  1.00  0.00            
ATOM    221  HA2 GLY    14     116.882  67.398  46.671  1.00  0.00            
ATOM    222  C   GLY    14     114.896  67.621  46.079  1.00  0.00            
ATOM    223  O   GLY    14     113.779  67.187  46.303  1.00  0.00            
ATOM    224  N   VAL    15     115.107  68.939  45.804  1.00  0.00            
ATOM    225  H   VAL    15     116.071  69.205  45.665  1.00  0.00            
ATOM    226  CA  VAL    15     114.119  70.023  45.715  1.00  0.00            
ATOM    227  HA  VAL    15     113.529  70.072  46.631  1.00  0.00            
ATOM    228  CB  VAL    15     114.888  71.383  45.619  1.00  0.00            
ATOM    229  HB  VAL    15     115.828  71.265  45.079  1.00  0.00            
ATOM    230  CG1 VAL    15     114.008  72.576  45.092  1.00  0.00            
ATOM    231 HG11 VAL    15     114.330  73.543  45.478  1.00  0.00            
ATOM    232 HG12 VAL    15     114.008  72.666  44.005  1.00  0.00            
ATOM    233 HG13 VAL    15     113.008  72.426  45.498  1.00  0.00            
ATOM    234  CG2 VAL    15     115.137  71.860  47.102  1.00  0.00            
ATOM    235 HG21 VAL    15     115.943  72.589  47.182  1.00  0.00            
ATOM    236 HG22 VAL    15     114.203  72.062  47.627  1.00  0.00            
ATOM    237 HG23 VAL    15     115.554  70.981  47.594  1.00  0.00            
ATOM    238  C   VAL    15     113.142  69.892  44.580  1.00  0.00            
ATOM    239  O   VAL    15     113.601  69.657  43.468  1.00  0.00            
ATOM    240  N   VAL    16     111.846  70.030  44.816  1.00  0.00            
ATOM    241  H   VAL    16     111.552  70.308  45.741  1.00  0.00            
ATOM    242  CA  VAL    16     110.821  69.554  43.887  1.00  0.00            
ATOM    243  HA  VAL    16     111.034  68.494  43.752  1.00  0.00            
ATOM    244  CB  VAL    16     109.357  69.721  44.431  1.00  0.00            
ATOM    245  HB  VAL    16     108.701  69.280  43.680  1.00  0.00            
ATOM    246  CG1 VAL    16     109.166  68.828  45.660  1.00  0.00            
ATOM    247 HG11 VAL    16     109.893  69.125  46.416  1.00  0.00            
ATOM    248 HG12 VAL    16     108.145  68.987  46.008  1.00  0.00            
ATOM    249 HG13 VAL    16     109.451  67.804  45.418  1.00  0.00            
ATOM    250  CG2 VAL    16     108.836  71.164  44.878  1.00  0.00            
ATOM    251 HG21 VAL    16     108.730  71.814  44.010  1.00  0.00            
ATOM    252 HG22 VAL    16     107.918  71.051  45.454  1.00  0.00            
ATOM    253 HG23 VAL    16     109.539  71.650  45.556  1.00  0.00            
ATOM    254  C   VAL    16     110.892  70.112  42.528  1.00  0.00            
ATOM    255  O   VAL    16     111.019  71.336  42.247  1.00  0.00            
ATOM    256  N   ALA    17     110.681  69.187  41.519  1.00  0.00            
ATOM    257  H   ALA    17     110.504  68.228  41.784  1.00  0.00            
ATOM    258  CA  ALA    17     110.761  69.509  40.084  1.00  0.00            
ATOM    259  HA  ALA    17     111.715  70.015  39.932  1.00  0.00            
ATOM    260  CB  ALA    17     110.643  68.259  39.231  1.00  0.00            
ATOM    261  HB1 ALA    17     109.830  67.610  39.557  1.00  0.00            
ATOM    262  HB2 ALA    17     110.479  68.582  38.203  1.00  0.00            
ATOM    263  HB3 ALA    17     111.576  67.709  39.351  1.00  0.00            
ATOM    264  C   ALA    17     109.696  70.540  39.568  1.00  0.00            
ATOM    265  O   ALA    17     108.594  70.697  40.137  1.00  0.00            
ATOM    266  N   ALA    18     110.008  71.276  38.467  1.00  0.00            
ATOM    267  H   ALA    18     110.935  71.191  38.075  1.00  0.00            
ATOM    268  CA  ALA    18     109.050  72.249  37.845  1.00  0.00            
ATOM    269  HA  ALA    18     108.051  71.824  37.938  1.00  0.00            
ATOM    270  CB  ALA    18     109.034  73.606  38.625  1.00  0.00            
ATOM    271  HB1 ALA    18     108.403  74.269  38.033  1.00  0.00            
ATOM    272  HB2 ALA    18     108.669  73.412  39.633  1.00  0.00            
ATOM    273  HB3 ALA    18     110.009  74.083  38.719  1.00  0.00            
ATOM    274  C   ALA    18     109.401  72.504  36.395  1.00  0.00            
ATOM    275  O   ALA    18     110.529  72.927  36.056  1.00  0.00            
ATOM    276  N   ALA    19     108.412  72.423  35.466  1.00  0.00            
ATOM    277  H   ALA    19     107.483  72.280  35.835  1.00  0.00            
ATOM    278  CA  ALA    19     108.474  73.112  34.139  1.00  0.00            
ATOM    279  HA  ALA    19     109.442  72.928  33.673  1.00  0.00            
ATOM    280  CB  ALA    19     107.461  72.326  33.256  1.00  0.00            
ATOM    281  HB1 ALA    19     106.428  72.361  33.603  1.00  0.00            
ATOM    282  HB2 ALA    19     107.590  72.814  32.290  1.00  0.00            
ATOM    283  HB3 ALA    19     107.800  71.295  33.153  1.00  0.00            
ATOM    284  C   ALA    19     108.263  74.627  34.169  1.00  0.00            
ATOM    285  O   ALA    19     108.776  75.336  33.288  1.00  0.00            
ATOM    286  N   GLU    20     107.618  75.172  35.216  1.00  0.00            
ATOM    287  H   GLU    20     107.080  74.565  35.818  1.00  0.00            
ATOM    288  CA  GLU    20     107.611  76.605  35.509  1.00  0.00            
ATOM    289  HA  GLU    20     108.610  77.039  35.516  1.00  0.00            
ATOM    290  CB  GLU    20     106.685  77.425  34.481  1.00  0.00            
ATOM    291  HB1 GLU    20     107.279  77.565  33.578  1.00  0.00            
ATOM    292  HB2 GLU    20     106.559  78.394  34.964  1.00  0.00            
ATOM    293  CG  GLU    20     105.262  76.925  34.275  1.00  0.00            
ATOM    294  HG1 GLU    20     104.843  76.599  35.227  1.00  0.00            
ATOM    295  HG2 GLU    20     105.241  76.086  33.578  1.00  0.00            
ATOM    296  CD  GLU    20     104.257  77.953  33.668  1.00  0.00            
ATOM    297  OE1 GLU    20     103.156  77.481  33.398  1.00  0.00            
ATOM    298  OE2 GLU    20     104.697  79.102  33.285  1.00  0.00            
ATOM    299  C   GLU    20     107.099  76.811  36.957  1.00  0.00            
ATOM    300  O   GLU    20     106.509  75.921  37.643  1.00  0.00            
ATOM    301  N   LYS    21     107.633  77.856  37.645  1.00  0.00            
ATOM    302  H   LYS    21     108.160  78.553  37.138  1.00  0.00            
ATOM    303  CA  LYS    21     107.331  78.135  39.038  1.00  0.00            
ATOM    304  HA  LYS    21     106.824  77.268  39.461  1.00  0.00            
ATOM    305  CB  LYS    21     108.559  78.315  39.870  1.00  0.00            
ATOM    306  HB1 LYS    21     108.122  78.543  40.842  1.00  0.00            
ATOM    307  HB2 LYS    21     109.040  79.233  39.529  1.00  0.00            
ATOM    308  CG  LYS    21     109.418  77.037  39.895  1.00  0.00            
ATOM    309  HG1 LYS    21     109.816  76.858  38.897  1.00  0.00            
ATOM    310  HG2 LYS    21     108.829  76.156  40.149  1.00  0.00            
ATOM    311  CD  LYS    21     110.675  77.090  40.730  1.00  0.00            
ATOM    312  HD1 LYS    21     110.398  77.300  41.763  1.00  0.00            
ATOM    313  HD2 LYS    21     111.329  77.836  40.279  1.00  0.00            
ATOM    314  CE  LYS    21     111.419  75.749  40.643  1.00  0.00            
ATOM    315  HE1 LYS    21     111.614  75.556  39.588  1.00  0.00            
ATOM    316  HE2 LYS    21     110.798  74.926  40.996  1.00  0.00            
ATOM    317  NZ  LYS    21     112.603  75.903  41.521  1.00  0.00            
ATOM    318  HZ1 LYS    21     113.309  75.224  41.275  1.00  0.00            
ATOM    319  HZ2 LYS    21     112.923  76.857  41.434  1.00  0.00            
ATOM    320  HZ3 LYS    21     112.256  75.881  42.469  1.00  0.00            
ATOM    321  C   LYS    21     106.160  79.183  39.065  1.00  0.00            
ATOM    322  O   LYS    21     106.431  80.395  38.861  1.00  0.00            
ATOM    323  N   THR    22     104.896  78.774  39.215  1.00  0.00            
ATOM    324  H   THR    22     104.613  77.804  39.197  1.00  0.00            
ATOM    325  CA  THR    22     103.796  79.743  38.905  1.00  0.00            
ATOM    326  HA  THR    22     104.162  80.769  38.873  1.00  0.00            
ATOM    327  CB  THR    22     103.210  79.396  37.602  1.00  0.00            
ATOM    328  HB  THR    22     102.273  79.951  37.551  1.00  0.00            
ATOM    329  CG2 THR    22     104.039  79.935  36.381  1.00  0.00            
ATOM    330 HG21 THR    22     104.370  80.920  36.707  1.00  0.00            
ATOM    331 HG22 THR    22     104.855  79.225  36.246  1.00  0.00            
ATOM    332 HG23 THR    22     103.389  79.938  35.506  1.00  0.00            
ATOM    333  OG1 THR    22     102.764  78.068  37.415  1.00  0.00            
ATOM    334  HG1 THR    22     102.241  78.106  36.611  1.00  0.00            
ATOM    335  C   THR    22     102.687  79.679  39.938  1.00  0.00            
ATOM    336  O   THR    22     102.180  80.704  40.195  1.00  0.00            
ATOM    337  N   LYS    23     102.298  78.523  40.478  1.00  0.00            
ATOM    338  H   LYS    23     102.896  77.719  40.352  1.00  0.00            
ATOM    339  CA  LYS    23     101.107  78.431  41.343  1.00  0.00            
ATOM    340  HA  LYS    23     100.596  79.391  41.262  1.00  0.00            
ATOM    341  CB  LYS    23     100.058  77.385  40.919  1.00  0.00            
ATOM    342  HB1 LYS    23      99.425  77.212  41.789  1.00  0.00            
ATOM    343  HB2 LYS    23     100.670  76.496  40.764  1.00  0.00            
ATOM    344  CG  LYS    23      99.088  77.641  39.701  1.00  0.00            
ATOM    345  HG1 LYS    23      99.154  78.700  39.451  1.00  0.00            
ATOM    346  HG2 LYS    23      98.053  77.440  39.975  1.00  0.00            
ATOM    347  CD  LYS    23      99.461  76.903  38.409  1.00  0.00            
ATOM    348  HD1 LYS    23      99.644  75.852  38.632  1.00  0.00            
ATOM    349  HD2 LYS    23     100.361  77.317  37.955  1.00  0.00            
ATOM    350  CE  LYS    23      98.390  76.960  37.328  1.00  0.00            
ATOM    351  HE1 LYS    23      97.480  76.489  37.699  1.00  0.00            
ATOM    352  HE2 LYS    23      98.767  76.351  36.507  1.00  0.00            
ATOM    353  NZ  LYS    23      97.936  78.298  36.926  1.00  0.00            
ATOM    354  HZ1 LYS    23      98.649  78.814  36.431  1.00  0.00            
ATOM    355  HZ2 LYS    23      97.201  78.193  36.240  1.00  0.00            
ATOM    356  HZ3 LYS    23      97.533  78.880  37.646  1.00  0.00            
ATOM    357  C   LYS    23     101.548  78.386  42.829  1.00  0.00            
ATOM    358  O   LYS    23     102.524  77.744  43.164  1.00  0.00            
ATOM    359  N   GLN    24     100.751  78.953  43.688  1.00  0.00            
ATOM    360  H   GLN    24      99.896  79.386  43.367  1.00  0.00            
ATOM    361  CA  GLN    24     101.006  78.948  45.116  1.00  0.00            
ATOM    362  HA  GLN    24     102.057  78.723  45.298  1.00  0.00            
ATOM    363  CB  GLN    24     100.742  80.328  45.791  1.00  0.00            
ATOM    364  HB1 GLN    24     100.612  80.120  46.852  1.00  0.00            
ATOM    365  HB2 GLN    24      99.766  80.754  45.554  1.00  0.00            
ATOM    366  CG  GLN    24     101.686  81.490  45.653  1.00  0.00            
ATOM    367  HG1 GLN    24     101.795  81.669  44.583  1.00  0.00            
ATOM    368  HG2 GLN    24     102.650  81.224  46.086  1.00  0.00            
ATOM    369  CD  GLN    24     101.266  82.779  46.211  1.00  0.00            
ATOM    370  OE1 GLN    24     101.507  83.008  47.361  1.00  0.00            
ATOM    371  NE2 GLN    24     100.602  83.712  45.528  1.00  0.00            
ATOM    372 HE21 GLN    24     100.285  83.418  44.616  1.00  0.00            
ATOM    373 HE22 GLN    24     100.254  84.473  46.093  1.00  0.00            
ATOM    374  C   GLN    24     100.346  77.718  45.706  1.00  0.00            
ATOM    375  O   GLN    24      99.181  77.502  45.607  1.00  0.00            
ATOM    376  N   GLY    25     101.138  76.931  46.487  1.00  0.00            
ATOM    377  H   GLY    25     102.112  77.199  46.500  1.00  0.00            
ATOM    378  CA  GLY    25     100.471  75.886  47.285  1.00  0.00            
ATOM    379  HA1 GLY    25     101.103  75.029  47.517  1.00  0.00            
ATOM    380  HA2 GLY    25      99.679  75.519  46.632  1.00  0.00            
ATOM    381  C   GLY    25     100.006  76.406  48.681  1.00  0.00            
ATOM    382  O   GLY    25     100.435  77.411  49.140  1.00  0.00            
ATOM    383  N   VAL    26      99.145  75.604  49.390  1.00  0.00            
ATOM    384  H   VAL    26      98.752  74.822  48.886  1.00  0.00            
ATOM    385  CA  VAL    26      98.612  76.063  50.722  1.00  0.00            
ATOM    386  HA  VAL    26      99.196  76.949  50.972  1.00  0.00            
ATOM    387  CB  VAL    26      97.151  76.567  50.642  1.00  0.00            
ATOM    388  HB  VAL    26      96.877  76.824  51.665  1.00  0.00            
ATOM    389  CG1 VAL    26      97.029  77.862  49.921  1.00  0.00            
ATOM    390 HG11 VAL    26      96.007  78.236  49.978  1.00  0.00            
ATOM    391 HG12 VAL    26      97.563  78.646  50.458  1.00  0.00            
ATOM    392 HG13 VAL    26      97.314  77.797  48.871  1.00  0.00            
ATOM    393  CG2 VAL    26      96.194  75.542  50.076  1.00  0.00            
ATOM    394 HG21 VAL    26      96.536  75.251  49.083  1.00  0.00            
ATOM    395 HG22 VAL    26      96.338  74.665  50.707  1.00  0.00            
ATOM    396 HG23 VAL    26      95.192  75.966  50.001  1.00  0.00            
ATOM    397  C   VAL    26      98.768  75.067  51.851  1.00  0.00            
ATOM    398  O   VAL    26      98.907  73.822  51.604  1.00  0.00            
ATOM    399  N   ALA    27      98.711  75.529  53.037  1.00  0.00            
ATOM    400  H   ALA    27      98.690  76.533  53.138  1.00  0.00            
ATOM    401  CA  ALA    27      98.468  74.801  54.266  1.00  0.00            
ATOM    402  HA  ALA    27      99.401  74.406  54.669  1.00  0.00            
ATOM    403  CB  ALA    27      98.047  75.805  55.355  1.00  0.00            
ATOM    404  HB1 ALA    27      97.794  75.349  56.312  1.00  0.00            
ATOM    405  HB2 ALA    27      98.851  76.476  55.658  1.00  0.00            
ATOM    406  HB3 ALA    27      97.240  76.438  54.987  1.00  0.00            
ATOM    407  C   ALA    27      97.460  73.669  54.104  1.00  0.00            
ATOM    408  O   ALA    27      96.284  73.819  53.793  1.00  0.00            
ATOM    409  N   GLU    28      97.950  72.458  54.508  1.00  0.00            
ATOM    410  H   GLU    28      98.822  72.294  54.991  1.00  0.00            
ATOM    411  CA  GLU    28      97.108  71.268  54.379  1.00  0.00            
ATOM    412  HA  GLU    28      96.487  71.443  53.500  1.00  0.00            
ATOM    413  CB  GLU    28      98.014  70.128  54.035  1.00  0.00            
ATOM    414  HB1 GLU    28      97.489  69.183  54.183  1.00  0.00            
ATOM    415  HB2 GLU    28      98.894  70.163  54.677  1.00  0.00            
ATOM    416  CG  GLU    28      98.367  70.117  52.551  1.00  0.00            
ATOM    417  HG1 GLU    28      98.767  71.117  52.383  1.00  0.00            
ATOM    418  HG2 GLU    28      97.469  69.994  51.946  1.00  0.00            
ATOM    419  CD  GLU    28      99.473  69.159  52.001  1.00  0.00            
ATOM    420  OE1 GLU    28     100.546  69.063  52.634  1.00  0.00            
ATOM    421  OE2 GLU    28      99.296  68.603  50.937  1.00  0.00            
ATOM    422  C   GLU    28      96.049  71.138  55.478  1.00  0.00            
ATOM    423  O   GLU    28      96.401  71.355  56.645  1.00  0.00            
ATOM    424  N   ALA    29      94.885  70.692  55.075  1.00  0.00            
ATOM    425  H   ALA    29      94.739  70.590  54.081  1.00  0.00            
ATOM    426  CA  ALA    29      93.928  69.990  55.908  1.00  0.00            
ATOM    427  HA  ALA    29      93.488  70.703  56.606  1.00  0.00            
ATOM    428  CB  ALA    29      92.736  69.690  55.064  1.00  0.00            
ATOM    429  HB1 ALA    29      92.533  70.448  54.307  1.00  0.00            
ATOM    430  HB2 ALA    29      92.815  68.749  54.520  1.00  0.00            
ATOM    431  HB3 ALA    29      91.831  69.706  55.672  1.00  0.00            
ATOM    432  C   ALA    29      94.433  68.721  56.654  1.00  0.00            
ATOM    433  O   ALA    29      95.451  68.185  56.307  1.00  0.00            
ATOM    434  N   ALA    30      93.778  68.325  57.756  1.00  0.00            
ATOM    435  H   ALA    30      93.057  68.968  58.050  1.00  0.00            
ATOM    436  CA  ALA    30      94.210  67.253  58.691  1.00  0.00            
ATOM    437  HA  ALA    30      94.537  66.419  58.070  1.00  0.00            
ATOM    438  CB  ALA    30      95.324  67.921  59.524  1.00  0.00            
ATOM    439  HB1 ALA    30      96.192  68.231  58.942  1.00  0.00            
ATOM    440  HB2 ALA    30      95.079  68.861  60.018  1.00  0.00            
ATOM    441  HB3 ALA    30      95.715  67.347  60.363  1.00  0.00            
ATOM    442  C   ALA    30      93.040  66.903  59.563  1.00  0.00            
ATOM    443  O   ALA    30      92.011  67.581  59.732  1.00  0.00            
ATOM    444  N   GLY    31      93.278  65.783  60.255  1.00  0.00            
ATOM    445  H   GLY    31      94.193  65.365  60.160  1.00  0.00            
ATOM    446  CA  GLY    31      92.225  65.008  60.925  1.00  0.00            
ATOM    447  HA1 GLY    31      91.797  65.698  61.652  1.00  0.00            
ATOM    448  HA2 GLY    31      92.709  64.194  61.466  1.00  0.00            
ATOM    449  C   GLY    31      91.088  64.486  60.110  1.00  0.00            
ATOM    450  O   GLY    31      91.314  63.947  59.072  1.00  0.00            
ATOM    451  N   LYS    32      89.872  64.554  60.636  1.00  0.00            
ATOM    452  H   LYS    32      89.759  65.173  61.426  1.00  0.00            
ATOM    453  CA  LYS    32      88.670  63.897  60.128  1.00  0.00            
ATOM    454  HA  LYS    32      88.972  62.850  60.148  1.00  0.00            
ATOM    455  CB  LYS    32      87.567  64.055  61.204  1.00  0.00            
ATOM    456  HB1 LYS    32      86.627  63.652  60.825  1.00  0.00            
ATOM    457  HB2 LYS    32      87.420  65.123  61.370  1.00  0.00            
ATOM    458  CG  LYS    32      87.956  63.326  62.486  1.00  0.00            
ATOM    459  HG1 LYS    32      88.764  63.844  63.002  1.00  0.00            
ATOM    460  HG2 LYS    32      88.311  62.331  62.218  1.00  0.00            
ATOM    461  CD  LYS    32      86.745  63.257  63.487  1.00  0.00            
ATOM    462  HD1 LYS    32      85.945  62.798  62.906  1.00  0.00            
ATOM    463  HD2 LYS    32      86.297  64.196  63.812  1.00  0.00            
ATOM    464  CE  LYS    32      86.940  62.330  64.687  1.00  0.00            
ATOM    465  HE1 LYS    32      87.924  62.544  65.104  1.00  0.00            
ATOM    466  HE2 LYS    32      86.875  61.347  64.221  1.00  0.00            
ATOM    467  NZ  LYS    32      85.935  62.567  65.674  1.00  0.00            
ATOM    468  HZ1 LYS    32      85.764  63.519  65.965  1.00  0.00            
ATOM    469  HZ2 LYS    32      85.068  62.287  65.238  1.00  0.00            
ATOM    470  HZ3 LYS    32      86.018  61.847  66.378  1.00  0.00            
ATOM    471  C   LYS    32      88.280  64.215  58.634  1.00  0.00            
ATOM    472  O   LYS    32      88.578  65.290  58.114  1.00  0.00            
ATOM    473  N   THR    33      87.548  63.333  57.969  1.00  0.00            
ATOM    474  H   THR    33      87.277  62.498  58.469  1.00  0.00            
ATOM    475  CA  THR    33      87.197  63.371  56.530  1.00  0.00            
ATOM    476  HA  THR    33      87.169  64.366  56.086  1.00  0.00            
ATOM    477  CB  THR    33      88.227  62.525  55.736  1.00  0.00            
ATOM    478  HB  THR    33      87.806  62.368  54.744  1.00  0.00            
ATOM    479  CG2 THR    33      89.622  63.104  55.541  1.00  0.00            
ATOM    480 HG21 THR    33      89.603  64.020  54.950  1.00  0.00            
ATOM    481 HG22 THR    33      90.079  63.273  56.516  1.00  0.00            
ATOM    482 HG23 THR    33      90.376  62.425  55.142  1.00  0.00            
ATOM    483  OG1 THR    33      88.522  61.320  56.421  1.00  0.00            
ATOM    484  HG1 THR    33      89.120  60.781  55.898  1.00  0.00            
ATOM    485  C   THR    33      85.789  62.836  56.308  1.00  0.00            
ATOM    486  O   THR    33      85.454  61.900  57.001  1.00  0.00            
ATOM    487  N   LYS    34      84.978  63.253  55.313  1.00  0.00            
ATOM    488  H   LYS    34      85.377  63.914  54.662  1.00  0.00            
ATOM    489  CA  LYS    34      83.671  62.658  55.065  1.00  0.00            
ATOM    490  HA  LYS    34      83.098  62.961  55.941  1.00  0.00            
ATOM    491  CB  LYS    34      82.853  63.183  53.866  1.00  0.00            
ATOM    492  HB1 LYS    34      82.376  62.415  53.258  1.00  0.00            
ATOM    493  HB2 LYS    34      83.457  63.773  53.177  1.00  0.00            
ATOM    494  CG  LYS    34      81.675  63.992  54.444  1.00  0.00            
ATOM    495  HG1 LYS    34      81.254  64.453  53.551  1.00  0.00            
ATOM    496  HG2 LYS    34      81.985  64.832  55.065  1.00  0.00            
ATOM    497  CD  LYS    34      80.662  63.152  55.231  1.00  0.00            
ATOM    498  HD1 LYS    34      81.127  62.769  56.138  1.00  0.00            
ATOM    499  HD2 LYS    34      80.298  62.363  54.573  1.00  0.00            
ATOM    500  CE  LYS    34      79.473  64.017  55.620  1.00  0.00            
ATOM    501  HE1 LYS    34      78.963  64.387  54.731  1.00  0.00            
ATOM    502  HE2 LYS    34      79.886  64.904  56.100  1.00  0.00            
ATOM    503  NZ  LYS    34      78.492  63.373  56.544  1.00  0.00            
ATOM    504  HZ1 LYS    34      78.923  63.065  57.404  1.00  0.00            
ATOM    505  HZ2 LYS    34      77.792  64.077  56.726  1.00  0.00            
ATOM    506  HZ3 LYS    34      78.075  62.582  56.075  1.00  0.00            
ATOM    507  C   LYS    34      83.633  61.090  54.952  1.00  0.00            
ATOM    508  O   LYS    34      82.900  60.410  55.711  1.00  0.00            
ATOM    509  N   GLU    35      84.494  60.488  54.124  1.00  0.00            
ATOM    510  H   GLU    35      84.962  61.075  53.449  1.00  0.00            
ATOM    511  CA  GLU    35      84.800  59.003  53.999  1.00  0.00            
ATOM    512  HA  GLU    35      83.863  58.470  53.838  1.00  0.00            
ATOM    513  CB  GLU    35      85.717  58.905  52.725  1.00  0.00            
ATOM    514  HB1 GLU    35      85.119  59.406  51.964  1.00  0.00            
ATOM    515  HB2 GLU    35      85.732  57.865  52.400  1.00  0.00            
ATOM    516  CG  GLU    35      87.116  59.446  52.895  1.00  0.00            
ATOM    517  HG1 GLU    35      87.693  58.832  53.587  1.00  0.00            
ATOM    518  HG2 GLU    35      87.036  60.486  53.212  1.00  0.00            
ATOM    519  CD  GLU    35      87.902  59.537  51.626  1.00  0.00            
ATOM    520  OE1 GLU    35      88.996  60.236  51.633  1.00  0.00            
ATOM    521  OE2 GLU    35      87.515  59.068  50.554  1.00  0.00            
ATOM    522  C   GLU    35      85.450  58.348  55.236  1.00  0.00            
ATOM    523  O   GLU    35      85.750  57.144  55.139  1.00  0.00            
ATOM    524  N   GLY    36      85.692  59.069  56.313  1.00  0.00            
ATOM    525  H   GLY    36      85.253  59.975  56.388  1.00  0.00            
ATOM    526  CA  GLY    36      86.183  58.528  57.561  1.00  0.00            
ATOM    527  HA1 GLY    36      85.669  57.572  57.667  1.00  0.00            
ATOM    528  HA2 GLY    36      86.009  59.286  58.325  1.00  0.00            
ATOM    529  C   GLY    36      87.678  58.133  57.666  1.00  0.00            
ATOM    530  O   GLY    36      88.246  58.232  58.749  1.00  0.00            
ATOM    531  N   VAL    37      88.269  57.756  56.533  1.00  0.00            
ATOM    532  H   VAL    37      87.665  57.561  55.748  1.00  0.00            
ATOM    533  CA  VAL    37      89.647  57.412  56.426  1.00  0.00            
ATOM    534  HA  VAL    37      89.942  56.729  57.223  1.00  0.00            
ATOM    535  CB  VAL    37      89.878  56.853  54.987  1.00  0.00            
ATOM    536  HB  VAL    37      89.641  57.645  54.276  1.00  0.00            
ATOM    537  CG1 VAL    37      91.360  56.474  54.873  1.00  0.00            
ATOM    538 HG11 VAL    37      91.613  56.081  53.888  1.00  0.00            
ATOM    539 HG12 VAL    37      92.004  57.353  54.902  1.00  0.00            
ATOM    540 HG13 VAL    37      91.584  55.873  55.755  1.00  0.00            
ATOM    541  CG2 VAL    37      89.000  55.625  54.567  1.00  0.00            
ATOM    542 HG21 VAL    37      89.381  55.188  53.644  1.00  0.00            
ATOM    543 HG22 VAL    37      88.784  54.931  55.379  1.00  0.00            
ATOM    544 HG23 VAL    37      88.066  56.057  54.206  1.00  0.00            
ATOM    545  C   VAL    37      90.606  58.584  56.588  1.00  0.00            
ATOM    546  O   VAL    37      90.652  59.574  55.831  1.00  0.00            
ATOM    547  N   LEU    38      91.425  58.504  57.678  1.00  0.00            
ATOM    548  H   LEU    38      91.333  57.699  58.281  1.00  0.00            
ATOM    549  CA  LEU    38      92.500  59.375  58.051  1.00  0.00            
ATOM    550  HA  LEU    38      92.111  60.386  57.931  1.00  0.00            
ATOM    551  CB  LEU    38      92.914  59.081  59.498  1.00  0.00            
ATOM    552  HB1 LEU    38      93.746  59.723  59.789  1.00  0.00            
ATOM    553  HB2 LEU    38      93.178  58.026  59.575  1.00  0.00            
ATOM    554  CG  LEU    38      91.725  59.272  60.475  1.00  0.00            
ATOM    555  HG  LEU    38      90.882  58.610  60.277  1.00  0.00            
ATOM    556  CD1 LEU    38      92.021  59.029  61.932  1.00  0.00            
ATOM    557 HD11 LEU    38      92.457  58.047  62.112  1.00  0.00            
ATOM    558 HD12 LEU    38      92.668  59.763  62.412  1.00  0.00            
ATOM    559 HD13 LEU    38      91.046  59.073  62.417  1.00  0.00            
ATOM    560  CD2 LEU    38      91.042  60.632  60.311  1.00  0.00            
ATOM    561 HD21 LEU    38      91.838  61.365  60.444  1.00  0.00            
ATOM    562 HD22 LEU    38      90.503  60.764  59.373  1.00  0.00            
ATOM    563 HD23 LEU    38      90.333  60.743  61.131  1.00  0.00            
ATOM    564  C   LEU    38      93.650  59.121  57.081  1.00  0.00            
ATOM    565  O   LEU    38      93.924  57.958  56.800  1.00  0.00            
ATOM    566  N   TYR    39      94.234  60.136  56.487  1.00  0.00            
ATOM    567  H   TYR    39      93.838  61.033  56.727  1.00  0.00            
ATOM    568  CA  TYR    39      95.468  60.190  55.660  1.00  0.00            
ATOM    569  HA  TYR    39      95.356  59.426  54.891  1.00  0.00            
ATOM    570  CB  TYR    39      95.549  61.513  54.930  1.00  0.00            
ATOM    571  HB1 TYR    39      95.909  62.323  55.564  1.00  0.00            
ATOM    572  HB2 TYR    39      94.510  61.667  54.637  1.00  0.00            
ATOM    573  CG  TYR    39      96.383  61.485  53.689  1.00  0.00            
ATOM    574  CD1 TYR    39      95.821  61.181  52.377  1.00  0.00            
ATOM    575  HD1 TYR    39      94.756  61.031  52.278  1.00  0.00            
ATOM    576  CE1 TYR    39      96.560  61.312  51.216  1.00  0.00            
ATOM    577  HE1 TYR    39      96.157  61.113  50.234  1.00  0.00            
ATOM    578  CZ  TYR    39      97.935  61.531  51.332  1.00  0.00            
ATOM    579  OH  TYR    39      98.720  61.599  50.219  1.00  0.00            
ATOM    580  HH  TYR    39      99.645  61.793  50.387  1.00  0.00            
ATOM    581  CE2 TYR    39      98.516  61.786  52.594  1.00  0.00            
ATOM    582  HE2 TYR    39      99.549  62.075  52.720  1.00  0.00            
ATOM    583  CD2 TYR    39      97.752  61.726  53.790  1.00  0.00            
ATOM    584  HD2 TYR    39      98.160  61.841  54.784  1.00  0.00            
ATOM    585  C   TYR    39      96.784  59.837  56.330  1.00  0.00            
ATOM    586  O   TYR    39      97.553  59.100  55.751  1.00  0.00            
ATOM    587  N   VAL    40      96.989  60.317  57.558  1.00  0.00            
ATOM    588  H   VAL    40      96.246  60.890  57.931  1.00  0.00            
ATOM    589  CA  VAL    40      98.264  60.192  58.313  1.00  0.00            
ATOM    590  HA  VAL    40      99.039  59.828  57.638  1.00  0.00            
ATOM    591  CB  VAL    40      98.838  61.569  58.822  1.00  0.00            
ATOM    592  HB  VAL    40      98.109  61.943  59.541  1.00  0.00            
ATOM    593  CG1 VAL    40     100.242  61.504  59.398  1.00  0.00            
ATOM    594 HG11 VAL    40     100.588  62.451  59.812  1.00  0.00            
ATOM    595 HG12 VAL    40     100.255  60.787  60.218  1.00  0.00            
ATOM    596 HG13 VAL    40     100.933  61.276  58.587  1.00  0.00            
ATOM    597  CG2 VAL    40      98.854  62.637  57.706  1.00  0.00            
ATOM    598 HG21 VAL    40      99.535  62.461  56.873  1.00  0.00            
ATOM    599 HG22 VAL    40      97.846  62.832  57.339  1.00  0.00            
ATOM    600 HG23 VAL    40      99.133  63.605  58.121  1.00  0.00            
ATOM    601  C   VAL    40      98.065  59.277  59.571  1.00  0.00            
ATOM    602  O   VAL    40      97.061  59.305  60.339  1.00  0.00            
ATOM    603  N   GLY    41      98.982  58.326  59.754  1.00  0.00            
ATOM    604  H   GLY    41      99.613  58.221  58.973  1.00  0.00            
ATOM    605  CA  GLY    41      99.182  57.676  61.016  1.00  0.00            
ATOM    606  HA1 GLY    41      99.361  56.601  60.979  1.00  0.00            
ATOM    607  HA2 GLY    41      98.274  57.724  61.617  1.00  0.00            
ATOM    608  C   GLY    41     100.375  58.305  61.707  1.00  0.00            
ATOM    609  O   GLY    41     101.299  58.802  61.128  1.00  0.00            
ATOM    610  N   SER    42     100.341  58.288  63.068  1.00  0.00            
ATOM    611  H   SER    42      99.581  57.873  63.588  1.00  0.00            
ATOM    612  CA  SER    42     101.460  58.676  63.984  1.00  0.00            
ATOM    613  HA  SER    42     102.310  59.032  63.401  1.00  0.00            
ATOM    614  CB  SER    42     100.972  59.840  64.810  1.00  0.00            
ATOM    615  HB1 SER    42     100.217  59.577  65.552  1.00  0.00            
ATOM    616  HB2 SER    42     100.506  60.563  64.141  1.00  0.00            
ATOM    617  OG  SER    42     102.095  60.453  65.449  1.00  0.00            
ATOM    618  HG  SER    42     102.453  59.897  66.144  1.00  0.00            
ATOM    619  C   SER    42     101.961  57.589  64.870  1.00  0.00            
ATOM    620  O   SER    42     101.124  57.011  65.549  1.00  0.00            
ATOM    621  N   LYS    43     103.250  57.157  64.860  1.00  0.00            
ATOM    622  H   LYS    43     103.970  57.533  64.259  1.00  0.00            
ATOM    623  CA  LYS    43     103.653  55.975  65.569  1.00  0.00            
ATOM    624  HA  LYS    43     102.906  55.789  66.340  1.00  0.00            
ATOM    625  CB  LYS    43     103.668  54.799  64.590  1.00  0.00            
ATOM    626  HB1 LYS    43     102.817  54.868  63.912  1.00  0.00            
ATOM    627  HB2 LYS    43     103.601  53.881  65.173  1.00  0.00            
ATOM    628  CG  LYS    43     104.931  54.745  63.716  1.00  0.00            
ATOM    629  HG1 LYS    43     105.851  54.523  64.256  1.00  0.00            
ATOM    630  HG2 LYS    43     105.092  55.647  63.126  1.00  0.00            
ATOM    631  CD  LYS    43     104.617  53.445  62.825  1.00  0.00            
ATOM    632  HD1 LYS    43     103.869  53.710  62.077  1.00  0.00            
ATOM    633  HD2 LYS    43     104.178  52.640  63.412  1.00  0.00            
ATOM    634  CE  LYS    43     105.902  52.712  62.349  1.00  0.00            
ATOM    635  HE1 LYS    43     106.547  53.413  61.820  1.00  0.00            
ATOM    636  HE2 LYS    43     105.629  51.983  61.586  1.00  0.00            
ATOM    637  NZ  LYS    43     106.579  51.954  63.453  1.00  0.00            
ATOM    638  HZ1 LYS    43     107.330  51.373  63.110  1.00  0.00            
ATOM    639  HZ2 LYS    43     106.938  52.570  64.169  1.00  0.00            
ATOM    640  HZ3 LYS    43     105.927  51.348  63.931  1.00  0.00            
ATOM    641  C   LYS    43     105.083  56.194  66.292  1.00  0.00            
ATOM    642  O   LYS    43     105.855  57.110  66.016  1.00  0.00            
ATOM    643  N   THR    44     105.482  55.206  67.122  1.00  0.00            
ATOM    644  H   THR    44     104.925  54.404  67.381  1.00  0.00            
ATOM    645  CA  THR    44     106.905  55.165  67.636  1.00  0.00            
ATOM    646  HA  THR    44     107.265  56.190  67.552  1.00  0.00            
ATOM    647  CB  THR    44     107.028  54.924  69.198  1.00  0.00            
ATOM    648  HB  THR    44     106.752  53.876  69.310  1.00  0.00            
ATOM    649  CG2 THR    44     108.392  55.187  69.763  1.00  0.00            
ATOM    650 HG21 THR    44     109.127  54.686  69.133  1.00  0.00            
ATOM    651 HG22 THR    44     108.586  56.258  69.713  1.00  0.00            
ATOM    652 HG23 THR    44     108.503  54.781  70.769  1.00  0.00            
ATOM    653  OG1 THR    44     106.177  55.871  69.781  1.00  0.00            
ATOM    654  HG1 THR    44     106.509  56.691  69.408  1.00  0.00            
ATOM    655  C   THR    44     107.839  54.311  66.816  1.00  0.00            
ATOM    656  O   THR    44     107.478  53.160  66.464  1.00  0.00            
ATOM    657  N   LYS    45     108.955  54.853  66.297  1.00  0.00            
ATOM    658  H   LYS    45     109.112  55.838  66.457  1.00  0.00            
ATOM    659  CA  LYS    45     109.955  54.091  65.505  1.00  0.00            
ATOM    660  HA  LYS    45     109.447  53.384  64.849  1.00  0.00            
ATOM    661  CB  LYS    45     110.744  55.014  64.592  1.00  0.00            
ATOM    662  HB1 LYS    45     110.073  55.731  64.119  1.00  0.00            
ATOM    663  HB2 LYS    45     111.254  54.429  63.827  1.00  0.00            
ATOM    664  CG  LYS    45     111.841  55.824  65.348  1.00  0.00            
ATOM    665  HG1 LYS    45     112.615  55.105  65.617  1.00  0.00            
ATOM    666  HG2 LYS    45     111.502  56.322  66.256  1.00  0.00            
ATOM    667  CD  LYS    45     112.344  56.866  64.393  1.00  0.00            
ATOM    668  HD1 LYS    45     111.472  57.502  64.241  1.00  0.00            
ATOM    669  HD2 LYS    45     112.646  56.335  63.490  1.00  0.00            
ATOM    670  CE  LYS    45     113.477  57.636  65.109  1.00  0.00            
ATOM    671  HE1 LYS    45     114.107  56.787  65.375  1.00  0.00            
ATOM    672  HE2 LYS    45     113.060  58.198  65.944  1.00  0.00            
ATOM    673  NZ  LYS    45     114.228  58.651  64.283  1.00  0.00            
ATOM    674  HZ1 LYS    45     114.899  59.094  64.894  1.00  0.00            
ATOM    675  HZ2 LYS    45     114.675  58.202  63.497  1.00  0.00            
ATOM    676  HZ3 LYS    45     113.664  59.385  63.880  1.00  0.00            
ATOM    677  C   LYS    45     110.796  53.230  66.446  1.00  0.00            
ATOM    678  O   LYS    45     111.005  53.514  67.679  1.00  0.00            
ATOM    679  N   GLU    46     111.338  52.157  65.844  1.00  0.00            
ATOM    680  H   GLU    46     111.055  51.897  64.910  1.00  0.00            
ATOM    681  CA  GLU    46     112.303  51.271  66.474  1.00  0.00            
ATOM    682  HA  GLU    46     111.840  51.032  67.432  1.00  0.00            
ATOM    683  CB  GLU    46     112.393  49.937  65.638  1.00  0.00            
ATOM    684  HB1 GLU    46     111.336  49.729  65.470  1.00  0.00            
ATOM    685  HB2 GLU    46     112.807  49.168  66.289  1.00  0.00            
ATOM    686  CG  GLU    46     113.091  49.971  64.256  1.00  0.00            
ATOM    687  HG1 GLU    46     113.026  48.938  63.912  1.00  0.00            
ATOM    688  HG2 GLU    46     114.151  50.223  64.264  1.00  0.00            
ATOM    689  CD  GLU    46     112.481  50.908  63.236  1.00  0.00            
ATOM    690  OE1 GLU    46     113.253  51.440  62.369  1.00  0.00            
ATOM    691  OE2 GLU    46     111.267  51.135  63.316  1.00  0.00            
ATOM    692  C   GLU    46     113.675  51.980  66.761  1.00  0.00            
ATOM    693  O   GLU    46     113.947  53.016  66.149  1.00  0.00            
ATOM    694  N   GLY    47     114.610  51.284  67.497  1.00  0.00            
ATOM    695  H   GLY    47     114.352  50.446  67.999  1.00  0.00            
ATOM    696  CA  GLY    47     115.993  51.688  67.773  1.00  0.00            
ATOM    697  HA1 GLY    47     116.230  52.475  67.058  1.00  0.00            
ATOM    698  HA2 GLY    47     116.664  50.845  67.606  1.00  0.00            
ATOM    699  C   GLY    47     116.244  52.327  69.083  1.00  0.00            
ATOM    700  O   GLY    47     117.173  53.106  69.175  1.00  0.00            
ATOM    701  N   VAL    48     115.364  52.115  70.082  1.00  0.00            
ATOM    702  H   VAL    48     114.528  51.603  69.842  1.00  0.00            
ATOM    703  CA  VAL    48     115.391  52.695  71.507  1.00  0.00            
ATOM    704  HA  VAL    48     114.478  52.335  71.981  1.00  0.00            
ATOM    705  CB  VAL    48     116.526  52.123  72.487  1.00  0.00            
ATOM    706  HB  VAL    48     116.069  52.006  73.470  1.00  0.00            
ATOM    707  CG1 VAL    48     117.194  50.750  72.153  1.00  0.00            
ATOM    708 HG11 VAL    48     117.595  50.288  73.056  1.00  0.00            
ATOM    709 HG12 VAL    48     116.625  50.030  71.565  1.00  0.00            
ATOM    710 HG13 VAL    48     118.010  51.024  71.485  1.00  0.00            
ATOM    711  CG2 VAL    48     117.725  53.098  72.548  1.00  0.00            
ATOM    712 HG21 VAL    48     118.106  53.161  71.529  1.00  0.00            
ATOM    713 HG22 VAL    48     117.499  54.068  72.991  1.00  0.00            
ATOM    714 HG23 VAL    48     118.532  52.663  73.137  1.00  0.00            
ATOM    715  C   VAL    48     115.210  54.262  71.569  1.00  0.00            
ATOM    716  O   VAL    48     114.685  54.781  72.515  1.00  0.00            
ATOM    717  N   VAL    49     115.760  55.024  70.626  1.00  0.00            
ATOM    718  H   VAL    49     116.220  54.483  69.908  1.00  0.00            
ATOM    719  CA  VAL    49     115.938  56.471  70.556  1.00  0.00            
ATOM    720  HA  VAL    49     116.564  56.744  71.406  1.00  0.00            
ATOM    721  CB  VAL    49     116.728  57.029  69.250  1.00  0.00            
ATOM    722  HB  VAL    49     116.674  58.109  69.108  1.00  0.00            
ATOM    723  CG1 VAL    49     118.134  56.684  69.530  1.00  0.00            
ATOM    724 HG11 VAL    49     118.417  55.632  69.552  1.00  0.00            
ATOM    725 HG12 VAL    49     118.738  57.095  68.721  1.00  0.00            
ATOM    726 HG13 VAL    49     118.503  57.206  70.413  1.00  0.00            
ATOM    727  CG2 VAL    49     116.266  56.352  67.898  1.00  0.00            
ATOM    728 HG21 VAL    49     115.267  56.678  67.611  1.00  0.00            
ATOM    729 HG22 VAL    49     116.922  56.473  67.036  1.00  0.00            
ATOM    730 HG23 VAL    49     116.168  55.277  68.045  1.00  0.00            
ATOM    731  C   VAL    49     114.672  57.456  70.687  1.00  0.00            
ATOM    732  O   VAL    49     114.780  58.449  71.379  1.00  0.00            
ATOM    733  N   HIE    50     113.566  57.142  69.957  1.00  0.00            
ATOM    734  H   HIE    50     113.593  56.296  69.407  1.00  0.00            
ATOM    735  CA  HIE    50     112.234  57.768  70.302  1.00  0.00            
ATOM    736  HA  HIE    50     112.519  58.672  70.840  1.00  0.00            
ATOM    737  CB  HIE    50     111.353  58.230  69.090  1.00  0.00            
ATOM    738  HB1 HIE    50     110.486  58.750  69.496  1.00  0.00            
ATOM    739  HB2 HIE    50     110.823  57.403  68.617  1.00  0.00            
ATOM    740  CG  HIE    50     111.855  59.120  67.993  1.00  0.00            
ATOM    741  ND1 HIE    50     111.094  59.517  66.895  1.00  0.00            
ATOM    742  CE1 HIE    50     111.830  60.472  66.277  1.00  0.00            
ATOM    743  HE1 HIE    50     111.590  61.043  65.392  1.00  0.00            
ATOM    744  NE2 HIE    50     112.994  60.656  66.962  1.00  0.00            
ATOM    745  HE2 HIE    50     113.709  61.342  66.769  1.00  0.00            
ATOM    746  CD2 HIE    50     113.080  59.716  67.923  1.00  0.00            
ATOM    747  HD2 HIE    50     113.921  59.640  68.597  1.00  0.00            
ATOM    748  C   HIE    50     111.399  57.006  71.397  1.00  0.00            
ATOM    749  O   HIE    50     110.432  57.633  71.765  1.00  0.00            
ATOM    750  N   GLY    51     111.793  55.797  71.708  1.00  0.00            
ATOM    751  H   GLY    51     112.569  55.310  71.283  1.00  0.00            
ATOM    752  CA  GLY    51     111.240  55.096  72.852  1.00  0.00            
ATOM    753  HA1 GLY    51     110.311  55.562  73.182  1.00  0.00            
ATOM    754  HA2 GLY    51     111.970  55.104  73.661  1.00  0.00            
ATOM    755  C   GLY    51     110.974  53.616  72.497  1.00  0.00            
ATOM    756  O   GLY    51     111.846  52.947  71.979  1.00  0.00            
ATOM    757  N   VAL    52     109.819  53.129  72.909  1.00  0.00            
ATOM    758  H   VAL    52     109.311  53.687  73.580  1.00  0.00            
ATOM    759  CA  VAL    52     109.332  51.842  72.428  1.00  0.00            
ATOM    760  HA  VAL    52     110.186  51.271  72.063  1.00  0.00            
ATOM    761  CB  VAL    52     108.777  50.958  73.559  1.00  0.00            
ATOM    762  HB  VAL    52     107.707  51.143  73.651  1.00  0.00            
ATOM    763  CG1 VAL    52     109.089  49.567  73.151  1.00  0.00            
ATOM    764 HG11 VAL    52     110.161  49.439  72.996  1.00  0.00            
ATOM    765 HG12 VAL    52     108.729  48.851  73.889  1.00  0.00            
ATOM    766 HG13 VAL    52     108.449  49.447  72.277  1.00  0.00            
ATOM    767  CG2 VAL    52     109.452  51.187  75.003  1.00  0.00            
ATOM    768 HG21 VAL    52     109.237  52.206  75.325  1.00  0.00            
ATOM    769 HG22 VAL    52     108.993  50.550  75.759  1.00  0.00            
ATOM    770 HG23 VAL    52     110.492  50.877  74.903  1.00  0.00            
ATOM    771  C   VAL    52     108.394  51.954  71.175  1.00  0.00            
ATOM    772  O   VAL    52     107.306  52.516  71.230  1.00  0.00            
ATOM    773  N   ALA    53     108.941  51.363  70.129  1.00  0.00            
ATOM    774  H   ALA    53     109.764  50.825  70.363  1.00  0.00            
ATOM    775  CA  ALA    53     108.359  51.230  68.783  1.00  0.00            
ATOM    776  HA  ALA    53     108.145  52.233  68.414  1.00  0.00            
ATOM    777  CB  ALA    53     109.292  50.493  67.855  1.00  0.00            
ATOM    778  HB1 ALA    53     108.978  50.638  66.821  1.00  0.00            
ATOM    779  HB2 ALA    53     110.336  50.706  68.086  1.00  0.00            
ATOM    780  HB3 ALA    53     109.232  49.410  67.968  1.00  0.00            
ATOM    781  C   ALA    53     106.972  50.523  68.744  1.00  0.00            
ATOM    782  O   ALA    53     106.701  49.537  69.401  1.00  0.00            
ATOM    783  N   THR    54     105.994  51.154  68.100  1.00  0.00            
ATOM    784  H   THR    54     106.216  52.118  67.897  1.00  0.00            
ATOM    785  CA  THR    54     104.606  50.743  67.867  1.00  0.00            
ATOM    786  HA  THR    54     104.534  49.786  68.383  1.00  0.00            
ATOM    787  CB  THR    54     103.672  51.820  68.457  1.00  0.00            
ATOM    788  HB  THR    54     102.667  51.410  68.357  1.00  0.00            
ATOM    789  CG2 THR    54     103.778  52.045  69.937  1.00  0.00            
ATOM    790 HG21 THR    54     104.621  52.707  70.135  1.00  0.00            
ATOM    791 HG22 THR    54     102.836  52.476  70.276  1.00  0.00            
ATOM    792 HG23 THR    54     103.949  51.057  70.363  1.00  0.00            
ATOM    793  OG1 THR    54     103.685  53.103  67.845  1.00  0.00            
ATOM    794  HG1 THR    54     102.794  53.384  68.067  1.00  0.00            
ATOM    795  C   THR    54     104.185  50.379  66.440  1.00  0.00            
ATOM    796  O   THR    54     104.770  50.708  65.446  1.00  0.00            
ATOM    797  N   VAL    55     103.256  49.438  66.350  1.00  0.00            
ATOM    798  H   VAL    55     102.778  49.129  67.185  1.00  0.00            
ATOM    799  CA  VAL    55     102.834  49.066  65.010  1.00  0.00            
ATOM    800  HA  VAL    55     103.522  49.381  64.226  1.00  0.00            
ATOM    801  CB  VAL    55     102.838  47.556  64.899  1.00  0.00            
ATOM    802  HB  VAL    55     102.538  47.247  63.898  1.00  0.00            
ATOM    803  CG1 VAL    55     104.155  46.818  64.856  1.00  0.00            
ATOM    804 HG11 VAL    55     104.675  46.602  65.789  1.00  0.00            
ATOM    805 HG12 VAL    55     104.069  45.821  64.423  1.00  0.00            
ATOM    806 HG13 VAL    55     104.738  47.419  64.159  1.00  0.00            
ATOM    807  CG2 VAL    55     101.896  46.836  65.889  1.00  0.00            
ATOM    808 HG21 VAL    55     100.981  47.421  65.980  1.00  0.00            
ATOM    809 HG22 VAL    55     101.686  45.806  65.601  1.00  0.00            
ATOM    810 HG23 VAL    55     102.359  46.714  66.868  1.00  0.00            
ATOM    811  C   VAL    55     101.563  49.877  64.640  1.00  0.00            
ATOM    812  O   VAL    55     100.734  50.260  65.446  1.00  0.00            
ATOM    813  N   ALA    56     101.406  50.252  63.372  1.00  0.00            
ATOM    814  H   ALA    56     102.036  49.975  62.632  1.00  0.00            
ATOM    815  CA  ALA    56     100.283  51.082  62.918  1.00  0.00            
ATOM    816  HA  ALA    56      99.661  51.142  63.811  1.00  0.00            
ATOM    817  CB  ALA    56     100.701  52.532  62.554  1.00  0.00            
ATOM    818  HB1 ALA    56     101.254  52.912  63.413  1.00  0.00            
ATOM    819  HB2 ALA    56     101.384  52.607  61.708  1.00  0.00            
ATOM    820  HB3 ALA    56      99.789  53.092  62.350  1.00  0.00            
ATOM    821  C   ALA    56      99.536  50.339  61.806  1.00  0.00            
ATOM    822  O   ALA    56     100.069  49.444  61.076  1.00  0.00            
ATOM    823  N   GLU    57      98.321  50.780  61.597  1.00  0.00            
ATOM    824  H   GLU    57      98.029  51.529  62.209  1.00  0.00            
ATOM    825  CA  GLU    57      97.565  50.538  60.289  1.00  0.00            
ATOM    826  HA  GLU    57      97.410  49.487  60.044  1.00  0.00            
ATOM    827  CB  GLU    57      96.194  51.194  60.513  1.00  0.00            
ATOM    828  HB1 GLU    57      95.668  51.116  59.562  1.00  0.00            
ATOM    829  HB2 GLU    57      96.255  52.242  60.807  1.00  0.00            
ATOM    830  CG  GLU    57      95.355  50.425  61.640  1.00  0.00            
ATOM    831  HG1 GLU    57      94.430  51.003  61.646  1.00  0.00            
ATOM    832  HG2 GLU    57      95.754  50.680  62.621  1.00  0.00            
ATOM    833  CD  GLU    57      94.977  48.965  61.302  1.00  0.00            
ATOM    834  OE1 GLU    57      95.163  48.512  60.167  1.00  0.00            
ATOM    835  OE2 GLU    57      94.504  48.240  62.245  1.00  0.00            
ATOM    836  C   GLU    57      98.262  51.134  59.050  1.00  0.00            
ATOM    837  O   GLU    57      99.015  52.084  59.239  1.00  0.00            
ATOM    838  N   LYS    58      98.039  50.549  57.847  1.00  0.00            
ATOM    839  H   LYS    58      97.427  49.750  57.757  1.00  0.00            
ATOM    840  CA  LYS    58      98.405  51.079  56.495  1.00  0.00            
ATOM    841  HA  LYS    58      99.438  51.424  56.457  1.00  0.00            
ATOM    842  CB  LYS    58      98.298  49.973  55.415  1.00  0.00            
ATOM    843  HB1 LYS    58      97.255  49.663  55.477  1.00  0.00            
ATOM    844  HB2 LYS    58      98.975  49.158  55.670  1.00  0.00            
ATOM    845  CG  LYS    58      98.567  50.312  53.967  1.00  0.00            
ATOM    846  HG1 LYS    58      99.408  51.001  53.886  1.00  0.00            
ATOM    847  HG2 LYS    58      97.710  50.888  53.617  1.00  0.00            
ATOM    848  CD  LYS    58      98.787  49.084  53.056  1.00  0.00            
ATOM    849  HD1 LYS    58      98.163  48.208  53.232  1.00  0.00            
ATOM    850  HD2 LYS    58      99.806  48.754  53.256  1.00  0.00            
ATOM    851  CE  LYS    58      98.725  49.474  51.608  1.00  0.00            
ATOM    852  HE1 LYS    58      99.423  48.819  51.087  1.00  0.00            
ATOM    853  HE2 LYS    58      99.116  50.483  51.478  1.00  0.00            
ATOM    854  NZ  LYS    58      97.367  49.351  51.014  1.00  0.00            
ATOM    855  HZ1 LYS    58      97.423  49.496  50.016  1.00  0.00            
ATOM    856  HZ2 LYS    58      97.006  48.416  51.139  1.00  0.00            
ATOM    857  HZ3 LYS    58      96.734  49.967  51.504  1.00  0.00            
ATOM    858  C   LYS    58      97.692  52.427  56.145  1.00  0.00            
ATOM    859  O   LYS    58      96.431  52.475  56.092  1.00  0.00            
ATOM    860  N   THR    59      98.454  53.515  56.071  1.00  0.00            
ATOM    861  H   THR    59      99.456  53.461  56.180  1.00  0.00            
ATOM    862  CA  THR    59      97.906  54.847  55.824  1.00  0.00            
ATOM    863  HA  THR    59      96.875  54.717  55.492  1.00  0.00            
ATOM    864  CB  THR    59      97.751  55.688  57.159  1.00  0.00            
ATOM    865  HB  THR    59      97.302  56.643  56.886  1.00  0.00            
ATOM    866  CG2 THR    59      96.839  55.046  58.204  1.00  0.00            
ATOM    867 HG21 THR    59      96.557  55.715  59.017  1.00  0.00            
ATOM    868 HG22 THR    59      96.022  54.640  57.608  1.00  0.00            
ATOM    869 HG23 THR    59      97.337  54.208  58.693  1.00  0.00            
ATOM    870  OG1 THR    59      99.034  55.932  57.682  1.00  0.00            
ATOM    871  HG1 THR    59      99.270  56.805  57.361  1.00  0.00            
ATOM    872  C   THR    59      98.730  55.609  54.793  1.00  0.00            
ATOM    873  O   THR    59      99.952  55.469  54.709  1.00  0.00            
ATOM    874  N   LYS    60      98.040  56.436  53.992  1.00  0.00            
ATOM    875  H   LYS    60      97.075  56.616  54.231  1.00  0.00            
ATOM    876  CA  LYS    60      98.700  57.285  52.964  1.00  0.00            
ATOM    877  HA  LYS    60      99.078  56.554  52.250  1.00  0.00            
ATOM    878  CB  LYS    60      97.769  58.137  52.145  1.00  0.00            
ATOM    879  HB1 LYS    60      98.394  58.938  51.750  1.00  0.00            
ATOM    880  HB2 LYS    60      97.008  58.583  52.785  1.00  0.00            
ATOM    881  CG  LYS    60      97.038  57.510  50.936  1.00  0.00            
ATOM    882  HG1 LYS    60      96.448  58.304  50.477  1.00  0.00            
ATOM    883  HG2 LYS    60      96.352  56.722  51.247  1.00  0.00            
ATOM    884  CD  LYS    60      98.016  57.066  49.788  1.00  0.00            
ATOM    885  HD1 LYS    60      97.319  56.620  49.079  1.00  0.00            
ATOM    886  HD2 LYS    60      98.698  56.325  50.205  1.00  0.00            
ATOM    887  CE  LYS    60      98.875  58.117  49.164  1.00  0.00            
ATOM    888  HE1 LYS    60      99.682  58.472  49.804  1.00  0.00            
ATOM    889  HE2 LYS    60      98.317  59.014  48.897  1.00  0.00            
ATOM    890  NZ  LYS    60      99.485  57.592  47.969  1.00  0.00            
ATOM    891  HZ1 LYS    60      99.841  58.325  47.372  1.00  0.00            
ATOM    892  HZ2 LYS    60     100.339  57.102  48.193  1.00  0.00            
ATOM    893  HZ3 LYS    60      98.858  57.005  47.437  1.00  0.00            
ATOM    894  C   LYS    60      99.956  58.051  53.366  1.00  0.00            
ATOM    895  O   LYS    60     100.854  58.146  52.511  1.00  0.00            
ATOM    896  N   GLU    61     100.069  58.492  54.586  1.00  0.00            
ATOM    897  H   GLU    61      99.241  58.337  55.144  1.00  0.00            
ATOM    898  CA  GLU    61     101.249  59.098  55.193  1.00  0.00            
ATOM    899  HA  GLU    61     102.147  58.778  54.664  1.00  0.00            
ATOM    900  CB  GLU    61     101.111  60.586  55.069  1.00  0.00            
ATOM    901  HB1 GLU    61     101.751  61.213  55.690  1.00  0.00            
ATOM    902  HB2 GLU    61     100.098  60.985  55.124  1.00  0.00            
ATOM    903  CG  GLU    61     101.737  61.020  53.721  1.00  0.00            
ATOM    904  HG1 GLU    61     101.746  62.108  53.674  1.00  0.00            
ATOM    905  HG2 GLU    61     101.117  60.722  52.875  1.00  0.00            
ATOM    906  CD  GLU    61     103.264  60.653  53.546  1.00  0.00            
ATOM    907  OE1 GLU    61     103.884  60.009  54.480  1.00  0.00            
ATOM    908  OE2 GLU    61     103.864  61.069  52.528  1.00  0.00            
ATOM    909  C   GLU    61     101.508  58.723  56.666  1.00  0.00            
ATOM    910  O   GLU    61     100.599  58.322  57.407  1.00  0.00            
ATOM    911  N   GLN    62     102.697  59.031  57.145  1.00  0.00            
ATOM    912  H   GLN    62     103.392  59.487  56.572  1.00  0.00            
ATOM    913  CA  GLN    62     103.123  58.636  58.457  1.00  0.00            
ATOM    914  HA  GLN    62     102.200  58.499  59.020  1.00  0.00            
ATOM    915  CB  GLN    62     103.809  57.247  58.392  1.00  0.00            
ATOM    916  HB1 GLN    62     104.747  57.341  57.845  1.00  0.00            
ATOM    917  HB2 GLN    62     103.176  56.489  57.931  1.00  0.00            
ATOM    918  CG  GLN    62     103.978  56.649  59.836  1.00  0.00            
ATOM    919  HG1 GLN    62     102.964  56.711  60.231  1.00  0.00            
ATOM    920  HG2 GLN    62     104.621  57.299  60.429  1.00  0.00            
ATOM    921  CD  GLN    62     104.427  55.223  59.864  1.00  0.00            
ATOM    922  OE1 GLN    62     105.601  54.920  60.152  1.00  0.00            
ATOM    923  NE2 GLN    62     103.565  54.242  59.717  1.00  0.00            
ATOM    924 HE21 GLN    62     102.601  54.480  59.531  1.00  0.00            
ATOM    925 HE22 GLN    62     103.914  53.295  59.662  1.00  0.00            
ATOM    926  C   GLN    62     104.018  59.697  59.021  1.00  0.00            
ATOM    927  O   GLN    62     104.885  60.361  58.383  1.00  0.00            
ATOM    928  N   VAL    63     103.790  59.967  60.354  1.00  0.00            
ATOM    929  H   VAL    63     103.128  59.367  60.825  1.00  0.00            
ATOM    930  CA  VAL    63     104.595  60.830  61.174  1.00  0.00            
ATOM    931  HA  VAL    63     105.532  61.047  60.660  1.00  0.00            
ATOM    932  CB  VAL    63     103.912  62.264  61.383  1.00  0.00            
ATOM    933  HB  VAL    63     104.614  62.946  61.862  1.00  0.00            
ATOM    934  CG1 VAL    63     103.574  62.994  60.091  1.00  0.00            
ATOM    935 HG11 VAL    63     104.296  63.046  59.276  1.00  0.00            
ATOM    936 HG12 VAL    63     102.643  62.585  59.699  1.00  0.00            
ATOM    937 HG13 VAL    63     103.401  64.030  60.381  1.00  0.00            
ATOM    938  CG2 VAL    63     102.706  62.163  62.337  1.00  0.00            
ATOM    939 HG21 VAL    63     102.242  63.149  62.333  1.00  0.00            
ATOM    940 HG22 VAL    63     101.990  61.474  61.889  1.00  0.00            
ATOM    941 HG23 VAL    63     102.909  61.937  63.384  1.00  0.00            
ATOM    942  C   VAL    63     104.950  60.025  62.443  1.00  0.00            
ATOM    943  O   VAL    63     104.292  58.983  62.705  1.00  0.00            
ATOM    944  N   THR    64     105.877  60.513  63.259  1.00  0.00            
ATOM    945  H   THR    64     106.317  61.385  63.000  1.00  0.00            
ATOM    946  CA  THR    64     106.315  59.955  64.481  1.00  0.00            
ATOM    947  HA  THR    64     105.879  58.959  64.551  1.00  0.00            
ATOM    948  CB  THR    64     107.938  59.781  64.428  1.00  0.00            
ATOM    949  HB  THR    64     108.332  59.587  65.426  1.00  0.00            
ATOM    950  CG2 THR    64     108.273  58.621  63.477  1.00  0.00            
ATOM    951 HG21 THR    64     108.113  57.651  63.948  1.00  0.00            
ATOM    952 HG22 THR    64     107.764  58.783  62.526  1.00  0.00            
ATOM    953 HG23 THR    64     109.313  58.782  63.194  1.00  0.00            
ATOM    954  OG1 THR    64     108.552  60.981  63.846  1.00  0.00            
ATOM    955  HG1 THR    64     108.674  61.629  64.544  1.00  0.00            
ATOM    956  C   THR    64     105.903  60.652  65.760  1.00  0.00            
ATOM    957  O   THR    64     105.585  61.879  65.838  1.00  0.00            
ATOM    958  N   ASN    65     105.937  59.926  66.861  1.00  0.00            
ATOM    959  H   ASN    65     106.051  58.923  66.877  1.00  0.00            
ATOM    960  CA  ASN    65     105.868  60.563  68.220  1.00  0.00            
ATOM    961  HA  ASN    65     106.324  61.553  68.192  1.00  0.00            
ATOM    962  CB  ASN    65     104.388  60.701  68.704  1.00  0.00            
ATOM    963  HB1 ASN    65     103.819  61.390  68.081  1.00  0.00            
ATOM    964  HB2 ASN    65     104.247  61.133  69.695  1.00  0.00            
ATOM    965  CG  ASN    65     103.642  59.432  68.684  1.00  0.00            
ATOM    966  OD1 ASN    65     102.944  59.088  67.720  1.00  0.00            
ATOM    967  ND2 ASN    65     103.868  58.590  69.654  1.00  0.00            
ATOM    968 HD21 ASN    65     104.548  58.748  70.384  1.00  0.00            
ATOM    969 HD22 ASN    65     103.420  57.693  69.528  1.00  0.00            
ATOM    970  C   ASN    65     106.750  59.762  69.160  1.00  0.00            
ATOM    971  O   ASN    65     107.183  58.658  68.949  1.00  0.00            
ATOM    972  N   VAL    66     106.976  60.446  70.336  1.00  0.00            
ATOM    973  H   VAL    66     106.749  61.424  70.443  1.00  0.00            
ATOM    974  CA  VAL    66     107.553  59.784  71.491  1.00  0.00            
ATOM    975  HA  VAL    66     108.567  59.443  71.281  1.00  0.00            
ATOM    976  CB  VAL    66     107.720  60.680  72.728  1.00  0.00            
ATOM    977  HB  VAL    66     107.766  60.044  73.612  1.00  0.00            
ATOM    978  CG1 VAL    66     108.878  61.558  72.445  1.00  0.00            
ATOM    979 HG11 VAL    66     108.685  62.196  71.582  1.00  0.00            
ATOM    980 HG12 VAL    66     108.993  62.226  73.299  1.00  0.00            
ATOM    981 HG13 VAL    66     109.755  60.939  72.254  1.00  0.00            
ATOM    982  CG2 VAL    66     106.493  61.573  72.975  1.00  0.00            
ATOM    983 HG21 VAL    66     106.289  62.361  72.249  1.00  0.00            
ATOM    984 HG22 VAL    66     105.565  61.002  73.013  1.00  0.00            
ATOM    985 HG23 VAL    66     106.726  62.023  73.940  1.00  0.00            
ATOM    986  C   VAL    66     106.680  58.561  71.849  1.00  0.00            
ATOM    987  O   VAL    66     105.466  58.570  71.889  1.00  0.00            
ATOM    988  N   GLY    67     107.430  57.541  72.208  1.00  0.00            
ATOM    989  H   GLY    67     108.434  57.602  72.118  1.00  0.00            
ATOM    990  CA  GLY    67     106.890  56.263  72.677  1.00  0.00            
ATOM    991  HA1 GLY    67     107.296  55.592  71.920  1.00  0.00            
ATOM    992  HA2 GLY    67     105.819  56.465  72.700  1.00  0.00            
ATOM    993  C   GLY    67     107.303  55.788  74.023  1.00  0.00            
ATOM    994  O   GLY    67     108.427  55.451  74.238  1.00  0.00            
ATOM    995  N   GLY    68     106.313  55.772  74.892  1.00  0.00            
ATOM    996  H   GLY    68     105.365  55.907  74.570  1.00  0.00            
ATOM    997  CA  GLY    68     106.257  55.323  76.211  1.00  0.00            
ATOM    998  HA1 GLY    68     105.546  55.924  76.778  1.00  0.00            
ATOM    999  HA2 GLY    68     107.168  55.686  76.687  1.00  0.00            
ATOM   1000  C   GLY    68     106.078  53.860  76.556  1.00  0.00            
ATOM   1001  O   GLY    68     105.810  53.121  75.644  1.00  0.00            
ATOM   1002  N   ALA    69     106.138  53.544  77.838  1.00  0.00            
ATOM   1003  H   ALA    69     106.431  54.295  78.447  1.00  0.00            
ATOM   1004  CA  ALA    69     105.897  52.282  78.399  1.00  0.00            
ATOM   1005  HA  ALA    69     106.660  51.565  78.097  1.00  0.00            
ATOM   1006  CB  ALA    69     106.093  52.452  79.930  1.00  0.00            
ATOM   1007  HB1 ALA    69     107.152  52.634  80.110  1.00  0.00            
ATOM   1008  HB2 ALA    69     105.498  53.248  80.378  1.00  0.00            
ATOM   1009  HB3 ALA    69     105.862  51.462  80.322  1.00  0.00            
ATOM   1010  C   ALA    69     104.534  51.790  77.967  1.00  0.00            
ATOM   1011  O   ALA    69     104.353  50.587  77.872  1.00  0.00            
ATOM   1012  N   VAL    70     103.491  52.603  77.755  1.00  0.00            
ATOM   1013  H   VAL    70     103.588  53.606  77.811  1.00  0.00            
ATOM   1014  CA  VAL    70     102.139  52.145  77.310  1.00  0.00            
ATOM   1015  HA  VAL    70     102.092  51.062  77.198  1.00  0.00            
ATOM   1016  CB  VAL    70     101.130  52.655  78.412  1.00  0.00            
ATOM   1017  HB  VAL    70     101.305  53.722  78.552  1.00  0.00            
ATOM   1018  CG1 VAL    70      99.658  52.441  78.022  1.00  0.00            
ATOM   1019 HG11 VAL    70      99.386  52.984  77.118  1.00  0.00            
ATOM   1020 HG12 VAL    70      99.537  51.358  78.042  1.00  0.00            
ATOM   1021 HG13 VAL    70      98.991  52.894  78.756  1.00  0.00            
ATOM   1022  CG2 VAL    70     101.384  51.881  79.678  1.00  0.00            
ATOM   1023 HG21 VAL    70     101.496  50.807  79.529  1.00  0.00            
ATOM   1024 HG22 VAL    70     102.330  52.201  80.115  1.00  0.00            
ATOM   1025 HG23 VAL    70     100.557  52.052  80.367  1.00  0.00            
ATOM   1026  C   VAL    70     101.835  52.660  75.852  1.00  0.00            
ATOM   1027  O   VAL    70     102.175  53.844  75.588  1.00  0.00            
ATOM   1028  N   VAL    71     101.383  51.795  74.961  1.00  0.00            
ATOM   1029  H   VAL    71     101.324  50.797  75.106  1.00  0.00            
ATOM   1030  CA  VAL    71     100.992  52.133  73.614  1.00  0.00            
ATOM   1031  HA  VAL    71     101.850  52.595  73.126  1.00  0.00            
ATOM   1032  CB  VAL    71     100.633  50.867  72.881  1.00  0.00            
ATOM   1033  HB  VAL    71      99.825  50.377  73.424  1.00  0.00            
ATOM   1034  CG1 VAL    71     100.065  51.190  71.526  1.00  0.00            
ATOM   1035 HG11 VAL    71     100.363  50.408  70.827  1.00  0.00            
ATOM   1036 HG12 VAL    71      98.985  51.265  71.653  1.00  0.00            
ATOM   1037 HG13 VAL    71     100.459  52.104  71.081  1.00  0.00            
ATOM   1038  CG2 VAL    71     101.773  49.818  72.684  1.00  0.00            
ATOM   1039 HG21 VAL    71     102.608  50.312  72.187  1.00  0.00            
ATOM   1040 HG22 VAL    71     101.983  49.420  73.676  1.00  0.00            
ATOM   1041 HG23 VAL    71     101.476  48.962  72.078  1.00  0.00            
ATOM   1042  C   VAL    71      99.830  53.107  73.618  1.00  0.00            
ATOM   1043  O   VAL    71      98.684  52.760  73.971  1.00  0.00            
ATOM   1044  N   THR    72     100.076  54.262  72.990  1.00  0.00            
ATOM   1045  H   THR    72     101.056  54.507  72.965  1.00  0.00            
ATOM   1046  CA  THR    72      99.005  55.207  72.476  1.00  0.00            
ATOM   1047  HA  THR    72      98.174  55.048  73.163  1.00  0.00            
ATOM   1048  CB  THR    72      99.403  56.689  72.558  1.00  0.00            
ATOM   1049  HB  THR    72      98.672  57.356  72.103  1.00  0.00            
ATOM   1050  CG2 THR    72      99.378  57.015  74.094  1.00  0.00            
ATOM   1051 HG21 THR    72     100.337  56.716  74.517  1.00  0.00            
ATOM   1052 HG22 THR    72      99.320  58.102  74.158  1.00  0.00            
ATOM   1053 HG23 THR    72      98.586  56.493  74.630  1.00  0.00            
ATOM   1054  OG1 THR    72     100.747  56.980  72.052  1.00  0.00            
ATOM   1055  HG1 THR    72     100.672  57.015  71.096  1.00  0.00            
ATOM   1056  C   THR    72      98.429  54.848  71.091  1.00  0.00            
ATOM   1057  O   THR    72      99.087  54.207  70.297  1.00  0.00            
ATOM   1058  N   GLY    73      97.287  55.362  70.710  1.00  0.00            
ATOM   1059  H   GLY    73      96.769  55.939  71.358  1.00  0.00            
ATOM   1060  CA  GLY    73      96.649  55.190  69.354  1.00  0.00            
ATOM   1061  HA1 GLY    73      95.596  55.463  69.286  1.00  0.00            
ATOM   1062  HA2 GLY    73      96.708  54.143  69.055  1.00  0.00            
ATOM   1063  C   GLY    73      97.388  55.966  68.233  1.00  0.00            
ATOM   1064  O   GLY    73      97.990  56.994  68.489  1.00  0.00            
ATOM   1065  N   VAL    74      97.321  55.548  66.944  1.00  0.00            
ATOM   1066  H   VAL    74      96.806  54.722  66.674  1.00  0.00            
ATOM   1067  CA  VAL    74      98.168  56.096  65.900  1.00  0.00            
ATOM   1068  HA  VAL    74      99.130  56.408  66.305  1.00  0.00            
ATOM   1069  CB  VAL    74      98.617  54.995  64.919  1.00  0.00            
ATOM   1070  HB  VAL    74      99.363  55.330  64.199  1.00  0.00            
ATOM   1071  CG1 VAL    74      99.331  53.808  65.661  1.00  0.00            
ATOM   1072 HG11 VAL    74      99.674  53.022  64.988  1.00  0.00            
ATOM   1073 HG12 VAL    74     100.175  54.313  66.131  1.00  0.00            
ATOM   1074 HG13 VAL    74      98.751  53.471  66.520  1.00  0.00            
ATOM   1075  CG2 VAL    74      97.417  54.368  64.149  1.00  0.00            
ATOM   1076 HG21 VAL    74      97.656  53.463  63.591  1.00  0.00            
ATOM   1077 HG22 VAL    74      96.685  53.952  64.842  1.00  0.00            
ATOM   1078 HG23 VAL    74      96.839  55.154  63.662  1.00  0.00            
ATOM   1079  C   VAL    74      97.625  57.349  65.238  1.00  0.00            
ATOM   1080  O   VAL    74      97.686  57.521  64.077  1.00  0.00            
ATOM   1081  N   THR    75      97.114  58.256  66.016  1.00  0.00            
ATOM   1082  H   THR    75      96.934  58.019  66.981  1.00  0.00            
ATOM   1083  CA  THR    75      96.617  59.589  65.568  1.00  0.00            
ATOM   1084  HA  THR    75      96.485  59.626  64.486  1.00  0.00            
ATOM   1085  CB  THR    75      95.234  59.806  66.129  1.00  0.00            
ATOM   1086  HB  THR    75      95.034  60.877  66.140  1.00  0.00            
ATOM   1087  CG2 THR    75      94.063  59.059  65.492  1.00  0.00            
ATOM   1088 HG21 THR    75      94.216  57.980  65.511  1.00  0.00            
ATOM   1089 HG22 THR    75      93.140  59.383  65.971  1.00  0.00            
ATOM   1090 HG23 THR    75      93.923  59.363  64.455  1.00  0.00            
ATOM   1091  OG1 THR    75      95.160  59.401  67.543  1.00  0.00            
ATOM   1092  HG1 THR    75      95.274  60.241  67.994  1.00  0.00            
ATOM   1093  C   THR    75      97.633  60.671  65.969  1.00  0.00            
ATOM   1094  O   THR    75      98.416  60.523  66.904  1.00  0.00            
ATOM   1095  N   ALA    76      97.385  61.855  65.424  1.00  0.00            
ATOM   1096  H   ALA    76      96.637  61.798  64.748  1.00  0.00            
ATOM   1097  CA  ALA    76      98.157  63.181  65.672  1.00  0.00            
ATOM   1098  HA  ALA    76      98.665  63.047  66.627  1.00  0.00            
ATOM   1099  CB  ALA    76      99.263  63.204  64.612  1.00  0.00            
ATOM   1100  HB1 ALA    76     100.052  62.537  64.961  1.00  0.00            
ATOM   1101  HB2 ALA    76      98.872  62.796  63.680  1.00  0.00            
ATOM   1102  HB3 ALA    76      99.628  64.210  64.402  1.00  0.00            
ATOM   1103  C   ALA    76      97.233  64.362  65.697  1.00  0.00            
ATOM   1104  O   ALA    76      96.041  64.336  65.450  1.00  0.00            
ATOM   1105  N   VAL    77      97.874  65.506  66.115  1.00  0.00            
ATOM   1106  H   VAL    77      98.873  65.436  66.247  1.00  0.00            
ATOM   1107  CA  VAL    77      97.165  66.814  66.336  1.00  0.00            
ATOM   1108  HA  VAL    77      96.307  66.498  66.930  1.00  0.00            
ATOM   1109  CB  VAL    77      98.003  67.629  67.366  1.00  0.00            
ATOM   1110  HB  VAL    77      99.057  67.673  67.091  1.00  0.00            
ATOM   1111  CG1 VAL    77      97.523  69.098  67.469  1.00  0.00            
ATOM   1112 HG11 VAL    77      96.501  69.224  67.826  1.00  0.00            
ATOM   1113 HG12 VAL    77      98.226  69.690  68.056  1.00  0.00            
ATOM   1114 HG13 VAL    77      97.657  69.555  66.488  1.00  0.00            
ATOM   1115  CG2 VAL    77      97.953  66.973  68.774  1.00  0.00            
ATOM   1116 HG21 VAL    77      98.670  66.153  68.810  1.00  0.00            
ATOM   1117 HG22 VAL    77      98.223  67.663  69.573  1.00  0.00            
ATOM   1118 HG23 VAL    77      96.974  66.566  69.028  1.00  0.00            
ATOM   1119  C   VAL    77      96.784  67.383  64.958  1.00  0.00            
ATOM   1120  O   VAL    77      97.674  67.703  64.163  1.00  0.00            
ATOM   1121  N   ALA    78      95.489  67.579  64.751  1.00  0.00            
ATOM   1122  H   ALA    78      94.844  67.299  65.476  1.00  0.00            
ATOM   1123  CA  ALA    78      94.933  68.283  63.575  1.00  0.00            
ATOM   1124  HA  ALA    78      95.518  67.875  62.751  1.00  0.00            
ATOM   1125  CB  ALA    78      93.516  67.722  63.441  1.00  0.00            
ATOM   1126  HB1 ALA    78      93.150  67.941  62.438  1.00  0.00            
ATOM   1127  HB2 ALA    78      93.588  66.635  63.393  1.00  0.00            
ATOM   1128  HB3 ALA    78      92.808  68.057  64.198  1.00  0.00            
ATOM   1129  C   ALA    78      95.108  69.815  63.646  1.00  0.00            
ATOM   1130  O   ALA    78      95.149  70.416  62.577  1.00  0.00            
ATOM   1131  N   GLN    79      95.239  70.442  64.879  1.00  0.00            
ATOM   1132  H   GLN    79      95.168  69.877  65.713  1.00  0.00            
ATOM   1133  CA  GLN    79      95.039  71.839  65.027  1.00  0.00            
ATOM   1134  HA  GLN    79      94.965  72.267  64.028  1.00  0.00            
ATOM   1135  CB  GLN    79      93.789  72.264  65.742  1.00  0.00            
ATOM   1136  HB1 GLN    79      93.850  73.263  66.174  1.00  0.00            
ATOM   1137  HB2 GLN    79      93.639  71.580  66.577  1.00  0.00            
ATOM   1138  CG  GLN    79      92.601  72.203  64.819  1.00  0.00            
ATOM   1139  HG1 GLN    79      92.482  71.164  64.513  1.00  0.00            
ATOM   1140  HG2 GLN    79      92.759  72.856  63.960  1.00  0.00            
ATOM   1141  CD  GLN    79      91.208  72.558  65.406  1.00  0.00            
ATOM   1142  OE1 GLN    79      90.443  71.675  65.710  1.00  0.00            
ATOM   1143  NE2 GLN    79      90.888  73.814  65.628  1.00  0.00            
ATOM   1144 HE21 GLN    79      91.506  74.600  65.481  1.00  0.00            
ATOM   1145 HE22 GLN    79      90.060  74.045  66.158  1.00  0.00            
ATOM   1146  C   GLN    79      96.277  72.429  65.692  1.00  0.00            
ATOM   1147  O   GLN    79      96.592  71.981  66.792  1.00  0.00            
ATOM   1148  N   LYS    80      96.994  73.235  64.971  1.00  0.00            
ATOM   1149  H   LYS    80      96.626  73.561  64.088  1.00  0.00            
ATOM   1150  CA  LYS    80      98.229  73.927  65.384  1.00  0.00            
ATOM   1151  HA  LYS    80      98.888  73.253  65.930  1.00  0.00            
ATOM   1152  CB  LYS    80      98.873  74.473  64.119  1.00  0.00            
ATOM   1153  HB1 LYS    80      99.685  75.168  64.335  1.00  0.00            
ATOM   1154  HB2 LYS    80      98.094  75.071  63.646  1.00  0.00            
ATOM   1155  CG  LYS    80      99.408  73.432  63.088  1.00  0.00            
ATOM   1156  HG1 LYS    80      98.559  72.792  62.846  1.00  0.00            
ATOM   1157  HG2 LYS    80     100.204  72.829  63.525  1.00  0.00            
ATOM   1158  CD  LYS    80      99.950  74.155  61.825  1.00  0.00            
ATOM   1159  HD1 LYS    80     100.875  74.677  62.070  1.00  0.00            
ATOM   1160  HD2 LYS    80      99.343  74.997  61.489  1.00  0.00            
ATOM   1161  CE  LYS    80     100.276  73.097  60.733  1.00  0.00            
ATOM   1162  HE1 LYS    80     100.714  72.201  61.172  1.00  0.00            
ATOM   1163  HE2 LYS    80     101.087  73.441  60.090  1.00  0.00            
ATOM   1164  NZ  LYS    80      99.006  72.673  60.172  1.00  0.00            
ATOM   1165  HZ1 LYS    80      99.223  72.418  59.219  1.00  0.00            
ATOM   1166  HZ2 LYS    80      98.643  71.798  60.522  1.00  0.00            
ATOM   1167  HZ3 LYS    80      98.277  73.371  60.144  1.00  0.00            
ATOM   1168  C   LYS    80      97.967  75.042  66.435  1.00  0.00            
ATOM   1169  O   LYS    80      97.351  76.080  66.097  1.00  0.00            
ATOM   1170  N   THR    81      98.649  74.978  67.640  1.00  0.00            
ATOM   1171  H   THR    81      99.167  74.141  67.865  1.00  0.00            
ATOM   1172  CA  THR    81      98.397  75.998  68.711  1.00  0.00            
ATOM   1173  HA  THR    81      97.324  76.179  68.773  1.00  0.00            
ATOM   1174  CB  THR    81      98.946  75.503  70.072  1.00  0.00            
ATOM   1175  HB  THR    81      99.130  76.439  70.598  1.00  0.00            
ATOM   1176  CG2 THR    81      97.996  74.651  70.899  1.00  0.00            
ATOM   1177 HG21 THR    81      97.208  75.263  71.337  1.00  0.00            
ATOM   1178 HG22 THR    81      97.509  73.909  70.266  1.00  0.00            
ATOM   1179 HG23 THR    81      98.540  74.206  71.732  1.00  0.00            
ATOM   1180  OG1 THR    81     100.114  74.754  69.860  1.00  0.00            
ATOM   1181  HG1 THR    81     100.865  75.305  69.625  1.00  0.00            
ATOM   1182  C   THR    81      99.000  77.314  68.401  1.00  0.00            
ATOM   1183  O   THR    81     100.270  77.398  68.229  1.00  0.00            
ATOM   1184  N   VAL    82      98.137  78.332  68.191  1.00  0.00            
ATOM   1185  H   VAL    82      97.154  78.101  68.193  1.00  0.00            
ATOM   1186  CA  VAL    82      98.583  79.716  67.998  1.00  0.00            
ATOM   1187  HA  VAL    82      99.642  79.618  68.237  1.00  0.00            
ATOM   1188  CB  VAL    82      98.662  80.254  66.464  1.00  0.00            
ATOM   1189  HB  VAL    82      99.018  81.284  66.472  1.00  0.00            
ATOM   1190  CG1 VAL    82      99.680  79.447  65.637  1.00  0.00            
ATOM   1191 HG11 VAL    82      99.627  79.953  64.673  1.00  0.00            
ATOM   1192 HG12 VAL    82     100.647  79.611  66.111  1.00  0.00            
ATOM   1193 HG13 VAL    82      99.325  78.417  65.593  1.00  0.00            
ATOM   1194  CG2 VAL    82      97.259  80.341  65.728  1.00  0.00            
ATOM   1195 HG21 VAL    82      96.487  80.887  66.270  1.00  0.00            
ATOM   1196 HG22 VAL    82      97.377  80.773  64.734  1.00  0.00            
ATOM   1197 HG23 VAL    82      96.956  79.296  65.665  1.00  0.00            
ATOM   1198  C   VAL    82      97.904  80.738  68.878  1.00  0.00            
ATOM   1199  O   VAL    82      96.742  80.591  69.229  1.00  0.00            
ATOM   1200  N   GLU    83      98.610  81.721  69.304  1.00  0.00            
ATOM   1201  H   GLU    83      99.501  81.877  68.855  1.00  0.00            
ATOM   1202  CA  GLU    83      97.846  82.926  69.746  1.00  0.00            
ATOM   1203  HA  GLU    83      96.977  82.569  70.298  1.00  0.00            
ATOM   1204  CB  GLU    83      98.642  83.749  70.751  1.00  0.00            
ATOM   1205  HB1 GLU    83      98.034  84.589  71.087  1.00  0.00            
ATOM   1206  HB2 GLU    83      99.553  84.134  70.292  1.00  0.00            
ATOM   1207  CG  GLU    83      98.982  82.896  71.928  1.00  0.00            
ATOM   1208  HG1 GLU    83      99.669  83.510  72.510  1.00  0.00            
ATOM   1209  HG2 GLU    83      99.553  82.055  71.535  1.00  0.00            
ATOM   1210  CD  GLU    83      97.794  82.479  72.728  1.00  0.00            
ATOM   1211  OE1 GLU    83      97.544  83.164  73.735  1.00  0.00            
ATOM   1212  OE2 GLU    83      97.256  81.386  72.479  1.00  0.00            
ATOM   1213  C   GLU    83      97.346  83.734  68.546  1.00  0.00            
ATOM   1214  O   GLU    83      98.090  83.834  67.505  1.00  0.00            
ATOM   1215  N   GLY    84      96.282  84.508  68.727  1.00  0.00            
ATOM   1216  H   GLY    84      95.755  84.496  69.588  1.00  0.00            
ATOM   1217  CA  GLY    84      95.822  85.414  67.657  1.00  0.00            
ATOM   1218  HA1 GLY    84      94.835  85.720  68.003  1.00  0.00            
ATOM   1219  HA2 GLY    84      95.823  84.874  66.710  1.00  0.00            
ATOM   1220  C   GLY    84      96.673  86.652  67.488  1.00  0.00            
ATOM   1221  O   GLY    84      97.652  86.896  68.236  1.00  0.00            
ATOM   1222  N   ALA    85      96.257  87.571  66.586  1.00  0.00            
ATOM   1223  H   ALA    85      95.385  87.413  66.102  1.00  0.00            
ATOM   1224  CA  ALA    85      96.903  88.872  66.582  1.00  0.00            
ATOM   1225  HA  ALA    85      97.961  88.620  66.508  1.00  0.00            
ATOM   1226  CB  ALA    85      96.583  89.615  65.264  1.00  0.00            
ATOM   1227  HB1 ALA    85      95.554  89.974  65.283  1.00  0.00            
ATOM   1228  HB2 ALA    85      97.133  90.540  65.092  1.00  0.00            
ATOM   1229  HB3 ALA    85      96.634  88.956  64.398  1.00  0.00            
ATOM   1230  C   ALA    85      96.536  89.707  67.842  1.00  0.00            
ATOM   1231  O   ALA    85      95.326  89.745  68.228  1.00  0.00            
ATOM   1232  N   GLY    86      97.483  90.455  68.422  1.00  0.00            
ATOM   1233  H   GLY    86      98.405  90.473  68.011  1.00  0.00            
ATOM   1234  CA  GLY    86      97.276  91.398  69.497  1.00  0.00            
ATOM   1235  HA1 GLY    86      98.208  91.526  70.048  1.00  0.00            
ATOM   1236  HA2 GLY    86      96.420  91.086  70.096  1.00  0.00            
ATOM   1237  C   GLY    86      96.891  92.762  68.885  1.00  0.00            
ATOM   1238  O   GLY    86      96.944  92.903  67.665  1.00  0.00            
ATOM   1239  N   SER    87      96.629  93.759  69.745  1.00  0.00            
ATOM   1240  H   SER    87      96.778  93.704  70.743  1.00  0.00            
ATOM   1241  CA  SER    87      95.758  94.859  69.381  1.00  0.00            
ATOM   1242  HA  SER    87      96.099  95.145  68.386  1.00  0.00            
ATOM   1243  CB  SER    87      94.259  94.349  69.326  1.00  0.00            
ATOM   1244  HB1 SER    87      94.236  93.359  68.870  1.00  0.00            
ATOM   1245  HB2 SER    87      93.721  95.159  68.834  1.00  0.00            
ATOM   1246  OG  SER    87      93.769  94.152  70.638  1.00  0.00            
ATOM   1247  HG  SER    87      92.878  94.505  70.693  1.00  0.00            
ATOM   1248  C   SER    87      95.916  96.242  70.168  1.00  0.00            
ATOM   1249  O   SER    87      96.536  96.388  71.166  1.00  0.00            
ATOM   1250  N   ILE    88      95.258  97.231  69.633  1.00  0.00            
ATOM   1251  H   ILE    88      94.803  97.059  68.748  1.00  0.00            
ATOM   1252  CA  ILE    88      95.143  98.613  70.085  1.00  0.00            
ATOM   1253  HA  ILE    88      96.177  98.945  70.170  1.00  0.00            
ATOM   1254  CB  ILE    88      94.472  99.530  69.074  1.00  0.00            
ATOM   1255  HB  ILE    88      93.484  99.098  68.915  1.00  0.00            
ATOM   1256  CG2 ILE    88      94.411 100.953  69.617  1.00  0.00            
ATOM   1257 HG21 ILE    88      94.185 101.663  68.821  1.00  0.00            
ATOM   1258 HG22 ILE    88      93.540 100.988  70.271  1.00  0.00            
ATOM   1259 HG23 ILE    88      95.319 101.176  70.179  1.00  0.00            
ATOM   1260  CG1 ILE    88      95.120  99.615  67.706  1.00  0.00            
ATOM   1261 HG11 ILE    88      94.484 100.264  67.104  1.00  0.00            
ATOM   1262 HG12 ILE    88      95.111  98.666  67.170  1.00  0.00            
ATOM   1263  CD  ILE    88      96.550 100.134  67.723  1.00  0.00            
ATOM   1264  HD1 ILE    88      97.304  99.432  68.080  1.00  0.00            
ATOM   1265  HD2 ILE    88      96.784 100.415  66.696  1.00  0.00            
ATOM   1266  HD3 ILE    88      96.738 101.002  68.353  1.00  0.00            
ATOM   1267  C   ILE    88      94.631  98.726  71.499  1.00  0.00            
ATOM   1268  O   ILE    88      93.437  98.513  71.760  1.00  0.00            
ATOM   1269  N   ALA    89      95.548  99.073  72.425  1.00  0.00            
ATOM   1270  H   ALA    89      96.540  99.109  72.241  1.00  0.00            
ATOM   1271  CA  ALA    89      95.173  99.374  73.849  1.00  0.00            
ATOM   1272  HA  ALA    89      94.345  98.731  74.145  1.00  0.00            
ATOM   1273  CB  ALA    89      96.312  99.214  74.875  1.00  0.00            
ATOM   1274  HB1 ALA    89      96.990  98.401  74.613  1.00  0.00            
ATOM   1275  HB2 ALA    89      96.838 100.155  75.035  1.00  0.00            
ATOM   1276  HB3 ALA    89      95.919  98.934  75.853  1.00  0.00            
ATOM   1277  C   ALA    89      94.596 100.808  73.901  1.00  0.00            
ATOM   1278  O   ALA    89      95.017 101.801  73.275  1.00  0.00            
ATOM   1279  N   ALA    90      93.590 100.801  74.749  1.00  0.00            
ATOM   1280  H   ALA    90      93.209  99.934  75.101  1.00  0.00            
ATOM   1281  CA  ALA    90      92.867 102.020  74.875  1.00  0.00            
ATOM   1282  HA  ALA    90      93.325 102.971  74.601  1.00  0.00            
ATOM   1283  CB  ALA    90      91.612 101.943  73.948  1.00  0.00            
ATOM   1284  HB1 ALA    90      90.993 101.143  74.353  1.00  0.00            
ATOM   1285  HB2 ALA    90      91.149 102.924  73.840  1.00  0.00            
ATOM   1286  HB3 ALA    90      91.937 101.641  72.953  1.00  0.00            
ATOM   1287  C   ALA    90      92.459 102.198  76.327  1.00  0.00            
ATOM   1288  O   ALA    90      91.930 101.221  76.906  1.00  0.00            
ATOM   1289  N   ALA    91      92.641 103.418  76.862  1.00  0.00            
ATOM   1290  H   ALA    91      93.012 104.172  76.301  1.00  0.00            
ATOM   1291  CA  ALA    91      92.315 103.734  78.271  1.00  0.00            
ATOM   1292  HA  ALA    91      92.576 102.841  78.838  1.00  0.00            
ATOM   1293  CB  ALA    91      93.169 104.880  78.762  1.00  0.00            
ATOM   1294  HB1 ALA    91      93.020 105.076  79.824  1.00  0.00            
ATOM   1295  HB2 ALA    91      94.218 104.690  78.535  1.00  0.00            
ATOM   1296  HB3 ALA    91      92.943 105.838  78.293  1.00  0.00            
ATOM   1297  C   ALA    91      90.843 103.901  78.480  1.00  0.00            
ATOM   1298  O   ALA    91      90.127 104.612  77.827  1.00  0.00            
ATOM   1299  N   THR    92      90.391 103.014  79.441  1.00  0.00            
ATOM   1300  H   THR    92      91.061 102.317  79.732  1.00  0.00            
ATOM   1301  CA  THR    92      89.058 103.084  80.090  1.00  0.00            
ATOM   1302  HA  THR    92      88.266 102.761  79.413  1.00  0.00            
ATOM   1303  CB  THR    92      88.873 102.186  81.303  1.00  0.00            
ATOM   1304  HB  THR    92      89.643 102.517  82.001  1.00  0.00            
ATOM   1305  CG2 THR    92      87.494 102.314  82.041  1.00  0.00            
ATOM   1306 HG21 THR    92      87.265 103.364  82.219  1.00  0.00            
ATOM   1307 HG22 THR    92      86.653 101.800  81.574  1.00  0.00            
ATOM   1308 HG23 THR    92      87.667 101.957  83.056  1.00  0.00            
ATOM   1309  OG1 THR    92      89.055 100.845  80.935  1.00  0.00            
ATOM   1310  HG1 THR    92      89.573 100.773  80.130  1.00  0.00            
ATOM   1311  C   THR    92      88.803 104.515  80.433  1.00  0.00            
ATOM   1312  O   THR    92      89.546 105.114  81.140  1.00  0.00            
ATOM   1313  N   GLY    93      87.733 105.009  79.807  1.00  0.00            
ATOM   1314  H   GLY    93      87.320 104.377  79.136  1.00  0.00            
ATOM   1315  CA  GLY    93      87.255 106.361  79.965  1.00  0.00            
ATOM   1316  HA1 GLY    93      87.044 106.675  80.987  1.00  0.00            
ATOM   1317  HA2 GLY    93      86.283 106.429  79.477  1.00  0.00            
ATOM   1318  C   GLY    93      88.016 107.512  79.417  1.00  0.00            
ATOM   1319  O   GLY    93      87.625 108.666  79.700  1.00  0.00            
ATOM   1320  N   PHE    94      89.077 107.267  78.683  1.00  0.00            
ATOM   1321  H   PHE    94      89.251 106.283  78.542  1.00  0.00            
ATOM   1322  CA  PHE    94      89.843 108.312  77.893  1.00  0.00            
ATOM   1323  HA  PHE    94      90.017 109.248  78.424  1.00  0.00            
ATOM   1324  CB  PHE    94      91.225 107.905  77.465  1.00  0.00            
ATOM   1325  HB1 PHE    94      91.172 106.980  76.890  1.00  0.00            
ATOM   1326  HB2 PHE    94      91.861 107.718  78.330  1.00  0.00            
ATOM   1327  CG  PHE    94      91.899 108.937  76.613  1.00  0.00            
ATOM   1328  CD1 PHE    94      92.278 110.104  77.347  1.00  0.00            
ATOM   1329  HD1 PHE    94      92.046 110.179  78.399  1.00  0.00            
ATOM   1330  CE1 PHE    94      92.588 111.236  76.636  1.00  0.00            
ATOM   1331  HE1 PHE    94      92.830 112.166  77.128  1.00  0.00            
ATOM   1332  CZ  PHE    94      92.807 111.230  75.210  1.00  0.00            
ATOM   1333  HZ  PHE    94      93.088 112.106  74.645  1.00  0.00            
ATOM   1334  CE2 PHE    94      92.559 110.008  74.546  1.00  0.00            
ATOM   1335  HE2 PHE    94      92.656 109.956  73.472  1.00  0.00            
ATOM   1336  CD2 PHE    94      92.019 108.886  75.233  1.00  0.00            
ATOM   1337  HD2 PHE    94      91.728 108.026  74.649  1.00  0.00            
ATOM   1338  C   PHE    94      88.998 108.659  76.650  1.00  0.00            
ATOM   1339  O   PHE    94      88.750 107.754  75.890  1.00  0.00            
ATOM   1340  N   VAL    95      88.479 109.892  76.515  1.00  0.00            
ATOM   1341  H   VAL    95      88.882 110.624  77.082  1.00  0.00            
ATOM   1342  CA  VAL    95      87.579 110.256  75.466  1.00  0.00            
ATOM   1343  HA  VAL    95      87.160 109.354  75.021  1.00  0.00            
ATOM   1344  CB  VAL    95      86.360 111.042  75.983  1.00  0.00            
ATOM   1345  HB  VAL    95      85.747 111.176  75.091  1.00  0.00            
ATOM   1346  CG1 VAL    95      85.594 110.104  76.910  1.00  0.00            
ATOM   1347 HG11 VAL    95      85.430 109.117  76.477  1.00  0.00            
ATOM   1348 HG12 VAL    95      86.056 110.092  77.897  1.00  0.00            
ATOM   1349 HG13 VAL    95      84.603 110.522  77.087  1.00  0.00            
ATOM   1350  CG2 VAL    95      86.752 112.409  76.562  1.00  0.00            
ATOM   1351 HG21 VAL    95      85.751 112.769  76.799  1.00  0.00            
ATOM   1352 HG22 VAL    95      87.303 112.406  77.503  1.00  0.00            
ATOM   1353 HG23 VAL    95      87.254 112.993  75.790  1.00  0.00            
ATOM   1354  C   VAL    95      88.416 110.976  74.347  1.00  0.00            
ATOM   1355  O   VAL    95      89.421 111.683  74.614  1.00  0.00            
ATOM   1356  N   LYS    96      87.982 110.693  73.115  1.00  0.00            
ATOM   1357  H   LYS    96      87.099 110.204  73.083  1.00  0.00            
ATOM   1358  CA  LYS    96      88.476 111.250  71.852  1.00  0.00            
ATOM   1359  HA  LYS    96      89.492 110.859  71.794  1.00  0.00            
ATOM   1360  CB  LYS    96      87.610 110.767  70.684  1.00  0.00            
ATOM   1361  HB1 LYS    96      86.617 111.197  70.813  1.00  0.00            
ATOM   1362  HB2 LYS    96      87.495 109.685  70.753  1.00  0.00            
ATOM   1363  CG  LYS    96      88.286 110.970  69.292  1.00  0.00            
ATOM   1364  HG1 LYS    96      89.246 110.464  69.188  1.00  0.00            
ATOM   1365  HG2 LYS    96      88.323 112.058  69.239  1.00  0.00            
ATOM   1366  CD  LYS    96      87.245 110.481  68.234  1.00  0.00            
ATOM   1367  HD1 LYS    96      86.366 111.125  68.240  1.00  0.00            
ATOM   1368  HD2 LYS    96      86.940 109.436  68.286  1.00  0.00            
ATOM   1369  CE  LYS    96      87.908 110.618  66.865  1.00  0.00            
ATOM   1370  HE1 LYS    96      88.854 110.084  66.954  1.00  0.00            
ATOM   1371  HE2 LYS    96      88.055 111.676  66.650  1.00  0.00            
ATOM   1372  NZ  LYS    96      87.155 110.060  65.728  1.00  0.00            
ATOM   1373  HZ1 LYS    96      87.106 109.052  65.709  1.00  0.00            
ATOM   1374  HZ2 LYS    96      86.214 110.413  65.830  1.00  0.00            
ATOM   1375  HZ3 LYS    96      87.536 110.406  64.859  1.00  0.00            
ATOM   1376  C   LYS    96      88.601 112.756  71.767  1.00  0.00            
ATOM   1377  O   LYS    96      87.708 113.469  72.238  1.00  0.00            
ATOM   1378  N   LYS    97      89.767 113.194  71.299  1.00  0.00            
ATOM   1379  H   LYS    97      90.442 112.496  71.021  1.00  0.00            
ATOM   1380  CA  LYS    97      90.132 114.601  71.151  1.00  0.00            
ATOM   1381  HA  LYS    97      90.258 115.033  72.143  1.00  0.00            
ATOM   1382  CB  LYS    97      91.583 114.702  70.547  1.00  0.00            
ATOM   1383  HB1 LYS    97      92.263 113.984  71.003  1.00  0.00            
ATOM   1384  HB2 LYS    97      92.072 115.660  70.724  1.00  0.00            
ATOM   1385  CG  LYS    97      91.578 114.463  69.030  1.00  0.00            
ATOM   1386  HG1 LYS    97      91.323 115.423  68.581  1.00  0.00            
ATOM   1387  HG2 LYS    97      90.828 113.790  68.616  1.00  0.00            
ATOM   1388  CD  LYS    97      93.009 114.219  68.475  1.00  0.00            
ATOM   1389  HD1 LYS    97      93.330 113.188  68.628  1.00  0.00            
ATOM   1390  HD2 LYS    97      93.715 114.801  69.066  1.00  0.00            
ATOM   1391  CE  LYS    97      93.162 114.670  67.045  1.00  0.00            
ATOM   1392  HE1 LYS    97      92.599 115.593  66.909  1.00  0.00            
ATOM   1393  HE2 LYS    97      92.696 114.065  66.267  1.00  0.00            
ATOM   1394  NZ  LYS    97      94.538 115.032  66.792  1.00  0.00            
ATOM   1395  HZ1 LYS    97      95.225 114.326  67.018  1.00  0.00            
ATOM   1396  HZ2 LYS    97      94.735 115.422  65.882  1.00  0.00            
ATOM   1397  HZ3 LYS    97      94.660 115.876  67.333  1.00  0.00            
ATOM   1398  C   LYS    97      89.185 115.621  70.508  1.00  0.00            
ATOM   1399  O   LYS    97      88.195 115.208  69.847  1.00  0.00            
ATOM   1400  N   ASP    98      89.430 116.866  70.829  1.00  0.00            
ATOM   1401  H   ASP    98      90.291 116.997  71.342  1.00  0.00            
ATOM   1402  CA  ASP    98      88.678 117.967  70.272  1.00  0.00            
ATOM   1403  HA  ASP    98      87.626 117.685  70.225  1.00  0.00            
ATOM   1404  CB  ASP    98      88.661 119.160  71.254  1.00  0.00            
ATOM   1405  HB1 ASP    98      87.920 119.876  70.900  1.00  0.00            
ATOM   1406  HB2 ASP    98      89.563 119.768  71.202  1.00  0.00            
ATOM   1407  CG  ASP    98      88.348 118.873  72.668  1.00  0.00            
ATOM   1408  OD1 ASP    98      88.478 119.905  73.392  1.00  0.00            
ATOM   1409  OD2 ASP    98      87.901 117.780  73.089  1.00  0.00            
ATOM   1410  C   ASP    98      89.236 118.291  68.935  1.00  0.00            
ATOM   1411  O   ASP    98      90.357 117.944  68.569  1.00  0.00            
ATOM   1412  N   GLN    99      88.446 118.968  68.116  1.00  0.00            
ATOM   1413  H   GLN    99      87.661 119.440  68.541  1.00  0.00            
ATOM   1414  CA  GLN    99      88.702 118.995  66.679  1.00  0.00            
ATOM   1415  HA  GLN    99      89.414 118.190  66.496  1.00  0.00            
ATOM   1416  CB  GLN    99      87.434 118.663  65.957  1.00  0.00            
ATOM   1417  HB1 GLN    99      87.375 118.990  64.919  1.00  0.00            
ATOM   1418  HB2 GLN    99      86.536 119.120  66.372  1.00  0.00            
ATOM   1419  CG  GLN    99      87.093 117.180  65.867  1.00  0.00            
ATOM   1420  HG1 GLN    99      87.132 116.753  66.869  1.00  0.00            
ATOM   1421  HG2 GLN    99      87.825 116.660  65.250  1.00  0.00            
ATOM   1422  CD  GLN    99      85.645 117.004  65.370  1.00  0.00            
ATOM   1423  OE1 GLN    99      84.681 117.375  66.082  1.00  0.00            
ATOM   1424  NE2 GLN    99      85.290 116.639  64.170  1.00  0.00            
ATOM   1425 HE21 GLN    99      86.026 116.336  63.547  1.00  0.00            
ATOM   1426 HE22 GLN    99      84.302 116.604  63.962  1.00  0.00            
ATOM   1427  C   GLN    99      89.238 120.424  66.394  1.00  0.00            
ATOM   1428  O   GLN    99      89.150 121.362  67.243  1.00  0.00            
ATOM   1429  N   LEU   100      89.838 120.570  65.228  1.00  0.00            
ATOM   1430  H   LEU   100      89.872 119.770  64.612  1.00  0.00            
ATOM   1431  CA  LEU   100      90.692 121.736  64.936  1.00  0.00            
ATOM   1432  HA  LEU   100      90.871 122.281  65.862  1.00  0.00            
ATOM   1433  CB  LEU   100      92.081 121.152  64.532  1.00  0.00            
ATOM   1434  HB1 LEU   100      92.634 121.926  63.999  1.00  0.00            
ATOM   1435  HB2 LEU   100      92.061 120.326  63.821  1.00  0.00            
ATOM   1436  CG  LEU   100      92.907 120.581  65.681  1.00  0.00            
ATOM   1437  HG  LEU   100      92.352 119.721  66.056  1.00  0.00            
ATOM   1438  CD1 LEU   100      94.330 120.135  65.316  1.00  0.00            
ATOM   1439 HD11 LEU   100      95.016 120.980  65.251  1.00  0.00            
ATOM   1440 HD12 LEU   100      94.602 119.501  66.160  1.00  0.00            
ATOM   1441 HD13 LEU   100      94.381 119.557  64.392  1.00  0.00            
ATOM   1442  CD2 LEU   100      93.112 121.547  66.863  1.00  0.00            
ATOM   1443 HD21 LEU   100      93.724 122.421  66.644  1.00  0.00            
ATOM   1444 HD22 LEU   100      92.112 121.893  67.127  1.00  0.00            
ATOM   1445 HD23 LEU   100      93.388 120.951  67.733  1.00  0.00            
ATOM   1446  C   LEU   100      90.148 122.736  63.946  1.00  0.00            
ATOM   1447  O   LEU   100      89.247 122.354  63.208  1.00  0.00            
ATOM   1448  N   GLY   101      90.630 123.963  64.053  1.00  0.00            
ATOM   1449  H   GLY   101      91.203 124.181  64.855  1.00  0.00            
ATOM   1450  CA  GLY   101      90.301 124.974  63.053  1.00  0.00            
ATOM   1451  HA1 GLY   101      90.619 125.947  63.429  1.00  0.00            
ATOM   1452  HA2 GLY   101      89.219 125.050  62.948  1.00  0.00            
ATOM   1453  C   GLY   101      91.009 124.693  61.738  1.00  0.00            
ATOM   1454  O   GLY   101      91.621 123.657  61.556  1.00  0.00            
ATOM   1455  N   LYS   102      90.886 125.541  60.746  1.00  0.00            
ATOM   1456  H   LYS   102      90.375 126.406  60.853  1.00  0.00            
ATOM   1457  CA  LYS   102      91.364 125.200  59.338  1.00  0.00            
ATOM   1458  HA  LYS   102      90.946 124.217  59.118  1.00  0.00            
ATOM   1459  CB  LYS   102      90.759 126.135  58.265  1.00  0.00            
ATOM   1460  HB1 LYS   102      91.514 126.315  57.499  1.00  0.00            
ATOM   1461  HB2 LYS   102      90.372 127.049  58.714  1.00  0.00            
ATOM   1462  CG  LYS   102      89.406 125.612  57.714  1.00  0.00            
ATOM   1463  HG1 LYS   102      88.636 125.571  58.484  1.00  0.00            
ATOM   1464  HG2 LYS   102      89.614 124.657  57.231  1.00  0.00            
ATOM   1465  CD  LYS   102      88.938 126.508  56.558  1.00  0.00            
ATOM   1466  HD1 LYS   102      89.647 126.398  55.738  1.00  0.00            
ATOM   1467  HD2 LYS   102      88.867 127.557  56.848  1.00  0.00            
ATOM   1468  CE  LYS   102      87.570 126.005  56.126  1.00  0.00            
ATOM   1469  HE1 LYS   102      87.018 126.240  57.035  1.00  0.00            
ATOM   1470  HE2 LYS   102      87.476 124.964  55.816  1.00  0.00            
ATOM   1471  NZ  LYS   102      87.093 126.889  55.028  1.00  0.00            
ATOM   1472  HZ1 LYS   102      87.727 126.838  54.244  1.00  0.00            
ATOM   1473  HZ2 LYS   102      86.151 126.833  54.668  1.00  0.00            
ATOM   1474  HZ3 LYS   102      87.163 127.857  55.308  1.00  0.00            
ATOM   1475  C   LYS   102      92.901 125.098  59.160  1.00  0.00            
ATOM   1476  O   LYS   102      93.700 125.913  59.697  1.00  0.00            
ATOM   1477  N   ASN   103      93.326 123.972  58.507  1.00  0.00            
ATOM   1478  H   ASN   103      92.626 123.303  58.219  1.00  0.00            
ATOM   1479  CA  ASN   103      94.721 123.522  58.342  1.00  0.00            
ATOM   1480  HA  ASN   103      95.354 124.390  58.155  1.00  0.00            
ATOM   1481  CB  ASN   103      95.146 122.834  59.697  1.00  0.00            
ATOM   1482  HB1 ASN   103      95.059 123.555  60.509  1.00  0.00            
ATOM   1483  HB2 ASN   103      96.199 122.615  59.517  1.00  0.00            
ATOM   1484  CG  ASN   103      94.366 121.566  59.985  1.00  0.00            
ATOM   1485  OD1 ASN   103      94.606 120.476  59.455  1.00  0.00            
ATOM   1486  ND2 ASN   103      93.373 121.653  60.858  1.00  0.00            
ATOM   1487 HD21 ASN   103      93.070 122.539  61.236  1.00  0.00            
ATOM   1488 HD22 ASN   103      92.762 120.858  60.981  1.00  0.00            
ATOM   1489  C   ASN   103      94.690 122.561  57.083  1.00  0.00            
ATOM   1490  O   ASN   103      93.586 122.125  56.655  1.00  0.00            
ATOM   1491  N   GLU   104      95.832 122.120  56.537  1.00  0.00            
ATOM   1492  H   GLU   104      96.697 122.312  57.021  1.00  0.00            
ATOM   1493  CA  GLU   104      95.926 121.570  55.196  1.00  0.00            
ATOM   1494  HA  GLU   104      95.417 122.143  54.421  1.00  0.00            
ATOM   1495  CB  GLU   104      97.446 121.556  54.865  1.00  0.00            
ATOM   1496  HB1 GLU   104      97.503 121.201  53.836  1.00  0.00            
ATOM   1497  HB2 GLU   104      98.007 120.939  55.567  1.00  0.00            
ATOM   1498  CG  GLU   104      98.025 122.947  54.807  1.00  0.00            
ATOM   1499  HG1 GLU   104      97.918 123.500  55.740  1.00  0.00            
ATOM   1500  HG2 GLU   104      97.529 123.493  54.004  1.00  0.00            
ATOM   1501  CD  GLU   104      99.461 123.034  54.369  1.00  0.00            
ATOM   1502  OE1 GLU   104     100.231 122.055  54.176  1.00  0.00            
ATOM   1503  OE2 GLU   104      99.973 124.156  54.264  1.00  0.00            
ATOM   1504  C   GLU   104      95.304 120.137  55.081  1.00  0.00            
ATOM   1505  O   GLU   104      94.429 119.923  54.258  1.00  0.00            
ATOM   1506  N   GLU   105      95.592 119.218  56.002  1.00  0.00            
ATOM   1507  H   GLU   105      96.433 119.401  56.530  1.00  0.00            
ATOM   1508  CA  GLU   105      94.870 117.933  56.093  1.00  0.00            
ATOM   1509  HA  GLU   105      94.827 117.560  55.069  1.00  0.00            
ATOM   1510  CB  GLU   105      95.564 116.868  57.004  1.00  0.00            
ATOM   1511  HB1 GLU   105      96.641 116.815  56.847  1.00  0.00            
ATOM   1512  HB2 GLU   105      95.203 115.904  56.645  1.00  0.00            
ATOM   1513  CG  GLU   105      95.460 117.058  58.553  1.00  0.00            
ATOM   1514  HG1 GLU   105      94.447 117.051  58.954  1.00  0.00            
ATOM   1515  HG2 GLU   105      95.899 118.045  58.701  1.00  0.00            
ATOM   1516  CD  GLU   105      96.301 116.058  59.415  1.00  0.00            
ATOM   1517  OE1 GLU   105      96.803 115.029  58.922  1.00  0.00            
ATOM   1518  OE2 GLU   105      96.351 116.359  60.631  1.00  0.00            
ATOM   1519  C   GLU   105      93.407 118.116  56.447  1.00  0.00            
ATOM   1520  O   GLU   105      92.549 117.390  55.944  1.00  0.00            
ATOM   1521  N   GLY   106      93.145 119.052  57.312  1.00  0.00            
ATOM   1522  H   GLY   106      93.833 119.792  57.322  1.00  0.00            
ATOM   1523  CA  GLY   106      91.888 119.323  57.960  1.00  0.00            
ATOM   1524  HA1 GLY   106      92.106 120.127  58.664  1.00  0.00            
ATOM   1525  HA2 GLY   106      91.615 118.415  58.497  1.00  0.00            
ATOM   1526  C   GLY   106      90.806 119.833  57.011  1.00  0.00            
ATOM   1527  O   GLY   106      89.653 119.472  57.290  1.00  0.00            
ATOM   1528  N   ALA   107      91.137 120.611  55.884  1.00  0.00            
ATOM   1529  H   ALA   107      92.088 120.902  55.709  1.00  0.00            
ATOM   1530  CA  ALA   107      90.224 121.000  54.756  1.00  0.00            
ATOM   1531  HA  ALA   107      89.592 120.126  54.596  1.00  0.00            
ATOM   1532  CB  ALA   107      89.323 122.167  55.219  1.00  0.00            
ATOM   1533  HB1 ALA   107      88.541 122.354  54.483  1.00  0.00            
ATOM   1534  HB2 ALA   107      88.863 121.980  56.189  1.00  0.00            
ATOM   1535  HB3 ALA   107      89.909 123.066  55.412  1.00  0.00            
ATOM   1536  C   ALA   107      91.016 121.264  53.449  1.00  0.00            
ATOM   1537  O   ALA   107      91.988 122.005  53.491  1.00  0.00            
ATOM   1538  N   PRO   108      90.590 120.795  52.267  1.00  0.00            
ATOM   1539  CD  PRO   108      89.408 119.998  51.992  1.00  0.00            
ATOM   1540  HD1 PRO   108      88.655 120.746  52.241  1.00  0.00            
ATOM   1541  HD2 PRO   108      89.450 119.030  52.491  1.00  0.00            
ATOM   1542  CG  PRO   108      89.457 119.799  50.481  1.00  0.00            
ATOM   1543  HG1 PRO   108      88.833 120.562  50.016  1.00  0.00            
ATOM   1544  HG2 PRO   108      89.049 118.806  50.294  1.00  0.00            
ATOM   1545  CB  PRO   108      90.927 119.900  50.113  1.00  0.00            
ATOM   1546  HB1 PRO   108      91.065 120.093  49.049  1.00  0.00            
ATOM   1547  HB2 PRO   108      91.324 118.930  50.410  1.00  0.00            
ATOM   1548  CA  PRO   108      91.376 121.018  51.001  1.00  0.00            
ATOM   1549  HA  PRO   108      92.446 120.818  51.041  1.00  0.00            
ATOM   1550  C   PRO   108      91.272 122.450  50.427  1.00  0.00            
ATOM   1551  O   PRO   108      90.390 123.187  50.832  1.00  0.00            
ATOM   1552  N   GLN   109      92.099 122.756  49.458  1.00  0.00            
ATOM   1553  H   GLN   109      92.837 122.133  49.163  1.00  0.00            
ATOM   1554  CA  GLN   109      91.886 123.912  48.562  1.00  0.00            
ATOM   1555  HA  GLN   109      91.841 124.809  49.180  1.00  0.00            
ATOM   1556  CB  GLN   109      93.050 124.038  47.533  1.00  0.00            
ATOM   1557  HB1 GLN   109      92.807 124.790  46.781  1.00  0.00            
ATOM   1558  HB2 GLN   109      93.005 123.090  46.997  1.00  0.00            
ATOM   1559  CG  GLN   109      94.370 124.320  48.123  1.00  0.00            
ATOM   1560  HG1 GLN   109      94.722 123.433  48.650  1.00  0.00            
ATOM   1561  HG2 GLN   109      94.325 125.132  48.849  1.00  0.00            
ATOM   1562  CD  GLN   109      95.537 124.758  47.212  1.00  0.00            
ATOM   1563  OE1 GLN   109      95.447 124.679  45.998  1.00  0.00            
ATOM   1564  NE2 GLN   109      96.660 125.170  47.776  1.00  0.00            
ATOM   1565 HE21 GLN   109      96.585 125.233  48.781  1.00  0.00            
ATOM   1566 HE22 GLN   109      97.359 125.710  47.287  1.00  0.00            
ATOM   1567  C   GLN   109      90.528 123.904  47.822  1.00  0.00            
ATOM   1568  O   GLN   109      90.077 122.946  47.201  1.00  0.00            
ATOM   1569  N   GLU   110      89.990 125.136  47.757  1.00  0.00            
ATOM   1570  H   GLU   110      90.360 125.783  48.438  1.00  0.00            
ATOM   1571  CA  GLU   110      88.762 125.449  47.025  1.00  0.00            
ATOM   1572  HA  GLU   110      88.059 124.664  47.306  1.00  0.00            
ATOM   1573  CB  GLU   110      88.145 126.774  47.428  1.00  0.00            
ATOM   1574  HB1 GLU   110      87.234 126.883  46.839  1.00  0.00            
ATOM   1575  HB2 GLU   110      88.953 127.484  47.252  1.00  0.00            
ATOM   1576  CG  GLU   110      87.658 126.746  48.890  1.00  0.00            
ATOM   1577  HG1 GLU   110      88.479 126.433  49.536  1.00  0.00            
ATOM   1578  HG2 GLU   110      86.876 125.993  48.976  1.00  0.00            
ATOM   1579  CD  GLU   110      87.179 128.079  49.324  1.00  0.00            
ATOM   1580  OE1 GLU   110      86.515 128.203  50.337  1.00  0.00            
ATOM   1581  OE2 GLU   110      87.450 129.080  48.617  1.00  0.00            
ATOM   1582  C   GLU   110      89.012 125.266  45.529  1.00  0.00            
ATOM   1583  O   GLU   110      89.998 125.766  45.005  1.00  0.00            
ATOM   1584  N   GLY   111      88.168 124.479  44.919  1.00  0.00            
ATOM   1585  H   GLY   111      87.269 124.228  45.304  1.00  0.00            
ATOM   1586  CA  GLY   111      88.374 123.985  43.519  1.00  0.00            
ATOM   1587  HA1 GLY   111      89.418 123.755  43.310  1.00  0.00            
ATOM   1588  HA2 GLY   111      88.105 124.712  42.753  1.00  0.00            
ATOM   1589  C   GLY   111      87.633 122.709  43.239  1.00  0.00            
ATOM   1590  O   GLY   111      87.252 121.847  44.111  1.00  0.00            
ATOM   1591  N   ILE   112      87.333 122.605  41.918  1.00  0.00            
ATOM   1592  H   ILE   112      87.846 123.169  41.255  1.00  0.00            
ATOM   1593  CA  ILE   112      86.480 121.501  41.419  1.00  0.00            
ATOM   1594  HA  ILE   112      85.652 121.404  42.122  1.00  0.00            
ATOM   1595  CB  ILE   112      85.966 121.856  40.038  1.00  0.00            
ATOM   1596  HB  ILE   112      85.065 121.272  39.849  1.00  0.00            
ATOM   1597  CG2 ILE   112      85.560 123.390  39.756  1.00  0.00            
ATOM   1598 HG21 ILE   112      84.962 123.721  40.606  1.00  0.00            
ATOM   1599 HG22 ILE   112      86.469 123.977  39.628  1.00  0.00            
ATOM   1600 HG23 ILE   112      84.985 123.565  38.847  1.00  0.00            
ATOM   1601  CG1 ILE   112      86.979 121.585  38.883  1.00  0.00            
ATOM   1602 HG11 ILE   112      87.431 120.596  38.954  1.00  0.00            
ATOM   1603 HG12 ILE   112      87.755 122.344  38.980  1.00  0.00            
ATOM   1604  CD  ILE   112      86.381 121.688  37.493  1.00  0.00            
ATOM   1605  HD1 ILE   112      87.105 121.338  36.758  1.00  0.00            
ATOM   1606  HD2 ILE   112      85.564 120.967  37.446  1.00  0.00            
ATOM   1607  HD3 ILE   112      85.960 122.666  37.258  1.00  0.00            
ATOM   1608  C   ILE   112      87.133 120.177  41.505  1.00  0.00            
ATOM   1609  O   ILE   112      88.355 120.053  41.282  1.00  0.00            
ATOM   1610  N   LEU   113      86.377 119.182  41.954  1.00  0.00            
ATOM   1611  H   LEU   113      85.447 119.498  42.192  1.00  0.00            
ATOM   1612  CA  LEU   113      86.658 117.696  41.874  1.00  0.00            
ATOM   1613  HA  LEU   113      87.508 117.459  42.515  1.00  0.00            
ATOM   1614  CB  LEU   113      85.348 116.918  42.254  1.00  0.00            
ATOM   1615  HB1 LEU   113      85.555 115.886  41.971  1.00  0.00            
ATOM   1616  HB2 LEU   113      84.506 117.186  41.615  1.00  0.00            
ATOM   1617  CG  LEU   113      85.033 116.940  43.744  1.00  0.00            
ATOM   1618  HG  LEU   113      84.874 117.956  44.105  1.00  0.00            
ATOM   1619  CD1 LEU   113      83.734 116.204  43.862  1.00  0.00            
ATOM   1620 HD11 LEU   113      82.997 116.710  43.239  1.00  0.00            
ATOM   1621 HD12 LEU   113      83.771 115.180  43.489  1.00  0.00            
ATOM   1622 HD13 LEU   113      83.352 116.085  44.876  1.00  0.00            
ATOM   1623  CD2 LEU   113      85.982 116.222  44.625  1.00  0.00            
ATOM   1624 HD21 LEU   113      85.708 116.348  45.672  1.00  0.00            
ATOM   1625 HD22 LEU   113      85.976 115.188  44.279  1.00  0.00            
ATOM   1626 HD23 LEU   113      86.970 116.659  44.484  1.00  0.00            
ATOM   1627  C   LEU   113      87.111 117.211  40.439  1.00  0.00            
ATOM   1628  O   LEU   113      86.725 117.614  39.391  1.00  0.00            
ATOM   1629  N   GLU   114      87.935 116.124  40.447  1.00  0.00            
ATOM   1630  H   GLU   114      88.244 115.792  41.350  1.00  0.00            
ATOM   1631  CA  GLU   114      88.435 115.362  39.273  1.00  0.00            
ATOM   1632  HA  GLU   114      89.171 115.890  38.666  1.00  0.00            
ATOM   1633  CB  GLU   114      89.220 114.136  39.794  1.00  0.00            
ATOM   1634  HB1 GLU   114      88.485 113.492  40.277  1.00  0.00            
ATOM   1635  HB2 GLU   114      90.034 114.317  40.496  1.00  0.00            
ATOM   1636  CG  GLU   114      89.957 113.396  38.667  1.00  0.00            
ATOM   1637  HG1 GLU   114      90.711 114.045  38.224  1.00  0.00            
ATOM   1638  HG2 GLU   114      89.283 113.293  37.816  1.00  0.00            
ATOM   1639  CD  GLU   114      90.507 111.946  38.967  1.00  0.00            
ATOM   1640  OE1 GLU   114      91.123 111.311  38.062  1.00  0.00            
ATOM   1641  OE2 GLU   114      90.166 111.408  40.019  1.00  0.00            
ATOM   1642  C   GLU   114      87.318 114.927  38.249  1.00  0.00            
ATOM   1643  O   GLU   114      87.537 114.823  37.014  1.00  0.00            
ATOM   1644  N   ASP   115      86.110 114.769  38.755  1.00  0.00            
ATOM   1645  H   ASP   115      86.065 114.878  39.758  1.00  0.00            
ATOM   1646  CA  ASP   115      84.941 114.434  37.901  1.00  0.00            
ATOM   1647  HA  ASP   115      85.346 114.030  36.973  1.00  0.00            
ATOM   1648  CB  ASP   115      84.092 113.275  38.496  1.00  0.00            
ATOM   1649  HB1 ASP   115      83.180 113.080  37.931  1.00  0.00            
ATOM   1650  HB2 ASP   115      83.729 113.587  39.475  1.00  0.00            
ATOM   1651  CG  ASP   115      84.926 111.965  38.770  1.00  0.00            
ATOM   1652  OD1 ASP   115      86.124 111.695  38.465  1.00  0.00            
ATOM   1653  OD2 ASP   115      84.389 111.104  39.473  1.00  0.00            
ATOM   1654  C   ASP   115      84.076 115.630  37.579  1.00  0.00            
ATOM   1655  O   ASP   115      83.001 115.484  36.958  1.00  0.00            
ATOM   1656  N   MET   116      84.409 116.885  37.873  1.00  0.00            
ATOM   1657  H   MET   116      85.272 117.005  38.383  1.00  0.00            
ATOM   1658  CA  MET   116      83.688 118.109  37.332  1.00  0.00            
ATOM   1659  HA  MET   116      82.705 117.689  37.119  1.00  0.00            
ATOM   1660  CB  MET   116      83.403 119.189  38.328  1.00  0.00            
ATOM   1661  HB1 MET   116      83.136 120.138  37.862  1.00  0.00            
ATOM   1662  HB2 MET   116      84.268 119.501  38.912  1.00  0.00            
ATOM   1663  CG  MET   116      82.300 118.748  39.326  1.00  0.00            
ATOM   1664  HG1 MET   116      82.050 119.585  39.978  1.00  0.00            
ATOM   1665  HG2 MET   116      82.651 117.956  39.987  1.00  0.00            
ATOM   1666  SD  MET   116      80.790 118.086  38.548  1.00  0.00            
ATOM   1667  CE  MET   116      80.010 117.302  39.966  1.00  0.00            
ATOM   1668  HE1 MET   116      80.823 116.994  40.624  1.00  0.00            
ATOM   1669  HE2 MET   116      79.356 118.068  40.381  1.00  0.00            
ATOM   1670  HE3 MET   116      79.342 116.497  39.659  1.00  0.00            
ATOM   1671  C   MET   116      84.455 118.672  36.070  1.00  0.00            
ATOM   1672  O   MET   116      85.718 118.688  36.058  1.00  0.00            
ATOM   1673  N   PRO   117      83.667 118.905  34.965  1.00  0.00            
ATOM   1674  CD  PRO   117      82.233 118.686  34.864  1.00  0.00            
ATOM   1675  HD1 PRO   117      81.830 119.456  35.521  1.00  0.00            
ATOM   1676  HD2 PRO   117      82.112 117.626  35.088  1.00  0.00            
ATOM   1677  CG  PRO   117      81.863 118.973  33.381  1.00  0.00            
ATOM   1678  HG1 PRO   117      81.356 119.938  33.359  1.00  0.00            
ATOM   1679  HG2 PRO   117      81.159 118.201  33.069  1.00  0.00            
ATOM   1680  CB  PRO   117      83.178 118.934  32.680  1.00  0.00            
ATOM   1681  HB1 PRO   117      83.185 119.601  31.818  1.00  0.00            
ATOM   1682  HB2 PRO   117      83.378 117.954  32.246  1.00  0.00            
ATOM   1683  CA  PRO   117      84.268 119.234  33.685  1.00  0.00            
ATOM   1684  HA  PRO   117      85.069 118.502  33.584  1.00  0.00            
ATOM   1685  C   PRO   117      84.804 120.661  33.735  1.00  0.00            
ATOM   1686  O   PRO   117      84.111 121.598  34.193  1.00  0.00            
ATOM   1687  N   VAL   118      85.898 120.844  32.977  1.00  0.00            
ATOM   1688  H   VAL   118      86.345 120.114  32.441  1.00  0.00            
ATOM   1689  CA  VAL   118      86.367 122.214  32.743  1.00  0.00            
ATOM   1690  HA  VAL   118      86.504 122.539  33.774  1.00  0.00            
ATOM   1691  CB  VAL   118      87.668 122.379  31.993  1.00  0.00            
ATOM   1692  HB  VAL   118      87.844 123.451  31.899  1.00  0.00            
ATOM   1693  CG1 VAL   118      88.889 121.827  32.753  1.00  0.00            
ATOM   1694 HG11 VAL   118      88.931 120.741  32.826  1.00  0.00            
ATOM   1695 HG12 VAL   118      89.775 122.206  32.243  1.00  0.00            
ATOM   1696 HG13 VAL   118      88.968 122.089  33.809  1.00  0.00            
ATOM   1697  CG2 VAL   118      87.767 121.683  30.703  1.00  0.00            
ATOM   1698 HG21 VAL   118      88.710 121.942  30.222  1.00  0.00            
ATOM   1699 HG22 VAL   118      87.747 120.595  30.773  1.00  0.00            
ATOM   1700 HG23 VAL   118      87.021 122.169  30.075  1.00  0.00            
ATOM   1701  C   VAL   118      85.274 123.081  32.104  1.00  0.00            
ATOM   1702  O   VAL   118      84.533 122.651  31.199  1.00  0.00            
ATOM   1703  N   ASP   119      85.161 124.395  32.563  1.00  0.00            
ATOM   1704  H   ASP   119      85.694 124.754  33.342  1.00  0.00            
ATOM   1705  CA  ASP   119      84.166 125.361  32.147  1.00  0.00            
ATOM   1706  HA  ASP   119      83.412 124.800  31.597  1.00  0.00            
ATOM   1707  CB  ASP   119      83.560 125.972  33.383  1.00  0.00            
ATOM   1708  HB1 ASP   119      84.336 126.434  33.993  1.00  0.00            
ATOM   1709  HB2 ASP   119      83.193 125.153  34.001  1.00  0.00            
ATOM   1710  CG  ASP   119      82.442 126.856  33.073  1.00  0.00            
ATOM   1711  OD1 ASP   119      82.083 127.722  33.836  1.00  0.00            
ATOM   1712  OD2 ASP   119      81.816 126.822  31.992  1.00  0.00            
ATOM   1713  C   ASP   119      84.705 126.409  31.199  1.00  0.00            
ATOM   1714  O   ASP   119      85.474 127.280  31.565  1.00  0.00            
ATOM   1715  N   PRO   120      84.364 126.199  29.901  1.00  0.00            
ATOM   1716  CD  PRO   120      83.489 125.180  29.457  1.00  0.00            
ATOM   1717  HD1 PRO   120      82.576 125.070  30.041  1.00  0.00            
ATOM   1718  HD2 PRO   120      84.028 124.237  29.359  1.00  0.00            
ATOM   1719  CG  PRO   120      83.056 125.716  28.116  1.00  0.00            
ATOM   1720  HG1 PRO   120      82.316 126.517  28.108  1.00  0.00            
ATOM   1721  HG2 PRO   120      82.679 124.840  27.589  1.00  0.00            
ATOM   1722  CB  PRO   120      84.329 126.251  27.608  1.00  0.00            
ATOM   1723  HB1 PRO   120      84.179 127.085  26.921  1.00  0.00            
ATOM   1724  HB2 PRO   120      85.041 125.498  27.269  1.00  0.00            
ATOM   1725  CA  PRO   120      85.095 126.831  28.791  1.00  0.00            
ATOM   1726  HA  PRO   120      86.114 126.444  28.799  1.00  0.00            
ATOM   1727  C   PRO   120      85.114 128.388  28.907  1.00  0.00            
ATOM   1728  O   PRO   120      84.061 129.054  29.020  1.00  0.00            
ATOM   1729  N   ASP   121      86.295 129.000  28.796  1.00  0.00            
ATOM   1730  H   ASP   121      87.172 128.500  28.824  1.00  0.00            
ATOM   1731  CA  ASP   121      86.418 130.483  28.751  1.00  0.00            
ATOM   1732  HA  ASP   121      85.440 130.915  28.541  1.00  0.00            
ATOM   1733  CB  ASP   121      86.609 130.884  30.192  1.00  0.00            
ATOM   1734  HB1 ASP   121      87.638 130.642  30.455  1.00  0.00            
ATOM   1735  HB2 ASP   121      86.033 130.226  30.843  1.00  0.00            
ATOM   1736  CG  ASP   121      86.269 132.337  30.468  1.00  0.00            
ATOM   1737  OD1 ASP   121      85.502 132.896  29.684  1.00  0.00            
ATOM   1738  OD2 ASP   121      86.613 132.800  31.564  1.00  0.00            
ATOM   1739  C   ASP   121      87.505 131.048  27.830  1.00  0.00            
ATOM   1740  O   ASP   121      88.392 131.847  28.100  1.00  0.00            
ATOM   1741  N   ASN   122      87.270 130.629  26.545  1.00  0.00            
ATOM   1742  H   ASN   122      86.394 130.184  26.313  1.00  0.00            
ATOM   1743  CA  ASN   122      88.213 130.647  25.456  1.00  0.00            
ATOM   1744  HA  ASN   122      89.097 130.186  25.897  1.00  0.00            
ATOM   1745  CB  ASN   122      87.764 129.777  24.242  1.00  0.00            
ATOM   1746  HB1 ASN   122      88.633 129.716  23.587  1.00  0.00            
ATOM   1747  HB2 ASN   122      86.940 130.250  23.709  1.00  0.00            
ATOM   1748  CG  ASN   122      87.338 128.366  24.596  1.00  0.00            
ATOM   1749  OD1 ASN   122      86.389 128.140  25.326  1.00  0.00            
ATOM   1750  ND2 ASN   122      88.187 127.426  24.370  1.00  0.00            
ATOM   1751 HD21 ASN   122      89.027 127.597  23.835  1.00  0.00            
ATOM   1752 HD22 ASN   122      87.995 126.513  24.757  1.00  0.00            
ATOM   1753  C   ASN   122      88.662 132.008  25.082  1.00  0.00            
ATOM   1754  O   ASN   122      89.685 132.116  24.409  1.00  0.00            
ATOM   1755  N   GLU   123      88.080 133.157  25.480  1.00  0.00            
ATOM   1756  H   GLU   123      87.152 133.128  25.878  1.00  0.00            
ATOM   1757  CA  GLU   123      88.614 134.517  25.344  1.00  0.00            
ATOM   1758  HA  GLU   123      89.141 134.478  24.390  1.00  0.00            
ATOM   1759  CB  GLU   123      87.505 135.557  25.248  1.00  0.00            
ATOM   1760  HB1 GLU   123      87.192 135.926  26.225  1.00  0.00            
ATOM   1761  HB2 GLU   123      86.597 135.182  24.774  1.00  0.00            
ATOM   1762  CG  GLU   123      87.901 136.844  24.407  1.00  0.00            
ATOM   1763  HG1 GLU   123      88.305 136.451  23.474  1.00  0.00            
ATOM   1764  HG2 GLU   123      88.702 137.347  24.948  1.00  0.00            
ATOM   1765  CD  GLU   123      86.854 137.873  24.110  1.00  0.00            
ATOM   1766  OE1 GLU   123      87.271 139.000  23.758  1.00  0.00            
ATOM   1767  OE2 GLU   123      85.669 137.535  24.137  1.00  0.00            
ATOM   1768  C   GLU   123      89.574 134.925  26.527  1.00  0.00            
ATOM   1769  O   GLU   123      90.586 135.672  26.258  1.00  0.00            
ATOM   1770  N   ALA   124      89.212 134.573  27.759  1.00  0.00            
ATOM   1771  H   ALA   124      88.390 133.994  27.855  1.00  0.00            
ATOM   1772  CA  ALA   124      90.106 134.724  28.944  1.00  0.00            
ATOM   1773  HA  ALA   124      90.326 135.787  29.049  1.00  0.00            
ATOM   1774  CB  ALA   124      89.426 134.218  30.186  1.00  0.00            
ATOM   1775  HB1 ALA   124      88.501 134.793  30.201  1.00  0.00            
ATOM   1776  HB2 ALA   124      89.246 133.154  30.029  1.00  0.00            
ATOM   1777  HB3 ALA   124      89.991 134.442  31.091  1.00  0.00            
ATOM   1778  C   ALA   124      91.479 134.157  28.791  1.00  0.00            
ATOM   1779  O   ALA   124      92.408 134.854  29.228  1.00  0.00            
ATOM   1780  N   TYR   125      91.629 132.904  28.234  1.00  0.00            
ATOM   1781  H   TYR   125      90.805 132.324  28.162  1.00  0.00            
ATOM   1782  CA  TYR   125      92.959 132.378  28.120  1.00  0.00            
ATOM   1783  HA  TYR   125      93.591 132.937  28.811  1.00  0.00            
ATOM   1784  CB  TYR   125      92.927 130.935  28.743  1.00  0.00            
ATOM   1785  HB1 TYR   125      92.959 131.161  29.809  1.00  0.00            
ATOM   1786  HB2 TYR   125      93.822 130.392  28.439  1.00  0.00            
ATOM   1787  CG  TYR   125      91.886 129.907  28.386  1.00  0.00            
ATOM   1788  CD1 TYR   125      90.822 129.778  29.312  1.00  0.00            
ATOM   1789  HD1 TYR   125      90.851 130.225  30.294  1.00  0.00            
ATOM   1790  CE1 TYR   125      89.795 128.846  29.034  1.00  0.00            
ATOM   1791  HE1 TYR   125      89.103 128.571  29.817  1.00  0.00            
ATOM   1792  CZ  TYR   125      89.767 128.181  27.807  1.00  0.00            
ATOM   1793  OH  TYR   125      88.702 127.433  27.473  1.00  0.00            
ATOM   1794  HH  TYR   125      88.664 127.293  26.524  1.00  0.00            
ATOM   1795  CE2 TYR   125      90.785 128.443  26.838  1.00  0.00            
ATOM   1796  HE2 TYR   125      90.909 127.895  25.915  1.00  0.00            
ATOM   1797  CD2 TYR   125      91.794 129.367  27.107  1.00  0.00            
ATOM   1798  HD2 TYR   125      92.426 129.661  26.282  1.00  0.00            
ATOM   1799  C   TYR   125      93.761 132.475  26.757  1.00  0.00            
ATOM   1800  O   TYR   125      94.674 131.732  26.415  1.00  0.00            
ATOM   1801  N   GLU   126      93.486 133.522  25.978  1.00  0.00            
ATOM   1802  H   GLU   126      92.589 133.973  26.092  1.00  0.00            
ATOM   1803  CA  GLU   126      94.320 133.780  24.803  1.00  0.00            
ATOM   1804  HA  GLU   126      95.137 133.064  24.903  1.00  0.00            
ATOM   1805  CB  GLU   126      93.486 133.496  23.515  1.00  0.00            
ATOM   1806  HB1 GLU   126      93.973 133.941  22.647  1.00  0.00            
ATOM   1807  HB2 GLU   126      92.450 133.836  23.537  1.00  0.00            
ATOM   1808  CG  GLU   126      93.490 132.000  23.109  1.00  0.00            
ATOM   1809  HG1 GLU   126      92.754 131.880  22.315  1.00  0.00            
ATOM   1810  HG2 GLU   126      93.148 131.392  23.946  1.00  0.00            
ATOM   1811  CD  GLU   126      94.885 131.455  22.681  1.00  0.00            
ATOM   1812  OE1 GLU   126      95.845 132.248  22.625  1.00  0.00            
ATOM   1813  OE2 GLU   126      95.036 130.272  22.562  1.00  0.00            
ATOM   1814  C   GLU   126      95.020 135.052  24.785  1.00  0.00            
ATOM   1815  O   GLU   126      94.574 136.094  25.280  1.00  0.00            
ATOM   1816  N   MET   127      96.231 134.979  24.146  1.00  0.00            
ATOM   1817  H   MET   127      96.729 134.185  23.770  1.00  0.00            
ATOM   1818  CA  MET   127      97.058 136.145  23.996  1.00  0.00            
ATOM   1819  HA  MET   127      96.422 137.014  24.166  1.00  0.00            
ATOM   1820  CB  MET   127      98.111 136.155  25.116  1.00  0.00            
ATOM   1821  HB1 MET   127      98.960 136.793  24.870  1.00  0.00            
ATOM   1822  HB2 MET   127      98.430 135.121  25.245  1.00  0.00            
ATOM   1823  CG  MET   127      97.549 136.769  26.356  1.00  0.00            
ATOM   1824  HG1 MET   127      96.846 136.052  26.780  1.00  0.00            
ATOM   1825  HG2 MET   127      96.968 137.636  26.041  1.00  0.00            
ATOM   1826  SD  MET   127      98.721 137.369  27.655  1.00  0.00            
ATOM   1827  CE  MET   127      99.270 135.756  28.048  1.00  0.00            
ATOM   1828  HE1 MET   127      98.425 135.072  28.119  1.00  0.00            
ATOM   1829  HE2 MET   127      99.980 135.485  27.266  1.00  0.00            
ATOM   1830  HE3 MET   127      99.662 135.862  29.059  1.00  0.00            
ATOM   1831  C   MET   127      97.646 136.239  22.512  1.00  0.00            
ATOM   1832  O   MET   127      98.599 135.510  22.227  1.00  0.00            
ATOM   1833  N   PRO   128      97.014 137.069  21.590  1.00  0.00            
ATOM   1834  CD  PRO   128      95.700 137.654  21.775  1.00  0.00            
ATOM   1835  HD1 PRO   128      95.751 138.455  22.512  1.00  0.00            
ATOM   1836  HD2 PRO   128      95.077 136.847  22.159  1.00  0.00            
ATOM   1837  CG  PRO   128      95.173 138.062  20.460  1.00  0.00            
ATOM   1838  HG1 PRO   128      94.447 138.859  20.618  1.00  0.00            
ATOM   1839  HG2 PRO   128      94.564 137.320  19.943  1.00  0.00            
ATOM   1840  CB  PRO   128      96.414 138.408  19.618  1.00  0.00            
ATOM   1841  HB1 PRO   128      96.641 139.438  19.889  1.00  0.00            
ATOM   1842  HB2 PRO   128      96.150 138.221  18.576  1.00  0.00            
ATOM   1843  CA  PRO   128      97.427 137.350  20.163  1.00  0.00            
ATOM   1844  HA  PRO   128      97.321 136.478  19.519  1.00  0.00            
ATOM   1845  C   PRO   128      98.779 137.764  20.040  1.00  0.00            
ATOM   1846  O   PRO   128      99.468 137.122  19.238  1.00  0.00            
ATOM   1847  N   SER   129      99.312 138.707  20.856  1.00  0.00            
ATOM   1848  H   SER   129      98.763 139.285  21.476  1.00  0.00            
ATOM   1849  CA  SER   129     100.749 138.984  20.905  1.00  0.00            
ATOM   1850  HA  SER   129     101.151 138.710  19.929  1.00  0.00            
ATOM   1851  CB  SER   129     101.039 140.485  21.176  1.00  0.00            
ATOM   1852  HB1 SER   129     100.678 140.735  22.173  1.00  0.00            
ATOM   1853  HB2 SER   129     100.341 141.041  20.549  1.00  0.00            
ATOM   1854  OG  SER   129     102.361 140.923  21.060  1.00  0.00            
ATOM   1855  HG  SER   129     102.291 141.866  21.227  1.00  0.00            
ATOM   1856  C   SER   129     101.471 138.100  22.005  1.00  0.00            
ATOM   1857  O   SER   129     100.785 137.717  22.968  1.00  0.00            
ATOM   1858  N   GLU   130     102.754 137.888  21.790  1.00  0.00            
ATOM   1859  H   GLU   130     103.154 138.353  20.988  1.00  0.00            
ATOM   1860  CA  GLU   130     103.686 137.489  22.835  1.00  0.00            
ATOM   1861  HA  GLU   130     103.370 136.555  23.299  1.00  0.00            
ATOM   1862  CB  GLU   130     105.030 137.070  22.175  1.00  0.00            
ATOM   1863  HB1 GLU   130     105.708 136.867  23.005  1.00  0.00            
ATOM   1864  HB2 GLU   130     105.337 137.977  21.655  1.00  0.00            
ATOM   1865  CG  GLU   130     105.168 135.902  21.304  1.00  0.00            
ATOM   1866  HG1 GLU   130     104.405 135.907  20.525  1.00  0.00            
ATOM   1867  HG2 GLU   130     104.988 135.022  21.921  1.00  0.00            
ATOM   1868  CD  GLU   130     106.554 135.910  20.647  1.00  0.00            
ATOM   1869  OE1 GLU   130     106.854 134.805  20.119  1.00  0.00            
ATOM   1870  OE2 GLU   130     107.283 136.944  20.633  1.00  0.00            
ATOM   1871  C   GLU   130     103.936 138.609  23.867  1.00  0.00            
ATOM   1872  O   GLU   130     103.780 139.736  23.545  1.00  0.00            
ATOM   1873  N   GLU   131     104.287 138.263  25.095  1.00  0.00            
ATOM   1874  H   GLU   131     104.392 137.303  25.390  1.00  0.00            
ATOM   1875  CA  GLU   131     104.433 139.247  26.180  1.00  0.00            
ATOM   1876  HA  GLU   131     103.688 140.017  25.978  1.00  0.00            
ATOM   1877  CB  GLU   131     104.058 138.476  27.481  1.00  0.00            
ATOM   1878  HB1 GLU   131     104.937 137.877  27.716  1.00  0.00            
ATOM   1879  HB2 GLU   131     103.195 137.844  27.271  1.00  0.00            
ATOM   1880  CG  GLU   131     103.663 139.483  28.545  1.00  0.00            
ATOM   1881  HG1 GLU   131     102.857 140.074  28.109  1.00  0.00            
ATOM   1882  HG2 GLU   131     104.537 140.065  28.838  1.00  0.00            
ATOM   1883  CD  GLU   131     103.088 138.883  29.854  1.00  0.00            
ATOM   1884  OE1 GLU   131     102.946 137.625  29.998  1.00  0.00            
ATOM   1885  OE2 GLU   131     102.644 139.685  30.718  1.00  0.00            
ATOM   1886  C   GLU   131     105.735 139.983  26.082  1.00  0.00            
ATOM   1887  O   GLU   131     106.763 139.281  25.861  1.00  0.00            
ATOM   1888  N   GLY   132     105.757 141.277  26.299  1.00  0.00            
ATOM   1889  H   GLY   132     104.899 141.790  26.446  1.00  0.00            
ATOM   1890  CA  GLY   132     107.042 141.989  26.324  1.00  0.00            
ATOM   1891  HA1 GLY   132     107.043 142.609  25.427  1.00  0.00            
ATOM   1892  HA2 GLY   132     107.889 141.304  26.278  1.00  0.00            
ATOM   1893  C   GLY   132     107.348 142.850  27.582  1.00  0.00            
ATOM   1894  O   GLY   132     106.723 142.651  28.643  1.00  0.00            
ATOM   1895  N   TYR   133     108.351 143.767  27.498  1.00  0.00            
ATOM   1896  H   TYR   133     108.793 143.961  26.611  1.00  0.00            
ATOM   1897  CA  TYR   133     109.067 144.437  28.587  1.00  0.00            
ATOM   1898  HA  TYR   133     108.509 144.140  29.475  1.00  0.00            
ATOM   1899  CB  TYR   133     110.540 143.960  28.710  1.00  0.00            
ATOM   1900  HB1 TYR   133     111.006 144.566  29.487  1.00  0.00            
ATOM   1901  HB2 TYR   133     110.936 144.245  27.735  1.00  0.00            
ATOM   1902  CG  TYR   133     110.697 142.509  28.970  1.00  0.00            
ATOM   1903  CD1 TYR   133     111.790 141.830  28.465  1.00  0.00            
ATOM   1904  HD1 TYR   133     112.412 142.321  27.731  1.00  0.00            
ATOM   1905  CE1 TYR   133     112.006 140.469  28.635  1.00  0.00            
ATOM   1906  HE1 TYR   133     112.669 139.931  27.973  1.00  0.00            
ATOM   1907  CZ  TYR   133     111.210 139.818  29.557  1.00  0.00            
ATOM   1908  OH  TYR   133     111.428 138.490  29.846  1.00  0.00            
ATOM   1909  HH  TYR   133     112.009 138.081  29.200  1.00  0.00            
ATOM   1910  CE2 TYR   133     110.166 140.484  30.226  1.00  0.00            
ATOM   1911  HE2 TYR   133     109.495 139.992  30.914  1.00  0.00            
ATOM   1912  CD2 TYR   133     109.980 141.829  29.955  1.00  0.00            
ATOM   1913  HD2 TYR   133     109.117 142.250  30.449  1.00  0.00            
ATOM   1914  C   TYR   133     109.207 145.937  28.547  1.00  0.00            
ATOM   1915  O   TYR   133     109.722 146.433  27.524  1.00  0.00            
ATOM   1916  N   GLN   134     108.735 146.641  29.573  1.00  0.00            
ATOM   1917  H   GLN   134     108.278 146.157  30.332  1.00  0.00            
ATOM   1918  CA  GLN   134     108.897 148.131  29.580  1.00  0.00            
ATOM   1919  HA  GLN   134     108.820 148.487  28.553  1.00  0.00            
ATOM   1920  CB  GLN   134     107.857 148.868  30.441  1.00  0.00            
ATOM   1921  HB1 GLN   134     108.004 149.948  30.422  1.00  0.00            
ATOM   1922  HB2 GLN   134     107.850 148.449  31.447  1.00  0.00            
ATOM   1923  CG  GLN   134     106.460 148.656  29.961  1.00  0.00            
ATOM   1924  HG1 GLN   134     105.780 149.221  30.598  1.00  0.00            
ATOM   1925  HG2 GLN   134     106.157 147.619  30.106  1.00  0.00            
ATOM   1926  CD  GLN   134     106.260 149.168  28.543  1.00  0.00            
ATOM   1927  OE1 GLN   134     106.359 148.458  27.625  1.00  0.00            
ATOM   1928  NE2 GLN   134     106.093 150.424  28.290  1.00  0.00            
ATOM   1929 HE21 GLN   134     105.826 151.031  29.053  1.00  0.00            
ATOM   1930 HE22 GLN   134     105.870 150.569  27.316  1.00  0.00            
ATOM   1931  C   GLN   134     110.318 148.600  29.917  1.00  0.00            
ATOM   1932  O   GLN   134     111.089 147.937  30.589  1.00  0.00            
ATOM   1933  N   ASP   135     110.758 149.721  29.366  1.00  0.00            
ATOM   1934  H   ASP   135     110.120 150.305  28.844  1.00  0.00            
ATOM   1935  CA  ASP   135     112.092 150.376  29.726  1.00  0.00            
ATOM   1936  HA  ASP   135     112.841 149.601  29.887  1.00  0.00            
ATOM   1937  CB  ASP   135     112.536 151.229  28.479  1.00  0.00            
ATOM   1938  HB1 ASP   135     113.494 151.634  28.808  1.00  0.00            
ATOM   1939  HB2 ASP   135     111.862 152.074  28.342  1.00  0.00            
ATOM   1940  CG  ASP   135     112.674 150.495  27.131  1.00  0.00            
ATOM   1941  OD1 ASP   135     112.773 151.144  26.102  1.00  0.00            
ATOM   1942  OD2 ASP   135     112.969 149.249  27.034  1.00  0.00            
ATOM   1943  C   ASP   135     112.013 151.175  31.099  1.00  0.00            
ATOM   1944  O   ASP   135     111.226 152.065  31.288  1.00  0.00            
ATOM   1945  N   TYR   136     112.846 150.752  31.978  1.00  0.00            
ATOM   1946  H   TYR   136     113.462 150.058  31.579  1.00  0.00            
ATOM   1947  CA  TYR   136     113.049 151.195  33.374  1.00  0.00            
ATOM   1948  HA  TYR   136     112.173 150.938  33.970  1.00  0.00            
ATOM   1949  CB  TYR   136     114.266 150.363  33.909  1.00  0.00            
ATOM   1950  HB1 TYR   136     115.164 150.646  33.360  1.00  0.00            
ATOM   1951  HB2 TYR   136     114.089 149.291  33.817  1.00  0.00            
ATOM   1952  CG  TYR   136     114.638 150.581  35.321  1.00  0.00            
ATOM   1953  CD1 TYR   136     113.584 150.805  36.280  1.00  0.00            
ATOM   1954  HD1 TYR   136     112.548 150.845  35.977  1.00  0.00            
ATOM   1955  CE1 TYR   136     113.909 151.169  37.609  1.00  0.00            
ATOM   1956  HE1 TYR   136     113.085 151.382  38.273  1.00  0.00            
ATOM   1957  CZ  TYR   136     115.297 151.226  37.965  1.00  0.00            
ATOM   1958  OH  TYR   136     115.703 151.486  39.289  1.00  0.00            
ATOM   1959  HH  TYR   136     116.651 151.344  39.339  1.00  0.00            
ATOM   1960  CE2 TYR   136     116.326 151.043  36.981  1.00  0.00            
ATOM   1961  HE2 TYR   136     117.370 150.996  37.254  1.00  0.00            
ATOM   1962  CD2 TYR   136     115.976 150.742  35.647  1.00  0.00            
ATOM   1963  HD2 TYR   136     116.680 150.622  34.837  1.00  0.00            
ATOM   1964  C   TYR   136     113.197 152.706  33.605  1.00  0.00            
ATOM   1965  O   TYR   136     114.092 153.332  33.068  1.00  0.00            
ATOM   1966  N   GLU   137     112.296 153.271  34.404  1.00  0.00            
ATOM   1967  H   GLU   137     111.514 152.777  34.811  1.00  0.00            
ATOM   1968  CA  GLU   137     112.412 154.709  34.868  1.00  0.00            
ATOM   1969  HA  GLU   137     113.443 154.947  34.604  1.00  0.00            
ATOM   1970  CB  GLU   137     111.348 155.476  34.056  1.00  0.00            
ATOM   1971  HB1 GLU   137     111.318 156.525  34.351  1.00  0.00            
ATOM   1972  HB2 GLU   137     110.387 154.966  34.128  1.00  0.00            
ATOM   1973  CG  GLU   137     111.650 155.534  32.527  1.00  0.00            
ATOM   1974  HG1 GLU   137     111.692 154.507  32.166  1.00  0.00            
ATOM   1975  HG2 GLU   137     112.530 156.154  32.356  1.00  0.00            
ATOM   1976  CD  GLU   137     110.554 156.179  31.755  1.00  0.00            
ATOM   1977  OE1 GLU   137     109.468 156.245  32.371  1.00  0.00            
ATOM   1978  OE2 GLU   137     110.699 156.429  30.525  1.00  0.00            
ATOM   1979  C   GLU   137     112.309 154.915  36.401  1.00  0.00            
ATOM   1980  O   GLU   137     111.211 155.019  36.951  1.00  0.00            
ATOM   1981  N   PRO   138     113.490 154.907  37.029  1.00  0.00            
ATOM   1982  CD  PRO   138     114.775 154.517  36.466  1.00  0.00            
ATOM   1983  HD1 PRO   138     115.016 155.087  35.568  1.00  0.00            
ATOM   1984  HD2 PRO   138     114.712 153.463  36.196  1.00  0.00            
ATOM   1985  CG  PRO   138     115.834 154.747  37.553  1.00  0.00            
ATOM   1986  HG1 PRO   138     116.272 155.734  37.400  1.00  0.00            
ATOM   1987  HG2 PRO   138     116.566 153.944  37.628  1.00  0.00            
ATOM   1988  CB  PRO   138     114.958 154.810  38.759  1.00  0.00            
ATOM   1989  HB1 PRO   138     115.357 155.395  39.587  1.00  0.00            
ATOM   1990  HB2 PRO   138     114.784 153.823  39.187  1.00  0.00            
ATOM   1991  CA  PRO   138     113.603 155.251  38.416  1.00  0.00            
ATOM   1992  HA  PRO   138     112.871 154.621  38.921  1.00  0.00            
ATOM   1993  C   PRO   138     113.305 156.693  38.682  1.00  0.00            
ATOM   1994  O   PRO   138     113.379 157.525  37.751  1.00  0.00            
ATOM   1995  N   GLU   139     112.900 156.911  39.936  1.00  0.00            
ATOM   1996  H   GLU   139     112.980 156.086  40.513  1.00  0.00            
ATOM   1997  CA  GLU   139     112.544 158.173  40.580  1.00  0.00            
ATOM   1998  HA  GLU   139     112.258 157.901  41.596  1.00  0.00            
ATOM   1999  CB  GLU   139     113.824 159.031  40.616  1.00  0.00            
ATOM   2000  HB1 GLU   139     113.978 159.731  39.795  1.00  0.00            
ATOM   2001  HB2 GLU   139     114.670 158.358  40.477  1.00  0.00            
ATOM   2002  CG  GLU   139     113.892 159.744  41.947  1.00  0.00            
ATOM   2003  HG1 GLU   139     113.784 159.069  42.796  1.00  0.00            
ATOM   2004  HG2 GLU   139     113.187 160.572  42.016  1.00  0.00            
ATOM   2005  CD  GLU   139     115.284 160.372  41.992  1.00  0.00            
ATOM   2006  OE1 GLU   139     115.732 161.032  41.050  1.00  0.00            
ATOM   2007  OE2 GLU   139     115.992 160.067  43.016  1.00  0.00            
ATOM   2008  C   GLU   139     111.368 158.889  39.956  1.00  0.00            
ATOM   2009  O   GLU   139     110.782 159.668  40.654  1.00  0.00            
ATOM   2010  N   ALA   140     110.951 158.609  38.733  1.00  0.00            
ATOM   2011  H   ALA   140     111.655 158.132  38.189  1.00  0.00            
ATOM   2012  CA  ALA   140     109.775 159.007  37.958  1.00  0.00            
ATOM   2013  HA  ALA   140     109.730 160.091  38.057  1.00  0.00            
ATOM   2014  CB  ALA   140     110.041 158.510  36.503  1.00  0.00            
ATOM   2015  HB1 ALA   140     109.391 158.900  35.720  1.00  0.00            
ATOM   2016  HB2 ALA   140     110.964 158.952  36.127  1.00  0.00            
ATOM   2017  HB3 ALA   140     110.085 157.423  36.442  1.00  0.00            
ATOM   2018  C   ALA   140     108.529 158.429  38.547  1.00  0.00            
ATOM   2019  OC1 ALA   140     107.603 159.217  38.816  1.00  0.00            
ATOM   2020  OC2 ALA   140     108.533 157.239  38.884  1.00  0.00            
TER
ENDMDL
