# Supplementary material for: Impact of Phosphorylation on the Physiological Form of Human alpha-Synuclein in Aqueous Solution
Source: J Chem Inf Model. 2024 Oct 28;64(21):8215–26. doi: 10.1021/acs.jcim.4c01172 (PMC11558680; doi:10.1021/acs.jcim.4c01172)
Supplement: Supplementary file 2 — ci4c01172_si_003.zip [file ci4c01172_si_003.zip › AS/AS_2.pdb]

REMARK    GENERATED BY TRJCONV
TITLE     MDANALYSIS FRAME 0: Created by PDBWriter in water
REMARK    THIS IS A SIMULATION BOX
CRYST1  137.577  137.577  140.719  60.74  60.74  90.00 P 1           1
MODEL        1
ATOM      1  CH3 ACE     0     124.156 109.545  61.284  1.00  0.00            
ATOM      2 HH31 ACE     0     124.076 110.622  61.432  1.00  0.00            
ATOM      3 HH32 ACE     0     124.916 109.170  61.970  1.00  0.00            
ATOM      4 HH33 ACE     0     124.512 109.423  60.261  1.00  0.00            
ATOM      5  C   ACE     0     122.809 108.789  61.395  1.00  0.00            
ATOM      6  O   ACE     0     122.699 107.720  62.025  1.00  0.00            
ATOM      7  N   MET     1     121.757 109.286  60.754  1.00  0.00            
ATOM      8  H   MET     1     121.887 110.138  60.227  1.00  0.00            
ATOM      9  CA  MET     1     120.470 108.641  60.599  1.00  0.00            
ATOM     10  HA  MET     1     120.059 108.447  61.589  1.00  0.00            
ATOM     11  CB  MET     1     119.529 109.581  59.824  1.00  0.00            
ATOM     12  HB1 MET     1     118.559 109.102  59.692  1.00  0.00            
ATOM     13  HB2 MET     1     120.001 109.608  58.842  1.00  0.00            
ATOM     14  CG  MET     1     119.406 110.925  60.515  1.00  0.00            
ATOM     15  HG1 MET     1     120.339 111.446  60.302  1.00  0.00            
ATOM     16  HG2 MET     1     119.142 110.770  61.561  1.00  0.00            
ATOM     17  SD  MET     1     118.097 112.023  59.795  1.00  0.00            
ATOM     18  CE  MET     1     119.128 113.178  58.763  1.00  0.00            
ATOM     19  HE1 MET     1     118.453 113.974  58.446  1.00  0.00            
ATOM     20  HE2 MET     1     119.889 113.593  59.423  1.00  0.00            
ATOM     21  HE3 MET     1     119.460 112.507  57.970  1.00  0.00            
ATOM     22  C   MET     1     120.568 107.156  60.029  1.00  0.00            
ATOM     23  O   MET     1     121.401 106.935  59.169  1.00  0.00            
ATOM     24  N   ASP     2     119.804 106.143  60.469  1.00  0.00            
ATOM     25  H   ASP     2     119.027 106.380  61.069  1.00  0.00            
ATOM     26  CA  ASP     2     119.898 104.720  60.018  1.00  0.00            
ATOM     27  HA  ASP     2     120.937 104.446  60.206  1.00  0.00            
ATOM     28  CB  ASP     2     118.983 103.809  60.907  1.00  0.00            
ATOM     29  HB1 ASP     2     117.977 103.986  60.525  1.00  0.00            
ATOM     30  HB2 ASP     2     119.020 104.149  61.942  1.00  0.00            
ATOM     31  CG  ASP     2     119.439 102.293  60.871  1.00  0.00            
ATOM     32  OD1 ASP     2     118.574 101.402  60.979  1.00  0.00            
ATOM     33  OD2 ASP     2     120.629 102.011  60.844  1.00  0.00            
ATOM     34  C   ASP     2     119.733 104.334  58.518  1.00  0.00            
ATOM     35  O   ASP     2     120.358 103.465  57.945  1.00  0.00            
ATOM     36  N   VAL     3     119.028 105.203  57.812  1.00  0.00            
ATOM     37  H   VAL     3     118.583 105.907  58.384  1.00  0.00            
ATOM     38  CA  VAL     3     119.055 105.401  56.334  1.00  0.00            
ATOM     39  HA  VAL     3     118.515 104.624  55.793  1.00  0.00            
ATOM     40  CB  VAL     3     118.326 106.724  55.874  1.00  0.00            
ATOM     41  HB  VAL     3     118.672 106.913  54.857  1.00  0.00            
ATOM     42  CG1 VAL     3     116.793 106.526  55.906  1.00  0.00            
ATOM     43 HG11 VAL     3     116.414 106.568  56.927  1.00  0.00            
ATOM     44 HG12 VAL     3     116.254 107.331  55.406  1.00  0.00            
ATOM     45 HG13 VAL     3     116.560 105.545  55.493  1.00  0.00            
ATOM     46  CG2 VAL     3     118.551 108.003  56.722  1.00  0.00            
ATOM     47 HG21 VAL     3     117.930 108.803  56.320  1.00  0.00            
ATOM     48 HG22 VAL     3     118.393 107.856  57.790  1.00  0.00            
ATOM     49 HG23 VAL     3     119.538 108.413  56.506  1.00  0.00            
ATOM     50  C   VAL     3     120.482 105.379  55.755  1.00  0.00            
ATOM     51  O   VAL     3     120.731 104.538  54.822  1.00  0.00            
ATOM     52  N   PHE     4     121.381 106.186  56.248  1.00  0.00            
ATOM     53  H   PHE     4     121.159 106.803  57.016  1.00  0.00            
ATOM     54  CA  PHE     4     122.779 106.150  55.759  1.00  0.00            
ATOM     55  HA  PHE     4     122.779 106.182  54.670  1.00  0.00            
ATOM     56  CB  PHE     4     123.604 107.394  56.270  1.00  0.00            
ATOM     57  HB1 PHE     4     124.609 107.299  55.859  1.00  0.00            
ATOM     58  HB2 PHE     4     123.797 107.425  57.343  1.00  0.00            
ATOM     59  CG  PHE     4     123.008 108.731  55.828  1.00  0.00            
ATOM     60  CD1 PHE     4     122.310 109.510  56.774  1.00  0.00            
ATOM     61  HD1 PHE     4     122.028 109.076  57.722  1.00  0.00            
ATOM     62  CE1 PHE     4     121.859 110.772  56.392  1.00  0.00            
ATOM     63  HE1 PHE     4     121.286 111.402  57.056  1.00  0.00            
ATOM     64  CZ  PHE     4     121.856 111.092  55.044  1.00  0.00            
ATOM     65  HZ  PHE     4     121.354 111.994  54.729  1.00  0.00            
ATOM     66  CE2 PHE     4     122.510 110.310  54.106  1.00  0.00            
ATOM     67  HE2 PHE     4     122.559 110.589  53.064  1.00  0.00            
ATOM     68  CD2 PHE     4     123.206 109.161  54.508  1.00  0.00            
ATOM     69  HD2 PHE     4     123.686 108.513  53.790  1.00  0.00            
ATOM     70  C   PHE     4     123.492 104.833  56.033  1.00  0.00            
ATOM     71  O   PHE     4     124.240 104.401  55.138  1.00  0.00            
ATOM     72  N   MET     5     123.237 104.221  57.212  1.00  0.00            
ATOM     73  H   MET     5     122.707 104.774  57.871  1.00  0.00            
ATOM     74  CA  MET     5     123.745 102.938  57.662  1.00  0.00            
ATOM     75  HA  MET     5     124.815 102.932  57.458  1.00  0.00            
ATOM     76  CB  MET     5     123.490 102.734  59.152  1.00  0.00            
ATOM     77  HB1 MET     5     122.447 102.922  59.404  1.00  0.00            
ATOM     78  HB2 MET     5     123.946 103.547  59.718  1.00  0.00            
ATOM     79  CG  MET     5     124.021 101.423  59.747  1.00  0.00            
ATOM     80  HG1 MET     5     123.730 100.559  59.150  1.00  0.00            
ATOM     81  HG2 MET     5     123.567 101.237  60.721  1.00  0.00            
ATOM     82  SD  MET     5     125.823 101.234  59.981  1.00  0.00            
ATOM     83  CE  MET     5     125.773  99.657  60.818  1.00  0.00            
ATOM     84  HE1 MET     5     126.798  99.288  60.798  1.00  0.00            
ATOM     85  HE2 MET     5     125.445  99.730  61.855  1.00  0.00            
ATOM     86  HE3 MET     5     125.177  98.939  60.255  1.00  0.00            
ATOM     87  C   MET     5     123.224 101.767  56.824  1.00  0.00            
ATOM     88  O   MET     5     124.042 100.985  56.493  1.00  0.00            
ATOM     89  N   LYS     6     121.972 101.749  56.377  1.00  0.00            
ATOM     90  H   LYS     6     121.293 102.429  56.687  1.00  0.00            
ATOM     91  CA  LYS     6     121.497 100.765  55.420  1.00  0.00            
ATOM     92  HA  LYS     6     121.893  99.818  55.787  1.00  0.00            
ATOM     93  CB  LYS     6     119.934 100.825  55.469  1.00  0.00            
ATOM     94  HB1 LYS     6     119.522 100.531  54.503  1.00  0.00            
ATOM     95  HB2 LYS     6     119.723 101.889  55.568  1.00  0.00            
ATOM     96  CG  LYS     6     119.305 100.022  56.645  1.00  0.00            
ATOM     97  HG1 LYS     6     119.730 100.314  57.605  1.00  0.00            
ATOM     98  HG2 LYS     6     119.423  98.949  56.493  1.00  0.00            
ATOM     99  CD  LYS     6     117.828 100.406  56.729  1.00  0.00            
ATOM    100  HD1 LYS     6     117.301  99.560  57.168  1.00  0.00            
ATOM    101  HD2 LYS     6     117.423 100.418  55.717  1.00  0.00            
ATOM    102  CE  LYS     6     117.521 101.791  57.380  1.00  0.00            
ATOM    103  HE1 LYS     6     118.128 102.592  56.958  1.00  0.00            
ATOM    104  HE2 LYS     6     117.754 101.686  58.440  1.00  0.00            
ATOM    105  NZ  LYS     6     116.099 102.031  57.190  1.00  0.00            
ATOM    106  HZ1 LYS     6     115.799 102.932  57.533  1.00  0.00            
ATOM    107  HZ2 LYS     6     115.846 102.063  56.212  1.00  0.00            
ATOM    108  HZ3 LYS     6     115.576 101.305  57.659  1.00  0.00            
ATOM    109  C   LYS     6     122.118 100.948  54.012  1.00  0.00            
ATOM    110  O   LYS     6     122.406  99.906  53.379  1.00  0.00            
ATOM    111  N   GLY     7     122.369 102.188  53.572  1.00  0.00            
ATOM    112  H   GLY     7     121.984 102.964  54.091  1.00  0.00            
ATOM    113  CA  GLY     7     123.117 102.451  52.330  1.00  0.00            
ATOM    114  HA1 GLY     7     123.114 103.497  52.022  1.00  0.00            
ATOM    115  HA2 GLY     7     122.715 101.969  51.439  1.00  0.00            
ATOM    116  C   GLY     7     124.527 101.862  52.426  1.00  0.00            
ATOM    117  O   GLY     7     124.844 101.120  51.546  1.00  0.00            
ATOM    118  N   LEU     8     125.257 102.199  53.510  1.00  0.00            
ATOM    119  H   LEU     8     124.842 102.796  54.212  1.00  0.00            
ATOM    120  CA  LEU     8     126.592 101.614  53.766  1.00  0.00            
ATOM    121  HA  LEU     8     127.402 101.892  53.093  1.00  0.00            
ATOM    122  CB  LEU     8     126.983 102.192  55.146  1.00  0.00            
ATOM    123  HB1 LEU     8     126.219 102.090  55.917  1.00  0.00            
ATOM    124  HB2 LEU     8     126.978 103.266  54.963  1.00  0.00            
ATOM    125  CG  LEU     8     128.363 101.811  55.646  1.00  0.00            
ATOM    126  HG  LEU     8     128.362 100.736  55.824  1.00  0.00            
ATOM    127  CD1 LEU     8     129.548 102.148  54.686  1.00  0.00            
ATOM    128 HD11 LEU     8     129.613 103.235  54.657  1.00  0.00            
ATOM    129 HD12 LEU     8     130.492 101.848  55.141  1.00  0.00            
ATOM    130 HD13 LEU     8     129.444 101.718  53.690  1.00  0.00            
ATOM    131  CD2 LEU     8     128.695 102.602  56.902  1.00  0.00            
ATOM    132 HD21 LEU     8     128.072 102.187  57.694  1.00  0.00            
ATOM    133 HD22 LEU     8     129.713 102.485  57.274  1.00  0.00            
ATOM    134 HD23 LEU     8     128.446 103.621  56.605  1.00  0.00            
ATOM    135  C   LEU     8     126.645 100.085  53.793  1.00  0.00            
ATOM    136  O   LEU     8     127.625  99.526  53.301  1.00  0.00            
ATOM    137  N   SER     9     125.571  99.426  54.233  1.00  0.00            
ATOM    138  H   SER     9     124.955 100.012  54.778  1.00  0.00            
ATOM    139  CA  SER     9     125.472  98.034  54.285  1.00  0.00            
ATOM    140  HA  SER     9     126.423  97.517  54.414  1.00  0.00            
ATOM    141  CB  SER     9     124.598  97.638  55.520  1.00  0.00            
ATOM    142  HB1 SER     9     124.514  96.562  55.671  1.00  0.00            
ATOM    143  HB2 SER     9     123.555  97.953  55.499  1.00  0.00            
ATOM    144  OG  SER     9     125.105  98.205  56.750  1.00  0.00            
ATOM    145  HG  SER     9     124.413  98.110  57.408  1.00  0.00            
ATOM    146  C   SER     9     125.056  97.442  52.989  1.00  0.00            
ATOM    147  O   SER     9     124.942  96.176  53.004  1.00  0.00            
ATOM    148  N   LYS    10     124.835  98.225  51.878  1.00  0.00            
ATOM    149  H   LYS    10     125.019  99.216  51.935  1.00  0.00            
ATOM    150  CA  LYS    10     124.394  97.767  50.524  1.00  0.00            
ATOM    151  HA  LYS    10     124.381  96.680  50.443  1.00  0.00            
ATOM    152  CB  LYS    10     123.007  98.313  50.202  1.00  0.00            
ATOM    153  HB1 LYS    10     123.003  99.403  50.193  1.00  0.00            
ATOM    154  HB2 LYS    10     122.233  97.971  50.889  1.00  0.00            
ATOM    155  CG  LYS    10     122.521  97.808  48.820  1.00  0.00            
ATOM    156  HG1 LYS    10     122.647  96.734  48.687  1.00  0.00            
ATOM    157  HG2 LYS    10     123.040  98.326  48.013  1.00  0.00            
ATOM    158  CD  LYS    10     121.084  98.114  48.644  1.00  0.00            
ATOM    159  HD1 LYS    10     120.944  99.190  48.545  1.00  0.00            
ATOM    160  HD2 LYS    10     120.456  97.749  49.457  1.00  0.00            
ATOM    161  CE  LYS    10     120.783  97.344  47.311  1.00  0.00            
ATOM    162  HE1 LYS    10     121.160  96.337  47.485  1.00  0.00            
ATOM    163  HE2 LYS    10     121.374  97.870  46.561  1.00  0.00            
ATOM    164  NZ  LYS    10     119.307  97.311  47.064  1.00  0.00            
ATOM    165  HZ1 LYS    10     119.078  96.852  46.194  1.00  0.00            
ATOM    166  HZ2 LYS    10     118.726  96.885  47.771  1.00  0.00            
ATOM    167  HZ3 LYS    10     118.981  98.239  46.836  1.00  0.00            
ATOM    168  C   LYS    10     125.456  98.127  49.507  1.00  0.00            
ATOM    169  O   LYS    10     125.918  97.217  48.784  1.00  0.00            
ATOM    170  N   ALA    11     125.940  99.354  49.457  1.00  0.00            
ATOM    171  H   ALA    11     125.556 100.044  50.087  1.00  0.00            
ATOM    172  CA  ALA    11     126.856  99.886  48.450  1.00  0.00            
ATOM    173  HA  ALA    11     127.573  99.101  48.209  1.00  0.00            
ATOM    174  CB  ALA    11     126.072 100.258  47.119  1.00  0.00            
ATOM    175  HB1 ALA    11     125.415  99.429  46.857  1.00  0.00            
ATOM    176  HB2 ALA    11     125.434 101.140  47.167  1.00  0.00            
ATOM    177  HB3 ALA    11     126.823 100.354  46.335  1.00  0.00            
ATOM    178  C   ALA    11     127.654 101.165  49.012  1.00  0.00            
ATOM    179  O   ALA    11     127.243 102.307  48.747  1.00  0.00            
ATOM    180  N   LYS    12     128.796 100.962  49.705  1.00  0.00            
ATOM    181  H   LYS    12     129.142 100.015  49.765  1.00  0.00            
ATOM    182  CA  LYS    12     129.551 102.049  50.300  1.00  0.00            
ATOM    183  HA  LYS    12     128.976 102.643  51.010  1.00  0.00            
ATOM    184  CB  LYS    12     130.635 101.292  51.116  1.00  0.00            
ATOM    185  HB1 LYS    12     131.223 100.575  50.544  1.00  0.00            
ATOM    186  HB2 LYS    12     130.050 100.823  51.907  1.00  0.00            
ATOM    187  CG  LYS    12     131.552 102.275  51.753  1.00  0.00            
ATOM    188  HG1 LYS    12     131.027 103.086  52.257  1.00  0.00            
ATOM    189  HG2 LYS    12     132.205 102.664  50.972  1.00  0.00            
ATOM    190  CD  LYS    12     132.523 101.505  52.640  1.00  0.00            
ATOM    191  HD1 LYS    12     133.306 101.069  52.019  1.00  0.00            
ATOM    192  HD2 LYS    12     131.966 100.694  53.107  1.00  0.00            
ATOM    193  CE  LYS    12     133.103 102.386  53.706  1.00  0.00            
ATOM    194  HE1 LYS    12     132.282 102.773  54.311  1.00  0.00            
ATOM    195  HE2 LYS    12     133.633 103.195  53.203  1.00  0.00            
ATOM    196  NZ  LYS    12     134.114 101.656  54.530  1.00  0.00            
ATOM    197  HZ1 LYS    12     133.742 100.859  55.026  1.00  0.00            
ATOM    198  HZ2 LYS    12     134.882 101.350  53.950  1.00  0.00            
ATOM    199  HZ3 LYS    12     134.408 102.292  55.258  1.00  0.00            
ATOM    200  C   LYS    12     130.124 102.941  49.149  1.00  0.00            
ATOM    201  O   LYS    12     130.036 104.171  49.201  1.00  0.00            
ATOM    202  N   GLU    13     130.683 102.306  48.094  1.00  0.00            
ATOM    203  H   GLU    13     130.667 101.297  48.139  1.00  0.00            
ATOM    204  CA  GLU    13     131.018 102.907  46.788  1.00  0.00            
ATOM    205  HA  GLU    13     131.398 103.887  47.077  1.00  0.00            
ATOM    206  CB  GLU    13     132.200 102.175  46.174  1.00  0.00            
ATOM    207  HB1 GLU    13     132.482 102.633  45.226  1.00  0.00            
ATOM    208  HB2 GLU    13     131.859 101.163  45.953  1.00  0.00            
ATOM    209  CG  GLU    13     133.408 102.059  47.130  1.00  0.00            
ATOM    210  HG1 GLU    13     133.097 101.492  48.007  1.00  0.00            
ATOM    211  HG2 GLU    13     133.828 103.038  47.361  1.00  0.00            
ATOM    212  CD  GLU    13     134.532 101.321  46.415  1.00  0.00            
ATOM    213  OE1 GLU    13     135.627 101.855  46.035  1.00  0.00            
ATOM    214  OE2 GLU    13     134.333 100.135  46.106  1.00  0.00            
ATOM    215  C   GLU    13     129.731 103.153  45.918  1.00  0.00            
ATOM    216  O   GLU    13     129.630 102.704  44.756  1.00  0.00            
ATOM    217  N   GLY    14     128.701 103.786  46.417  1.00  0.00            
ATOM    218  H   GLY    14     128.723 104.134  47.365  1.00  0.00            
ATOM    219  CA  GLY    14     127.394 104.125  45.658  1.00  0.00            
ATOM    220  HA1 GLY    14     126.941 103.146  45.496  1.00  0.00            
ATOM    221  HA2 GLY    14     127.742 104.528  44.707  1.00  0.00            
ATOM    222  C   GLY    14     126.399 104.999  46.325  1.00  0.00            
ATOM    223  O   GLY    14     126.825 105.915  47.004  1.00  0.00            
ATOM    224  N   VAL    15     125.103 104.741  46.121  1.00  0.00            
ATOM    225  H   VAL    15     124.919 103.947  45.524  1.00  0.00            
ATOM    226  CA  VAL    15     123.965 105.474  46.729  1.00  0.00            
ATOM    227  HA  VAL    15     123.925 106.544  46.526  1.00  0.00            
ATOM    228  CB  VAL    15     122.665 104.711  46.302  1.00  0.00            
ATOM    229  HB  VAL    15     122.981 103.668  46.332  1.00  0.00            
ATOM    230  CG1 VAL    15     121.406 104.888  47.204  1.00  0.00            
ATOM    231 HG11 VAL    15     120.570 104.268  46.879  1.00  0.00            
ATOM    232 HG12 VAL    15     121.612 104.755  48.266  1.00  0.00            
ATOM    233 HG13 VAL    15     121.005 105.901  47.217  1.00  0.00            
ATOM    234  CG2 VAL    15     122.368 105.173  44.848  1.00  0.00            
ATOM    235 HG21 VAL    15     122.546 106.245  44.759  1.00  0.00            
ATOM    236 HG22 VAL    15     123.049 104.642  44.183  1.00  0.00            
ATOM    237 HG23 VAL    15     121.342 104.927  44.574  1.00  0.00            
ATOM    238  C   VAL    15     124.008 105.588  48.300  1.00  0.00            
ATOM    239  O   VAL    15     124.138 104.579  49.050  1.00  0.00            
ATOM    240  N   VAL    16     124.063 106.825  48.833  1.00  0.00            
ATOM    241  H   VAL    16     124.088 107.590  48.175  1.00  0.00            
ATOM    242  CA  VAL    16     124.448 107.163  50.206  1.00  0.00            
ATOM    243  HA  VAL    16     125.259 106.467  50.417  1.00  0.00            
ATOM    244  CB  VAL    16     125.091 108.502  50.315  1.00  0.00            
ATOM    245  HB  VAL    16     125.277 108.616  51.383  1.00  0.00            
ATOM    246  CG1 VAL    16     126.430 108.469  49.627  1.00  0.00            
ATOM    247 HG11 VAL    16     126.379 108.389  48.541  1.00  0.00            
ATOM    248 HG12 VAL    16     126.899 109.445  49.753  1.00  0.00            
ATOM    249 HG13 VAL    16     127.044 107.684  50.069  1.00  0.00            
ATOM    250  CG2 VAL    16     124.193 109.688  49.971  1.00  0.00            
ATOM    251 HG21 VAL    16     124.830 110.572  49.994  1.00  0.00            
ATOM    252 HG22 VAL    16     123.801 109.502  48.971  1.00  0.00            
ATOM    253 HG23 VAL    16     123.349 109.774  50.655  1.00  0.00            
ATOM    254  C   VAL    16     123.441 106.839  51.309  1.00  0.00            
ATOM    255  O   VAL    16     123.830 106.421  52.438  1.00  0.00            
ATOM    256  N   ALA    17     122.129 106.840  51.029  1.00  0.00            
ATOM    257  H   ALA    17     121.789 107.184  50.142  1.00  0.00            
ATOM    258  CA  ALA    17     121.001 106.538  51.930  1.00  0.00            
ATOM    259  HA  ALA    17     121.407 106.122  52.852  1.00  0.00            
ATOM    260  CB  ALA    17     120.238 107.819  52.272  1.00  0.00            
ATOM    261  HB1 ALA    17     119.775 108.277  51.398  1.00  0.00            
ATOM    262  HB2 ALA    17     119.591 107.610  53.124  1.00  0.00            
ATOM    263  HB3 ALA    17     120.901 108.631  52.570  1.00  0.00            
ATOM    264  C   ALA    17     119.946 105.566  51.299  1.00  0.00            
ATOM    265  O   ALA    17     119.741 105.539  50.076  1.00  0.00            
ATOM    266  N   ALA    18     119.406 104.692  52.118  1.00  0.00            
ATOM    267  H   ALA    18     119.756 104.683  53.065  1.00  0.00            
ATOM    268  CA  ALA    18     118.321 103.738  51.827  1.00  0.00            
ATOM    269  HA  ALA    18     118.667 103.193  50.949  1.00  0.00            
ATOM    270  CB  ALA    18     118.124 102.775  52.969  1.00  0.00            
ATOM    271  HB1 ALA    18     117.712 103.457  53.713  1.00  0.00            
ATOM    272  HB2 ALA    18     117.397 101.995  52.744  1.00  0.00            
ATOM    273  HB3 ALA    18     119.097 102.400  53.287  1.00  0.00            
ATOM    274  C   ALA    18     117.038 104.534  51.521  1.00  0.00            
ATOM    275  O   ALA    18     116.660 105.588  52.091  1.00  0.00            
ATOM    276  N   ALA    19     116.264 103.971  50.608  1.00  0.00            
ATOM    277  H   ALA    19     116.586 103.086  50.241  1.00  0.00            
ATOM    278  CA  ALA    19     115.019 104.572  50.037  1.00  0.00            
ATOM    279  HA  ALA    19     115.263 105.631  50.127  1.00  0.00            
ATOM    280  CB  ALA    19     114.870 104.136  48.584  1.00  0.00            
ATOM    281  HB1 ALA    19     115.768 104.380  48.016  1.00  0.00            
ATOM    282  HB2 ALA    19     114.800 103.055  48.458  1.00  0.00            
ATOM    283  HB3 ALA    19     113.981 104.595  48.150  1.00  0.00            
ATOM    284  C   ALA    19     113.752 104.441  50.912  1.00  0.00            
ATOM    285  O   ALA    19     113.122 103.385  50.920  1.00  0.00            
ATOM    286  N   GLU    20     113.358 105.594  51.477  1.00  0.00            
ATOM    287  H   GLU    20     114.025 106.353  51.480  1.00  0.00            
ATOM    288  CA  GLU    20     112.199 105.698  52.334  1.00  0.00            
ATOM    289  HA  GLU    20     112.254 104.904  53.079  1.00  0.00            
ATOM    290  CB  GLU    20     112.349 106.977  53.268  1.00  0.00            
ATOM    291  HB1 GLU    20     111.448 107.155  53.855  1.00  0.00            
ATOM    292  HB2 GLU    20     112.362 107.920  52.723  1.00  0.00            
ATOM    293  CG  GLU    20     113.419 106.772  54.282  1.00  0.00            
ATOM    294  HG1 GLU    20     113.559 107.711  54.818  1.00  0.00            
ATOM    295  HG2 GLU    20     114.300 106.410  53.752  1.00  0.00            
ATOM    296  CD  GLU    20     113.028 105.733  55.333  1.00  0.00            
ATOM    297  OE1 GLU    20     113.651 104.614  55.250  1.00  0.00            
ATOM    298  OE2 GLU    20     112.319 106.088  56.285  1.00  0.00            
ATOM    299  C   GLU    20     110.898 105.594  51.639  1.00  0.00            
ATOM    300  O   GLU    20     110.568 106.455  50.825  1.00  0.00            
ATOM    301  N   LYS    21     110.147 104.553  52.054  1.00  0.00            
ATOM    302  H   LYS    21     110.606 103.862  52.630  1.00  0.00            
ATOM    303  CA  LYS    21     108.755 104.308  51.608  1.00  0.00            
ATOM    304  HA  LYS    21     108.782 104.361  50.519  1.00  0.00            
ATOM    305  CB  LYS    21     108.385 102.943  52.143  1.00  0.00            
ATOM    306  HB1 LYS    21     107.308 102.816  52.036  1.00  0.00            
ATOM    307  HB2 LYS    21     108.592 102.864  53.211  1.00  0.00            
ATOM    308  CG  LYS    21     108.969 101.812  51.348  1.00  0.00            
ATOM    309  HG1 LYS    21     108.600 100.883  51.783  1.00  0.00            
ATOM    310  HG2 LYS    21     110.058 101.817  51.368  1.00  0.00            
ATOM    311  CD  LYS    21     108.649 101.882  49.858  1.00  0.00            
ATOM    312  HD1 LYS    21     108.993 102.849  49.491  1.00  0.00            
ATOM    313  HD2 LYS    21     107.581 101.785  49.666  1.00  0.00            
ATOM    314  CE  LYS    21     109.474 100.903  49.150  1.00  0.00            
ATOM    315  HE1 LYS    21     108.914  99.971  49.219  1.00  0.00            
ATOM    316  HE2 LYS    21     110.419 100.730  49.666  1.00  0.00            
ATOM    317  NZ  LYS    21     109.711 101.175  47.651  1.00  0.00            
ATOM    318  HZ1 LYS    21     108.870 101.050  47.105  1.00  0.00            
ATOM    319  HZ2 LYS    21     110.180 102.055  47.491  1.00  0.00            
ATOM    320  HZ3 LYS    21     110.349 100.450  47.353  1.00  0.00            
ATOM    321  C   LYS    21     107.744 105.471  52.045  1.00  0.00            
ATOM    322  O   LYS    21     106.867 105.818  51.309  1.00  0.00            
ATOM    323  N   THR    22     107.859 106.017  53.260  1.00  0.00            
ATOM    324  H   THR    22     108.580 105.697  53.891  1.00  0.00            
ATOM    325  CA  THR    22     106.796 106.956  53.697  1.00  0.00            
ATOM    326  HA  THR    22     106.140 107.126  52.844  1.00  0.00            
ATOM    327  CB  THR    22     105.843 106.410  54.766  1.00  0.00            
ATOM    328  HB  THR    22     105.196 107.174  55.197  1.00  0.00            
ATOM    329  CG2 THR    22     104.844 105.340  54.200  1.00  0.00            
ATOM    330 HG21 THR    22     105.374 104.618  53.579  1.00  0.00            
ATOM    331 HG22 THR    22     104.413 104.699  54.968  1.00  0.00            
ATOM    332 HG23 THR    22     104.068 105.772  53.567  1.00  0.00            
ATOM    333  OG1 THR    22     106.593 105.675  55.703  1.00  0.00            
ATOM    334  HG1 THR    22     107.132 106.335  56.147  1.00  0.00            
ATOM    335  C   THR    22     107.356 108.335  54.144  1.00  0.00            
ATOM    336  O   THR    22     106.642 109.289  54.129  1.00  0.00            
ATOM    337  N   LYS    23     108.596 108.502  54.609  1.00  0.00            
ATOM    338  H   LYS    23     109.203 107.705  54.483  1.00  0.00            
ATOM    339  CA  LYS    23     109.283 109.804  54.753  1.00  0.00            
ATOM    340  HA  LYS    23     108.642 110.600  55.131  1.00  0.00            
ATOM    341  CB  LYS    23     110.557 109.718  55.651  1.00  0.00            
ATOM    342  HB1 LYS    23     111.082 110.661  55.497  1.00  0.00            
ATOM    343  HB2 LYS    23     111.325 109.027  55.305  1.00  0.00            
ATOM    344  CG  LYS    23     110.159 109.502  57.150  1.00  0.00            
ATOM    345  HG1 LYS    23     109.528 108.614  57.145  1.00  0.00            
ATOM    346  HG2 LYS    23     109.496 110.311  57.457  1.00  0.00            
ATOM    347  CD  LYS    23     111.429 109.237  58.024  1.00  0.00            
ATOM    348  HD1 LYS    23     112.009 110.149  58.171  1.00  0.00            
ATOM    349  HD2 LYS    23     112.018 108.539  57.430  1.00  0.00            
ATOM    350  CE  LYS    23     111.284 108.534  59.426  1.00  0.00            
ATOM    351  HE1 LYS    23     112.231 108.172  59.826  1.00  0.00            
ATOM    352  HE2 LYS    23     110.804 107.576  59.225  1.00  0.00            
ATOM    353  NZ  LYS    23     110.556 109.335  60.382  1.00  0.00            
ATOM    354  HZ1 LYS    23     110.285 108.846  61.223  1.00  0.00            
ATOM    355  HZ2 LYS    23     111.036 110.203  60.576  1.00  0.00            
ATOM    356  HZ3 LYS    23     109.688 109.597  59.938  1.00  0.00            
ATOM    357  C   LYS    23     109.777 110.297  53.368  1.00  0.00            
ATOM    358  O   LYS    23     109.914 109.537  52.429  1.00  0.00            
ATOM    359  N   GLN    24     110.066 111.567  53.267  1.00  0.00            
ATOM    360  H   GLN    24     109.885 112.117  54.095  1.00  0.00            
ATOM    361  CA  GLN    24     110.796 112.227  52.120  1.00  0.00            
ATOM    362  HA  GLN    24     110.446 111.846  51.161  1.00  0.00            
ATOM    363  CB  GLN    24     110.477 113.683  51.999  1.00  0.00            
ATOM    364  HB1 GLN    24     111.048 114.104  51.172  1.00  0.00            
ATOM    365  HB2 GLN    24     110.815 114.184  52.906  1.00  0.00            
ATOM    366  CG  GLN    24     108.953 113.920  51.822  1.00  0.00            
ATOM    367  HG1 GLN    24     108.755 114.989  51.904  1.00  0.00            
ATOM    368  HG2 GLN    24     108.418 113.548  52.696  1.00  0.00            
ATOM    369  CD  GLN    24     108.455 113.331  50.481  1.00  0.00            
ATOM    370  OE1 GLN    24     108.689 113.863  49.447  1.00  0.00            
ATOM    371  NE2 GLN    24     107.792 112.202  50.528  1.00  0.00            
ATOM    372 HE21 GLN    24     107.393 111.826  51.376  1.00  0.00            
ATOM    373 HE22 GLN    24     107.455 111.963  49.606  1.00  0.00            
ATOM    374  C   GLN    24     112.262 111.877  52.197  1.00  0.00            
ATOM    375  O   GLN    24     112.903 111.947  53.288  1.00  0.00            
ATOM    376  N   GLY    25     112.902 111.637  50.994  1.00  0.00            
ATOM    377  H   GLY    25     112.397 111.632  50.119  1.00  0.00            
ATOM    378  CA  GLY    25     114.281 111.264  50.974  1.00  0.00            
ATOM    379  HA1 GLY    25     114.504 110.982  49.945  1.00  0.00            
ATOM    380  HA2 GLY    25     114.379 110.333  51.534  1.00  0.00            
ATOM    381  C   GLY    25     115.225 112.321  51.454  1.00  0.00            
ATOM    382  O   GLY    25     115.212 113.489  51.044  1.00  0.00            
ATOM    383  N   VAL    26     116.126 111.966  52.395  1.00  0.00            
ATOM    384  H   VAL    26     116.096 110.988  52.649  1.00  0.00            
ATOM    385  CA  VAL    26     117.254 112.650  53.058  1.00  0.00            
ATOM    386  HA  VAL    26     116.871 113.458  53.682  1.00  0.00            
ATOM    387  CB  VAL    26     118.024 111.823  54.124  1.00  0.00            
ATOM    388  HB  VAL    26     118.883 112.396  54.474  1.00  0.00            
ATOM    389  CG1 VAL    26     117.120 111.633  55.309  1.00  0.00            
ATOM    390 HG11 VAL    26     117.798 111.298  56.094  1.00  0.00            
ATOM    391 HG12 VAL    26     116.771 112.630  55.581  1.00  0.00            
ATOM    392 HG13 VAL    26     116.259 111.002  55.089  1.00  0.00            
ATOM    393  CG2 VAL    26     118.494 110.423  53.522  1.00  0.00            
ATOM    394 HG21 VAL    26     119.041 109.850  54.270  1.00  0.00            
ATOM    395 HG22 VAL    26     117.707 109.763  53.159  1.00  0.00            
ATOM    396 HG23 VAL    26     119.131 110.632  52.662  1.00  0.00            
ATOM    397  C   VAL    26     118.304 113.225  52.068  1.00  0.00            
ATOM    398  O   VAL    26     118.482 112.694  50.970  1.00  0.00            
ATOM    399  N   ALA    27     118.953 114.328  52.519  1.00  0.00            
ATOM    400  H   ALA    27     118.755 114.570  53.479  1.00  0.00            
ATOM    401  CA  ALA    27     119.797 115.255  51.704  1.00  0.00            
ATOM    402  HA  ALA    27     119.172 115.518  50.850  1.00  0.00            
ATOM    403  CB  ALA    27     120.093 116.606  52.411  1.00  0.00            
ATOM    404  HB1 ALA    27     119.073 116.992  52.437  1.00  0.00            
ATOM    405  HB2 ALA    27     120.540 116.440  53.391  1.00  0.00            
ATOM    406  HB3 ALA    27     120.711 117.263  51.800  1.00  0.00            
ATOM    407  C   ALA    27     120.957 114.516  51.057  1.00  0.00            
ATOM    408  O   ALA    27     121.899 114.119  51.726  1.00  0.00            
ATOM    409  N   GLU    28     120.991 114.356  49.730  1.00  0.00            
ATOM    410  H   GLU    28     120.235 114.857  49.287  1.00  0.00            
ATOM    411  CA  GLU    28     121.964 113.502  48.984  1.00  0.00            
ATOM    412  HA  GLU    28     121.900 112.484  49.369  1.00  0.00            
ATOM    413  CB  GLU    28     121.675 113.432  47.454  1.00  0.00            
ATOM    414  HB1 GLU    28     122.595 113.074  46.993  1.00  0.00            
ATOM    415  HB2 GLU    28     121.568 114.448  47.076  1.00  0.00            
ATOM    416  CG  GLU    28     120.501 112.526  47.270  1.00  0.00            
ATOM    417  HG1 GLU    28     119.574 113.016  47.568  1.00  0.00            
ATOM    418  HG2 GLU    28     120.691 111.687  47.940  1.00  0.00            
ATOM    419  CD  GLU    28     120.385 111.991  45.830  1.00  0.00            
ATOM    420  OE1 GLU    28     119.601 110.965  45.636  1.00  0.00            
ATOM    421  OE2 GLU    28     120.992 112.477  44.862  1.00  0.00            
ATOM    422  C   GLU    28     123.374 114.095  49.156  1.00  0.00            
ATOM    423  O   GLU    28     124.276 113.355  49.540  1.00  0.00            
ATOM    424  N   ALA    29     123.583 115.400  48.983  1.00  0.00            
ATOM    425  H   ALA    29     122.779 115.956  48.729  1.00  0.00            
ATOM    426  CA  ALA    29     124.815 116.018  49.413  1.00  0.00            
ATOM    427  HA  ALA    29     125.673 115.595  48.890  1.00  0.00            
ATOM    428  CB  ALA    29     124.873 117.503  49.056  1.00  0.00            
ATOM    429  HB1 ALA    29     124.404 118.166  49.784  1.00  0.00            
ATOM    430  HB2 ALA    29     125.912 117.832  49.047  1.00  0.00            
ATOM    431  HB3 ALA    29     124.460 117.731  48.074  1.00  0.00            
ATOM    432  C   ALA    29     125.341 115.852  50.893  1.00  0.00            
ATOM    433  O   ALA    29     126.506 115.562  51.079  1.00  0.00            
ATOM    434  N   ALA    30     124.503 116.061  51.898  1.00  0.00            
ATOM    435  H   ALA    30     123.564 116.324  51.636  1.00  0.00            
ATOM    436  CA  ALA    30     124.699 115.615  53.303  1.00  0.00            
ATOM    437  HA  ALA    30     125.629 116.035  53.685  1.00  0.00            
ATOM    438  CB  ALA    30     123.564 116.142  54.105  1.00  0.00            
ATOM    439  HB1 ALA    30     123.457 117.192  53.831  1.00  0.00            
ATOM    440  HB2 ALA    30     122.592 115.661  53.995  1.00  0.00            
ATOM    441  HB3 ALA    30     123.938 116.219  55.126  1.00  0.00            
ATOM    442  C   ALA    30     125.153 114.077  53.429  1.00  0.00            
ATOM    443  O   ALA    30     126.163 113.744  54.082  1.00  0.00            
ATOM    444  N   GLY    31     124.484 113.214  52.688  1.00  0.00            
ATOM    445  H   GLY    31     123.663 113.505  52.177  1.00  0.00            
ATOM    446  CA  GLY    31     124.897 111.792  52.736  1.00  0.00            
ATOM    447  HA1 GLY    31     124.193 111.187  52.165  1.00  0.00            
ATOM    448  HA2 GLY    31     124.985 111.307  53.708  1.00  0.00            
ATOM    449  C   GLY    31     126.342 111.565  52.125  1.00  0.00            
ATOM    450  O   GLY    31     126.986 110.599  52.496  1.00  0.00            
ATOM    451  N   LYS    32     126.936 112.535  51.375  1.00  0.00            
ATOM    452  H   LYS    32     126.423 113.390  51.214  1.00  0.00            
ATOM    453  CA  LYS    32     128.339 112.476  50.969  1.00  0.00            
ATOM    454  HA  LYS    32     128.680 111.444  50.877  1.00  0.00            
ATOM    455  CB  LYS    32     128.473 113.114  49.581  1.00  0.00            
ATOM    456  HB1 LYS    32     129.517 113.366  49.393  1.00  0.00            
ATOM    457  HB2 LYS    32     127.895 114.038  49.618  1.00  0.00            
ATOM    458  CG  LYS    32     127.966 112.187  48.457  1.00  0.00            
ATOM    459  HG1 LYS    32     127.000 111.698  48.583  1.00  0.00            
ATOM    460  HG2 LYS    32     128.734 111.412  48.448  1.00  0.00            
ATOM    461  CD  LYS    32     128.011 112.832  47.103  1.00  0.00            
ATOM    462  HD1 LYS    32     127.392 112.187  46.479  1.00  0.00            
ATOM    463  HD2 LYS    32     129.024 112.952  46.719  1.00  0.00            
ATOM    464  CE  LYS    32     127.273 114.139  46.996  1.00  0.00            
ATOM    465  HE1 LYS    32     127.822 114.792  47.675  1.00  0.00            
ATOM    466  HE2 LYS    32     126.217 114.074  47.258  1.00  0.00            
ATOM    467  NZ  LYS    32     127.206 114.641  45.679  1.00  0.00            
ATOM    468  HZ1 LYS    32     128.116 114.451  45.283  1.00  0.00            
ATOM    469  HZ2 LYS    32     126.614 114.004  45.165  1.00  0.00            
ATOM    470  HZ3 LYS    32     126.886 115.596  45.597  1.00  0.00            
ATOM    471  C   LYS    32     129.353 113.103  51.896  1.00  0.00            
ATOM    472  O   LYS    32     130.333 112.450  52.221  1.00  0.00            
ATOM    473  N   THR    33     129.084 114.351  52.339  1.00  0.00            
ATOM    474  H   THR    33     128.266 114.804  51.956  1.00  0.00            
ATOM    475  CA  THR    33     129.783 115.026  53.453  1.00  0.00            
ATOM    476  HA  THR    33     130.803 115.302  53.187  1.00  0.00            
ATOM    477  CB  THR    33     129.136 116.391  53.767  1.00  0.00            
ATOM    478  HB  THR    33     129.755 116.884  54.516  1.00  0.00            
ATOM    479  CG2 THR    33     129.222 117.368  52.579  1.00  0.00            
ATOM    480 HG21 THR    33     130.258 117.461  52.254  1.00  0.00            
ATOM    481 HG22 THR    33     128.625 117.018  51.736  1.00  0.00            
ATOM    482 HG23 THR    33     128.795 118.299  52.951  1.00  0.00            
ATOM    483  OG1 THR    33     127.822 116.401  54.293  1.00  0.00            
ATOM    484  HG1 THR    33     127.491 117.296  54.190  1.00  0.00            
ATOM    485  C   THR    33     129.840 114.163  54.738  1.00  0.00            
ATOM    486  O   THR    33     130.861 114.124  55.344  1.00  0.00            
ATOM    487  N   LYS    34     128.799 113.537  55.206  1.00  0.00            
ATOM    488  H   LYS    34     127.895 113.613  54.762  1.00  0.00            
ATOM    489  CA  LYS    34     128.783 112.735  56.449  1.00  0.00            
ATOM    490  HA  LYS    34     127.734 112.448  56.521  1.00  0.00            
ATOM    491  CB  LYS    34     129.540 111.433  56.368  1.00  0.00            
ATOM    492  HB1 LYS    34     129.516 110.982  57.360  1.00  0.00            
ATOM    493  HB2 LYS    34     130.576 111.771  56.320  1.00  0.00            
ATOM    494  CG  LYS    34     129.172 110.510  55.142  1.00  0.00            
ATOM    495  HG1 LYS    34     129.339 111.177  54.296  1.00  0.00            
ATOM    496  HG2 LYS    34     128.098 110.387  55.285  1.00  0.00            
ATOM    497  CD  LYS    34     130.020 109.181  55.024  1.00  0.00            
ATOM    498  HD1 LYS    34     129.778 108.535  55.868  1.00  0.00            
ATOM    499  HD2 LYS    34     131.080 109.436  55.012  1.00  0.00            
ATOM    500  CE  LYS    34     129.663 108.500  53.717  1.00  0.00            
ATOM    501  HE1 LYS    34     128.593 108.312  53.628  1.00  0.00            
ATOM    502  HE2 LYS    34     130.211 107.558  53.677  1.00  0.00            
ATOM    503  NZ  LYS    34     130.013 109.368  52.579  1.00  0.00            
ATOM    504  HZ1 LYS    34     129.462 110.214  52.565  1.00  0.00            
ATOM    505  HZ2 LYS    34     130.987 109.628  52.509  1.00  0.00            
ATOM    506  HZ3 LYS    34     129.773 108.971  51.682  1.00  0.00            
ATOM    507  C   LYS    34     128.962 113.614  57.720  1.00  0.00            
ATOM    508  O   LYS    34     129.572 113.173  58.720  1.00  0.00            
ATOM    509  N   GLU    35     128.452 114.804  57.659  1.00  0.00            
ATOM    510  H   GLU    35     128.083 115.082  56.761  1.00  0.00            
ATOM    511  CA  GLU    35     128.505 115.757  58.771  1.00  0.00            
ATOM    512  HA  GLU    35     128.471 115.136  59.666  1.00  0.00            
ATOM    513  CB  GLU    35     129.809 116.563  58.794  1.00  0.00            
ATOM    514  HB1 GLU    35     130.610 115.825  58.787  1.00  0.00            
ATOM    515  HB2 GLU    35     129.957 117.089  59.737  1.00  0.00            
ATOM    516  CG  GLU    35     129.993 117.510  57.621  1.00  0.00            
ATOM    517  HG1 GLU    35     129.484 118.432  57.902  1.00  0.00            
ATOM    518  HG2 GLU    35     129.371 117.178  56.790  1.00  0.00            
ATOM    519  CD  GLU    35     131.482 117.755  57.313  1.00  0.00            
ATOM    520  OE1 GLU    35     131.801 118.247  56.160  1.00  0.00            
ATOM    521  OE2 GLU    35     132.398 117.511  58.159  1.00  0.00            
ATOM    522  C   GLU    35     127.214 116.633  58.809  1.00  0.00            
ATOM    523  O   GLU    35     126.439 116.546  57.828  1.00  0.00            
ATOM    524  N   GLY    36     126.941 117.280  59.969  1.00  0.00            
ATOM    525  H   GLY    36     127.540 117.303  60.783  1.00  0.00            
ATOM    526  CA  GLY    36     125.903 118.222  60.242  1.00  0.00            
ATOM    527  HA1 GLY    36     125.594 118.895  59.442  1.00  0.00            
ATOM    528  HA2 GLY    36     126.224 118.900  61.033  1.00  0.00            
ATOM    529  C   GLY    36     124.599 117.491  60.597  1.00  0.00            
ATOM    530  O   GLY    36     124.420 116.298  60.472  1.00  0.00            
ATOM    531  N   VAL    37     123.631 118.373  60.918  1.00  0.00            
ATOM    532  H   VAL    37     123.770 119.372  60.971  1.00  0.00            
ATOM    533  CA  VAL    37     122.278 117.915  61.234  1.00  0.00            
ATOM    534  HA  VAL    37     122.298 117.171  62.030  1.00  0.00            
ATOM    535  CB  VAL    37     121.392 119.019  61.786  1.00  0.00            
ATOM    536  HB  VAL    37     120.471 118.584  62.172  1.00  0.00            
ATOM    537  CG1 VAL    37     122.082 119.725  62.980  1.00  0.00            
ATOM    538 HG11 VAL    37     122.745 120.535  62.675  1.00  0.00            
ATOM    539 HG12 VAL    37     121.277 120.248  63.495  1.00  0.00            
ATOM    540 HG13 VAL    37     122.676 119.075  63.623  1.00  0.00            
ATOM    541  CG2 VAL    37     120.990 120.146  60.781  1.00  0.00            
ATOM    542 HG21 VAL    37     120.355 120.939  61.177  1.00  0.00            
ATOM    543 HG22 VAL    37     121.873 120.713  60.486  1.00  0.00            
ATOM    544 HG23 VAL    37     120.431 119.691  59.964  1.00  0.00            
ATOM    545  C   VAL    37     121.553 117.272  60.004  1.00  0.00            
ATOM    546  O   VAL    37     120.679 116.422  60.204  1.00  0.00            
ATOM    547  N   LEU    38     121.942 117.683  58.787  1.00  0.00            
ATOM    548  H   LEU    38     122.488 118.525  58.679  1.00  0.00            
ATOM    549  CA  LEU    38     121.544 116.896  57.597  1.00  0.00            
ATOM    550  HA  LEU    38     120.485 116.683  57.741  1.00  0.00            
ATOM    551  CB  LEU    38     121.804 117.746  56.311  1.00  0.00            
ATOM    552  HB1 LEU    38     121.471 117.166  55.450  1.00  0.00            
ATOM    553  HB2 LEU    38     122.886 117.817  56.197  1.00  0.00            
ATOM    554  CG  LEU    38     121.085 119.119  56.267  1.00  0.00            
ATOM    555  HG  LEU    38     121.155 119.582  57.252  1.00  0.00            
ATOM    556  CD1 LEU    38     121.717 120.135  55.223  1.00  0.00            
ATOM    557 HD11 LEU    38     122.795 120.157  55.382  1.00  0.00            
ATOM    558 HD12 LEU    38     121.567 119.747  54.216  1.00  0.00            
ATOM    559 HD13 LEU    38     121.192 121.086  55.317  1.00  0.00            
ATOM    560  CD2 LEU    38     119.649 118.886  55.754  1.00  0.00            
ATOM    561 HD21 LEU    38     119.147 119.847  55.870  1.00  0.00            
ATOM    562 HD22 LEU    38     119.576 118.599  54.705  1.00  0.00            
ATOM    563 HD23 LEU    38     119.149 118.122  56.349  1.00  0.00            
ATOM    564  C   LEU    38     122.076 115.471  57.499  1.00  0.00            
ATOM    565  O   LEU    38     121.377 114.684  56.864  1.00  0.00            
ATOM    566  N   TYR    39     123.186 115.078  58.047  1.00  0.00            
ATOM    567  H   TYR    39     123.851 115.721  58.454  1.00  0.00            
ATOM    568  CA  TYR    39     123.600 113.686  58.162  1.00  0.00            
ATOM    569  HA  TYR    39     123.054 113.159  57.380  1.00  0.00            
ATOM    570  CB  TYR    39     125.063 113.561  57.842  1.00  0.00            
ATOM    571  HB1 TYR    39     125.631 114.210  58.508  1.00  0.00            
ATOM    572  HB2 TYR    39     125.195 113.939  56.828  1.00  0.00            
ATOM    573  CG  TYR    39     125.723 112.130  57.864  1.00  0.00            
ATOM    574  CD1 TYR    39     125.561 111.321  56.743  1.00  0.00            
ATOM    575  HD1 TYR    39     124.913 111.545  55.908  1.00  0.00            
ATOM    576  CE1 TYR    39     126.094 110.048  56.789  1.00  0.00            
ATOM    577  HE1 TYR    39     125.790 109.322  56.049  1.00  0.00            
ATOM    578  CZ  TYR    39     126.944 109.620  57.874  1.00  0.00            
ATOM    579  OH  TYR    39     127.394 108.333  57.892  1.00  0.00            
ATOM    580  HH  TYR    39     127.003 107.915  57.122  1.00  0.00            
ATOM    581  CE2 TYR    39     127.236 110.495  58.933  1.00  0.00            
ATOM    582  HE2 TYR    39     127.976 110.293  59.693  1.00  0.00            
ATOM    583  CD2 TYR    39     126.593 111.724  58.980  1.00  0.00            
ATOM    584  HD2 TYR    39     126.721 112.387  59.823  1.00  0.00            
ATOM    585  C   TYR    39     123.229 113.037  59.497  1.00  0.00            
ATOM    586  O   TYR    39     122.611 111.922  59.514  1.00  0.00            
ATOM    587  N   VAL    40     123.485 113.678  60.648  1.00  0.00            
ATOM    588  H   VAL    40     123.915 114.592  60.672  1.00  0.00            
ATOM    589  CA  VAL    40     123.266 113.067  61.994  1.00  0.00            
ATOM    590  HA  VAL    40     123.697 112.068  61.938  1.00  0.00            
ATOM    591  CB  VAL    40     124.194 113.749  62.992  1.00  0.00            
ATOM    592  HB  VAL    40     123.941 114.805  62.898  1.00  0.00            
ATOM    593  CG1 VAL    40     123.909 113.351  64.413  1.00  0.00            
ATOM    594 HG11 VAL    40     124.214 112.331  64.648  1.00  0.00            
ATOM    595 HG12 VAL    40     124.497 113.975  65.086  1.00  0.00            
ATOM    596 HG13 VAL    40     122.866 113.574  64.640  1.00  0.00            
ATOM    597  CG2 VAL    40     125.713 113.533  62.653  1.00  0.00            
ATOM    598 HG21 VAL    40     125.946 112.468  62.618  1.00  0.00            
ATOM    599 HG22 VAL    40     125.912 114.079  61.732  1.00  0.00            
ATOM    600 HG23 VAL    40     126.316 113.986  63.441  1.00  0.00            
ATOM    601  C   VAL    40     121.798 112.878  62.358  1.00  0.00            
ATOM    602  O   VAL    40     121.398 111.803  62.822  1.00  0.00            
ATOM    603  N   GLY    41     120.959 113.884  62.226  1.00  0.00            
ATOM    604  H   GLY    41     121.285 114.721  61.764  1.00  0.00            
ATOM    605  CA  GLY    41     119.572 113.840  62.577  1.00  0.00            
ATOM    606  HA1 GLY    41     119.184 112.881  62.233  1.00  0.00            
ATOM    607  HA2 GLY    41     119.005 114.655  62.126  1.00  0.00            
ATOM    608  C   GLY    41     119.292 114.053  64.121  1.00  0.00            
ATOM    609  O   GLY    41     120.252 114.160  64.929  1.00  0.00            
ATOM    610  N   SER    42     118.006 114.153  64.443  1.00  0.00            
ATOM    611  H   SER    42     117.301 114.123  63.720  1.00  0.00            
ATOM    612  CA  SER    42     117.547 114.509  65.729  1.00  0.00            
ATOM    613  HA  SER    42     118.355 115.077  66.191  1.00  0.00            
ATOM    614  CB  SER    42     116.356 115.483  65.570  1.00  0.00            
ATOM    615  HB1 SER    42     116.760 116.324  65.006  1.00  0.00            
ATOM    616  HB2 SER    42     116.111 115.911  66.542  1.00  0.00            
ATOM    617  OG  SER    42     115.125 114.896  65.138  1.00  0.00            
ATOM    618  HG  SER    42     114.421 115.549  65.127  1.00  0.00            
ATOM    619  C   SER    42     117.292 113.357  66.706  1.00  0.00            
ATOM    620  O   SER    42     117.193 113.599  67.886  1.00  0.00            
ATOM    621  N   LYS    43     117.153 112.154  66.197  1.00  0.00            
ATOM    622  H   LYS    43     117.454 112.039  65.240  1.00  0.00            
ATOM    623  CA  LYS    43     116.867 110.918  66.989  1.00  0.00            
ATOM    624  HA  LYS    43     116.880 111.309  68.006  1.00  0.00            
ATOM    625  CB  LYS    43     115.465 110.434  66.901  1.00  0.00            
ATOM    626  HB1 LYS    43     115.371 109.534  67.509  1.00  0.00            
ATOM    627  HB2 LYS    43     115.260 110.174  65.862  1.00  0.00            
ATOM    628  CG  LYS    43     114.413 111.531  67.489  1.00  0.00            
ATOM    629  HG1 LYS    43     114.468 112.447  66.900  1.00  0.00            
ATOM    630  HG2 LYS    43     114.862 111.771  68.453  1.00  0.00            
ATOM    631  CD  LYS    43     112.917 111.185  67.746  1.00  0.00            
ATOM    632  HD1 LYS    43     112.517 112.005  68.343  1.00  0.00            
ATOM    633  HD2 LYS    43     112.919 110.243  68.295  1.00  0.00            
ATOM    634  CE  LYS    43     111.932 110.889  66.576  1.00  0.00            
ATOM    635  HE1 LYS    43     110.920 110.805  66.972  1.00  0.00            
ATOM    636  HE2 LYS    43     112.234 109.973  66.069  1.00  0.00            
ATOM    637  NZ  LYS    43     111.941 112.044  65.634  1.00  0.00            
ATOM    638  HZ1 LYS    43     112.836 112.044  65.167  1.00  0.00            
ATOM    639  HZ2 LYS    43     111.243 111.839  64.933  1.00  0.00            
ATOM    640  HZ3 LYS    43     111.683 112.946  66.007  1.00  0.00            
ATOM    641  C   LYS    43     117.997 109.929  66.979  1.00  0.00            
ATOM    642  O   LYS    43     117.869 108.814  66.482  1.00  0.00            
ATOM    643  N   THR    44     119.130 110.304  67.531  1.00  0.00            
ATOM    644  H   THR    44     119.267 111.201  67.975  1.00  0.00            
ATOM    645  CA  THR    44     120.303 109.475  67.644  1.00  0.00            
ATOM    646  HA  THR    44     120.445 109.093  66.632  1.00  0.00            
ATOM    647  CB  THR    44     121.553 110.258  68.001  1.00  0.00            
ATOM    648  HB  THR    44     122.355 109.548  68.200  1.00  0.00            
ATOM    649  CG2 THR    44     122.135 111.081  66.881  1.00  0.00            
ATOM    650 HG21 THR    44     122.415 110.404  66.073  1.00  0.00            
ATOM    651 HG22 THR    44     121.406 111.841  66.598  1.00  0.00            
ATOM    652 HG23 THR    44     123.082 111.523  67.188  1.00  0.00            
ATOM    653  OG1 THR    44     121.324 111.059  69.129  1.00  0.00            
ATOM    654  HG1 THR    44     120.747 111.805  68.949  1.00  0.00            
ATOM    655  C   THR    44     120.260 108.256  68.552  1.00  0.00            
ATOM    656  O   THR    44     121.123 107.429  68.409  1.00  0.00            
ATOM    657  N   LYS    45     119.198 108.003  69.392  1.00  0.00            
ATOM    658  H   LYS    45     118.400 108.620  69.442  1.00  0.00            
ATOM    659  CA  LYS    45     119.138 106.884  70.247  1.00  0.00            
ATOM    660  HA  LYS    45     120.135 106.459  70.361  1.00  0.00            
ATOM    661  CB  LYS    45     118.671 107.147  71.712  1.00  0.00            
ATOM    662  HB1 LYS    45     118.632 106.280  72.371  1.00  0.00            
ATOM    663  HB2 LYS    45     117.678 107.566  71.878  1.00  0.00            
ATOM    664  CG  LYS    45     119.666 108.249  72.305  1.00  0.00            
ATOM    665  HG1 LYS    45     119.576 109.220  71.818  1.00  0.00            
ATOM    666  HG2 LYS    45     120.649 107.907  71.983  1.00  0.00            
ATOM    667  CD  LYS    45     119.550 108.381  73.817  1.00  0.00            
ATOM    668  HD1 LYS    45     119.784 107.461  74.353  1.00  0.00            
ATOM    669  HD2 LYS    45     118.559 108.665  74.171  1.00  0.00            
ATOM    670  CE  LYS    45     120.528 109.384  74.381  1.00  0.00            
ATOM    671  HE1 LYS    45     120.673 110.276  73.771  1.00  0.00            
ATOM    672  HE2 LYS    45     121.560 109.033  74.411  1.00  0.00            
ATOM    673  NZ  LYS    45     120.213 109.719  75.776  1.00  0.00            
ATOM    674  HZ1 LYS    45     120.313 108.962  76.437  1.00  0.00            
ATOM    675  HZ2 LYS    45     120.790 110.520  75.991  1.00  0.00            
ATOM    676  HZ3 LYS    45     119.229 109.943  75.753  1.00  0.00            
ATOM    677  C   LYS    45     118.204 105.767  69.775  1.00  0.00            
ATOM    678  O   LYS    45     118.428 104.618  70.251  1.00  0.00            
ATOM    679  N   GLU    46     117.259 106.101  68.848  1.00  0.00            
ATOM    680  H   GLU    46     117.276 107.035  68.465  1.00  0.00            
ATOM    681  CA  GLU    46     116.406 105.124  68.202  1.00  0.00            
ATOM    682  HA  GLU    46     115.773 104.706  68.986  1.00  0.00            
ATOM    683  CB  GLU    46     115.584 105.795  67.148  1.00  0.00            
ATOM    684  HB1 GLU    46     115.241 105.042  66.438  1.00  0.00            
ATOM    685  HB2 GLU    46     116.240 106.500  66.638  1.00  0.00            
ATOM    686  CG  GLU    46     114.400 106.590  67.716  1.00  0.00            
ATOM    687  HG1 GLU    46     114.856 107.272  68.433  1.00  0.00            
ATOM    688  HG2 GLU    46     113.749 105.916  68.273  1.00  0.00            
ATOM    689  CD  GLU    46     113.520 107.288  66.680  1.00  0.00            
ATOM    690  OE1 GLU    46     114.027 107.533  65.549  1.00  0.00            
ATOM    691  OE2 GLU    46     112.323 107.542  66.959  1.00  0.00            
ATOM    692  C   GLU    46     117.097 103.941  67.542  1.00  0.00            
ATOM    693  O   GLU    46     118.016 104.185  66.745  1.00  0.00            
ATOM    694  N   GLY    47     116.755 102.665  67.889  1.00  0.00            
ATOM    695  H   GLY    47     115.985 102.475  68.515  1.00  0.00            
ATOM    696  CA  GLY    47     117.379 101.465  67.226  1.00  0.00            
ATOM    697  HA1 GLY    47     117.665 101.716  66.204  1.00  0.00            
ATOM    698  HA2 GLY    47     116.674 100.635  67.274  1.00  0.00            
ATOM    699  C   GLY    47     118.650 100.939  67.943  1.00  0.00            
ATOM    700  O   GLY    47     118.704  99.869  68.517  1.00  0.00            
ATOM    701  N   VAL    48     119.682 101.773  68.118  1.00  0.00            
ATOM    702  H   VAL    48     119.635 102.676  67.668  1.00  0.00            
ATOM    703  CA  VAL    48     120.900 101.613  68.900  1.00  0.00            
ATOM    704  HA  VAL    48     121.397 100.699  68.576  1.00  0.00            
ATOM    705  CB  VAL    48     121.919 102.693  68.482  1.00  0.00            
ATOM    706  HB  VAL    48     122.767 102.492  69.137  1.00  0.00            
ATOM    707  CG1 VAL    48     122.313 102.508  67.011  1.00  0.00            
ATOM    708 HG11 VAL    48     122.355 101.444  66.776  1.00  0.00            
ATOM    709 HG12 VAL    48     121.520 102.817  66.331  1.00  0.00            
ATOM    710 HG13 VAL    48     123.104 103.205  66.735  1.00  0.00            
ATOM    711  CG2 VAL    48     121.592 104.116  68.654  1.00  0.00            
ATOM    712 HG21 VAL    48     120.924 104.434  67.853  1.00  0.00            
ATOM    713 HG22 VAL    48     121.094 104.247  69.615  1.00  0.00            
ATOM    714 HG23 VAL    48     122.477 104.752  68.680  1.00  0.00            
ATOM    715  C   VAL    48     120.749 101.409  70.414  1.00  0.00            
ATOM    716  O   VAL    48     121.354 100.488  70.961  1.00  0.00            
ATOM    717  N   VAL    49     119.845 102.118  71.076  1.00  0.00            
ATOM    718  H   VAL    49     119.247 102.742  70.554  1.00  0.00            
ATOM    719  CA  VAL    49     119.558 102.100  72.484  1.00  0.00            
ATOM    720  HA  VAL    49     120.209 101.304  72.845  1.00  0.00            
ATOM    721  CB  VAL    49     119.925 103.379  73.231  1.00  0.00            
ATOM    722  HB  VAL    49     119.257 104.211  73.005  1.00  0.00            
ATOM    723  CG1 VAL    49     119.696 103.078  74.710  1.00  0.00            
ATOM    724 HG11 VAL    49     118.676 102.860  75.026  1.00  0.00            
ATOM    725 HG12 VAL    49     120.213 102.192  75.079  1.00  0.00            
ATOM    726 HG13 VAL    49     120.011 103.894  75.361  1.00  0.00            
ATOM    727  CG2 VAL    49     121.362 103.773  73.000  1.00  0.00            
ATOM    728 HG21 VAL    49     122.128 103.055  73.291  1.00  0.00            
ATOM    729 HG22 VAL    49     121.502 104.037  71.952  1.00  0.00            
ATOM    730 HG23 VAL    49     121.548 104.735  73.478  1.00  0.00            
ATOM    731  C   VAL    49     118.075 101.727  72.754  1.00  0.00            
ATOM    732  O   VAL    49     117.717 100.626  73.172  1.00  0.00            
ATOM    733  N   HIE    50     117.196 102.609  72.277  1.00  0.00            
ATOM    734  H   HIE    50     117.529 103.443  71.814  1.00  0.00            
ATOM    735  CA  HIE    50     115.718 102.446  72.523  1.00  0.00            
ATOM    736  HA  HIE    50     115.538 101.811  73.391  1.00  0.00            
ATOM    737  CB  HIE    50     115.196 103.839  72.978  1.00  0.00            
ATOM    738  HB1 HIE    50     114.131 103.932  73.191  1.00  0.00            
ATOM    739  HB2 HIE    50     115.265 104.583  72.185  1.00  0.00            
ATOM    740  CG  HIE    50     115.901 104.433  74.255  1.00  0.00            
ATOM    741  ND1 HIE    50     116.087 103.675  75.431  1.00  0.00            
ATOM    742  CE1 HIE    50     116.444 104.550  76.363  1.00  0.00            
ATOM    743  HE1 HIE    50     116.788 104.303  77.357  1.00  0.00            
ATOM    744  NE2 HIE    50     116.598 105.783  75.850  1.00  0.00            
ATOM    745  HE2 HIE    50     117.063 106.558  76.301  1.00  0.00            
ATOM    746  CD2 HIE    50     116.202 105.770  74.531  1.00  0.00            
ATOM    747  HD2 HIE    50     116.259 106.657  73.917  1.00  0.00            
ATOM    748  C   HIE    50     114.853 101.896  71.412  1.00  0.00            
ATOM    749  O   HIE    50     115.065 102.213  70.261  1.00  0.00            
ATOM    750  N   GLY    51     113.939 101.032  71.719  1.00  0.00            
ATOM    751  H   GLY    51     113.705 100.826  72.679  1.00  0.00            
ATOM    752  CA  GLY    51     113.096 100.442  70.688  1.00  0.00            
ATOM    753  HA1 GLY    51     112.721  99.464  70.991  1.00  0.00            
ATOM    754  HA2 GLY    51     113.520 100.513  69.687  1.00  0.00            
ATOM    755  C   GLY    51     111.729 101.196  70.577  1.00  0.00            
ATOM    756  O   GLY    51     111.091 101.402  71.595  1.00  0.00            
ATOM    757  N   VAL    52     111.314 101.465  69.320  1.00  0.00            
ATOM    758  H   VAL    52     111.837 101.092  68.541  1.00  0.00            
ATOM    759  CA  VAL    52     110.053 102.174  69.054  1.00  0.00            
ATOM    760  HA  VAL    52     109.490 102.124  69.986  1.00  0.00            
ATOM    761  CB  VAL    52     110.388 103.633  68.668  1.00  0.00            
ATOM    762  HB  VAL    52     109.492 104.136  68.303  1.00  0.00            
ATOM    763  CG1 VAL    52     110.977 104.382  69.880  1.00  0.00            
ATOM    764 HG11 VAL    52     111.167 105.408  69.565  1.00  0.00            
ATOM    765 HG12 VAL    52     110.255 104.341  70.696  1.00  0.00            
ATOM    766 HG13 VAL    52     111.872 103.873  70.236  1.00  0.00            
ATOM    767  CG2 VAL    52     111.392 103.952  67.622  1.00  0.00            
ATOM    768 HG21 VAL    52     112.353 103.777  68.106  1.00  0.00            
ATOM    769 HG22 VAL    52     111.333 103.256  66.786  1.00  0.00            
ATOM    770 HG23 VAL    52     111.333 104.962  67.217  1.00  0.00            
ATOM    771  C   VAL    52     109.252 101.568  67.957  1.00  0.00            
ATOM    772  O   VAL    52     109.846 101.051  66.989  1.00  0.00            
ATOM    773  N   ALA    53     107.909 101.534  68.062  1.00  0.00            
ATOM    774  H   ALA    53     107.538 102.016  68.868  1.00  0.00            
ATOM    775  CA  ALA    53     106.974 100.814  67.195  1.00  0.00            
ATOM    776  HA  ALA    53     107.572  99.993  66.799  1.00  0.00            
ATOM    777  CB  ALA    53     105.783 100.220  67.933  1.00  0.00            
ATOM    778  HB1 ALA    53     105.036  99.766  67.282  1.00  0.00            
ATOM    779  HB2 ALA    53     106.080  99.372  68.550  1.00  0.00            
ATOM    780  HB3 ALA    53     105.370 100.925  68.654  1.00  0.00            
ATOM    781  C   ALA    53     106.520 101.608  65.940  1.00  0.00            
ATOM    782  O   ALA    53     105.308 101.786  65.607  1.00  0.00            
ATOM    783  N   THR    54     107.486 102.008  65.174  1.00  0.00            
ATOM    784  H   THR    54     108.416 101.841  65.532  1.00  0.00            
ATOM    785  CA  THR    54     107.385 102.584  63.805  1.00  0.00            
ATOM    786  HA  THR    54     107.037 103.616  63.862  1.00  0.00            
ATOM    787  CB  THR    54     108.752 102.551  63.104  1.00  0.00            
ATOM    788  HB  THR    54     108.936 101.602  62.600  1.00  0.00            
ATOM    789  CG2 THR    54     108.872 103.675  62.039  1.00  0.00            
ATOM    790 HG21 THR    54     109.894 103.561  61.678  1.00  0.00            
ATOM    791 HG22 THR    54     108.174 103.356  61.266  1.00  0.00            
ATOM    792 HG23 THR    54     108.751 104.677  62.450  1.00  0.00            
ATOM    793  OG1 THR    54     109.836 102.680  63.969  1.00  0.00            
ATOM    794  HG1 THR    54     109.469 103.092  64.755  1.00  0.00            
ATOM    795  C   THR    54     106.304 101.986  62.994  1.00  0.00            
ATOM    796  O   THR    54     105.396 102.668  62.535  1.00  0.00            
ATOM    797  N   VAL    55     106.207 100.629  62.997  1.00  0.00            
ATOM    798  H   VAL    55     106.989 100.130  63.396  1.00  0.00            
ATOM    799  CA  VAL    55     105.222  99.792  62.267  1.00  0.00            
ATOM    800  HA  VAL    55     105.101 100.214  61.269  1.00  0.00            
ATOM    801  CB  VAL    55     105.666  98.344  61.831  1.00  0.00            
ATOM    802  HB  VAL    55     105.614  97.604  62.630  1.00  0.00            
ATOM    803  CG1 VAL    55     104.694  97.774  60.753  1.00  0.00            
ATOM    804 HG11 VAL    55     104.811  98.328  59.822  1.00  0.00            
ATOM    805 HG12 VAL    55     105.065  96.811  60.401  1.00  0.00            
ATOM    806 HG13 VAL    55     103.676  97.781  61.142  1.00  0.00            
ATOM    807  CG2 VAL    55     107.051  98.329  61.124  1.00  0.00            
ATOM    808 HG21 VAL    55     107.874  98.527  61.811  1.00  0.00            
ATOM    809 HG22 VAL    55     107.188  97.362  60.640  1.00  0.00            
ATOM    810 HG23 VAL    55     107.045  99.127  60.382  1.00  0.00            
ATOM    811  C   VAL    55     103.784  99.902  62.877  1.00  0.00            
ATOM    812  O   VAL    55     102.975 100.417  62.161  1.00  0.00            
ATOM    813  N   ALA    56     103.525  99.483  64.123  1.00  0.00            
ATOM    814  H   ALA    56     104.166  98.894  64.636  1.00  0.00            
ATOM    815  CA  ALA    56     102.237  99.711  64.803  1.00  0.00            
ATOM    816  HA  ALA    56     101.413  99.259  64.251  1.00  0.00            
ATOM    817  CB  ALA    56     102.311  98.985  66.129  1.00  0.00            
ATOM    818  HB1 ALA    56     102.787  99.503  66.962  1.00  0.00            
ATOM    819  HB2 ALA    56     101.321  98.748  66.518  1.00  0.00            
ATOM    820  HB3 ALA    56     102.607  97.951  65.951  1.00  0.00            
ATOM    821  C   ALA    56     101.787 101.193  64.915  1.00  0.00            
ATOM    822  O   ALA    56     100.607 101.493  64.838  1.00  0.00            
ATOM    823  N   GLU    57     102.686 102.157  64.959  1.00  0.00            
ATOM    824  H   GLU    57     103.641 101.893  65.156  1.00  0.00            
ATOM    825  CA  GLU    57     102.402 103.557  64.846  1.00  0.00            
ATOM    826  HA  GLU    57     101.625 103.734  65.589  1.00  0.00            
ATOM    827  CB  GLU    57     103.600 104.455  65.105  1.00  0.00            
ATOM    828  HB1 GLU    57     104.335 104.325  64.310  1.00  0.00            
ATOM    829  HB2 GLU    57     104.138 104.245  66.030  1.00  0.00            
ATOM    830  CG  GLU    57     103.195 105.915  65.336  1.00  0.00            
ATOM    831  HG1 GLU    57     102.514 105.990  66.184  1.00  0.00            
ATOM    832  HG2 GLU    57     102.775 106.136  64.355  1.00  0.00            
ATOM    833  CD  GLU    57     104.406 106.832  65.520  1.00  0.00            
ATOM    834  OE1 GLU    57     104.117 108.043  65.327  1.00  0.00            
ATOM    835  OE2 GLU    57     105.459 106.343  65.991  1.00  0.00            
ATOM    836  C   GLU    57     101.766 103.880  63.544  1.00  0.00            
ATOM    837  O   GLU    57     100.630 104.378  63.648  1.00  0.00            
ATOM    838  N   LYS    58     102.442 103.622  62.443  1.00  0.00            
ATOM    839  H   LYS    58     103.340 103.178  62.571  1.00  0.00            
ATOM    840  CA  LYS    58     101.958 103.802  61.067  1.00  0.00            
ATOM    841  HA  LYS    58     101.763 104.871  60.980  1.00  0.00            
ATOM    842  CB  LYS    58     103.164 103.423  60.198  1.00  0.00            
ATOM    843  HB1 LYS    58     103.654 102.510  60.536  1.00  0.00            
ATOM    844  HB2 LYS    58     103.933 104.187  60.307  1.00  0.00            
ATOM    845  CG  LYS    58     102.809 103.415  58.678  1.00  0.00            
ATOM    846  HG1 LYS    58     101.996 102.699  58.553  1.00  0.00            
ATOM    847  HG2 LYS    58     103.734 103.023  58.257  1.00  0.00            
ATOM    848  CD  LYS    58     102.492 104.761  58.062  1.00  0.00            
ATOM    849  HD1 LYS    58     103.416 105.335  58.125  1.00  0.00            
ATOM    850  HD2 LYS    58     101.651 105.218  58.584  1.00  0.00            
ATOM    851  CE  LYS    58     102.028 104.510  56.649  1.00  0.00            
ATOM    852  HE1 LYS    58     101.358 103.658  56.769  1.00  0.00            
ATOM    853  HE2 LYS    58     102.885 104.187  56.058  1.00  0.00            
ATOM    854  NZ  LYS    58     101.269 105.633  56.080  1.00  0.00            
ATOM    855  HZ1 LYS    58     100.390 105.698  56.573  1.00  0.00            
ATOM    856  HZ2 LYS    58     101.790 106.457  56.347  1.00  0.00            
ATOM    857  HZ3 LYS    58     101.130 105.590  55.081  1.00  0.00            
ATOM    858  C   LYS    58     100.701 102.994  60.692  1.00  0.00            
ATOM    859  O   LYS    58      99.714 103.588  60.266  1.00  0.00            
ATOM    860  N   THR    59     100.656 101.658  60.869  1.00  0.00            
ATOM    861  H   THR    59     101.529 101.215  61.116  1.00  0.00            
ATOM    862  CA  THR    59      99.534 100.830  60.511  1.00  0.00            
ATOM    863  HA  THR    59      99.343 100.788  59.439  1.00  0.00            
ATOM    864  CB  THR    59      99.855  99.442  61.063  1.00  0.00            
ATOM    865  HB  THR    59      98.957  98.824  61.076  1.00  0.00            
ATOM    866  CG2 THR    59     100.907  98.679  60.211  1.00  0.00            
ATOM    867 HG21 THR    59     101.875  99.179  60.227  1.00  0.00            
ATOM    868 HG22 THR    59     101.128  97.686  60.604  1.00  0.00            
ATOM    869 HG23 THR    59     100.546  98.427  59.213  1.00  0.00            
ATOM    870  OG1 THR    59     100.484  99.378  62.327  1.00  0.00            
ATOM    871  HG1 THR    59     101.419  99.479  62.134  1.00  0.00            
ATOM    872  C   THR    59      98.159 101.323  61.159  1.00  0.00            
ATOM    873  O   THR    59      97.187 101.291  60.441  1.00  0.00            
ATOM    874  N   LYS    60      98.168 101.710  62.456  1.00  0.00            
ATOM    875  H   LYS    60      98.974 101.468  63.015  1.00  0.00            
ATOM    876  CA  LYS    60      97.021 102.370  63.159  1.00  0.00            
ATOM    877  HA  LYS    60      96.075 101.834  63.087  1.00  0.00            
ATOM    878  CB  LYS    60      97.238 102.453  64.652  1.00  0.00            
ATOM    879  HB1 LYS    60      98.142 103.047  64.780  1.00  0.00            
ATOM    880  HB2 LYS    60      97.451 101.454  65.034  1.00  0.00            
ATOM    881  CG  LYS    60      96.046 102.990  65.422  1.00  0.00            
ATOM    882  HG1 LYS    60      95.702 102.258  66.153  1.00  0.00            
ATOM    883  HG2 LYS    60      95.207 103.278  64.789  1.00  0.00            
ATOM    884  CD  LYS    60      96.366 104.279  66.181  1.00  0.00            
ATOM    885  HD1 LYS    60      96.772 105.029  65.502  1.00  0.00            
ATOM    886  HD2 LYS    60      97.161 103.987  66.867  1.00  0.00            
ATOM    887  CE  LYS    60      95.189 104.809  66.948  1.00  0.00            
ATOM    888  HE1 LYS    60      94.896 104.054  67.678  1.00  0.00            
ATOM    889  HE2 LYS    60      94.298 105.063  66.374  1.00  0.00            
ATOM    890  NZ  LYS    60      95.656 106.019  67.598  1.00  0.00            
ATOM    891  HZ1 LYS    60      95.875 106.647  66.838  1.00  0.00            
ATOM    892  HZ2 LYS    60      94.974 106.436  68.216  1.00  0.00            
ATOM    893  HZ3 LYS    60      96.575 105.943  68.011  1.00  0.00            
ATOM    894  C   LYS    60      96.722 103.766  62.586  1.00  0.00            
ATOM    895  O   LYS    60      95.557 103.994  62.214  1.00  0.00            
ATOM    896  N   GLU    61      97.695 104.702  62.402  1.00  0.00            
ATOM    897  H   GLU    61      98.651 104.513  62.667  1.00  0.00            
ATOM    898  CA  GLU    61      97.415 106.009  61.880  1.00  0.00            
ATOM    899  HA  GLU    61      96.580 106.477  62.402  1.00  0.00            
ATOM    900  CB  GLU    61      98.585 106.978  61.819  1.00  0.00            
ATOM    901  HB1 GLU    61      98.354 107.844  61.199  1.00  0.00            
ATOM    902  HB2 GLU    61      99.468 106.524  61.368  1.00  0.00            
ATOM    903  CG  GLU    61      98.905 107.521  63.237  1.00  0.00            
ATOM    904  HG1 GLU    61      99.314 106.697  63.823  1.00  0.00            
ATOM    905  HG2 GLU    61      97.984 107.916  63.665  1.00  0.00            
ATOM    906  CD  GLU    61     100.044 108.549  63.143  1.00  0.00            
ATOM    907  OE1 GLU    61     100.046 109.401  64.096  1.00  0.00            
ATOM    908  OE2 GLU    61     100.771 108.702  62.123  1.00  0.00            
ATOM    909  C   GLU    61      96.805 105.932  60.470  1.00  0.00            
ATOM    910  O   GLU    61      95.909 106.702  60.118  1.00  0.00            
ATOM    911  N   GLN    62      97.297 105.004  59.569  1.00  0.00            
ATOM    912  H   GLN    62      98.124 104.477  59.812  1.00  0.00            
ATOM    913  CA  GLN    62      96.590 104.760  58.224  1.00  0.00            
ATOM    914  HA  GLN    62      96.644 105.713  57.698  1.00  0.00            
ATOM    915  CB  GLN    62      97.355 103.663  57.462  1.00  0.00            
ATOM    916  HB1 GLN    62      97.104 102.720  57.947  1.00  0.00            
ATOM    917  HB2 GLN    62      98.431 103.766  57.600  1.00  0.00            
ATOM    918  CG  GLN    62      96.945 103.619  55.968  1.00  0.00            
ATOM    919  HG1 GLN    62      97.183 104.491  55.359  1.00  0.00            
ATOM    920  HG2 GLN    62      95.866 103.474  56.011  1.00  0.00            
ATOM    921  CD  GLN    62      97.718 102.365  55.489  1.00  0.00            
ATOM    922  OE1 GLN    62      98.929 102.331  55.379  1.00  0.00            
ATOM    923  NE2 GLN    62      97.078 101.232  55.285  1.00  0.00            
ATOM    924 HE21 GLN    62      96.093 101.057  55.421  1.00  0.00            
ATOM    925 HE22 GLN    62      97.659 100.470  54.964  1.00  0.00            
ATOM    926  C   GLN    62      95.065 104.358  58.360  1.00  0.00            
ATOM    927  O   GLN    62      94.306 104.833  57.543  1.00  0.00            
ATOM    928  N   VAL    63      94.559 103.662  59.343  1.00  0.00            
ATOM    929  H   VAL    63      95.268 103.361  59.996  1.00  0.00            
ATOM    930  CA  VAL    63      93.106 103.248  59.479  1.00  0.00            
ATOM    931  HA  VAL    63      92.701 103.377  58.475  1.00  0.00            
ATOM    932  CB  VAL    63      92.927 101.769  59.744  1.00  0.00            
ATOM    933  HB  VAL    63      91.852 101.635  59.864  1.00  0.00            
ATOM    934  CG1 VAL    63      93.420 100.934  58.511  1.00  0.00            
ATOM    935 HG11 VAL    63      94.492 100.895  58.320  1.00  0.00            
ATOM    936 HG12 VAL    63      93.300  99.887  58.788  1.00  0.00            
ATOM    937 HG13 VAL    63      92.824 101.152  57.624  1.00  0.00            
ATOM    938  CG2 VAL    63      93.636 101.374  61.005  1.00  0.00            
ATOM    939 HG21 VAL    63      93.508 100.299  61.134  1.00  0.00            
ATOM    940 HG22 VAL    63      94.719 101.475  60.942  1.00  0.00            
ATOM    941 HG23 VAL    63      93.265 101.850  61.913  1.00  0.00            
ATOM    942  C   VAL    63      92.397 104.256  60.401  1.00  0.00            
ATOM    943  O   VAL    63      91.252 103.957  60.732  1.00  0.00            
ATOM    944  N   THR    64      93.049 105.265  61.011  1.00  0.00            
ATOM    945  H   THR    64      94.008 105.471  60.769  1.00  0.00            
ATOM    946  CA  THR    64      92.437 106.192  62.005  1.00  0.00            
ATOM    947  HA  THR    64      91.454 105.728  62.081  1.00  0.00            
ATOM    948  CB  THR    64      93.101 106.288  63.494  1.00  0.00            
ATOM    949  HB  THR    64      93.955 106.964  63.475  1.00  0.00            
ATOM    950  CG2 THR    64      92.257 106.835  64.613  1.00  0.00            
ATOM    951 HG21 THR    64      91.396 106.172  64.702  1.00  0.00            
ATOM    952 HG22 THR    64      92.869 106.846  65.514  1.00  0.00            
ATOM    953 HG23 THR    64      91.883 107.823  64.344  1.00  0.00            
ATOM    954  OG1 THR    64      93.537 105.006  63.961  1.00  0.00            
ATOM    955  HG1 THR    64      94.219 104.669  63.374  1.00  0.00            
ATOM    956  C   THR    64      92.223 107.628  61.458  1.00  0.00            
ATOM    957  O   THR    64      91.141 108.250  61.553  1.00  0.00            
ATOM    958  N   ASN    65      93.291 108.131  60.755  1.00  0.00            
ATOM    959  H   ASN    65      94.166 107.632  60.678  1.00  0.00            
ATOM    960  CA  ASN    65      93.092 109.236  59.786  1.00  0.00            
ATOM    961  HA  ASN    65      92.646 110.009  60.412  1.00  0.00            
ATOM    962  CB  ASN    65      94.420 109.685  59.192  1.00  0.00            
ATOM    963  HB1 ASN    65      94.130 110.336  58.367  1.00  0.00            
ATOM    964  HB2 ASN    65      94.941 108.816  58.792  1.00  0.00            
ATOM    965  CG  ASN    65      95.382 110.417  60.119  1.00  0.00            
ATOM    966  OD1 ASN    65      94.983 111.074  61.058  1.00  0.00            
ATOM    967  ND2 ASN    65      96.642 110.269  59.826  1.00  0.00            
ATOM    968 HD21 ASN    65      96.955 109.603  59.134  1.00  0.00            
ATOM    969 HD22 ASN    65      97.307 110.850  60.317  1.00  0.00            
ATOM    970  C   ASN    65      92.004 108.882  58.767  1.00  0.00            
ATOM    971  O   ASN    65      91.947 107.812  58.180  1.00  0.00            
ATOM    972  N   VAL    66      91.146 109.859  58.678  1.00  0.00            
ATOM    973  H   VAL    66      91.365 110.746  59.108  1.00  0.00            
ATOM    974  CA  VAL    66      90.163 109.927  57.640  1.00  0.00            
ATOM    975  HA  VAL    66      89.539 109.043  57.512  1.00  0.00            
ATOM    976  CB  VAL    66      89.163 111.070  57.925  1.00  0.00            
ATOM    977  HB  VAL    66      89.756 111.982  57.998  1.00  0.00            
ATOM    978  CG1 VAL    66      88.153 111.247  56.729  1.00  0.00            
ATOM    979 HG11 VAL    66      88.599 111.540  55.779  1.00  0.00            
ATOM    980 HG12 VAL    66      87.544 110.353  56.594  1.00  0.00            
ATOM    981 HG13 VAL    66      87.438 112.022  57.009  1.00  0.00            
ATOM    982  CG2 VAL    66      88.391 111.043  59.271  1.00  0.00            
ATOM    983 HG21 VAL    66      87.799 110.129  59.229  1.00  0.00            
ATOM    984 HG22 VAL    66      88.941 111.038  60.212  1.00  0.00            
ATOM    985 HG23 VAL    66      87.663 111.855  59.270  1.00  0.00            
ATOM    986  C   VAL    66      90.887 110.019  56.284  1.00  0.00            
ATOM    987  O   VAL    66      91.699 110.924  56.147  1.00  0.00            
ATOM    988  N   GLY    67      90.518 109.208  55.293  1.00  0.00            
ATOM    989  H   GLY    67      89.691 108.633  55.370  1.00  0.00            
ATOM    990  CA  GLY    67      91.038 109.450  53.903  1.00  0.00            
ATOM    991  HA1 GLY    67      92.121 109.569  53.917  1.00  0.00            
ATOM    992  HA2 GLY    67      90.530 110.378  53.640  1.00  0.00            
ATOM    993  C   GLY    67      90.766 108.300  52.928  1.00  0.00            
ATOM    994  O   GLY    67      90.957 107.122  53.383  1.00  0.00            
ATOM    995  N   GLY    68      90.590 108.562  51.637  1.00  0.00            
ATOM    996  H   GLY    68      90.626 109.522  51.324  1.00  0.00            
ATOM    997  CA  GLY    68      90.526 107.520  50.578  1.00  0.00            
ATOM    998  HA1 GLY    68      89.498 107.175  50.464  1.00  0.00            
ATOM    999  HA2 GLY    68      91.187 106.685  50.808  1.00  0.00            
ATOM   1000  C   GLY    68      90.988 108.163  49.283  1.00  0.00            
ATOM   1001  O   GLY    68      91.350 109.326  49.313  1.00  0.00            
ATOM   1002  N   ALA    69      91.104 107.408  48.201  1.00  0.00            
ATOM   1003  H   ALA    69      90.894 106.423  48.268  1.00  0.00            
ATOM   1004  CA  ALA    69      91.515 107.855  46.873  1.00  0.00            
ATOM   1005  HA  ALA    69      92.484 108.353  46.913  1.00  0.00            
ATOM   1006  CB  ALA    69      91.676 106.631  45.918  1.00  0.00            
ATOM   1007  HB1 ALA    69      90.728 106.200  45.596  1.00  0.00            
ATOM   1008  HB2 ALA    69      92.090 106.928  44.955  1.00  0.00            
ATOM   1009  HB3 ALA    69      92.412 105.917  46.288  1.00  0.00            
ATOM   1010  C   ALA    69      90.486 108.807  46.257  1.00  0.00            
ATOM   1011  O   ALA    69      89.293 108.530  46.306  1.00  0.00            
ATOM   1012  N   VAL    70      90.850 110.012  45.821  1.00  0.00            
ATOM   1013  H   VAL    70      91.858 110.073  45.790  1.00  0.00            
ATOM   1014  CA  VAL    70      89.966 110.933  45.117  1.00  0.00            
ATOM   1015  HA  VAL    70      88.976 110.479  45.071  1.00  0.00            
ATOM   1016  CB  VAL    70      89.981 112.269  45.857  1.00  0.00            
ATOM   1017  HB  VAL    70      89.320 112.966  45.341  1.00  0.00            
ATOM   1018  CG1 VAL    70      89.423 112.110  47.275  1.00  0.00            
ATOM   1019 HG11 VAL    70      89.200 113.143  47.541  1.00  0.00            
ATOM   1020 HG12 VAL    70      88.484 111.560  47.335  1.00  0.00            
ATOM   1021 HG13 VAL    70      90.207 111.826  47.978  1.00  0.00            
ATOM   1022  CG2 VAL    70      91.406 112.970  45.865  1.00  0.00            
ATOM   1023 HG21 VAL    70      91.377 113.768  46.606  1.00  0.00            
ATOM   1024 HG22 VAL    70      92.179 112.312  46.263  1.00  0.00            
ATOM   1025 HG23 VAL    70      91.733 113.246  44.862  1.00  0.00            
ATOM   1026  C   VAL    70      90.358 111.157  43.659  1.00  0.00            
ATOM   1027  O   VAL    70      89.541 111.731  42.959  1.00  0.00            
ATOM   1028  N   VAL    71      91.519 110.756  43.154  1.00  0.00            
ATOM   1029  H   VAL    71      92.099 110.156  43.724  1.00  0.00            
ATOM   1030  CA  VAL    71      91.992 111.016  41.797  1.00  0.00            
ATOM   1031  HA  VAL    71      91.606 111.989  41.495  1.00  0.00            
ATOM   1032  CB  VAL    71      93.554 111.100  41.803  1.00  0.00            
ATOM   1033  HB  VAL    71      93.959 111.250  40.802  1.00  0.00            
ATOM   1034  CG1 VAL    71      94.055 112.210  42.762  1.00  0.00            
ATOM   1035 HG11 VAL    71      93.755 111.959  43.779  1.00  0.00            
ATOM   1036 HG12 VAL    71      95.129 112.287  42.595  1.00  0.00            
ATOM   1037 HG13 VAL    71      93.627 113.184  42.523  1.00  0.00            
ATOM   1038  CG2 VAL    71      94.225 109.844  42.367  1.00  0.00            
ATOM   1039 HG21 VAL    71      95.293 109.902  42.158  1.00  0.00            
ATOM   1040 HG22 VAL    71      94.148 109.778  43.452  1.00  0.00            
ATOM   1041 HG23 VAL    71      93.767 108.937  41.971  1.00  0.00            
ATOM   1042  C   VAL    71      91.542 110.143  40.678  1.00  0.00            
ATOM   1043  O   VAL    71      91.264 108.927  40.829  1.00  0.00            
ATOM   1044  N   THR    72      91.613 110.794  39.523  1.00  0.00            
ATOM   1045  H   THR    72      91.822 111.782  39.523  1.00  0.00            
ATOM   1046  CA  THR    72      91.340 110.128  38.154  1.00  0.00            
ATOM   1047  HA  THR    72      90.364 109.674  38.320  1.00  0.00            
ATOM   1048  CB  THR    72      90.951 111.104  37.092  1.00  0.00            
ATOM   1049  HB  THR    72      90.725 110.609  36.148  1.00  0.00            
ATOM   1050  CG2 THR    72      89.537 111.812  37.266  1.00  0.00            
ATOM   1051 HG21 THR    72      88.725 111.096  37.139  1.00  0.00            
ATOM   1052 HG22 THR    72      89.407 112.148  38.293  1.00  0.00            
ATOM   1053 HG23 THR    72      89.431 112.618  36.539  1.00  0.00            
ATOM   1054  OG1 THR    72      91.902 112.071  36.994  1.00  0.00            
ATOM   1055  HG1 THR    72      91.814 112.472  36.125  1.00  0.00            
ATOM   1056  C   THR    72      92.250 108.977  37.689  1.00  0.00            
ATOM   1057  O   THR    72      93.511 108.953  37.987  1.00  0.00            
ATOM   1058  N   GLY    73      91.656 108.064  36.923  1.00  0.00            
ATOM   1059  H   GLY    73      90.659 108.018  36.769  1.00  0.00            
ATOM   1060  CA  GLY    73      92.332 106.941  36.291  1.00  0.00            
ATOM   1061  HA1 GLY    73      92.281 106.048  36.911  1.00  0.00            
ATOM   1062  HA2 GLY    73      93.376 107.242  36.204  1.00  0.00            
ATOM   1063  C   GLY    73      91.867 106.575  34.895  1.00  0.00            
ATOM   1064  O   GLY    73      91.338 107.388  34.192  1.00  0.00            
ATOM   1065  N   VAL    74      92.163 105.306  34.571  1.00  0.00            
ATOM   1066  H   VAL    74      92.379 104.688  35.340  1.00  0.00            
ATOM   1067  CA  VAL    74      92.077 104.676  33.280  1.00  0.00            
ATOM   1068  HA  VAL    74      92.774 105.086  32.549  1.00  0.00            
ATOM   1069  CB  VAL    74      92.544 103.202  33.320  1.00  0.00            
ATOM   1070  HB  VAL    74      92.481 102.890  32.276  1.00  0.00            
ATOM   1071  CG1 VAL    74      94.023 103.041  33.702  1.00  0.00            
ATOM   1072 HG11 VAL    74      94.210 103.436  34.701  1.00  0.00            
ATOM   1073 HG12 VAL    74      94.410 102.038  33.514  1.00  0.00            
ATOM   1074 HG13 VAL    74      94.594 103.622  32.978  1.00  0.00            
ATOM   1075  CG2 VAL    74      91.688 102.397  34.292  1.00  0.00            
ATOM   1076 HG21 VAL    74      92.104 101.402  34.132  1.00  0.00            
ATOM   1077 HG22 VAL    74      91.714 102.818  35.298  1.00  0.00            
ATOM   1078 HG23 VAL    74      90.643 102.384  33.983  1.00  0.00            
ATOM   1079  C   VAL    74      90.694 104.760  32.541  1.00  0.00            
ATOM   1080  O   VAL    74      90.585 104.669  31.325  1.00  0.00            
ATOM   1081  N   THR    75      89.574 105.107  33.218  1.00  0.00            
ATOM   1082  H   THR    75      89.580 104.988  34.221  1.00  0.00            
ATOM   1083  CA  THR    75      88.206 105.243  32.655  1.00  0.00            
ATOM   1084  HA  THR    75      88.108 104.650  31.747  1.00  0.00            
ATOM   1085  CB  THR    75      87.048 104.697  33.592  1.00  0.00            
ATOM   1086  HB  THR    75      86.898 105.392  34.417  1.00  0.00            
ATOM   1087  CG2 THR    75      85.687 104.415  33.017  1.00  0.00            
ATOM   1088 HG21 THR    75      85.143 103.864  33.783  1.00  0.00            
ATOM   1089 HG22 THR    75      85.137 105.311  32.726  1.00  0.00            
ATOM   1090 HG23 THR    75      85.734 103.825  32.101  1.00  0.00            
ATOM   1091  OG1 THR    75      87.527 103.451  34.177  1.00  0.00            
ATOM   1092  HG1 THR    75      87.035 103.391  34.999  1.00  0.00            
ATOM   1093  C   THR    75      87.881 106.675  32.341  1.00  0.00            
ATOM   1094  O   THR    75      86.898 106.912  31.574  1.00  0.00            
ATOM   1095  N   ALA    76      88.503 107.670  32.999  1.00  0.00            
ATOM   1096  H   ALA    76      89.327 107.469  33.549  1.00  0.00            
ATOM   1097  CA  ALA    76      88.185 109.098  32.849  1.00  0.00            
ATOM   1098  HA  ALA    76      87.136 109.343  33.018  1.00  0.00            
ATOM   1099  CB  ALA    76      88.952 109.926  33.903  1.00  0.00            
ATOM   1100  HB1 ALA    76      88.926 110.984  33.640  1.00  0.00            
ATOM   1101  HB2 ALA    76      88.629 109.706  34.921  1.00  0.00            
ATOM   1102  HB3 ALA    76      90.016 109.708  33.821  1.00  0.00            
ATOM   1103  C   ALA    76      88.472 109.468  31.351  1.00  0.00            
ATOM   1104  O   ALA    76      89.488 109.102  30.736  1.00  0.00            
ATOM   1105  N   VAL    77      87.616 110.376  30.779  1.00  0.00            
ATOM   1106  H   VAL    77      86.797 110.667  31.295  1.00  0.00            
ATOM   1107  CA  VAL    77      87.758 111.031  29.473  1.00  0.00            
ATOM   1108  HA  VAL    77      88.734 110.721  29.101  1.00  0.00            
ATOM   1109  CB  VAL    77      86.674 110.546  28.475  1.00  0.00            
ATOM   1110  HB  VAL    77      86.662 111.157  27.570  1.00  0.00            
ATOM   1111  CG1 VAL    77      86.874 109.130  27.910  1.00  0.00            
ATOM   1112 HG11 VAL    77      87.922 109.051  27.621  1.00  0.00            
ATOM   1113 HG12 VAL    77      86.632 108.421  28.703  1.00  0.00            
ATOM   1114 HG13 VAL    77      86.119 109.036  27.129  1.00  0.00            
ATOM   1115  CG2 VAL    77      85.240 110.471  29.042  1.00  0.00            
ATOM   1116 HG21 VAL    77      84.967 111.404  29.531  1.00  0.00            
ATOM   1117 HG22 VAL    77      84.517 110.262  28.252  1.00  0.00            
ATOM   1118 HG23 VAL    77      85.224 109.641  29.747  1.00  0.00            
ATOM   1119  C   VAL    77      87.749 112.519  29.604  1.00  0.00            
ATOM   1120  O   VAL    77      88.420 113.188  28.812  1.00  0.00            
ATOM   1121  N   ALA    78      87.160 113.150  30.616  1.00  0.00            
ATOM   1122  H   ALA    78      86.688 112.682  31.376  1.00  0.00            
ATOM   1123  CA  ALA    78      87.252 114.576  30.845  1.00  0.00            
ATOM   1124  HA  ALA    78      87.030 115.119  29.927  1.00  0.00            
ATOM   1125  CB  ALA    78      86.161 115.009  31.840  1.00  0.00            
ATOM   1126  HB1 ALA    78      86.172 116.089  31.994  1.00  0.00            
ATOM   1127  HB2 ALA    78      85.219 114.484  31.676  1.00  0.00            
ATOM   1128  HB3 ALA    78      86.497 114.543  32.767  1.00  0.00            
ATOM   1129  C   ALA    78      88.605 115.063  31.301  1.00  0.00            
ATOM   1130  O   ALA    78      89.128 114.538  32.272  1.00  0.00            
ATOM   1131  N   GLN    79      89.159 116.104  30.628  1.00  0.00            
ATOM   1132  H   GLN    79      88.672 116.565  29.873  1.00  0.00            
ATOM   1133  CA  GLN    79      90.531 116.514  30.835  1.00  0.00            
ATOM   1134  HA  GLN    79      91.060 115.620  31.166  1.00  0.00            
ATOM   1135  CB  GLN    79      91.264 116.965  29.539  1.00  0.00            
ATOM   1136  HB1 GLN    79      92.226 117.374  29.847  1.00  0.00            
ATOM   1137  HB2 GLN    79      90.678 117.787  29.129  1.00  0.00            
ATOM   1138  CG  GLN    79      91.455 115.936  28.502  1.00  0.00            
ATOM   1139  HG1 GLN    79      90.514 115.511  28.153  1.00  0.00            
ATOM   1140  HG2 GLN    79      92.119 115.180  28.923  1.00  0.00            
ATOM   1141  CD  GLN    79      91.996 116.593  27.231  1.00  0.00            
ATOM   1142  OE1 GLN    79      92.257 117.762  27.106  1.00  0.00            
ATOM   1143  NE2 GLN    79      92.250 115.789  26.269  1.00  0.00            
ATOM   1144 HE21 GLN    79      92.189 114.792  26.418  1.00  0.00            
ATOM   1145 HE22 GLN    79      92.642 116.178  25.422  1.00  0.00            
ATOM   1146  C   GLN    79      90.736 117.605  31.966  1.00  0.00            
ATOM   1147  O   GLN    79      89.817 118.396  32.240  1.00  0.00            
ATOM   1148  N   LYS    80      92.012 117.605  32.507  1.00  0.00            
ATOM   1149  H   LYS    80      92.626 116.819  32.346  1.00  0.00            
ATOM   1150  CA  LYS    80      92.401 118.626  33.544  1.00  0.00            
ATOM   1151  HA  LYS    80      91.501 119.238  33.602  1.00  0.00            
ATOM   1152  CB  LYS    80      92.671 117.869  34.898  1.00  0.00            
ATOM   1153  HB1 LYS    80      92.994 118.622  35.618  1.00  0.00            
ATOM   1154  HB2 LYS    80      93.462 117.129  34.782  1.00  0.00            
ATOM   1155  CG  LYS    80      91.329 117.244  35.382  1.00  0.00            
ATOM   1156  HG1 LYS    80      90.976 116.413  34.772  1.00  0.00            
ATOM   1157  HG2 LYS    80      90.520 117.973  35.341  1.00  0.00            
ATOM   1158  CD  LYS    80      91.378 116.591  36.737  1.00  0.00            
ATOM   1159  HD1 LYS    80      91.867 117.251  37.454  1.00  0.00            
ATOM   1160  HD2 LYS    80      91.996 115.695  36.770  1.00  0.00            
ATOM   1161  CE  LYS    80      89.990 116.090  37.218  1.00  0.00            
ATOM   1162  HE1 LYS    80      89.580 115.264  36.636  1.00  0.00            
ATOM   1163  HE2 LYS    80      89.299 116.934  37.225  1.00  0.00            
ATOM   1164  NZ  LYS    80      90.047 115.622  38.573  1.00  0.00            
ATOM   1165  HZ1 LYS    80      89.174 115.182  38.827  1.00  0.00            
ATOM   1166  HZ2 LYS    80      90.767 114.921  38.676  1.00  0.00            
ATOM   1167  HZ3 LYS    80      90.242 116.316  39.281  1.00  0.00            
ATOM   1168  C   LYS    80      93.537 119.510  33.169  1.00  0.00            
ATOM   1169  O   LYS    80      94.300 119.110  32.281  1.00  0.00            
ATOM   1170  N   THR    81      93.630 120.672  33.764  1.00  0.00            
ATOM   1171  H   THR    81      92.881 121.069  34.311  1.00  0.00            
ATOM   1172  CA  THR    81      94.804 121.511  33.562  1.00  0.00            
ATOM   1173  HA  THR    81      94.939 121.553  32.481  1.00  0.00            
ATOM   1174  CB  THR    81      94.642 122.836  34.192  1.00  0.00            
ATOM   1175  HB  THR    81      95.574 123.398  34.247  1.00  0.00            
ATOM   1176  CG2 THR    81      93.542 123.596  33.504  1.00  0.00            
ATOM   1177 HG21 THR    81      92.737 122.897  33.277  1.00  0.00            
ATOM   1178 HG22 THR    81      93.204 124.370  34.194  1.00  0.00            
ATOM   1179 HG23 THR    81      93.987 123.980  32.585  1.00  0.00            
ATOM   1180  OG1 THR    81      94.058 122.617  35.526  1.00  0.00            
ATOM   1181  HG1 THR    81      94.580 123.044  36.208  1.00  0.00            
ATOM   1182  C   THR    81      96.169 120.891  33.955  1.00  0.00            
ATOM   1183  O   THR    81      96.249 119.951  34.743  1.00  0.00            
ATOM   1184  N   VAL    82      97.269 121.446  33.438  1.00  0.00            
ATOM   1185  H   VAL    82      97.152 122.223  32.802  1.00  0.00            
ATOM   1186  CA  VAL    82      98.663 120.874  33.687  1.00  0.00            
ATOM   1187  HA  VAL    82      98.441 119.811  33.758  1.00  0.00            
ATOM   1188  CB  VAL    82      99.752 121.075  32.626  1.00  0.00            
ATOM   1189  HB  VAL    82     100.662 120.634  33.032  1.00  0.00            
ATOM   1190  CG1 VAL    82      99.332 120.427  31.318  1.00  0.00            
ATOM   1191 HG11 VAL    82      99.428 119.342  31.336  1.00  0.00            
ATOM   1192 HG12 VAL    82      98.278 120.620  31.121  1.00  0.00            
ATOM   1193 HG13 VAL    82      99.921 120.824  30.491  1.00  0.00            
ATOM   1194  CG2 VAL    82      99.999 122.542  32.380  1.00  0.00            
ATOM   1195 HG21 VAL    82      99.111 123.032  31.978  1.00  0.00            
ATOM   1196 HG22 VAL    82     100.236 123.081  33.298  1.00  0.00            
ATOM   1197 HG23 VAL    82     100.908 122.712  31.804  1.00  0.00            
ATOM   1198  C   VAL    82      99.182 121.302  35.054  1.00  0.00            
ATOM   1199  O   VAL    82      98.962 122.390  35.593  1.00  0.00            
ATOM   1200  N   GLU    83      99.892 120.313  35.663  1.00  0.00            
ATOM   1201  H   GLU    83      99.890 119.410  35.212  1.00  0.00            
ATOM   1202  CA  GLU    83     100.478 120.509  36.955  1.00  0.00            
ATOM   1203  HA  GLU    83     100.926 121.502  37.000  1.00  0.00            
ATOM   1204  CB  GLU    83      99.447 120.445  38.045  1.00  0.00            
ATOM   1205  HB1 GLU    83      98.701 121.225  37.886  1.00  0.00            
ATOM   1206  HB2 GLU    83      99.988 120.894  38.877  1.00  0.00            
ATOM   1207  CG  GLU    83      98.910 119.090  38.429  1.00  0.00            
ATOM   1208  HG1 GLU    83      99.680 118.372  38.708  1.00  0.00            
ATOM   1209  HG2 GLU    83      98.422 118.643  37.564  1.00  0.00            
ATOM   1210  CD  GLU    83      97.802 119.205  39.483  1.00  0.00            
ATOM   1211  OE1 GLU    83      97.624 120.345  40.096  1.00  0.00            
ATOM   1212  OE2 GLU    83      97.100 118.212  39.689  1.00  0.00            
ATOM   1213  C   GLU    83     101.625 119.492  37.261  1.00  0.00            
ATOM   1214  O   GLU    83     101.672 118.411  36.695  1.00  0.00            
ATOM   1215  N   GLY    84     102.425 119.818  38.230  1.00  0.00            
ATOM   1216  H   GLY    84     102.535 120.721  38.672  1.00  0.00            
ATOM   1217  CA  GLY    84     103.352 118.799  38.750  1.00  0.00            
ATOM   1218  HA1 GLY    84     104.306 119.196  39.096  1.00  0.00            
ATOM   1219  HA2 GLY    84     103.623 118.212  37.872  1.00  0.00            
ATOM   1220  C   GLY    84     102.740 118.005  39.963  1.00  0.00            
ATOM   1221  O   GLY    84     101.624 118.235  40.433  1.00  0.00            
ATOM   1222  N   ALA    85     103.409 116.914  40.316  1.00  0.00            
ATOM   1223  H   ALA    85     104.157 116.628  39.700  1.00  0.00            
ATOM   1224  CA  ALA    85     103.052 116.211  41.520  1.00  0.00            
ATOM   1225  HA  ALA    85     101.982 116.066  41.671  1.00  0.00            
ATOM   1226  CB  ALA    85     103.701 114.798  41.353  1.00  0.00            
ATOM   1227  HB1 ALA    85     103.069 114.184  40.710  1.00  0.00            
ATOM   1228  HB2 ALA    85     104.701 114.863  40.924  1.00  0.00            
ATOM   1229  HB3 ALA    85     103.969 114.145  42.184  1.00  0.00            
ATOM   1230  C   ALA    85     103.472 116.999  42.761  1.00  0.00            
ATOM   1231  O   ALA    85     104.665 117.242  42.948  1.00  0.00            
ATOM   1232  N   GLY    86     102.519 117.323  43.636  1.00  0.00            
ATOM   1233  H   GLY    86     101.604 117.010  43.346  1.00  0.00            
ATOM   1234  CA  GLY    86     102.738 118.042  44.819  1.00  0.00            
ATOM   1235  HA1 GLY    86     103.571 117.537  45.310  1.00  0.00            
ATOM   1236  HA2 GLY    86     101.785 118.017  45.347  1.00  0.00            
ATOM   1237  C   GLY    86     103.128 119.471  44.624  1.00  0.00            
ATOM   1238  O   GLY    86     102.423 120.255  43.930  1.00  0.00            
ATOM   1239  N   SER    87     104.192 119.925  45.310  1.00  0.00            
ATOM   1240  H   SER    87     104.687 119.302  45.931  1.00  0.00            
ATOM   1241  CA  SER    87     104.625 121.368  45.375  1.00  0.00            
ATOM   1242  HA  SER    87     104.309 121.893  44.474  1.00  0.00            
ATOM   1243  CB  SER    87     103.899 122.049  46.517  1.00  0.00            
ATOM   1244  HB1 SER    87     104.413 121.685  47.407  1.00  0.00            
ATOM   1245  HB2 SER    87     102.830 121.839  46.504  1.00  0.00            
ATOM   1246  OG  SER    87     104.081 123.398  46.627  1.00  0.00            
ATOM   1247  HG  SER    87     103.888 123.733  47.506  1.00  0.00            
ATOM   1248  C   SER    87     106.173 121.519  45.443  1.00  0.00            
ATOM   1249  O   SER    87     106.875 120.538  45.682  1.00  0.00            
ATOM   1250  N   ILE    88     106.712 122.680  45.095  1.00  0.00            
ATOM   1251  H   ILE    88     106.112 123.415  44.749  1.00  0.00            
ATOM   1252  CA  ILE    88     108.149 123.083  45.124  1.00  0.00            
ATOM   1253  HA  ILE    88     108.714 122.172  44.928  1.00  0.00            
ATOM   1254  CB  ILE    88     108.542 124.098  44.039  1.00  0.00            
ATOM   1255  HB  ILE    88     108.093 125.070  44.245  1.00  0.00            
ATOM   1256  CG2 ILE    88     110.040 124.312  44.025  1.00  0.00            
ATOM   1257 HG21 ILE    88     110.299 124.701  43.041  1.00  0.00            
ATOM   1258 HG22 ILE    88     110.249 125.017  44.830  1.00  0.00            
ATOM   1259 HG23 ILE    88     110.644 123.420  44.193  1.00  0.00            
ATOM   1260  CG1 ILE    88     108.111 123.665  42.606  1.00  0.00            
ATOM   1261 HG11 ILE    88     108.382 124.420  41.869  1.00  0.00            
ATOM   1262 HG12 ILE    88     107.041 123.561  42.429  1.00  0.00            
ATOM   1263  CD  ILE    88     108.723 122.267  42.204  1.00  0.00            
ATOM   1264  HD1 ILE    88     108.395 121.894  41.234  1.00  0.00            
ATOM   1265  HD2 ILE    88     109.799 122.246  42.377  1.00  0.00            
ATOM   1266  HD3 ILE    88     108.375 121.573  42.969  1.00  0.00            
ATOM   1267  C   ILE    88     108.626 123.486  46.470  1.00  0.00            
ATOM   1268  O   ILE    88     108.294 124.591  46.962  1.00  0.00            
ATOM   1269  N   ALA    89     109.426 122.619  47.153  1.00  0.00            
ATOM   1270  H   ALA    89     109.746 121.833  46.605  1.00  0.00            
ATOM   1271  CA  ALA    89     110.020 122.911  48.430  1.00  0.00            
ATOM   1272  HA  ALA    89     109.159 123.026  49.088  1.00  0.00            
ATOM   1273  CB  ALA    89     110.817 121.711  48.955  1.00  0.00            
ATOM   1274  HB1 ALA    89     110.161 120.849  49.075  1.00  0.00            
ATOM   1275  HB2 ALA    89     111.556 121.434  48.202  1.00  0.00            
ATOM   1276  HB3 ALA    89     111.334 121.817  49.908  1.00  0.00            
ATOM   1277  C   ALA    89     110.889 124.206  48.455  1.00  0.00            
ATOM   1278  O   ALA    89     111.941 124.368  47.778  1.00  0.00            
ATOM   1279  N   ALA    90     110.417 125.092  49.337  1.00  0.00            
ATOM   1280  H   ALA    90     109.556 124.867  49.815  1.00  0.00            
ATOM   1281  CA  ALA    90     111.091 126.304  49.707  1.00  0.00            
ATOM   1282  HA  ALA    90     111.751 126.657  48.915  1.00  0.00            
ATOM   1283  CB  ALA    90     109.979 127.289  49.837  1.00  0.00            
ATOM   1284  HB1 ALA    90     110.477 128.237  50.041  1.00  0.00            
ATOM   1285  HB2 ALA    90     109.383 127.349  48.927  1.00  0.00            
ATOM   1286  HB3 ALA    90     109.346 127.066  50.697  1.00  0.00            
ATOM   1287  C   ALA    90     111.999 126.111  50.919  1.00  0.00            
ATOM   1288  O   ALA    90     112.116 125.006  51.535  1.00  0.00            
ATOM   1289  N   ALA    91     112.702 127.168  51.275  1.00  0.00            
ATOM   1290  H   ALA    91     112.601 128.042  50.778  1.00  0.00            
ATOM   1291  CA  ALA    91     113.522 127.252  52.523  1.00  0.00            
ATOM   1292  HA  ALA    91     114.093 126.327  52.605  1.00  0.00            
ATOM   1293  CB  ALA    91     114.611 128.297  52.427  1.00  0.00            
ATOM   1294  HB1 ALA    91     115.263 128.247  51.555  1.00  0.00            
ATOM   1295  HB2 ALA    91     114.133 129.277  52.449  1.00  0.00            
ATOM   1296  HB3 ALA    91     115.247 128.272  53.312  1.00  0.00            
ATOM   1297  C   ALA    91     112.584 127.407  53.745  1.00  0.00            
ATOM   1298  O   ALA    91     111.410 127.670  53.570  1.00  0.00            
ATOM   1299  N   THR    92     113.093 127.227  55.028  1.00  0.00            
ATOM   1300  H   THR    92     114.030 126.878  55.174  1.00  0.00            
ATOM   1301  CA  THR    92     112.334 127.130  56.264  1.00  0.00            
ATOM   1302  HA  THR    92     111.568 126.380  56.069  1.00  0.00            
ATOM   1303  CB  THR    92     113.196 126.727  57.485  1.00  0.00            
ATOM   1304  HB  THR    92     112.585 126.654  58.384  1.00  0.00            
ATOM   1305  CG2 THR    92     113.823 125.330  57.318  1.00  0.00            
ATOM   1306 HG21 THR    92     113.007 124.610  57.256  1.00  0.00            
ATOM   1307 HG22 THR    92     114.439 125.315  56.419  1.00  0.00            
ATOM   1308 HG23 THR    92     114.545 125.003  58.066  1.00  0.00            
ATOM   1309  OG1 THR    92     114.202 127.726  57.753  1.00  0.00            
ATOM   1310  HG1 THR    92     114.043 127.940  58.675  1.00  0.00            
ATOM   1311  C   THR    92     111.471 128.325  56.528  1.00  0.00            
ATOM   1312  O   THR    92     110.361 128.188  57.055  1.00  0.00            
ATOM   1313  N   GLY    93     111.890 129.593  56.075  1.00  0.00            
ATOM   1314  H   GLY    93     112.746 129.610  55.539  1.00  0.00            
ATOM   1315  CA  GLY    93     111.065 130.732  56.397  1.00  0.00            
ATOM   1316  HA1 GLY    93     111.633 131.661  56.420  1.00  0.00            
ATOM   1317  HA2 GLY    93     110.738 130.593  57.427  1.00  0.00            
ATOM   1318  C   GLY    93     109.943 131.099  55.434  1.00  0.00            
ATOM   1319  O   GLY    93     109.380 132.212  55.533  1.00  0.00            
ATOM   1320  N   PHE    94     109.669 130.286  54.401  1.00  0.00            
ATOM   1321  H   PHE    94     110.137 129.391  54.398  1.00  0.00            
ATOM   1322  CA  PHE    94     108.613 130.533  53.378  1.00  0.00            
ATOM   1323  HA  PHE    94     108.343 131.589  53.345  1.00  0.00            
ATOM   1324  CB  PHE    94     109.017 130.096  51.990  1.00  0.00            
ATOM   1325  HB1 PHE    94     108.133 130.025  51.356  1.00  0.00            
ATOM   1326  HB2 PHE    94     109.302 129.051  52.116  1.00  0.00            
ATOM   1327  CG  PHE    94     110.029 130.992  51.214  1.00  0.00            
ATOM   1328  CD1 PHE    94     111.341 131.177  51.637  1.00  0.00            
ATOM   1329  HD1 PHE    94     111.647 130.727  52.570  1.00  0.00            
ATOM   1330  CE1 PHE    94     112.224 132.065  50.960  1.00  0.00            
ATOM   1331  HE1 PHE    94     113.247 132.216  51.274  1.00  0.00            
ATOM   1332  CZ  PHE    94     111.770 132.773  49.836  1.00  0.00            
ATOM   1333  HZ  PHE    94     112.363 133.534  49.350  1.00  0.00            
ATOM   1334  CE2 PHE    94     110.452 132.564  49.458  1.00  0.00            
ATOM   1335  HE2 PHE    94     110.113 133.136  48.607  1.00  0.00            
ATOM   1336  CD2 PHE    94     109.510 131.728  50.110  1.00  0.00            
ATOM   1337  HD2 PHE    94     108.506 131.595  49.735  1.00  0.00            
ATOM   1338  C   PHE    94     107.467 129.629  53.860  1.00  0.00            
ATOM   1339  O   PHE    94     107.577 128.437  53.875  1.00  0.00            
ATOM   1340  N   VAL    95     106.398 130.311  54.255  1.00  0.00            
ATOM   1341  H   VAL    95     106.414 131.315  54.144  1.00  0.00            
ATOM   1342  CA  VAL    95     105.441 129.689  55.141  1.00  0.00            
ATOM   1343  HA  VAL    95     105.673 128.624  55.117  1.00  0.00            
ATOM   1344  CB  VAL    95     105.496 130.114  56.649  1.00  0.00            
ATOM   1345  HB  VAL    95     104.733 129.529  57.163  1.00  0.00            
ATOM   1346  CG1 VAL    95     106.894 129.802  57.200  1.00  0.00            
ATOM   1347 HG11 VAL    95     107.572 130.511  56.726  1.00  0.00            
ATOM   1348 HG12 VAL    95     106.940 129.987  58.273  1.00  0.00            
ATOM   1349 HG13 VAL    95     107.160 128.751  57.091  1.00  0.00            
ATOM   1350  CG2 VAL    95     105.112 131.578  56.908  1.00  0.00            
ATOM   1351 HG21 VAL    95     105.722 132.183  56.237  1.00  0.00            
ATOM   1352 HG22 VAL    95     104.102 131.708  56.519  1.00  0.00            
ATOM   1353 HG23 VAL    95     105.232 131.852  57.956  1.00  0.00            
ATOM   1354  C   VAL    95     103.991 129.834  54.575  1.00  0.00            
ATOM   1355  O   VAL    95     103.713 130.875  53.994  1.00  0.00            
ATOM   1356  N   LYS    96     103.139 128.831  54.734  1.00  0.00            
ATOM   1357  H   LYS    96     103.478 128.024  55.237  1.00  0.00            
ATOM   1358  CA  LYS    96     101.740 128.860  54.378  1.00  0.00            
ATOM   1359  HA  LYS    96     101.635 129.313  53.393  1.00  0.00            
ATOM   1360  CB  LYS    96     101.154 127.431  54.305  1.00  0.00            
ATOM   1361  HB1 LYS    96     100.089 127.631  54.195  1.00  0.00            
ATOM   1362  HB2 LYS    96     101.348 126.880  55.226  1.00  0.00            
ATOM   1363  CG  LYS    96     101.684 126.532  53.203  1.00  0.00            
ATOM   1364  HG1 LYS    96     102.752 126.663  53.027  1.00  0.00            
ATOM   1365  HG2 LYS    96     101.177 126.803  52.277  1.00  0.00            
ATOM   1366  CD  LYS    96     101.245 125.127  53.497  1.00  0.00            
ATOM   1367  HD1 LYS    96     100.163 124.998  53.507  1.00  0.00            
ATOM   1368  HD2 LYS    96     101.717 124.779  54.416  1.00  0.00            
ATOM   1369  CE  LYS    96     101.945 124.302  52.434  1.00  0.00            
ATOM   1370  HE1 LYS    96     102.956 124.692  52.319  1.00  0.00            
ATOM   1371  HE2 LYS    96     101.394 124.460  51.507  1.00  0.00            
ATOM   1372  NZ  LYS    96     101.953 122.897  52.659  1.00  0.00            
ATOM   1373  HZ1 LYS    96     101.056 122.502  52.900  1.00  0.00            
ATOM   1374  HZ2 LYS    96     102.257 122.386  51.843  1.00  0.00            
ATOM   1375  HZ3 LYS    96     102.553 122.645  53.431  1.00  0.00            
ATOM   1376  C   LYS    96     100.930 129.833  55.236  1.00  0.00            
ATOM   1377  O   LYS    96     101.041 129.821  56.445  1.00  0.00            
ATOM   1378  N   LYS    97     100.211 130.701  54.572  1.00  0.00            
ATOM   1379  H   LYS    97     100.104 130.590  53.573  1.00  0.00            
ATOM   1380  CA  LYS    97      99.566 131.909  55.207  1.00  0.00            
ATOM   1381  HA  LYS    97     100.249 132.403  55.898  1.00  0.00            
ATOM   1382  CB  LYS    97      99.436 133.001  54.230  1.00  0.00            
ATOM   1383  HB1 LYS    97      98.969 133.857  54.718  1.00  0.00            
ATOM   1384  HB2 LYS    97      98.809 132.654  53.408  1.00  0.00            
ATOM   1385  CG  LYS    97     100.738 133.473  53.660  1.00  0.00            
ATOM   1386  HG1 LYS    97     100.645 134.347  53.015  1.00  0.00            
ATOM   1387  HG2 LYS    97     101.220 132.690  53.075  1.00  0.00            
ATOM   1388  CD  LYS    97     101.759 133.857  54.696  1.00  0.00            
ATOM   1389  HD1 LYS    97     102.089 132.871  55.020  1.00  0.00            
ATOM   1390  HD2 LYS    97     101.350 134.537  55.443  1.00  0.00            
ATOM   1391  CE  LYS    97     103.058 134.494  54.051  1.00  0.00            
ATOM   1392  HE1 LYS    97     103.828 134.629  54.810  1.00  0.00            
ATOM   1393  HE2 LYS    97     102.764 135.410  53.537  1.00  0.00            
ATOM   1394  NZ  LYS    97     103.672 133.613  53.046  1.00  0.00            
ATOM   1395  HZ1 LYS    97     104.600 133.964  52.857  1.00  0.00            
ATOM   1396  HZ2 LYS    97     103.737 132.646  53.332  1.00  0.00            
ATOM   1397  HZ3 LYS    97     103.208 133.637  52.149  1.00  0.00            
ATOM   1398  C   LYS    97      98.332 131.571  55.938  1.00  0.00            
ATOM   1399  O   LYS    97      97.493 130.899  55.358  1.00  0.00            
ATOM   1400  N   ASP    98      98.144 132.173  57.120  1.00  0.00            
ATOM   1401  H   ASP    98      98.720 132.970  57.350  1.00  0.00            
ATOM   1402  CA  ASP    98      96.990 132.062  58.026  1.00  0.00            
ATOM   1403  HA  ASP    98      97.044 132.674  58.926  1.00  0.00            
ATOM   1404  CB  ASP    98      95.718 132.641  57.316  1.00  0.00            
ATOM   1405  HB1 ASP    98      94.877 132.712  58.006  1.00  0.00            
ATOM   1406  HB2 ASP    98      95.425 131.870  56.604  1.00  0.00            
ATOM   1407  CG  ASP    98      96.016 133.989  56.579  1.00  0.00            
ATOM   1408  OD1 ASP    98      96.042 134.998  57.328  1.00  0.00            
ATOM   1409  OD2 ASP    98      96.179 134.070  55.348  1.00  0.00            
ATOM   1410  C   ASP    98      96.747 130.600  58.467  1.00  0.00            
ATOM   1411  O   ASP    98      95.656 130.310  59.021  1.00  0.00            
ATOM   1412  N   GLN    99      97.725 129.685  58.423  1.00  0.00            
ATOM   1413  H   GLN    99      98.627 129.917  58.032  1.00  0.00            
ATOM   1414  CA  GLN    99      97.672 128.429  59.120  1.00  0.00            
ATOM   1415  HA  GLN    99      96.763 128.328  59.712  1.00  0.00            
ATOM   1416  CB  GLN    99      97.597 127.321  57.974  1.00  0.00            
ATOM   1417  HB1 GLN    99      97.517 126.303  58.356  1.00  0.00            
ATOM   1418  HB2 GLN    99      98.609 127.321  57.569  1.00  0.00            
ATOM   1419  CG  GLN    99      96.505 127.487  56.842  1.00  0.00            
ATOM   1420  HG1 GLN    99      96.605 126.721  56.072  1.00  0.00            
ATOM   1421  HG2 GLN    99      96.678 128.392  56.259  1.00  0.00            
ATOM   1422  CD  GLN    99      94.997 127.482  57.381  1.00  0.00            
ATOM   1423  OE1 GLN    99      94.695 126.879  58.405  1.00  0.00            
ATOM   1424  NE2 GLN    99      94.084 128.011  56.566  1.00  0.00            
ATOM   1425 HE21 GLN    99      94.416 128.699  55.906  1.00  0.00            
ATOM   1426 HE22 GLN    99      93.084 127.984  56.706  1.00  0.00            
ATOM   1427  C   GLN    99      98.766 128.176  60.171  1.00  0.00            
ATOM   1428  O   GLN    99      99.840 128.843  60.154  1.00  0.00            
ATOM   1429  N   LEU   100      98.664 127.051  60.915  1.00  0.00            
ATOM   1430  H   LEU   100      97.767 126.603  61.030  1.00  0.00            
ATOM   1431  CA  LEU   100      99.806 126.688  61.842  1.00  0.00            
ATOM   1432  HA  LEU   100     100.593 127.431  61.714  1.00  0.00            
ATOM   1433  CB  LEU   100      99.394 126.810  63.320  1.00  0.00            
ATOM   1434  HB1 LEU   100     100.250 126.430  63.877  1.00  0.00            
ATOM   1435  HB2 LEU   100      98.432 126.315  63.450  1.00  0.00            
ATOM   1436  CG  LEU   100      99.060 128.272  63.793  1.00  0.00            
ATOM   1437  HG  LEU   100      98.330 128.664  63.085  1.00  0.00            
ATOM   1438  CD1 LEU   100      98.285 128.309  65.101  1.00  0.00            
ATOM   1439 HD11 LEU   100      97.259 127.947  65.040  1.00  0.00            
ATOM   1440 HD12 LEU   100      98.773 127.708  65.869  1.00  0.00            
ATOM   1441 HD13 LEU   100      98.337 129.342  65.446  1.00  0.00            
ATOM   1442  CD2 LEU   100     100.295 129.160  63.843  1.00  0.00            
ATOM   1443 HD21 LEU   100      99.990 130.099  64.304  1.00  0.00            
ATOM   1444 HD22 LEU   100     100.944 128.727  64.604  1.00  0.00            
ATOM   1445 HD23 LEU   100     100.740 129.285  62.856  1.00  0.00            
ATOM   1446  C   LEU   100     100.326 125.161  61.616  1.00  0.00            
ATOM   1447  O   LEU   100      99.762 124.447  60.771  1.00  0.00            
ATOM   1448  N   GLY   101     101.399 124.712  62.277  1.00  0.00            
ATOM   1449  H   GLY   101     101.998 125.280  62.859  1.00  0.00            
ATOM   1450  CA  GLY   101     101.906 123.342  62.135  1.00  0.00            
ATOM   1451  HA1 GLY   101     102.864 123.261  62.649  1.00  0.00            
ATOM   1452  HA2 GLY   101     101.998 123.062  61.085  1.00  0.00            
ATOM   1453  C   GLY   101     101.048 122.306  62.895  1.00  0.00            
ATOM   1454  O   GLY   101     100.375 122.624  63.888  1.00  0.00            
ATOM   1455  N   LYS   102     100.978 121.101  62.304  1.00  0.00            
ATOM   1456  H   LYS   102     101.616 120.923  61.541  1.00  0.00            
ATOM   1457  CA  LYS   102     100.215 119.985  62.860  1.00  0.00            
ATOM   1458  HA  LYS   102      99.301 120.327  63.345  1.00  0.00            
ATOM   1459  CB  LYS   102      99.770 119.012  61.783  1.00  0.00            
ATOM   1460  HB1 LYS   102     100.628 118.515  61.329  1.00  0.00            
ATOM   1461  HB2 LYS   102      99.300 119.615  61.007  1.00  0.00            
ATOM   1462  CG  LYS   102      98.803 117.941  62.234  1.00  0.00            
ATOM   1463  HG1 LYS   102      97.944 118.389  62.733  1.00  0.00            
ATOM   1464  HG2 LYS   102      99.291 117.338  63.000  1.00  0.00            
ATOM   1465  CD  LYS   102      98.409 117.048  61.105  1.00  0.00            
ATOM   1466  HD1 LYS   102      97.870 116.255  61.623  1.00  0.00            
ATOM   1467  HD2 LYS   102      99.223 116.662  60.492  1.00  0.00            
ATOM   1468  CE  LYS   102      97.512 117.827  60.218  1.00  0.00            
ATOM   1469  HE1 LYS   102      97.958 118.686  59.715  1.00  0.00            
ATOM   1470  HE2 LYS   102      96.687 118.189  60.831  1.00  0.00            
ATOM   1471  NZ  LYS   102      96.888 116.929  59.218  1.00  0.00            
ATOM   1472  HZ1 LYS   102      97.548 116.222  58.927  1.00  0.00            
ATOM   1473  HZ2 LYS   102      96.160 116.425  59.703  1.00  0.00            
ATOM   1474  HZ3 LYS   102      96.459 117.428  58.452  1.00  0.00            
ATOM   1475  C   LYS   102     101.050 119.413  64.017  1.00  0.00            
ATOM   1476  O   LYS   102     102.194 118.939  63.909  1.00  0.00            
ATOM   1477  N   ASN   103     100.514 119.548  65.183  1.00  0.00            
ATOM   1478  H   ASN   103      99.548 119.843  65.192  1.00  0.00            
ATOM   1479  CA  ASN   103     101.004 119.459  66.589  1.00  0.00            
ATOM   1480  HA  ASN   103     100.366 120.117  67.179  1.00  0.00            
ATOM   1481  CB  ASN   103     100.828 118.045  67.142  1.00  0.00            
ATOM   1482  HB1 ASN   103     101.106 117.958  68.192  1.00  0.00            
ATOM   1483  HB2 ASN   103     101.460 117.343  66.599  1.00  0.00            
ATOM   1484  CG  ASN   103      99.469 117.448  66.994  1.00  0.00            
ATOM   1485  OD1 ASN   103      99.138 116.657  66.117  1.00  0.00            
ATOM   1486  ND2 ASN   103      98.502 117.717  67.754  1.00  0.00            
ATOM   1487 HD21 ASN   103      98.781 118.288  68.540  1.00  0.00            
ATOM   1488 HD22 ASN   103      97.660 117.160  67.730  1.00  0.00            
ATOM   1489  C   ASN   103     102.434 120.050  66.668  1.00  0.00            
ATOM   1490  O   ASN   103     103.368 119.325  67.024  1.00  0.00            
ATOM   1491  N   GLU   104     102.562 121.356  66.326  1.00  0.00            
ATOM   1492  H   GLU   104     101.709 121.897  66.333  1.00  0.00            
ATOM   1493  CA  GLU   104     103.873 121.987  66.119  1.00  0.00            
ATOM   1494  HA  GLU   104     104.490 121.727  66.979  1.00  0.00            
ATOM   1495  CB  GLU   104     104.465 121.510  64.787  1.00  0.00            
ATOM   1496  HB1 GLU   104     103.663 121.477  64.049  1.00  0.00            
ATOM   1497  HB2 GLU   104     104.793 120.483  64.941  1.00  0.00            
ATOM   1498  CG  GLU   104     105.630 122.299  64.093  1.00  0.00            
ATOM   1499  HG1 GLU   104     106.330 122.572  64.882  1.00  0.00            
ATOM   1500  HG2 GLU   104     105.320 123.198  63.560  1.00  0.00            
ATOM   1501  CD  GLU   104     106.372 121.611  62.989  1.00  0.00            
ATOM   1502  OE1 GLU   104     105.736 121.155  62.049  1.00  0.00            
ATOM   1503  OE2 GLU   104     107.638 121.680  62.918  1.00  0.00            
ATOM   1504  C   GLU   104     103.548 123.499  66.043  1.00  0.00            
ATOM   1505  O   GLU   104     102.472 123.967  65.736  1.00  0.00            
ATOM   1506  N   GLU   105     104.583 124.222  66.530  1.00  0.00            
ATOM   1507  H   GLU   105     105.323 123.656  66.918  1.00  0.00            
ATOM   1508  CA  GLU   105     104.664 125.655  66.547  1.00  0.00            
ATOM   1509  HA  GLU   105     103.658 126.016  66.757  1.00  0.00            
ATOM   1510  CB  GLU   105     105.652 126.051  67.727  1.00  0.00            
ATOM   1511  HB1 GLU   105     105.213 125.672  68.650  1.00  0.00            
ATOM   1512  HB2 GLU   105     105.736 127.136  67.782  1.00  0.00            
ATOM   1513  CG  GLU   105     107.085 125.545  67.461  1.00  0.00            
ATOM   1514  HG1 GLU   105     107.556 126.241  66.767  1.00  0.00            
ATOM   1515  HG2 GLU   105     107.079 124.515  67.103  1.00  0.00            
ATOM   1516  CD  GLU   105     107.972 125.543  68.761  1.00  0.00            
ATOM   1517  OE1 GLU   105     107.589 126.105  69.810  1.00  0.00            
ATOM   1518  OE2 GLU   105     108.941 124.783  68.924  1.00  0.00            
ATOM   1519  C   GLU   105     105.022 126.278  65.211  1.00  0.00            
ATOM   1520  O   GLU   105     105.631 125.602  64.397  1.00  0.00            
ATOM   1521  N   GLY   106     104.626 127.533  65.039  1.00  0.00            
ATOM   1522  H   GLY   106     104.108 127.978  65.784  1.00  0.00            
ATOM   1523  CA  GLY   106     104.686 128.394  63.886  1.00  0.00            
ATOM   1524  HA1 GLY   106     105.729 128.505  63.593  1.00  0.00            
ATOM   1525  HA2 GLY   106     104.336 129.378  64.199  1.00  0.00            
ATOM   1526  C   GLY   106     103.985 127.953  62.591  1.00  0.00            
ATOM   1527  O   GLY   106     103.083 127.125  62.630  1.00  0.00            
ATOM   1528  N   ALA   107     104.177 128.646  61.453  1.00  0.00            
ATOM   1529  H   ALA   107     104.869 129.380  61.391  1.00  0.00            
ATOM   1530  CA  ALA   107     103.438 128.419  60.211  1.00  0.00            
ATOM   1531  HA  ALA   107     102.408 128.104  60.381  1.00  0.00            
ATOM   1532  CB  ALA   107     103.207 129.747  59.447  1.00  0.00            
ATOM   1533  HB1 ALA   107     102.607 130.467  60.004  1.00  0.00            
ATOM   1534  HB2 ALA   107     104.188 130.217  59.388  1.00  0.00            
ATOM   1535  HB3 ALA   107     102.728 129.548  58.488  1.00  0.00            
ATOM   1536  C   ALA   107     104.187 127.312  59.362  1.00  0.00            
ATOM   1537  O   ALA   107     105.402 127.162  59.462  1.00  0.00            
ATOM   1538  N   PRO   108     103.366 126.691  58.513  1.00  0.00            
ATOM   1539  CD  PRO   108     101.950 126.709  58.515  1.00  0.00            
ATOM   1540  HD1 PRO   108     101.657 127.350  57.683  1.00  0.00            
ATOM   1541  HD2 PRO   108     101.501 127.111  59.423  1.00  0.00            
ATOM   1542  CG  PRO   108     101.570 125.234  58.256  1.00  0.00            
ATOM   1543  HG1 PRO   108     100.546 125.152  57.891  1.00  0.00            
ATOM   1544  HG2 PRO   108     101.691 124.665  59.178  1.00  0.00            
ATOM   1545  CB  PRO   108     102.579 124.642  57.319  1.00  0.00            
ATOM   1546  HB1 PRO   108     102.345 124.871  56.280  1.00  0.00            
ATOM   1547  HB2 PRO   108     102.609 123.582  57.573  1.00  0.00            
ATOM   1548  CA  PRO   108     103.821 125.467  57.756  1.00  0.00            
ATOM   1549  HA  PRO   108     104.366 124.828  58.451  1.00  0.00            
ATOM   1550  C   PRO   108     104.692 125.957  56.566  1.00  0.00            
ATOM   1551  O   PRO   108     104.257 126.814  55.837  1.00  0.00            
ATOM   1552  N   GLN   109     105.819 125.361  56.279  1.00  0.00            
ATOM   1553  H   GLN   109     105.968 124.453  56.695  1.00  0.00            
ATOM   1554  CA  GLN   109     106.610 125.709  55.124  1.00  0.00            
ATOM   1555  HA  GLN   109     106.869 126.766  55.169  1.00  0.00            
ATOM   1556  CB  GLN   109     107.952 124.985  55.344  1.00  0.00            
ATOM   1557  HB1 GLN   109     107.784 123.910  55.397  1.00  0.00            
ATOM   1558  HB2 GLN   109     108.328 125.200  56.344  1.00  0.00            
ATOM   1559  CG  GLN   109     109.042 125.301  54.404  1.00  0.00            
ATOM   1560  HG1 GLN   109     109.167 126.384  54.390  1.00  0.00            
ATOM   1561  HG2 GLN   109     108.738 125.115  53.374  1.00  0.00            
ATOM   1562  CD  GLN   109     110.327 124.536  54.846  1.00  0.00            
ATOM   1563  OE1 GLN   109     110.496 124.181  56.039  1.00  0.00            
ATOM   1564  NE2 GLN   109     111.291 124.241  54.047  1.00  0.00            
ATOM   1565 HE21 GLN   109     111.289 124.648  53.123  1.00  0.00            
ATOM   1566 HE22 GLN   109     111.947 123.501  54.254  1.00  0.00            
ATOM   1567  C   GLN   109     105.948 125.378  53.801  1.00  0.00            
ATOM   1568  O   GLN   109     105.337 124.377  53.648  1.00  0.00            
ATOM   1569  N   GLU   110     106.124 126.173  52.780  1.00  0.00            
ATOM   1570  H   GLU   110     106.631 127.029  52.952  1.00  0.00            
ATOM   1571  CA  GLU   110     105.825 125.927  51.377  1.00  0.00            
ATOM   1572  HA  GLU   110     104.787 125.594  51.339  1.00  0.00            
ATOM   1573  CB  GLU   110     105.779 127.192  50.534  1.00  0.00            
ATOM   1574  HB1 GLU   110     105.626 126.905  49.494  1.00  0.00            
ATOM   1575  HB2 GLU   110     106.708 127.754  50.630  1.00  0.00            
ATOM   1576  CG  GLU   110     104.533 128.085  50.908  1.00  0.00            
ATOM   1577  HG1 GLU   110     104.433 128.132  51.993  1.00  0.00            
ATOM   1578  HG2 GLU   110     103.629 127.604  50.535  1.00  0.00            
ATOM   1579  CD  GLU   110     104.491 129.500  50.325  1.00  0.00            
ATOM   1580  OE1 GLU   110     103.435 130.158  50.233  1.00  0.00            
ATOM   1581  OE2 GLU   110     105.519 129.990  49.839  1.00  0.00            
ATOM   1582  C   GLU   110     106.626 124.794  50.729  1.00  0.00            
ATOM   1583  O   GLU   110     107.787 124.573  50.982  1.00  0.00            
ATOM   1584  N   GLY   111     105.954 123.991  49.843  1.00  0.00            
ATOM   1585  H   GLY   111     104.990 124.267  49.727  1.00  0.00            
ATOM   1586  CA  GLY   111     106.486 122.792  49.087  1.00  0.00            
ATOM   1587  HA1 GLY   111     107.462 123.091  48.703  1.00  0.00            
ATOM   1588  HA2 GLY   111     105.751 122.706  48.287  1.00  0.00            
ATOM   1589  C   GLY   111     106.568 121.387  49.793  1.00  0.00            
ATOM   1590  O   GLY   111     106.523 120.386  49.071  1.00  0.00            
ATOM   1591  N   ILE   112     106.785 121.356  51.097  1.00  0.00            
ATOM   1592  H   ILE   112     106.629 122.190  51.646  1.00  0.00            
ATOM   1593  CA  ILE   112     107.036 120.183  51.974  1.00  0.00            
ATOM   1594  HA  ILE   112     107.928 119.710  51.564  1.00  0.00            
ATOM   1595  CB  ILE   112     107.393 120.653  53.369  1.00  0.00            
ATOM   1596  HB  ILE   112     106.468 121.111  53.719  1.00  0.00            
ATOM   1597  CG2 ILE   112     107.659 119.461  54.273  1.00  0.00            
ATOM   1598 HG21 ILE   112     108.144 119.748  55.206  1.00  0.00            
ATOM   1599 HG22 ILE   112     106.756 118.861  54.392  1.00  0.00            
ATOM   1600 HG23 ILE   112     108.468 118.919  53.783  1.00  0.00            
ATOM   1601  CG1 ILE   112     108.451 121.677  53.406  1.00  0.00            
ATOM   1602 HG11 ILE   112     108.647 122.021  54.422  1.00  0.00            
ATOM   1603 HG12 ILE   112     108.099 122.564  52.880  1.00  0.00            
ATOM   1604  CD  ILE   112     109.752 121.248  52.715  1.00  0.00            
ATOM   1605  HD1 ILE   112     110.410 122.110  52.600  1.00  0.00            
ATOM   1606  HD2 ILE   112     110.260 120.497  53.320  1.00  0.00            
ATOM   1607  HD3 ILE   112     109.633 120.853  51.707  1.00  0.00            
ATOM   1608  C   ILE   112     105.901 119.088  51.949  1.00  0.00            
ATOM   1609  O   ILE   112     104.737 119.418  52.249  1.00  0.00            
ATOM   1610  N   LEU   113     106.173 117.868  51.558  1.00  0.00            
ATOM   1611  H   LEU   113     107.078 117.636  51.174  1.00  0.00            
ATOM   1612  CA  LEU   113     105.240 116.780  51.747  1.00  0.00            
ATOM   1613  HA  LEU   113     104.280 117.234  51.501  1.00  0.00            
ATOM   1614  CB  LEU   113     105.463 115.722  50.650  1.00  0.00            
ATOM   1615  HB1 LEU   113     106.313 115.099  50.929  1.00  0.00            
ATOM   1616  HB2 LEU   113     105.684 116.243  49.718  1.00  0.00            
ATOM   1617  CG  LEU   113     104.170 114.779  50.574  1.00  0.00            
ATOM   1618  HG  LEU   113     103.839 114.551  51.587  1.00  0.00            
ATOM   1619  CD1 LEU   113     103.011 115.600  49.961  1.00  0.00            
ATOM   1620 HD11 LEU   113     103.134 115.965  48.942  1.00  0.00            
ATOM   1621 HD12 LEU   113     102.106 114.997  49.893  1.00  0.00            
ATOM   1622 HD13 LEU   113     102.764 116.421  50.635  1.00  0.00            
ATOM   1623  CD2 LEU   113     104.598 113.567  49.833  1.00  0.00            
ATOM   1624 HD21 LEU   113     105.178 112.870  50.439  1.00  0.00            
ATOM   1625 HD22 LEU   113     103.720 113.073  49.418  1.00  0.00            
ATOM   1626 HD23 LEU   113     105.184 113.810  48.947  1.00  0.00            
ATOM   1627  C   LEU   113     105.157 116.145  53.179  1.00  0.00            
ATOM   1628  O   LEU   113     105.856 115.192  53.533  1.00  0.00            
ATOM   1629  N   GLU   114     104.266 116.733  53.982  1.00  0.00            
ATOM   1630  H   GLU   114     103.832 117.629  53.812  1.00  0.00            
ATOM   1631  CA  GLU   114     104.151 116.285  55.395  1.00  0.00            
ATOM   1632  HA  GLU   114     105.133 115.992  55.765  1.00  0.00            
ATOM   1633  CB  GLU   114     103.527 117.369  56.329  1.00  0.00            
ATOM   1634  HB1 GLU   114     103.528 116.975  57.345  1.00  0.00            
ATOM   1635  HB2 GLU   114     102.532 117.662  55.994  1.00  0.00            
ATOM   1636  CG  GLU   114     104.244 118.665  56.319  1.00  0.00            
ATOM   1637  HG1 GLU   114     104.308 119.011  55.287  1.00  0.00            
ATOM   1638  HG2 GLU   114     105.241 118.517  56.734  1.00  0.00            
ATOM   1639  CD  GLU   114     103.596 119.775  57.193  1.00  0.00            
ATOM   1640  OE1 GLU   114     103.868 120.939  57.041  1.00  0.00            
ATOM   1641  OE2 GLU   114     102.702 119.414  58.006  1.00  0.00            
ATOM   1642  C   GLU   114     103.385 114.946  55.399  1.00  0.00            
ATOM   1643  O   GLU   114     103.849 114.146  56.168  1.00  0.00            
ATOM   1644  N   ASP   115     102.357 114.611  54.564  1.00  0.00            
ATOM   1645  H   ASP   115     101.955 115.379  54.045  1.00  0.00            
ATOM   1646  CA  ASP   115     101.648 113.318  54.464  1.00  0.00            
ATOM   1647  HA  ASP   115     102.183 112.572  55.051  1.00  0.00            
ATOM   1648  CB  ASP   115     100.335 113.497  55.164  1.00  0.00            
ATOM   1649  HB1 ASP   115     100.604 113.580  56.217  1.00  0.00            
ATOM   1650  HB2 ASP   115      99.822 112.535  55.172  1.00  0.00            
ATOM   1651  CG  ASP   115      99.389 114.662  54.759  1.00  0.00            
ATOM   1652  OD1 ASP   115      98.219 114.588  55.124  1.00  0.00            
ATOM   1653  OD2 ASP   115      99.766 115.684  54.105  1.00  0.00            
ATOM   1654  C   ASP   115     101.469 112.750  53.071  1.00  0.00            
ATOM   1655  O   ASP   115     100.959 113.402  52.127  1.00  0.00            
ATOM   1656  N   MET   116     101.695 111.392  52.977  1.00  0.00            
ATOM   1657  H   MET   116     102.007 110.992  53.851  1.00  0.00            
ATOM   1658  CA  MET   116     101.674 110.627  51.687  1.00  0.00            
ATOM   1659  HA  MET   116     102.306 111.199  51.008  1.00  0.00            
ATOM   1660  CB  MET   116     102.348 109.271  51.876  1.00  0.00            
ATOM   1661  HB1 MET   116     102.102 108.593  51.059  1.00  0.00            
ATOM   1662  HB2 MET   116     101.980 108.806  52.791  1.00  0.00            
ATOM   1663  CG  MET   116     103.870 109.395  52.006  1.00  0.00            
ATOM   1664  HG1 MET   116     104.211 108.371  52.158  1.00  0.00            
ATOM   1665  HG2 MET   116     104.174 110.035  52.834  1.00  0.00            
ATOM   1666  SD  MET   116     104.897 109.889  50.538  1.00  0.00            
ATOM   1667  CE  MET   116     104.748 108.412  49.454  1.00  0.00            
ATOM   1668  HE1 MET   116     103.717 108.200  49.171  1.00  0.00            
ATOM   1669  HE2 MET   116     105.293 108.503  48.515  1.00  0.00            
ATOM   1670  HE3 MET   116     105.219 107.549  49.926  1.00  0.00            
ATOM   1671  C   MET   116     100.378 110.388  51.035  1.00  0.00            
ATOM   1672  O   MET   116      99.475 109.807  51.684  1.00  0.00            
ATOM   1673  N   PRO   117     100.206 110.752  49.710  1.00  0.00            
ATOM   1674  CD  PRO   117     101.165 111.492  48.980  1.00  0.00            
ATOM   1675  HD1 PRO   117     102.054 110.875  48.847  1.00  0.00            
ATOM   1676  HD2 PRO   117     101.388 112.411  49.522  1.00  0.00            
ATOM   1677  CG  PRO   117     100.601 111.899  47.686  1.00  0.00            
ATOM   1678  HG1 PRO   117     101.399 111.932  46.945  1.00  0.00            
ATOM   1679  HG2 PRO   117     100.059 112.844  47.741  1.00  0.00            
ATOM   1680  CB  PRO   117      99.659 110.754  47.415  1.00  0.00            
ATOM   1681  HB1 PRO   117     100.229 109.873  47.121  1.00  0.00            
ATOM   1682  HB2 PRO   117      98.936 110.941  46.621  1.00  0.00            
ATOM   1683  CA  PRO   117      99.090 110.409  48.843  1.00  0.00            
ATOM   1684  HA  PRO   117      98.243 111.051  49.083  1.00  0.00            
ATOM   1685  C   PRO   117      98.559 108.994  48.935  1.00  0.00            
ATOM   1686  O   PRO   117      99.308 108.047  48.917  1.00  0.00            
ATOM   1687  N   VAL   118      97.233 108.902  48.994  1.00  0.00            
ATOM   1688  H   VAL   118      96.598 109.681  49.088  1.00  0.00            
ATOM   1689  CA  VAL   118      96.585 107.514  49.104  1.00  0.00            
ATOM   1690  HA  VAL   118      97.297 106.841  49.581  1.00  0.00            
ATOM   1691  CB  VAL   118      95.304 107.531  49.990  1.00  0.00            
ATOM   1692  HB  VAL   118      94.498 108.152  49.599  1.00  0.00            
ATOM   1693  CG1 VAL   118      94.749 106.135  50.245  1.00  0.00            
ATOM   1694 HG11 VAL   118      93.969 106.227  51.001  1.00  0.00            
ATOM   1695 HG12 VAL   118      94.376 105.625  49.357  1.00  0.00            
ATOM   1696 HG13 VAL   118      95.551 105.573  50.723  1.00  0.00            
ATOM   1697  CG2 VAL   118      95.780 108.029  51.392  1.00  0.00            
ATOM   1698 HG21 VAL   118      96.572 107.350  51.709  1.00  0.00            
ATOM   1699 HG22 VAL   118      96.250 108.999  51.230  1.00  0.00            
ATOM   1700 HG23 VAL   118      94.889 108.095  52.018  1.00  0.00            
ATOM   1701  C   VAL   118      96.274 106.857  47.688  1.00  0.00            
ATOM   1702  O   VAL   118      95.630 107.506  46.858  1.00  0.00            
ATOM   1703  N   ASP   119      96.759 105.614  47.496  1.00  0.00            
ATOM   1704  H   ASP   119      97.134 105.116  48.291  1.00  0.00            
ATOM   1705  CA  ASP   119      96.821 104.944  46.164  1.00  0.00            
ATOM   1706  HA  ASP   119      96.933 105.789  45.485  1.00  0.00            
ATOM   1707  CB  ASP   119      97.879 103.824  45.954  1.00  0.00            
ATOM   1708  HB1 ASP   119      97.638 103.200  45.093  1.00  0.00            
ATOM   1709  HB2 ASP   119      97.838 103.303  46.911  1.00  0.00            
ATOM   1710  CG  ASP   119      99.252 104.302  45.692  1.00  0.00            
ATOM   1711  OD1 ASP   119      99.550 105.449  45.235  1.00  0.00            
ATOM   1712  OD2 ASP   119     100.208 103.508  45.938  1.00  0.00            
ATOM   1713  C   ASP   119      95.480 104.420  45.752  1.00  0.00            
ATOM   1714  O   ASP   119      94.785 103.902  46.589  1.00  0.00            
ATOM   1715  N   PRO   120      95.057 104.727  44.535  1.00  0.00            
ATOM   1716  CD  PRO   120      95.830 105.578  43.587  1.00  0.00            
ATOM   1717  HD1 PRO   120      96.851 105.213  43.474  1.00  0.00            
ATOM   1718  HD2 PRO   120      95.783 106.623  43.892  1.00  0.00            
ATOM   1719  CG  PRO   120      95.004 105.422  42.291  1.00  0.00            
ATOM   1720  HG1 PRO   120      95.259 104.495  41.777  1.00  0.00            
ATOM   1721  HG2 PRO   120      95.112 106.325  41.691  1.00  0.00            
ATOM   1722  CB  PRO   120      93.554 105.326  42.782  1.00  0.00            
ATOM   1723  HB1 PRO   120      92.909 104.896  42.016  1.00  0.00            
ATOM   1724  HB2 PRO   120      93.233 106.321  43.090  1.00  0.00            
ATOM   1725  CA  PRO   120      93.715 104.407  44.047  1.00  0.00            
ATOM   1726  HA  PRO   120      92.913 104.696  44.726  1.00  0.00            
ATOM   1727  C   PRO   120      93.431 102.939  43.682  1.00  0.00            
ATOM   1728  O   PRO   120      94.409 102.248  43.222  1.00  0.00            
ATOM   1729  N   ASP   121      92.192 102.493  43.642  1.00  0.00            
ATOM   1730  H   ASP   121      91.507 103.186  43.908  1.00  0.00            
ATOM   1731  CA  ASP   121      91.742 101.175  43.231  1.00  0.00            
ATOM   1732  HA  ASP   121      92.512 100.427  43.423  1.00  0.00            
ATOM   1733  CB  ASP   121      90.451 100.676  44.014  1.00  0.00            
ATOM   1734  HB1 ASP   121      90.387  99.626  43.729  1.00  0.00            
ATOM   1735  HB2 ASP   121      89.544 101.016  43.515  1.00  0.00            
ATOM   1736  CG  ASP   121      90.295 100.828  45.528  1.00  0.00            
ATOM   1737  OD1 ASP   121      91.160 101.374  46.162  1.00  0.00            
ATOM   1738  OD2 ASP   121      89.276 100.372  46.060  1.00  0.00            
ATOM   1739  C   ASP   121      91.546 101.317  41.691  1.00  0.00            
ATOM   1740  O   ASP   121      90.440 101.231  41.158  1.00  0.00            
ATOM   1741  N   ASN   122      92.631 101.516  40.958  1.00  0.00            
ATOM   1742  H   ASN   122      93.546 101.516  41.386  1.00  0.00            
ATOM   1743  CA  ASN   122      92.589 101.991  39.516  1.00  0.00            
ATOM   1744  HA  ASN   122      91.649 102.543  39.491  1.00  0.00            
ATOM   1745  CB  ASN   122      93.805 102.905  39.226  1.00  0.00            
ATOM   1746  HB1 ASN   122      94.719 102.312  39.201  1.00  0.00            
ATOM   1747  HB2 ASN   122      93.949 103.697  39.961  1.00  0.00            
ATOM   1748  CG  ASN   122      93.835 103.694  37.931  1.00  0.00            
ATOM   1749  OD1 ASN   122      92.797 103.990  37.341  1.00  0.00            
ATOM   1750  ND2 ASN   122      95.016 103.888  37.420  1.00  0.00            
ATOM   1751 HD21 ASN   122      95.865 103.487  37.790  1.00  0.00            
ATOM   1752 HD22 ASN   122      95.075 104.287  36.493  1.00  0.00            
ATOM   1753  C   ASN   122      92.488 100.805  38.528  1.00  0.00            
ATOM   1754  O   ASN   122      93.057 100.861  37.449  1.00  0.00            
ATOM   1755  N   GLU   123      91.797  99.704  38.935  1.00  0.00            
ATOM   1756  H   GLU   123      91.343  99.720  39.838  1.00  0.00            
ATOM   1757  CA  GLU   123      91.436  98.701  37.963  1.00  0.00            
ATOM   1758  HA  GLU   123      92.313  98.398  37.390  1.00  0.00            
ATOM   1759  CB  GLU   123      90.771  97.495  38.631  1.00  0.00            
ATOM   1760  HB1 GLU   123      90.693  96.761  37.829  1.00  0.00            
ATOM   1761  HB2 GLU   123      89.721  97.701  38.833  1.00  0.00            
ATOM   1762  CG  GLU   123      91.553  96.927  39.877  1.00  0.00            
ATOM   1763  HG1 GLU   123      90.995  96.076  40.269  1.00  0.00            
ATOM   1764  HG2 GLU   123      91.716  97.716  40.611  1.00  0.00            
ATOM   1765  CD  GLU   123      92.941  96.401  39.479  1.00  0.00            
ATOM   1766  OE1 GLU   123      93.919  96.469  40.268  1.00  0.00            
ATOM   1767  OE2 GLU   123      93.049  95.908  38.333  1.00  0.00            
ATOM   1768  C   GLU   123      90.550  99.201  36.882  1.00  0.00            
ATOM   1769  O   GLU   123      89.619 100.005  37.163  1.00  0.00            
ATOM   1770  N   ALA   124      90.799  98.685  35.682  1.00  0.00            
ATOM   1771  H   ALA   124      91.455  97.923  35.596  1.00  0.00            
ATOM   1772  CA  ALA   124      89.965  98.979  34.573  1.00  0.00            
ATOM   1773  HA  ALA   124      90.113 100.042  34.388  1.00  0.00            
ATOM   1774  CB  ALA   124      90.319  98.083  33.423  1.00  0.00            
ATOM   1775  HB1 ALA   124      89.725  98.290  32.533  1.00  0.00            
ATOM   1776  HB2 ALA   124      91.385  98.235  33.255  1.00  0.00            
ATOM   1777  HB3 ALA   124      90.248  97.024  33.672  1.00  0.00            
ATOM   1778  C   ALA   124      88.439  98.729  34.833  1.00  0.00            
ATOM   1779  O   ALA   124      88.098  97.757  35.521  1.00  0.00            
ATOM   1780  N   TYR   125      87.579  99.578  34.264  1.00  0.00            
ATOM   1781  H   TYR   125      87.896 100.199  33.533  1.00  0.00            
ATOM   1782  CA  TYR   125      86.133  99.399  34.497  1.00  0.00            
ATOM   1783  HA  TYR   125      85.939  99.347  35.568  1.00  0.00            
ATOM   1784  CB  TYR   125      85.457 100.744  34.090  1.00  0.00            
ATOM   1785  HB1 TYR   125      85.732 101.012  33.070  1.00  0.00            
ATOM   1786  HB2 TYR   125      85.909 101.604  34.585  1.00  0.00            
ATOM   1787  CG  TYR   125      83.915 100.859  34.213  1.00  0.00            
ATOM   1788  CD1 TYR   125      83.118 101.301  33.103  1.00  0.00            
ATOM   1789  HD1 TYR   125      83.523 101.654  32.165  1.00  0.00            
ATOM   1790  CE1 TYR   125      81.723 101.378  33.214  1.00  0.00            
ATOM   1791  HE1 TYR   125      81.054 101.611  32.400  1.00  0.00            
ATOM   1792  CZ  TYR   125      81.139 101.029  34.431  1.00  0.00            
ATOM   1793  OH  TYR   125      79.757 101.068  34.460  1.00  0.00            
ATOM   1794  HH  TYR   125      79.411 100.935  35.345  1.00  0.00            
ATOM   1795  CE2 TYR   125      81.932 100.711  35.564  1.00  0.00            
ATOM   1796  HE2 TYR   125      81.452 100.550  36.518  1.00  0.00            
ATOM   1797  CD2 TYR   125      83.308 100.536  35.420  1.00  0.00            
ATOM   1798  HD2 TYR   125      83.863 100.294  36.313  1.00  0.00            
ATOM   1799  C   TYR   125      85.513  98.184  33.883  1.00  0.00            
ATOM   1800  O   TYR   125      85.732  97.938  32.701  1.00  0.00            
ATOM   1801  N   GLU   126      84.780  97.323  34.595  1.00  0.00            
ATOM   1802  H   GLU   126      84.533  97.565  35.543  1.00  0.00            
ATOM   1803  CA  GLU   126      84.211  96.162  34.020  1.00  0.00            
ATOM   1804  HA  GLU   126      84.465  96.175  32.959  1.00  0.00            
ATOM   1805  CB  GLU   126      84.757  94.890  34.743  1.00  0.00            
ATOM   1806  HB1 GLU   126      84.516  94.800  35.802  1.00  0.00            
ATOM   1807  HB2 GLU   126      85.846  94.897  34.791  1.00  0.00            
ATOM   1808  CG  GLU   126      84.438  93.541  34.077  1.00  0.00            
ATOM   1809  HG1 GLU   126      84.554  93.753  33.014  1.00  0.00            
ATOM   1810  HG2 GLU   126      83.397  93.323  34.313  1.00  0.00            
ATOM   1811  CD  GLU   126      85.268  92.330  34.510  1.00  0.00            
ATOM   1812  OE1 GLU   126      84.892  91.190  34.104  1.00  0.00            
ATOM   1813  OE2 GLU   126      86.145  92.447  35.374  1.00  0.00            
ATOM   1814  C   GLU   126      82.743  96.278  34.104  1.00  0.00            
ATOM   1815  O   GLU   126      82.150  96.318  35.182  1.00  0.00            
ATOM   1816  N   MET   127      82.087  96.201  32.953  1.00  0.00            
ATOM   1817  H   MET   127      82.683  96.147  32.139  1.00  0.00            
ATOM   1818  CA  MET   127      80.629  96.245  32.883  1.00  0.00            
ATOM   1819  HA  MET   127      80.075  96.129  33.814  1.00  0.00            
ATOM   1820  CB  MET   127      80.290  97.670  32.422  1.00  0.00            
ATOM   1821  HB1 MET   127      80.692  97.822  31.419  1.00  0.00            
ATOM   1822  HB2 MET   127      80.734  98.342  33.155  1.00  0.00            
ATOM   1823  CG  MET   127      78.782  97.979  32.524  1.00  0.00            
ATOM   1824  HG1 MET   127      78.259  97.535  31.678  1.00  0.00            
ATOM   1825  HG2 MET   127      78.684  99.058  32.409  1.00  0.00            
ATOM   1826  SD  MET   127      77.987  97.425  34.043  1.00  0.00            
ATOM   1827  CE  MET   127      76.342  98.109  33.841  1.00  0.00            
ATOM   1828  HE1 MET   127      76.308  99.198  33.868  1.00  0.00            
ATOM   1829  HE2 MET   127      75.930  97.797  32.880  1.00  0.00            
ATOM   1830  HE3 MET   127      75.683  97.787  34.648  1.00  0.00            
ATOM   1831  C   MET   127      80.109  95.066  32.000  1.00  0.00            
ATOM   1832  O   MET   127      80.055  95.238  30.791  1.00  0.00            
ATOM   1833  N   PRO   128      79.943  93.794  32.542  1.00  0.00            
ATOM   1834  CD  PRO   128      80.199  93.468  33.928  1.00  0.00            
ATOM   1835  HD1 PRO   128      79.545  94.062  34.570  1.00  0.00            
ATOM   1836  HD2 PRO   128      81.235  93.606  34.236  1.00  0.00            
ATOM   1837  CG  PRO   128      79.915  91.931  34.049  1.00  0.00            
ATOM   1838  HG1 PRO   128      79.575  91.673  35.051  1.00  0.00            
ATOM   1839  HG2 PRO   128      80.829  91.378  33.829  1.00  0.00            
ATOM   1840  CB  PRO   128      78.894  91.726  32.905  1.00  0.00            
ATOM   1841  HB1 PRO   128      77.917  92.059  33.251  1.00  0.00            
ATOM   1842  HB2 PRO   128      78.824  90.695  32.562  1.00  0.00            
ATOM   1843  CA  PRO   128      79.372  92.680  31.786  1.00  0.00            
ATOM   1844  HA  PRO   128      80.103  92.139  31.186  1.00  0.00            
ATOM   1845  C   PRO   128      78.164  93.041  30.898  1.00  0.00            
ATOM   1846  O   PRO   128      77.324  93.867  31.372  1.00  0.00            
ATOM   1847  N   SER   129      78.155  92.579  29.703  1.00  0.00            
ATOM   1848  H   SER   129      78.971  92.036  29.458  1.00  0.00            
ATOM   1849  CA  SER   129      77.224  92.897  28.598  1.00  0.00            
ATOM   1850  HA  SER   129      77.376  93.916  28.243  1.00  0.00            
ATOM   1851  CB  SER   129      77.411  91.906  27.409  1.00  0.00            
ATOM   1852  HB1 SER   129      78.311  92.257  26.903  1.00  0.00            
ATOM   1853  HB2 SER   129      76.564  92.043  26.737  1.00  0.00            
ATOM   1854  OG  SER   129      77.494  90.469  27.766  1.00  0.00            
ATOM   1855  HG  SER   129      77.987  89.967  27.114  1.00  0.00            
ATOM   1856  C   SER   129      75.741  92.881  29.022  1.00  0.00            
ATOM   1857  O   SER   129      75.039  93.823  28.609  1.00  0.00            
ATOM   1858  N   GLU   130      75.305  91.964  29.866  1.00  0.00            
ATOM   1859  H   GLU   130      76.028  91.323  30.168  1.00  0.00            
ATOM   1860  CA  GLU   130      73.896  91.807  30.354  1.00  0.00            
ATOM   1861  HA  GLU   130      73.241  92.199  29.577  1.00  0.00            
ATOM   1862  CB  GLU   130      73.527  90.299  30.483  1.00  0.00            
ATOM   1863  HB1 GLU   130      73.766  89.918  31.474  1.00  0.00            
ATOM   1864  HB2 GLU   130      74.125  89.781  29.734  1.00  0.00            
ATOM   1865  CG  GLU   130      72.028  90.028  30.188  1.00  0.00            
ATOM   1866  HG1 GLU   130      71.436  90.653  30.856  1.00  0.00            
ATOM   1867  HG2 GLU   130      71.734  89.046  30.557  1.00  0.00            
ATOM   1868  CD  GLU   130      71.638  90.385  28.779  1.00  0.00            
ATOM   1869  OE1 GLU   130      71.692  89.580  27.844  1.00  0.00            
ATOM   1870  OE2 GLU   130      71.293  91.553  28.541  1.00  0.00            
ATOM   1871  C   GLU   130      73.583  92.719  31.579  1.00  0.00            
ATOM   1872  O   GLU   130      73.189  92.276  32.658  1.00  0.00            
ATOM   1873  N   GLU   131      73.878  94.035  31.381  1.00  0.00            
ATOM   1874  H   GLU   131      74.169  94.286  30.447  1.00  0.00            
ATOM   1875  CA  GLU   131      73.826  95.174  32.289  1.00  0.00            
ATOM   1876  HA  GLU   131      74.372  96.017  31.861  1.00  0.00            
ATOM   1877  CB  GLU   131      72.343  95.718  32.402  1.00  0.00            
ATOM   1878  HB1 GLU   131      71.825  95.182  33.197  1.00  0.00            
ATOM   1879  HB2 GLU   131      71.795  95.417  31.509  1.00  0.00            
ATOM   1880  CG  GLU   131      72.303  97.202  32.692  1.00  0.00            
ATOM   1881  HG1 GLU   131      72.690  97.498  33.667  1.00  0.00            
ATOM   1882  HG2 GLU   131      71.279  97.538  32.854  1.00  0.00            
ATOM   1883  CD  GLU   131      73.022  97.902  31.558  1.00  0.00            
ATOM   1884  OE1 GLU   131      73.617  98.963  31.800  1.00  0.00            
ATOM   1885  OE2 GLU   131      73.024  97.460  30.379  1.00  0.00            
ATOM   1886  C   GLU   131      74.397  94.853  33.715  1.00  0.00            
ATOM   1887  O   GLU   131      73.814  95.215  34.735  1.00  0.00            
ATOM   1888  N   GLY   132      75.571  94.114  33.740  1.00  0.00            
ATOM   1889  H   GLY   132      75.921  93.717  32.879  1.00  0.00            
ATOM   1890  CA  GLY   132      76.354  93.925  34.930  1.00  0.00            
ATOM   1891  HA1 GLY   132      76.140  94.629  35.737  1.00  0.00            
ATOM   1892  HA2 GLY   132      77.359  94.145  34.570  1.00  0.00            
ATOM   1893  C   GLY   132      76.371  92.561  35.578  1.00  0.00            
ATOM   1894  O   GLY   132      77.343  92.318  36.254  1.00  0.00            
ATOM   1895  N   TYR   133      75.456  91.554  35.299  1.00  0.00            
ATOM   1896  H   TYR   133      74.687  91.798  34.693  1.00  0.00            
ATOM   1897  CA  TYR   133      75.512  90.212  35.863  1.00  0.00            
ATOM   1898  HA  TYR   133      76.347  90.268  36.562  1.00  0.00            
ATOM   1899  CB  TYR   133      74.174  89.995  36.623  1.00  0.00            
ATOM   1900  HB1 TYR   133      73.294  90.249  36.031  1.00  0.00            
ATOM   1901  HB2 TYR   133      74.180  90.637  37.505  1.00  0.00            
ATOM   1902  CG  TYR   133      73.836  88.585  37.139  1.00  0.00            
ATOM   1903  CD1 TYR   133      72.777  87.854  36.515  1.00  0.00            
ATOM   1904  HD1 TYR   133      72.129  88.242  35.743  1.00  0.00            
ATOM   1905  CE1 TYR   133      72.506  86.539  36.885  1.00  0.00            
ATOM   1906  HE1 TYR   133      71.785  85.951  36.334  1.00  0.00            
ATOM   1907  CZ  TYR   133      73.201  85.952  37.962  1.00  0.00            
ATOM   1908  OH  TYR   133      72.812  84.751  38.381  1.00  0.00            
ATOM   1909  HH  TYR   133      73.155  84.543  39.253  1.00  0.00            
ATOM   1910  CE2 TYR   133      74.229  86.661  38.630  1.00  0.00            
ATOM   1911  HE2 TYR   133      74.738  86.232  39.480  1.00  0.00            
ATOM   1912  CD2 TYR   133      74.458  88.011  38.250  1.00  0.00            
ATOM   1913  HD2 TYR   133      75.186  88.610  38.777  1.00  0.00            
ATOM   1914  C   TYR   133      75.811  89.051  34.817  1.00  0.00            
ATOM   1915  O   TYR   133      75.160  89.027  33.778  1.00  0.00            
ATOM   1916  N   GLN   134      76.527  88.036  35.197  1.00  0.00            
ATOM   1917  H   GLN   134      76.865  88.102  36.146  1.00  0.00            
ATOM   1918  CA  GLN   134      76.793  86.852  34.422  1.00  0.00            
ATOM   1919  HA  GLN   134      76.266  86.927  33.469  1.00  0.00            
ATOM   1920  CB  GLN   134      78.271  86.610  34.079  1.00  0.00            
ATOM   1921  HB1 GLN   134      78.479  85.583  33.783  1.00  0.00            
ATOM   1922  HB2 GLN   134      78.780  86.840  35.014  1.00  0.00            
ATOM   1923  CG  GLN   134      78.747  87.489  32.967  1.00  0.00            
ATOM   1924  HG1 GLN   134      78.323  88.491  33.054  1.00  0.00            
ATOM   1925  HG2 GLN   134      78.411  87.123  31.997  1.00  0.00            
ATOM   1926  CD  GLN   134      80.279  87.731  32.837  1.00  0.00            
ATOM   1927  OE1 GLN   134      81.079  87.148  33.528  1.00  0.00            
ATOM   1928  NE2 GLN   134      80.730  88.657  32.042  1.00  0.00            
ATOM   1929 HE21 GLN   134      80.197  89.118  31.319  1.00  0.00            
ATOM   1930 HE22 GLN   134      81.732  88.529  32.020  1.00  0.00            
ATOM   1931  C   GLN   134      76.210  85.578  35.098  1.00  0.00            
ATOM   1932  O   GLN   134      76.858  84.963  35.990  1.00  0.00            
ATOM   1933  N   ASP   135      74.981  85.128  34.688  1.00  0.00            
ATOM   1934  H   ASP   135      74.505  85.588  33.927  1.00  0.00            
ATOM   1935  CA  ASP   135      74.423  83.746  34.980  1.00  0.00            
ATOM   1936  HA  ASP   135      74.293  83.872  36.055  1.00  0.00            
ATOM   1937  CB  ASP   135      73.021  83.634  34.365  1.00  0.00            
ATOM   1938  HB1 ASP   135      73.152  83.060  33.448  1.00  0.00            
ATOM   1939  HB2 ASP   135      72.730  84.606  33.967  1.00  0.00            
ATOM   1940  CG  ASP   135      71.947  83.055  35.375  1.00  0.00            
ATOM   1941  OD1 ASP   135      72.287  82.542  36.511  1.00  0.00            
ATOM   1942  OD2 ASP   135      70.729  83.074  35.084  1.00  0.00            
ATOM   1943  C   ASP   135      75.223  82.523  34.663  1.00  0.00            
ATOM   1944  O   ASP   135      75.913  82.549  33.632  1.00  0.00            
ATOM   1945  N   TYR   136      75.183  81.470  35.489  1.00  0.00            
ATOM   1946  H   TYR   136      74.864  81.596  36.439  1.00  0.00            
ATOM   1947  CA  TYR   136      75.703  80.156  35.224  1.00  0.00            
ATOM   1948  HA  TYR   136      76.751  80.135  34.922  1.00  0.00            
ATOM   1949  CB  TYR   136      75.687  79.304  36.461  1.00  0.00            
ATOM   1950  HB1 TYR   136      74.621  79.242  36.686  1.00  0.00            
ATOM   1951  HB2 TYR   136      76.216  79.694  37.331  1.00  0.00            
ATOM   1952  CG  TYR   136      76.117  77.828  36.209  1.00  0.00            
ATOM   1953  CD1 TYR   136      75.170  76.787  36.250  1.00  0.00            
ATOM   1954  HD1 TYR   136      74.131  77.014  36.432  1.00  0.00            
ATOM   1955  CE1 TYR   136      75.599  75.542  35.896  1.00  0.00            
ATOM   1956  HE1 TYR   136      74.857  74.756  35.895  1.00  0.00            
ATOM   1957  CZ  TYR   136      76.939  75.241  35.596  1.00  0.00            
ATOM   1958  OH  TYR   136      77.331  73.953  35.396  1.00  0.00            
ATOM   1959  HH  TYR   136      78.190  73.879  34.977  1.00  0.00            
ATOM   1960  CE2 TYR   136      77.870  76.322  35.486  1.00  0.00            
ATOM   1961  HE2 TYR   136      78.920  76.085  35.400  1.00  0.00            
ATOM   1962  CD2 TYR   136      77.385  77.582  35.735  1.00  0.00            
ATOM   1963  HD2 TYR   136      78.038  78.439  35.652  1.00  0.00            
ATOM   1964  C   TYR   136      75.049  79.519  34.002  1.00  0.00            
ATOM   1965  O   TYR   136      73.847  79.256  33.927  1.00  0.00            
ATOM   1966  N   GLU   137      75.885  79.135  33.092  1.00  0.00            
ATOM   1967  H   GLU   137      76.832  79.461  33.224  1.00  0.00            
ATOM   1968  CA  GLU   137      75.465  78.244  31.982  1.00  0.00            
ATOM   1969  HA  GLU   137      74.481  77.815  32.178  1.00  0.00            
ATOM   1970  CB  GLU   137      75.290  78.892  30.583  1.00  0.00            
ATOM   1971  HB1 GLU   137      76.265  79.229  30.231  1.00  0.00            
ATOM   1972  HB2 GLU   137      74.705  79.805  30.708  1.00  0.00            
ATOM   1973  CG  GLU   137      74.601  78.067  29.522  1.00  0.00            
ATOM   1974  HG1 GLU   137      73.621  77.754  29.880  1.00  0.00            
ATOM   1975  HG2 GLU   137      75.146  77.202  29.146  1.00  0.00            
ATOM   1976  CD  GLU   137      74.311  78.907  28.274  1.00  0.00            
ATOM   1977  OE1 GLU   137      73.257  78.640  27.617  1.00  0.00            
ATOM   1978  OE2 GLU   137      75.205  79.729  27.900  1.00  0.00            
ATOM   1979  C   GLU   137      76.462  77.067  31.965  1.00  0.00            
ATOM   1980  O   GLU   137      77.702  77.221  31.994  1.00  0.00            
ATOM   1981  N   PRO   138      75.897  75.851  31.959  1.00  0.00            
ATOM   1982  CD  PRO   138      74.479  75.557  31.932  1.00  0.00            
ATOM   1983  HD1 PRO   138      74.262  75.386  30.877  1.00  0.00            
ATOM   1984  HD2 PRO   138      73.749  76.207  32.414  1.00  0.00            
ATOM   1985  CG  PRO   138      74.402  74.162  32.611  1.00  0.00            
ATOM   1986  HG1 PRO   138      73.514  73.628  32.271  1.00  0.00            
ATOM   1987  HG2 PRO   138      74.312  74.201  33.695  1.00  0.00            
ATOM   1988  CB  PRO   138      75.608  73.465  32.066  1.00  0.00            
ATOM   1989  HB1 PRO   138      75.330  73.021  31.111  1.00  0.00            
ATOM   1990  HB2 PRO   138      75.923  72.633  32.696  1.00  0.00            
ATOM   1991  CA  PRO   138      76.634  74.623  31.918  1.00  0.00            
ATOM   1992  HA  PRO   138      77.376  74.625  32.717  1.00  0.00            
ATOM   1993  C   PRO   138      77.439  74.443  30.654  1.00  0.00            
ATOM   1994  O   PRO   138      78.563  74.045  30.700  1.00  0.00            
ATOM   1995  N   GLU   139      76.862  74.740  29.478  1.00  0.00            
ATOM   1996  H   GLU   139      76.030  75.313  29.439  1.00  0.00            
ATOM   1997  CA  GLU   139      77.453  74.567  28.205  1.00  0.00            
ATOM   1998  HA  GLU   139      78.201  73.774  28.233  1.00  0.00            
ATOM   1999  CB  GLU   139      76.448  74.078  27.074  1.00  0.00            
ATOM   2000  HB1 GLU   139      76.979  74.139  26.125  1.00  0.00            
ATOM   2001  HB2 GLU   139      75.605  74.765  26.989  1.00  0.00            
ATOM   2002  CG  GLU   139      75.925  72.699  27.359  1.00  0.00            
ATOM   2003  HG1 GLU   139      75.333  72.916  28.249  1.00  0.00            
ATOM   2004  HG2 GLU   139      76.797  72.095  27.615  1.00  0.00            
ATOM   2005  CD  GLU   139      75.072  72.207  26.179  1.00  0.00            
ATOM   2006  OE1 GLU   139      74.272  72.994  25.641  1.00  0.00            
ATOM   2007  OE2 GLU   139      75.176  70.946  25.979  1.00  0.00            
ATOM   2008  C   GLU   139      78.299  75.846  27.874  1.00  0.00            
ATOM   2009  O   GLU   139      78.021  76.884  28.420  1.00  0.00            
ATOM   2010  N   ALA   140      79.302  75.696  27.029  1.00  0.00            
ATOM   2011  H   ALA   140      79.346  74.756  26.664  1.00  0.00            
ATOM   2012  CA  ALA   140      80.173  76.729  26.597  1.00  0.00            
ATOM   2013  HA  ALA   140      79.866  77.656  27.081  1.00  0.00            
ATOM   2014  CB  ALA   140      81.604  76.368  26.971  1.00  0.00            
ATOM   2015  HB1 ALA   140      81.778  76.500  28.040  1.00  0.00            
ATOM   2016  HB2 ALA   140      81.909  75.439  26.487  1.00  0.00            
ATOM   2017  HB3 ALA   140      82.105  77.176  26.439  1.00  0.00            
ATOM   2018  C   ALA   140      79.885  76.835  25.087  1.00  0.00            
ATOM   2019  OC1 ALA   140      80.324  75.940  24.332  1.00  0.00            
ATOM   2020  OC2 ALA   140      79.342  77.868  24.649  1.00  0.00            
TER
ENDMDL
