# Supplementary material for: Impact of Phosphorylation on the Physiological Form of Human alpha-Synuclein in Aqueous Solution
Source: J Chem Inf Model. 2024 Oct 28;64(21):8215–26. doi: 10.1021/acs.jcim.4c01172 (PMC11558680; doi:10.1021/acs.jcim.4c01172)
Supplement: Supplementary file 2 — ci4c01172_si_003.zip [file ci4c01172_si_003.zip › AS/AS_3.pdb]

REMARK    GENERATED BY TRJCONV
TITLE     MDANALYSIS FRAME 0: Created by PDBWriter in water
REMARK    THIS IS A SIMULATION BOX
CRYST1  137.506  137.506  140.646  60.74  60.74  90.00 P 1           1
MODEL        1
ATOM      1  CH3 ACE     0     115.706 113.709  68.819  1.00  0.00            
ATOM      2 HH31 ACE     0     115.925 114.279  67.916  1.00  0.00            
ATOM      3 HH32 ACE     0     115.393 114.386  69.614  1.00  0.00            
ATOM      4 HH33 ACE     0     116.688 113.360  69.138  1.00  0.00            
ATOM      5  C   ACE     0     114.788 112.557  68.587  1.00  0.00            
ATOM      6  O   ACE     0     113.733 112.748  67.937  1.00  0.00            
ATOM      7  N   MET     1     115.139 111.357  69.027  1.00  0.00            
ATOM      8  H   MET     1     115.999 111.220  69.537  1.00  0.00            
ATOM      9  CA  MET     1     114.486 110.134  68.473  1.00  0.00            
ATOM     10  HA  MET     1     114.246 110.317  67.426  1.00  0.00            
ATOM     11  CB  MET     1     115.388 108.955  68.793  1.00  0.00            
ATOM     12  HB1 MET     1     115.309 108.707  69.852  1.00  0.00            
ATOM     13  HB2 MET     1     116.397 109.114  68.412  1.00  0.00            
ATOM     14  CG  MET     1     114.929 107.691  68.010  1.00  0.00            
ATOM     15  HG1 MET     1     115.011 108.013  66.972  1.00  0.00            
ATOM     16  HG2 MET     1     113.918 107.384  68.274  1.00  0.00            
ATOM     17  SD  MET     1     116.025 106.251  68.208  1.00  0.00            
ATOM     18  CE  MET     1     115.826 106.015  69.949  1.00  0.00            
ATOM     19  HE1 MET     1     116.501 106.646  70.528  1.00  0.00            
ATOM     20  HE2 MET     1     114.804 106.171  70.294  1.00  0.00            
ATOM     21  HE3 MET     1     116.152 105.020  70.251  1.00  0.00            
ATOM     22  C   MET     1     113.084 109.872  69.032  1.00  0.00            
ATOM     23  O   MET     1     112.296 109.190  68.403  1.00  0.00            
ATOM     24  N   ASP     2     112.751 110.466  70.196  1.00  0.00            
ATOM     25  H   ASP     2     113.436 111.003  70.708  1.00  0.00            
ATOM     26  CA  ASP     2     111.363 110.490  70.688  1.00  0.00            
ATOM     27  HA  ASP     2     110.972 109.492  70.488  1.00  0.00            
ATOM     28  CB  ASP     2     111.304 110.807  72.189  1.00  0.00            
ATOM     29  HB1 ASP     2     111.795 109.983  72.707  1.00  0.00            
ATOM     30  HB2 ASP     2     110.276 110.879  72.543  1.00  0.00            
ATOM     31  CG  ASP     2     112.152 112.016  72.658  1.00  0.00            
ATOM     32  OD1 ASP     2     112.755 112.691  71.756  1.00  0.00            
ATOM     33  OD2 ASP     2     112.251 112.221  73.871  1.00  0.00            
ATOM     34  C   ASP     2     110.558 111.483  69.812  1.00  0.00            
ATOM     35  O   ASP     2     109.568 111.018  69.223  1.00  0.00            
ATOM     36  N   VAL     3     110.813 112.752  69.735  1.00  0.00            
ATOM     37  H   VAL     3     111.554 113.178  70.273  1.00  0.00            
ATOM     38  CA  VAL     3     110.038 113.688  68.798  1.00  0.00            
ATOM     39  HA  VAL     3     108.992 113.648  69.102  1.00  0.00            
ATOM     40  CB  VAL     3     110.480 115.121  68.910  1.00  0.00            
ATOM     41  HB  VAL     3     109.959 115.634  68.102  1.00  0.00            
ATOM     42  CG1 VAL     3     109.908 115.793  70.179  1.00  0.00            
ATOM     43 HG11 VAL     3     109.651 116.845  70.051  1.00  0.00            
ATOM     44 HG12 VAL     3     109.020 115.324  70.603  1.00  0.00            
ATOM     45 HG13 VAL     3     110.668 115.789  70.961  1.00  0.00            
ATOM     46  CG2 VAL     3     112.036 115.433  68.781  1.00  0.00            
ATOM     47 HG21 VAL     3     112.478 115.112  67.838  1.00  0.00            
ATOM     48 HG22 VAL     3     112.138 116.518  68.740  1.00  0.00            
ATOM     49 HG23 VAL     3     112.503 115.043  69.685  1.00  0.00            
ATOM     50  C   VAL     3     109.914 113.281  67.303  1.00  0.00            
ATOM     51  O   VAL     3     108.886 113.346  66.715  1.00  0.00            
ATOM     52  N   PHE     4     110.997 112.696  66.822  1.00  0.00            
ATOM     53  H   PHE     4     111.888 112.713  67.297  1.00  0.00            
ATOM     54  CA  PHE     4     111.176 111.969  65.545  1.00  0.00            
ATOM     55  HA  PHE     4     110.963 112.660  64.729  1.00  0.00            
ATOM     56  CB  PHE     4     112.592 111.432  65.457  1.00  0.00            
ATOM     57  HB1 PHE     4     112.749 110.661  66.210  1.00  0.00            
ATOM     58  HB2 PHE     4     113.223 112.299  65.650  1.00  0.00            
ATOM     59  CG  PHE     4     112.961 110.862  64.125  1.00  0.00            
ATOM     60  CD1 PHE     4     112.839 109.464  63.905  1.00  0.00            
ATOM     61  HD1 PHE     4     112.376 108.796  64.617  1.00  0.00            
ATOM     62  CE1 PHE     4     113.203 108.898  62.704  1.00  0.00            
ATOM     63  HE1 PHE     4     113.116 107.841  62.503  1.00  0.00            
ATOM     64  CZ  PHE     4     113.564 109.773  61.639  1.00  0.00            
ATOM     65  HZ  PHE     4     113.831 109.326  60.693  1.00  0.00            
ATOM     66  CE2 PHE     4     113.673 111.139  61.783  1.00  0.00            
ATOM     67  HE2 PHE     4     114.038 111.755  60.975  1.00  0.00            
ATOM     68  CD2 PHE     4     113.375 111.661  63.044  1.00  0.00            
ATOM     69  HD2 PHE     4     113.641 112.695  63.207  1.00  0.00            
ATOM     70  C   PHE     4     110.205 110.809  65.342  1.00  0.00            
ATOM     71  O   PHE     4     109.604 110.818  64.265  1.00  0.00            
ATOM     72  N   MET     5     110.019 109.878  66.274  1.00  0.00            
ATOM     73  H   MET     5     110.635 109.916  67.073  1.00  0.00            
ATOM     74  CA  MET     5     108.972 108.885  66.240  1.00  0.00            
ATOM     75  HA  MET     5     108.986 108.282  65.332  1.00  0.00            
ATOM     76  CB  MET     5     109.197 107.795  67.324  1.00  0.00            
ATOM     77  HB1 MET     5     108.320 107.155  67.421  1.00  0.00            
ATOM     78  HB2 MET     5     109.439 108.285  68.267  1.00  0.00            
ATOM     79  CG  MET     5     110.272 106.864  66.708  1.00  0.00            
ATOM     80  HG1 MET     5     110.399 106.050  67.421  1.00  0.00            
ATOM     81  HG2 MET     5     111.268 107.301  66.634  1.00  0.00            
ATOM     82  SD  MET     5     109.816 106.133  65.139  1.00  0.00            
ATOM     83  CE  MET     5     111.379 105.575  64.627  1.00  0.00            
ATOM     84  HE1 MET     5     112.171 106.305  64.793  1.00  0.00            
ATOM     85  HE2 MET     5     111.513 104.767  65.347  1.00  0.00            
ATOM     86  HE3 MET     5     111.353 105.342  63.563  1.00  0.00            
ATOM     87  C   MET     5     107.594 109.491  66.287  1.00  0.00            
ATOM     88  O   MET     5     106.711 109.047  65.550  1.00  0.00            
ATOM     89  N   LYS     6     107.286 110.623  66.969  1.00  0.00            
ATOM     90  H   LYS     6     107.961 110.993  67.623  1.00  0.00            
ATOM     91  CA  LYS     6     106.011 111.355  67.017  1.00  0.00            
ATOM     92  HA  LYS     6     105.178 110.673  67.184  1.00  0.00            
ATOM     93  CB  LYS     6     106.130 112.266  68.245  1.00  0.00            
ATOM     94  HB1 LYS     6     105.279 112.947  68.281  1.00  0.00            
ATOM     95  HB2 LYS     6     106.991 112.934  68.266  1.00  0.00            
ATOM     96  CG  LYS     6     105.984 111.628  69.644  1.00  0.00            
ATOM     97  HG1 LYS     6     106.677 110.790  69.719  1.00  0.00            
ATOM     98  HG2 LYS     6     104.945 111.312  69.737  1.00  0.00            
ATOM     99  CD  LYS     6     106.266 112.799  70.680  1.00  0.00            
ATOM    100  HD1 LYS     6     105.505 113.560  70.505  1.00  0.00            
ATOM    101  HD2 LYS     6     107.241 113.273  70.572  1.00  0.00            
ATOM    102  CE  LYS     6     105.965 112.216  72.046  1.00  0.00            
ATOM    103  HE1 LYS     6     106.748 111.527  72.362  1.00  0.00            
ATOM    104  HE2 LYS     6     105.029 111.660  72.004  1.00  0.00            
ATOM    105  NZ  LYS     6     105.824 113.264  73.129  1.00  0.00            
ATOM    106  HZ1 LYS     6     105.571 112.779  73.978  1.00  0.00            
ATOM    107  HZ2 LYS     6     106.641 113.819  73.340  1.00  0.00            
ATOM    108  HZ3 LYS     6     105.007 113.810  72.900  1.00  0.00            
ATOM    109  C   LYS     6     105.678 112.070  65.711  1.00  0.00            
ATOM    110  O   LYS     6     104.535 111.989  65.281  1.00  0.00            
ATOM    111  N   GLY     7     106.639 112.763  65.027  1.00  0.00            
ATOM    112  H   GLY     7     107.471 112.987  65.554  1.00  0.00            
ATOM    113  CA  GLY     7     106.549 113.127  63.687  1.00  0.00            
ATOM    114  HA1 GLY     7     107.407 113.723  63.375  1.00  0.00            
ATOM    115  HA2 GLY     7     105.659 113.750  63.601  1.00  0.00            
ATOM    116  C   GLY     7     106.274 111.984  62.665  1.00  0.00            
ATOM    117  O   GLY     7     105.672 112.251  61.662  1.00  0.00            
ATOM    118  N   LEU     8     106.651 110.750  63.003  1.00  0.00            
ATOM    119  H   LEU     8     107.260 110.633  63.801  1.00  0.00            
ATOM    120  CA  LEU     8     106.208 109.585  62.202  1.00  0.00            
ATOM    121  HA  LEU     8     106.092 110.095  61.246  1.00  0.00            
ATOM    122  CB  LEU     8     107.465 108.636  62.085  1.00  0.00            
ATOM    123  HB1 LEU     8     107.110 107.756  61.548  1.00  0.00            
ATOM    124  HB2 LEU     8     107.758 108.257  63.064  1.00  0.00            
ATOM    125  CG  LEU     8     108.610 109.349  61.352  1.00  0.00            
ATOM    126  HG  LEU     8     108.760 110.348  61.760  1.00  0.00            
ATOM    127  CD1 LEU     8     109.890 108.613  61.408  1.00  0.00            
ATOM    128 HD11 LEU     8     109.756 107.591  61.054  1.00  0.00            
ATOM    129 HD12 LEU     8     110.551 109.172  60.745  1.00  0.00            
ATOM    130 HD13 LEU     8     110.282 108.575  62.424  1.00  0.00            
ATOM    131  CD2 LEU     8     108.092 109.662  59.868  1.00  0.00            
ATOM    132 HD21 LEU     8     108.929 110.004  59.259  1.00  0.00            
ATOM    133 HD22 LEU     8     107.782 108.814  59.258  1.00  0.00            
ATOM    134 HD23 LEU     8     107.474 110.560  59.901  1.00  0.00            
ATOM    135  C   LEU     8     104.970 108.904  62.680  1.00  0.00            
ATOM    136  O   LEU     8     104.485 107.904  62.067  1.00  0.00            
ATOM    137  N   SER     9     104.375 109.339  63.805  1.00  0.00            
ATOM    138  H   SER     9     104.770 110.121  64.308  1.00  0.00            
ATOM    139  CA  SER     9     103.235 108.694  64.409  1.00  0.00            
ATOM    140  HA  SER     9     103.080 107.789  63.822  1.00  0.00            
ATOM    141  CB  SER     9     103.516 108.384  65.852  1.00  0.00            
ATOM    142  HB1 SER     9     104.445 107.815  65.882  1.00  0.00            
ATOM    143  HB2 SER     9     102.705 107.784  66.264  1.00  0.00            
ATOM    144  OG  SER     9     103.611 109.530  66.718  1.00  0.00            
ATOM    145  HG  SER     9     104.031 109.208  67.518  1.00  0.00            
ATOM    146  C   SER     9     101.917 109.502  64.261  1.00  0.00            
ATOM    147  O   SER     9     100.834 108.898  64.303  1.00  0.00            
ATOM    148  N   LYS    10     101.978 110.828  64.218  1.00  0.00            
ATOM    149  H   LYS    10     102.898 111.213  64.378  1.00  0.00            
ATOM    150  CA  LYS    10     100.931 111.629  63.544  1.00  0.00            
ATOM    151  HA  LYS    10     100.014 111.516  64.123  1.00  0.00            
ATOM    152  CB  LYS    10     101.260 113.138  63.695  1.00  0.00            
ATOM    153  HB1 LYS    10     101.668 113.361  64.681  1.00  0.00            
ATOM    154  HB2 LYS    10     100.345 113.714  63.553  1.00  0.00            
ATOM    155  CG  LYS    10     102.434 113.450  62.714  1.00  0.00            
ATOM    156  HG1 LYS    10     102.157 113.094  61.721  1.00  0.00            
ATOM    157  HG2 LYS    10     103.386 113.002  62.996  1.00  0.00            
ATOM    158  CD  LYS    10     102.726 114.946  62.658  1.00  0.00            
ATOM    159  HD1 LYS    10     102.876 115.311  63.675  1.00  0.00            
ATOM    160  HD2 LYS    10     101.910 115.536  62.241  1.00  0.00            
ATOM    161  CE  LYS    10     103.958 115.287  61.844  1.00  0.00            
ATOM    162  HE1 LYS    10     103.661 115.357  60.797  1.00  0.00            
ATOM    163  HE2 LYS    10     104.718 114.505  61.861  1.00  0.00            
ATOM    164  NZ  LYS    10     104.614 116.540  62.112  1.00  0.00            
ATOM    165  HZ1 LYS    10     105.464 116.548  61.567  1.00  0.00            
ATOM    166  HZ2 LYS    10     103.918 117.259  61.976  1.00  0.00            
ATOM    167  HZ3 LYS    10     104.905 116.501  63.078  1.00  0.00            
ATOM    168  C   LYS    10     100.459 111.223  62.153  1.00  0.00            
ATOM    169  O   LYS    10     101.143 110.713  61.260  1.00  0.00            
ATOM    170  N   ALA    11      99.243 111.514  61.911  1.00  0.00            
ATOM    171  H   ALA    11      98.705 111.886  62.681  1.00  0.00            
ATOM    172  CA  ALA    11      98.568 111.402  60.595  1.00  0.00            
ATOM    173  HA  ALA    11      98.821 110.429  60.176  1.00  0.00            
ATOM    174  CB  ALA    11      97.016 111.451  60.759  1.00  0.00            
ATOM    175  HB1 ALA    11      96.693 112.488  60.856  1.00  0.00            
ATOM    176  HB2 ALA    11      96.528 111.103  59.848  1.00  0.00            
ATOM    177  HB3 ALA    11      96.740 110.835  61.614  1.00  0.00            
ATOM    178  C   ALA    11      99.098 112.447  59.592  1.00  0.00            
ATOM    179  O   ALA    11      99.564 113.536  59.952  1.00  0.00            
ATOM    180  N   LYS    12      99.000 112.146  58.271  1.00  0.00            
ATOM    181  H   LYS    12      98.555 111.257  58.094  1.00  0.00            
ATOM    182  CA  LYS    12      99.263 113.091  57.158  1.00  0.00            
ATOM    183  HA  LYS    12     100.097 113.727  57.456  1.00  0.00            
ATOM    184  CB  LYS    12      99.665 112.311  55.878  1.00  0.00            
ATOM    185  HB1 LYS    12      99.948 113.018  55.098  1.00  0.00            
ATOM    186  HB2 LYS    12      98.766 111.783  55.562  1.00  0.00            
ATOM    187  CG  LYS    12     100.835 111.326  55.988  1.00  0.00            
ATOM    188  HG1 LYS    12     100.706 110.673  55.125  1.00  0.00            
ATOM    189  HG2 LYS    12     100.794 110.788  56.936  1.00  0.00            
ATOM    190  CD  LYS    12     102.157 111.981  55.983  1.00  0.00            
ATOM    191  HD1 LYS    12     102.183 112.781  56.722  1.00  0.00            
ATOM    192  HD2 LYS    12     102.212 112.542  55.050  1.00  0.00            
ATOM    193  CE  LYS    12     103.347 111.015  56.094  1.00  0.00            
ATOM    194  HE1 LYS    12     104.183 111.697  55.935  1.00  0.00            
ATOM    195  HE2 LYS    12     103.320 110.145  55.438  1.00  0.00            
ATOM    196  NZ  LYS    12     103.554 110.581  57.481  1.00  0.00            
ATOM    197  HZ1 LYS    12     103.721 111.434  57.995  1.00  0.00            
ATOM    198  HZ2 LYS    12     102.724 110.098  57.794  1.00  0.00            
ATOM    199  HZ3 LYS    12     104.319 109.927  57.563  1.00  0.00            
ATOM    200  C   LYS    12      98.057 113.978  56.930  1.00  0.00            
ATOM    201  O   LYS    12      96.878 113.604  56.879  1.00  0.00            
ATOM    202  N   GLU    13      98.437 115.198  56.733  1.00  0.00            
ATOM    203  H   GLU    13      99.415 115.439  56.802  1.00  0.00            
ATOM    204  CA  GLU    13      97.533 116.281  56.427  1.00  0.00            
ATOM    205  HA  GLU    13      96.524 115.888  56.302  1.00  0.00            
ATOM    206  CB  GLU    13      97.404 117.275  57.569  1.00  0.00            
ATOM    207  HB1 GLU    13      96.830 118.139  57.234  1.00  0.00            
ATOM    208  HB2 GLU    13      98.388 117.640  57.862  1.00  0.00            
ATOM    209  CG  GLU    13      96.620 116.775  58.828  1.00  0.00            
ATOM    210  HG1 GLU    13      96.912 115.775  59.147  1.00  0.00            
ATOM    211  HG2 GLU    13      95.552 116.638  58.658  1.00  0.00            
ATOM    212  CD  GLU    13      96.845 117.655  60.084  1.00  0.00            
ATOM    213  OE1 GLU    13      95.918 117.885  60.908  1.00  0.00            
ATOM    214  OE2 GLU    13      97.943 118.278  60.174  1.00  0.00            
ATOM    215  C   GLU    13      97.822 116.957  55.058  1.00  0.00            
ATOM    216  O   GLU    13      98.994 117.337  54.735  1.00  0.00            
ATOM    217  N   GLY    14      96.775 117.364  54.365  1.00  0.00            
ATOM    218  H   GLY    14      95.881 117.236  54.819  1.00  0.00            
ATOM    219  CA  GLY    14      96.771 118.320  53.258  1.00  0.00            
ATOM    220  HA1 GLY    14      96.785 117.840  52.280  1.00  0.00            
ATOM    221  HA2 GLY    14      97.737 118.822  53.305  1.00  0.00            
ATOM    222  C   GLY    14      95.657 119.382  53.371  1.00  0.00            
ATOM    223  O   GLY    14      94.830 119.444  54.274  1.00  0.00            
ATOM    224  N   VAL    15      95.670 120.311  52.401  1.00  0.00            
ATOM    225  H   VAL    15      96.352 120.223  51.662  1.00  0.00            
ATOM    226  CA  VAL    15      94.886 121.558  52.458  1.00  0.00            
ATOM    227  HA  VAL    15      94.225 121.504  53.323  1.00  0.00            
ATOM    228  CB  VAL    15      95.800 122.841  52.517  1.00  0.00            
ATOM    229  HB  VAL    15      96.298 122.923  51.551  1.00  0.00            
ATOM    230  CG1 VAL    15      94.971 124.130  52.644  1.00  0.00            
ATOM    231 HG11 VAL    15      94.864 124.345  53.707  1.00  0.00            
ATOM    232 HG12 VAL    15      95.429 124.946  52.085  1.00  0.00            
ATOM    233 HG13 VAL    15      93.938 124.051  52.305  1.00  0.00            
ATOM    234  CG2 VAL    15      96.888 122.893  53.623  1.00  0.00            
ATOM    235 HG21 VAL    15      97.333 121.898  53.598  1.00  0.00            
ATOM    236 HG22 VAL    15      97.742 123.524  53.381  1.00  0.00            
ATOM    237 HG23 VAL    15      96.483 123.151  54.602  1.00  0.00            
ATOM    238  C   VAL    15      93.817 121.611  51.382  1.00  0.00            
ATOM    239  O   VAL    15      94.224 121.673  50.198  1.00  0.00            
ATOM    240  N   VAL    16      92.592 121.466  51.760  1.00  0.00            
ATOM    241  H   VAL    16      92.295 121.452  52.725  1.00  0.00            
ATOM    242  CA  VAL    16      91.524 121.399  50.851  1.00  0.00            
ATOM    243  HA  VAL    16      91.995 121.635  49.897  1.00  0.00            
ATOM    244  CB  VAL    16      90.999 119.905  50.649  1.00  0.00            
ATOM    245  HB  VAL    16      90.315 119.937  49.801  1.00  0.00            
ATOM    246  CG1 VAL    16      92.122 119.011  50.147  1.00  0.00            
ATOM    247 HG11 VAL    16      92.391 119.441  49.182  1.00  0.00            
ATOM    248 HG12 VAL    16      92.911 118.975  50.899  1.00  0.00            
ATOM    249 HG13 VAL    16      91.698 118.032  49.922  1.00  0.00            
ATOM    250  CG2 VAL    16      90.521 119.234  51.905  1.00  0.00            
ATOM    251 HG21 VAL    16      89.612 119.712  52.273  1.00  0.00            
ATOM    252 HG22 VAL    16      90.185 118.229  51.651  1.00  0.00            
ATOM    253 HG23 VAL    16      91.244 119.342  52.714  1.00  0.00            
ATOM    254  C   VAL    16      90.366 122.355  51.121  1.00  0.00            
ATOM    255  O   VAL    16      90.170 122.832  52.227  1.00  0.00            
ATOM    256  N   ALA    17      89.593 122.766  50.083  1.00  0.00            
ATOM    257  H   ALA    17      89.862 122.295  49.231  1.00  0.00            
ATOM    258  CA  ALA    17      88.574 123.809  50.049  1.00  0.00            
ATOM    259  HA  ALA    17      88.468 124.272  51.030  1.00  0.00            
ATOM    260  CB  ALA    17      88.971 125.035  49.256  1.00  0.00            
ATOM    261  HB1 ALA    17      88.084 125.634  49.049  1.00  0.00            
ATOM    262  HB2 ALA    17      89.587 125.687  49.875  1.00  0.00            
ATOM    263  HB3 ALA    17      89.369 124.746  48.283  1.00  0.00            
ATOM    264  C   ALA    17      87.134 123.260  49.889  1.00  0.00            
ATOM    265  O   ALA    17      86.791 122.662  48.843  1.00  0.00            
ATOM    266  N   ALA    18      86.318 123.411  50.949  1.00  0.00            
ATOM    267  H   ALA    18      86.697 123.835  51.784  1.00  0.00            
ATOM    268  CA  ALA    18      84.918 122.944  51.067  1.00  0.00            
ATOM    269  HA  ALA    18      84.557 122.947  50.038  1.00  0.00            
ATOM    270  CB  ALA    18      84.924 121.544  51.715  1.00  0.00            
ATOM    271  HB1 ALA    18      85.223 120.852  50.928  1.00  0.00            
ATOM    272  HB2 ALA    18      85.637 121.575  52.538  1.00  0.00            
ATOM    273  HB3 ALA    18      83.947 121.213  52.066  1.00  0.00            
ATOM    274  C   ALA    18      84.032 123.936  51.878  1.00  0.00            
ATOM    275  O   ALA    18      84.399 124.706  52.763  1.00  0.00            
ATOM    276  N   ALA    19      82.800 123.972  51.443  1.00  0.00            
ATOM    277  H   ALA    19      82.539 123.235  50.803  1.00  0.00            
ATOM    278  CA  ALA    19      81.761 124.940  51.651  1.00  0.00            
ATOM    279  HA  ALA    19      82.028 125.893  51.196  1.00  0.00            
ATOM    280  CB  ALA    19      80.494 124.572  50.981  1.00  0.00            
ATOM    281  HB1 ALA    19      80.066 123.632  51.330  1.00  0.00            
ATOM    282  HB2 ALA    19      79.747 125.350  51.135  1.00  0.00            
ATOM    283  HB3 ALA    19      80.740 124.575  49.919  1.00  0.00            
ATOM    284  C   ALA    19      81.460 125.197  53.185  1.00  0.00            
ATOM    285  O   ALA    19      81.265 124.287  53.970  1.00  0.00            
ATOM    286  N   GLU    20      81.444 126.503  53.605  1.00  0.00            
ATOM    287  H   GLU    20      81.672 127.146  52.860  1.00  0.00            
ATOM    288  CA  GLU    20      81.043 127.131  54.899  1.00  0.00            
ATOM    289  HA  GLU    20      80.427 126.428  55.459  1.00  0.00            
ATOM    290  CB  GLU    20      82.305 127.444  55.717  1.00  0.00            
ATOM    291  HB1 GLU    20      82.908 126.538  55.644  1.00  0.00            
ATOM    292  HB2 GLU    20      81.963 127.509  56.750  1.00  0.00            
ATOM    293  CG  GLU    20      83.070 128.707  55.302  1.00  0.00            
ATOM    294  HG1 GLU    20      82.366 129.525  55.458  1.00  0.00            
ATOM    295  HG2 GLU    20      83.306 128.579  54.246  1.00  0.00            
ATOM    296  CD  GLU    20      84.364 128.948  56.041  1.00  0.00            
ATOM    297  OE1 GLU    20      84.931 128.017  56.708  1.00  0.00            
ATOM    298  OE2 GLU    20      84.881 130.068  55.939  1.00  0.00            
ATOM    299  C   GLU    20      80.258 128.449  54.706  1.00  0.00            
ATOM    300  O   GLU    20      80.204 128.912  53.566  1.00  0.00            
ATOM    301  N   LYS    21      79.603 128.981  55.759  1.00  0.00            
ATOM    302  H   LYS    21      79.647 128.497  56.645  1.00  0.00            
ATOM    303  CA  LYS    21      79.009 130.314  55.865  1.00  0.00            
ATOM    304  HA  LYS    21      78.798 130.762  54.895  1.00  0.00            
ATOM    305  CB  LYS    21      77.758 130.294  56.760  1.00  0.00            
ATOM    306  HB1 LYS    21      77.439 131.336  56.715  1.00  0.00            
ATOM    307  HB2 LYS    21      77.989 129.946  57.767  1.00  0.00            
ATOM    308  CG  LYS    21      76.562 129.518  56.169  1.00  0.00            
ATOM    309  HG1 LYS    21      76.751 128.445  56.198  1.00  0.00            
ATOM    310  HG2 LYS    21      76.518 129.609  55.084  1.00  0.00            
ATOM    311  CD  LYS    21      75.269 129.764  56.904  1.00  0.00            
ATOM    312  HD1 LYS    21      74.794 130.693  56.590  1.00  0.00            
ATOM    313  HD2 LYS    21      75.492 129.801  57.971  1.00  0.00            
ATOM    314  CE  LYS    21      74.437 128.540  56.564  1.00  0.00            
ATOM    315  HE1 LYS    21      74.687 127.708  57.222  1.00  0.00            
ATOM    316  HE2 LYS    21      74.533 128.320  55.501  1.00  0.00            
ATOM    317  NZ  LYS    21      73.040 128.734  56.801  1.00  0.00            
ATOM    318  HZ1 LYS    21      72.490 127.889  56.846  1.00  0.00            
ATOM    319  HZ2 LYS    21      72.936 129.259  57.657  1.00  0.00            
ATOM    320  HZ3 LYS    21      72.627 129.363  56.127  1.00  0.00            
ATOM    321  C   LYS    21      80.043 131.249  56.455  1.00  0.00            
ATOM    322  O   LYS    21      80.323 131.223  57.639  1.00  0.00            
ATOM    323  N   THR    22      80.785 131.969  55.548  1.00  0.00            
ATOM    324  H   THR    22      80.314 132.050  54.659  1.00  0.00            
ATOM    325  CA  THR    22      82.026 132.787  55.917  1.00  0.00            
ATOM    326  HA  THR    22      82.773 132.133  56.365  1.00  0.00            
ATOM    327  CB  THR    22      82.723 133.350  54.626  1.00  0.00            
ATOM    328  HB  THR    22      83.514 133.963  55.060  1.00  0.00            
ATOM    329  CG2 THR    22      83.360 132.299  53.728  1.00  0.00            
ATOM    330 HG21 THR    22      84.152 131.770  54.257  1.00  0.00            
ATOM    331 HG22 THR    22      82.648 131.567  53.347  1.00  0.00            
ATOM    332 HG23 THR    22      83.829 132.812  52.889  1.00  0.00            
ATOM    333  OG1 THR    22      81.782 134.113  53.920  1.00  0.00            
ATOM    334  HG1 THR    22      81.235 133.546  53.371  1.00  0.00            
ATOM    335  C   THR    22      81.748 133.911  56.875  1.00  0.00            
ATOM    336  O   THR    22      80.577 134.330  56.886  1.00  0.00            
ATOM    337  N   LYS    23      82.754 134.392  57.576  1.00  0.00            
ATOM    338  H   LYS    23      83.607 133.852  57.536  1.00  0.00            
ATOM    339  CA  LYS    23      82.618 135.568  58.499  1.00  0.00            
ATOM    340  HA  LYS    23      81.850 135.400  59.254  1.00  0.00            
ATOM    341  CB  LYS    23      83.886 135.792  59.256  1.00  0.00            
ATOM    342  HB1 LYS    23      83.971 136.832  59.570  1.00  0.00            
ATOM    343  HB2 LYS    23      84.591 135.619  58.443  1.00  0.00            
ATOM    344  CG  LYS    23      84.288 134.843  60.379  1.00  0.00            
ATOM    345  HG1 LYS    23      85.356 134.981  60.547  1.00  0.00            
ATOM    346  HG2 LYS    23      84.112 133.852  59.961  1.00  0.00            
ATOM    347  CD  LYS    23      83.369 134.861  61.635  1.00  0.00            
ATOM    348  HD1 LYS    23      83.337 133.938  62.214  1.00  0.00            
ATOM    349  HD2 LYS    23      82.333 134.916  61.298  1.00  0.00            
ATOM    350  CE  LYS    23      83.654 136.005  62.557  1.00  0.00            
ATOM    351  HE1 LYS    23      83.000 136.810  62.221  1.00  0.00            
ATOM    352  HE2 LYS    23      84.671 136.394  62.528  1.00  0.00            
ATOM    353  NZ  LYS    23      83.238 135.765  63.936  1.00  0.00            
ATOM    354  HZ1 LYS    23      83.033 136.683  64.305  1.00  0.00            
ATOM    355  HZ2 LYS    23      82.469 135.110  63.944  1.00  0.00            
ATOM    356  HZ3 LYS    23      83.920 135.199  64.420  1.00  0.00            
ATOM    357  C   LYS    23      82.117 136.813  57.658  1.00  0.00            
ATOM    358  O   LYS    23      81.533 137.731  58.201  1.00  0.00            
ATOM    359  N   GLN    24      82.345 136.830  56.324  1.00  0.00            
ATOM    360  H   GLN    24      82.876 136.046  55.971  1.00  0.00            
ATOM    361  CA  GLN    24      81.807 137.842  55.389  1.00  0.00            
ATOM    362  HA  GLN    24      81.555 138.700  56.012  1.00  0.00            
ATOM    363  CB  GLN    24      83.012 138.315  54.453  1.00  0.00            
ATOM    364  HB1 GLN    24      83.830 138.437  55.163  1.00  0.00            
ATOM    365  HB2 GLN    24      82.761 139.271  53.992  1.00  0.00            
ATOM    366  CG  GLN    24      83.567 137.276  53.509  1.00  0.00            
ATOM    367  HG1 GLN    24      82.876 137.212  52.669  1.00  0.00            
ATOM    368  HG2 GLN    24      83.903 136.342  53.959  1.00  0.00            
ATOM    369  CD  GLN    24      84.899 137.731  52.875  1.00  0.00            
ATOM    370  OE1 GLN    24      85.996 137.253  53.123  1.00  0.00            
ATOM    371  NE2 GLN    24      84.893 138.756  52.039  1.00  0.00            
ATOM    372 HE21 GLN    24      84.074 139.334  51.920  1.00  0.00            
ATOM    373 HE22 GLN    24      85.813 139.094  51.796  1.00  0.00            
ATOM    374  C   GLN    24      80.541 137.436  54.642  1.00  0.00            
ATOM    375  O   GLN    24      80.121 138.090  53.639  1.00  0.00            
ATOM    376  N   GLY    25      79.716 136.536  55.286  1.00  0.00            
ATOM    377  H   GLY    25      80.062 135.922  56.010  1.00  0.00            
ATOM    378  CA  GLY    25      78.259 136.309  54.908  1.00  0.00            
ATOM    379  HA1 GLY    25      78.066 137.299  54.495  1.00  0.00            
ATOM    380  HA2 GLY    25      77.665 136.046  55.783  1.00  0.00            
ATOM    381  C   GLY    25      77.975 135.365  53.738  1.00  0.00            
ATOM    382  O   GLY    25      76.818 135.151  53.521  1.00  0.00            
ATOM    383  N   VAL    26      78.950 134.888  53.010  1.00  0.00            
ATOM    384  H   VAL    26      79.893 135.007  53.352  1.00  0.00            
ATOM    385  CA  VAL    26      78.694 134.055  51.805  1.00  0.00            
ATOM    386  HA  VAL    26      77.636 134.014  51.545  1.00  0.00            
ATOM    387  CB  VAL    26      79.391 134.550  50.533  1.00  0.00            
ATOM    388  HB  VAL    26      79.268 133.839  49.716  1.00  0.00            
ATOM    389  CG1 VAL    26      78.718 135.879  50.216  1.00  0.00            
ATOM    390 HG11 VAL    26      77.645 135.816  50.036  1.00  0.00            
ATOM    391 HG12 VAL    26      78.954 136.564  51.030  1.00  0.00            
ATOM    392 HG13 VAL    26      79.121 136.474  49.397  1.00  0.00            
ATOM    393  CG2 VAL    26      80.965 134.877  50.706  1.00  0.00            
ATOM    394 HG21 VAL    26      81.489 134.016  51.119  1.00  0.00            
ATOM    395 HG22 VAL    26      81.313 135.027  49.684  1.00  0.00            
ATOM    396 HG23 VAL    26      81.218 135.777  51.266  1.00  0.00            
ATOM    397  C   VAL    26      78.991 132.596  52.121  1.00  0.00            
ATOM    398  O   VAL    26      79.789 132.249  52.924  1.00  0.00            
ATOM    399  N   ALA    27      78.154 131.725  51.511  1.00  0.00            
ATOM    400  H   ALA    27      77.460 132.089  50.873  1.00  0.00            
ATOM    401  CA  ALA    27      78.335 130.335  51.505  1.00  0.00            
ATOM    402  HA  ALA    27      78.675 129.998  52.485  1.00  0.00            
ATOM    403  CB  ALA    27      76.987 129.639  51.145  1.00  0.00            
ATOM    404  HB1 ALA    27      77.182 128.567  51.123  1.00  0.00            
ATOM    405  HB2 ALA    27      76.238 129.868  51.903  1.00  0.00            
ATOM    406  HB3 ALA    27      76.687 129.922  50.136  1.00  0.00            
ATOM    407  C   ALA    27      79.399 130.071  50.361  1.00  0.00            
ATOM    408  O   ALA    27      79.134 130.164  49.187  1.00  0.00            
ATOM    409  N   GLU    28      80.611 129.622  50.749  1.00  0.00            
ATOM    410  H   GLU    28      80.614 129.296  51.705  1.00  0.00            
ATOM    411  CA  GLU    28      81.797 129.427  49.900  1.00  0.00            
ATOM    412  HA  GLU    28      81.482 129.092  48.912  1.00  0.00            
ATOM    413  CB  GLU    28      82.518 130.809  49.710  1.00  0.00            
ATOM    414  HB1 GLU    28      83.545 130.573  49.432  1.00  0.00            
ATOM    415  HB2 GLU    28      82.569 131.361  50.648  1.00  0.00            
ATOM    416  CG  GLU    28      82.005 131.581  48.530  1.00  0.00            
ATOM    417  HG1 GLU    28      80.952 131.803  48.703  1.00  0.00            
ATOM    418  HG2 GLU    28      81.958 130.952  47.641  1.00  0.00            
ATOM    419  CD  GLU    28      82.856 132.811  48.211  1.00  0.00            
ATOM    420  OE1 GLU    28      83.913 132.991  48.811  1.00  0.00            
ATOM    421  OE2 GLU    28      82.351 133.560  47.342  1.00  0.00            
ATOM    422  C   GLU    28      82.788 128.339  50.461  1.00  0.00            
ATOM    423  O   GLU    28      82.742 128.008  51.629  1.00  0.00            
ATOM    424  N   ALA    29      83.580 127.744  49.562  1.00  0.00            
ATOM    425  H   ALA    29      83.457 128.016  48.597  1.00  0.00            
ATOM    426  CA  ALA    29      84.587 126.821  49.809  1.00  0.00            
ATOM    427  HA  ALA    29      84.111 126.107  50.480  1.00  0.00            
ATOM    428  CB  ALA    29      85.093 126.151  48.545  1.00  0.00            
ATOM    429  HB1 ALA    29      84.340 125.688  47.907  1.00  0.00            
ATOM    430  HB2 ALA    29      85.588 126.933  47.968  1.00  0.00            
ATOM    431  HB3 ALA    29      85.865 125.396  48.696  1.00  0.00            
ATOM    432  C   ALA    29      85.641 127.390  50.623  1.00  0.00            
ATOM    433  O   ALA    29      86.369 128.241  50.168  1.00  0.00            
ATOM    434  N   ALA    30      85.777 127.020  51.919  1.00  0.00            
ATOM    435  H   ALA    30      85.207 126.361  52.430  1.00  0.00            
ATOM    436  CA  ALA    30      86.969 127.448  52.662  1.00  0.00            
ATOM    437  HA  ALA    30      87.430 128.235  52.064  1.00  0.00            
ATOM    438  CB  ALA    30      86.533 127.944  54.042  1.00  0.00            
ATOM    439  HB1 ALA    30      85.943 128.815  53.758  1.00  0.00            
ATOM    440  HB2 ALA    30      86.057 127.130  54.589  1.00  0.00            
ATOM    441  HB3 ALA    30      87.386 128.332  54.598  1.00  0.00            
ATOM    442  C   ALA    30      87.916 126.351  52.802  1.00  0.00            
ATOM    443  O   ALA    30      87.622 125.141  52.913  1.00  0.00            
ATOM    444  N   GLY    31      89.183 126.773  52.764  1.00  0.00            
ATOM    445  H   GLY    31      89.285 127.774  52.674  1.00  0.00            
ATOM    446  CA  GLY    31      90.449 126.038  52.768  1.00  0.00            
ATOM    447  HA1 GLY    31      91.284 126.584  52.331  1.00  0.00            
ATOM    448  HA2 GLY    31      90.216 125.077  52.309  1.00  0.00            
ATOM    449  C   GLY    31      90.946 125.761  54.162  1.00  0.00            
ATOM    450  O   GLY    31      91.106 126.590  55.070  1.00  0.00            
ATOM    451  N   LYS    32      91.187 124.482  54.307  1.00  0.00            
ATOM    452  H   LYS    32      91.047 123.895  53.497  1.00  0.00            
ATOM    453  CA  LYS    32      91.403 123.875  55.606  1.00  0.00            
ATOM    454  HA  LYS    32      91.941 124.501  56.317  1.00  0.00            
ATOM    455  CB  LYS    32      90.048 123.607  56.341  1.00  0.00            
ATOM    456  HB1 LYS    32      89.691 122.715  55.826  1.00  0.00            
ATOM    457  HB2 LYS    32      89.272 124.372  56.302  1.00  0.00            
ATOM    458  CG  LYS    32      90.056 123.299  57.846  1.00  0.00            
ATOM    459  HG1 LYS    32      90.340 124.216  58.362  1.00  0.00            
ATOM    460  HG2 LYS    32      90.675 122.418  58.015  1.00  0.00            
ATOM    461  CD  LYS    32      88.753 122.977  58.494  1.00  0.00            
ATOM    462  HD1 LYS    32      87.997 123.712  58.216  1.00  0.00            
ATOM    463  HD2 LYS    32      88.946 122.962  59.566  1.00  0.00            
ATOM    464  CE  LYS    32      88.261 121.560  58.052  1.00  0.00            
ATOM    465  HE1 LYS    32      89.104 120.870  58.051  1.00  0.00            
ATOM    466  HE2 LYS    32      87.918 121.624  57.019  1.00  0.00            
ATOM    467  NZ  LYS    32      87.145 121.009  58.834  1.00  0.00            
ATOM    468  HZ1 LYS    32      87.289 121.199  59.815  1.00  0.00            
ATOM    469  HZ2 LYS    32      86.347 121.598  58.645  1.00  0.00            
ATOM    470  HZ3 LYS    32      87.010 120.021  58.671  1.00  0.00            
ATOM    471  C   LYS    32      92.103 122.512  55.457  1.00  0.00            
ATOM    472  O   LYS    32      91.823 121.632  54.640  1.00  0.00            
ATOM    473  N   THR    33      92.972 122.265  56.442  1.00  0.00            
ATOM    474  H   THR    33      93.061 123.028  57.097  1.00  0.00            
ATOM    475  CA  THR    33      93.725 121.052  56.670  1.00  0.00            
ATOM    476  HA  THR    33      94.273 120.774  55.769  1.00  0.00            
ATOM    477  CB  THR    33      94.748 121.345  57.835  1.00  0.00            
ATOM    478  HB  THR    33      95.022 120.362  58.218  1.00  0.00            
ATOM    479  CG2 THR    33      96.080 122.076  57.435  1.00  0.00            
ATOM    480 HG21 THR    33      95.858 123.063  57.029  1.00  0.00            
ATOM    481 HG22 THR    33      96.800 122.125  58.253  1.00  0.00            
ATOM    482 HG23 THR    33      96.593 121.394  56.757  1.00  0.00            
ATOM    483  OG1 THR    33      94.188 122.080  58.929  1.00  0.00            
ATOM    484  HG1 THR    33      93.544 121.474  59.302  1.00  0.00            
ATOM    485  C   THR    33      92.805 119.915  56.965  1.00  0.00            
ATOM    486  O   THR    33      91.967 119.908  57.848  1.00  0.00            
ATOM    487  N   LYS    34      93.147 118.757  56.474  1.00  0.00            
ATOM    488  H   LYS    34      93.911 118.754  55.813  1.00  0.00            
ATOM    489  CA  LYS    34      92.441 117.479  56.576  1.00  0.00            
ATOM    490  HA  LYS    34      91.847 117.481  57.491  1.00  0.00            
ATOM    491  CB  LYS    34      91.496 117.355  55.365  1.00  0.00            
ATOM    492  HB1 LYS    34      92.026 117.149  54.435  1.00  0.00            
ATOM    493  HB2 LYS    34      90.953 118.283  55.188  1.00  0.00            
ATOM    494  CG  LYS    34      90.347 116.359  55.636  1.00  0.00            
ATOM    495  HG1 LYS    34      89.814 116.813  56.472  1.00  0.00            
ATOM    496  HG2 LYS    34      90.722 115.383  55.945  1.00  0.00            
ATOM    497  CD  LYS    34      89.456 116.112  54.433  1.00  0.00            
ATOM    498  HD1 LYS    34      90.144 115.717  53.687  1.00  0.00            
ATOM    499  HD2 LYS    34      89.064 117.049  54.037  1.00  0.00            
ATOM    500  CE  LYS    34      88.423 115.088  54.710  1.00  0.00            
ATOM    501  HE1 LYS    34      87.796 115.348  55.562  1.00  0.00            
ATOM    502  HE2 LYS    34      88.915 114.157  54.992  1.00  0.00            
ATOM    503  NZ  LYS    34      87.493 114.840  53.536  1.00  0.00            
ATOM    504  HZ1 LYS    34      87.989 114.367  52.794  1.00  0.00            
ATOM    505  HZ2 LYS    34      86.783 114.194  53.850  1.00  0.00            
ATOM    506  HZ3 LYS    34      86.996 115.659  53.218  1.00  0.00            
ATOM    507  C   LYS    34      93.414 116.287  56.625  1.00  0.00            
ATOM    508  O   LYS    34      94.527 116.399  56.076  1.00  0.00            
ATOM    509  N   GLU    35      93.090 115.151  57.228  1.00  0.00            
ATOM    510  H   GLU    35      92.213 115.015  57.711  1.00  0.00            
ATOM    511  CA  GLU    35      93.948 113.941  57.287  1.00  0.00            
ATOM    512  HA  GLU    35      94.978 114.298  57.252  1.00  0.00            
ATOM    513  CB  GLU    35      93.786 113.097  58.628  1.00  0.00            
ATOM    514  HB1 GLU    35      94.364 112.181  58.754  1.00  0.00            
ATOM    515  HB2 GLU    35      92.801 112.633  58.680  1.00  0.00            
ATOM    516  CG  GLU    35      94.080 113.791  59.897  1.00  0.00            
ATOM    517  HG1 GLU    35      94.813 114.597  59.935  1.00  0.00            
ATOM    518  HG2 GLU    35      94.517 112.959  60.450  1.00  0.00            
ATOM    519  CD  GLU    35      92.784 114.277  60.552  1.00  0.00            
ATOM    520  OE1 GLU    35      91.751 113.527  60.701  1.00  0.00            
ATOM    521  OE2 GLU    35      92.702 115.447  61.057  1.00  0.00            
ATOM    522  C   GLU    35      93.681 113.012  56.078  1.00  0.00            
ATOM    523  O   GLU    35      92.537 112.890  55.641  1.00  0.00            
ATOM    524  N   GLY    36      94.714 112.308  55.802  1.00  0.00            
ATOM    525  H   GLY    36      95.630 112.522  56.171  1.00  0.00            
ATOM    526  CA  GLY    36      94.712 111.165  54.904  1.00  0.00            
ATOM    527  HA1 GLY    36      94.255 110.316  55.411  1.00  0.00            
ATOM    528  HA2 GLY    36      95.750 110.918  54.680  1.00  0.00            
ATOM    529  C   GLY    36      94.089 111.536  53.564  1.00  0.00            
ATOM    530  O   GLY    36      93.172 110.849  53.103  1.00  0.00            
ATOM    531  N   VAL    37      94.402 112.650  52.987  1.00  0.00            
ATOM    532  H   VAL    37      95.202 113.102  53.406  1.00  0.00            
ATOM    533  CA  VAL    37      93.798 113.161  51.751  1.00  0.00            
ATOM    534  HA  VAL    37      93.135 112.368  51.407  1.00  0.00            
ATOM    535  CB  VAL    37      92.921 114.392  52.099  1.00  0.00            
ATOM    536  HB  VAL    37      92.430 114.234  53.059  1.00  0.00            
ATOM    537  CG1 VAL    37      93.569 115.754  52.083  1.00  0.00            
ATOM    538 HG11 VAL    37      94.341 115.834  52.848  1.00  0.00            
ATOM    539 HG12 VAL    37      93.966 116.002  51.099  1.00  0.00            
ATOM    540 HG13 VAL    37      92.761 116.462  52.262  1.00  0.00            
ATOM    541  CG2 VAL    37      91.732 114.510  51.105  1.00  0.00            
ATOM    542 HG21 VAL    37      92.082 114.796  50.113  1.00  0.00            
ATOM    543 HG22 VAL    37      91.229 113.544  51.116  1.00  0.00            
ATOM    544 HG23 VAL    37      91.028 115.209  51.556  1.00  0.00            
ATOM    545  C   VAL    37      94.823 113.416  50.636  1.00  0.00            
ATOM    546  O   VAL    37      95.899 113.957  50.949  1.00  0.00            
ATOM    547  N   LEU    38      94.426 113.069  49.398  1.00  0.00            
ATOM    548  H   LEU    38      93.535 112.604  49.303  1.00  0.00            
ATOM    549  CA  LEU    38      95.059 113.531  48.141  1.00  0.00            
ATOM    550  HA  LEU    38      96.089 113.175  48.112  1.00  0.00            
ATOM    551  CB  LEU    38      94.434 112.882  46.852  1.00  0.00            
ATOM    552  HB1 LEU    38      95.030 113.304  46.043  1.00  0.00            
ATOM    553  HB2 LEU    38      93.392 113.176  46.727  1.00  0.00            
ATOM    554  CG  LEU    38      94.552 111.301  46.801  1.00  0.00            
ATOM    555  HG  LEU    38      93.676 110.851  47.269  1.00  0.00            
ATOM    556  CD1 LEU    38      94.714 110.826  45.327  1.00  0.00            
ATOM    557 HD11 LEU    38      94.049 111.438  44.717  1.00  0.00            
ATOM    558 HD12 LEU    38      95.734 110.846  44.944  1.00  0.00            
ATOM    559 HD13 LEU    38      94.426 109.791  45.143  1.00  0.00            
ATOM    560  CD2 LEU    38      95.687 110.663  47.493  1.00  0.00            
ATOM    561 HD21 LEU    38      95.624 110.941  48.545  1.00  0.00            
ATOM    562 HD22 LEU    38      95.531 109.585  47.534  1.00  0.00            
ATOM    563 HD23 LEU    38      96.621 110.874  46.972  1.00  0.00            
ATOM    564  C   LEU    38      95.152 115.056  48.087  1.00  0.00            
ATOM    565  O   LEU    38      94.180 115.764  48.371  1.00  0.00            
ATOM    566  N   TYR    39      96.410 115.419  47.967  1.00  0.00            
ATOM    567  H   TYR    39      97.138 114.727  47.864  1.00  0.00            
ATOM    568  CA  TYR    39      96.892 116.808  48.073  1.00  0.00            
ATOM    569  HA  TYR    39      96.477 117.474  47.315  1.00  0.00            
ATOM    570  CB  TYR    39      96.581 117.349  49.488  1.00  0.00            
ATOM    571  HB1 TYR    39      96.674 116.524  50.195  1.00  0.00            
ATOM    572  HB2 TYR    39      95.514 117.571  49.512  1.00  0.00            
ATOM    573  CG  TYR    39      97.336 118.517  50.015  1.00  0.00            
ATOM    574  CD1 TYR    39      98.440 118.316  50.855  1.00  0.00            
ATOM    575  HD1 TYR    39      98.785 117.327  51.119  1.00  0.00            
ATOM    576  CE1 TYR    39      99.194 119.415  51.390  1.00  0.00            
ATOM    577  HE1 TYR    39     100.000 119.255  52.091  1.00  0.00            
ATOM    578  CZ  TYR    39      98.840 120.702  50.953  1.00  0.00            
ATOM    579  OH  TYR    39      99.442 121.800  51.479  1.00  0.00            
ATOM    580  HH  TYR    39      98.996 122.636  51.324  1.00  0.00            
ATOM    581  CE2 TYR    39      97.690 120.915  50.153  1.00  0.00            
ATOM    582  HE2 TYR    39      97.346 121.923  49.970  1.00  0.00            
ATOM    583  CD2 TYR    39      96.949 119.838  49.627  1.00  0.00            
ATOM    584  HD2 TYR    39      96.195 120.005  48.872  1.00  0.00            
ATOM    585  C   TYR    39      98.416 116.945  47.876  1.00  0.00            
ATOM    586  O   TYR    39      99.144 115.956  48.118  1.00  0.00            
ATOM    587  N   VAL    40      98.896 118.153  47.580  1.00  0.00            
ATOM    588  H   VAL    40      98.209 118.874  47.410  1.00  0.00            
ATOM    589  CA  VAL    40     100.321 118.472  47.664  1.00  0.00            
ATOM    590  HA  VAL    40     100.772 118.102  48.585  1.00  0.00            
ATOM    591  CB  VAL    40     101.169 117.851  46.514  1.00  0.00            
ATOM    592  HB  VAL    40     101.163 116.773  46.680  1.00  0.00            
ATOM    593  CG1 VAL    40     100.722 118.007  45.080  1.00  0.00            
ATOM    594 HG11 VAL    40      99.905 117.305  44.912  1.00  0.00            
ATOM    595 HG12 VAL    40     100.359 119.020  44.910  1.00  0.00            
ATOM    596 HG13 VAL    40     101.442 117.685  44.326  1.00  0.00            
ATOM    597  CG2 VAL    40     102.637 118.171  46.681  1.00  0.00            
ATOM    598 HG21 VAL    40     102.950 118.215  47.724  1.00  0.00            
ATOM    599 HG22 VAL    40     103.318 117.391  46.340  1.00  0.00            
ATOM    600 HG23 VAL    40     102.799 119.115  46.161  1.00  0.00            
ATOM    601  C   VAL    40     100.405 119.979  47.837  1.00  0.00            
ATOM    602  O   VAL    40      99.724 120.737  47.175  1.00  0.00            
ATOM    603  N   GLY    41     101.283 120.451  48.709  1.00  0.00            
ATOM    604  H   GLY    41     101.708 119.825  49.379  1.00  0.00            
ATOM    605  CA  GLY    41     101.518 121.926  48.792  1.00  0.00            
ATOM    606  HA1 GLY    41     101.644 122.111  49.859  1.00  0.00            
ATOM    607  HA2 GLY    41     100.624 122.408  48.397  1.00  0.00            
ATOM    608  C   GLY    41     102.726 122.396  48.083  1.00  0.00            
ATOM    609  O   GLY    41     103.394 121.674  47.298  1.00  0.00            
ATOM    610  N   SER    42     103.000 123.702  48.250  1.00  0.00            
ATOM    611  H   SER    42     102.569 124.089  49.078  1.00  0.00            
ATOM    612  CA  SER    42     104.196 124.386  47.757  1.00  0.00            
ATOM    613  HA  SER    42     104.621 123.975  46.842  1.00  0.00            
ATOM    614  CB  SER    42     103.982 125.876  47.670  1.00  0.00            
ATOM    615  HB1 SER    42     103.880 126.333  48.654  1.00  0.00            
ATOM    616  HB2 SER    42     103.094 126.016  47.054  1.00  0.00            
ATOM    617  OG  SER    42     105.050 126.551  47.048  1.00  0.00            
ATOM    618  HG  SER    42     105.214 127.390  47.484  1.00  0.00            
ATOM    619  C   SER    42     105.322 124.195  48.703  1.00  0.00            
ATOM    620  O   SER    42     105.071 124.167  49.919  1.00  0.00            
ATOM    621  N   LYS    43     106.596 124.053  48.214  1.00  0.00            
ATOM    622  H   LYS    43     106.682 124.011  47.209  1.00  0.00            
ATOM    623  CA  LYS    43     107.845 124.132  48.987  1.00  0.00            
ATOM    624  HA  LYS    43     108.568 123.595  48.373  1.00  0.00            
ATOM    625  CB  LYS    43     108.308 125.559  49.180  1.00  0.00            
ATOM    626  HB1 LYS    43     109.074 125.501  49.954  1.00  0.00            
ATOM    627  HB2 LYS    43     107.438 126.056  49.611  1.00  0.00            
ATOM    628  CG  LYS    43     108.750 126.232  47.949  1.00  0.00            
ATOM    629  HG1 LYS    43     108.020 125.985  47.178  1.00  0.00            
ATOM    630  HG2 LYS    43     109.615 125.745  47.500  1.00  0.00            
ATOM    631  CD  LYS    43     108.967 127.738  48.059  1.00  0.00            
ATOM    632  HD1 LYS    43     109.623 127.980  48.895  1.00  0.00            
ATOM    633  HD2 LYS    43     107.980 128.113  48.333  1.00  0.00            
ATOM    634  CE  LYS    43     109.604 128.332  46.817  1.00  0.00            
ATOM    635  HE1 LYS    43     110.624 127.974  46.677  1.00  0.00            
ATOM    636  HE2 LYS    43     109.518 129.412  46.940  1.00  0.00            
ATOM    637  NZ  LYS    43     108.886 127.897  45.651  1.00  0.00            
ATOM    638  HZ1 LYS    43     109.229 128.371  44.827  1.00  0.00            
ATOM    639  HZ2 LYS    43     108.971 126.903  45.495  1.00  0.00            
ATOM    640  HZ3 LYS    43     107.932 128.229  45.647  1.00  0.00            
ATOM    641  C   LYS    43     107.740 123.386  50.316  1.00  0.00            
ATOM    642  O   LYS    43     107.969 123.957  51.381  1.00  0.00            
ATOM    643  N   THR    44     107.559 122.041  50.278  1.00  0.00            
ATOM    644  H   THR    44     107.654 121.662  49.347  1.00  0.00            
ATOM    645  CA  THR    44     107.487 121.126  51.384  1.00  0.00            
ATOM    646  HA  THR    44     106.907 121.580  52.187  1.00  0.00            
ATOM    647  CB  THR    44     106.782 119.789  51.191  1.00  0.00            
ATOM    648  HB  THR    44     107.188 119.108  51.940  1.00  0.00            
ATOM    649  CG2 THR    44     105.298 119.957  51.337  1.00  0.00            
ATOM    650 HG21 THR    44     104.791 119.084  50.926  1.00  0.00            
ATOM    651 HG22 THR    44     104.987 120.227  52.346  1.00  0.00            
ATOM    652 HG23 THR    44     105.039 120.777  50.667  1.00  0.00            
ATOM    653  OG1 THR    44     107.149 119.113  49.986  1.00  0.00            
ATOM    654  HG1 THR    44     106.550 119.219  49.244  1.00  0.00            
ATOM    655  C   THR    44     108.987 120.933  51.867  1.00  0.00            
ATOM    656  O   THR    44     109.927 121.184  51.135  1.00  0.00            
ATOM    657  N   LYS    45     109.098 120.506  53.131  1.00  0.00            
ATOM    658  H   LYS    45     108.282 120.181  53.629  1.00  0.00            
ATOM    659  CA  LYS    45     110.344 120.214  53.868  1.00  0.00            
ATOM    660  HA  LYS    45     111.065 120.984  53.593  1.00  0.00            
ATOM    661  CB  LYS    45     110.084 120.329  55.361  1.00  0.00            
ATOM    662  HB1 LYS    45     110.804 119.708  55.893  1.00  0.00            
ATOM    663  HB2 LYS    45     109.130 119.848  55.576  1.00  0.00            
ATOM    664  CG  LYS    45     109.873 121.809  55.956  1.00  0.00            
ATOM    665  HG1 LYS    45     109.901 121.665  57.036  1.00  0.00            
ATOM    666  HG2 LYS    45     108.937 122.181  55.539  1.00  0.00            
ATOM    667  CD  LYS    45     110.919 122.788  55.464  1.00  0.00            
ATOM    668  HD1 LYS    45     110.905 122.819  54.374  1.00  0.00            
ATOM    669  HD2 LYS    45     111.913 122.468  55.775  1.00  0.00            
ATOM    670  CE  LYS    45     110.760 124.173  55.964  1.00  0.00            
ATOM    671  HE1 LYS    45     110.766 124.160  57.054  1.00  0.00            
ATOM    672  HE2 LYS    45     109.836 124.545  55.520  1.00  0.00            
ATOM    673  NZ  LYS    45     111.773 125.120  55.483  1.00  0.00            
ATOM    674  HZ1 LYS    45     112.093 125.753  56.202  1.00  0.00            
ATOM    675  HZ2 LYS    45     112.528 124.583  55.082  1.00  0.00            
ATOM    676  HZ3 LYS    45     111.384 125.704  54.757  1.00  0.00            
ATOM    677  C   LYS    45     111.049 118.923  53.442  1.00  0.00            
ATOM    678  O   LYS    45     110.402 117.903  53.381  1.00  0.00            
ATOM    679  N   GLU    46     112.285 119.017  53.033  1.00  0.00            
ATOM    680  H   GLU    46     112.731 119.912  52.891  1.00  0.00            
ATOM    681  CA  GLU    46     112.941 117.938  52.425  1.00  0.00            
ATOM    682  HA  GLU    46     112.343 117.722  51.540  1.00  0.00            
ATOM    683  CB  GLU    46     114.319 118.355  51.921  1.00  0.00            
ATOM    684  HB1 GLU    46     114.283 119.086  51.114  1.00  0.00            
ATOM    685  HB2 GLU    46     114.631 117.538  51.269  1.00  0.00            
ATOM    686  CG  GLU    46     115.556 118.649  52.798  1.00  0.00            
ATOM    687  HG1 GLU    46     115.763 117.905  53.567  1.00  0.00            
ATOM    688  HG2 GLU    46     115.263 119.418  53.512  1.00  0.00            
ATOM    689  CD  GLU    46     116.891 118.947  52.162  1.00  0.00            
ATOM    690  OE1 GLU    46     117.041 119.276  50.987  1.00  0.00            
ATOM    691  OE2 GLU    46     117.865 118.868  52.937  1.00  0.00            
ATOM    692  C   GLU    46     113.118 116.745  53.353  1.00  0.00            
ATOM    693  O   GLU    46     113.213 116.987  54.533  1.00  0.00            
ATOM    694  N   GLY    47     113.191 115.577  52.808  1.00  0.00            
ATOM    695  H   GLY    47     113.247 115.551  51.800  1.00  0.00            
ATOM    696  CA  GLY    47     113.155 114.283  53.499  1.00  0.00            
ATOM    697  HA1 GLY    47     113.972 113.973  54.150  1.00  0.00            
ATOM    698  HA2 GLY    47     113.150 113.614  52.638  1.00  0.00            
ATOM    699  C   GLY    47     111.853 114.049  54.267  1.00  0.00            
ATOM    700  O   GLY    47     111.200 113.066  53.862  1.00  0.00            
ATOM    701  N   VAL    48     111.469 114.924  55.268  1.00  0.00            
ATOM    702  H   VAL    48     112.089 115.719  55.313  1.00  0.00            
ATOM    703  CA  VAL    48     110.257 114.969  56.102  1.00  0.00            
ATOM    704  HA  VAL    48     110.235 114.119  56.784  1.00  0.00            
ATOM    705  CB  VAL    48     110.205 116.287  56.798  1.00  0.00            
ATOM    706  HB  VAL    48     110.102 117.169  56.165  1.00  0.00            
ATOM    707  CG1 VAL    48     109.189 116.414  57.910  1.00  0.00            
ATOM    708 HG11 VAL    48     109.282 115.535  58.547  1.00  0.00            
ATOM    709 HG12 VAL    48     109.395 117.345  58.439  1.00  0.00            
ATOM    710 HG13 VAL    48     108.184 116.542  57.507  1.00  0.00            
ATOM    711  CG2 VAL    48     111.506 116.585  57.621  1.00  0.00            
ATOM    712 HG21 VAL    48     111.378 117.422  58.307  1.00  0.00            
ATOM    713 HG22 VAL    48     111.644 115.663  58.186  1.00  0.00            
ATOM    714 HG23 VAL    48     112.371 116.653  56.961  1.00  0.00            
ATOM    715  C   VAL    48     108.963 114.753  55.301  1.00  0.00            
ATOM    716  O   VAL    48     107.985 114.326  55.825  1.00  0.00            
ATOM    717  N   VAL    49     108.939 115.180  54.004  1.00  0.00            
ATOM    718  H   VAL    49     109.808 115.455  53.569  1.00  0.00            
ATOM    719  CA  VAL    49     107.759 114.988  53.120  1.00  0.00            
ATOM    720  HA  VAL    49     106.996 114.383  53.609  1.00  0.00            
ATOM    721  CB  VAL    49     106.968 116.274  52.849  1.00  0.00            
ATOM    722  HB  VAL    49     107.425 116.923  52.102  1.00  0.00            
ATOM    723  CG1 VAL    49     105.588 115.932  52.312  1.00  0.00            
ATOM    724 HG11 VAL    49     105.496 115.139  51.570  1.00  0.00            
ATOM    725 HG12 VAL    49     104.875 115.653  53.089  1.00  0.00            
ATOM    726 HG13 VAL    49     105.084 116.809  51.907  1.00  0.00            
ATOM    727  CG2 VAL    49     106.842 117.129  54.092  1.00  0.00            
ATOM    728 HG21 VAL    49     106.468 116.578  54.955  1.00  0.00            
ATOM    729 HG22 VAL    49     107.797 117.623  54.271  1.00  0.00            
ATOM    730 HG23 VAL    49     106.055 117.843  53.849  1.00  0.00            
ATOM    731  C   VAL    49     108.323 114.429  51.842  1.00  0.00            
ATOM    732  O   VAL    49     109.395 114.840  51.340  1.00  0.00            
ATOM    733  N   HIE    50     107.546 113.442  51.312  1.00  0.00            
ATOM    734  H   HIE    50     106.837 112.920  51.807  1.00  0.00            
ATOM    735  CA  HIE    50     107.595 113.071  49.939  1.00  0.00            
ATOM    736  HA  HIE    50     108.598 113.151  49.521  1.00  0.00            
ATOM    737  CB  HIE    50     107.323 111.505  49.858  1.00  0.00            
ATOM    738  HB1 HIE    50     106.308 111.321  50.210  1.00  0.00            
ATOM    739  HB2 HIE    50     107.950 110.909  50.521  1.00  0.00            
ATOM    740  CG  HIE    50     107.570 110.853  48.509  1.00  0.00            
ATOM    741  ND1 HIE    50     108.741 111.093  47.689  1.00  0.00            
ATOM    742  CE1 HIE    50     108.525 110.246  46.727  1.00  0.00            
ATOM    743  HE1 HIE    50     109.243 110.047  45.945  1.00  0.00            
ATOM    744  NE2 HIE    50     107.326 109.691  46.680  1.00  0.00            
ATOM    745  HE2 HIE    50     107.057 108.986  46.009  1.00  0.00            
ATOM    746  CD2 HIE    50     106.706 110.046  47.852  1.00  0.00            
ATOM    747  HD2 HIE    50     105.724 109.720  48.163  1.00  0.00            
ATOM    748  C   HIE    50     106.676 113.927  48.972  1.00  0.00            
ATOM    749  O   HIE    50     105.549 113.543  48.653  1.00  0.00            
ATOM    750  N   GLY    51     107.069 115.110  48.613  1.00  0.00            
ATOM    751  H   GLY    51     107.993 115.376  48.923  1.00  0.00            
ATOM    752  CA  GLY    51     106.393 116.093  47.766  1.00  0.00            
ATOM    753  HA1 GLY    51     106.932 117.022  47.954  1.00  0.00            
ATOM    754  HA2 GLY    51     105.368 116.209  48.120  1.00  0.00            
ATOM    755  C   GLY    51     106.217 115.938  46.279  1.00  0.00            
ATOM    756  O   GLY    51     106.590 116.790  45.479  1.00  0.00            
ATOM    757  N   VAL    52     105.843 114.700  45.884  1.00  0.00            
ATOM    758  H   VAL    52     105.719 114.011  46.613  1.00  0.00            
ATOM    759  CA  VAL    52     105.478 114.240  44.579  1.00  0.00            
ATOM    760  HA  VAL    52     106.012 114.932  43.928  1.00  0.00            
ATOM    761  CB  VAL    52     105.992 112.874  44.204  1.00  0.00            
ATOM    762  HB  VAL    52     105.803 112.708  43.143  1.00  0.00            
ATOM    763  CG1 VAL    52     107.553 112.737  44.418  1.00  0.00            
ATOM    764 HG11 VAL    52     108.058 113.535  43.873  1.00  0.00            
ATOM    765 HG12 VAL    52     107.835 112.904  45.457  1.00  0.00            
ATOM    766 HG13 VAL    52     108.040 111.790  44.186  1.00  0.00            
ATOM    767  CG2 VAL    52     105.440 111.707  44.902  1.00  0.00            
ATOM    768 HG21 VAL    52     105.820 111.820  45.917  1.00  0.00            
ATOM    769 HG22 VAL    52     104.354 111.687  44.815  1.00  0.00            
ATOM    770 HG23 VAL    52     105.779 110.759  44.483  1.00  0.00            
ATOM    771  C   VAL    52     103.998 114.464  44.301  1.00  0.00            
ATOM    772  O   VAL    52     103.127 114.206  45.182  1.00  0.00            
ATOM    773  N   ALA    53     103.631 115.046  43.115  1.00  0.00            
ATOM    774  H   ALA    53     104.379 115.151  42.445  1.00  0.00            
ATOM    775  CA  ALA    53     102.217 115.399  42.792  1.00  0.00            
ATOM    776  HA  ALA    53     101.955 116.116  43.571  1.00  0.00            
ATOM    777  CB  ALA    53     102.192 116.229  41.527  1.00  0.00            
ATOM    778  HB1 ALA    53     102.492 115.551  40.728  1.00  0.00            
ATOM    779  HB2 ALA    53     101.214 116.679  41.356  1.00  0.00            
ATOM    780  HB3 ALA    53     102.883 117.069  41.596  1.00  0.00            
ATOM    781  C   ALA    53     101.353 114.201  42.815  1.00  0.00            
ATOM    782  O   ALA    53     100.269 114.231  43.421  1.00  0.00            
ATOM    783  N   THR    54     101.732 113.093  42.148  1.00  0.00            
ATOM    784  H   THR    54     102.642 113.064  41.712  1.00  0.00            
ATOM    785  CA  THR    54     101.044 111.812  42.198  1.00  0.00            
ATOM    786  HA  THR    54     100.484 111.852  43.132  1.00  0.00            
ATOM    787  CB  THR    54     100.190 111.480  40.936  1.00  0.00            
ATOM    788  HB  THR    54     100.703 111.657  39.991  1.00  0.00            
ATOM    789  CG2 THR    54      99.486 110.118  41.059  1.00  0.00            
ATOM    790 HG21 THR    54      98.825 109.875  40.227  1.00  0.00            
ATOM    791 HG22 THR    54     100.188 109.290  41.155  1.00  0.00            
ATOM    792 HG23 THR    54      98.901 110.133  41.979  1.00  0.00            
ATOM    793  OG1 THR    54      99.143 112.433  40.908  1.00  0.00            
ATOM    794  HG1 THR    54      98.312 112.232  40.471  1.00  0.00            
ATOM    795  C   THR    54     102.071 110.745  42.472  1.00  0.00            
ATOM    796  O   THR    54     103.174 110.667  41.926  1.00  0.00            
ATOM    797  N   VAL    55     101.721 109.766  43.359  1.00  0.00            
ATOM    798  H   VAL    55     100.773 109.807  43.706  1.00  0.00            
ATOM    799  CA  VAL    55     102.607 108.649  43.743  1.00  0.00            
ATOM    800  HA  VAL    55     103.623 109.040  43.790  1.00  0.00            
ATOM    801  CB  VAL    55     102.411 108.193  45.220  1.00  0.00            
ATOM    802  HB  VAL    55     103.055 107.366  45.518  1.00  0.00            
ATOM    803  CG1 VAL    55     102.650 109.358  46.262  1.00  0.00            
ATOM    804 HG11 VAL    55     102.402 109.011  47.265  1.00  0.00            
ATOM    805 HG12 VAL    55     103.734 109.468  46.235  1.00  0.00            
ATOM    806 HG13 VAL    55     102.023 110.201  45.972  1.00  0.00            
ATOM    807  CG2 VAL    55     101.022 107.701  45.455  1.00  0.00            
ATOM    808 HG21 VAL    55     100.411 108.511  45.854  1.00  0.00            
ATOM    809 HG22 VAL    55     100.674 107.163  44.574  1.00  0.00            
ATOM    810 HG23 VAL    55     100.930 106.932  46.222  1.00  0.00            
ATOM    811  C   VAL    55     102.575 107.486  42.723  1.00  0.00            
ATOM    812  O   VAL    55     101.598 107.189  42.022  1.00  0.00            
ATOM    813  N   ALA    56     103.742 106.808  42.662  1.00  0.00            
ATOM    814  H   ALA    56     104.412 106.923  43.409  1.00  0.00            
ATOM    815  CA  ALA    56     103.935 105.503  41.948  1.00  0.00            
ATOM    816  HA  ALA    56     103.643 105.579  40.900  1.00  0.00            
ATOM    817  CB  ALA    56     105.383 105.154  42.072  1.00  0.00            
ATOM    818  HB1 ALA    56     106.026 105.948  41.693  1.00  0.00            
ATOM    819  HB2 ALA    56     105.688 105.120  43.118  1.00  0.00            
ATOM    820  HB3 ALA    56     105.679 104.189  41.660  1.00  0.00            
ATOM    821  C   ALA    56     103.034 104.462  42.523  1.00  0.00            
ATOM    822  O   ALA    56     103.045 104.222  43.719  1.00  0.00            
ATOM    823  N   GLU    57     102.488 103.604  41.671  1.00  0.00            
ATOM    824  H   GLU    57     102.500 103.871  40.696  1.00  0.00            
ATOM    825  CA  GLU    57     102.122 102.245  42.060  1.00  0.00            
ATOM    826  HA  GLU    57     101.990 102.160  43.139  1.00  0.00            
ATOM    827  CB  GLU    57     100.759 101.800  41.459  1.00  0.00            
ATOM    828  HB1 GLU    57      99.996 102.344  42.016  1.00  0.00            
ATOM    829  HB2 GLU    57     100.603 100.725  41.556  1.00  0.00            
ATOM    830  CG  GLU    57     100.553 102.129  39.976  1.00  0.00            
ATOM    831  HG1 GLU    57     101.377 101.764  39.363  1.00  0.00            
ATOM    832  HG2 GLU    57     100.639 103.211  39.876  1.00  0.00            
ATOM    833  CD  GLU    57      99.164 101.694  39.497  1.00  0.00            
ATOM    834  OE1 GLU    57      98.221 102.540  39.646  1.00  0.00            
ATOM    835  OE2 GLU    57      99.027 100.530  39.054  1.00  0.00            
ATOM    836  C   GLU    57     103.179 101.223  41.702  1.00  0.00            
ATOM    837  O   GLU    57     103.291 100.341  42.547  1.00  0.00            
ATOM    838  N   LYS    58     103.920 101.319  40.572  1.00  0.00            
ATOM    839  H   LYS    58     103.868 102.169  40.029  1.00  0.00            
ATOM    840  CA  LYS    58     104.928 100.355  40.144  1.00  0.00            
ATOM    841  HA  LYS    58     104.549  99.402  40.512  1.00  0.00            
ATOM    842  CB  LYS    58     104.843 100.234  38.636  1.00  0.00            
ATOM    843  HB1 LYS    58     105.044 101.201  38.176  1.00  0.00            
ATOM    844  HB2 LYS    58     103.829  99.917  38.392  1.00  0.00            
ATOM    845  CG  LYS    58     105.873  99.225  38.109  1.00  0.00            
ATOM    846  HG1 LYS    58     105.861  98.266  38.628  1.00  0.00            
ATOM    847  HG2 LYS    58     106.824  99.755  38.067  1.00  0.00            
ATOM    848  CD  LYS    58     105.582  98.738  36.657  1.00  0.00            
ATOM    849  HD1 LYS    58     105.670  99.501  35.884  1.00  0.00            
ATOM    850  HD2 LYS    58     104.596  98.279  36.587  1.00  0.00            
ATOM    851  CE  LYS    58     106.432  97.590  36.161  1.00  0.00            
ATOM    852  HE1 LYS    58     106.378  96.782  36.891  1.00  0.00            
ATOM    853  HE2 LYS    58     107.497  97.806  36.075  1.00  0.00            
ATOM    854  NZ  LYS    58     106.128  97.041  34.848  1.00  0.00            
ATOM    855  HZ1 LYS    58     105.127  96.973  34.734  1.00  0.00            
ATOM    856  HZ2 LYS    58     106.383  97.633  34.070  1.00  0.00            
ATOM    857  HZ3 LYS    58     106.510  96.108  34.788  1.00  0.00            
ATOM    858  C   LYS    58     106.289 100.722  40.700  1.00  0.00            
ATOM    859  O   LYS    58     106.626 101.912  40.703  1.00  0.00            
ATOM    860  N   THR    59     107.072  99.752  41.192  1.00  0.00            
ATOM    861  H   THR    59     106.743  98.805  41.068  1.00  0.00            
ATOM    862  CA  THR    59     108.338  99.879  41.997  1.00  0.00            
ATOM    863  HA  THR    59     108.619 100.931  41.938  1.00  0.00            
ATOM    864  CB  THR    59     108.088  99.559  43.484  1.00  0.00            
ATOM    865  HB  THR    59     109.035  99.264  43.936  1.00  0.00            
ATOM    866  CG2 THR    59     107.543 100.682  44.253  1.00  0.00            
ATOM    867 HG21 THR    59     106.532 100.806  43.866  1.00  0.00            
ATOM    868 HG22 THR    59     107.440 100.439  45.311  1.00  0.00            
ATOM    869 HG23 THR    59     108.062 101.604  43.994  1.00  0.00            
ATOM    870  OG1 THR    59     107.181  98.489  43.704  1.00  0.00            
ATOM    871  HG1 THR    59     106.894  98.521  44.620  1.00  0.00            
ATOM    872  C   THR    59     109.466  98.994  41.381  1.00  0.00            
ATOM    873  O   THR    59     109.259  97.876  40.850  1.00  0.00            
ATOM    874  N   LYS    60     110.697  99.374  41.748  1.00  0.00            
ATOM    875  H   LYS    60     110.829 100.320  42.078  1.00  0.00            
ATOM    876  CA  LYS    60     111.870  98.511  41.674  1.00  0.00            
ATOM    877  HA  LYS    60     111.777  98.067  40.683  1.00  0.00            
ATOM    878  CB  LYS    60     113.177  99.307  41.842  1.00  0.00            
ATOM    879  HB1 LYS    60     113.258  99.686  42.861  1.00  0.00            
ATOM    880  HB2 LYS    60     113.218 100.155  41.159  1.00  0.00            
ATOM    881  CG  LYS    60     114.338  98.386  41.537  1.00  0.00            
ATOM    882  HG1 LYS    60     114.319  97.987  40.523  1.00  0.00            
ATOM    883  HG2 LYS    60     114.434  97.599  42.286  1.00  0.00            
ATOM    884  CD  LYS    60     115.641  99.154  41.559  1.00  0.00            
ATOM    885  HD1 LYS    60     115.681  99.852  42.395  1.00  0.00            
ATOM    886  HD2 LYS    60     115.695  99.821  40.698  1.00  0.00            
ATOM    887  CE  LYS    60     116.819  98.211  41.579  1.00  0.00            
ATOM    888  HE1 LYS    60     116.781  97.455  42.364  1.00  0.00            
ATOM    889  HE2 LYS    60     117.766  98.742  41.674  1.00  0.00            
ATOM    890  NZ  LYS    60     116.894  97.522  40.273  1.00  0.00            
ATOM    891  HZ1 LYS    60     116.597  98.176  39.563  1.00  0.00            
ATOM    892  HZ2 LYS    60     117.833  97.185  40.114  1.00  0.00            
ATOM    893  HZ3 LYS    60     116.263  96.733  40.257  1.00  0.00            
ATOM    894  C   LYS    60     111.754  97.347  42.730  1.00  0.00            
ATOM    895  O   LYS    60     111.923  96.188  42.315  1.00  0.00            
ATOM    896  N   GLU    61     111.525  97.688  44.035  1.00  0.00            
ATOM    897  H   GLU    61     111.522  98.674  44.254  1.00  0.00            
ATOM    898  CA  GLU    61     111.387  96.745  45.081  1.00  0.00            
ATOM    899  HA  GLU    61     111.218  95.769  44.627  1.00  0.00            
ATOM    900  CB  GLU    61     112.667  96.677  45.951  1.00  0.00            
ATOM    901  HB1 GLU    61     112.920  97.678  46.302  1.00  0.00            
ATOM    902  HB2 GLU    61     113.419  96.308  45.254  1.00  0.00            
ATOM    903  CG  GLU    61     112.561  95.722  47.150  1.00  0.00            
ATOM    904  HG1 GLU    61     112.348  94.711  46.800  1.00  0.00            
ATOM    905  HG2 GLU    61     111.875  96.155  47.878  1.00  0.00            
ATOM    906  CD  GLU    61     113.918  95.577  47.902  1.00  0.00            
ATOM    907  OE1 GLU    61     113.908  94.828  48.941  1.00  0.00            
ATOM    908  OE2 GLU    61     114.903  96.239  47.592  1.00  0.00            
ATOM    909  C   GLU    61     110.197  97.173  45.919  1.00  0.00            
ATOM    910  O   GLU    61     110.097  98.385  46.242  1.00  0.00            
ATOM    911  N   GLN    62     109.258  96.243  46.249  1.00  0.00            
ATOM    912  H   GLN    62     109.391  95.288  45.950  1.00  0.00            
ATOM    913  CA  GLN    62     108.055  96.499  46.997  1.00  0.00            
ATOM    914  HA  GLN    62     107.381  97.147  46.436  1.00  0.00            
ATOM    915  CB  GLN    62     107.201  95.250  47.153  1.00  0.00            
ATOM    916  HB1 GLN    62     107.313  94.692  46.223  1.00  0.00            
ATOM    917  HB2 GLN    62     106.150  95.461  47.351  1.00  0.00            
ATOM    918  CG  GLN    62     107.724  94.384  48.296  1.00  0.00            
ATOM    919  HG1 GLN    62     107.525  94.914  49.228  1.00  0.00            
ATOM    920  HG2 GLN    62     108.792  94.259  48.118  1.00  0.00            
ATOM    921  CD  GLN    62     107.056  93.007  48.269  1.00  0.00            
ATOM    922  OE1 GLN    62     105.993  92.807  47.679  1.00  0.00            
ATOM    923  NE2 GLN    62     107.629  91.995  48.860  1.00  0.00            
ATOM    924 HE21 GLN    62     108.552  92.191  49.223  1.00  0.00            
ATOM    925 HE22 GLN    62     107.230  91.068  48.840  1.00  0.00            
ATOM    926  C   GLN    62     108.275  97.231  48.350  1.00  0.00            
ATOM    927  O   GLN    62     109.262  96.921  49.051  1.00  0.00            
ATOM    928  N   VAL    63     107.378  98.171  48.707  1.00  0.00            
ATOM    929  H   VAL    63     106.682  98.410  48.014  1.00  0.00            
ATOM    930  CA  VAL    63     107.420  98.832  50.018  1.00  0.00            
ATOM    931  HA  VAL    63     108.414  99.157  50.324  1.00  0.00            
ATOM    932  CB  VAL    63     106.665 100.207  49.980  1.00  0.00            
ATOM    933  HB  VAL    63     106.592 100.692  50.954  1.00  0.00            
ATOM    934  CG1 VAL    63     107.366 101.193  49.131  1.00  0.00            
ATOM    935 HG11 VAL    63     106.904 102.180  49.140  1.00  0.00            
ATOM    936 HG12 VAL    63     108.441 101.273  49.291  1.00  0.00            
ATOM    937 HG13 VAL    63     107.221 100.905  48.090  1.00  0.00            
ATOM    938  CG2 VAL    63     105.231 100.037  49.600  1.00  0.00            
ATOM    939 HG21 VAL    63     104.638  99.617  50.412  1.00  0.00            
ATOM    940 HG22 VAL    63     104.776 101.017  49.455  1.00  0.00            
ATOM    941 HG23 VAL    63     105.150  99.534  48.636  1.00  0.00            
ATOM    942  C   VAL    63     106.951  97.875  51.119  1.00  0.00            
ATOM    943  O   VAL    63     107.702  97.614  52.074  1.00  0.00            
ATOM    944  N   THR    64     105.773  97.255  51.008  1.00  0.00            
ATOM    945  H   THR    64     105.151  97.297  50.214  1.00  0.00            
ATOM    946  CA  THR    64     105.266  96.369  52.050  1.00  0.00            
ATOM    947  HA  THR    64     105.876  96.584  52.927  1.00  0.00            
ATOM    948  CB  THR    64     103.787  96.506  52.461  1.00  0.00            
ATOM    949  HB  THR    64     103.172  95.965  51.742  1.00  0.00            
ATOM    950  CG2 THR    64     103.471  96.099  53.901  1.00  0.00            
ATOM    951 HG21 THR    64     102.412  95.862  54.000  1.00  0.00            
ATOM    952 HG22 THR    64     104.093  95.270  54.239  1.00  0.00            
ATOM    953 HG23 THR    64     103.752  96.838  54.652  1.00  0.00            
ATOM    954  OG1 THR    64     103.479  97.891  52.492  1.00  0.00            
ATOM    955  HG1 THR    64     104.292  98.281  52.821  1.00  0.00            
ATOM    956  C   THR    64     105.600  94.907  51.759  1.00  0.00            
ATOM    957  O   THR    64     104.999  94.326  50.855  1.00  0.00            
ATOM    958  N   ASN    65     106.543  94.263  52.440  1.00  0.00            
ATOM    959  H   ASN    65     107.115  94.846  53.033  1.00  0.00            
ATOM    960  CA  ASN    65     106.737  92.831  52.330  1.00  0.00            
ATOM    961  HA  ASN    65     106.736  92.601  51.264  1.00  0.00            
ATOM    962  CB  ASN    65     108.098  92.561  52.949  1.00  0.00            
ATOM    963  HB1 ASN    65     108.070  92.761  54.020  1.00  0.00            
ATOM    964  HB2 ASN    65     108.812  93.267  52.526  1.00  0.00            
ATOM    965  CG  ASN    65     108.594  91.203  52.718  1.00  0.00            
ATOM    966  OD1 ASN    65     107.955  90.359  52.085  1.00  0.00            
ATOM    967  ND2 ASN    65     109.778  90.832  53.068  1.00  0.00            
ATOM    968 HD21 ASN    65     110.485  91.486  53.374  1.00  0.00            
ATOM    969 HD22 ASN    65     110.020  89.852  53.025  1.00  0.00            
ATOM    970  C   ASN    65     105.581  91.985  52.959  1.00  0.00            
ATOM    971  O   ASN    65     105.582  91.599  54.115  1.00  0.00            
ATOM    972  N   VAL    66     104.453  91.699  52.179  1.00  0.00            
ATOM    973  H   VAL    66     104.424  92.159  51.280  1.00  0.00            
ATOM    974  CA  VAL    66     103.221  91.030  52.629  1.00  0.00            
ATOM    975  HA  VAL    66     103.418  90.412  53.505  1.00  0.00            
ATOM    976  CB  VAL    66     102.138  91.957  53.142  1.00  0.00            
ATOM    977  HB  VAL    66     101.211  91.393  53.236  1.00  0.00            
ATOM    978  CG1 VAL    66     102.517  92.483  54.527  1.00  0.00            
ATOM    979 HG11 VAL    66     103.473  93.006  54.573  1.00  0.00            
ATOM    980 HG12 VAL    66     101.724  93.148  54.870  1.00  0.00            
ATOM    981 HG13 VAL    66     102.381  91.692  55.264  1.00  0.00            
ATOM    982  CG2 VAL    66     101.802  93.134  52.198  1.00  0.00            
ATOM    983 HG21 VAL    66     102.592  93.885  52.205  1.00  0.00            
ATOM    984 HG22 VAL    66     101.727  92.682  51.209  1.00  0.00            
ATOM    985 HG23 VAL    66     100.787  93.476  52.401  1.00  0.00            
ATOM    986  C   VAL    66     102.717  90.153  51.466  1.00  0.00            
ATOM    987  O   VAL    66     102.999  90.466  50.302  1.00  0.00            
ATOM    988  N   GLY    67     102.068  89.060  51.803  1.00  0.00            
ATOM    989  H   GLY    67     101.910  88.848  52.778  1.00  0.00            
ATOM    990  CA  GLY    67     101.624  88.034  50.796  1.00  0.00            
ATOM    991  HA1 GLY    67     102.153  88.092  49.845  1.00  0.00            
ATOM    992  HA2 GLY    67     100.607  88.320  50.529  1.00  0.00            
ATOM    993  C   GLY    67     101.582  86.593  51.237  1.00  0.00            
ATOM    994  O   GLY    67     102.218  86.218  52.228  1.00  0.00            
ATOM    995  N   GLY    68     100.730  85.851  50.536  1.00  0.00            
ATOM    996  H   GLY    68     100.105  86.342  49.912  1.00  0.00            
ATOM    997  CA  GLY    68     100.453  84.371  50.684  1.00  0.00            
ATOM    998  HA1 GLY    68      99.525  84.088  50.187  1.00  0.00            
ATOM    999  HA2 GLY    68     100.204  84.266  51.740  1.00  0.00            
ATOM   1000  C   GLY    68     101.621  83.429  50.308  1.00  0.00            
ATOM   1001  O   GLY    68     101.469  82.223  50.480  1.00  0.00            
ATOM   1002  N   ALA    69     102.749  83.944  49.723  1.00  0.00            
ATOM   1003  H   ALA    69     102.909  84.941  49.732  1.00  0.00            
ATOM   1004  CA  ALA    69     103.749  83.055  49.176  1.00  0.00            
ATOM   1005  HA  ALA    69     103.642  82.074  49.639  1.00  0.00            
ATOM   1006  CB  ALA    69     103.439  82.891  47.674  1.00  0.00            
ATOM   1007  HB1 ALA    69     104.181  82.156  47.364  1.00  0.00            
ATOM   1008  HB2 ALA    69     102.396  82.609  47.527  1.00  0.00            
ATOM   1009  HB3 ALA    69     103.607  83.788  47.077  1.00  0.00            
ATOM   1010  C   ALA    69     105.183  83.554  49.510  1.00  0.00            
ATOM   1011  O   ALA    69     105.378  84.775  49.465  1.00  0.00            
ATOM   1012  N   VAL    70     106.066  82.625  49.875  1.00  0.00            
ATOM   1013  H   VAL    70     105.753  81.678  50.029  1.00  0.00            
ATOM   1014  CA  VAL    70     107.452  82.900  50.279  1.00  0.00            
ATOM   1015  HA  VAL    70     107.593  83.977  50.367  1.00  0.00            
ATOM   1016  CB  VAL    70     107.738  82.263  51.692  1.00  0.00            
ATOM   1017  HB  VAL    70     107.755  81.173  51.678  1.00  0.00            
ATOM   1018  CG1 VAL    70     109.144  82.596  52.127  1.00  0.00            
ATOM   1019 HG11 VAL    70     109.928  82.285  51.437  1.00  0.00            
ATOM   1020 HG12 VAL    70     109.208  83.684  52.122  1.00  0.00            
ATOM   1021 HG13 VAL    70     109.430  82.318  53.142  1.00  0.00            
ATOM   1022  CG2 VAL    70     106.781  82.859  52.717  1.00  0.00            
ATOM   1023 HG21 VAL    70     106.990  82.404  53.685  1.00  0.00            
ATOM   1024 HG22 VAL    70     106.809  83.945  52.794  1.00  0.00            
ATOM   1025 HG23 VAL    70     105.736  82.580  52.576  1.00  0.00            
ATOM   1026  C   VAL    70     108.484  82.589  49.210  1.00  0.00            
ATOM   1027  O   VAL    70     108.536  81.375  48.969  1.00  0.00            
ATOM   1028  N   VAL    71     109.154  83.514  48.563  1.00  0.00            
ATOM   1029  H   VAL    71     108.935  84.437  48.910  1.00  0.00            
ATOM   1030  CA  VAL    71     110.379  83.250  47.753  1.00  0.00            
ATOM   1031  HA  VAL    71     110.231  82.217  47.438  1.00  0.00            
ATOM   1032  CB  VAL    71     110.426  84.199  46.555  1.00  0.00            
ATOM   1033  HB  VAL    71     111.287  83.921  45.948  1.00  0.00            
ATOM   1034  CG1 VAL    71     109.170  84.074  45.635  1.00  0.00            
ATOM   1035 HG11 VAL    71     109.005  83.032  45.364  1.00  0.00            
ATOM   1036 HG12 VAL    71     108.269  84.483  46.093  1.00  0.00            
ATOM   1037 HG13 VAL    71     109.392  84.512  44.661  1.00  0.00            
ATOM   1038  CG2 VAL    71     110.663  85.649  46.835  1.00  0.00            
ATOM   1039 HG21 VAL    71     110.783  86.210  45.908  1.00  0.00            
ATOM   1040 HG22 VAL    71     109.764  86.031  47.318  1.00  0.00            
ATOM   1041 HG23 VAL    71     111.574  85.714  47.430  1.00  0.00            
ATOM   1042  C   VAL    71     111.610  83.278  48.677  1.00  0.00            
ATOM   1043  O   VAL    71     111.735  84.092  49.603  1.00  0.00            
ATOM   1044  N   THR    72     112.556  82.343  48.431  1.00  0.00            
ATOM   1045  H   THR    72     112.438  81.759  47.615  1.00  0.00            
ATOM   1046  CA  THR    72     113.673  82.104  49.364  1.00  0.00            
ATOM   1047  HA  THR    72     113.835  82.965  50.013  1.00  0.00            
ATOM   1048  CB  THR    72     113.680  80.857  50.222  1.00  0.00            
ATOM   1049  HB  THR    72     114.698  80.555  50.471  1.00  0.00            
ATOM   1050  CG2 THR    72     113.036  81.220  51.528  1.00  0.00            
ATOM   1051 HG21 THR    72     113.585  82.080  51.912  1.00  0.00            
ATOM   1052 HG22 THR    72     111.969  81.442  51.528  1.00  0.00            
ATOM   1053 HG23 THR    72     113.107  80.445  52.291  1.00  0.00            
ATOM   1054  OG1 THR    72     112.947  79.807  49.646  1.00  0.00            
ATOM   1055  HG1 THR    72     113.366  79.578  48.813  1.00  0.00            
ATOM   1056  C   THR    72     114.965  81.949  48.473  1.00  0.00            
ATOM   1057  O   THR    72     114.944  81.411  47.368  1.00  0.00            
ATOM   1058  N   GLY    73     116.093  82.391  49.068  1.00  0.00            
ATOM   1059  H   GLY    73     116.005  82.868  49.954  1.00  0.00            
ATOM   1060  CA  GLY    73     117.426  82.292  48.496  1.00  0.00            
ATOM   1061  HA1 GLY    73     117.974  83.196  48.760  1.00  0.00            
ATOM   1062  HA2 GLY    73     117.365  82.398  47.413  1.00  0.00            
ATOM   1063  C   GLY    73     118.275  81.145  49.029  1.00  0.00            
ATOM   1064  O   GLY    73     117.761  80.062  49.317  1.00  0.00            
ATOM   1065  N   VAL    74     119.593  81.347  49.059  1.00  0.00            
ATOM   1066  H   VAL    74     119.995  82.166  48.625  1.00  0.00            
ATOM   1067  CA  VAL    74     120.395  80.654  50.059  1.00  0.00            
ATOM   1068  HA  VAL    74     120.133  79.602  50.176  1.00  0.00            
ATOM   1069  CB  VAL    74     121.885  80.572  49.577  1.00  0.00            
ATOM   1070  HB  VAL    74     122.317  79.779  50.186  1.00  0.00            
ATOM   1071  CG1 VAL    74     122.105  80.103  48.140  1.00  0.00            
ATOM   1072 HG11 VAL    74     123.058  79.584  48.041  1.00  0.00            
ATOM   1073 HG12 VAL    74     121.304  79.439  47.814  1.00  0.00            
ATOM   1074 HG13 VAL    74     122.162  81.016  47.547  1.00  0.00            
ATOM   1075  CG2 VAL    74     122.792  81.826  49.825  1.00  0.00            
ATOM   1076 HG21 VAL    74     122.545  82.635  49.138  1.00  0.00            
ATOM   1077 HG22 VAL    74     122.530  82.282  50.779  1.00  0.00            
ATOM   1078 HG23 VAL    74     123.858  81.648  49.680  1.00  0.00            
ATOM   1079  C   VAL    74     120.181  81.279  51.438  1.00  0.00            
ATOM   1080  O   VAL    74     119.589  82.418  51.590  1.00  0.00            
ATOM   1081  N   THR    75     120.639  80.602  52.492  1.00  0.00            
ATOM   1082  H   THR    75     121.220  79.782  52.385  1.00  0.00            
ATOM   1083  CA  THR    75     120.240  81.066  53.832  1.00  0.00            
ATOM   1084  HA  THR    75     119.797  82.050  53.680  1.00  0.00            
ATOM   1085  CB  THR    75     119.135  80.127  54.420  1.00  0.00            
ATOM   1086  HB  THR    75     119.015  80.448  55.455  1.00  0.00            
ATOM   1087  CG2 THR    75     117.767  80.165  53.723  1.00  0.00            
ATOM   1088 HG21 THR    75     117.900  80.614  52.738  1.00  0.00            
ATOM   1089 HG22 THR    75     117.165  79.257  53.752  1.00  0.00            
ATOM   1090 HG23 THR    75     117.171  80.916  54.241  1.00  0.00            
ATOM   1091  OG1 THR    75     119.449  78.713  54.390  1.00  0.00            
ATOM   1092  HG1 THR    75     119.514  78.494  53.457  1.00  0.00            
ATOM   1093  C   THR    75     121.361  81.211  54.872  1.00  0.00            
ATOM   1094  O   THR    75     122.422  80.679  54.648  1.00  0.00            
ATOM   1095  N   ALA    76     121.104  81.656  56.076  1.00  0.00            
ATOM   1096  H   ALA    76     120.128  81.775  56.309  1.00  0.00            
ATOM   1097  CA  ALA    76     122.037  81.657  57.202  1.00  0.00            
ATOM   1098  HA  ALA    76     123.010  81.264  56.905  1.00  0.00            
ATOM   1099  CB  ALA    76     121.964  83.039  57.835  1.00  0.00            
ATOM   1100  HB1 ALA    76     122.048  83.849  57.110  1.00  0.00            
ATOM   1101  HB2 ALA    76     121.060  83.166  58.430  1.00  0.00            
ATOM   1102  HB3 ALA    76     122.782  83.155  58.546  1.00  0.00            
ATOM   1103  C   ALA    76     121.631  80.629  58.214  1.00  0.00            
ATOM   1104  O   ALA    76     120.440  80.390  58.559  1.00  0.00            
ATOM   1105  N   VAL    77     122.669  80.005  58.838  1.00  0.00            
ATOM   1106  H   VAL    77     123.596  80.283  58.550  1.00  0.00            
ATOM   1107  CA  VAL    77     122.520  79.079  59.890  1.00  0.00            
ATOM   1108  HA  VAL    77     121.768  78.387  59.512  1.00  0.00            
ATOM   1109  CB  VAL    77     123.887  78.424  60.129  1.00  0.00            
ATOM   1110  HB  VAL    77     124.722  79.101  60.310  1.00  0.00            
ATOM   1111  CG1 VAL    77     123.838  77.473  61.373  1.00  0.00            
ATOM   1112 HG11 VAL    77     122.910  76.905  61.428  1.00  0.00            
ATOM   1113 HG12 VAL    77     124.711  76.823  61.428  1.00  0.00            
ATOM   1114 HG13 VAL    77     123.850  78.051  62.297  1.00  0.00            
ATOM   1115  CG2 VAL    77     124.197  77.366  59.082  1.00  0.00            
ATOM   1116 HG21 VAL    77     124.137  77.722  58.054  1.00  0.00            
ATOM   1117 HG22 VAL    77     125.158  76.872  59.223  1.00  0.00            
ATOM   1118 HG23 VAL    77     123.445  76.577  59.133  1.00  0.00            
ATOM   1119  C   VAL    77     121.899  79.754  61.118  1.00  0.00            
ATOM   1120  O   VAL    77     121.123  79.133  61.772  1.00  0.00            
ATOM   1121  N   ALA    78     122.332  81.012  61.479  1.00  0.00            
ATOM   1122  H   ALA    78     123.223  81.283  61.086  1.00  0.00            
ATOM   1123  CA  ALA    78     121.775  81.777  62.610  1.00  0.00            
ATOM   1124  HA  ALA    78     120.971  81.148  62.993  1.00  0.00            
ATOM   1125  CB  ALA    78     122.843  81.975  63.605  1.00  0.00            
ATOM   1126  HB1 ALA    78     123.509  82.824  63.446  1.00  0.00            
ATOM   1127  HB2 ALA    78     122.317  82.155  64.542  1.00  0.00            
ATOM   1128  HB3 ALA    78     123.468  81.095  63.759  1.00  0.00            
ATOM   1129  C   ALA    78     121.172  83.132  62.092  1.00  0.00            
ATOM   1130  O   ALA    78     121.793  83.919  61.378  1.00  0.00            
ATOM   1131  N   GLN    79     119.914  83.437  62.488  1.00  0.00            
ATOM   1132  H   GLN    79     119.518  82.829  63.189  1.00  0.00            
ATOM   1133  CA  GLN    79     119.109  84.596  62.068  1.00  0.00            
ATOM   1134  HA  GLN    79     119.174  84.695  60.985  1.00  0.00            
ATOM   1135  CB  GLN    79     117.582  84.360  62.391  1.00  0.00            
ATOM   1136  HB1 GLN    79     117.147  85.336  62.178  1.00  0.00            
ATOM   1137  HB2 GLN    79     117.447  84.004  63.412  1.00  0.00            
ATOM   1138  CG  GLN    79     116.931  83.396  61.482  1.00  0.00            
ATOM   1139  HG1 GLN    79     115.854  83.310  61.622  1.00  0.00            
ATOM   1140  HG2 GLN    79     117.435  82.431  61.542  1.00  0.00            
ATOM   1141  CD  GLN    79     117.099  83.943  60.040  1.00  0.00            
ATOM   1142  OE1 GLN    79     117.940  83.523  59.225  1.00  0.00            
ATOM   1143  NE2 GLN    79     116.237  84.862  59.711  1.00  0.00            
ATOM   1144 HE21 GLN    79     115.661  85.377  60.361  1.00  0.00            
ATOM   1145 HE22 GLN    79     116.496  85.254  58.817  1.00  0.00            
ATOM   1146  C   GLN    79     119.568  85.976  62.724  1.00  0.00            
ATOM   1147  O   GLN    79     119.337  86.999  62.141  1.00  0.00            
ATOM   1148  N   LYS    80     120.016  85.953  63.963  1.00  0.00            
ATOM   1149  H   LYS    80     120.094  85.041  64.389  1.00  0.00            
ATOM   1150  CA  LYS    80     120.186  87.147  64.796  1.00  0.00            
ATOM   1151  HA  LYS    80     120.736  87.855  64.176  1.00  0.00            
ATOM   1152  CB  LYS    80     118.820  87.758  65.174  1.00  0.00            
ATOM   1153  HB1 LYS    80     118.475  87.219  66.056  1.00  0.00            
ATOM   1154  HB2 LYS    80     118.108  87.695  64.350  1.00  0.00            
ATOM   1155  CG  LYS    80     118.956  89.301  65.437  1.00  0.00            
ATOM   1156  HG1 LYS    80     119.426  89.749  64.562  1.00  0.00            
ATOM   1157  HG2 LYS    80     119.518  89.503  66.349  1.00  0.00            
ATOM   1158  CD  LYS    80     117.635  90.017  65.657  1.00  0.00            
ATOM   1159  HD1 LYS    80     117.921  90.976  66.090  1.00  0.00            
ATOM   1160  HD2 LYS    80     117.130  89.502  66.474  1.00  0.00            
ATOM   1161  CE  LYS    80     116.660  90.224  64.450  1.00  0.00            
ATOM   1162  HE1 LYS    80     116.221  89.260  64.193  1.00  0.00            
ATOM   1163  HE2 LYS    80     117.176  90.673  63.601  1.00  0.00            
ATOM   1164  NZ  LYS    80     115.726  91.264  64.869  1.00  0.00            
ATOM   1165  HZ1 LYS    80     116.133  92.183  64.960  1.00  0.00            
ATOM   1166  HZ2 LYS    80     115.054  91.485  64.148  1.00  0.00            
ATOM   1167  HZ3 LYS    80     115.291  90.956  65.727  1.00  0.00            
ATOM   1168  C   LYS    80     121.067  86.822  66.026  1.00  0.00            
ATOM   1169  O   LYS    80     120.603  85.993  66.827  1.00  0.00            
ATOM   1170  N   THR    81     122.159  87.533  66.141  1.00  0.00            
ATOM   1171  H   THR    81     122.417  88.087  65.337  1.00  0.00            
ATOM   1172  CA  THR    81     123.159  87.524  67.170  1.00  0.00            
ATOM   1173  HA  THR    81     122.698  87.171  68.092  1.00  0.00            
ATOM   1174  CB  THR    81     124.178  86.392  66.889  1.00  0.00            
ATOM   1175  HB  THR    81     124.891  86.450  67.712  1.00  0.00            
ATOM   1176  CG2 THR    81     123.664  84.920  66.938  1.00  0.00            
ATOM   1177 HG21 THR    81     123.027  84.684  66.085  1.00  0.00            
ATOM   1178 HG22 THR    81     124.532  84.262  66.981  1.00  0.00            
ATOM   1179 HG23 THR    81     123.044  84.677  67.801  1.00  0.00            
ATOM   1180  OG1 THR    81     124.825  86.575  65.647  1.00  0.00            
ATOM   1181  HG1 THR    81     124.218  86.504  64.906  1.00  0.00            
ATOM   1182  C   THR    81     123.772  88.912  67.497  1.00  0.00            
ATOM   1183  O   THR    81     123.804  89.832  66.717  1.00  0.00            
ATOM   1184  N   VAL    82     124.484  88.881  68.634  1.00  0.00            
ATOM   1185  H   VAL    82     124.407  88.060  69.218  1.00  0.00            
ATOM   1186  CA  VAL    82     125.442  89.924  68.973  1.00  0.00            
ATOM   1187  HA  VAL    82     125.059  90.855  68.555  1.00  0.00            
ATOM   1188  CB  VAL    82     125.579  90.125  70.501  1.00  0.00            
ATOM   1189  HB  VAL    82     126.178  89.307  70.902  1.00  0.00            
ATOM   1190  CG1 VAL    82     126.438  91.343  70.878  1.00  0.00            
ATOM   1191 HG11 VAL    82     126.096  91.689  71.854  1.00  0.00            
ATOM   1192 HG12 VAL    82     127.503  91.124  70.806  1.00  0.00            
ATOM   1193 HG13 VAL    82     126.289  92.111  70.119  1.00  0.00            
ATOM   1194  CG2 VAL    82     124.274  90.227  71.266  1.00  0.00            
ATOM   1195 HG21 VAL    82     123.672  91.001  70.791  1.00  0.00            
ATOM   1196 HG22 VAL    82     123.643  89.349  71.128  1.00  0.00            
ATOM   1197 HG23 VAL    82     124.351  90.325  72.349  1.00  0.00            
ATOM   1198  C   VAL    82     126.813  89.612  68.344  1.00  0.00            
ATOM   1199  O   VAL    82     127.422  88.601  68.735  1.00  0.00            
ATOM   1200  N   GLU    83     127.329  90.404  67.424  1.00  0.00            
ATOM   1201  H   GLU    83     126.891  91.256  67.104  1.00  0.00            
ATOM   1202  CA  GLU    83     128.688  90.070  66.962  1.00  0.00            
ATOM   1203  HA  GLU    83     128.849  89.057  67.330  1.00  0.00            
ATOM   1204  CB  GLU    83     128.679  90.026  65.440  1.00  0.00            
ATOM   1205  HB1 GLU    83     129.582  90.458  65.009  1.00  0.00            
ATOM   1206  HB2 GLU    83     127.869  90.542  64.924  1.00  0.00            
ATOM   1207  CG  GLU    83     128.632  88.582  64.894  1.00  0.00            
ATOM   1208  HG1 GLU    83     128.454  88.718  63.828  1.00  0.00            
ATOM   1209  HG2 GLU    83     127.927  87.969  65.454  1.00  0.00            
ATOM   1210  CD  GLU    83     129.938  87.808  65.026  1.00  0.00            
ATOM   1211  OE1 GLU    83     129.874  86.560  64.694  1.00  0.00            
ATOM   1212  OE2 GLU    83     130.926  88.403  65.524  1.00  0.00            
ATOM   1213  C   GLU    83     129.725  90.993  67.554  1.00  0.00            
ATOM   1214  O   GLU    83     129.554  92.215  67.774  1.00  0.00            
ATOM   1215  N   GLY    84     130.913  90.422  67.498  1.00  0.00            
ATOM   1216  H   GLY    84     130.987  89.505  67.081  1.00  0.00            
ATOM   1217  CA  GLY    84     132.161  90.965  68.055  1.00  0.00            
ATOM   1218  HA1 GLY    84     133.014  90.360  67.746  1.00  0.00            
ATOM   1219  HA2 GLY    84     132.092  91.070  69.138  1.00  0.00            
ATOM   1220  C   GLY    84     132.480  92.368  67.448  1.00  0.00            
ATOM   1221  O   GLY    84     132.812  93.125  68.342  1.00  0.00            
ATOM   1222  N   ALA    85     132.266  92.638  66.168  1.00  0.00            
ATOM   1223  H   ALA    85     132.008  91.966  65.460  1.00  0.00            
ATOM   1224  CA  ALA    85     132.452  93.935  65.573  1.00  0.00            
ATOM   1225  HA  ALA    85     133.326  94.458  65.961  1.00  0.00            
ATOM   1226  CB  ALA    85     132.796  93.812  64.079  1.00  0.00            
ATOM   1227  HB1 ALA    85     132.834  94.796  63.612  1.00  0.00            
ATOM   1228  HB2 ALA    85     133.760  93.322  63.944  1.00  0.00            
ATOM   1229  HB3 ALA    85     131.982  93.255  63.615  1.00  0.00            
ATOM   1230  C   ALA    85     131.235  94.941  65.830  1.00  0.00            
ATOM   1231  O   ALA    85     130.650  95.571  64.921  1.00  0.00            
ATOM   1232  N   GLY    86     130.815  95.037  67.089  1.00  0.00            
ATOM   1233  H   GLY    86     131.276  94.439  67.760  1.00  0.00            
ATOM   1234  CA  GLY    86     130.096  96.070  67.764  1.00  0.00            
ATOM   1235  HA1 GLY    86     130.384  97.096  67.535  1.00  0.00            
ATOM   1236  HA2 GLY    86     130.294  95.980  68.832  1.00  0.00            
ATOM   1237  C   GLY    86     128.534  96.005  67.652  1.00  0.00            
ATOM   1238  O   GLY    86     127.901  96.914  68.077  1.00  0.00            
ATOM   1239  N   SER    87     127.959  95.072  66.942  1.00  0.00            
ATOM   1240  H   SER    87     128.597  94.353  66.632  1.00  0.00            
ATOM   1241  CA  SER    87     126.553  95.220  66.424  1.00  0.00            
ATOM   1242  HA  SER    87     125.970  95.727  67.193  1.00  0.00            
ATOM   1243  CB  SER    87     126.574  96.124  65.190  1.00  0.00            
ATOM   1244  HB1 SER    87     127.140  95.723  64.350  1.00  0.00            
ATOM   1245  HB2 SER    87     127.041  97.083  65.413  1.00  0.00            
ATOM   1246  OG  SER    87     125.234  96.512  64.854  1.00  0.00            
ATOM   1247  HG  SER    87     125.095  96.622  63.910  1.00  0.00            
ATOM   1248  C   SER    87     125.856  93.920  66.122  1.00  0.00            
ATOM   1249  O   SER    87     126.466  92.885  65.931  1.00  0.00            
ATOM   1250  N   ILE    88     124.506  93.968  66.163  1.00  0.00            
ATOM   1251  H   ILE    88     124.154  94.914  66.133  1.00  0.00            
ATOM   1252  CA  ILE    88     123.602  92.781  65.937  1.00  0.00            
ATOM   1253  HA  ILE    88     123.731  92.018  66.705  1.00  0.00            
ATOM   1254  CB  ILE    88     122.150  93.251  66.115  1.00  0.00            
ATOM   1255  HB  ILE    88     121.999  94.142  65.505  1.00  0.00            
ATOM   1256  CG2 ILE    88     121.108  92.210  65.630  1.00  0.00            
ATOM   1257 HG21 ILE    88     121.419  91.248  66.035  1.00  0.00            
ATOM   1258 HG22 ILE    88     120.133  92.435  66.062  1.00  0.00            
ATOM   1259 HG23 ILE    88     121.195  92.257  64.544  1.00  0.00            
ATOM   1260  CG1 ILE    88     121.851  93.671  67.549  1.00  0.00            
ATOM   1261 HG11 ILE    88     120.800  93.952  67.612  1.00  0.00            
ATOM   1262 HG12 ILE    88     122.449  94.536  67.838  1.00  0.00            
ATOM   1263  CD  ILE    88     122.004  92.549  68.546  1.00  0.00            
ATOM   1264  HD1 ILE    88     121.472  91.607  68.414  1.00  0.00            
ATOM   1265  HD2 ILE    88     123.070  92.335  68.620  1.00  0.00            
ATOM   1266  HD3 ILE    88     121.795  92.951  69.537  1.00  0.00            
ATOM   1267  C   ILE    88     123.850  92.280  64.475  1.00  0.00            
ATOM   1268  O   ILE    88     123.739  93.071  63.506  1.00  0.00            
ATOM   1269  N   ALA    89     124.172  90.998  64.264  1.00  0.00            
ATOM   1270  H   ALA    89     124.269  90.472  65.121  1.00  0.00            
ATOM   1271  CA  ALA    89     124.207  90.267  62.936  1.00  0.00            
ATOM   1272  HA  ALA    89     124.453  91.014  62.180  1.00  0.00            
ATOM   1273  CB  ALA    89     125.242  89.205  62.985  1.00  0.00            
ATOM   1274  HB1 ALA    89     125.048  88.452  63.748  1.00  0.00            
ATOM   1275  HB2 ALA    89     125.307  88.747  61.998  1.00  0.00            
ATOM   1276  HB3 ALA    89     126.188  89.691  63.226  1.00  0.00            
ATOM   1277  C   ALA    89     122.748  89.797  62.662  1.00  0.00            
ATOM   1278  O   ALA    89     122.195  88.984  63.414  1.00  0.00            
ATOM   1279  N   ALA    90     122.108  90.354  61.622  1.00  0.00            
ATOM   1280  H   ALA    90     122.616  90.952  60.986  1.00  0.00            
ATOM   1281  CA  ALA    90     120.769  89.945  61.324  1.00  0.00            
ATOM   1282  HA  ALA    90     120.505  89.044  61.877  1.00  0.00            
ATOM   1283  CB  ALA    90     119.749  91.097  61.610  1.00  0.00            
ATOM   1284  HB1 ALA    90     118.787  90.839  61.166  1.00  0.00            
ATOM   1285  HB2 ALA    90     119.620  91.137  62.691  1.00  0.00            
ATOM   1286  HB3 ALA    90     120.067  92.077  61.255  1.00  0.00            
ATOM   1287  C   ALA    90     120.644  89.621  59.809  1.00  0.00            
ATOM   1288  O   ALA    90     121.317  90.197  58.971  1.00  0.00            
ATOM   1289  N   ALA    91     119.851  88.585  59.465  1.00  0.00            
ATOM   1290  H   ALA    91     119.453  88.056  60.228  1.00  0.00            
ATOM   1291  CA  ALA    91     119.578  88.162  58.099  1.00  0.00            
ATOM   1292  HA  ALA    91     120.534  87.942  57.624  1.00  0.00            
ATOM   1293  CB  ALA    91     118.925  86.795  58.197  1.00  0.00            
ATOM   1294  HB1 ALA    91     118.808  86.357  57.206  1.00  0.00            
ATOM   1295  HB2 ALA    91     119.608  86.113  58.702  1.00  0.00            
ATOM   1296  HB3 ALA    91     117.914  86.758  58.603  1.00  0.00            
ATOM   1297  C   ALA    91     118.844  89.172  57.283  1.00  0.00            
ATOM   1298  O   ALA    91     117.970  89.935  57.751  1.00  0.00            
ATOM   1299  N   THR    92     119.091  89.135  55.978  1.00  0.00            
ATOM   1300  H   THR    92     119.840  88.532  55.670  1.00  0.00            
ATOM   1301  CA  THR    92     118.118  89.520  54.965  1.00  0.00            
ATOM   1302  HA  THR    92     117.829  90.571  54.987  1.00  0.00            
ATOM   1303  CB  THR    92     118.621  89.397  53.553  1.00  0.00            
ATOM   1304  HB  THR    92     117.757  89.491  52.895  1.00  0.00            
ATOM   1305  CG2 THR    92     119.675  90.523  53.191  1.00  0.00            
ATOM   1306 HG21 THR    92     120.336  90.803  54.011  1.00  0.00            
ATOM   1307 HG22 THR    92     120.357  90.188  52.409  1.00  0.00            
ATOM   1308 HG23 THR    92     119.091  91.405  52.927  1.00  0.00            
ATOM   1309  OG1 THR    92     119.316  88.217  53.332  1.00  0.00            
ATOM   1310  HG1 THR    92     119.325  87.856  52.443  1.00  0.00            
ATOM   1311  C   THR    92     116.808  88.693  55.186  1.00  0.00            
ATOM   1312  O   THR    92     116.779  87.433  55.189  1.00  0.00            
ATOM   1313  N   GLY    93     115.649  89.426  55.339  1.00  0.00            
ATOM   1314  H   GLY    93     115.702  90.424  55.194  1.00  0.00            
ATOM   1315  CA  GLY    93     114.290  88.954  55.588  1.00  0.00            
ATOM   1316  HA1 GLY    93     113.555  89.745  55.730  1.00  0.00            
ATOM   1317  HA2 GLY    93     114.318  88.403  56.528  1.00  0.00            
ATOM   1318  C   GLY    93     113.791  88.142  54.405  1.00  0.00            
ATOM   1319  O   GLY    93     114.243  88.212  53.246  1.00  0.00            
ATOM   1320  N   PHE    94     112.815  87.227  54.577  1.00  0.00            
ATOM   1321  H   PHE    94     112.370  87.105  55.476  1.00  0.00            
ATOM   1322  CA  PHE    94     112.075  86.437  53.541  1.00  0.00            
ATOM   1323  HA  PHE    94     112.812  86.037  52.845  1.00  0.00            
ATOM   1324  CB  PHE    94     111.466  85.166  54.109  1.00  0.00            
ATOM   1325  HB1 PHE    94     111.247  84.523  53.257  1.00  0.00            
ATOM   1326  HB2 PHE    94     110.631  85.511  54.719  1.00  0.00            
ATOM   1327  CG  PHE    94     112.293  84.339  55.059  1.00  0.00            
ATOM   1328  CD1 PHE    94     112.090  84.378  56.462  1.00  0.00            
ATOM   1329  HD1 PHE    94     111.342  85.095  56.768  1.00  0.00            
ATOM   1330  CE1 PHE    94     112.796  83.589  57.381  1.00  0.00            
ATOM   1331  HE1 PHE    94     112.519  83.663  58.422  1.00  0.00            
ATOM   1332  CZ  PHE    94     113.825  82.789  56.859  1.00  0.00            
ATOM   1333  HZ  PHE    94     114.472  82.278  57.556  1.00  0.00            
ATOM   1334  CE2 PHE    94     114.040  82.723  55.441  1.00  0.00            
ATOM   1335  HE2 PHE    94     114.867  82.151  55.046  1.00  0.00            
ATOM   1336  CD2 PHE    94     113.247  83.512  54.566  1.00  0.00            
ATOM   1337  HD2 PHE    94     113.478  83.581  53.513  1.00  0.00            
ATOM   1338  C   PHE    94     111.099  87.300  52.775  1.00  0.00            
ATOM   1339  O   PHE    94     110.475  88.153  53.352  1.00  0.00            
ATOM   1340  N   VAL    95     110.965  86.892  51.496  1.00  0.00            
ATOM   1341  H   VAL    95     111.496  86.142  51.077  1.00  0.00            
ATOM   1342  CA  VAL    95     110.207  87.782  50.628  1.00  0.00            
ATOM   1343  HA  VAL    95     109.988  88.666  51.227  1.00  0.00            
ATOM   1344  CB  VAL    95     110.944  88.331  49.311  1.00  0.00            
ATOM   1345  HB  VAL    95     111.547  87.551  48.846  1.00  0.00            
ATOM   1346  CG1 VAL    95     110.121  88.894  48.202  1.00  0.00            
ATOM   1347 HG11 VAL    95     109.417  89.613  48.620  1.00  0.00            
ATOM   1348 HG12 VAL    95     110.757  89.339  47.437  1.00  0.00            
ATOM   1349 HG13 VAL    95     109.519  88.122  47.722  1.00  0.00            
ATOM   1350  CG2 VAL    95     111.867  89.490  49.757  1.00  0.00            
ATOM   1351 HG21 VAL    95     112.618  89.098  50.442  1.00  0.00            
ATOM   1352 HG22 VAL    95     112.390  89.862  48.875  1.00  0.00            
ATOM   1353 HG23 VAL    95     111.305  90.230  50.327  1.00  0.00            
ATOM   1354  C   VAL    95     108.852  87.208  50.330  1.00  0.00            
ATOM   1355  O   VAL    95     108.720  86.065  49.896  1.00  0.00            
ATOM   1356  N   LYS    96     107.806  87.927  50.732  1.00  0.00            
ATOM   1357  H   LYS    96     107.966  88.878  51.032  1.00  0.00            
ATOM   1358  CA  LYS    96     106.417  87.577  50.532  1.00  0.00            
ATOM   1359  HA  LYS    96     106.393  86.496  50.399  1.00  0.00            
ATOM   1360  CB  LYS    96     105.562  87.887  51.724  1.00  0.00            
ATOM   1361  HB1 LYS    96     104.505  87.795  51.473  1.00  0.00            
ATOM   1362  HB2 LYS    96     105.654  88.879  52.166  1.00  0.00            
ATOM   1363  CG  LYS    96     105.672  86.824  52.875  1.00  0.00            
ATOM   1364  HG1 LYS    96     105.434  85.844  52.461  1.00  0.00            
ATOM   1365  HG2 LYS    96     104.870  86.938  53.605  1.00  0.00            
ATOM   1366  CD  LYS    96     107.029  86.733  53.570  1.00  0.00            
ATOM   1367  HD1 LYS    96     107.831  86.644  52.837  1.00  0.00            
ATOM   1368  HD2 LYS    96     107.040  85.811  54.152  1.00  0.00            
ATOM   1369  CE  LYS    96     107.276  87.923  54.475  1.00  0.00            
ATOM   1370  HE1 LYS    96     106.361  87.888  55.067  1.00  0.00            
ATOM   1371  HE2 LYS    96     107.311  88.873  53.942  1.00  0.00            
ATOM   1372  NZ  LYS    96     108.549  87.858  55.103  1.00  0.00            
ATOM   1373  HZ1 LYS    96     108.823  88.689  55.608  1.00  0.00            
ATOM   1374  HZ2 LYS    96     108.722  87.059  55.696  1.00  0.00            
ATOM   1375  HZ3 LYS    96     109.242  87.831  54.369  1.00  0.00            
ATOM   1376  C   LYS    96     105.905  88.278  49.248  1.00  0.00            
ATOM   1377  O   LYS    96     105.953  89.533  48.985  1.00  0.00            
ATOM   1378  N   LYS    97     105.267  87.461  48.447  1.00  0.00            
ATOM   1379  H   LYS    97     105.113  86.533  48.815  1.00  0.00            
ATOM   1380  CA  LYS    97     104.405  87.929  47.363  1.00  0.00            
ATOM   1381  HA  LYS    97     104.560  89.001  47.489  1.00  0.00            
ATOM   1382  CB  LYS    97     104.828  87.399  45.995  1.00  0.00            
ATOM   1383  HB1 LYS    97     104.167  87.918  45.301  1.00  0.00            
ATOM   1384  HB2 LYS    97     104.661  86.326  45.902  1.00  0.00            
ATOM   1385  CG  LYS    97     106.319  87.691  45.701  1.00  0.00            
ATOM   1386  HG1 LYS    97     106.906  87.019  46.327  1.00  0.00            
ATOM   1387  HG2 LYS    97     106.446  88.709  46.068  1.00  0.00            
ATOM   1388  CD  LYS    97     106.706  87.596  44.241  1.00  0.00            
ATOM   1389  HD1 LYS    97     106.100  88.264  43.628  1.00  0.00            
ATOM   1390  HD2 LYS    97     106.513  86.576  43.908  1.00  0.00            
ATOM   1391  CE  LYS    97     108.199  87.788  44.144  1.00  0.00            
ATOM   1392  HE1 LYS    97     108.753  87.282  43.353  1.00  0.00            
ATOM   1393  HE2 LYS    97     108.616  87.332  45.042  1.00  0.00            
ATOM   1394  NZ  LYS    97     108.597  89.180  44.070  1.00  0.00            
ATOM   1395  HZ1 LYS    97     108.193  89.650  43.273  1.00  0.00            
ATOM   1396  HZ2 LYS    97     108.355  89.665  44.923  1.00  0.00            
ATOM   1397  HZ3 LYS    97     109.602  89.287  44.049  1.00  0.00            
ATOM   1398  C   LYS    97     102.884  87.714  47.606  1.00  0.00            
ATOM   1399  O   LYS    97     102.454  86.710  48.146  1.00  0.00            
ATOM   1400  N   ASP    98     102.027  88.614  47.090  1.00  0.00            
ATOM   1401  H   ASP    98     102.486  89.444  46.745  1.00  0.00            
ATOM   1402  CA  ASP    98     100.631  88.423  46.969  1.00  0.00            
ATOM   1403  HA  ASP    98     100.336  87.849  47.847  1.00  0.00            
ATOM   1404  CB  ASP    98     100.006  89.830  47.096  1.00  0.00            
ATOM   1405  HB1 ASP    98      99.940  90.223  46.081  1.00  0.00            
ATOM   1406  HB2 ASP    98     100.628  90.455  47.736  1.00  0.00            
ATOM   1407  CG  ASP    98      98.505  89.854  47.472  1.00  0.00            
ATOM   1408  OD1 ASP    98      98.018  89.013  48.266  1.00  0.00            
ATOM   1409  OD2 ASP    98      97.793  90.846  47.102  1.00  0.00            
ATOM   1410  C   ASP    98     100.226  87.534  45.798  1.00  0.00            
ATOM   1411  O   ASP    98      99.735  87.992  44.741  1.00  0.00            
ATOM   1412  N   GLN    99     100.361  86.225  46.009  1.00  0.00            
ATOM   1413  H   GLN    99     100.748  85.863  46.869  1.00  0.00            
ATOM   1414  CA  GLN    99      99.787  85.212  45.092  1.00  0.00            
ATOM   1415  HA  GLN    99      98.855  85.646  44.730  1.00  0.00            
ATOM   1416  CB  GLN    99     100.687  84.871  43.863  1.00  0.00            
ATOM   1417  HB1 GLN    99     100.643  85.730  43.193  1.00  0.00            
ATOM   1418  HB2 GLN    99     100.303  83.916  43.505  1.00  0.00            
ATOM   1419  CG  GLN    99     102.216  84.601  44.167  1.00  0.00            
ATOM   1420  HG1 GLN    99     102.254  83.775  44.877  1.00  0.00            
ATOM   1421  HG2 GLN    99     102.669  85.413  44.735  1.00  0.00            
ATOM   1422  CD  GLN    99     103.099  84.421  42.940  1.00  0.00            
ATOM   1423  OE1 GLN    99     104.135  85.038  42.702  1.00  0.00            
ATOM   1424  NE2 GLN    99     102.898  83.333  42.207  1.00  0.00            
ATOM   1425 HE21 GLN    99     102.245  82.567  42.296  1.00  0.00            
ATOM   1426 HE22 GLN    99     103.619  83.229  41.508  1.00  0.00            
ATOM   1427  C   GLN    99      99.354  83.971  45.860  1.00  0.00            
ATOM   1428  O   GLN    99     100.016  83.556  46.833  1.00  0.00            
ATOM   1429  N   LEU   100      98.311  83.362  45.375  1.00  0.00            
ATOM   1430  H   LEU   100      97.792  83.741  44.596  1.00  0.00            
ATOM   1431  CA  LEU   100      97.994  82.113  46.010  1.00  0.00            
ATOM   1432  HA  LEU   100      98.151  82.220  47.083  1.00  0.00            
ATOM   1433  CB  LEU   100      96.495  81.842  45.909  1.00  0.00            
ATOM   1434  HB1 LEU   100      96.306  80.807  46.194  1.00  0.00            
ATOM   1435  HB2 LEU   100      96.371  81.758  44.830  1.00  0.00            
ATOM   1436  CG  LEU   100      95.519  82.867  46.409  1.00  0.00            
ATOM   1437  HG  LEU   100      95.898  83.850  46.129  1.00  0.00            
ATOM   1438  CD1 LEU   100      94.052  82.610  45.929  1.00  0.00            
ATOM   1439 HD11 LEU   100      94.222  82.513  44.857  1.00  0.00            
ATOM   1440 HD12 LEU   100      93.645  81.685  46.337  1.00  0.00            
ATOM   1441 HD13 LEU   100      93.369  83.446  46.083  1.00  0.00            
ATOM   1442  CD2 LEU   100      95.526  82.802  47.906  1.00  0.00            
ATOM   1443 HD21 LEU   100      95.026  81.885  48.217  1.00  0.00            
ATOM   1444 HD22 LEU   100      96.546  82.889  48.281  1.00  0.00            
ATOM   1445 HD23 LEU   100      95.087  83.769  48.149  1.00  0.00            
ATOM   1446  C   LEU   100      98.814  80.931  45.498  1.00  0.00            
ATOM   1447  O   LEU   100      99.081  80.866  44.273  1.00  0.00            
ATOM   1448  N   GLY   101      99.218  79.955  46.289  1.00  0.00            
ATOM   1449  H   GLY   101      98.964  80.082  47.258  1.00  0.00            
ATOM   1450  CA  GLY   101     100.157  78.820  45.984  1.00  0.00            
ATOM   1451  HA1 GLY   101     100.835  78.780  46.836  1.00  0.00            
ATOM   1452  HA2 GLY   101     100.646  79.159  45.071  1.00  0.00            
ATOM   1453  C   GLY   101      99.454  77.527  45.603  1.00  0.00            
ATOM   1454  O   GLY   101      98.264  77.606  45.319  1.00  0.00            
ATOM   1455  N   LYS   102     100.071  76.371  45.650  1.00  0.00            
ATOM   1456  H   LYS   102     101.046  76.352  45.914  1.00  0.00            
ATOM   1457  CA  LYS   102      99.486  75.017  45.539  1.00  0.00            
ATOM   1458  HA  LYS   102      99.077  74.937  44.532  1.00  0.00            
ATOM   1459  CB  LYS   102     100.577  73.960  45.647  1.00  0.00            
ATOM   1460  HB1 LYS   102     100.083  72.989  45.691  1.00  0.00            
ATOM   1461  HB2 LYS   102     101.157  74.079  46.563  1.00  0.00            
ATOM   1462  CG  LYS   102     101.516  73.943  44.467  1.00  0.00            
ATOM   1463  HG1 LYS   102     101.942  74.945  44.409  1.00  0.00            
ATOM   1464  HG2 LYS   102     100.928  73.802  43.560  1.00  0.00            
ATOM   1465  CD  LYS   102     102.613  72.913  44.399  1.00  0.00            
ATOM   1466  HD1 LYS   102     102.205  71.916  44.564  1.00  0.00            
ATOM   1467  HD2 LYS   102     103.402  73.116  45.124  1.00  0.00            
ATOM   1468  CE  LYS   102     103.378  73.051  43.126  1.00  0.00            
ATOM   1469  HE1 LYS   102     103.778  74.041  42.906  1.00  0.00            
ATOM   1470  HE2 LYS   102     102.779  72.682  42.294  1.00  0.00            
ATOM   1471  NZ  LYS   102     104.472  72.035  43.097  1.00  0.00            
ATOM   1472  HZ1 LYS   102     104.984  72.051  43.968  1.00  0.00            
ATOM   1473  HZ2 LYS   102     104.067  71.113  43.024  1.00  0.00            
ATOM   1474  HZ3 LYS   102     105.173  72.141  42.377  1.00  0.00            
ATOM   1475  C   LYS   102      98.383  74.862  46.576  1.00  0.00            
ATOM   1476  O   LYS   102      98.629  74.831  47.799  1.00  0.00            
ATOM   1477  N   ASN   103      97.195  74.560  46.059  1.00  0.00            
ATOM   1478  H   ASN   103      97.131  74.634  45.054  1.00  0.00            
ATOM   1479  CA  ASN   103      96.019  74.012  46.706  1.00  0.00            
ATOM   1480  HA  ASN   103      95.634  74.673  47.483  1.00  0.00            
ATOM   1481  CB  ASN   103      94.726  73.923  45.817  1.00  0.00            
ATOM   1482  HB1 ASN   103      94.697  74.884  45.305  1.00  0.00            
ATOM   1483  HB2 ASN   103      93.835  73.764  46.425  1.00  0.00            
ATOM   1484  CG  ASN   103      94.586  72.912  44.724  1.00  0.00            
ATOM   1485  OD1 ASN   103      95.432  72.048  44.538  1.00  0.00            
ATOM   1486  ND2 ASN   103      93.589  73.004  43.902  1.00  0.00            
ATOM   1487 HD21 ASN   103      92.952  73.774  44.049  1.00  0.00            
ATOM   1488 HD22 ASN   103      93.493  72.262  43.223  1.00  0.00            
ATOM   1489  C   ASN   103      96.349  72.624  47.320  1.00  0.00            
ATOM   1490  O   ASN   103      97.374  71.986  47.046  1.00  0.00            
ATOM   1491  N   GLU   104      95.318  72.130  48.050  1.00  0.00            
ATOM   1492  H   GLU   104      94.434  72.618  48.022  1.00  0.00            
ATOM   1493  CA  GLU   104      95.475  70.835  48.778  1.00  0.00            
ATOM   1494  HA  GLU   104      96.364  70.855  49.409  1.00  0.00            
ATOM   1495  CB  GLU   104      94.407  70.810  49.893  1.00  0.00            
ATOM   1496  HB1 GLU   104      94.275  69.790  50.256  1.00  0.00            
ATOM   1497  HB2 GLU   104      93.467  71.200  49.504  1.00  0.00            
ATOM   1498  CG  GLU   104      94.864  71.795  50.976  1.00  0.00            
ATOM   1499  HG1 GLU   104      94.758  72.831  50.656  1.00  0.00            
ATOM   1500  HG2 GLU   104      95.883  71.541  51.269  1.00  0.00            
ATOM   1501  CD  GLU   104      94.076  71.722  52.307  1.00  0.00            
ATOM   1502  OE1 GLU   104      94.454  72.474  53.247  1.00  0.00            
ATOM   1503  OE2 GLU   104      93.184  70.910  52.505  1.00  0.00            
ATOM   1504  C   GLU   104      95.510  69.621  47.832  1.00  0.00            
ATOM   1505  O   GLU   104      95.956  68.532  48.272  1.00  0.00            
ATOM   1506  N   GLU   105      95.111  69.792  46.583  1.00  0.00            
ATOM   1507  H   GLU   105      94.716  70.671  46.278  1.00  0.00            
ATOM   1508  CA  GLU   105      94.998  68.743  45.547  1.00  0.00            
ATOM   1509  HA  GLU   105      95.009  67.792  46.081  1.00  0.00            
ATOM   1510  CB  GLU   105      93.711  68.984  44.809  1.00  0.00            
ATOM   1511  HB1 GLU   105      93.864  69.870  44.192  1.00  0.00            
ATOM   1512  HB2 GLU   105      92.937  69.135  45.562  1.00  0.00            
ATOM   1513  CG  GLU   105      93.254  67.911  43.774  1.00  0.00            
ATOM   1514  HG1 GLU   105      93.472  66.917  44.165  1.00  0.00            
ATOM   1515  HG2 GLU   105      93.849  67.894  42.860  1.00  0.00            
ATOM   1516  CD  GLU   105      91.749  68.160  43.425  1.00  0.00            
ATOM   1517  OE1 GLU   105      91.187  69.296  43.467  1.00  0.00            
ATOM   1518  OE2 GLU   105      91.059  67.197  43.119  1.00  0.00            
ATOM   1519  C   GLU   105      96.228  68.557  44.623  1.00  0.00            
ATOM   1520  O   GLU   105      96.354  67.503  43.999  1.00  0.00            
ATOM   1521  N   GLY   106      97.150  69.567  44.565  1.00  0.00            
ATOM   1522  H   GLY   106      96.974  70.409  45.093  1.00  0.00            
ATOM   1523  CA  GLY   106      98.329  69.501  43.600  1.00  0.00            
ATOM   1524  HA1 GLY   106      97.914  68.957  42.751  1.00  0.00            
ATOM   1525  HA2 GLY   106      99.190  69.015  44.058  1.00  0.00            
ATOM   1526  C   GLY   106      98.851  70.870  42.949  1.00  0.00            
ATOM   1527  O   GLY   106      99.922  70.949  42.386  1.00  0.00            
ATOM   1528  N   ALA   107      97.953  71.893  42.820  1.00  0.00            
ATOM   1529  H   ALA   107      97.147  71.899  43.428  1.00  0.00            
ATOM   1530  CA  ALA   107      98.140  73.047  41.850  1.00  0.00            
ATOM   1531  HA  ALA   107      99.106  73.006  41.347  1.00  0.00            
ATOM   1532  CB  ALA   107      97.042  72.782  40.753  1.00  0.00            
ATOM   1533  HB1 ALA   107      96.074  72.530  41.186  1.00  0.00            
ATOM   1534  HB2 ALA   107      96.932  73.704  40.182  1.00  0.00            
ATOM   1535  HB3 ALA   107      97.361  72.031  40.031  1.00  0.00            
ATOM   1536  C   ALA   107      98.047  74.476  42.435  1.00  0.00            
ATOM   1537  O   ALA   107      97.218  74.702  43.305  1.00  0.00            
ATOM   1538  N   PRO   108      98.892  75.388  41.902  1.00  0.00            
ATOM   1539  CD  PRO   108     100.042  75.112  41.017  1.00  0.00            
ATOM   1540  HD1 PRO   108      99.473  75.053  40.089  1.00  0.00            
ATOM   1541  HD2 PRO   108     100.550  74.182  41.271  1.00  0.00            
ATOM   1542  CG  PRO   108     100.920  76.304  41.048  1.00  0.00            
ATOM   1543  HG1 PRO   108     101.413  76.411  40.082  1.00  0.00            
ATOM   1544  HG2 PRO   108     101.607  76.092  41.868  1.00  0.00            
ATOM   1545  CB  PRO   108     100.074  77.532  41.462  1.00  0.00            
ATOM   1546  HB1 PRO   108      99.683  78.016  40.568  1.00  0.00            
ATOM   1547  HB2 PRO   108     100.656  78.200  42.098  1.00  0.00            
ATOM   1548  CA  PRO   108      98.887  76.842  42.191  1.00  0.00            
ATOM   1549  HA  PRO   108      99.177  76.859  43.242  1.00  0.00            
ATOM   1550  C   PRO   108      97.544  77.550  41.891  1.00  0.00            
ATOM   1551  O   PRO   108      97.150  77.718  40.746  1.00  0.00            
ATOM   1552  N   GLN   109      96.970  78.104  42.971  1.00  0.00            
ATOM   1553  H   GLN   109      97.323  77.923  43.900  1.00  0.00            
ATOM   1554  CA  GLN   109      95.702  78.739  42.786  1.00  0.00            
ATOM   1555  HA  GLN   109      95.098  77.981  42.288  1.00  0.00            
ATOM   1556  CB  GLN   109      95.002  78.977  44.116  1.00  0.00            
ATOM   1557  HB1 GLN   109      94.129  79.589  43.890  1.00  0.00            
ATOM   1558  HB2 GLN   109      95.785  79.344  44.779  1.00  0.00            
ATOM   1559  CG  GLN   109      94.543  77.688  44.708  1.00  0.00            
ATOM   1560  HG1 GLN   109      95.356  76.985  44.889  1.00  0.00            
ATOM   1561  HG2 GLN   109      93.880  77.214  43.985  1.00  0.00            
ATOM   1562  CD  GLN   109      93.802  77.977  46.002  1.00  0.00            
ATOM   1563  OE1 GLN   109      94.000  78.956  46.718  1.00  0.00            
ATOM   1564  NE2 GLN   109      92.894  77.118  46.270  1.00  0.00            
ATOM   1565 HE21 GLN   109      92.804  76.341  45.631  1.00  0.00            
ATOM   1566 HE22 GLN   109      92.486  76.936  47.176  1.00  0.00            
ATOM   1567  C   GLN   109      95.734  79.976  41.899  1.00  0.00            
ATOM   1568  O   GLN   109      94.716  80.160  41.214  1.00  0.00            
ATOM   1569  N   GLU   110      96.731  80.853  41.932  1.00  0.00            
ATOM   1570  H   GLU   110      97.575  80.647  42.446  1.00  0.00            
ATOM   1571  CA  GLU   110      96.979  81.937  40.986  1.00  0.00            
ATOM   1572  HA  GLU   110      96.108  81.999  40.333  1.00  0.00            
ATOM   1573  CB  GLU   110      96.997  83.255  41.780  1.00  0.00            
ATOM   1574  HB1 GLU   110      97.420  84.093  41.227  1.00  0.00            
ATOM   1575  HB2 GLU   110      97.613  83.095  42.665  1.00  0.00            
ATOM   1576  CG  GLU   110      95.542  83.629  42.242  1.00  0.00            
ATOM   1577  HG1 GLU   110      95.058  82.872  42.859  1.00  0.00            
ATOM   1578  HG2 GLU   110      94.939  83.851  41.361  1.00  0.00            
ATOM   1579  CD  GLU   110      95.498  84.882  43.187  1.00  0.00            
ATOM   1580  OE1 GLU   110      96.533  85.158  43.818  1.00  0.00            
ATOM   1581  OE2 GLU   110      94.444  85.535  43.262  1.00  0.00            
ATOM   1582  C   GLU   110      98.176  81.708  40.119  1.00  0.00            
ATOM   1583  O   GLU   110      98.933  80.784  40.419  1.00  0.00            
ATOM   1584  N   GLY   111      98.307  82.406  39.053  1.00  0.00            
ATOM   1585  H   GLY   111      97.703  83.213  38.987  1.00  0.00            
ATOM   1586  CA  GLY   111      99.082  82.058  37.933  1.00  0.00            
ATOM   1587  HA1 GLY   111      98.674  82.723  37.171  1.00  0.00            
ATOM   1588  HA2 GLY   111      98.918  81.008  37.693  1.00  0.00            
ATOM   1589  C   GLY   111     100.547  82.413  38.032  1.00  0.00            
ATOM   1590  O   GLY   111     101.045  83.497  38.481  1.00  0.00            
ATOM   1591  N   ILE   112     101.246  81.405  37.580  1.00  0.00            
ATOM   1592  H   ILE   112     100.771  80.686  37.054  1.00  0.00            
ATOM   1593  CA  ILE   112     102.690  81.348  37.580  1.00  0.00            
ATOM   1594  HA  ILE   112     103.027  81.615  38.581  1.00  0.00            
ATOM   1595  CB  ILE   112     103.200  79.898  37.312  1.00  0.00            
ATOM   1596  HB  ILE   112     102.685  79.479  36.447  1.00  0.00            
ATOM   1597  CG2 ILE   112     104.653  79.857  36.966  1.00  0.00            
ATOM   1598 HG21 ILE   112     105.238  80.300  37.773  1.00  0.00            
ATOM   1599 HG22 ILE   112     104.989  78.821  36.948  1.00  0.00            
ATOM   1600 HG23 ILE   112     104.828  80.296  35.984  1.00  0.00            
ATOM   1601  CG1 ILE   112     102.707  79.029  38.532  1.00  0.00            
ATOM   1602 HG11 ILE   112     102.826  77.980  38.261  1.00  0.00            
ATOM   1603 HG12 ILE   112     101.659  79.290  38.677  1.00  0.00            
ATOM   1604  CD  ILE   112     103.500  79.310  39.808  1.00  0.00            
ATOM   1605  HD1 ILE   112     103.452  80.385  39.982  1.00  0.00            
ATOM   1606  HD2 ILE   112     103.062  78.789  40.659  1.00  0.00            
ATOM   1607  HD3 ILE   112     104.518  78.951  39.653  1.00  0.00            
ATOM   1608  C   ILE   112     103.267  82.385  36.584  1.00  0.00            
ATOM   1609  O   ILE   112     102.656  82.523  35.511  1.00  0.00            
ATOM   1610  N   LEU   113     104.257  83.255  36.902  1.00  0.00            
ATOM   1611  H   LEU   113     104.572  83.266  37.862  1.00  0.00            
ATOM   1612  CA  LEU   113     104.821  84.322  36.025  1.00  0.00            
ATOM   1613  HA  LEU   113     104.050  84.935  35.558  1.00  0.00            
ATOM   1614  CB  LEU   113     105.959  85.115  36.721  1.00  0.00            
ATOM   1615  HB1 LEU   113     106.784  85.322  36.040  1.00  0.00            
ATOM   1616  HB2 LEU   113     106.377  84.602  37.587  1.00  0.00            
ATOM   1617  CG  LEU   113     105.407  86.406  37.256  1.00  0.00            
ATOM   1618  HG  LEU   113     104.928  86.960  36.449  1.00  0.00            
ATOM   1619  CD1 LEU   113     104.337  86.248  38.277  1.00  0.00            
ATOM   1620 HD11 LEU   113     104.768  85.820  39.182  1.00  0.00            
ATOM   1621 HD12 LEU   113     103.903  87.226  38.486  1.00  0.00            
ATOM   1622 HD13 LEU   113     103.445  85.686  37.999  1.00  0.00            
ATOM   1623  CD2 LEU   113     106.638  87.157  37.841  1.00  0.00            
ATOM   1624 HD21 LEU   113     107.420  87.121  37.082  1.00  0.00            
ATOM   1625 HD22 LEU   113     106.419  88.206  38.039  1.00  0.00            
ATOM   1626 HD23 LEU   113     106.927  86.645  38.758  1.00  0.00            
ATOM   1627  C   LEU   113     105.459  83.771  34.773  1.00  0.00            
ATOM   1628  O   LEU   113     106.300  82.837  34.811  1.00  0.00            
ATOM   1629  N   GLU   114     105.105  84.318  33.644  1.00  0.00            
ATOM   1630  H   GLU   114     104.467  85.076  33.842  1.00  0.00            
ATOM   1631  CA  GLU   114     105.745  84.138  32.299  1.00  0.00            
ATOM   1632  HA  GLU   114     105.590  83.133  31.907  1.00  0.00            
ATOM   1633  CB  GLU   114     104.985  85.144  31.308  1.00  0.00            
ATOM   1634  HB1 GLU   114     105.024  86.178  31.651  1.00  0.00            
ATOM   1635  HB2 GLU   114     103.926  84.908  31.208  1.00  0.00            
ATOM   1636  CG  GLU   114     105.663  84.939  29.938  1.00  0.00            
ATOM   1637  HG1 GLU   114     105.844  83.871  29.820  1.00  0.00            
ATOM   1638  HG2 GLU   114     106.616  85.465  29.887  1.00  0.00            
ATOM   1639  CD  GLU   114     104.871  85.441  28.757  1.00  0.00            
ATOM   1640  OE1 GLU   114     105.448  85.635  27.658  1.00  0.00            
ATOM   1641  OE2 GLU   114     103.682  85.777  28.851  1.00  0.00            
ATOM   1642  C   GLU   114     107.286  84.335  32.304  1.00  0.00            
ATOM   1643  O   GLU   114     107.980  83.581  31.639  1.00  0.00            
ATOM   1644  N   ASP   115     107.862  85.313  33.104  1.00  0.00            
ATOM   1645  H   ASP   115     107.260  85.994  33.546  1.00  0.00            
ATOM   1646  CA  ASP   115     109.317  85.488  33.347  1.00  0.00            
ATOM   1647  HA  ASP   115     109.753  84.506  33.163  1.00  0.00            
ATOM   1648  CB  ASP   115     109.815  86.496  32.363  1.00  0.00            
ATOM   1649  HB1 ASP   115     110.892  86.333  32.313  1.00  0.00            
ATOM   1650  HB2 ASP   115     109.595  87.477  32.785  1.00  0.00            
ATOM   1651  CG  ASP   115     109.426  86.555  30.919  1.00  0.00            
ATOM   1652  OD1 ASP   115     109.847  85.675  30.109  1.00  0.00            
ATOM   1653  OD2 ASP   115     108.540  87.357  30.666  1.00  0.00            
ATOM   1654  C   ASP   115     109.565  85.850  34.836  1.00  0.00            
ATOM   1655  O   ASP   115     109.782  87.002  35.186  1.00  0.00            
ATOM   1656  N   MET   116     109.530  84.828  35.635  1.00  0.00            
ATOM   1657  H   MET   116     109.406  83.905  35.244  1.00  0.00            
ATOM   1658  CA  MET   116     109.845  84.840  37.046  1.00  0.00            
ATOM   1659  HA  MET   116     109.061  85.261  37.676  1.00  0.00            
ATOM   1660  CB  MET   116     109.927  83.386  37.495  1.00  0.00            
ATOM   1661  HB1 MET   116     110.444  83.289  38.450  1.00  0.00            
ATOM   1662  HB2 MET   116     110.537  82.818  36.793  1.00  0.00            
ATOM   1663  CG  MET   116     108.515  82.812  37.753  1.00  0.00            
ATOM   1664  HG1 MET   116     107.884  82.960  36.877  1.00  0.00            
ATOM   1665  HG2 MET   116     108.037  83.360  38.564  1.00  0.00            
ATOM   1666  SD  MET   116     108.442  81.044  38.103  1.00  0.00            
ATOM   1667  CE  MET   116     108.417  80.441  36.426  1.00  0.00            
ATOM   1668  HE1 MET   116     108.690  79.386  36.399  1.00  0.00            
ATOM   1669  HE2 MET   116     107.394  80.471  36.052  1.00  0.00            
ATOM   1670  HE3 MET   116     108.993  81.109  35.785  1.00  0.00            
ATOM   1671  C   MET   116     111.061  85.638  37.550  1.00  0.00            
ATOM   1672  O   MET   116     112.132  85.286  37.092  1.00  0.00            
ATOM   1673  N   PRO   117     111.017  86.706  38.356  1.00  0.00            
ATOM   1674  CD  PRO   117     109.775  87.276  38.783  1.00  0.00            
ATOM   1675  HD1 PRO   117     109.330  86.591  39.505  1.00  0.00            
ATOM   1676  HD2 PRO   117     109.121  87.499  37.940  1.00  0.00            
ATOM   1677  CG  PRO   117     110.114  88.542  39.576  1.00  0.00            
ATOM   1678  HG1 PRO   117     109.623  88.600  40.547  1.00  0.00            
ATOM   1679  HG2 PRO   117     109.913  89.451  39.008  1.00  0.00            
ATOM   1680  CB  PRO   117     111.588  88.620  39.638  1.00  0.00            
ATOM   1681  HB1 PRO   117     111.742  88.479  40.708  1.00  0.00            
ATOM   1682  HB2 PRO   117     111.924  89.594  39.280  1.00  0.00            
ATOM   1683  CA  PRO   117     112.157  87.425  38.865  1.00  0.00            
ATOM   1684  HA  PRO   117     112.615  87.894  37.994  1.00  0.00            
ATOM   1685  C   PRO   117     113.194  86.603  39.607  1.00  0.00            
ATOM   1686  O   PRO   117     112.980  85.497  40.095  1.00  0.00            
ATOM   1687  N   VAL   118     114.335  87.242  39.706  1.00  0.00            
ATOM   1688  H   VAL   118     114.450  88.027  39.080  1.00  0.00            
ATOM   1689  CA  VAL   118     115.486  86.733  40.468  1.00  0.00            
ATOM   1690  HA  VAL   118     115.705  85.785  39.979  1.00  0.00            
ATOM   1691  CB  VAL   118     116.695  87.681  40.251  1.00  0.00            
ATOM   1692  HB  VAL   118     116.850  87.809  39.180  1.00  0.00            
ATOM   1693  CG1 VAL   118     116.556  89.067  40.880  1.00  0.00            
ATOM   1694 HG11 VAL   118     116.581  89.148  41.967  1.00  0.00            
ATOM   1695 HG12 VAL   118     117.322  89.752  40.517  1.00  0.00            
ATOM   1696 HG13 VAL   118     115.621  89.522  40.554  1.00  0.00            
ATOM   1697  CG2 VAL   118     117.986  86.974  40.720  1.00  0.00            
ATOM   1698 HG21 VAL   118     117.942  86.840  41.801  1.00  0.00            
ATOM   1699 HG22 VAL   118     118.107  85.993  40.260  1.00  0.00            
ATOM   1700 HG23 VAL   118     118.851  87.568  40.424  1.00  0.00            
ATOM   1701  C   VAL   118     115.041  86.560  41.990  1.00  0.00            
ATOM   1702  O   VAL   118     114.391  87.431  42.542  1.00  0.00            
ATOM   1703  N   ASP   119     115.259  85.414  42.614  1.00  0.00            
ATOM   1704  H   ASP   119     115.784  84.695  42.137  1.00  0.00            
ATOM   1705  CA  ASP   119     114.876  85.086  43.980  1.00  0.00            
ATOM   1706  HA  ASP   119     113.862  85.412  44.211  1.00  0.00            
ATOM   1707  CB  ASP   119     114.718  83.617  44.268  1.00  0.00            
ATOM   1708  HB1 ASP   119     114.596  83.588  45.350  1.00  0.00            
ATOM   1709  HB2 ASP   119     115.636  83.093  44.001  1.00  0.00            
ATOM   1710  CG  ASP   119     113.426  82.949  43.746  1.00  0.00            
ATOM   1711  OD1 ASP   119     112.477  83.659  43.326  1.00  0.00            
ATOM   1712  OD2 ASP   119     113.390  81.677  43.611  1.00  0.00            
ATOM   1713  C   ASP   119     115.867  85.666  44.964  1.00  0.00            
ATOM   1714  O   ASP   119     117.030  85.344  44.777  1.00  0.00            
ATOM   1715  N   PRO   120     115.438  86.431  45.966  1.00  0.00            
ATOM   1716  CD  PRO   120     114.078  86.867  46.074  1.00  0.00            
ATOM   1717  HD1 PRO   120     113.605  86.122  46.715  1.00  0.00            
ATOM   1718  HD2 PRO   120     113.641  86.996  45.084  1.00  0.00            
ATOM   1719  CG  PRO   120     114.130  88.193  46.830  1.00  0.00            
ATOM   1720  HG1 PRO   120     113.175  88.455  47.284  1.00  0.00            
ATOM   1721  HG2 PRO   120     114.533  89.034  46.264  1.00  0.00            
ATOM   1722  CB  PRO   120     115.208  87.852  47.813  1.00  0.00            
ATOM   1723  HB1 PRO   120     114.776  87.244  48.607  1.00  0.00            
ATOM   1724  HB2 PRO   120     115.673  88.722  48.278  1.00  0.00            
ATOM   1725  CA  PRO   120     116.224  87.044  47.008  1.00  0.00            
ATOM   1726  HA  PRO   120     116.966  87.709  46.566  1.00  0.00            
ATOM   1727  C   PRO   120     116.934  86.027  47.925  1.00  0.00            
ATOM   1728  O   PRO   120     116.220  85.106  48.380  1.00  0.00            
ATOM   1729  N   ASP   121     118.171  86.247  48.322  1.00  0.00            
ATOM   1730  H   ASP   121     118.641  87.109  48.083  1.00  0.00            
ATOM   1731  CA  ASP   121     118.850  85.488  49.426  1.00  0.00            
ATOM   1732  HA  ASP   121     118.420  84.488  49.371  1.00  0.00            
ATOM   1733  CB  ASP   121     120.289  85.370  49.003  1.00  0.00            
ATOM   1734  HB1 ASP   121     120.770  84.920  49.872  1.00  0.00            
ATOM   1735  HB2 ASP   121     120.727  86.338  48.761  1.00  0.00            
ATOM   1736  CG  ASP   121     120.587  84.577  47.745  1.00  0.00            
ATOM   1737  OD1 ASP   121     119.977  83.547  47.505  1.00  0.00            
ATOM   1738  OD2 ASP   121     121.580  84.981  47.030  1.00  0.00            
ATOM   1739  C   ASP   121     118.553  86.037  50.816  1.00  0.00            
ATOM   1740  O   ASP   121     118.075  87.118  51.047  1.00  0.00            
ATOM   1741  N   ASN   122     118.869  85.152  51.814  1.00  0.00            
ATOM   1742  H   ASN   122     119.179  84.249  51.486  1.00  0.00            
ATOM   1743  CA  ASN   122     118.608  85.206  53.269  1.00  0.00            
ATOM   1744  HA  ASN   122     118.204  86.214  53.365  1.00  0.00            
ATOM   1745  CB  ASN   122     117.405  84.246  53.570  1.00  0.00            
ATOM   1746  HB1 ASN   122     117.009  84.339  54.582  1.00  0.00            
ATOM   1747  HB2 ASN   122     117.796  83.241  53.409  1.00  0.00            
ATOM   1748  CG  ASN   122     116.228  84.391  52.623  1.00  0.00            
ATOM   1749  OD1 ASN   122     115.886  83.558  51.723  1.00  0.00            
ATOM   1750  ND2 ASN   122     115.511  85.468  52.785  1.00  0.00            
ATOM   1751 HD21 ASN   122     115.766  86.223  53.405  1.00  0.00            
ATOM   1752 HD22 ASN   122     114.740  85.572  52.141  1.00  0.00            
ATOM   1753  C   ASN   122     119.803  85.140  54.322  1.00  0.00            
ATOM   1754  O   ASN   122     119.579  84.557  55.357  1.00  0.00            
ATOM   1755  N   GLU   123     120.992  85.653  54.006  1.00  0.00            
ATOM   1756  H   GLU   123     120.935  86.169  53.140  1.00  0.00            
ATOM   1757  CA  GLU   123     122.172  85.659  54.853  1.00  0.00            
ATOM   1758  HA  GLU   123     122.046  84.792  55.501  1.00  0.00            
ATOM   1759  CB  GLU   123     123.462  85.392  54.155  1.00  0.00            
ATOM   1760  HB1 GLU   123     124.333  85.563  54.788  1.00  0.00            
ATOM   1761  HB2 GLU   123     123.491  86.021  53.265  1.00  0.00            
ATOM   1762  CG  GLU   123     123.574  83.965  53.793  1.00  0.00            
ATOM   1763  HG1 GLU   123     122.961  83.875  52.896  1.00  0.00            
ATOM   1764  HG2 GLU   123     123.175  83.288  54.548  1.00  0.00            
ATOM   1765  CD  GLU   123     125.012  83.623  53.495  1.00  0.00            
ATOM   1766  OE1 GLU   123     125.643  83.058  54.401  1.00  0.00            
ATOM   1767  OE2 GLU   123     125.566  84.079  52.439  1.00  0.00            
ATOM   1768  C   GLU   123     122.195  86.781  55.922  1.00  0.00            
ATOM   1769  O   GLU   123     121.825  87.929  55.645  1.00  0.00            
ATOM   1770  N   ALA   124     122.757  86.495  57.074  1.00  0.00            
ATOM   1771  H   ALA   124     123.241  85.608  57.066  1.00  0.00            
ATOM   1772  CA  ALA   124     123.078  87.510  58.070  1.00  0.00            
ATOM   1773  HA  ALA   124     122.193  88.141  58.140  1.00  0.00            
ATOM   1774  CB  ALA   124     123.271  86.940  59.506  1.00  0.00            
ATOM   1775  HB1 ALA   124     124.193  86.364  59.588  1.00  0.00            
ATOM   1776  HB2 ALA   124     123.452  87.813  60.133  1.00  0.00            
ATOM   1777  HB3 ALA   124     122.410  86.389  59.884  1.00  0.00            
ATOM   1778  C   ALA   124     124.246  88.450  57.736  1.00  0.00            
ATOM   1779  O   ALA   124     125.328  88.045  57.294  1.00  0.00            
ATOM   1780  N   TYR   125     123.995  89.729  58.092  1.00  0.00            
ATOM   1781  H   TYR   125     123.091  90.137  58.283  1.00  0.00            
ATOM   1782  CA  TYR   125     125.130  90.728  58.168  1.00  0.00            
ATOM   1783  HA  TYR   125     126.085  90.225  58.323  1.00  0.00            
ATOM   1784  CB  TYR   125     125.281  91.523  56.856  1.00  0.00            
ATOM   1785  HB1 TYR   125     125.452  90.772  56.085  1.00  0.00            
ATOM   1786  HB2 TYR   125     126.228  92.051  56.969  1.00  0.00            
ATOM   1787  CG  TYR   125     124.050  92.353  56.558  1.00  0.00            
ATOM   1788  CD1 TYR   125     123.986  93.657  57.074  1.00  0.00            
ATOM   1789  HD1 TYR   125     124.673  94.014  57.827  1.00  0.00            
ATOM   1790  CE1 TYR   125     122.958  94.492  56.602  1.00  0.00            
ATOM   1791  HE1 TYR   125     122.802  95.514  56.916  1.00  0.00            
ATOM   1792  CZ  TYR   125     122.041  94.031  55.622  1.00  0.00            
ATOM   1793  OH  TYR   125     121.167  94.875  55.107  1.00  0.00            
ATOM   1794  HH  TYR   125     121.194  95.756  55.487  1.00  0.00            
ATOM   1795  CE2 TYR   125     122.221  92.766  55.031  1.00  0.00            
ATOM   1796  HE2 TYR   125     121.546  92.524  54.223  1.00  0.00            
ATOM   1797  CD2 TYR   125     123.195  91.907  55.524  1.00  0.00            
ATOM   1798  HD2 TYR   125     123.334  90.902  55.152  1.00  0.00            
ATOM   1799  C   TYR   125     125.034  91.667  59.407  1.00  0.00            
ATOM   1800  O   TYR   125     123.937  91.803  59.986  1.00  0.00            
ATOM   1801  N   GLU   126     126.103  92.282  59.832  1.00  0.00            
ATOM   1802  H   GLU   126     126.863  92.255  59.168  1.00  0.00            
ATOM   1803  CA  GLU   126     126.138  93.272  60.946  1.00  0.00            
ATOM   1804  HA  GLU   126     125.546  92.754  61.700  1.00  0.00            
ATOM   1805  CB  GLU   126     127.601  93.428  61.384  1.00  0.00            
ATOM   1806  HB1 GLU   126     127.595  94.157  62.195  1.00  0.00            
ATOM   1807  HB2 GLU   126     128.153  93.825  60.532  1.00  0.00            
ATOM   1808  CG  GLU   126     128.131  92.077  61.948  1.00  0.00            
ATOM   1809  HG1 GLU   126     127.791  91.245  61.332  1.00  0.00            
ATOM   1810  HG2 GLU   126     127.638  91.895  62.903  1.00  0.00            
ATOM   1811  CD  GLU   126     129.646  92.128  62.120  1.00  0.00            
ATOM   1812  OE1 GLU   126     130.292  93.135  61.798  1.00  0.00            
ATOM   1813  OE2 GLU   126     130.183  91.057  62.529  1.00  0.00            
ATOM   1814  C   GLU   126     125.419  94.559  60.512  1.00  0.00            
ATOM   1815  O   GLU   126     125.938  95.367  59.727  1.00  0.00            
ATOM   1816  N   MET   127     124.250  94.734  61.108  1.00  0.00            
ATOM   1817  H   MET   127     123.937  93.988  61.712  1.00  0.00            
ATOM   1818  CA  MET   127     123.440  95.919  60.994  1.00  0.00            
ATOM   1819  HA  MET   127     122.879  95.990  60.062  1.00  0.00            
ATOM   1820  CB  MET   127     122.331  95.878  62.011  1.00  0.00            
ATOM   1821  HB1 MET   127     121.965  96.904  62.024  1.00  0.00            
ATOM   1822  HB2 MET   127     122.669  95.774  63.042  1.00  0.00            
ATOM   1823  CG  MET   127     121.108  94.952  61.827  1.00  0.00            
ATOM   1824  HG1 MET   127     120.284  95.279  62.463  1.00  0.00            
ATOM   1825  HG2 MET   127     121.454  93.975  62.165  1.00  0.00            
ATOM   1826  SD  MET   127     120.588  94.717  60.110  1.00  0.00            
ATOM   1827  CE  MET   127     119.904  96.404  59.745  1.00  0.00            
ATOM   1828  HE1 MET   127     119.439  96.434  58.760  1.00  0.00            
ATOM   1829  HE2 MET   127     119.165  96.627  60.515  1.00  0.00            
ATOM   1830  HE3 MET   127     120.773  97.062  59.760  1.00  0.00            
ATOM   1831  C   MET   127     124.195  97.235  61.155  1.00  0.00            
ATOM   1832  O   MET   127     124.886  97.336  62.231  1.00  0.00            
ATOM   1833  N   PRO   128     124.075  98.229  60.214  1.00  0.00            
ATOM   1834  CD  PRO   128     123.495  98.010  58.868  1.00  0.00            
ATOM   1835  HD1 PRO   128     122.430  97.781  58.923  1.00  0.00            
ATOM   1836  HD2 PRO   128     123.926  97.182  58.305  1.00  0.00            
ATOM   1837  CG  PRO   128     123.763  99.297  58.103  1.00  0.00            
ATOM   1838  HG1 PRO   128     123.079  99.526  57.286  1.00  0.00            
ATOM   1839  HG2 PRO   128     124.674  99.250  57.507  1.00  0.00            
ATOM   1840  CB  PRO   128     123.870 100.356  59.187  1.00  0.00            
ATOM   1841  HB1 PRO   128     122.946 100.717  59.639  1.00  0.00            
ATOM   1842  HB2 PRO   128     124.522 101.139  58.799  1.00  0.00            
ATOM   1843  CA  PRO   128     124.481  99.615  60.385  1.00  0.00            
ATOM   1844  HA  PRO   128     125.570  99.611  60.351  1.00  0.00            
ATOM   1845  C   PRO   128     123.987 100.300  61.719  1.00  0.00            
ATOM   1846  O   PRO   128     122.871  99.988  62.259  1.00  0.00            
ATOM   1847  N   SER   129     124.616 101.388  62.161  1.00  0.00            
ATOM   1848  H   SER   129     125.428 101.593  61.596  1.00  0.00            
ATOM   1849  CA  SER   129     124.069 102.501  62.978  1.00  0.00            
ATOM   1850  HA  SER   129     123.533 102.219  63.884  1.00  0.00            
ATOM   1851  CB  SER   129     125.197 103.521  63.366  1.00  0.00            
ATOM   1852  HB1 SER   129     125.956 102.941  63.891  1.00  0.00            
ATOM   1853  HB2 SER   129     124.820 104.372  63.935  1.00  0.00            
ATOM   1854  OG  SER   129     125.855 104.033  62.144  1.00  0.00            
ATOM   1855  HG  SER   129     125.193 104.411  61.560  1.00  0.00            
ATOM   1856  C   SER   129     123.055 103.250  62.152  1.00  0.00            
ATOM   1857  O   SER   129     123.268 103.506  60.943  1.00  0.00            
ATOM   1858  N   GLU   130     121.949 103.743  62.742  1.00  0.00            
ATOM   1859  H   GLU   130     121.757 103.538  63.712  1.00  0.00            
ATOM   1860  CA  GLU   130     121.029 104.664  62.049  1.00  0.00            
ATOM   1861  HA  GLU   130     121.570 105.004  61.166  1.00  0.00            
ATOM   1862  CB  GLU   130     119.730 103.861  61.754  1.00  0.00            
ATOM   1863  HB1 GLU   130     118.871 104.455  61.441  1.00  0.00            
ATOM   1864  HB2 GLU   130     119.424 103.330  62.655  1.00  0.00            
ATOM   1865  CG  GLU   130     119.837 102.785  60.626  1.00  0.00            
ATOM   1866  HG1 GLU   130     119.019 102.082  60.787  1.00  0.00            
ATOM   1867  HG2 GLU   130     120.804 102.283  60.670  1.00  0.00            
ATOM   1868  CD  GLU   130     119.737 103.320  59.221  1.00  0.00            
ATOM   1869  OE1 GLU   130     119.186 104.398  59.015  1.00  0.00            
ATOM   1870  OE2 GLU   130     120.214 102.668  58.280  1.00  0.00            
ATOM   1871  C   GLU   130     120.882 105.982  62.934  1.00  0.00            
ATOM   1872  O   GLU   130     119.840 106.160  63.686  1.00  0.00            
ATOM   1873  N   GLU   131     121.840 106.874  62.953  1.00  0.00            
ATOM   1874  H   GLU   131     122.593 106.752  62.291  1.00  0.00            
ATOM   1875  CA  GLU   131     121.691 108.165  63.655  1.00  0.00            
ATOM   1876  HA  GLU   131     121.190 107.893  64.584  1.00  0.00            
ATOM   1877  CB  GLU   131     123.068 108.665  64.076  1.00  0.00            
ATOM   1878  HB1 GLU   131     123.028 109.602  64.633  1.00  0.00            
ATOM   1879  HB2 GLU   131     123.750 108.966  63.280  1.00  0.00            
ATOM   1880  CG  GLU   131     123.881 107.750  65.022  1.00  0.00            
ATOM   1881  HG1 GLU   131     123.818 106.703  64.722  1.00  0.00            
ATOM   1882  HG2 GLU   131     123.367 107.628  65.976  1.00  0.00            
ATOM   1883  CD  GLU   131     125.320 108.124  65.173  1.00  0.00            
ATOM   1884  OE1 GLU   131     125.803 109.170  64.612  1.00  0.00            
ATOM   1885  OE2 GLU   131     126.076 107.337  65.789  1.00  0.00            
ATOM   1886  C   GLU   131     120.752 109.264  63.073  1.00  0.00            
ATOM   1887  O   GLU   131     120.682 110.381  63.661  1.00  0.00            
ATOM   1888  N   GLY   132     119.889 109.044  62.004  1.00  0.00            
ATOM   1889  H   GLY   132     119.880 108.130  61.574  1.00  0.00            
ATOM   1890  CA  GLY   132     119.162 110.049  61.210  1.00  0.00            
ATOM   1891  HA1 GLY   132     118.807 109.489  60.345  1.00  0.00            
ATOM   1892  HA2 GLY   132     119.710 110.937  60.897  1.00  0.00            
ATOM   1893  C   GLY   132     117.872 110.619  61.757  1.00  0.00            
ATOM   1894  O   GLY   132     117.101 111.160  60.983  1.00  0.00            
ATOM   1895  N   TYR   133     117.555 110.414  63.066  1.00  0.00            
ATOM   1896  H   TYR   133     118.229 109.990  63.687  1.00  0.00            
ATOM   1897  CA  TYR   133     116.344 110.882  63.765  1.00  0.00            
ATOM   1898  HA  TYR   133     115.500 110.608  63.132  1.00  0.00            
ATOM   1899  CB  TYR   133     116.128 110.066  64.997  1.00  0.00            
ATOM   1900  HB1 TYR   133     115.597 109.171  64.673  1.00  0.00            
ATOM   1901  HB2 TYR   133     115.397 110.514  65.671  1.00  0.00            
ATOM   1902  CG  TYR   133     117.367 109.673  65.734  1.00  0.00            
ATOM   1903  CD1 TYR   133     118.124 110.711  66.318  1.00  0.00            
ATOM   1904  HD1 TYR   133     117.711 111.708  66.268  1.00  0.00            
ATOM   1905  CE1 TYR   133     119.328 110.412  66.986  1.00  0.00            
ATOM   1906  HE1 TYR   133     119.882 111.167  67.523  1.00  0.00            
ATOM   1907  CZ  TYR   133     119.775 109.054  67.066  1.00  0.00            
ATOM   1908  OH  TYR   133     120.916 108.718  67.752  1.00  0.00            
ATOM   1909  HH  TYR   133     121.117 107.781  67.797  1.00  0.00            
ATOM   1910  CE2 TYR   133     119.007 108.075  66.433  1.00  0.00            
ATOM   1911  HE2 TYR   133     119.337 107.064  66.624  1.00  0.00            
ATOM   1912  CD2 TYR   133     117.761 108.317  65.887  1.00  0.00            
ATOM   1913  HD2 TYR   133     117.204 107.480  65.494  1.00  0.00            
ATOM   1914  C   TYR   133     116.196 112.437  63.921  1.00  0.00            
ATOM   1915  O   TYR   133     116.105 112.980  65.041  1.00  0.00            
ATOM   1916  N   GLN   134     116.283 113.164  62.797  1.00  0.00            
ATOM   1917  H   GLN   134     116.534 112.721  61.925  1.00  0.00            
ATOM   1918  CA  GLN   134     116.019 114.613  62.649  1.00  0.00            
ATOM   1919  HA  GLN   134     115.749 115.004  63.631  1.00  0.00            
ATOM   1920  CB  GLN   134     117.302 115.346  62.258  1.00  0.00            
ATOM   1921  HB1 GLN   134     118.033 114.959  62.967  1.00  0.00            
ATOM   1922  HB2 GLN   134     117.081 116.393  62.467  1.00  0.00            
ATOM   1923  CG  GLN   134     117.808 115.039  60.865  1.00  0.00            
ATOM   1924  HG1 GLN   134     117.117 115.269  60.054  1.00  0.00            
ATOM   1925  HG2 GLN   134     118.043 113.977  60.799  1.00  0.00            
ATOM   1926  CD  GLN   134     119.136 115.739  60.629  1.00  0.00            
ATOM   1927  OE1 GLN   134     119.480 116.792  61.184  1.00  0.00            
ATOM   1928  NE2 GLN   134     120.059 115.339  59.789  1.00  0.00            
ATOM   1929 HE21 GLN   134     120.046 114.494  59.235  1.00  0.00            
ATOM   1930 HE22 GLN   134     120.768 116.047  59.663  1.00  0.00            
ATOM   1931  C   GLN   134     114.791 114.983  61.796  1.00  0.00            
ATOM   1932  O   GLN   134     114.257 114.173  61.043  1.00  0.00            
ATOM   1933  N   ASP   135     114.242 116.169  62.105  1.00  0.00            
ATOM   1934  H   ASP   135     114.635 116.637  62.909  1.00  0.00            
ATOM   1935  CA  ASP   135     113.266 116.969  61.327  1.00  0.00            
ATOM   1936  HA  ASP   135     113.382 117.869  61.931  1.00  0.00            
ATOM   1937  CB  ASP   135     113.734 117.405  59.999  1.00  0.00            
ATOM   1938  HB1 ASP   135     113.053 118.107  59.517  1.00  0.00            
ATOM   1939  HB2 ASP   135     113.686 116.551  59.322  1.00  0.00            
ATOM   1940  CG  ASP   135     115.156 118.056  59.871  1.00  0.00            
ATOM   1941  OD1 ASP   135     115.728 118.003  58.772  1.00  0.00            
ATOM   1942  OD2 ASP   135     115.659 118.867  60.692  1.00  0.00            
ATOM   1943  C   ASP   135     111.830 116.544  61.452  1.00  0.00            
ATOM   1944  O   ASP   135     110.895 117.298  61.201  1.00  0.00            
ATOM   1945  N   TYR   136     111.584 115.275  61.746  1.00  0.00            
ATOM   1946  H   TYR   136     112.342 114.649  61.978  1.00  0.00            
ATOM   1947  CA  TYR   136     110.243 114.843  62.110  1.00  0.00            
ATOM   1948  HA  TYR   136     109.490 115.324  61.486  1.00  0.00            
ATOM   1949  CB  TYR   136     109.920 113.366  61.880  1.00  0.00            
ATOM   1950  HB1 TYR   136     108.888 113.219  62.200  1.00  0.00            
ATOM   1951  HB2 TYR   136     110.565 112.669  62.415  1.00  0.00            
ATOM   1952  CG  TYR   136     109.963 112.913  60.447  1.00  0.00            
ATOM   1953  CD1 TYR   136     111.114 112.416  59.809  1.00  0.00            
ATOM   1954  HD1 TYR   136     111.988 112.520  60.435  1.00  0.00            
ATOM   1955  CE1 TYR   136     111.074 112.189  58.416  1.00  0.00            
ATOM   1956  HE1 TYR   136     111.965 112.039  57.823  1.00  0.00            
ATOM   1957  CZ  TYR   136     109.806 112.241  57.761  1.00  0.00            
ATOM   1958  OH  TYR   136     109.836 111.933  56.445  1.00  0.00            
ATOM   1959  HH  TYR   136     110.691 111.603  56.159  1.00  0.00            
ATOM   1960  CE2 TYR   136     108.624 112.633  58.402  1.00  0.00            
ATOM   1961  HE2 TYR   136     107.690 112.640  57.860  1.00  0.00            
ATOM   1962  CD2 TYR   136     108.722 113.080  59.741  1.00  0.00            
ATOM   1963  HD2 TYR   136     107.807 113.389  60.225  1.00  0.00            
ATOM   1964  C   TYR   136     109.916 115.148  63.597  1.00  0.00            
ATOM   1965  O   TYR   136     110.750 114.945  64.452  1.00  0.00            
ATOM   1966  N   GLU   137     108.721 115.614  63.798  1.00  0.00            
ATOM   1967  H   GLU   137     108.189 115.751  62.951  1.00  0.00            
ATOM   1968  CA  GLU   137     108.283 116.141  65.127  1.00  0.00            
ATOM   1969  HA  GLU   137     108.655 115.491  65.919  1.00  0.00            
ATOM   1970  CB  GLU   137     108.718 117.592  65.348  1.00  0.00            
ATOM   1971  HB1 GLU   137     108.040 118.076  66.051  1.00  0.00            
ATOM   1972  HB2 GLU   137     108.435 118.149  64.454  1.00  0.00            
ATOM   1973  CG  GLU   137     110.143 117.880  65.634  1.00  0.00            
ATOM   1974  HG1 GLU   137     110.806 117.759  64.777  1.00  0.00            
ATOM   1975  HG2 GLU   137     110.514 117.242  66.436  1.00  0.00            
ATOM   1976  CD  GLU   137     110.244 119.319  66.036  1.00  0.00            
ATOM   1977  OE1 GLU   137     110.896 120.101  65.230  1.00  0.00            
ATOM   1978  OE2 GLU   137     109.776 119.688  67.128  1.00  0.00            
ATOM   1979  C   GLU   137     106.721 116.166  65.244  1.00  0.00            
ATOM   1980  O   GLU   137     105.961 116.111  64.256  1.00  0.00            
ATOM   1981  N   PRO   138     106.191 116.225  66.470  1.00  0.00            
ATOM   1982  CD  PRO   138     106.883 116.098  67.731  1.00  0.00            
ATOM   1983  HD1 PRO   138     107.817 116.656  67.799  1.00  0.00            
ATOM   1984  HD2 PRO   138     107.126 115.035  67.719  1.00  0.00            
ATOM   1985  CG  PRO   138     105.962 116.396  68.815  1.00  0.00            
ATOM   1986  HG1 PRO   138     106.002 117.459  69.052  1.00  0.00            
ATOM   1987  HG2 PRO   138     106.192 115.775  69.681  1.00  0.00            
ATOM   1988  CB  PRO   138     104.581 116.122  68.185  1.00  0.00            
ATOM   1989  HB1 PRO   138     103.847 116.824  68.580  1.00  0.00            
ATOM   1990  HB2 PRO   138     104.336 115.061  68.242  1.00  0.00            
ATOM   1991  CA  PRO   138     104.820 116.494  66.702  1.00  0.00            
ATOM   1992  HA  PRO   138     104.196 115.805  66.132  1.00  0.00            
ATOM   1993  C   PRO   138     104.454 117.978  66.388  1.00  0.00            
ATOM   1994  O   PRO   138     105.209 118.871  66.633  1.00  0.00            
ATOM   1995  N   GLU   139     103.221 118.158  65.890  1.00  0.00            
ATOM   1996  H   GLU   139     102.702 117.369  65.531  1.00  0.00            
ATOM   1997  CA  GLU   139     102.657 119.512  65.750  1.00  0.00            
ATOM   1998  HA  GLU   139     103.246 119.997  64.971  1.00  0.00            
ATOM   1999  CB  GLU   139     101.239 119.412  65.259  1.00  0.00            
ATOM   2000  HB1 GLU   139     100.666 118.815  65.969  1.00  0.00            
ATOM   2001  HB2 GLU   139     101.281 118.801  64.358  1.00  0.00            
ATOM   2002  CG  GLU   139     100.456 120.750  65.049  1.00  0.00            
ATOM   2003  HG1 GLU   139     101.143 121.409  64.518  1.00  0.00            
ATOM   2004  HG2 GLU   139     100.214 121.137  66.039  1.00  0.00            
ATOM   2005  CD  GLU   139      99.199 120.600  64.220  1.00  0.00            
ATOM   2006  OE1 GLU   139      98.559 121.674  64.027  1.00  0.00            
ATOM   2007  OE2 GLU   139      98.813 119.648  63.517  1.00  0.00            
ATOM   2008  C   GLU   139     102.729 120.355  67.011  1.00  0.00            
ATOM   2009  O   GLU   139     102.360 119.970  68.109  1.00  0.00            
ATOM   2010  N   ALA   140     103.297 121.526  66.775  1.00  0.00            
ATOM   2011  H   ALA   140     103.946 121.696  66.021  1.00  0.00            
ATOM   2012  CA  ALA   140     103.283 122.599  67.753  1.00  0.00            
ATOM   2013  HA  ALA   140     103.238 122.222  68.775  1.00  0.00            
ATOM   2014  CB  ALA   140     104.577 123.341  67.821  1.00  0.00            
ATOM   2015  HB1 ALA   140     104.803 123.780  68.792  1.00  0.00            
ATOM   2016  HB2 ALA   140     105.320 122.547  67.752  1.00  0.00            
ATOM   2017  HB3 ALA   140     104.735 124.100  67.054  1.00  0.00            
ATOM   2018  C   ALA   140     102.098 123.615  67.628  1.00  0.00            
ATOM   2019  OC1 ALA   140     101.767 124.062  66.488  1.00  0.00            
ATOM   2020  OC2 ALA   140     101.428 123.766  68.671  1.00  0.00            
TER
ENDMDL
