# Supplementary material for: Impact of Phosphorylation on the Physiological Form of Human alpha-Synuclein in Aqueous Solution
Source: J Chem Inf Model. 2024 Oct 28;64(21):8215–26. doi: 10.1021/acs.jcim.4c01172 (PMC11558680; doi:10.1021/acs.jcim.4c01172)
Supplement: Supplementary file 2 — ci4c01172_si_003.zip [file ci4c01172_si_003.zip › pAS/pAS_17.pdb]

REMARK    GENERATED BY TRJCONV
TITLE     Protein in water
REMARK    THIS IS A SIMULATION BOX
CRYST1  134.777  134.777  135.255  60.12  60.12  90.00 P 1           1
MODEL        1
ATOM      1  CH3 ACE     0     102.221  92.372  53.143  1.00  0.00            
ATOM      2 HH31 ACE     0     101.464  92.637  52.405  1.00  0.00            
ATOM      3 HH32 ACE     0     103.087  91.993  52.600  1.00  0.00            
ATOM      4 HH33 ACE     0     101.763  91.636  53.803  1.00  0.00            
ATOM      5  C   ACE     0     102.509  93.607  54.042  1.00  0.00            
ATOM      6  O   ACE     0     101.984  93.660  55.188  1.00  0.00            
ATOM      7  N   MET     1     103.239  94.644  53.515  1.00  0.00            
ATOM      8  H   MET     1     103.399  94.558  52.521  1.00  0.00            
ATOM      9  CA  MET     1     103.558  95.863  54.246  1.00  0.00            
ATOM     10  HA  MET     1     104.344  95.631  54.964  1.00  0.00            
ATOM     11  CB  MET     1     103.959  96.923  53.248  1.00  0.00            
ATOM     12  HB1 MET     1     103.991  97.870  53.788  1.00  0.00            
ATOM     13  HB2 MET     1     103.184  96.969  52.483  1.00  0.00            
ATOM     14  CG  MET     1     105.282  96.806  52.581  1.00  0.00            
ATOM     15  HG1 MET     1     105.483  97.677  51.958  1.00  0.00            
ATOM     16  HG2 MET     1     105.357  95.816  52.132  1.00  0.00            
ATOM     17  SD  MET     1     106.615  97.023  53.810  1.00  0.00            
ATOM     18  CE  MET     1     107.882  97.646  52.647  1.00  0.00            
ATOM     19  HE1 MET     1     108.767  98.061  53.130  1.00  0.00            
ATOM     20  HE2 MET     1     108.192  96.741  52.127  1.00  0.00            
ATOM     21  HE3 MET     1     107.483  98.390  51.957  1.00  0.00            
ATOM     22  C   MET     1     102.422  96.499  55.042  1.00  0.00            
ATOM     23  O   MET     1     102.722  96.892  56.174  1.00  0.00            
ATOM     24  N   ASP     2     101.241  96.588  54.416  1.00  0.00            
ATOM     25  H   ASP     2     101.100  96.271  53.468  1.00  0.00            
ATOM     26  CA  ASP     2     100.080  97.261  55.035  1.00  0.00            
ATOM     27  HA  ASP     2     100.246  98.326  55.200  1.00  0.00            
ATOM     28  CB  ASP     2      98.955  97.196  53.985  1.00  0.00            
ATOM     29  HB1 ASP     2      98.639  96.153  54.023  1.00  0.00            
ATOM     30  HB2 ASP     2      99.184  97.536  52.975  1.00  0.00            
ATOM     31  CG  ASP     2      97.667  97.922  54.301  1.00  0.00            
ATOM     32  OD1 ASP     2      97.817  99.019  54.919  1.00  0.00            
ATOM     33  OD2 ASP     2      96.599  97.350  54.076  1.00  0.00            
ATOM     34  C   ASP     2      99.770  96.579  56.351  1.00  0.00            
ATOM     35  O   ASP     2      99.745  97.174  57.399  1.00  0.00            
ATOM     36  N   VAL     3      99.596  95.276  56.389  1.00  0.00            
ATOM     37  H   VAL     3      99.685  94.743  55.536  1.00  0.00            
ATOM     38  CA  VAL     3      99.221  94.558  57.635  1.00  0.00            
ATOM     39  HA  VAL     3      98.453  95.099  58.188  1.00  0.00            
ATOM     40  CB  VAL     3      98.572  93.153  57.407  1.00  0.00            
ATOM     41  HB  VAL     3      98.329  92.738  58.385  1.00  0.00            
ATOM     42  CG1 VAL     3      97.222  93.254  56.697  1.00  0.00            
ATOM     43 HG11 VAL     3      97.363  93.546  55.656  1.00  0.00            
ATOM     44 HG12 VAL     3      96.863  92.226  56.644  1.00  0.00            
ATOM     45 HG13 VAL     3      96.487  93.833  57.256  1.00  0.00            
ATOM     46  CG2 VAL     3      99.530  92.223  56.665  1.00  0.00            
ATOM     47 HG21 VAL     3     100.475  92.267  57.206  1.00  0.00            
ATOM     48 HG22 VAL     3      99.258  91.168  56.671  1.00  0.00            
ATOM     49 HG23 VAL     3      99.671  92.608  55.654  1.00  0.00            
ATOM     50  C   VAL     3     100.331  94.503  58.717  1.00  0.00            
ATOM     51  O   VAL     3     100.040  94.687  59.881  1.00  0.00            
ATOM     52  N   PHE     4     101.574  94.537  58.295  1.00  0.00            
ATOM     53  H   PHE     4     101.787  94.393  57.318  1.00  0.00            
ATOM     54  CA  PHE     4     102.740  94.735  59.120  1.00  0.00            
ATOM     55  HA  PHE     4     102.761  93.979  59.905  1.00  0.00            
ATOM     56  CB  PHE     4     104.052  94.501  58.481  1.00  0.00            
ATOM     57  HB1 PHE     4     103.881  94.665  57.417  1.00  0.00            
ATOM     58  HB2 PHE     4     104.077  93.411  58.529  1.00  0.00            
ATOM     59  CG  PHE     4     105.298  95.185  59.114  1.00  0.00            
ATOM     60  CD1 PHE     4     105.918  96.226  58.422  1.00  0.00            
ATOM     61  HD1 PHE     4     105.478  96.412  57.454  1.00  0.00            
ATOM     62  CE1 PHE     4     106.865  97.087  59.061  1.00  0.00            
ATOM     63  HE1 PHE     4     107.264  97.985  58.612  1.00  0.00            
ATOM     64  CZ  PHE     4     107.260  96.695  60.337  1.00  0.00            
ATOM     65  HZ  PHE     4     108.099  97.210  60.782  1.00  0.00            
ATOM     66  CE2 PHE     4     106.851  95.473  60.918  1.00  0.00            
ATOM     67  HE2 PHE     4     107.234  95.070  61.844  1.00  0.00            
ATOM     68  CD2 PHE     4     105.781  94.763  60.331  1.00  0.00            
ATOM     69  HD2 PHE     4     105.361  93.896  60.819  1.00  0.00            
ATOM     70  C   PHE     4     102.733  96.161  59.751  1.00  0.00            
ATOM     71  O   PHE     4     102.652  96.171  60.976  1.00  0.00            
ATOM     72  N   MET     5     102.583  97.270  58.951  1.00  0.00            
ATOM     73  H   MET     5     102.603  97.155  57.948  1.00  0.00            
ATOM     74  CA  MET     5     102.377  98.686  59.354  1.00  0.00            
ATOM     75  HA  MET     5     103.248  98.982  59.939  1.00  0.00            
ATOM     76  CB  MET     5     102.407  99.739  58.183  1.00  0.00            
ATOM     77  HB1 MET     5     102.016 100.692  58.540  1.00  0.00            
ATOM     78  HB2 MET     5     101.766  99.480  57.341  1.00  0.00            
ATOM     79  CG  MET     5     103.802  99.920  57.567  1.00  0.00            
ATOM     80  HG1 MET     5     103.758 100.764  56.878  1.00  0.00            
ATOM     81  HG2 MET     5     103.941  98.990  57.016  1.00  0.00            
ATOM     82  SD  MET     5     105.214 100.085  58.755  1.00  0.00            
ATOM     83  CE  MET     5     104.869 101.696  59.492  1.00  0.00            
ATOM     84  HE1 MET     5     104.010 101.590  60.154  1.00  0.00            
ATOM     85  HE2 MET     5     105.740 101.932  60.103  1.00  0.00            
ATOM     86  HE3 MET     5     104.710 102.458  58.728  1.00  0.00            
ATOM     87  C   MET     5     101.191  98.856  60.235  1.00  0.00            
ATOM     88  O   MET     5     101.249  99.453  61.306  1.00  0.00            
ATOM     89  N   LYS     6     100.052  98.271  59.915  1.00  0.00            
ATOM     90  H   LYS     6      99.999  98.150  58.913  1.00  0.00            
ATOM     91  CA  LYS     6      98.804  98.198  60.717  1.00  0.00            
ATOM     92  HA  LYS     6      98.474  99.221  60.902  1.00  0.00            
ATOM     93  CB  LYS     6      97.663  97.333  60.029  1.00  0.00            
ATOM     94  HB1 LYS     6      96.883  97.075  60.745  1.00  0.00            
ATOM     95  HB2 LYS     6      98.125  96.383  59.761  1.00  0.00            
ATOM     96  CG  LYS     6      97.037  98.270  58.853  1.00  0.00            
ATOM     97  HG1 LYS     6      97.786  98.844  58.306  1.00  0.00            
ATOM     98  HG2 LYS     6      96.362  98.833  59.497  1.00  0.00            
ATOM     99  CD  LYS     6      96.251  97.463  57.870  1.00  0.00            
ATOM    100  HD1 LYS     6      95.818  96.623  58.413  1.00  0.00            
ATOM    101  HD2 LYS     6      96.959  97.159  57.100  1.00  0.00            
ATOM    102  CE  LYS     6      95.274  98.326  57.074  1.00  0.00            
ATOM    103  HE1 LYS     6      95.705  99.271  56.742  1.00  0.00            
ATOM    104  HE2 LYS     6      94.508  98.639  57.784  1.00  0.00            
ATOM    105  NZ  LYS     6      94.689  97.613  55.923  1.00  0.00            
ATOM    106  HZ1 LYS     6      94.162  96.772  56.108  1.00  0.00            
ATOM    107  HZ2 LYS     6      94.073  98.205  55.384  1.00  0.00            
ATOM    108  HZ3 LYS     6      95.399  97.306  55.274  1.00  0.00            
ATOM    109  C   LYS     6      99.121  97.642  62.115  1.00  0.00            
ATOM    110  O   LYS     6      98.755  98.320  63.025  1.00  0.00            
ATOM    111  N   GLY     7      99.750  96.477  62.218  1.00  0.00            
ATOM    112  H   GLY     7      99.757  95.956  61.353  1.00  0.00            
ATOM    113  CA  GLY     7     100.130  95.911  63.550  1.00  0.00            
ATOM    114  HA1 GLY     7     100.571  94.919  63.459  1.00  0.00            
ATOM    115  HA2 GLY     7      99.265  95.965  64.210  1.00  0.00            
ATOM    116  C   GLY     7     101.158  96.746  64.322  1.00  0.00            
ATOM    117  O   GLY     7     101.010  96.965  65.528  1.00  0.00            
ATOM    118  N   LEU     8     102.111  97.379  63.645  1.00  0.00            
ATOM    119  H   LEU     8     102.262  97.201  62.662  1.00  0.00            
ATOM    120  CA  LEU     8     103.023  98.267  64.274  1.00  0.00            
ATOM    121  HA  LEU     8     103.463  97.641  65.050  1.00  0.00            
ATOM    122  CB  LEU     8     104.015  98.630  63.247  1.00  0.00            
ATOM    123  HB1 LEU     8     103.545  99.391  62.623  1.00  0.00            
ATOM    124  HB2 LEU     8     104.339  97.780  62.646  1.00  0.00            
ATOM    125  CG  LEU     8     105.299  99.250  63.886  1.00  0.00            
ATOM    126  HG  LEU     8     105.106 100.234  64.313  1.00  0.00            
ATOM    127  CD1 LEU     8     106.078  98.391  64.861  1.00  0.00            
ATOM    128 HD11 LEU     8     105.433  98.144  65.704  1.00  0.00            
ATOM    129 HD12 LEU     8     106.358  97.497  64.301  1.00  0.00            
ATOM    130 HD13 LEU     8     107.019  98.876  65.122  1.00  0.00            
ATOM    131  CD2 LEU     8     106.258  99.473  62.705  1.00  0.00            
ATOM    132 HD21 LEU     8     106.410  98.492  62.254  1.00  0.00            
ATOM    133 HD22 LEU     8     105.708 100.076  61.983  1.00  0.00            
ATOM    134 HD23 LEU     8     107.218  99.907  62.983  1.00  0.00            
ATOM    135  C   LEU     8     102.344  99.465  64.912  1.00  0.00            
ATOM    136  O   LEU     8     102.587  99.799  66.106  1.00  0.00            
ATOM    137  N   SER     9     101.584 100.212  64.134  1.00  0.00            
ATOM    138  H   SER     9     101.486  99.878  63.186  1.00  0.00            
ATOM    139  CA  SER     9     100.812 101.391  64.519  1.00  0.00            
ATOM    140  HA  SER     9     101.255 102.359  64.757  1.00  0.00            
ATOM    141  CB  SER     9      99.868 101.730  63.392  1.00  0.00            
ATOM    142  HB1 SER     9      99.152 102.517  63.628  1.00  0.00            
ATOM    143  HB2 SER     9      99.341 100.785  63.262  1.00  0.00            
ATOM    144  OG  SER     9     100.523 102.026  62.179  1.00  0.00            
ATOM    145  HG  SER     9     100.313 101.353  61.528  1.00  0.00            
ATOM    146  C   SER     9      99.880 101.096  65.738  1.00  0.00            
ATOM    147  O   SER     9      99.614 102.032  66.512  1.00  0.00            
ATOM    148  N   LYS    10      99.423  99.875  65.954  1.00  0.00            
ATOM    149  H   LYS    10      99.610  99.151  65.275  1.00  0.00            
ATOM    150  CA  LYS    10      98.647  99.538  67.144  1.00  0.00            
ATOM    151  HA  LYS    10      98.047 100.419  67.369  1.00  0.00            
ATOM    152  CB  LYS    10      97.628  98.396  66.892  1.00  0.00            
ATOM    153  HB1 LYS    10      97.940  97.410  67.238  1.00  0.00            
ATOM    154  HB2 LYS    10      97.262  98.438  65.866  1.00  0.00            
ATOM    155  CG  LYS    10      96.406  98.778  67.716  1.00  0.00            
ATOM    156  HG1 LYS    10      95.994  99.714  67.339  1.00  0.00            
ATOM    157  HG2 LYS    10      96.659  98.859  68.773  1.00  0.00            
ATOM    158  CD  LYS    10      95.296  97.719  67.485  1.00  0.00            
ATOM    159  HD1 LYS    10      95.566  96.720  67.827  1.00  0.00            
ATOM    160  HD2 LYS    10      95.116  97.499  66.433  1.00  0.00            
ATOM    161  CE  LYS    10      93.914  98.133  67.885  1.00  0.00            
ATOM    162  HE1 LYS    10      93.287  98.682  67.182  1.00  0.00            
ATOM    163  HE2 LYS    10      93.908  98.719  68.804  1.00  0.00            
ATOM    164  NZ  LYS    10      93.217  96.919  68.235  1.00  0.00            
ATOM    165  HZ1 LYS    10      92.892  96.407  67.427  1.00  0.00            
ATOM    166  HZ2 LYS    10      93.796  96.264  68.740  1.00  0.00            
ATOM    167  HZ3 LYS    10      92.366  97.104  68.746  1.00  0.00            
ATOM    168  C   LYS    10      99.512  99.062  68.369  1.00  0.00            
ATOM    169  O   LYS    10      99.009  99.174  69.501  1.00  0.00            
ATOM    170  N   ALA    11     100.718  98.548  68.179  1.00  0.00            
ATOM    171  H   ALA    11     101.029  98.425  67.226  1.00  0.00            
ATOM    172  CA  ALA    11     101.665  98.253  69.261  1.00  0.00            
ATOM    173  HA  ALA    11     101.245  97.508  69.937  1.00  0.00            
ATOM    174  CB  ALA    11     102.955  97.596  68.711  1.00  0.00            
ATOM    175  HB1 ALA    11     102.726  96.954  67.860  1.00  0.00            
ATOM    176  HB2 ALA    11     103.521  98.393  68.228  1.00  0.00            
ATOM    177  HB3 ALA    11     103.588  97.028  69.392  1.00  0.00            
ATOM    178  C   ALA    11     101.889  99.420  70.230  1.00  0.00            
ATOM    179  O   ALA    11     102.215 100.544  69.832  1.00  0.00            
ATOM    180  N   LYS    12     101.547  99.207  71.507  1.00  0.00            
ATOM    181  H   LYS    12     101.411  98.242  71.772  1.00  0.00            
ATOM    182  CA  LYS    12     101.483 100.199  72.549  1.00  0.00            
ATOM    183  HA  LYS    12     100.676 100.904  72.350  1.00  0.00            
ATOM    184  CB  LYS    12     101.197  99.527  73.925  1.00  0.00            
ATOM    185  HB1 LYS    12     101.473 100.140  74.783  1.00  0.00            
ATOM    186  HB2 LYS    12     101.556  98.498  73.955  1.00  0.00            
ATOM    187  CG  LYS    12      99.747  99.411  74.060  1.00  0.00            
ATOM    188  HG1 LYS    12      99.330  98.809  73.252  1.00  0.00            
ATOM    189  HG2 LYS    12      99.296 100.403  74.061  1.00  0.00            
ATOM    190  CD  LYS    12      99.380  98.704  75.365  1.00  0.00            
ATOM    191  HD1 LYS    12      99.935  98.887  76.285  1.00  0.00            
ATOM    192  HD2 LYS    12      99.661  97.655  75.266  1.00  0.00            
ATOM    193  CE  LYS    12      97.927  98.807  75.709  1.00  0.00            
ATOM    194  HE1 LYS    12      97.364  99.068  74.812  1.00  0.00            
ATOM    195  HE2 LYS    12      97.748  99.684  76.332  1.00  0.00            
ATOM    196  NZ  LYS    12      97.321  97.547  76.288  1.00  0.00            
ATOM    197  HZ1 LYS    12      97.403  96.864  75.549  1.00  0.00            
ATOM    198  HZ2 LYS    12      97.734  97.271  77.168  1.00  0.00            
ATOM    199  HZ3 LYS    12      96.367  97.685  76.591  1.00  0.00            
ATOM    200  C   LYS    12     102.777 101.011  72.682  1.00  0.00            
ATOM    201  O   LYS    12     103.855 100.466  72.462  1.00  0.00            
ATOM    202  N   GLU    13     102.674 102.316  73.074  1.00  0.00            
ATOM    203  H   GLU    13     101.780 102.740  73.276  1.00  0.00            
ATOM    204  CA  GLU    13     103.881 103.094  73.411  1.00  0.00            
ATOM    205  HA  GLU    13     104.745 102.796  72.817  1.00  0.00            
ATOM    206  CB  GLU    13     103.652 104.599  73.250  1.00  0.00            
ATOM    207  HB1 GLU    13     104.442 105.117  73.793  1.00  0.00            
ATOM    208  HB2 GLU    13     102.649 104.798  73.629  1.00  0.00            
ATOM    209  CG  GLU    13     103.693 105.135  71.774  1.00  0.00            
ATOM    210  HG1 GLU    13     102.826 104.680  71.293  1.00  0.00            
ATOM    211  HG2 GLU    13     104.615 104.751  71.337  1.00  0.00            
ATOM    212  CD  GLU    13     103.550 106.632  71.698  1.00  0.00            
ATOM    213  OE1 GLU    13     103.693 107.186  70.565  1.00  0.00            
ATOM    214  OE2 GLU    13     103.435 107.260  72.711  1.00  0.00            
ATOM    215  C   GLU    13     104.383 102.754  74.856  1.00  0.00            
ATOM    216  O   GLU    13     103.662 102.455  75.769  1.00  0.00            
ATOM    217  N   GLY    14     105.712 102.844  74.958  1.00  0.00            
ATOM    218  H   GLY    14     106.269 103.189  74.189  1.00  0.00            
ATOM    219  CA  GLY    14     106.395 102.443  76.192  1.00  0.00            
ATOM    220  HA1 GLY    14     105.774 102.756  77.031  1.00  0.00            
ATOM    221  HA2 GLY    14     107.436 102.753  76.110  1.00  0.00            
ATOM    222  C   GLY    14     106.633 100.944  76.432  1.00  0.00            
ATOM    223  O   GLY    14     107.481 100.646  77.313  1.00  0.00            
ATOM    224  N   VAL    15     106.128 100.032  75.613  1.00  0.00            
ATOM    225  H   VAL    15     105.519 100.396  74.895  1.00  0.00            
ATOM    226  CA  VAL    15     106.435  98.641  75.652  1.00  0.00            
ATOM    227  HA  VAL    15     106.764  98.437  76.671  1.00  0.00            
ATOM    228  CB  VAL    15     105.152  97.844  75.488  1.00  0.00            
ATOM    229  HB  VAL    15     104.650  98.099  74.555  1.00  0.00            
ATOM    230  CG1 VAL    15     105.399  96.368  75.528  1.00  0.00            
ATOM    231 HG11 VAL    15     105.925  95.944  74.673  1.00  0.00            
ATOM    232 HG12 VAL    15     105.830  96.067  76.482  1.00  0.00            
ATOM    233 HG13 VAL    15     104.385  95.973  75.470  1.00  0.00            
ATOM    234  CG2 VAL    15     104.177  98.144  76.597  1.00  0.00            
ATOM    235 HG21 VAL    15     103.994  99.215  76.683  1.00  0.00            
ATOM    236 HG22 VAL    15     103.194  97.690  76.469  1.00  0.00            
ATOM    237 HG23 VAL    15     104.621  97.921  77.567  1.00  0.00            
ATOM    238  C   VAL    15     107.585  98.158  74.681  1.00  0.00            
ATOM    239  O   VAL    15     107.662  98.476  73.536  1.00  0.00            
ATOM    240  N   VAL    16     108.497  97.255  75.155  1.00  0.00            
ATOM    241  H   VAL    16     108.351  96.981  76.117  1.00  0.00            
ATOM    242  CA  VAL    16     109.839  96.950  74.578  1.00  0.00            
ATOM    243  HA  VAL    16     109.854  97.313  73.551  1.00  0.00            
ATOM    244  CB  VAL    16     110.906  97.825  75.302  1.00  0.00            
ATOM    245  HB  VAL    16     111.189  97.341  76.236  1.00  0.00            
ATOM    246  CG1 VAL    16     112.151  97.672  74.412  1.00  0.00            
ATOM    247 HG11 VAL    16     112.596  96.690  74.577  1.00  0.00            
ATOM    248 HG12 VAL    16     111.889  97.765  73.358  1.00  0.00            
ATOM    249 HG13 VAL    16     112.988  98.342  74.610  1.00  0.00            
ATOM    250  CG2 VAL    16     110.538  99.271  75.494  1.00  0.00            
ATOM    251 HG21 VAL    16     111.417  99.806  75.855  1.00  0.00            
ATOM    252 HG22 VAL    16     110.292  99.824  74.587  1.00  0.00            
ATOM    253 HG23 VAL    16     109.761  99.328  76.255  1.00  0.00            
ATOM    254  C   VAL    16     110.091  95.475  74.751  1.00  0.00            
ATOM    255  O   VAL    16     109.578  94.801  75.616  1.00  0.00            
ATOM    256  N   ALA    17     110.824  94.913  73.822  1.00  0.00            
ATOM    257  H   ALA    17     110.779  95.340  72.908  1.00  0.00            
ATOM    258  CA  ALA    17     111.063  93.493  73.805  1.00  0.00            
ATOM    259  HA  ALA    17     110.137  92.954  74.009  1.00  0.00            
ATOM    260  CB  ALA    17     111.718  93.071  72.472  1.00  0.00            
ATOM    261  HB1 ALA    17     111.101  93.409  71.639  1.00  0.00            
ATOM    262  HB2 ALA    17     112.661  93.605  72.354  1.00  0.00            
ATOM    263  HB3 ALA    17     111.789  91.984  72.413  1.00  0.00            
ATOM    264  C   ALA    17     112.057  93.113  74.927  1.00  0.00            
ATOM    265  O   ALA    17     113.025  93.809  75.322  1.00  0.00            
ATOM    266  N   ALA    18     111.996  91.822  75.304  1.00  0.00            
ATOM    267  H   ALA    18     111.275  91.270  74.862  1.00  0.00            
ATOM    268  CA  ALA    18     113.110  91.031  76.002  1.00  0.00            
ATOM    269  HA  ALA    18     113.967  91.698  75.916  1.00  0.00            
ATOM    270  CB  ALA    18     112.707  90.859  77.469  1.00  0.00            
ATOM    271  HB1 ALA    18     112.044  89.996  77.538  1.00  0.00            
ATOM    272  HB2 ALA    18     113.500  90.669  78.192  1.00  0.00            
ATOM    273  HB3 ALA    18     112.128  91.741  77.743  1.00  0.00            
ATOM    274  C   ALA    18     113.444  89.717  75.215  1.00  0.00            
ATOM    275  O   ALA    18     112.524  88.994  74.888  1.00  0.00            
ATOM    276  N   ALA    19     114.716  89.479  74.956  1.00  0.00            
ATOM    277  H   ALA    19     115.313  90.224  75.287  1.00  0.00            
ATOM    278  CA  ALA    19     115.350  88.383  74.317  1.00  0.00            
ATOM    279  HA  ALA    19     114.574  87.621  74.253  1.00  0.00            
ATOM    280  CB  ALA    19     115.577  88.697  72.844  1.00  0.00            
ATOM    281  HB1 ALA    19     114.837  89.405  72.471  1.00  0.00            
ATOM    282  HB2 ALA    19     116.542  89.152  72.618  1.00  0.00            
ATOM    283  HB3 ALA    19     115.492  87.786  72.252  1.00  0.00            
ATOM    284  C   ALA    19     116.549  87.756  74.963  1.00  0.00            
ATOM    285  O   ALA    19     117.358  88.530  75.476  1.00  0.00            
ATOM    286  N   GLU    20     116.752  86.452  74.824  1.00  0.00            
ATOM    287  H   GLU    20     116.055  85.867  74.385  1.00  0.00            
ATOM    288  CA  GLU    20     117.938  85.788  75.431  1.00  0.00            
ATOM    289  HA  GLU    20     118.241  86.393  76.285  1.00  0.00            
ATOM    290  CB  GLU    20     117.582  84.408  75.946  1.00  0.00            
ATOM    291  HB1 GLU    20     118.505  83.964  76.319  1.00  0.00            
ATOM    292  HB2 GLU    20     117.254  83.863  75.061  1.00  0.00            
ATOM    293  CG  GLU    20     116.514  84.329  77.091  1.00  0.00            
ATOM    294  HG1 GLU    20     115.611  84.633  76.562  1.00  0.00            
ATOM    295  HG2 GLU    20     116.786  84.997  77.908  1.00  0.00            
ATOM    296  CD  GLU    20     116.240  82.926  77.616  1.00  0.00            
ATOM    297  OE1 GLU    20     115.423  82.879  78.578  1.00  0.00            
ATOM    298  OE2 GLU    20     116.632  81.923  77.001  1.00  0.00            
ATOM    299  C   GLU    20     119.147  85.820  74.514  1.00  0.00            
ATOM    300  O   GLU    20     119.052  85.218  73.466  1.00  0.00            
ATOM    301  N   LYS    21     120.151  86.606  74.908  1.00  0.00            
ATOM    302  H   LYS    21     120.114  87.012  75.831  1.00  0.00            
ATOM    303  CA  LYS    21     121.373  86.863  74.101  1.00  0.00            
ATOM    304  HA  LYS    21     121.132  87.412  73.191  1.00  0.00            
ATOM    305  CB  LYS    21     122.289  87.789  74.976  1.00  0.00            
ATOM    306  HB1 LYS    21     122.469  87.294  75.930  1.00  0.00            
ATOM    307  HB2 LYS    21     121.841  88.769  75.143  1.00  0.00            
ATOM    308  CG  LYS    21     123.629  88.121  74.322  1.00  0.00            
ATOM    309  HG1 LYS    21     124.152  87.198  74.071  1.00  0.00            
ATOM    310  HG2 LYS    21     124.352  88.683  74.914  1.00  0.00            
ATOM    311  CD  LYS    21     123.343  88.845  73.018  1.00  0.00            
ATOM    312  HD1 LYS    21     123.282  89.870  73.385  1.00  0.00            
ATOM    313  HD2 LYS    21     122.357  88.657  72.592  1.00  0.00            
ATOM    314  CE  LYS    21     124.438  88.646  71.988  1.00  0.00            
ATOM    315  HE1 LYS    21     124.198  89.035  70.998  1.00  0.00            
ATOM    316  HE2 LYS    21     124.633  87.616  71.690  1.00  0.00            
ATOM    317  NZ  LYS    21     125.765  89.266  72.348  1.00  0.00            
ATOM    318  HZ1 LYS    21     125.659  90.255  72.527  1.00  0.00            
ATOM    319  HZ2 LYS    21     126.195  88.900  73.185  1.00  0.00            
ATOM    320  HZ3 LYS    21     126.482  89.110  71.654  1.00  0.00            
ATOM    321  C   LYS    21     122.213  85.612  73.610  1.00  0.00            
ATOM    322  O   LYS    21     122.516  85.605  72.424  1.00  0.00            
ATOM    323  N   THR    22     122.392  84.515  74.345  1.00  0.00            
ATOM    324  H   THR    22     122.102  84.529  75.312  1.00  0.00            
ATOM    325  CA  THR    22     123.005  83.317  73.734  1.00  0.00            
ATOM    326  HA  THR    22     123.793  83.780  73.141  1.00  0.00            
ATOM    327  CB  THR    22     123.651  82.312  74.772  1.00  0.00            
ATOM    328  HB  THR    22     123.943  81.480  74.131  1.00  0.00            
ATOM    329  CG2 THR    22     124.895  82.848  75.462  1.00  0.00            
ATOM    330 HG21 THR    22     125.618  83.279  74.770  1.00  0.00            
ATOM    331 HG22 THR    22     124.692  83.741  76.053  1.00  0.00            
ATOM    332 HG23 THR    22     125.362  82.066  76.061  1.00  0.00            
ATOM    333  OG1 THR    22     122.607  81.841  75.661  1.00  0.00            
ATOM    334  HG1 THR    22     122.486  82.586  76.253  1.00  0.00            
ATOM    335  C   THR    22     122.061  82.644  72.717  1.00  0.00            
ATOM    336  O   THR    22     122.338  81.660  72.010  1.00  0.00            
ATOM    337  N   LYS    23     120.827  83.101  72.587  1.00  0.00            
ATOM    338  H   LYS    23     120.459  83.770  73.248  1.00  0.00            
ATOM    339  CA  LYS    23     119.945  82.587  71.486  1.00  0.00            
ATOM    340  HA  LYS    23     120.383  81.665  71.104  1.00  0.00            
ATOM    341  CB  LYS    23     118.503  82.223  72.025  1.00  0.00            
ATOM    342  HB1 LYS    23     117.851  82.074  71.164  1.00  0.00            
ATOM    343  HB2 LYS    23     118.082  83.121  72.478  1.00  0.00            
ATOM    344  CG  LYS    23     118.428  80.921  72.857  1.00  0.00            
ATOM    345  HG1 LYS    23     119.084  81.029  73.721  1.00  0.00            
ATOM    346  HG2 LYS    23     118.766  80.077  72.256  1.00  0.00            
ATOM    347  CD  LYS    23     116.986  80.775  73.364  1.00  0.00            
ATOM    348  HD1 LYS    23     116.378  80.498  72.503  1.00  0.00            
ATOM    349  HD2 LYS    23     116.767  81.706  73.886  1.00  0.00            
ATOM    350  CE  LYS    23     116.867  79.645  74.339  1.00  0.00            
ATOM    351  HE1 LYS    23     117.830  79.433  74.802  1.00  0.00            
ATOM    352  HE2 LYS    23     116.589  78.773  73.746  1.00  0.00            
ATOM    353  NZ  LYS    23     116.005  79.929  75.463  1.00  0.00            
ATOM    354  HZ1 LYS    23     115.044  80.154  75.247  1.00  0.00            
ATOM    355  HZ2 LYS    23     115.937  79.175  76.132  1.00  0.00            
ATOM    356  HZ3 LYS    23     116.367  80.767  75.897  1.00  0.00            
ATOM    357  C   LYS    23     119.665  83.516  70.310  1.00  0.00            
ATOM    358  O   LYS    23     119.742  83.010  69.212  1.00  0.00            
ATOM    359  N   GLN    24     119.351  84.778  70.554  1.00  0.00            
ATOM    360  H   GLN    24     119.395  85.081  71.517  1.00  0.00            
ATOM    361  CA  GLN    24     118.644  85.725  69.690  1.00  0.00            
ATOM    362  HA  GLN    24     118.905  85.573  68.643  1.00  0.00            
ATOM    363  CB  GLN    24     117.104  85.370  70.044  1.00  0.00            
ATOM    364  HB1 GLN    24     116.833  85.288  71.096  1.00  0.00            
ATOM    365  HB2 GLN    24     116.783  84.452  69.551  1.00  0.00            
ATOM    366  CG  GLN    24     116.150  86.452  69.494  1.00  0.00            
ATOM    367  HG1 GLN    24     116.319  87.382  70.036  1.00  0.00            
ATOM    368  HG2 GLN    24     115.111  86.138  69.591  1.00  0.00            
ATOM    369  CD  GLN    24     116.401  86.604  68.013  1.00  0.00            
ATOM    370  OE1 GLN    24     116.382  85.655  67.254  1.00  0.00            
ATOM    371  NE2 GLN    24     116.559  87.829  67.600  1.00  0.00            
ATOM    372 HE21 GLN    24     116.720  88.635  68.187  1.00  0.00            
ATOM    373 HE22 GLN    24     116.445  87.970  66.607  1.00  0.00            
ATOM    374  C   GLN    24     118.988  87.169  70.085  1.00  0.00            
ATOM    375  O   GLN    24     118.889  87.489  71.274  1.00  0.00            
ATOM    376  N   GLY    25     119.403  88.068  69.121  1.00  0.00            
ATOM    377  H   GLY    25     119.772  87.755  68.235  1.00  0.00            
ATOM    378  CA  GLY    25     119.687  89.458  69.434  1.00  0.00            
ATOM    379  HA1 GLY    25     120.192  89.977  68.620  1.00  0.00            
ATOM    380  HA2 GLY    25     120.262  89.506  70.358  1.00  0.00            
ATOM    381  C   GLY    25     118.391  90.221  69.677  1.00  0.00            
ATOM    382  O   GLY    25     117.557  90.325  68.790  1.00  0.00            
ATOM    383  N   VAL    26     118.327  90.939  70.801  1.00  0.00            
ATOM    384  H   VAL    26     118.983  90.693  71.529  1.00  0.00            
ATOM    385  CA  VAL    26     117.160  91.739  71.134  1.00  0.00            
ATOM    386  HA  VAL    26     116.333  91.063  70.921  1.00  0.00            
ATOM    387  CB  VAL    26     117.086  92.067  72.646  1.00  0.00            
ATOM    388  HB  VAL    26     117.224  91.114  73.157  1.00  0.00            
ATOM    389  CG1 VAL    26     118.279  92.988  73.046  1.00  0.00            
ATOM    390 HG11 VAL    26     118.233  93.186  74.117  1.00  0.00            
ATOM    391 HG12 VAL    26     119.186  92.394  72.931  1.00  0.00            
ATOM    392 HG13 VAL    26     118.349  93.872  72.411  1.00  0.00            
ATOM    393  CG2 VAL    26     115.804  92.673  73.041  1.00  0.00            
ATOM    394 HG21 VAL    26     114.868  92.171  72.794  1.00  0.00            
ATOM    395 HG22 VAL    26     115.887  92.848  74.114  1.00  0.00            
ATOM    396 HG23 VAL    26     115.613  93.643  72.583  1.00  0.00            
ATOM    397  C   VAL    26     116.896  92.898  70.197  1.00  0.00            
ATOM    398  O   VAL    26     115.695  93.089  69.890  1.00  0.00            
ATOM    399  N   ALA    27     117.761  93.769  69.689  1.00  0.00            
ATOM    400  H   ALA    27     118.740  93.632  69.898  1.00  0.00            
ATOM    401  CA  ALA    27     117.451  94.889  68.776  1.00  0.00            
ATOM    402  HA  ALA    27     116.458  95.249  69.044  1.00  0.00            
ATOM    403  CB  ALA    27     118.497  96.028  68.987  1.00  0.00            
ATOM    404  HB1 ALA    27     118.217  96.943  68.466  1.00  0.00            
ATOM    405  HB2 ALA    27     118.439  96.253  70.052  1.00  0.00            
ATOM    406  HB3 ALA    27     119.490  95.722  68.658  1.00  0.00            
ATOM    407  C   ALA    27     117.415  94.525  67.234  1.00  0.00            
ATOM    408  O   ALA    27     117.875  95.340  66.347  1.00  0.00            
ATOM    409  N   GLU    28     116.791  93.411  66.849  1.00  0.00            
ATOM    410  H   GLU    28     116.284  92.882  67.545  1.00  0.00            
ATOM    411  CA  GLU    28     116.818  92.932  65.472  1.00  0.00            
ATOM    412  HA  GLU    28     117.771  93.267  65.064  1.00  0.00            
ATOM    413  CB  GLU    28     116.972  91.370  65.469  1.00  0.00            
ATOM    414  HB1 GLU    28     116.082  90.855  65.832  1.00  0.00            
ATOM    415  HB2 GLU    28     117.852  91.152  66.075  1.00  0.00            
ATOM    416  CG  GLU    28     117.178  90.762  64.098  1.00  0.00            
ATOM    417  HG1 GLU    28     118.070  91.166  63.617  1.00  0.00            
ATOM    418  HG2 GLU    28     116.342  90.995  63.439  1.00  0.00            
ATOM    419  CD  GLU    28     117.190  89.218  64.327  1.00  0.00            
ATOM    420  OE1 GLU    28     118.084  88.499  63.813  1.00  0.00            
ATOM    421  OE2 GLU    28     116.254  88.593  64.826  1.00  0.00            
ATOM    422  C   GLU    28     115.701  93.461  64.590  1.00  0.00            
ATOM    423  O   GLU    28     115.867  93.607  63.375  1.00  0.00            
ATOM    424  N   ALA    29     114.513  93.764  65.039  1.00  0.00            
ATOM    425  H   ALA    29     114.434  93.653  66.039  1.00  0.00            
ATOM    426  CA  ALA    29     113.422  94.512  64.440  1.00  0.00            
ATOM    427  HA  ALA    29     113.082  93.952  63.568  1.00  0.00            
ATOM    428  CB  ALA    29     112.336  94.548  65.468  1.00  0.00            
ATOM    429  HB1 ALA    29     112.110  93.537  65.805  1.00  0.00            
ATOM    430  HB2 ALA    29     112.596  95.207  66.296  1.00  0.00            
ATOM    431  HB3 ALA    29     111.472  95.029  65.010  1.00  0.00            
ATOM    432  C   ALA    29     113.753  95.955  63.889  1.00  0.00            
ATOM    433  O   ALA    29     113.247  96.368  62.862  1.00  0.00            
ATOM    434  N   ALA    30     114.692  96.697  64.522  1.00  0.00            
ATOM    435  H   ALA    30     115.041  96.295  65.380  1.00  0.00            
ATOM    436  CA  ALA    30     114.952  98.139  64.418  1.00  0.00            
ATOM    437  HA  ALA    30     114.063  98.670  64.758  1.00  0.00            
ATOM    438  CB  ALA    30     116.181  98.458  65.291  1.00  0.00            
ATOM    439  HB1 ALA    30     117.004  97.798  65.018  1.00  0.00            
ATOM    440  HB2 ALA    30     116.496  99.496  65.176  1.00  0.00            
ATOM    441  HB3 ALA    30     115.967  98.470  66.360  1.00  0.00            
ATOM    442  C   ALA    30     115.244  98.801  63.012  1.00  0.00            
ATOM    443  O   ALA    30     114.966  99.993  62.869  1.00  0.00            
ATOM    444  N   GLY    31     115.763  98.009  62.050  1.00  0.00            
ATOM    445  H   GLY    31     115.791  97.056  62.384  1.00  0.00            
ATOM    446  CA  GLY    31     115.886  98.324  60.674  1.00  0.00            
ATOM    447  HA1 GLY    31     116.546  97.570  60.245  1.00  0.00            
ATOM    448  HA2 GLY    31     116.194  99.356  60.503  1.00  0.00            
ATOM    449  C   GLY    31     114.572  98.212  59.922  1.00  0.00            
ATOM    450  O   GLY    31     114.080  99.209  59.420  1.00  0.00            
ATOM    451  N   LYS    32     113.892  97.065  60.106  1.00  0.00            
ATOM    452  H   LYS    32     114.335  96.286  60.572  1.00  0.00            
ATOM    453  CA  LYS    32     112.565  96.766  59.483  1.00  0.00            
ATOM    454  HA  LYS    32     112.622  97.075  58.439  1.00  0.00            
ATOM    455  CB  LYS    32     112.210  95.286  59.653  1.00  0.00            
ATOM    456  HB1 LYS    32     112.177  94.920  60.678  1.00  0.00            
ATOM    457  HB2 LYS    32     113.015  94.760  59.141  1.00  0.00            
ATOM    458  CG  LYS    32     110.920  94.948  58.994  1.00  0.00            
ATOM    459  HG1 LYS    32     111.077  95.238  57.955  1.00  0.00            
ATOM    460  HG2 LYS    32     110.090  95.547  59.368  1.00  0.00            
ATOM    461  CD  LYS    32     110.693  93.486  59.243  1.00  0.00            
ATOM    462  HD1 LYS    32     110.820  93.196  60.286  1.00  0.00            
ATOM    463  HD2 LYS    32     111.466  92.898  58.749  1.00  0.00            
ATOM    464  CE  LYS    32     109.330  93.080  58.739  1.00  0.00            
ATOM    465  HE1 LYS    32     109.331  93.034  57.650  1.00  0.00            
ATOM    466  HE2 LYS    32     108.484  93.687  59.063  1.00  0.00            
ATOM    467  NZ  LYS    32     108.894  91.738  59.232  1.00  0.00            
ATOM    468  HZ1 LYS    32     108.951  91.656  60.237  1.00  0.00            
ATOM    469  HZ2 LYS    32     107.996  91.430  58.886  1.00  0.00            
ATOM    470  HZ3 LYS    32     109.600  91.111  58.874  1.00  0.00            
ATOM    471  C   LYS    32     111.395  97.679  59.962  1.00  0.00            
ATOM    472  O   LYS    32     110.575  98.091  59.146  1.00  0.00            
ATOM    473  N   THR    33     111.390  98.108  61.204  1.00  0.00            
ATOM    474  H   THR    33     112.119  97.831  61.846  1.00  0.00            
ATOM    475  CA  THR    33     110.447  99.165  61.620  1.00  0.00            
ATOM    476  HA  THR    33     109.422  98.849  61.428  1.00  0.00            
ATOM    477  CB  THR    33     110.545  99.444  63.123  1.00  0.00            
ATOM    478  HB  THR    33     110.086 100.407  63.347  1.00  0.00            
ATOM    479  CG2 THR    33     109.857  98.333  63.864  1.00  0.00            
ATOM    480 HG21 THR    33     110.488  97.445  63.900  1.00  0.00            
ATOM    481 HG22 THR    33     109.702  98.603  64.908  1.00  0.00            
ATOM    482 HG23 THR    33     108.910  98.154  63.355  1.00  0.00            
ATOM    483  OG1 THR    33     111.861  99.366  63.677  1.00  0.00            
ATOM    484  HG1 THR    33     111.834  99.735  64.563  1.00  0.00            
ATOM    485  C   THR    33     110.672 100.458  60.927  1.00  0.00            
ATOM    486  O   THR    33     109.717 101.138  60.576  1.00  0.00            
ATOM    487  N   LYS    34     111.917 100.833  60.722  1.00  0.00            
ATOM    488  H   LYS    34     112.669 100.180  60.888  1.00  0.00            
ATOM    489  CA  LYS    34     112.232 101.974  59.866  1.00  0.00            
ATOM    490  HA  LYS    34     111.560 102.735  60.261  1.00  0.00            
ATOM    491  CB  LYS    34     113.687 102.542  60.139  1.00  0.00            
ATOM    492  HB1 LYS    34     114.337 101.724  59.831  1.00  0.00            
ATOM    493  HB2 LYS    34     113.767 102.766  61.203  1.00  0.00            
ATOM    494  CG  LYS    34     113.989 103.830  59.312  1.00  0.00            
ATOM    495  HG1 LYS    34     114.000 103.549  58.259  1.00  0.00            
ATOM    496  HG2 LYS    34     115.032 104.072  59.517  1.00  0.00            
ATOM    497  CD  LYS    34     113.108 105.009  59.702  1.00  0.00            
ATOM    498  HD1 LYS    34     112.967 104.982  60.783  1.00  0.00            
ATOM    499  HD2 LYS    34     112.158 104.931  59.174  1.00  0.00            
ATOM    500  CE  LYS    34     113.896 106.310  59.341  1.00  0.00            
ATOM    501  HE1 LYS    34     114.092 106.280  58.270  1.00  0.00            
ATOM    502  HE2 LYS    34     114.788 106.376  59.965  1.00  0.00            
ATOM    503  NZ  LYS    34     113.156 107.565  59.661  1.00  0.00            
ATOM    504  HZ1 LYS    34     112.441 107.763  58.975  1.00  0.00            
ATOM    505  HZ2 LYS    34     112.565 107.589  60.481  1.00  0.00            
ATOM    506  HZ3 LYS    34     113.822 108.322  59.718  1.00  0.00            
ATOM    507  C   LYS    34     111.817 101.820  58.394  1.00  0.00            
ATOM    508  O   LYS    34     111.069 102.630  57.849  1.00  0.00            
ATOM    509  N   GLU    35     112.160 100.712  57.770  1.00  0.00            
ATOM    510  H   GLU    35     112.782 100.089  58.264  1.00  0.00            
ATOM    511  CA  GLU    35     111.790 100.305  56.443  1.00  0.00            
ATOM    512  HA  GLU    35     112.260 100.944  55.695  1.00  0.00            
ATOM    513  CB  GLU    35     112.254  98.909  56.143  1.00  0.00            
ATOM    514  HB1 GLU    35     111.795  98.550  55.222  1.00  0.00            
ATOM    515  HB2 GLU    35     111.941  98.226  56.932  1.00  0.00            
ATOM    516  CG  GLU    35     113.756  98.736  55.931  1.00  0.00            
ATOM    517  HG1 GLU    35     114.013  97.684  55.812  1.00  0.00            
ATOM    518  HG2 GLU    35     114.260  98.999  56.861  1.00  0.00            
ATOM    519  CD  GLU    35     114.247  99.630  54.782  1.00  0.00            
ATOM    520  OE1 GLU    35     113.527 100.183  53.938  1.00  0.00            
ATOM    521  OE2 GLU    35     115.509  99.732  54.754  1.00  0.00            
ATOM    522  C   GLU    35     110.224 100.407  56.145  1.00  0.00            
ATOM    523  O   GLU    35     109.918 100.827  55.062  1.00  0.00            
ATOM    524  N   GLY    36     109.440 100.112  57.185  1.00  0.00            
ATOM    525  H   GLY    36     109.887  99.604  57.934  1.00  0.00            
ATOM    526  CA  GLY    36     107.970 100.324  57.154  1.00  0.00            
ATOM    527  HA1 GLY    36     107.525 100.058  58.113  1.00  0.00            
ATOM    528  HA2 GLY    36     107.430  99.840  56.340  1.00  0.00            
ATOM    529  C   GLY    36     107.556 101.809  56.929  1.00  0.00            
ATOM    530  O   GLY    36     107.018 102.262  55.885  1.00  0.00            
ATOM    531  N   VAL    37     107.898 102.723  57.893  1.00  0.00            
ATOM    532  H   VAL    37     108.484 102.303  58.600  1.00  0.00            
ATOM    533  CA  VAL    37     107.795 104.198  57.689  1.00  0.00            
ATOM    534  HA  VAL    37     106.758 104.411  57.432  1.00  0.00            
ATOM    535  CB  VAL    37     108.263 104.884  59.006  1.00  0.00            
ATOM    536  HB  VAL    37     109.323 104.735  59.212  1.00  0.00            
ATOM    537  CG1 VAL    37     108.174 106.409  58.825  1.00  0.00            
ATOM    538 HG11 VAL    37     107.160 106.678  59.120  1.00  0.00            
ATOM    539 HG12 VAL    37     108.880 106.880  59.509  1.00  0.00            
ATOM    540 HG13 VAL    37     108.423 106.760  57.824  1.00  0.00            
ATOM    541  CG2 VAL    37     107.413 104.486  60.163  1.00  0.00            
ATOM    542 HG21 VAL    37     107.733 103.513  60.536  1.00  0.00            
ATOM    543 HG22 VAL    37     107.347 105.227  60.960  1.00  0.00            
ATOM    544 HG23 VAL    37     106.383 104.310  59.850  1.00  0.00            
ATOM    545  C   VAL    37     108.541 104.658  56.389  1.00  0.00            
ATOM    546  O   VAL    37     108.001 105.528  55.625  1.00  0.00            
ATOM    547  N   LEU    38     109.730 104.103  56.033  1.00  0.00            
ATOM    548  H   LEU    38     110.271 103.625  56.739  1.00  0.00            
ATOM    549  CA  LEU    38     110.339 104.439  54.721  1.00  0.00            
ATOM    550  HA  LEU    38     110.451 105.521  54.651  1.00  0.00            
ATOM    551  CB  LEU    38     111.693 103.749  54.622  1.00  0.00            
ATOM    552  HB1 LEU    38     112.051 103.710  53.593  1.00  0.00            
ATOM    553  HB2 LEU    38     111.628 102.698  54.902  1.00  0.00            
ATOM    554  CG  LEU    38     112.725 104.403  55.533  1.00  0.00            
ATOM    555  HG  LEU    38     112.446 104.512  56.581  1.00  0.00            
ATOM    556  CD1 LEU    38     114.010 103.536  55.539  1.00  0.00            
ATOM    557 HD11 LEU    38     114.831 103.955  56.122  1.00  0.00            
ATOM    558 HD12 LEU    38     113.701 102.548  55.879  1.00  0.00            
ATOM    559 HD13 LEU    38     114.315 103.436  54.498  1.00  0.00            
ATOM    560  CD2 LEU    38     113.187 105.714  54.916  1.00  0.00            
ATOM    561 HD21 LEU    38     114.040 106.138  55.447  1.00  0.00            
ATOM    562 HD22 LEU    38     113.459 105.515  53.879  1.00  0.00            
ATOM    563 HD23 LEU    38     112.412 106.479  54.954  1.00  0.00            
ATOM    564  C   LEU    38     109.503 104.167  53.502  1.00  0.00            
ATOM    565  O   LEU    38     109.413 105.094  52.659  1.00  0.00            
ATOM    566  N   TYR    39     108.820 102.973  53.488  1.00  0.00            
ATOM    567  H   TYR    39     109.083 102.186  54.064  1.00  0.00            
ATOM    568  CA  TYR    39     107.809 102.681  52.435  1.00  0.00            
ATOM    569  HA  TYR    39     108.276 102.639  51.451  1.00  0.00            
ATOM    570  CB  TYR    39     107.315 101.254  52.615  1.00  0.00            
ATOM    571  HB1 TYR    39     107.294 100.967  53.667  1.00  0.00            
ATOM    572  HB2 TYR    39     108.007 100.580  52.111  1.00  0.00            
ATOM    573  CG  TYR    39     105.903 100.906  52.094  1.00  0.00            
ATOM    574  CD1 TYR    39     105.712 100.536  50.745  1.00  0.00            
ATOM    575  HD1 TYR    39     106.467 100.419  49.982  1.00  0.00            
ATOM    576  CE1 TYR    39     104.450 100.006  50.358  1.00  0.00            
ATOM    577  HE1 TYR    39     104.299  99.565  49.384  1.00  0.00            
ATOM    578  CZ  TYR    39     103.301  99.966  51.231  1.00  0.00            
ATOM    579  OH  TYR    39     102.085  99.530  50.919  1.00  0.00            
ATOM    580  HH  TYR    39     102.024  99.223  50.011  1.00  0.00            
ATOM    581  CE2 TYR    39     103.515 100.396  52.578  1.00  0.00            
ATOM    582  HE2 TYR    39     102.680 100.325  53.259  1.00  0.00            
ATOM    583  CD2 TYR    39     104.829 100.799  52.986  1.00  0.00            
ATOM    584  HD2 TYR    39     105.109 100.908  54.024  1.00  0.00            
ATOM    585  C   TYR    39     106.683 103.694  52.404  1.00  0.00            
ATOM    586  O   TYR    39     106.253 104.081  51.310  1.00  0.00            
ATOM    587  N   VAL    40     106.096 104.159  53.515  1.00  0.00            
ATOM    588  H   VAL    40     106.368 103.837  54.433  1.00  0.00            
ATOM    589  CA  VAL    40     104.917 105.078  53.458  1.00  0.00            
ATOM    590  HA  VAL    40     104.095 104.629  52.900  1.00  0.00            
ATOM    591  CB  VAL    40     104.504 105.253  54.910  1.00  0.00            
ATOM    592  HB  VAL    40     105.387 105.493  55.502  1.00  0.00            
ATOM    593  CG1 VAL    40     103.524 106.392  55.079  1.00  0.00            
ATOM    594 HG11 VAL    40     104.082 107.326  55.152  1.00  0.00            
ATOM    595 HG12 VAL    40     102.774 106.370  54.289  1.00  0.00            
ATOM    596 HG13 VAL    40     103.004 106.324  56.035  1.00  0.00            
ATOM    597  CG2 VAL    40     103.687 103.993  55.325  1.00  0.00            
ATOM    598 HG21 VAL    40     103.502 103.974  56.399  1.00  0.00            
ATOM    599 HG22 VAL    40     102.819 103.858  54.680  1.00  0.00            
ATOM    600 HG23 VAL    40     104.480 103.271  55.126  1.00  0.00            
ATOM    601  C   VAL    40     105.383 106.452  52.831  1.00  0.00            
ATOM    602  O   VAL    40     104.632 107.023  52.053  1.00  0.00            
ATOM    603  N   GLY    41     106.604 106.905  53.020  1.00  0.00            
ATOM    604  H   GLY    41     107.197 106.351  53.622  1.00  0.00            
ATOM    605  CA  GLY    41     107.260 108.043  52.322  1.00  0.00            
ATOM    606  HA1 GLY    41     108.096 108.355  52.948  1.00  0.00            
ATOM    607  HA2 GLY    41     106.493 108.812  52.236  1.00  0.00            
ATOM    608  C   GLY    41     107.756 107.844  50.865  1.00  0.00            
ATOM    609  O   GLY    41     107.622 108.775  50.066  1.00  0.00            
ATOM    610  N   SER    42     108.202 106.691  50.440  1.00  0.00            
ATOM    611  H   SER    42     108.145 105.969  51.144  1.00  0.00            
ATOM    612  CA  SER    42     108.321 106.381  49.014  1.00  0.00            
ATOM    613  HA  SER    42     108.922 107.168  48.560  1.00  0.00            
ATOM    614  CB  SER    42     109.168 105.177  48.767  1.00  0.00            
ATOM    615  HB1 SER    42     110.094 105.289  49.331  1.00  0.00            
ATOM    616  HB2 SER    42     109.426 105.065  47.714  1.00  0.00            
ATOM    617  OG  SER    42     108.665 103.957  49.243  1.00  0.00            
ATOM    618  HG  SER    42     109.334 103.374  49.609  1.00  0.00            
ATOM    619  C   SER    42     107.003 106.342  48.218  1.00  0.00            
ATOM    620  O   SER    42     106.878 106.908  47.110  1.00  0.00            
ATOM    621  N   LYS    43     105.996 105.717  48.845  1.00  0.00            
ATOM    622  H   LYS    43     106.165 105.268  49.734  1.00  0.00            
ATOM    623  CA  LYS    43     104.569 105.812  48.379  1.00  0.00            
ATOM    624  HA  LYS    43     104.483 105.424  47.364  1.00  0.00            
ATOM    625  CB  LYS    43     103.604 105.019  49.245  1.00  0.00            
ATOM    626  HB1 LYS    43     102.619 105.368  48.935  1.00  0.00            
ATOM    627  HB2 LYS    43     103.804 105.146  50.309  1.00  0.00            
ATOM    628  CG  LYS    43     103.801 103.510  49.002  1.00  0.00            
ATOM    629  HG1 LYS    43     103.214 102.888  49.678  1.00  0.00            
ATOM    630  HG2 LYS    43     104.835 103.219  49.189  1.00  0.00            
ATOM    631  CD  LYS    43     103.431 103.150  47.521  1.00  0.00            
ATOM    632  HD1 LYS    43     104.174 103.590  46.856  1.00  0.00            
ATOM    633  HD2 LYS    43     102.430 103.544  47.347  1.00  0.00            
ATOM    634  CE  LYS    43     103.416 101.588  47.258  1.00  0.00            
ATOM    635  HE1 LYS    43     102.572 101.162  47.801  1.00  0.00            
ATOM    636  HE2 LYS    43     104.374 101.186  47.588  1.00  0.00            
ATOM    637  NZ  LYS    43     103.299 101.315  45.844  1.00  0.00            
ATOM    638  HZ1 LYS    43     103.931 101.967  45.401  1.00  0.00            
ATOM    639  HZ2 LYS    43     103.716 100.456  45.516  1.00  0.00            
ATOM    640  HZ3 LYS    43     102.358 101.420  45.493  1.00  0.00            
ATOM    641  C   LYS    43     104.041 107.226  48.201  1.00  0.00            
ATOM    642  O   LYS    43     103.311 107.402  47.236  1.00  0.00            
ATOM    643  N   THR    44     104.349 108.226  49.054  1.00  0.00            
ATOM    644  H   THR    44     105.005 107.974  49.780  1.00  0.00            
ATOM    645  CA  THR    44     103.945 109.607  48.796  1.00  0.00            
ATOM    646  HA  THR    44     102.869 109.695  48.643  1.00  0.00            
ATOM    647  CB  THR    44     104.401 110.509  49.972  1.00  0.00            
ATOM    648  HB  THR    44     105.440 110.284  50.215  1.00  0.00            
ATOM    649  CG2 THR    44     104.038 112.001  49.774  1.00  0.00            
ATOM    650 HG21 THR    44     102.961 112.102  49.647  1.00  0.00            
ATOM    651 HG22 THR    44     104.328 112.477  50.711  1.00  0.00            
ATOM    652 HG23 THR    44     104.596 112.458  48.956  1.00  0.00            
ATOM    653  OG1 THR    44     103.811 110.198  51.178  1.00  0.00            
ATOM    654  HG1 THR    44     104.348 110.663  51.824  1.00  0.00            
ATOM    655  C   THR    44     104.547 110.137  47.454  1.00  0.00            
ATOM    656  O   THR    44     103.787 110.771  46.711  1.00  0.00            
ATOM    657  N   LYS    45     105.826 109.871  47.162  1.00  0.00            
ATOM    658  H   LYS    45     106.415 109.415  47.844  1.00  0.00            
ATOM    659  CA  LYS    45     106.367 110.296  45.833  1.00  0.00            
ATOM    660  HA  LYS    45     106.035 111.326  45.702  1.00  0.00            
ATOM    661  CB  LYS    45     107.889 110.311  45.654  1.00  0.00            
ATOM    662  HB1 LYS    45     108.092 110.675  44.647  1.00  0.00            
ATOM    663  HB2 LYS    45     108.177 109.260  45.636  1.00  0.00            
ATOM    664  CG  LYS    45     108.712 111.054  46.648  1.00  0.00            
ATOM    665  HG1 LYS    45     108.665 110.470  47.567  1.00  0.00            
ATOM    666  HG2 LYS    45     108.380 112.088  46.748  1.00  0.00            
ATOM    667  CD  LYS    45     110.179 111.139  46.173  1.00  0.00            
ATOM    668  HD1 LYS    45     110.363 111.648  45.227  1.00  0.00            
ATOM    669  HD2 LYS    45     110.446 110.085  46.086  1.00  0.00            
ATOM    670  CE  LYS    45     110.986 111.750  47.331  1.00  0.00            
ATOM    671  HE1 LYS    45     110.931 111.113  48.214  1.00  0.00            
ATOM    672  HE2 LYS    45     110.472 112.690  47.532  1.00  0.00            
ATOM    673  NZ  LYS    45     112.428 112.001  47.000  1.00  0.00            
ATOM    674  HZ1 LYS    45     112.916 112.347  47.814  1.00  0.00            
ATOM    675  HZ2 LYS    45     112.908 111.116  46.917  1.00  0.00            
ATOM    676  HZ3 LYS    45     112.550 112.650  46.237  1.00  0.00            
ATOM    677  C   LYS    45     105.661 109.568  44.601  1.00  0.00            
ATOM    678  O   LYS    45     105.269 110.229  43.545  1.00  0.00            
ATOM    679  N   GLU    46     105.391 108.234  44.731  1.00  0.00            
ATOM    680  H   GLU    46     105.868 107.661  45.412  1.00  0.00            
ATOM    681  CA  GLU    46     104.487 107.434  43.833  1.00  0.00            
ATOM    682  HA  GLU    46     105.004 107.570  42.884  1.00  0.00            
ATOM    683  CB  GLU    46     104.456 105.939  44.366  1.00  0.00            
ATOM    684  HB1 GLU    46     103.696 105.430  43.774  1.00  0.00            
ATOM    685  HB2 GLU    46     104.099 105.894  45.395  1.00  0.00            
ATOM    686  CG  GLU    46     105.877 105.265  44.364  1.00  0.00            
ATOM    687  HG1 GLU    46     106.705 105.769  44.863  1.00  0.00            
ATOM    688  HG2 GLU    46     106.231 105.389  43.341  1.00  0.00            
ATOM    689  CD  GLU    46     105.861 103.718  44.684  1.00  0.00            
ATOM    690  OE1 GLU    46     106.870 103.219  45.217  1.00  0.00            
ATOM    691  OE2 GLU    46     104.862 103.047  44.260  1.00  0.00            
ATOM    692  C   GLU    46     103.086 108.008  43.652  1.00  0.00            
ATOM    693  O   GLU    46     102.407 107.758  42.661  1.00  0.00            
ATOM    694  N   GLY    47     102.501 108.711  44.649  1.00  0.00            
ATOM    695  H   GLY    47     103.019 108.934  45.486  1.00  0.00            
ATOM    696  CA  GLY    47     101.142 109.323  44.584  1.00  0.00            
ATOM    697  HA1 GLY    47     100.770 109.332  45.608  1.00  0.00            
ATOM    698  HA2 GLY    47     100.421 108.775  43.978  1.00  0.00            
ATOM    699  C   GLY    47     100.967 110.726  43.967  1.00  0.00            
ATOM    700  O   GLY    47      99.874 111.298  43.996  1.00  0.00            
ATOM    701  N   VAL    48     102.056 111.344  43.413  1.00  0.00            
ATOM    702  H   VAL    48     102.968 110.920  43.324  1.00  0.00            
ATOM    703  CA  VAL    48     101.893 112.700  42.789  1.00  0.00            
ATOM    704  HA  VAL    48     101.395 113.261  43.580  1.00  0.00            
ATOM    705  CB  VAL    48     103.294 113.430  42.776  1.00  0.00            
ATOM    706  HB  VAL    48     103.747 113.078  43.703  1.00  0.00            
ATOM    707  CG1 VAL    48     104.271 113.117  41.646  1.00  0.00            
ATOM    708 HG11 VAL    48     104.203 112.045  41.458  1.00  0.00            
ATOM    709 HG12 VAL    48     103.840 113.624  40.782  1.00  0.00            
ATOM    710 HG13 VAL    48     105.281 113.489  41.816  1.00  0.00            
ATOM    711  CG2 VAL    48     103.220 114.913  42.902  1.00  0.00            
ATOM    712 HG21 VAL    48     104.202 115.365  43.049  1.00  0.00            
ATOM    713 HG22 VAL    48     102.732 115.384  42.049  1.00  0.00            
ATOM    714 HG23 VAL    48     102.545 115.157  43.722  1.00  0.00            
ATOM    715  C   VAL    48     101.096 112.764  41.486  1.00  0.00            
ATOM    716  O   VAL    48     101.264 111.945  40.565  1.00  0.00            
ATOM    717  N   VAL    49     100.319 113.853  41.441  1.00  0.00            
ATOM    718  H   VAL    49     100.207 114.428  42.263  1.00  0.00            
ATOM    719  CA  VAL    49      99.784 114.499  40.238  1.00  0.00            
ATOM    720  HA  VAL    49     100.354 114.175  39.367  1.00  0.00            
ATOM    721  CB  VAL    49      98.397 114.072  39.869  1.00  0.00            
ATOM    722  HB  VAL    49      97.956 114.875  39.279  1.00  0.00            
ATOM    723  CG1 VAL    49      98.267 112.706  39.214  1.00  0.00            
ATOM    724 HG11 VAL    49      97.271 112.651  38.775  1.00  0.00            
ATOM    725 HG12 VAL    49      99.048 112.603  38.460  1.00  0.00            
ATOM    726 HG13 VAL    49      98.438 111.924  39.954  1.00  0.00            
ATOM    727  CG2 VAL    49      97.457 113.946  41.059  1.00  0.00            
ATOM    728 HG21 VAL    49      97.479 114.878  41.623  1.00  0.00            
ATOM    729 HG22 VAL    49      96.486 113.728  40.613  1.00  0.00            
ATOM    730 HG23 VAL    49      97.859 113.204  41.748  1.00  0.00            
ATOM    731  C   VAL    49      99.856 116.043  40.340  1.00  0.00            
ATOM    732  O   VAL    49      99.408 116.574  41.351  1.00  0.00            
ATOM    733  N   HIE    50     100.501 116.701  39.343  1.00  0.00            
ATOM    734  H   HIE    50     100.705 116.157  38.517  1.00  0.00            
ATOM    735  CA  HIE    50     100.630 118.146  39.331  1.00  0.00            
ATOM    736  HA  HIE    50     100.630 118.546  40.345  1.00  0.00            
ATOM    737  CB  HIE    50     101.897 118.611  38.595  1.00  0.00            
ATOM    738  HB1 HIE    50     101.723 118.678  37.521  1.00  0.00            
ATOM    739  HB2 HIE    50     102.736 117.971  38.872  1.00  0.00            
ATOM    740  CG  HIE    50     102.358 120.016  39.074  1.00  0.00            
ATOM    741  ND1 HIE    50     102.130 120.528  40.333  1.00  0.00            
ATOM    742  CE1 HIE    50     102.979 121.609  40.505  1.00  0.00            
ATOM    743  HE1 HIE    50     103.066 122.114  41.456  1.00  0.00            
ATOM    744  NE2 HIE    50     103.643 121.804  39.358  1.00  0.00            
ATOM    745  HE2 HIE    50     104.307 122.558  39.253  1.00  0.00            
ATOM    746  CD2 HIE    50     103.311 120.824  38.430  1.00  0.00            
ATOM    747  HD2 HIE    50     103.632 120.671  37.410  1.00  0.00            
ATOM    748  C   HIE    50      99.361 118.871  38.808  1.00  0.00            
ATOM    749  O   HIE    50      98.537 118.343  38.120  1.00  0.00            
ATOM    750  N   GLY    51      99.221 120.166  38.967  1.00  0.00            
ATOM    751  H   GLY    51      99.938 120.707  39.430  1.00  0.00            
ATOM    752  CA  GLY    51      98.002 120.942  38.587  1.00  0.00            
ATOM    753  HA1 GLY    51      97.183 120.230  38.480  1.00  0.00            
ATOM    754  HA2 GLY    51      98.238 121.463  37.659  1.00  0.00            
ATOM    755  C   GLY    51      97.691 122.048  39.520  1.00  0.00            
ATOM    756  O   GLY    51      98.546 122.727  40.062  1.00  0.00            
ATOM    757  N   VAL    52      96.389 122.308  39.672  1.00  0.00            
ATOM    758  H   VAL    52      95.775 121.654  39.207  1.00  0.00            
ATOM    759  CA  VAL    52      95.998 123.598  40.363  1.00  0.00            
ATOM    760  HA  VAL    52      96.593 124.439  40.005  1.00  0.00            
ATOM    761  CB  VAL    52      94.529 124.096  40.154  1.00  0.00            
ATOM    762  HB  VAL    52      94.424 124.930  40.847  1.00  0.00            
ATOM    763  CG1 VAL    52      94.451 124.635  38.662  1.00  0.00            
ATOM    764 HG11 VAL    52      94.345 123.796  37.974  1.00  0.00            
ATOM    765 HG12 VAL    52      93.623 125.334  38.541  1.00  0.00            
ATOM    766 HG13 VAL    52      95.316 125.264  38.451  1.00  0.00            
ATOM    767  CG2 VAL    52      93.377 123.163  40.484  1.00  0.00            
ATOM    768 HG21 VAL    52      93.520 122.805  41.504  1.00  0.00            
ATOM    769 HG22 VAL    52      92.446 123.728  40.493  1.00  0.00            
ATOM    770 HG23 VAL    52      93.424 122.476  39.639  1.00  0.00            
ATOM    771  C   VAL    52      96.383 123.563  41.873  1.00  0.00            
ATOM    772  O   VAL    52      96.196 122.525  42.483  1.00  0.00            
ATOM    773  N   ALA    53      96.928 124.612  42.456  1.00  0.00            
ATOM    774  H   ALA    53      97.093 125.434  41.893  1.00  0.00            
ATOM    775  CA  ALA    53      97.491 124.794  43.797  1.00  0.00            
ATOM    776  HA  ALA    53      98.424 124.232  43.758  1.00  0.00            
ATOM    777  CB  ALA    53      97.772 126.250  44.245  1.00  0.00            
ATOM    778  HB1 ALA    53      98.282 126.138  45.202  1.00  0.00            
ATOM    779  HB2 ALA    53      98.287 126.838  43.486  1.00  0.00            
ATOM    780  HB3 ALA    53      96.835 126.797  44.347  1.00  0.00            
ATOM    781  C   ALA    53      96.647 124.018  44.885  1.00  0.00            
ATOM    782  O   ALA    53      97.239 123.433  45.790  1.00  0.00            
ATOM    783  N   THR    54      95.296 123.957  44.906  1.00  0.00            
ATOM    784  H   THR    54      94.731 124.439  44.221  1.00  0.00            
ATOM    785  CA  THR    54      94.582 123.111  45.836  1.00  0.00            
ATOM    786  HA  THR    54      94.765 123.418  46.866  1.00  0.00            
ATOM    787  CB  THR    54      93.098 123.417  45.622  1.00  0.00            
ATOM    788  HB  THR    54      92.520 122.585  46.025  1.00  0.00            
ATOM    789  CG2 THR    54      92.661 124.594  46.427  1.00  0.00            
ATOM    790 HG21 THR    54      91.817 124.269  47.036  1.00  0.00            
ATOM    791 HG22 THR    54      93.527 124.856  47.035  1.00  0.00            
ATOM    792 HG23 THR    54      92.318 125.429  45.816  1.00  0.00            
ATOM    793  OG1 THR    54      92.781 123.656  44.166  1.00  0.00            
ATOM    794  HG1 THR    54      92.416 122.792  43.962  1.00  0.00            
ATOM    795  C   THR    54      94.838 121.636  45.848  1.00  0.00            
ATOM    796  O   THR    54      94.583 120.958  46.837  1.00  0.00            
ATOM    797  N   VAL    55      95.228 121.003  44.710  1.00  0.00            
ATOM    798  H   VAL    55      95.553 121.506  43.897  1.00  0.00            
ATOM    799  CA  VAL    55      95.400 119.585  44.626  1.00  0.00            
ATOM    800  HA  VAL    55      94.435 119.200  44.955  1.00  0.00            
ATOM    801  CB  VAL    55      95.674 119.124  43.128  1.00  0.00            
ATOM    802  HB  VAL    55      96.455 119.765  42.718  1.00  0.00            
ATOM    803  CG1 VAL    55      95.973 117.623  42.921  1.00  0.00            
ATOM    804 HG11 VAL    55      95.171 116.997  43.314  1.00  0.00            
ATOM    805 HG12 VAL    55      96.324 117.466  41.901  1.00  0.00            
ATOM    806 HG13 VAL    55      96.875 117.318  43.451  1.00  0.00            
ATOM    807  CG2 VAL    55      94.460 119.310  42.169  1.00  0.00            
ATOM    808 HG21 VAL    55      94.730 119.211  41.118  1.00  0.00            
ATOM    809 HG22 VAL    55      93.727 118.567  42.482  1.00  0.00            
ATOM    810 HG23 VAL    55      94.069 120.308  42.366  1.00  0.00            
ATOM    811  C   VAL    55      96.599 119.111  45.554  1.00  0.00            
ATOM    812  O   VAL    55      96.496 118.119  46.288  1.00  0.00            
ATOM    813  N   ALA    56      97.648 119.945  45.687  1.00  0.00            
ATOM    814  H   ALA    56      97.835 120.583  44.927  1.00  0.00            
ATOM    815  CA  ALA    56      98.732 119.820  46.689  1.00  0.00            
ATOM    816  HA  ALA    56      98.945 118.768  46.881  1.00  0.00            
ATOM    817  CB  ALA    56     100.059 120.419  46.151  1.00  0.00            
ATOM    818  HB1 ALA    56     100.919 119.952  46.630  1.00  0.00            
ATOM    819  HB2 ALA    56     100.193 120.325  45.073  1.00  0.00            
ATOM    820  HB3 ALA    56     100.222 121.414  46.563  1.00  0.00            
ATOM    821  C   ALA    56      98.303 120.227  48.084  1.00  0.00            
ATOM    822  O   ALA    56      98.781 119.615  48.989  1.00  0.00            
ATOM    823  N   GLU    57      97.432 121.272  48.251  1.00  0.00            
ATOM    824  H   GLU    57      97.207 121.843  47.449  1.00  0.00            
ATOM    825  CA  GLU    57      96.897 121.608  49.609  1.00  0.00            
ATOM    826  HA  GLU    57      97.693 121.752  50.340  1.00  0.00            
ATOM    827  CB  GLU    57      96.302 122.993  49.585  1.00  0.00            
ATOM    828  HB1 GLU    57      95.603 123.165  50.404  1.00  0.00            
ATOM    829  HB2 GLU    57      95.897 123.264  48.610  1.00  0.00            
ATOM    830  CG  GLU    57      97.356 123.988  49.944  1.00  0.00            
ATOM    831  HG1 GLU    57      98.115 124.054  49.164  1.00  0.00            
ATOM    832  HG2 GLU    57      97.860 123.656  50.851  1.00  0.00            
ATOM    833  CD  GLU    57      96.778 125.438  50.025  1.00  0.00            
ATOM    834  OE1 GLU    57      97.477 126.405  50.445  1.00  0.00            
ATOM    835  OE2 GLU    57      95.681 125.757  49.551  1.00  0.00            
ATOM    836  C   GLU    57      95.967 120.525  50.208  1.00  0.00            
ATOM    837  O   GLU    57      95.927 120.337  51.435  1.00  0.00            
ATOM    838  N   LYS    58      95.106 119.902  49.434  1.00  0.00            
ATOM    839  H   LYS    58      95.021 120.253  48.491  1.00  0.00            
ATOM    840  CA  LYS    58      94.332 118.738  49.823  1.00  0.00            
ATOM    841  HA  LYS    58      93.760 118.882  50.739  1.00  0.00            
ATOM    842  CB  LYS    58      93.428 118.224  48.685  1.00  0.00            
ATOM    843  HB1 LYS    58      93.896 117.842  47.777  1.00  0.00            
ATOM    844  HB2 LYS    58      92.821 119.027  48.266  1.00  0.00            
ATOM    845  CG  LYS    58      92.477 117.172  49.312  1.00  0.00            
ATOM    846  HG1 LYS    58      91.952 117.785  50.045  1.00  0.00            
ATOM    847  HG2 LYS    58      93.000 116.325  49.756  1.00  0.00            
ATOM    848  CD  LYS    58      91.612 116.641  48.185  1.00  0.00            
ATOM    849  HD1 LYS    58      92.174 116.091  47.430  1.00  0.00            
ATOM    850  HD2 LYS    58      91.017 117.466  47.792  1.00  0.00            
ATOM    851  CE  LYS    58      90.615 115.690  48.702  1.00  0.00            
ATOM    852  HE1 LYS    58      90.067 116.198  49.495  1.00  0.00            
ATOM    853  HE2 LYS    58      91.098 114.789  49.080  1.00  0.00            
ATOM    854  NZ  LYS    58      89.631 115.279  47.645  1.00  0.00            
ATOM    855  HZ1 LYS    58      89.163 114.447  47.976  1.00  0.00            
ATOM    856  HZ2 LYS    58      88.953 115.984  47.395  1.00  0.00            
ATOM    857  HZ3 LYS    58      90.175 115.001  46.841  1.00  0.00            
ATOM    858  C   LYS    58      95.358 117.617  50.230  1.00  0.00            
ATOM    859  O   LYS    58      95.172 117.114  51.321  1.00  0.00            
ATOM    860  N   THR    59      96.516 117.452  49.531  1.00  0.00            
ATOM    861  H   THR    59      96.590 117.847  48.604  1.00  0.00            
ATOM    862  CA  THR    59      97.652 116.564  49.972  1.00  0.00            
ATOM    863  HA  THR    59      97.287 115.552  50.143  1.00  0.00            
ATOM    864  CB  THR    59      98.657 116.424  48.848  1.00  0.00            
ATOM    865  HB  THR    59      99.314 117.271  48.646  1.00  0.00            
ATOM    866  CG2 THR    59      99.616 115.237  49.191  1.00  0.00            
ATOM    867 HG21 THR    59     100.177 115.429  50.105  1.00  0.00            
ATOM    868 HG22 THR    59      99.060 114.304  49.278  1.00  0.00            
ATOM    869 HG23 THR    59     100.367 115.098  48.413  1.00  0.00            
ATOM    870  OG1 THR    59      97.974 116.031  47.643  1.00  0.00            
ATOM    871  HG1 THR    59      98.336 116.383  46.826  1.00  0.00            
ATOM    872  C   THR    59      98.182 117.059  51.344  1.00  0.00            
ATOM    873  O   THR    59      98.183 116.260  52.295  1.00  0.00            
ATOM    874  N   LYS    60      98.661 118.289  51.518  1.00  0.00            
ATOM    875  H   LYS    60      98.652 118.860  50.686  1.00  0.00            
ATOM    876  CA  LYS    60      99.046 118.756  52.810  1.00  0.00            
ATOM    877  HA  LYS    60      99.912 118.137  53.046  1.00  0.00            
ATOM    878  CB  LYS    60      99.519 120.223  52.682  1.00  0.00            
ATOM    879  HB1 LYS    60      99.306 120.789  53.589  1.00  0.00            
ATOM    880  HB2 LYS    60      98.932 120.651  51.870  1.00  0.00            
ATOM    881  CG  LYS    60     100.984 120.447  52.331  1.00  0.00            
ATOM    882  HG1 LYS    60     101.294 120.135  51.333  1.00  0.00            
ATOM    883  HG2 LYS    60     101.634 120.123  53.144  1.00  0.00            
ATOM    884  CD  LYS    60     101.296 121.982  52.360  1.00  0.00            
ATOM    885  HD1 LYS    60     101.177 122.364  53.374  1.00  0.00            
ATOM    886  HD2 LYS    60     100.591 122.406  51.645  1.00  0.00            
ATOM    887  CE  LYS    60     102.739 122.336  51.806  1.00  0.00            
ATOM    888  HE1 LYS    60     102.847 121.866  50.828  1.00  0.00            
ATOM    889  HE2 LYS    60     103.426 121.865  52.508  1.00  0.00            
ATOM    890  NZ  LYS    60     102.988 123.743  51.868  1.00  0.00            
ATOM    891  HZ1 LYS    60     103.893 123.973  51.484  1.00  0.00            
ATOM    892  HZ2 LYS    60     102.257 124.236  51.375  1.00  0.00            
ATOM    893  HZ3 LYS    60     103.051 124.138  52.796  1.00  0.00            
ATOM    894  C   LYS    60      98.118 118.643  54.012  1.00  0.00            
ATOM    895  O   LYS    60      98.634 118.589  55.147  1.00  0.00            
ATOM    896  N   GLU    61      96.842 118.620  53.836  1.00  0.00            
ATOM    897  H   GLU    61      96.551 118.871  52.902  1.00  0.00            
ATOM    898  CA  GLU    61      95.755 118.366  54.798  1.00  0.00            
ATOM    899  HA  GLU    61      95.907 118.808  55.782  1.00  0.00            
ATOM    900  CB  GLU    61      94.447 119.041  54.283  1.00  0.00            
ATOM    901  HB1 GLU    61      94.165 118.669  53.298  1.00  0.00            
ATOM    902  HB2 GLU    61      94.569 120.070  53.943  1.00  0.00            
ATOM    903  CG  GLU    61      93.312 118.955  55.253  1.00  0.00            
ATOM    904  HG1 GLU    61      93.717 119.250  56.221  1.00  0.00            
ATOM    905  HG2 GLU    61      92.970 117.921  55.301  1.00  0.00            
ATOM    906  CD  GLU    61      92.185 119.857  54.886  1.00  0.00            
ATOM    907  OE1 GLU    61      92.267 120.661  53.958  1.00  0.00            
ATOM    908  OE2 GLU    61      91.143 119.708  55.545  1.00  0.00            
ATOM    909  C   GLU    61      95.689 116.883  55.080  1.00  0.00            
ATOM    910  O   GLU    61      95.442 116.501  56.206  1.00  0.00            
ATOM    911  N   GLN    62      95.641 115.967  54.076  1.00  0.00            
ATOM    912  H   GLN    62      95.771 116.253  53.117  1.00  0.00            
ATOM    913  CA  GLN    62      95.423 114.565  54.345  1.00  0.00            
ATOM    914  HA  GLN    62      94.879 114.573  55.289  1.00  0.00            
ATOM    915  CB  GLN    62      94.403 114.076  53.362  1.00  0.00            
ATOM    916  HB1 GLN    62      93.561 114.764  53.287  1.00  0.00            
ATOM    917  HB2 GLN    62      93.963 113.175  53.787  1.00  0.00            
ATOM    918  CG  GLN    62      94.815 113.738  51.949  1.00  0.00            
ATOM    919  HG1 GLN    62      95.360 112.795  51.890  1.00  0.00            
ATOM    920  HG2 GLN    62      95.376 114.560  51.505  1.00  0.00            
ATOM    921  CD  GLN    62      93.575 113.568  51.092  1.00  0.00            
ATOM    922  OE1 GLN    62      92.442 113.374  51.598  1.00  0.00            
ATOM    923  NE2 GLN    62      93.700 113.685  49.825  1.00  0.00            
ATOM    924 HE21 GLN    62      94.577 113.856  49.353  1.00  0.00            
ATOM    925 HE22 GLN    62      92.850 113.548  49.297  1.00  0.00            
ATOM    926  C   GLN    62      96.603 113.651  54.467  1.00  0.00            
ATOM    927  O   GLN    62      96.480 112.624  55.126  1.00  0.00            
ATOM    928  N   VAL    63      97.793 113.922  53.803  1.00  0.00            
ATOM    929  H   VAL    63      97.907 114.781  53.286  1.00  0.00            
ATOM    930  CA  VAL    63      98.773 112.860  53.487  1.00  0.00            
ATOM    931  HA  VAL    63      98.216 112.213  52.809  1.00  0.00            
ATOM    932  CB  VAL    63      99.907 113.529  52.685  1.00  0.00            
ATOM    933  HB  VAL    63      99.472 114.083  51.853  1.00  0.00            
ATOM    934  CG1 VAL    63     100.743 114.524  53.486  1.00  0.00            
ATOM    935 HG11 VAL    63     100.185 115.281  54.037  1.00  0.00            
ATOM    936 HG12 VAL    63     101.373 113.979  54.188  1.00  0.00            
ATOM    937 HG13 VAL    63     101.312 115.093  52.751  1.00  0.00            
ATOM    938  CG2 VAL    63     100.844 112.472  52.075  1.00  0.00            
ATOM    939 HG21 VAL    63     101.568 112.953  51.417  1.00  0.00            
ATOM    940 HG22 VAL    63     101.389 111.943  52.857  1.00  0.00            
ATOM    941 HG23 VAL    63     100.292 111.842  51.377  1.00  0.00            
ATOM    942  C   VAL    63      99.277 112.065  54.701  1.00  0.00            
ATOM    943  O   VAL    63      99.250 110.832  54.624  1.00  0.00            
ATOM    944  N   THR    64      99.512 112.649  55.886  1.00  0.00            
ATOM    945  H   THR    64      99.390 113.629  56.093  1.00  0.00            
ATOM    946  CA  THR    64     100.008 111.860  57.045  1.00  0.00            
ATOM    947  HA  THR    64     100.840 111.280  56.647  1.00  0.00            
ATOM    948  CB  THR    64     100.676 112.774  58.213  1.00  0.00            
ATOM    949  HB  THR    64      99.926 113.024  58.963  1.00  0.00            
ATOM    950  CG2 THR    64     101.884 112.025  58.795  1.00  0.00            
ATOM    951 HG21 THR    64     102.545 112.691  59.350  1.00  0.00            
ATOM    952 HG22 THR    64     101.697 111.130  59.388  1.00  0.00            
ATOM    953 HG23 THR    64     102.481 111.692  57.946  1.00  0.00            
ATOM    954  OG1 THR    64     101.298 113.915  57.627  1.00  0.00            
ATOM    955  HG1 THR    64     101.874 114.266  58.311  1.00  0.00            
ATOM    956  C   THR    64      98.962 110.848  57.699  1.00  0.00            
ATOM    957  O   THR    64      99.355 109.827  58.355  1.00  0.00            
ATOM    958  N   ASN    65      97.695 111.087  57.424  1.00  0.00            
ATOM    959  H   ASN    65      97.482 111.807  56.749  1.00  0.00            
ATOM    960  CA  ASN    65      96.603 110.245  57.865  1.00  0.00            
ATOM    961  HA  ASN    65      96.874 110.208  58.920  1.00  0.00            
ATOM    962  CB  ASN    65      95.256 110.960  57.835  1.00  0.00            
ATOM    963  HB1 ASN    65      94.441 110.249  57.969  1.00  0.00            
ATOM    964  HB2 ASN    65      94.946 111.282  56.841  1.00  0.00            
ATOM    965  CG  ASN    65      95.098 112.038  58.869  1.00  0.00            
ATOM    966  OD1 ASN    65      95.865 112.200  59.804  1.00  0.00            
ATOM    967  ND2 ASN    65      94.101 112.904  58.738  1.00  0.00            
ATOM    968 HD21 ASN    65      93.422 112.816  57.996  1.00  0.00            
ATOM    969 HD22 ASN    65      94.047 113.545  59.516  1.00  0.00            
ATOM    970  C   ASN    65      96.547 108.740  57.350  1.00  0.00            
ATOM    971  O   ASN    65      95.689 107.980  57.783  1.00  0.00            
ATOM    972  N   VAL    66      97.498 108.281  56.609  1.00  0.00            
ATOM    973  H   VAL    66      98.104 109.020  56.282  1.00  0.00            
ATOM    974  CA  VAL    66      97.822 106.867  56.370  1.00  0.00            
ATOM    975  HA  VAL    66      97.004 106.294  55.933  1.00  0.00            
ATOM    976  CB  VAL    66      99.067 106.785  55.415  1.00  0.00            
ATOM    977  HB  VAL    66      99.805 107.407  55.922  1.00  0.00            
ATOM    978  CG1 VAL    66      99.549 105.370  55.232  1.00  0.00            
ATOM    979 HG11 VAL    66     100.242 105.336  54.391  1.00  0.00            
ATOM    980 HG12 VAL    66     100.253 105.060  56.004  1.00  0.00            
ATOM    981 HG13 VAL    66      98.747 104.641  55.119  1.00  0.00            
ATOM    982  CG2 VAL    66      98.721 107.313  54.052  1.00  0.00            
ATOM    983 HG21 VAL    66      98.456 106.555  53.315  1.00  0.00            
ATOM    984 HG22 VAL    66      97.992 108.122  54.060  1.00  0.00            
ATOM    985 HG23 VAL    66      99.666 107.672  53.644  1.00  0.00            
ATOM    986  C   VAL    66      98.228 106.203  57.737  1.00  0.00            
ATOM    987  O   VAL    66      98.906 106.785  58.597  1.00  0.00            
ATOM    988  N   GLY    67      97.658 104.903  57.915  1.00  0.00            
ATOM    989  H   GLY    67      96.960 104.526  57.291  1.00  0.00            
ATOM    990  CA  GLY    67      97.620 104.215  59.208  1.00  0.00            
ATOM    991  HA1 GLY    67      98.576 104.418  59.691  1.00  0.00            
ATOM    992  HA2 GLY    67      97.653 103.138  59.047  1.00  0.00            
ATOM    993  C   GLY    67      96.581 104.685  60.168  1.00  0.00            
ATOM    994  O   GLY    67      96.302 103.966  61.188  1.00  0.00            
ATOM    995  N   GLY    68      95.984 105.880  60.020  1.00  0.00            
ATOM    996  H   GLY    68      96.330 106.468  59.276  1.00  0.00            
ATOM    997  CA  GLY    68      94.947 106.387  60.857  1.00  0.00            
ATOM    998  HA1 GLY    68      94.895 107.472  60.760  1.00  0.00            
ATOM    999  HA2 GLY    68      95.229 106.185  61.890  1.00  0.00            
ATOM   1000  C   GLY    68      93.553 105.769  60.605  1.00  0.00            
ATOM   1001  O   GLY    68      93.247 105.209  59.566  1.00  0.00            
ATOM   1002  N   ALA    69      92.719 105.854  61.631  1.00  0.00            
ATOM   1003  H   ALA    69      92.884 106.520  62.372  1.00  0.00            
ATOM   1004  CA  ALA    69      91.301 105.528  61.572  1.00  0.00            
ATOM   1005  HA  ALA    69      91.134 104.529  61.170  1.00  0.00            
ATOM   1006  CB  ALA    69      90.776 105.373  63.042  1.00  0.00            
ATOM   1007  HB1 ALA    69      91.172 104.453  63.472  1.00  0.00            
ATOM   1008  HB2 ALA    69      91.102 106.293  63.527  1.00  0.00            
ATOM   1009  HB3 ALA    69      89.687 105.316  63.027  1.00  0.00            
ATOM   1010  C   ALA    69      90.441 106.546  60.793  1.00  0.00            
ATOM   1011  O   ALA    69      90.026 107.517  61.435  1.00  0.00            
ATOM   1012  N   VAL    70      90.292 106.466  59.462  1.00  0.00            
ATOM   1013  H   VAL    70      90.422 105.582  58.991  1.00  0.00            
ATOM   1014  CA  VAL    70      89.557 107.528  58.710  1.00  0.00            
ATOM   1015  HA  VAL    70      89.763 108.418  59.305  1.00  0.00            
ATOM   1016  CB  VAL    70      90.149 107.840  57.259  1.00  0.00            
ATOM   1017  HB  VAL    70      89.661 108.670  56.748  1.00  0.00            
ATOM   1018  CG1 VAL    70      91.558 108.418  57.389  1.00  0.00            
ATOM   1019 HG11 VAL    70      91.902 108.769  56.416  1.00  0.00            
ATOM   1020 HG12 VAL    70      91.459 109.294  58.029  1.00  0.00            
ATOM   1021 HG13 VAL    70      92.254 107.659  57.747  1.00  0.00            
ATOM   1022  CG2 VAL    70      90.042 106.639  56.330  1.00  0.00            
ATOM   1023 HG21 VAL    70      90.402 106.881  55.330  1.00  0.00            
ATOM   1024 HG22 VAL    70      90.651 105.831  56.734  1.00  0.00            
ATOM   1025 HG23 VAL    70      89.033 106.259  56.171  1.00  0.00            
ATOM   1026  C   VAL    70      88.054 107.370  58.750  1.00  0.00            
ATOM   1027  O   VAL    70      87.497 106.287  58.840  1.00  0.00            
ATOM   1028  N   VAL    71      87.441 108.517  58.505  1.00  0.00            
ATOM   1029  H   VAL    71      87.950 109.385  58.428  1.00  0.00            
ATOM   1030  CA  VAL    71      85.954 108.547  58.420  1.00  0.00            
ATOM   1031  HA  VAL    71      85.516 107.552  58.494  1.00  0.00            
ATOM   1032  CB  VAL    71      85.347 109.342  59.617  1.00  0.00            
ATOM   1033  HB  VAL    71      84.278 109.384  59.409  1.00  0.00            
ATOM   1034  CG1 VAL    71      85.558 108.668  60.991  1.00  0.00            
ATOM   1035 HG11 VAL    71      85.239 109.328  61.797  1.00  0.00            
ATOM   1036 HG12 VAL    71      85.024 107.734  61.164  1.00  0.00            
ATOM   1037 HG13 VAL    71      86.619 108.514  61.191  1.00  0.00            
ATOM   1038  CG2 VAL    71      85.814 110.812  59.706  1.00  0.00            
ATOM   1039 HG21 VAL    71      85.120 111.347  60.354  1.00  0.00            
ATOM   1040 HG22 VAL    71      86.865 110.909  59.979  1.00  0.00            
ATOM   1041 HG23 VAL    71      85.654 111.298  58.743  1.00  0.00            
ATOM   1042  C   VAL    71      85.544 109.099  57.022  1.00  0.00            
ATOM   1043  O   VAL    71      86.335 109.839  56.353  1.00  0.00            
ATOM   1044  N   THR    72      84.380 108.717  56.579  1.00  0.00            
ATOM   1045  H   THR    72      83.799 108.209  57.231  1.00  0.00            
ATOM   1046  CA  THR    72      83.850 109.066  55.287  1.00  0.00            
ATOM   1047  HA  THR    72      84.484 109.738  54.709  1.00  0.00            
ATOM   1048  CB  THR    72      83.717 107.830  54.365  1.00  0.00            
ATOM   1049  HB  THR    72      83.392 108.083  53.355  1.00  0.00            
ATOM   1050  CG2 THR    72      84.859 106.888  54.236  1.00  0.00            
ATOM   1051 HG21 THR    72      85.139 106.390  55.164  1.00  0.00            
ATOM   1052 HG22 THR    72      84.536 106.139  53.513  1.00  0.00            
ATOM   1053 HG23 THR    72      85.744 107.406  53.867  1.00  0.00            
ATOM   1054  OG1 THR    72      82.768 106.869  54.796  1.00  0.00            
ATOM   1055  HG1 THR    72      81.884 107.180  54.590  1.00  0.00            
ATOM   1056  C   THR    72      82.481 109.752  55.491  1.00  0.00            
ATOM   1057  O   THR    72      81.605 109.320  56.238  1.00  0.00            
ATOM   1058  N   GLY    73      82.301 110.928  54.947  1.00  0.00            
ATOM   1059  H   GLY    73      83.077 111.253  54.389  1.00  0.00            
ATOM   1060  CA  GLY    73      81.060 111.741  54.998  1.00  0.00            
ATOM   1061  HA1 GLY    73      81.230 112.733  55.416  1.00  0.00            
ATOM   1062  HA2 GLY    73      80.330 111.257  55.647  1.00  0.00            
ATOM   1063  C   GLY    73      80.451 112.102  53.594  1.00  0.00            
ATOM   1064  O   GLY    73      80.871 111.592  52.557  1.00  0.00            
ATOM   1065  N   VAL    74      79.428 112.936  53.585  1.00  0.00            
ATOM   1066  H   VAL    74      79.141 113.318  54.474  1.00  0.00            
ATOM   1067  CA  VAL    74      78.469 113.171  52.465  1.00  0.00            
ATOM   1068  HA  VAL    74      78.430 112.208  51.955  1.00  0.00            
ATOM   1069  CB  VAL    74      77.043 113.387  52.925  1.00  0.00            
ATOM   1070  HB  VAL    74      76.399 113.448  52.048  1.00  0.00            
ATOM   1071  CG1 VAL    74      76.758 112.133  53.706  1.00  0.00            
ATOM   1072 HG11 VAL    74      77.105 111.239  53.191  1.00  0.00            
ATOM   1073 HG12 VAL    74      77.078 112.176  54.747  1.00  0.00            
ATOM   1074 HG13 VAL    74      75.677 112.008  53.646  1.00  0.00            
ATOM   1075  CG2 VAL    74      76.855 114.629  53.719  1.00  0.00            
ATOM   1076 HG21 VAL    74      77.082 115.524  53.141  1.00  0.00            
ATOM   1077 HG22 VAL    74      75.843 114.655  54.121  1.00  0.00            
ATOM   1078 HG23 VAL    74      77.570 114.576  54.540  1.00  0.00            
ATOM   1079  C   VAL    74      78.992 114.239  51.480  1.00  0.00            
ATOM   1080  O   VAL    74      78.479 114.459  50.390  1.00  0.00            
ATOM   1081  N   THR    75      80.135 114.805  51.696  1.00  0.00            
ATOM   1082  H   THR    75      80.621 114.372  52.469  1.00  0.00            
ATOM   1083  CA  THR    75      80.904 115.576  50.828  1.00  0.00            
ATOM   1084  HA  THR    75      80.423 115.414  49.864  1.00  0.00            
ATOM   1085  CB  THR    75      80.826 117.085  51.136  1.00  0.00            
ATOM   1086  HB  THR    75      81.300 117.638  50.324  1.00  0.00            
ATOM   1087  CG2 THR    75      79.377 117.583  51.159  1.00  0.00            
ATOM   1088 HG21 THR    75      78.903 117.096  52.011  1.00  0.00            
ATOM   1089 HG22 THR    75      79.360 118.670  51.244  1.00  0.00            
ATOM   1090 HG23 THR    75      78.843 117.299  50.252  1.00  0.00            
ATOM   1091  OG1 THR    75      81.377 117.392  52.367  1.00  0.00            
ATOM   1092  HG1 THR    75      81.519 118.339  52.301  1.00  0.00            
ATOM   1093  C   THR    75      82.400 115.129  50.699  1.00  0.00            
ATOM   1094  O   THR    75      83.064 114.667  51.634  1.00  0.00            
ATOM   1095  N   ALA    76      82.928 115.350  49.503  1.00  0.00            
ATOM   1096  H   ALA    76      82.305 115.575  48.741  1.00  0.00            
ATOM   1097  CA  ALA    76      84.355 115.184  49.187  1.00  0.00            
ATOM   1098  HA  ALA    76      84.745 114.202  49.451  1.00  0.00            
ATOM   1099  CB  ALA    76      84.534 115.176  47.651  1.00  0.00            
ATOM   1100  HB1 ALA    76      84.569 116.197  47.272  1.00  0.00            
ATOM   1101  HB2 ALA    76      85.429 114.594  47.433  1.00  0.00            
ATOM   1102  HB3 ALA    76      83.801 114.603  47.083  1.00  0.00            
ATOM   1103  C   ALA    76      85.292 116.230  49.902  1.00  0.00            
ATOM   1104  O   ALA    76      85.373 117.409  49.597  1.00  0.00            
ATOM   1105  N   VAL    77      86.003 115.775  50.882  1.00  0.00            
ATOM   1106  H   VAL    77      86.061 114.773  50.992  1.00  0.00            
ATOM   1107  CA  VAL    77      87.016 116.543  51.621  1.00  0.00            
ATOM   1108  HA  VAL    77      87.141 117.481  51.080  1.00  0.00            
ATOM   1109  CB  VAL    77      86.510 116.905  53.047  1.00  0.00            
ATOM   1110  HB  VAL    77      87.237 117.499  53.601  1.00  0.00            
ATOM   1111  CG1 VAL    77      85.246 117.811  52.879  1.00  0.00            
ATOM   1112 HG11 VAL    77      84.352 117.291  52.535  1.00  0.00            
ATOM   1113 HG12 VAL    77      84.973 118.342  53.791  1.00  0.00            
ATOM   1114 HG13 VAL    77      85.441 118.553  52.104  1.00  0.00            
ATOM   1115  CG2 VAL    77      86.202 115.732  53.967  1.00  0.00            
ATOM   1116 HG21 VAL    77      87.081 115.092  53.888  1.00  0.00            
ATOM   1117 HG22 VAL    77      85.983 115.989  55.004  1.00  0.00            
ATOM   1118 HG23 VAL    77      85.378 115.077  53.686  1.00  0.00            
ATOM   1119  C   VAL    77      88.355 115.732  51.735  1.00  0.00            
ATOM   1120  O   VAL    77      88.471 114.517  51.456  1.00  0.00            
ATOM   1121  N   ALA    78      89.364 116.368  52.277  1.00  0.00            
ATOM   1122  H   ALA    78      89.159 117.322  52.540  1.00  0.00            
ATOM   1123  CA  ALA    78      90.542 115.729  52.727  1.00  0.00            
ATOM   1124  HA  ALA    78      90.892 115.020  51.977  1.00  0.00            
ATOM   1125  CB  ALA    78      91.495 116.928  53.027  1.00  0.00            
ATOM   1126  HB1 ALA    78      92.455 116.573  53.401  1.00  0.00            
ATOM   1127  HB2 ALA    78      91.505 117.623  52.187  1.00  0.00            
ATOM   1128  HB3 ALA    78      91.118 117.556  53.836  1.00  0.00            
ATOM   1129  C   ALA    78      90.254 114.879  53.985  1.00  0.00            
ATOM   1130  O   ALA    78      89.702 115.361  54.938  1.00  0.00            
ATOM   1131  N   GLN    79      90.654 113.620  53.967  1.00  0.00            
ATOM   1132  H   GLN    79      91.286 113.355  53.225  1.00  0.00            
ATOM   1133  CA  GLN    79      90.323 112.605  54.886  1.00  0.00            
ATOM   1134  HA  GLN    79      89.243 112.745  54.915  1.00  0.00            
ATOM   1135  CB  GLN    79      90.398 111.116  54.476  1.00  0.00            
ATOM   1136  HB1 GLN    79      90.388 110.462  55.348  1.00  0.00            
ATOM   1137  HB2 GLN    79      91.296 110.799  53.945  1.00  0.00            
ATOM   1138  CG  GLN    79      89.142 110.741  53.673  1.00  0.00            
ATOM   1139  HG1 GLN    79      89.089 111.347  52.769  1.00  0.00            
ATOM   1140  HG2 GLN    79      88.208 111.001  54.170  1.00  0.00            
ATOM   1141  CD  GLN    79      89.061 109.318  53.363  1.00  0.00            
ATOM   1142  OE1 GLN    79      89.774 108.780  52.543  1.00  0.00            
ATOM   1143  NE2 GLN    79      88.238 108.577  54.028  1.00  0.00            
ATOM   1144 HE21 GLN    79      87.672 108.974  54.764  1.00  0.00            
ATOM   1145 HE22 GLN    79      88.204 107.581  53.864  1.00  0.00            
ATOM   1146  C   GLN    79      90.652 112.850  56.370  1.00  0.00            
ATOM   1147  O   GLN    79      91.729 113.267  56.815  1.00  0.00            
ATOM   1148  N   LYS    80      89.537 112.706  57.124  1.00  0.00            
ATOM   1149  H   LYS    80      88.618 112.719  56.704  1.00  0.00            
ATOM   1150  CA  LYS    80      89.561 112.960  58.624  1.00  0.00            
ATOM   1151  HA  LYS    80      90.381 113.673  58.713  1.00  0.00            
ATOM   1152  CB  LYS    80      88.295 113.796  59.108  1.00  0.00            
ATOM   1153  HB1 LYS    80      88.242 113.840  60.196  1.00  0.00            
ATOM   1154  HB2 LYS    80      87.328 113.349  58.875  1.00  0.00            
ATOM   1155  CG  LYS    80      88.222 115.283  58.577  1.00  0.00            
ATOM   1156  HG1 LYS    80      87.472 115.827  59.152  1.00  0.00            
ATOM   1157  HG2 LYS    80      87.908 115.204  57.536  1.00  0.00            
ATOM   1158  CD  LYS    80      89.605 116.039  58.606  1.00  0.00            
ATOM   1159  HD1 LYS    80      90.350 115.384  58.154  1.00  0.00            
ATOM   1160  HD2 LYS    80      89.869 116.206  59.650  1.00  0.00            
ATOM   1161  CE  LYS    80      89.590 117.293  57.744  1.00  0.00            
ATOM   1162  HE1 LYS    80      88.855 117.987  58.153  1.00  0.00            
ATOM   1163  HE2 LYS    80      89.173 117.016  56.776  1.00  0.00            
ATOM   1164  NZ  LYS    80      90.932 117.866  57.388  1.00  0.00            
ATOM   1165  HZ1 LYS    80      91.351 118.241  58.228  1.00  0.00            
ATOM   1166  HZ2 LYS    80      91.486 117.159  56.926  1.00  0.00            
ATOM   1167  HZ3 LYS    80      90.933 118.579  56.674  1.00  0.00            
ATOM   1168  C   LYS    80      89.862 111.703  59.443  1.00  0.00            
ATOM   1169  O   LYS    80      89.419 110.608  59.070  1.00  0.00            
ATOM   1170  N   THR    81      90.588 111.886  60.572  1.00  0.00            
ATOM   1171  H   THR    81      91.113 112.733  60.737  1.00  0.00            
ATOM   1172  CA  THR    81      90.758 110.769  61.487  1.00  0.00            
ATOM   1173  HA  THR    81      90.364 109.915  60.936  1.00  0.00            
ATOM   1174  CB  THR    81      92.201 110.468  61.804  1.00  0.00            
ATOM   1175  HB  THR    81      92.262 109.813  62.674  1.00  0.00            
ATOM   1176  CG2 THR    81      93.068 109.981  60.630  1.00  0.00            
ATOM   1177 HG21 THR    81      94.074 109.707  60.947  1.00  0.00            
ATOM   1178 HG22 THR    81      92.534 109.085  60.313  1.00  0.00            
ATOM   1179 HG23 THR    81      92.922 110.666  59.795  1.00  0.00            
ATOM   1180  OG1 THR    81      92.826 111.587  62.310  1.00  0.00            
ATOM   1181  HG1 THR    81      92.343 111.783  63.116  1.00  0.00            
ATOM   1182  C   THR    81      90.058 110.954  62.852  1.00  0.00            
ATOM   1183  O   THR    81      90.223 111.939  63.595  1.00  0.00            
ATOM   1184  N   VAL    82      89.426 109.870  63.241  1.00  0.00            
ATOM   1185  H   VAL    82      89.389 109.036  62.671  1.00  0.00            
ATOM   1186  CA  VAL    82      88.562 109.815  64.436  1.00  0.00            
ATOM   1187  HA  VAL    82      88.815 110.572  65.178  1.00  0.00            
ATOM   1188  CB  VAL    82      87.047 110.089  64.127  1.00  0.00            
ATOM   1189  HB  VAL    82      86.677 109.287  63.490  1.00  0.00            
ATOM   1190  CG1 VAL    82      86.298 110.059  65.523  1.00  0.00            
ATOM   1191 HG11 VAL    82      85.268 110.261  65.230  1.00  0.00            
ATOM   1192 HG12 VAL    82      86.496 109.103  66.009  1.00  0.00            
ATOM   1193 HG13 VAL    82      86.753 110.838  66.134  1.00  0.00            
ATOM   1194  CG2 VAL    82      86.870 111.412  63.359  1.00  0.00            
ATOM   1195 HG21 VAL    82      86.926 112.130  64.178  1.00  0.00            
ATOM   1196 HG22 VAL    82      87.642 111.462  62.592  1.00  0.00            
ATOM   1197 HG23 VAL    82      85.893 111.438  62.877  1.00  0.00            
ATOM   1198  C   VAL    82      88.845 108.553  65.212  1.00  0.00            
ATOM   1199  O   VAL    82      88.521 107.419  64.854  1.00  0.00            
ATOM   1200  N   GLU    83      89.516 108.820  66.356  1.00  0.00            
ATOM   1201  H   GLU    83      89.684 109.811  66.458  1.00  0.00            
ATOM   1202  CA  GLU    83      89.840 107.889  67.430  1.00  0.00            
ATOM   1203  HA  GLU    83      90.703 107.283  67.153  1.00  0.00            
ATOM   1204  CB  GLU    83      90.293 108.671  68.646  1.00  0.00            
ATOM   1205  HB1 GLU    83      89.517 109.372  68.956  1.00  0.00            
ATOM   1206  HB2 GLU    83      91.137 109.281  68.326  1.00  0.00            
ATOM   1207  CG  GLU    83      90.699 107.886  69.923  1.00  0.00            
ATOM   1208  HG1 GLU    83      91.387 107.104  69.603  1.00  0.00            
ATOM   1209  HG2 GLU    83      89.779 107.362  70.181  1.00  0.00            
ATOM   1210  CD  GLU    83      91.295 108.610  71.117  1.00  0.00            
ATOM   1211  OE1 GLU    83      91.625 109.801  71.095  1.00  0.00            
ATOM   1212  OE2 GLU    83      91.430 107.924  72.138  1.00  0.00            
ATOM   1213  C   GLU    83      88.701 106.952  67.856  1.00  0.00            
ATOM   1214  O   GLU    83      87.592 107.400  68.063  1.00  0.00            
ATOM   1215  N   GLY    84      88.982 105.628  67.875  1.00  0.00            
ATOM   1216  H   GLY    84      89.921 105.308  67.684  1.00  0.00            
ATOM   1217  CA  GLY    84      87.990 104.572  68.142  1.00  0.00            
ATOM   1218  HA1 GLY    84      87.510 104.783  69.097  1.00  0.00            
ATOM   1219  HA2 GLY    84      88.581 103.663  68.257  1.00  0.00            
ATOM   1220  C   GLY    84      86.772 104.415  67.078  1.00  0.00            
ATOM   1221  O   GLY    84      85.842 103.672  67.348  1.00  0.00            
ATOM   1222  N   ALA    85      86.627 105.307  66.108  1.00  0.00            
ATOM   1223  H   ALA    85      87.321 106.036  66.025  1.00  0.00            
ATOM   1224  CA  ALA    85      85.478 105.502  65.215  1.00  0.00            
ATOM   1225  HA  ALA    85      84.659 104.908  65.619  1.00  0.00            
ATOM   1226  CB  ALA    85      85.077 106.968  65.207  1.00  0.00            
ATOM   1227  HB1 ALA    85      85.977 107.495  64.890  1.00  0.00            
ATOM   1228  HB2 ALA    85      84.276 107.063  64.474  1.00  0.00            
ATOM   1229  HB3 ALA    85      84.871 107.427  66.174  1.00  0.00            
ATOM   1230  C   ALA    85      85.735 105.011  63.782  1.00  0.00            
ATOM   1231  O   ALA    85      84.820 104.500  63.172  1.00  0.00            
ATOM   1232  N   GLY    86      86.894 105.295  63.232  1.00  0.00            
ATOM   1233  H   GLY    86      87.663 105.653  63.780  1.00  0.00            
ATOM   1234  CA  GLY    86      87.087 104.959  61.822  1.00  0.00            
ATOM   1235  HA1 GLY    86      87.519 105.787  61.260  1.00  0.00            
ATOM   1236  HA2 GLY    86      86.111 104.680  61.426  1.00  0.00            
ATOM   1237  C   GLY    86      87.839 103.617  61.566  1.00  0.00            
ATOM   1238  O   GLY    86      88.457 103.118  62.526  1.00  0.00            
ATOM   1239  N   SER    87      87.922 103.253  60.326  1.00  0.00            
ATOM   1240  H   SER    87      87.379 103.830  59.701  1.00  0.00            
ATOM   1241  CA  SER    87      88.696 102.102  59.712  1.00  0.00            
ATOM   1242  HA  SER    87      89.002 101.404  60.491  1.00  0.00            
ATOM   1243  CB  SER    87      87.858 101.291  58.735  1.00  0.00            
ATOM   1244  HB1 SER    87      87.020 100.852  59.277  1.00  0.00            
ATOM   1245  HB2 SER    87      88.424 100.426  58.390  1.00  0.00            
ATOM   1246  OG  SER    87      87.355 102.056  57.679  1.00  0.00            
ATOM   1247  HG  SER    87      86.614 101.553  57.333  1.00  0.00            
ATOM   1248  C   SER    87      89.966 102.612  59.011  1.00  0.00            
ATOM   1249  O   SER    87      90.049 103.797  58.745  1.00  0.00            
ATOM   1250  N   ILE    88      90.992 101.749  58.793  1.00  0.00            
ATOM   1251  H   ILE    88      90.836 100.799  59.097  1.00  0.00            
ATOM   1252  CA  ILE    88      92.365 102.269  58.533  1.00  0.00            
ATOM   1253  HA  ILE    88      92.379 103.245  59.019  1.00  0.00            
ATOM   1254  CB  ILE    88      93.405 101.299  59.226  1.00  0.00            
ATOM   1255  HB  ILE    88      93.061 100.277  59.062  1.00  0.00            
ATOM   1256  CG2 ILE    88      94.837 101.391  58.768  1.00  0.00            
ATOM   1257 HG21 ILE    88      94.972 101.092  57.728  1.00  0.00            
ATOM   1258 HG22 ILE    88      95.124 102.439  58.857  1.00  0.00            
ATOM   1259 HG23 ILE    88      95.483 100.721  59.334  1.00  0.00            
ATOM   1260  CG1 ILE    88      93.580 101.558  60.801  1.00  0.00            
ATOM   1261 HG11 ILE    88      93.937 102.567  61.011  1.00  0.00            
ATOM   1262 HG12 ILE    88      94.317 100.900  61.261  1.00  0.00            
ATOM   1263  CD  ILE    88      92.261 101.329  61.525  1.00  0.00            
ATOM   1264  HD1 ILE    88      91.930 100.324  61.263  1.00  0.00            
ATOM   1265  HD2 ILE    88      92.391 101.427  62.603  1.00  0.00            
ATOM   1266  HD3 ILE    88      91.503 102.086  61.323  1.00  0.00            
ATOM   1267  C   ILE    88      92.679 102.558  57.079  1.00  0.00            
ATOM   1268  O   ILE    88      92.352 101.812  56.192  1.00  0.00            
ATOM   1269  N   ALA    89      93.319 103.703  56.889  1.00  0.00            
ATOM   1270  H   ALA    89      93.474 104.327  57.667  1.00  0.00            
ATOM   1271  CA  ALA    89      93.874 104.076  55.565  1.00  0.00            
ATOM   1272  HA  ALA    89      93.190 103.859  54.745  1.00  0.00            
ATOM   1273  CB  ALA    89      93.970 105.625  55.669  1.00  0.00            
ATOM   1274  HB1 ALA    89      94.459 105.837  56.620  1.00  0.00            
ATOM   1275  HB2 ALA    89      94.474 106.048  54.800  1.00  0.00            
ATOM   1276  HB3 ALA    89      92.940 105.982  55.636  1.00  0.00            
ATOM   1277  C   ALA    89      95.253 103.430  55.181  1.00  0.00            
ATOM   1278  O   ALA    89      96.113 103.304  56.062  1.00  0.00            
ATOM   1279  N   ALA    90      95.432 103.004  53.911  1.00  0.00            
ATOM   1280  H   ALA    90      94.699 103.178  53.239  1.00  0.00            
ATOM   1281  CA  ALA    90      96.688 102.484  53.395  1.00  0.00            
ATOM   1282  HA  ALA    90      97.245 102.367  54.324  1.00  0.00            
ATOM   1283  CB  ALA    90      96.451 101.173  52.639  1.00  0.00            
ATOM   1284  HB1 ALA    90      95.619 100.678  53.142  1.00  0.00            
ATOM   1285  HB2 ALA    90      96.073 101.331  51.629  1.00  0.00            
ATOM   1286  HB3 ALA    90      97.308 100.500  52.671  1.00  0.00            
ATOM   1287  C   ALA    90      97.529 103.582  52.564  1.00  0.00            
ATOM   1288  O   ALA    90      96.967 104.582  52.016  1.00  0.00            
ATOM   1289  N   ALA    91      98.844 103.271  52.269  1.00  0.00            
ATOM   1290  H   ALA    91      99.165 102.409  52.687  1.00  0.00            
ATOM   1291  CA  ALA    91      99.781 103.936  51.348  1.00  0.00            
ATOM   1292  HA  ALA    91      99.593 105.010  51.333  1.00  0.00            
ATOM   1293  CB  ALA    91     101.259 103.817  51.898  1.00  0.00            
ATOM   1294  HB1 ALA    91     101.549 102.885  52.383  1.00  0.00            
ATOM   1295  HB2 ALA    91     101.923 104.089  51.077  1.00  0.00            
ATOM   1296  HB3 ALA    91     101.389 104.492  52.744  1.00  0.00            
ATOM   1297  C   ALA    91      99.611 103.369  49.934  1.00  0.00            
ATOM   1298  O   ALA    91      99.940 102.229  49.762  1.00  0.00            
ATOM   1299  N   THR    92      99.155 104.132  48.960  1.00  0.00            
ATOM   1300  H   THR    92      98.732 105.011  49.226  1.00  0.00            
ATOM   1301  CA  THR    92      99.110 103.859  47.512  1.00  0.00            
ATOM   1302  HA  THR    92      99.505 102.859  47.334  1.00  0.00            
ATOM   1303  CB  THR    92      97.623 103.842  47.018  1.00  0.00            
ATOM   1304  HB  THR    92      97.258 102.993  47.596  1.00  0.00            
ATOM   1305  CG2 THR    92      96.838 105.116  47.303  1.00  0.00            
ATOM   1306 HG21 THR    92      95.847 104.843  46.941  1.00  0.00            
ATOM   1307 HG22 THR    92      96.765 105.348  48.366  1.00  0.00            
ATOM   1308 HG23 THR    92      97.077 105.986  46.693  1.00  0.00            
ATOM   1309  OG1 THR    92      97.406 103.600  45.709  1.00  0.00            
ATOM   1310  HG1 THR    92      97.763 104.320  45.184  1.00  0.00            
ATOM   1311  C   THR    92      99.860 104.857  46.598  1.00  0.00            
ATOM   1312  O   THR    92      99.993 106.061  46.945  1.00  0.00            
ATOM   1313  N   GLY    93     100.291 104.460  45.453  1.00  0.00            
ATOM   1314  H   GLY    93     100.254 103.462  45.300  1.00  0.00            
ATOM   1315  CA  GLY    93     100.646 105.230  44.331  1.00  0.00            
ATOM   1316  HA1 GLY    93     101.631 105.670  44.494  1.00  0.00            
ATOM   1317  HA2 GLY    93      99.948 106.068  44.340  1.00  0.00            
ATOM   1318  C   GLY    93     100.470 104.643  42.936  1.00  0.00            
ATOM   1319  O   GLY    93      99.853 103.595  42.677  1.00  0.00            
ATOM   1320  N   PHE    94     100.975 105.398  42.011  1.00  0.00            
ATOM   1321  H   PHE    94     101.399 106.261  42.317  1.00  0.00            
ATOM   1322  CA  PHE    94     100.918 105.056  40.563  1.00  0.00            
ATOM   1323  HA  PHE    94     100.154 104.319  40.313  1.00  0.00            
ATOM   1324  CB  PHE    94     100.463 106.307  39.807  1.00  0.00            
ATOM   1325  HB1 PHE    94     100.255 106.033  38.773  1.00  0.00            
ATOM   1326  HB2 PHE    94     101.269 107.040  39.815  1.00  0.00            
ATOM   1327  CG  PHE    94      99.188 106.943  40.399  1.00  0.00            
ATOM   1328  CD1 PHE    94      99.223 108.150  41.158  1.00  0.00            
ATOM   1329  HD1 PHE    94     100.158 108.688  41.217  1.00  0.00            
ATOM   1330  CE1 PHE    94      98.015 108.556  41.841  1.00  0.00            
ATOM   1331  HE1 PHE    94      97.999 109.447  42.450  1.00  0.00            
ATOM   1332  CZ  PHE    94      96.802 107.881  41.651  1.00  0.00            
ATOM   1333  HZ  PHE    94      95.905 108.199  42.160  1.00  0.00            
ATOM   1334  CE2 PHE    94      96.817 106.646  40.967  1.00  0.00            
ATOM   1335  HE2 PHE    94      95.869 106.129  40.984  1.00  0.00            
ATOM   1336  CD2 PHE    94      97.991 106.169  40.317  1.00  0.00            
ATOM   1337  HD2 PHE    94      97.817 105.249  39.778  1.00  0.00            
ATOM   1338  C   PHE    94     102.239 104.484  39.913  1.00  0.00            
ATOM   1339  O   PHE    94     103.314 104.691  40.421  1.00  0.00            
ATOM   1340  N   VAL    95     102.270 103.801  38.756  1.00  0.00            
ATOM   1341  H   VAL    95     101.356 103.666  38.348  1.00  0.00            
ATOM   1342  CA  VAL    95     103.348 103.385  37.894  1.00  0.00            
ATOM   1343  HA  VAL    95     103.906 102.693  38.526  1.00  0.00            
ATOM   1344  CB  VAL    95     102.859 102.501  36.703  1.00  0.00            
ATOM   1345  HB  VAL    95     103.753 102.450  36.081  1.00  0.00            
ATOM   1346  CG1 VAL    95     102.476 101.088  37.183  1.00  0.00            
ATOM   1347 HG11 VAL    95     103.424 100.636  37.477  1.00  0.00            
ATOM   1348 HG12 VAL    95     101.744 101.173  37.986  1.00  0.00            
ATOM   1349 HG13 VAL    95     101.973 100.523  36.398  1.00  0.00            
ATOM   1350  CG2 VAL    95     101.738 103.053  35.760  1.00  0.00            
ATOM   1351 HG21 VAL    95     101.925 104.104  35.540  1.00  0.00            
ATOM   1352 HG22 VAL    95     101.656 102.388  34.900  1.00  0.00            
ATOM   1353 HG23 VAL    95     100.803 102.898  36.299  1.00  0.00            
ATOM   1354  C   VAL    95     104.323 104.491  37.487  1.00  0.00            
ATOM   1355  O   VAL    95     103.940 105.526  36.970  1.00  0.00            
ATOM   1356  N   LYS    96     105.582 104.167  37.505  1.00  0.00            
ATOM   1357  H   LYS    96     105.775 103.203  37.737  1.00  0.00            
ATOM   1358  CA  LYS    96     106.758 104.973  37.048  1.00  0.00            
ATOM   1359  HA  LYS    96     106.817 105.804  37.751  1.00  0.00            
ATOM   1360  CB  LYS    96     108.100 104.274  37.127  1.00  0.00            
ATOM   1361  HB1 LYS    96     108.246 103.736  36.190  1.00  0.00            
ATOM   1362  HB2 LYS    96     108.103 103.495  37.890  1.00  0.00            
ATOM   1363  CG  LYS    96     109.147 105.347  37.377  1.00  0.00            
ATOM   1364  HG1 LYS    96     108.920 105.979  38.236  1.00  0.00            
ATOM   1365  HG2 LYS    96     109.340 106.014  36.538  1.00  0.00            
ATOM   1366  CD  LYS    96     110.480 104.627  37.603  1.00  0.00            
ATOM   1367  HD1 LYS    96     110.665 103.979  36.747  1.00  0.00            
ATOM   1368  HD2 LYS    96     110.391 103.970  38.468  1.00  0.00            
ATOM   1369  CE  LYS    96     111.770 105.550  37.637  1.00  0.00            
ATOM   1370  HE1 LYS    96     111.694 106.353  38.369  1.00  0.00            
ATOM   1371  HE2 LYS    96     111.921 106.023  36.667  1.00  0.00            
ATOM   1372  NZ  LYS    96     112.879 104.632  37.914  1.00  0.00            
ATOM   1373  HZ1 LYS    96     112.857 103.799  37.343  1.00  0.00            
ATOM   1374  HZ2 LYS    96     113.720 105.184  37.832  1.00  0.00            
ATOM   1375  HZ3 LYS    96     112.797 104.344  38.879  1.00  0.00            
ATOM   1376  C   LYS    96     106.556 105.411  35.582  1.00  0.00            
ATOM   1377  O   LYS    96     106.095 104.621  34.762  1.00  0.00            
ATOM   1378  N   LYS    97     106.959 106.662  35.221  1.00  0.00            
ATOM   1379  H   LYS    97     107.251 107.340  35.909  1.00  0.00            
ATOM   1380  CA  LYS    97     106.646 107.277  33.904  1.00  0.00            
ATOM   1381  HA  LYS    97     105.642 106.962  33.618  1.00  0.00            
ATOM   1382  CB  LYS    97     106.624 108.766  33.975  1.00  0.00            
ATOM   1383  HB1 LYS    97     106.777 109.161  32.971  1.00  0.00            
ATOM   1384  HB2 LYS    97     107.524 108.874  34.582  1.00  0.00            
ATOM   1385  CG  LYS    97     105.404 109.382  34.670  1.00  0.00            
ATOM   1386  HG1 LYS    97     105.445 108.825  35.605  1.00  0.00            
ATOM   1387  HG2 LYS    97     104.495 109.146  34.117  1.00  0.00            
ATOM   1388  CD  LYS    97     105.533 110.894  35.075  1.00  0.00            
ATOM   1389  HD1 LYS    97     105.457 111.519  34.186  1.00  0.00            
ATOM   1390  HD2 LYS    97     106.461 110.995  35.638  1.00  0.00            
ATOM   1391  CE  LYS    97     104.376 111.309  36.036  1.00  0.00            
ATOM   1392  HE1 LYS    97     104.278 110.520  36.782  1.00  0.00            
ATOM   1393  HE2 LYS    97     103.494 111.389  35.400  1.00  0.00            
ATOM   1394  NZ  LYS    97     104.700 112.499  36.736  1.00  0.00            
ATOM   1395  HZ1 LYS    97     105.525 112.412  37.313  1.00  0.00            
ATOM   1396  HZ2 LYS    97     104.822 113.217  36.037  1.00  0.00            
ATOM   1397  HZ3 LYS    97     103.919 112.885  37.247  1.00  0.00            
ATOM   1398  C   LYS    97     107.616 106.823  32.844  1.00  0.00            
ATOM   1399  O   LYS    97     108.850 106.718  33.040  1.00  0.00            
ATOM   1400  N   ASP    98     107.061 106.741  31.653  1.00  0.00            
ATOM   1401  H   ASP    98     106.080 106.927  31.497  1.00  0.00            
ATOM   1402  CA  ASP    98     107.833 106.497  30.489  1.00  0.00            
ATOM   1403  HA  ASP    98     108.559 105.698  30.642  1.00  0.00            
ATOM   1404  CB  ASP    98     106.862 105.899  29.437  1.00  0.00            
ATOM   1405  HB1 ASP    98     107.554 105.561  28.666  1.00  0.00            
ATOM   1406  HB2 ASP    98     106.200 106.720  29.162  1.00  0.00            
ATOM   1407  CG  ASP    98     105.875 104.686  29.771  1.00  0.00            
ATOM   1408  OD1 ASP    98     106.004 104.066  30.860  1.00  0.00            
ATOM   1409  OD2 ASP    98     105.014 104.319  28.918  1.00  0.00            
ATOM   1410  C   ASP    98     108.568 107.784  30.083  1.00  0.00            
ATOM   1411  O   ASP    98     108.037 108.875  30.093  1.00  0.00            
ATOM   1412  N   GLN    99     109.854 107.654  29.841  1.00  0.00            
ATOM   1413  H   GLN    99     110.227 106.717  29.785  1.00  0.00            
ATOM   1414  CA  GLN    99     110.736 108.708  29.401  1.00  0.00            
ATOM   1415  HA  GLN    99     110.120 109.607  29.362  1.00  0.00            
ATOM   1416  CB  GLN    99     111.749 108.903  30.495  1.00  0.00            
ATOM   1417  HB1 GLN    99     111.291 109.062  31.471  1.00  0.00            
ATOM   1418  HB2 GLN    99     112.239 109.833  30.207  1.00  0.00            
ATOM   1419  CG  GLN    99     112.850 107.849  30.713  1.00  0.00            
ATOM   1420  HG1 GLN    99     113.585 107.992  29.921  1.00  0.00            
ATOM   1421  HG2 GLN    99     112.440 106.848  30.581  1.00  0.00            
ATOM   1422  CD  GLN    99     113.609 107.950  32.085  1.00  0.00            
ATOM   1423  OE1 GLN    99     113.116 108.262  33.135  1.00  0.00            
ATOM   1424  NE2 GLN    99     114.788 107.515  32.131  1.00  0.00            
ATOM   1425 HE21 GLN    99     115.142 106.986  31.346  1.00  0.00            
ATOM   1426 HE22 GLN    99     115.250 107.441  33.025  1.00  0.00            
ATOM   1427  C   GLN    99     111.508 108.477  28.109  1.00  0.00            
ATOM   1428  O   GLN    99     111.871 107.380  27.731  1.00  0.00            
ATOM   1429  N   LEU   100     111.678 109.529  27.323  1.00  0.00            
ATOM   1430  H   LEU   100     111.208 110.382  27.586  1.00  0.00            
ATOM   1431  CA  LEU   100     112.417 109.542  26.068  1.00  0.00            
ATOM   1432  HA  LEU   100     112.896 108.567  25.981  1.00  0.00            
ATOM   1433  CB  LEU   100     111.435 109.893  24.908  1.00  0.00            
ATOM   1434  HB1 LEU   100     112.045 110.424  24.177  1.00  0.00            
ATOM   1435  HB2 LEU   100     110.671 110.584  25.264  1.00  0.00            
ATOM   1436  CG  LEU   100     110.799 108.727  24.260  1.00  0.00            
ATOM   1437  HG  LEU   100     110.193 108.243  25.027  1.00  0.00            
ATOM   1438  CD1 LEU   100     109.784 109.008  23.132  1.00  0.00            
ATOM   1439 HD11 LEU   100     110.262 109.504  22.287  1.00  0.00            
ATOM   1440 HD12 LEU   100     109.222 108.114  22.867  1.00  0.00            
ATOM   1441 HD13 LEU   100     109.137 109.792  23.528  1.00  0.00            
ATOM   1442  CD2 LEU   100     111.956 107.847  23.715  1.00  0.00            
ATOM   1443 HD21 LEU   100     112.649 108.483  23.165  1.00  0.00            
ATOM   1444 HD22 LEU   100     112.432 107.248  24.491  1.00  0.00            
ATOM   1445 HD23 LEU   100     111.461 107.178  23.010  1.00  0.00            
ATOM   1446  C   LEU   100     113.438 110.690  26.172  1.00  0.00            
ATOM   1447  O   LEU   100     113.087 111.788  26.528  1.00  0.00            
ATOM   1448  N   GLY   101     114.685 110.344  25.957  1.00  0.00            
ATOM   1449  H   GLY   101     114.858 109.427  25.570  1.00  0.00            
ATOM   1450  CA  GLY   101     115.841 111.171  26.335  1.00  0.00            
ATOM   1451  HA1 GLY   101     116.506 110.515  26.897  1.00  0.00            
ATOM   1452  HA2 GLY   101     115.626 112.076  26.903  1.00  0.00            
ATOM   1453  C   GLY   101     116.627 111.693  25.170  1.00  0.00            
ATOM   1454  O   GLY   101     117.738 111.306  24.931  1.00  0.00            
ATOM   1455  N   LYS   102     116.125 112.676  24.398  1.00  0.00            
ATOM   1456  H   LYS   102     115.233 113.045  24.694  1.00  0.00            
ATOM   1457  CA  LYS   102     116.675 113.119  23.132  1.00  0.00            
ATOM   1458  HA  LYS   102     117.290 112.335  22.690  1.00  0.00            
ATOM   1459  CB  LYS   102     115.551 113.289  22.120  1.00  0.00            
ATOM   1460  HB1 LYS   102     116.030 113.755  21.258  1.00  0.00            
ATOM   1461  HB2 LYS   102     114.803 114.005  22.458  1.00  0.00            
ATOM   1462  CG  LYS   102     114.910 111.933  21.746  1.00  0.00            
ATOM   1463  HG1 LYS   102     114.482 111.597  22.690  1.00  0.00            
ATOM   1464  HG2 LYS   102     115.657 111.169  21.528  1.00  0.00            
ATOM   1465  CD  LYS   102     113.804 112.042  20.735  1.00  0.00            
ATOM   1466  HD1 LYS   102     113.122 112.861  20.965  1.00  0.00            
ATOM   1467  HD2 LYS   102     113.160 111.180  20.906  1.00  0.00            
ATOM   1468  CE  LYS   102     114.171 112.059  19.219  1.00  0.00            
ATOM   1469  HE1 LYS   102     114.730 111.158  18.969  1.00  0.00            
ATOM   1470  HE2 LYS   102     114.884 112.865  19.047  1.00  0.00            
ATOM   1471  NZ  LYS   102     112.997 112.142  18.335  1.00  0.00            
ATOM   1472  HZ1 LYS   102     113.239 111.822  17.408  1.00  0.00            
ATOM   1473  HZ2 LYS   102     112.283 111.539  18.717  1.00  0.00            
ATOM   1474  HZ3 LYS   102     112.666 113.088  18.210  1.00  0.00            
ATOM   1475  C   LYS   102     117.567 114.366  23.379  1.00  0.00            
ATOM   1476  O   LYS   102     118.390 114.655  22.575  1.00  0.00            
ATOM   1477  N   ASN   103     117.431 115.077  24.511  1.00  0.00            
ATOM   1478  H   ASN   103     116.824 114.762  25.254  1.00  0.00            
ATOM   1479  CA  ASN   103     118.350 116.115  24.936  1.00  0.00            
ATOM   1480  HA  ASN   103     118.640 116.739  24.090  1.00  0.00            
ATOM   1481  CB  ASN   103     117.464 116.977  25.887  1.00  0.00            
ATOM   1482  HB1 ASN   103     117.186 116.495  26.825  1.00  0.00            
ATOM   1483  HB2 ASN   103     116.511 117.329  25.492  1.00  0.00            
ATOM   1484  CG  ASN   103     118.107 118.340  26.288  1.00  0.00            
ATOM   1485  OD1 ASN   103     119.179 118.723  25.842  1.00  0.00            
ATOM   1486  ND2 ASN   103     117.516 119.050  27.243  1.00  0.00            
ATOM   1487 HD21 ASN   103     116.537 118.892  27.434  1.00  0.00            
ATOM   1488 HD22 ASN   103     117.972 119.910  27.511  1.00  0.00            
ATOM   1489  C   ASN   103     119.694 115.614  25.479  1.00  0.00            
ATOM   1490  O   ASN   103     119.763 114.412  25.918  1.00  0.00            
ATOM   1491  N   GLU   104     120.737 116.415  25.474  1.00  0.00            
ATOM   1492  H   GLU   104     120.653 117.350  25.103  1.00  0.00            
ATOM   1493  CA  GLU   104     121.991 115.974  26.080  1.00  0.00            
ATOM   1494  HA  GLU   104     121.852 114.916  26.300  1.00  0.00            
ATOM   1495  CB  GLU   104     123.202 115.943  25.050  1.00  0.00            
ATOM   1496  HB1 GLU   104     124.069 115.545  25.578  1.00  0.00            
ATOM   1497  HB2 GLU   104     123.394 116.946  24.669  1.00  0.00            
ATOM   1498  CG  GLU   104     123.020 114.884  23.867  1.00  0.00            
ATOM   1499  HG1 GLU   104     122.500 114.003  24.245  1.00  0.00            
ATOM   1500  HG2 GLU   104     123.978 114.504  23.513  1.00  0.00            
ATOM   1501  CD  GLU   104     122.281 115.265  22.573  1.00  0.00            
ATOM   1502  OE1 GLU   104     122.328 114.374  21.676  1.00  0.00            
ATOM   1503  OE2 GLU   104     121.788 116.415  22.384  1.00  0.00            
ATOM   1504  C   GLU   104     122.365 116.665  27.396  1.00  0.00            
ATOM   1505  O   GLU   104     122.770 115.914  28.359  1.00  0.00            
ATOM   1506  N   GLU   105     122.169 117.974  27.434  1.00  0.00            
ATOM   1507  H   GLU   105     121.928 118.452  26.578  1.00  0.00            
ATOM   1508  CA  GLU   105     122.381 118.801  28.624  1.00  0.00            
ATOM   1509  HA  GLU   105     123.256 118.383  29.123  1.00  0.00            
ATOM   1510  CB  GLU   105     123.003 120.131  28.125  1.00  0.00            
ATOM   1511  HB1 GLU   105     122.414 120.575  27.323  1.00  0.00            
ATOM   1512  HB2 GLU   105     123.937 119.924  27.603  1.00  0.00            
ATOM   1513  CG  GLU   105     123.269 121.184  29.192  1.00  0.00            
ATOM   1514  HG1 GLU   105     123.983 121.886  28.761  1.00  0.00            
ATOM   1515  HG2 GLU   105     123.868 120.736  29.985  1.00  0.00            
ATOM   1516  CD  GLU   105     122.061 122.045  29.637  1.00  0.00            
ATOM   1517  OE1 GLU   105     121.949 122.299  30.893  1.00  0.00            
ATOM   1518  OE2 GLU   105     121.349 122.564  28.765  1.00  0.00            
ATOM   1519  C   GLU   105     121.273 118.850  29.607  1.00  0.00            
ATOM   1520  O   GLU   105     121.567 119.095  30.817  1.00  0.00            
ATOM   1521  N   GLY   106     120.049 118.547  29.139  1.00  0.00            
ATOM   1522  H   GLY   106     120.002 118.280  28.167  1.00  0.00            
ATOM   1523  CA  GLY   106     118.983 118.245  30.071  1.00  0.00            
ATOM   1524  HA1 GLY   106     118.097 118.819  29.800  1.00  0.00            
ATOM   1525  HA2 GLY   106     119.324 118.559  31.058  1.00  0.00            
ATOM   1526  C   GLY   106     118.657 116.751  30.171  1.00  0.00            
ATOM   1527  O   GLY   106     119.060 115.889  29.478  1.00  0.00            
ATOM   1528  N   ALA   107     117.751 116.543  31.186  1.00  0.00            
ATOM   1529  H   ALA   107     117.490 117.401  31.651  1.00  0.00            
ATOM   1530  CA  ALA   107     117.031 115.333  31.586  1.00  0.00            
ATOM   1531  HA  ALA   107     117.829 114.596  31.692  1.00  0.00            
ATOM   1532  CB  ALA   107     116.356 115.631  32.930  1.00  0.00            
ATOM   1533  HB1 ALA   107     115.655 114.819  33.123  1.00  0.00            
ATOM   1534  HB2 ALA   107     117.075 115.757  33.739  1.00  0.00            
ATOM   1535  HB3 ALA   107     115.722 116.502  32.764  1.00  0.00            
ATOM   1536  C   ALA   107     115.981 114.804  30.493  1.00  0.00            
ATOM   1537  O   ALA   107     115.673 115.496  29.561  1.00  0.00            
ATOM   1538  N   PRO   108     115.491 113.553  30.619  1.00  0.00            
ATOM   1539  CD  PRO   108     116.053 112.468  31.430  1.00  0.00            
ATOM   1540  HD1 PRO   108     115.766 112.576  32.476  1.00  0.00            
ATOM   1541  HD2 PRO   108     117.139 112.550  31.461  1.00  0.00            
ATOM   1542  CG  PRO   108     115.627 111.166  30.780  1.00  0.00            
ATOM   1543  HG1 PRO   108     115.513 110.386  31.533  1.00  0.00            
ATOM   1544  HG2 PRO   108     116.334 110.877  30.002  1.00  0.00            
ATOM   1545  CB  PRO   108     114.306 111.544  30.139  1.00  0.00            
ATOM   1546  HB1 PRO   108     113.546 111.488  30.919  1.00  0.00            
ATOM   1547  HB2 PRO   108     114.024 110.846  29.350  1.00  0.00            
ATOM   1548  CA  PRO   108     114.433 113.041  29.742  1.00  0.00            
ATOM   1549  HA  PRO   108     114.772 113.234  28.724  1.00  0.00            
ATOM   1550  C   PRO   108     113.063 113.774  29.918  1.00  0.00            
ATOM   1551  O   PRO   108     112.736 114.397  30.925  1.00  0.00            
ATOM   1552  N   GLN   109     112.274 113.797  28.842  1.00  0.00            
ATOM   1553  H   GLN   109     112.691 113.589  27.946  1.00  0.00            
ATOM   1554  CA  GLN   109     110.839 113.994  28.825  1.00  0.00            
ATOM   1555  HA  GLN   109     110.569 114.887  29.388  1.00  0.00            
ATOM   1556  CB  GLN   109     110.357 114.055  27.394  1.00  0.00            
ATOM   1557  HB1 GLN   109     109.273 114.158  27.361  1.00  0.00            
ATOM   1558  HB2 GLN   109     110.527 113.131  26.843  1.00  0.00            
ATOM   1559  CG  GLN   109     110.671 115.340  26.594  1.00  0.00            
ATOM   1560  HG1 GLN   109     110.102 115.270  25.667  1.00  0.00            
ATOM   1561  HG2 GLN   109     111.741 115.286  26.391  1.00  0.00            
ATOM   1562  CD  GLN   109     110.306 116.562  27.383  1.00  0.00            
ATOM   1563  OE1 GLN   109     109.133 116.834  27.602  1.00  0.00            
ATOM   1564  NE2 GLN   109     111.284 117.305  27.807  1.00  0.00            
ATOM   1565 HE21 GLN   109     112.228 116.965  27.685  1.00  0.00            
ATOM   1566 HE22 GLN   109     111.170 118.176  28.306  1.00  0.00            
ATOM   1567  C   GLN   109     110.164 112.801  29.564  1.00  0.00            
ATOM   1568  O   GLN   109     110.434 111.648  29.228  1.00  0.00            
ATOM   1569  N   GLU   110     109.286 113.141  30.505  1.00  0.00            
ATOM   1570  H   GLU   110     109.018 114.102  30.657  1.00  0.00            
ATOM   1571  CA  GLU   110     108.428 112.130  31.173  1.00  0.00            
ATOM   1572  HA  GLU   110     108.642 111.134  30.786  1.00  0.00            
ATOM   1573  CB  GLU   110     108.671 112.195  32.749  1.00  0.00            
ATOM   1574  HB1 GLU   110     107.851 111.634  33.198  1.00  0.00            
ATOM   1575  HB2 GLU   110     108.668 113.231  33.086  1.00  0.00            
ATOM   1576  CG  GLU   110     109.998 111.468  33.188  1.00  0.00            
ATOM   1577  HG1 GLU   110     110.807 111.670  32.486  1.00  0.00            
ATOM   1578  HG2 GLU   110     109.810 110.398  33.092  1.00  0.00            
ATOM   1579  CD  GLU   110     110.412 111.754  34.634  1.00  0.00            
ATOM   1580  OE1 GLU   110     109.584 112.049  35.489  1.00  0.00            
ATOM   1581  OE2 GLU   110     111.588 111.760  34.930  1.00  0.00            
ATOM   1582  C   GLU   110     106.987 112.259  30.785  1.00  0.00            
ATOM   1583  O   GLU   110     106.466 113.387  30.841  1.00  0.00            
ATOM   1584  N   GLY   111     106.379 111.215  30.381  1.00  0.00            
ATOM   1585  H   GLY   111     107.001 110.429  30.252  1.00  0.00            
ATOM   1586  CA  GLY   111     105.097 111.150  29.677  1.00  0.00            
ATOM   1587  HA1 GLY   111     105.045 110.230  29.096  1.00  0.00            
ATOM   1588  HA2 GLY   111     105.064 112.010  29.008  1.00  0.00            
ATOM   1589  C   GLY   111     103.802 111.246  30.502  1.00  0.00            
ATOM   1590  O   GLY   111     103.709 110.588  31.548  1.00  0.00            
ATOM   1591  N   ILE   112     102.777 111.954  30.023  1.00  0.00            
ATOM   1592  H   ILE   112     102.947 112.481  29.178  1.00  0.00            
ATOM   1593  CA  ILE   112     101.438 111.913  30.549  1.00  0.00            
ATOM   1594  HA  ILE   112     101.560 111.683  31.607  1.00  0.00            
ATOM   1595  CB  ILE   112     100.623 113.229  30.294  1.00  0.00            
ATOM   1596  HB  ILE   112     100.609 113.447  29.226  1.00  0.00            
ATOM   1597  CG2 ILE   112      99.161 113.099  30.681  1.00  0.00            
ATOM   1598 HG21 ILE   112      99.102 112.623  31.660  1.00  0.00            
ATOM   1599 HG22 ILE   112      98.578 114.020  30.707  1.00  0.00            
ATOM   1600 HG23 ILE   112      98.634 112.509  29.932  1.00  0.00            
ATOM   1601  CG1 ILE   112     101.375 114.325  30.942  1.00  0.00            
ATOM   1602 HG11 ILE   112     100.897 115.258  30.646  1.00  0.00            
ATOM   1603 HG12 ILE   112     102.431 114.437  30.696  1.00  0.00            
ATOM   1604  CD  ILE   112     101.269 114.290  32.445  1.00  0.00            
ATOM   1605  HD1 ILE   112     100.249 114.512  32.757  1.00  0.00            
ATOM   1606  HD2 ILE   112     101.498 113.311  32.866  1.00  0.00            
ATOM   1607  HD3 ILE   112     101.804 115.151  32.846  1.00  0.00            
ATOM   1608  C   ILE   112     100.630 110.683  30.137  1.00  0.00            
ATOM   1609  O   ILE   112     100.507 110.473  28.912  1.00  0.00            
ATOM   1610  N   LEU   113     100.283 109.908  31.152  1.00  0.00            
ATOM   1611  H   LEU   113     100.571 110.165  32.086  1.00  0.00            
ATOM   1612  CA  LEU   113      99.122 109.062  30.939  1.00  0.00            
ATOM   1613  HA  LEU   113      98.683 109.382  29.994  1.00  0.00            
ATOM   1614  CB  LEU   113      99.528 107.609  30.825  1.00  0.00            
ATOM   1615  HB1 LEU   113     100.182 107.463  31.684  1.00  0.00            
ATOM   1616  HB2 LEU   113     100.275 107.506  30.038  1.00  0.00            
ATOM   1617  CG  LEU   113      98.430 106.571  30.574  1.00  0.00            
ATOM   1618  HG  LEU   113      97.873 106.299  31.470  1.00  0.00            
ATOM   1619  CD1 LEU   113      97.478 106.991  29.528  1.00  0.00            
ATOM   1620 HD11 LEU   113      97.008 107.950  29.744  1.00  0.00            
ATOM   1621 HD12 LEU   113      97.976 106.984  28.558  1.00  0.00            
ATOM   1622 HD13 LEU   113      96.664 106.275  29.407  1.00  0.00            
ATOM   1623  CD2 LEU   113      99.058 105.270  30.234  1.00  0.00            
ATOM   1624 HD21 LEU   113      99.515 104.923  31.161  1.00  0.00            
ATOM   1625 HD22 LEU   113      98.331 104.514  29.937  1.00  0.00            
ATOM   1626 HD23 LEU   113      99.836 105.283  29.471  1.00  0.00            
ATOM   1627  C   LEU   113      98.203 109.405  32.119  1.00  0.00            
ATOM   1628  O   LEU   113      98.455 109.078  33.259  1.00  0.00            
ATOM   1629  N   GLU   114      97.229 110.274  31.844  1.00  0.00            
ATOM   1630  H   GLU   114      97.176 110.666  30.914  1.00  0.00            
ATOM   1631  CA  GLU   114      96.292 110.889  32.798  1.00  0.00            
ATOM   1632  HA  GLU   114      96.904 111.449  33.506  1.00  0.00            
ATOM   1633  CB  GLU   114      95.292 111.859  32.190  1.00  0.00            
ATOM   1634  HB1 GLU   114      94.544 111.394  31.548  1.00  0.00            
ATOM   1635  HB2 GLU   114      95.839 112.640  31.663  1.00  0.00            
ATOM   1636  CG  GLU   114      94.375 112.521  33.214  1.00  0.00            
ATOM   1637  HG1 GLU   114      94.999 112.875  34.035  1.00  0.00            
ATOM   1638  HG2 GLU   114      93.654 111.758  33.510  1.00  0.00            
ATOM   1639  CD  GLU   114      93.557 113.775  32.668  1.00  0.00            
ATOM   1640  OE1 GLU   114      93.319 114.760  33.415  1.00  0.00            
ATOM   1641  OE2 GLU   114      93.253 113.922  31.464  1.00  0.00            
ATOM   1642  C   GLU   114      95.609 109.777  33.649  1.00  0.00            
ATOM   1643  O   GLU   114      95.414 109.908  34.876  1.00  0.00            
ATOM   1644  N   ASP   115      95.148 108.684  32.993  1.00  0.00            
ATOM   1645  H   ASP   115      95.232 108.675  31.987  1.00  0.00            
ATOM   1646  CA  ASP   115      94.660 107.553  33.725  1.00  0.00            
ATOM   1647  HA  ASP   115      94.382 107.784  34.753  1.00  0.00            
ATOM   1648  CB  ASP   115      93.387 107.127  33.081  1.00  0.00            
ATOM   1649  HB1 ASP   115      93.552 106.609  32.136  1.00  0.00            
ATOM   1650  HB2 ASP   115      92.771 108.009  32.905  1.00  0.00            
ATOM   1651  CG  ASP   115      92.533 106.090  33.766  1.00  0.00            
ATOM   1652  OD1 ASP   115      91.857 105.249  33.067  1.00  0.00            
ATOM   1653  OD2 ASP   115      92.531 106.044  35.011  1.00  0.00            
ATOM   1654  C   ASP   115      95.740 106.466  33.827  1.00  0.00            
ATOM   1655  O   ASP   115      95.587 105.238  33.511  1.00  0.00            
ATOM   1656  N   MET   116      96.894 106.764  34.435  1.00  0.00            
ATOM   1657  H   MET   116      97.024 107.730  34.693  1.00  0.00            
ATOM   1658  CA  MET   116      97.929 105.784  34.744  1.00  0.00            
ATOM   1659  HA  MET   116      97.982 105.254  33.793  1.00  0.00            
ATOM   1660  CB  MET   116      99.306 106.431  34.981  1.00  0.00            
ATOM   1661  HB1 MET   116      99.689 106.899  34.074  1.00  0.00            
ATOM   1662  HB2 MET   116      99.927 105.573  35.240  1.00  0.00            
ATOM   1663  CG  MET   116      99.439 107.488  36.032  1.00  0.00            
ATOM   1664  HG1 MET   116      99.024 107.056  36.943  1.00  0.00            
ATOM   1665  HG2 MET   116      98.741 108.299  35.832  1.00  0.00            
ATOM   1666  SD  MET   116     101.072 108.199  36.532  1.00  0.00            
ATOM   1667  CE  MET   116     100.609 109.475  37.675  1.00  0.00            
ATOM   1668  HE1 MET   116     101.428 110.056  38.100  1.00  0.00            
ATOM   1669  HE2 MET   116     100.026 110.221  37.137  1.00  0.00            
ATOM   1670  HE3 MET   116      99.972 109.090  38.471  1.00  0.00            
ATOM   1671  C   MET   116      97.564 104.836  35.927  1.00  0.00            
ATOM   1672  O   MET   116      96.929 105.273  36.905  1.00  0.00            
ATOM   1673  N   PRO   117      97.984 103.547  35.887  1.00  0.00            
ATOM   1674  CD  PRO   117      98.420 102.891  34.711  1.00  0.00            
ATOM   1675  HD1 PRO   117      99.432 103.172  34.418  1.00  0.00            
ATOM   1676  HD2 PRO   117      97.759 103.142  33.881  1.00  0.00            
ATOM   1677  CG  PRO   117      98.466 101.345  34.915  1.00  0.00            
ATOM   1678  HG1 PRO   117      99.507 101.088  35.110  1.00  0.00            
ATOM   1679  HG2 PRO   117      98.038 100.799  34.074  1.00  0.00            
ATOM   1680  CB  PRO   117      97.643 101.161  36.161  1.00  0.00            
ATOM   1681  HB1 PRO   117      98.143 100.513  36.881  1.00  0.00            
ATOM   1682  HB2 PRO   117      96.696 100.685  35.908  1.00  0.00            
ATOM   1683  CA  PRO   117      97.463 102.512  36.780  1.00  0.00            
ATOM   1684  HA  PRO   117      96.410 102.664  37.016  1.00  0.00            
ATOM   1685  C   PRO   117      98.166 102.644  38.113  1.00  0.00            
ATOM   1686  O   PRO   117      99.323 103.098  38.293  1.00  0.00            
ATOM   1687  N   VAL   118      97.427 102.279  39.207  1.00  0.00            
ATOM   1688  H   VAL   118      96.441 102.138  39.040  1.00  0.00            
ATOM   1689  CA  VAL   118      98.055 102.087  40.546  1.00  0.00            
ATOM   1690  HA  VAL   118      98.677 102.948  40.794  1.00  0.00            
ATOM   1691  CB  VAL   118      97.023 101.891  41.650  1.00  0.00            
ATOM   1692  HB  VAL   118      97.685 101.652  42.483  1.00  0.00            
ATOM   1693  CG1 VAL   118      96.344 103.262  41.948  1.00  0.00            
ATOM   1694 HG11 VAL   118      95.930 103.323  42.954  1.00  0.00            
ATOM   1695 HG12 VAL   118      97.086 104.061  41.953  1.00  0.00            
ATOM   1696 HG13 VAL   118      95.626 103.457  41.151  1.00  0.00            
ATOM   1697  CG2 VAL   118      95.924 100.785  41.524  1.00  0.00            
ATOM   1698 HG21 VAL   118      95.695 100.419  42.525  1.00  0.00            
ATOM   1699 HG22 VAL   118      95.036 101.160  41.016  1.00  0.00            
ATOM   1700 HG23 VAL   118      96.359  99.936  40.998  1.00  0.00            
ATOM   1701  C   VAL   118      99.108 100.965  40.516  1.00  0.00            
ATOM   1702  O   VAL   118      98.803  99.897  39.929  1.00  0.00            
ATOM   1703  N   ASP   119     100.211 101.270  41.095  1.00  0.00            
ATOM   1704  H   ASP   119     100.432 102.164  41.510  1.00  0.00            
ATOM   1705  CA  ASP   119     101.202 100.169  41.350  1.00  0.00            
ATOM   1706  HA  ASP   119     101.363  99.558  40.462  1.00  0.00            
ATOM   1707  CB  ASP   119     102.563 100.889  41.702  1.00  0.00            
ATOM   1708  HB1 ASP   119     102.493 101.320  42.701  1.00  0.00            
ATOM   1709  HB2 ASP   119     102.732 101.760  41.070  1.00  0.00            
ATOM   1710  CG  ASP   119     103.848 100.052  41.456  1.00  0.00            
ATOM   1711  OD1 ASP   119     104.168  99.841  40.244  1.00  0.00            
ATOM   1712  OD2 ASP   119     104.493  99.568  42.418  1.00  0.00            
ATOM   1713  C   ASP   119     100.640  99.296  42.517  1.00  0.00            
ATOM   1714  O   ASP   119     100.279  99.812  43.569  1.00  0.00            
ATOM   1715  N   PRO   120     100.671  98.018  42.366  1.00  0.00            
ATOM   1716  CD  PRO   120     101.086  97.407  41.071  1.00  0.00            
ATOM   1717  HD1 PRO   120     102.084  97.672  40.724  1.00  0.00            
ATOM   1718  HD2 PRO   120     100.361  97.557  40.271  1.00  0.00            
ATOM   1719  CG  PRO   120     101.312  96.019  41.393  1.00  0.00            
ATOM   1720  HG1 PRO   120     102.256  95.848  41.911  1.00  0.00            
ATOM   1721  HG2 PRO   120     101.230  95.394  40.504  1.00  0.00            
ATOM   1722  CB  PRO   120     100.168  95.799  42.441  1.00  0.00            
ATOM   1723  HB1 PRO   120     100.389  94.925  43.054  1.00  0.00            
ATOM   1724  HB2 PRO   120      99.217  95.708  41.916  1.00  0.00            
ATOM   1725  CA  PRO   120     100.230  97.024  43.356  1.00  0.00            
ATOM   1726  HA  PRO   120      99.232  97.219  43.748  1.00  0.00            
ATOM   1727  C   PRO   120     101.124  96.727  44.600  1.00  0.00            
ATOM   1728  O   PRO   120     102.283  97.027  44.573  1.00  0.00            
ATOM   1729  N   ASP   121     100.608  96.091  45.711  1.00  0.00            
ATOM   1730  H   ASP   121      99.699  95.673  45.573  1.00  0.00            
ATOM   1731  CA  ASP   121     101.483  95.537  46.757  1.00  0.00            
ATOM   1732  HA  ASP   121     102.171  96.303  47.114  1.00  0.00            
ATOM   1733  CB  ASP   121     100.691  95.128  48.035  1.00  0.00            
ATOM   1734  HB1 ASP   121     101.329  94.768  48.842  1.00  0.00            
ATOM   1735  HB2 ASP   121      99.969  94.337  47.830  1.00  0.00            
ATOM   1736  CG  ASP   121      99.801  96.266  48.662  1.00  0.00            
ATOM   1737  OD1 ASP   121      99.760  97.409  48.077  1.00  0.00            
ATOM   1738  OD2 ASP   121      99.126  96.153  49.692  1.00  0.00            
ATOM   1739  C   ASP   121     102.324  94.352  46.296  1.00  0.00            
ATOM   1740  O   ASP   121     101.912  93.519  45.542  1.00  0.00            
ATOM   1741  N   ASN   122     103.608  94.288  46.710  1.00  0.00            
ATOM   1742  H   ASN   122     103.933  94.982  47.368  1.00  0.00            
ATOM   1743  CA  ASN   122     104.602  93.363  46.237  1.00  0.00            
ATOM   1744  HA  ASN   122     104.894  93.620  45.219  1.00  0.00            
ATOM   1745  CB  ASN   122     105.867  93.600  47.104  1.00  0.00            
ATOM   1746  HB1 ASN   122     105.726  93.504  48.181  1.00  0.00            
ATOM   1747  HB2 ASN   122     106.310  94.574  46.898  1.00  0.00            
ATOM   1748  CG  ASN   122     106.900  92.533  46.761  1.00  0.00            
ATOM   1749  OD1 ASN   122     107.030  91.920  45.696  1.00  0.00            
ATOM   1750  ND2 ASN   122     107.843  92.310  47.601  1.00  0.00            
ATOM   1751 HD21 ASN   122     107.956  93.005  48.324  1.00  0.00            
ATOM   1752 HD22 ASN   122     108.695  91.846  47.320  1.00  0.00            
ATOM   1753  C   ASN   122     104.102  91.927  46.412  1.00  0.00            
ATOM   1754  O   ASN   122     104.006  91.480  47.539  1.00  0.00            
ATOM   1755  N   GLU   123     103.943  91.225  45.268  1.00  0.00            
ATOM   1756  H   GLU   123     103.926  91.717  44.386  1.00  0.00            
ATOM   1757  CA  GLU   123     103.841  89.743  45.222  1.00  0.00            
ATOM   1758  HA  GLU   123     102.825  89.473  45.513  1.00  0.00            
ATOM   1759  CB  GLU   123     104.018  89.206  43.794  1.00  0.00            
ATOM   1760  HB1 GLU   123     103.197  89.640  43.222  1.00  0.00            
ATOM   1761  HB2 GLU   123     103.767  88.145  43.800  1.00  0.00            
ATOM   1762  CG  GLU   123     105.331  89.426  42.975  1.00  0.00            
ATOM   1763  HG1 GLU   123     106.108  88.883  43.512  1.00  0.00            
ATOM   1764  HG2 GLU   123     105.498  90.502  42.919  1.00  0.00            
ATOM   1765  CD  GLU   123     105.373  88.926  41.530  1.00  0.00            
ATOM   1766  OE1 GLU   123     106.395  88.261  41.181  1.00  0.00            
ATOM   1767  OE2 GLU   123     104.497  89.251  40.692  1.00  0.00            
ATOM   1768  C   GLU   123     104.795  88.904  46.105  1.00  0.00            
ATOM   1769  O   GLU   123     104.389  87.988  46.786  1.00  0.00            
ATOM   1770  N   ALA   124     106.070  89.265  46.180  1.00  0.00            
ATOM   1771  H   ALA   124     106.263  90.159  45.752  1.00  0.00            
ATOM   1772  CA  ALA   124     107.115  88.597  46.944  1.00  0.00            
ATOM   1773  HA  ALA   124     106.834  87.548  47.036  1.00  0.00            
ATOM   1774  CB  ALA   124     108.405  88.465  46.166  1.00  0.00            
ATOM   1775  HB1 ALA   124     108.833  87.524  46.511  1.00  0.00            
ATOM   1776  HB2 ALA   124     108.192  88.284  45.113  1.00  0.00            
ATOM   1777  HB3 ALA   124     109.075  89.314  46.305  1.00  0.00            
ATOM   1778  C   ALA   124     107.211  89.064  48.468  1.00  0.00            
ATOM   1779  O   ALA   124     108.310  88.952  48.976  1.00  0.00            
ATOM   1780  N   TYR   125     106.133  89.428  49.155  1.00  0.00            
ATOM   1781  H   TYR   125     105.326  89.715  48.619  1.00  0.00            
ATOM   1782  CA  TYR   125     106.230  89.752  50.567  1.00  0.00            
ATOM   1783  HA  TYR   125     107.254  90.038  50.809  1.00  0.00            
ATOM   1784  CB  TYR   125     105.405  90.977  50.965  1.00  0.00            
ATOM   1785  HB1 TYR   125     104.412  90.604  50.713  1.00  0.00            
ATOM   1786  HB2 TYR   125     105.710  91.769  50.281  1.00  0.00            
ATOM   1787  CG  TYR   125     105.659  91.479  52.367  1.00  0.00            
ATOM   1788  CD1 TYR   125     105.144  90.818  53.493  1.00  0.00            
ATOM   1789  HD1 TYR   125     104.555  89.926  53.343  1.00  0.00            
ATOM   1790  CE1 TYR   125     105.250  91.468  54.756  1.00  0.00            
ATOM   1791  HE1 TYR   125     104.606  91.228  55.589  1.00  0.00            
ATOM   1792  CZ  TYR   125     106.059  92.573  54.926  1.00  0.00            
ATOM   1793  OH  TYR   125     106.208  93.075  56.170  1.00  0.00            
ATOM   1794  HH  TYR   125     106.791  93.833  56.246  1.00  0.00            
ATOM   1795  CE2 TYR   125     106.685  93.160  53.810  1.00  0.00            
ATOM   1796  HE2 TYR   125     107.375  93.983  53.925  1.00  0.00            
ATOM   1797  CD2 TYR   125     106.402  92.696  52.497  1.00  0.00            
ATOM   1798  HD2 TYR   125     106.813  93.136  51.601  1.00  0.00            
ATOM   1799  C   TYR   125     105.903  88.493  51.454  1.00  0.00            
ATOM   1800  O   TYR   125     104.831  87.936  51.428  1.00  0.00            
ATOM   1801  N   GLU   126     106.963  88.075  52.208  1.00  0.00            
ATOM   1802  H   GLU   126     107.850  88.495  51.973  1.00  0.00            
ATOM   1803  CA  GLU   126     106.816  86.816  53.043  1.00  0.00            
ATOM   1804  HA  GLU   126     106.082  86.266  52.454  1.00  0.00            
ATOM   1805  CB  GLU   126     108.214  86.100  52.902  1.00  0.00            
ATOM   1806  HB1 GLU   126     108.863  86.588  53.630  1.00  0.00            
ATOM   1807  HB2 GLU   126     108.543  86.231  51.871  1.00  0.00            
ATOM   1808  CG  GLU   126     108.004  84.587  53.231  1.00  0.00            
ATOM   1809  HG1 GLU   126     107.233  84.148  52.598  1.00  0.00            
ATOM   1810  HG2 GLU   126     107.735  84.475  54.282  1.00  0.00            
ATOM   1811  CD  GLU   126     109.243  83.714  53.012  1.00  0.00            
ATOM   1812  OE1 GLU   126     110.230  84.227  52.435  1.00  0.00            
ATOM   1813  OE2 GLU   126     109.336  82.580  53.527  1.00  0.00            
ATOM   1814  C   GLU   126     106.277  87.020  54.399  1.00  0.00            
ATOM   1815  O   GLU   126     106.354  88.091  55.010  1.00  0.00            
ATOM   1816  N   MET   127     105.605  86.000  54.972  1.00  0.00            
ATOM   1817  H   MET   127     105.331  85.210  54.406  1.00  0.00            
ATOM   1818  CA  MET   127     105.293  85.998  56.430  1.00  0.00            
ATOM   1819  HA  MET   127     105.060  87.021  56.725  1.00  0.00            
ATOM   1820  CB  MET   127     104.144  85.045  56.780  1.00  0.00            
ATOM   1821  HB1 MET   127     104.087  84.898  57.859  1.00  0.00            
ATOM   1822  HB2 MET   127     104.282  84.055  56.345  1.00  0.00            
ATOM   1823  CG  MET   127     102.852  85.578  56.235  1.00  0.00            
ATOM   1824  HG1 MET   127     102.194  84.708  56.257  1.00  0.00            
ATOM   1825  HG2 MET   127     102.837  85.851  55.180  1.00  0.00            
ATOM   1826  SD  MET   127     102.315  86.968  57.266  1.00  0.00            
ATOM   1827  CE  MET   127     102.930  88.346  56.230  1.00  0.00            
ATOM   1828  HE1 MET   127     104.018  88.367  56.173  1.00  0.00            
ATOM   1829  HE2 MET   127     102.564  88.428  55.206  1.00  0.00            
ATOM   1830  HE3 MET   127     102.506  89.219  56.727  1.00  0.00            
ATOM   1831  C   MET   127     106.511  85.626  57.256  1.00  0.00            
ATOM   1832  O   MET   127     107.187  84.676  56.870  1.00  0.00            
ATOM   1833  N   PRO   128     106.638  86.294  58.431  1.00  0.00            
ATOM   1834  CD  PRO   128     105.732  87.329  58.903  1.00  0.00            
ATOM   1835  HD1 PRO   128     104.866  86.913  59.418  1.00  0.00            
ATOM   1836  HD2 PRO   128     105.403  88.073  58.178  1.00  0.00            
ATOM   1837  CG  PRO   128     106.519  88.031  59.955  1.00  0.00            
ATOM   1838  HG1 PRO   128     105.866  88.551  60.657  1.00  0.00            
ATOM   1839  HG2 PRO   128     107.203  88.757  59.515  1.00  0.00            
ATOM   1840  CB  PRO   128     107.220  86.863  60.709  1.00  0.00            
ATOM   1841  HB1 PRO   128     106.394  86.363  61.216  1.00  0.00            
ATOM   1842  HB2 PRO   128     108.054  87.143  61.352  1.00  0.00            
ATOM   1843  CA  PRO   128     107.624  86.062  59.501  1.00  0.00            
ATOM   1844  HA  PRO   128     108.538  86.443  59.045  1.00  0.00            
ATOM   1845  C   PRO   128     107.650  84.553  59.931  1.00  0.00            
ATOM   1846  O   PRO   128     106.664  83.793  59.914  1.00  0.00            
ATOM   1847  N   SEP   129     108.790  84.097  60.375  1.00  0.00            
ATOM   1848  H   SEP   129     109.574  84.723  60.263  1.00  0.00            
ATOM   1849  CA  SEP   129     109.051  82.727  60.869  1.00  0.00            
ATOM   1850  HA  SEP   129     108.992  82.072  59.999  1.00  0.00            
ATOM   1851  CB  SEP   129     110.465  82.726  61.412  1.00  0.00            
ATOM   1852  HB1 SEP   129     110.722  81.682  61.590  1.00  0.00            
ATOM   1853  HB2 SEP   129     110.521  83.310  62.331  1.00  0.00            
ATOM   1854  OG  SEP   129     111.461  83.223  60.605  1.00  0.00            
ATOM   1855  P   SEP   129     113.054  83.077  60.741  1.00  0.00            
ATOM   1856  O1P SEP   129     113.303  83.475  62.118  1.00  0.00            
ATOM   1857  O2P SEP   129     113.269  81.616  60.430  1.00  0.00            
ATOM   1858  O3P SEP   129     113.571  84.044  59.795  1.00  0.00            
ATOM   1859  C   SEP   129     108.039  82.335  61.983  1.00  0.00            
ATOM   1860  O   SEP   129     107.811  83.050  62.980  1.00  0.00            
ATOM   1861  N   GLU   130     107.492  81.071  61.924  1.00  0.00            
ATOM   1862  H   GLU   130     107.584  80.572  61.051  1.00  0.00            
ATOM   1863  CA  GLU   130     106.510  80.587  62.938  1.00  0.00            
ATOM   1864  HA  GLU   130     105.868  81.456  63.080  1.00  0.00            
ATOM   1865  CB  GLU   130     105.557  79.525  62.370  1.00  0.00            
ATOM   1866  HB1 GLU   130     105.387  78.726  63.091  1.00  0.00            
ATOM   1867  HB2 GLU   130     105.970  79.029  61.492  1.00  0.00            
ATOM   1868  CG  GLU   130     104.308  80.335  61.940  1.00  0.00            
ATOM   1869  HG1 GLU   130     104.666  81.001  61.154  1.00  0.00            
ATOM   1870  HG2 GLU   130     103.872  80.915  62.753  1.00  0.00            
ATOM   1871  CD  GLU   130     103.206  79.352  61.378  1.00  0.00            
ATOM   1872  OE1 GLU   130     102.692  79.673  60.305  1.00  0.00            
ATOM   1873  OE2 GLU   130     102.771  78.436  62.108  1.00  0.00            
ATOM   1874  C   GLU   130     107.130  80.300  64.228  1.00  0.00            
ATOM   1875  O   GLU   130     106.407  80.520  65.239  1.00  0.00            
ATOM   1876  N   GLU   131     108.357  79.768  64.337  1.00  0.00            
ATOM   1877  H   GLU   131     108.821  79.360  63.539  1.00  0.00            
ATOM   1878  CA  GLU   131     108.942  79.588  65.611  1.00  0.00            
ATOM   1879  HA  GLU   131     108.169  79.729  66.367  1.00  0.00            
ATOM   1880  CB  GLU   131     109.263  78.083  65.795  1.00  0.00            
ATOM   1881  HB1 GLU   131     110.259  77.962  66.221  1.00  0.00            
ATOM   1882  HB2 GLU   131     109.176  77.490  64.884  1.00  0.00            
ATOM   1883  CG  GLU   131     108.404  77.511  66.868  1.00  0.00            
ATOM   1884  HG1 GLU   131     107.377  77.656  66.536  1.00  0.00            
ATOM   1885  HG2 GLU   131     108.482  78.099  67.783  1.00  0.00            
ATOM   1886  CD  GLU   131     108.633  75.998  67.123  1.00  0.00            
ATOM   1887  OE1 GLU   131     108.108  75.480  68.143  1.00  0.00            
ATOM   1888  OE2 GLU   131     109.483  75.322  66.494  1.00  0.00            
ATOM   1889  C   GLU   131     110.103  80.587  65.897  1.00  0.00            
ATOM   1890  O   GLU   131     110.724  80.433  66.967  1.00  0.00            
ATOM   1891  N   GLY   132     110.422  81.523  64.986  1.00  0.00            
ATOM   1892  H   GLY   132     109.719  81.822  64.325  1.00  0.00            
ATOM   1893  CA  GLY   132     111.404  82.565  65.237  1.00  0.00            
ATOM   1894  HA1 GLY   132     111.964  82.758  64.322  1.00  0.00            
ATOM   1895  HA2 GLY   132     112.163  82.090  65.859  1.00  0.00            
ATOM   1896  C   GLY   132     110.907  83.907  65.758  1.00  0.00            
ATOM   1897  O   GLY   132     109.713  84.129  65.774  1.00  0.00            
ATOM   1898  N   TYR   133     111.812  84.844  65.985  1.00  0.00            
ATOM   1899  H   TYR   133     112.744  84.470  65.878  1.00  0.00            
ATOM   1900  CA  TYR   133     111.624  86.137  66.594  1.00  0.00            
ATOM   1901  HA  TYR   133     111.288  85.902  67.604  1.00  0.00            
ATOM   1902  CB  TYR   133     113.020  86.713  66.834  1.00  0.00            
ATOM   1903  HB1 TYR   133     113.505  87.096  65.936  1.00  0.00            
ATOM   1904  HB2 TYR   133     113.620  85.905  67.252  1.00  0.00            
ATOM   1905  CG  TYR   133     113.094  87.867  67.772  1.00  0.00            
ATOM   1906  CD1 TYR   133     112.541  87.821  69.020  1.00  0.00            
ATOM   1907  HD1 TYR   133     112.078  86.900  69.344  1.00  0.00            
ATOM   1908  CE1 TYR   133     112.731  88.884  69.930  1.00  0.00            
ATOM   1909  HE1 TYR   133     112.280  88.784  70.906  1.00  0.00            
ATOM   1910  CZ  TYR   133     113.439  90.040  69.581  1.00  0.00            
ATOM   1911  OH  TYR   133     113.930  90.902  70.544  1.00  0.00            
ATOM   1912  HH  TYR   133     114.388  91.628  70.115  1.00  0.00            
ATOM   1913  CE2 TYR   133     113.887  90.146  68.310  1.00  0.00            
ATOM   1914  HE2 TYR   133     114.508  90.977  68.006  1.00  0.00            
ATOM   1915  CD2 TYR   133     113.689  89.085  67.445  1.00  0.00            
ATOM   1916  HD2 TYR   133     114.068  89.151  66.435  1.00  0.00            
ATOM   1917  C   TYR   133     110.670  87.120  65.839  1.00  0.00            
ATOM   1918  O   TYR   133     110.981  87.540  64.704  1.00  0.00            
ATOM   1919  N   GLN   134     109.719  87.632  66.630  1.00  0.00            
ATOM   1920  H   GLN   134     109.542  87.163  67.507  1.00  0.00            
ATOM   1921  CA  GLN   134     108.830  88.691  66.224  1.00  0.00            
ATOM   1922  HA  GLN   134     108.539  88.498  65.191  1.00  0.00            
ATOM   1923  CB  GLN   134     107.605  88.694  67.136  1.00  0.00            
ATOM   1924  HB1 GLN   134     107.260  87.665  67.239  1.00  0.00            
ATOM   1925  HB2 GLN   134     106.863  89.214  66.530  1.00  0.00            
ATOM   1926  CG  GLN   134     107.903  89.305  68.509  1.00  0.00            
ATOM   1927  HG1 GLN   134     108.300  90.317  68.424  1.00  0.00            
ATOM   1928  HG2 GLN   134     108.693  88.731  68.993  1.00  0.00            
ATOM   1929  CD  GLN   134     106.757  89.331  69.509  1.00  0.00            
ATOM   1930  OE1 GLN   134     105.626  89.083  69.203  1.00  0.00            
ATOM   1931  NE2 GLN   134     107.105  89.692  70.711  1.00  0.00            
ATOM   1932 HE21 GLN   134     107.996  90.124  70.911  1.00  0.00            
ATOM   1933 HE22 GLN   134     106.303  89.797  71.316  1.00  0.00            
ATOM   1934  C   GLN   134     109.589  90.068  66.169  1.00  0.00            
ATOM   1935  O   GLN   134     110.647  90.325  66.709  1.00  0.00            
ATOM   1936  N   ASP   135     109.011  90.951  65.354  1.00  0.00            
ATOM   1937  H   ASP   135     108.260  90.590  64.782  1.00  0.00            
ATOM   1938  CA  ASP   135     109.476  92.366  65.315  1.00  0.00            
ATOM   1939  HA  ASP   135     110.565  92.392  65.351  1.00  0.00            
ATOM   1940  CB  ASP   135     109.311  92.971  63.874  1.00  0.00            
ATOM   1941  HB1 ASP   135     109.940  93.849  63.731  1.00  0.00            
ATOM   1942  HB2 ASP   135     108.306  93.339  63.669  1.00  0.00            
ATOM   1943  CG  ASP   135     109.758  92.007  62.809  1.00  0.00            
ATOM   1944  OD1 ASP   135     110.948  91.590  62.879  1.00  0.00            
ATOM   1945  OD2 ASP   135     108.978  91.658  61.845  1.00  0.00            
ATOM   1946  C   ASP   135     108.997  93.294  66.432  1.00  0.00            
ATOM   1947  O   ASP   135     109.805  94.039  66.984  1.00  0.00            
ATOM   1948  N   TYR   136     107.678  93.334  66.651  1.00  0.00            
ATOM   1949  H   TYR   136     107.071  92.758  66.085  1.00  0.00            
ATOM   1950  CA  TYR   136     107.089  94.113  67.684  1.00  0.00            
ATOM   1951  HA  TYR   136     107.935  94.643  68.121  1.00  0.00            
ATOM   1952  CB  TYR   136     106.284  95.220  66.920  1.00  0.00            
ATOM   1953  HB1 TYR   136     106.912  95.704  66.173  1.00  0.00            
ATOM   1954  HB2 TYR   136     106.119  96.021  67.639  1.00  0.00            
ATOM   1955  CG  TYR   136     105.004  94.800  66.177  1.00  0.00            
ATOM   1956  CD1 TYR   136     103.837  94.436  66.873  1.00  0.00            
ATOM   1957  HD1 TYR   136     103.853  94.422  67.953  1.00  0.00            
ATOM   1958  CE1 TYR   136     102.726  93.949  66.283  1.00  0.00            
ATOM   1959  HE1 TYR   136     101.961  93.463  66.870  1.00  0.00            
ATOM   1960  CZ  TYR   136     102.719  93.894  64.865  1.00  0.00            
ATOM   1961  OH  TYR   136     101.716  93.196  64.237  1.00  0.00            
ATOM   1962  HH  TYR   136     101.125  92.674  64.785  1.00  0.00            
ATOM   1963  CE2 TYR   136     103.812  94.410  64.062  1.00  0.00            
ATOM   1964  HE2 TYR   136     103.805  94.364  62.983  1.00  0.00            
ATOM   1965  CD2 TYR   136     104.968  94.845  64.742  1.00  0.00            
ATOM   1966  HD2 TYR   136     105.767  95.309  64.183  1.00  0.00            
ATOM   1967  C   TYR   136     106.225  93.374  68.742  1.00  0.00            
ATOM   1968  O   TYR   136     105.828  92.238  68.547  1.00  0.00            
ATOM   1969  N   GLU   137     105.944  93.987  69.908  1.00  0.00            
ATOM   1970  H   GLU   137     106.245  94.921  70.145  1.00  0.00            
ATOM   1971  CA  GLU   137     105.264  93.360  71.029  1.00  0.00            
ATOM   1972  HA  GLU   137     105.633  92.368  71.289  1.00  0.00            
ATOM   1973  CB  GLU   137     105.473  94.187  72.277  1.00  0.00            
ATOM   1974  HB1 GLU   137     104.933  93.709  73.095  1.00  0.00            
ATOM   1975  HB2 GLU   137     105.126  95.211  72.137  1.00  0.00            
ATOM   1976  CG  GLU   137     106.978  94.180  72.669  1.00  0.00            
ATOM   1977  HG1 GLU   137     107.019  94.619  73.665  1.00  0.00            
ATOM   1978  HG2 GLU   137     107.586  94.859  72.071  1.00  0.00            
ATOM   1979  CD  GLU   137     107.621  92.801  72.899  1.00  0.00            
ATOM   1980  OE1 GLU   137     107.466  92.199  73.992  1.00  0.00            
ATOM   1981  OE2 GLU   137     108.336  92.369  72.033  1.00  0.00            
ATOM   1982  C   GLU   137     103.729  93.248  70.832  1.00  0.00            
ATOM   1983  O   GLU   137     103.130  94.230  70.357  1.00  0.00            
ATOM   1984  N   PRO   138     103.069  92.163  71.325  1.00  0.00            
ATOM   1985  CD  PRO   138     103.701  91.010  72.002  1.00  0.00            
ATOM   1986  HD1 PRO   138     104.218  91.390  72.883  1.00  0.00            
ATOM   1987  HD2 PRO   138     104.408  90.494  71.353  1.00  0.00            
ATOM   1988  CG  PRO   138     102.518  90.130  72.387  1.00  0.00            
ATOM   1989  HG1 PRO   138     102.092  90.304  73.375  1.00  0.00            
ATOM   1990  HG2 PRO   138     102.840  89.099  72.238  1.00  0.00            
ATOM   1991  CB  PRO   138     101.572  90.294  71.234  1.00  0.00            
ATOM   1992  HB1 PRO   138     100.558  89.993  71.495  1.00  0.00            
ATOM   1993  HB2 PRO   138     101.849  89.773  70.318  1.00  0.00            
ATOM   1994  CA  PRO   138     101.643  91.822  70.992  1.00  0.00            
ATOM   1995  HA  PRO   138     101.381  92.010  69.951  1.00  0.00            
ATOM   1996  C   PRO   138     100.603  92.658  71.838  1.00  0.00            
ATOM   1997  O   PRO   138     100.894  92.961  72.993  1.00  0.00            
ATOM   1998  N   GLU   139      99.404  92.768  71.344  1.00  0.00            
ATOM   1999  H   GLU   139      99.255  92.393  70.418  1.00  0.00            
ATOM   2000  CA  GLU   139      98.158  93.255  72.026  1.00  0.00            
ATOM   2001  HA  GLU   139      98.339  94.290  72.317  1.00  0.00            
ATOM   2002  CB  GLU   139      96.918  93.299  71.175  1.00  0.00            
ATOM   2003  HB1 GLU   139      95.994  93.178  71.740  1.00  0.00            
ATOM   2004  HB2 GLU   139      96.961  92.445  70.500  1.00  0.00            
ATOM   2005  CG  GLU   139      96.803  94.487  70.304  1.00  0.00            
ATOM   2006  HG1 GLU   139      97.478  94.279  69.473  1.00  0.00            
ATOM   2007  HG2 GLU   139      97.241  95.347  70.812  1.00  0.00            
ATOM   2008  CD  GLU   139      95.412  94.720  69.636  1.00  0.00            
ATOM   2009  OE1 GLU   139      94.916  93.839  68.891  1.00  0.00            
ATOM   2010  OE2 GLU   139      94.860  95.790  69.924  1.00  0.00            
ATOM   2011  C   GLU   139      97.897  92.497  73.334  1.00  0.00            
ATOM   2012  O   GLU   139      97.343  91.379  73.329  1.00  0.00            
ATOM   2013  N   ALA   140      98.209  93.148  74.416  1.00  0.00            
ATOM   2014  H   ALA   140      98.551  94.092  74.316  1.00  0.00            
ATOM   2015  CA  ALA   140      97.957  92.521  75.754  1.00  0.00            
ATOM   2016  HA  ALA   140      97.847  91.452  75.568  1.00  0.00            
ATOM   2017  CB  ALA   140      99.284  92.635  76.501  1.00  0.00            
ATOM   2018  HB1 ALA   140      99.300  92.242  77.517  1.00  0.00            
ATOM   2019  HB2 ALA   140     100.133  92.264  75.926  1.00  0.00            
ATOM   2020  HB3 ALA   140      99.479  93.699  76.638  1.00  0.00            
ATOM   2021  C   ALA   140      96.791  93.169  76.552  1.00  0.00            
ATOM   2022  OC1 ALA   140      95.600  92.810  76.415  1.00  0.00            
ATOM   2023  OC2 ALA   140      97.078  93.959  77.439  1.00  0.00            
TER
ENDMDL
