# Supplementary material for: Impact of Phosphorylation on the Physiological Form of Human alpha-Synuclein in Aqueous Solution
Source: J Chem Inf Model. 2024 Oct 28;64(21):8215–26. doi: 10.1021/acs.jcim.4c01172 (PMC11558680; doi:10.1021/acs.jcim.4c01172)
Supplement: Supplementary file 2 — ci4c01172_si_003.zip [file ci4c01172_si_003.zip › pAS/pAS_9.pdb]

REMARK    GENERATED BY TRJCONV
TITLE     Protein in water
REMARK    THIS IS A SIMULATION BOX
CRYST1  134.673  134.673  135.152  60.12  60.12  90.00 P 1           1
MODEL        1
ATOM      1  CH3 ACE     0     114.750  92.793  50.563  1.00  0.00            
ATOM      2 HH31 ACE     0     113.743  92.557  50.906  1.00  0.00            
ATOM      3 HH32 ACE     0     114.854  93.868  50.709  1.00  0.00            
ATOM      4 HH33 ACE     0     114.923  92.551  49.514  1.00  0.00            
ATOM      5  C   ACE     0     115.802  92.027  51.432  1.00  0.00            
ATOM      6  O   ACE     0     116.878  92.575  51.664  1.00  0.00            
ATOM      7  N   MET     1     115.504  90.870  51.994  1.00  0.00            
ATOM      8  H   MET     1     114.587  90.447  51.993  1.00  0.00            
ATOM      9  CA  MET     1     116.514  90.162  52.786  1.00  0.00            
ATOM     10  HA  MET     1     116.820  90.951  53.473  1.00  0.00            
ATOM     11  CB  MET     1     116.039  88.870  53.538  1.00  0.00            
ATOM     12  HB1 MET     1     116.829  88.296  54.021  1.00  0.00            
ATOM     13  HB2 MET     1     115.649  88.214  52.760  1.00  0.00            
ATOM     14  CG  MET     1     114.966  89.197  54.617  1.00  0.00            
ATOM     15  HG1 MET     1     114.984  88.377  55.336  1.00  0.00            
ATOM     16  HG2 MET     1     114.000  89.154  54.113  1.00  0.00            
ATOM     17  SD  MET     1     115.095  90.859  55.448  1.00  0.00            
ATOM     18  CE  MET     1     113.742  90.854  56.612  1.00  0.00            
ATOM     19  HE1 MET     1     113.807  90.001  57.288  1.00  0.00            
ATOM     20  HE2 MET     1     113.787  91.753  57.228  1.00  0.00            
ATOM     21  HE3 MET     1     112.809  90.780  56.054  1.00  0.00            
ATOM     22  C   MET     1     117.772  89.777  52.038  1.00  0.00            
ATOM     23  O   MET     1     118.801  89.921  52.670  1.00  0.00            
ATOM     24  N   ASP     2     117.728  89.310  50.790  1.00  0.00            
ATOM     25  H   ASP     2     116.813  89.079  50.429  1.00  0.00            
ATOM     26  CA  ASP     2     118.909  89.123  49.940  1.00  0.00            
ATOM     27  HA  ASP     2     119.642  88.463  50.405  1.00  0.00            
ATOM     28  CB  ASP     2     118.615  88.684  48.465  1.00  0.00            
ATOM     29  HB1 ASP     2     118.209  87.678  48.574  1.00  0.00            
ATOM     30  HB2 ASP     2     119.576  88.618  47.956  1.00  0.00            
ATOM     31  CG  ASP     2     117.568  89.498  47.732  1.00  0.00            
ATOM     32  OD1 ASP     2     117.125  90.486  48.300  1.00  0.00            
ATOM     33  OD2 ASP     2     117.215  89.154  46.533  1.00  0.00            
ATOM     34  C   ASP     2     119.873  90.253  49.956  1.00  0.00            
ATOM     35  O   ASP     2     121.024  89.900  50.288  1.00  0.00            
ATOM     36  N   VAL     3     119.397  91.494  49.759  1.00  0.00            
ATOM     37  H   VAL     3     118.438  91.569  49.450  1.00  0.00            
ATOM     38  CA  VAL     3     120.097  92.752  49.890  1.00  0.00            
ATOM     39  HA  VAL     3     121.088  92.634  49.451  1.00  0.00            
ATOM     40  CB  VAL     3     119.605  93.930  49.048  1.00  0.00            
ATOM     41  HB  VAL     3     120.121  94.861  49.281  1.00  0.00            
ATOM     42  CG1 VAL     3     119.976  93.534  47.591  1.00  0.00            
ATOM     43 HG11 VAL     3     119.693  94.342  46.916  1.00  0.00            
ATOM     44 HG12 VAL     3     121.065  93.504  47.546  1.00  0.00            
ATOM     45 HG13 VAL     3     119.429  92.636  47.303  1.00  0.00            
ATOM     46  CG2 VAL     3     118.186  94.175  49.199  1.00  0.00            
ATOM     47 HG21 VAL     3     117.817  95.027  48.628  1.00  0.00            
ATOM     48 HG22 VAL     3     117.500  93.459  48.746  1.00  0.00            
ATOM     49 HG23 VAL     3     117.942  94.300  50.254  1.00  0.00            
ATOM     50  C   VAL     3     120.463  93.178  51.319  1.00  0.00            
ATOM     51  O   VAL     3     121.554  93.640  51.560  1.00  0.00            
ATOM     52  N   PHE     4     119.619  92.882  52.340  1.00  0.00            
ATOM     53  H   PHE     4     118.662  92.635  52.130  1.00  0.00            
ATOM     54  CA  PHE     4     119.927  92.897  53.777  1.00  0.00            
ATOM     55  HA  PHE     4     120.366  93.873  53.984  1.00  0.00            
ATOM     56  CB  PHE     4     118.663  92.699  54.538  1.00  0.00            
ATOM     57  HB1 PHE     4     118.171  91.773  54.244  1.00  0.00            
ATOM     58  HB2 PHE     4     117.956  93.481  54.260  1.00  0.00            
ATOM     59  CG  PHE     4     118.838  92.742  56.061  1.00  0.00            
ATOM     60  CD1 PHE     4     119.323  93.899  56.637  1.00  0.00            
ATOM     61  HD1 PHE     4     119.542  94.826  56.127  1.00  0.00            
ATOM     62  CE1 PHE     4     119.571  93.971  58.021  1.00  0.00            
ATOM     63  HE1 PHE     4     120.037  94.843  58.457  1.00  0.00            
ATOM     64  CZ  PHE     4     119.443  92.826  58.786  1.00  0.00            
ATOM     65  HZ  PHE     4     119.632  92.873  59.848  1.00  0.00            
ATOM     66  CE2 PHE     4     118.973  91.654  58.248  1.00  0.00            
ATOM     67  HE2 PHE     4     118.723  90.861  58.937  1.00  0.00            
ATOM     68  CD2 PHE     4     118.549  91.656  56.862  1.00  0.00            
ATOM     69  HD2 PHE     4     118.041  90.760  56.538  1.00  0.00            
ATOM     70  C   PHE     4     121.106  91.986  54.291  1.00  0.00            
ATOM     71  O   PHE     4     122.061  92.494  54.870  1.00  0.00            
ATOM     72  N   MET     5     121.110  90.720  53.934  1.00  0.00            
ATOM     73  H   MET     5     120.300  90.398  53.425  1.00  0.00            
ATOM     74  CA  MET     5     122.228  89.731  54.191  1.00  0.00            
ATOM     75  HA  MET     5     122.647  89.855  55.190  1.00  0.00            
ATOM     76  CB  MET     5     121.765  88.315  53.930  1.00  0.00            
ATOM     77  HB1 MET     5     122.515  87.545  54.111  1.00  0.00            
ATOM     78  HB2 MET     5     121.333  88.249  52.931  1.00  0.00            
ATOM     79  CG  MET     5     120.609  88.039  54.837  1.00  0.00            
ATOM     80  HG1 MET     5     120.146  87.125  54.466  1.00  0.00            
ATOM     81  HG2 MET     5     119.900  88.857  54.707  1.00  0.00            
ATOM     82  SD  MET     5     120.942  87.819  56.632  1.00  0.00            
ATOM     83  CE  MET     5     119.196  87.853  57.297  1.00  0.00            
ATOM     84  HE1 MET     5     118.912  88.904  57.353  1.00  0.00            
ATOM     85  HE2 MET     5     118.523  87.237  56.699  1.00  0.00            
ATOM     86  HE3 MET     5     119.275  87.390  58.281  1.00  0.00            
ATOM     87  C   MET     5     123.447  90.094  53.315  1.00  0.00            
ATOM     88  O   MET     5     124.537  90.224  53.890  1.00  0.00            
ATOM     89  N   LYS     6     123.267  90.473  52.014  1.00  0.00            
ATOM     90  H   LYS     6     122.428  90.347  51.465  1.00  0.00            
ATOM     91  CA  LYS     6     124.407  91.079  51.297  1.00  0.00            
ATOM     92  HA  LYS     6     125.092  90.237  51.209  1.00  0.00            
ATOM     93  CB  LYS     6     123.989  91.273  49.825  1.00  0.00            
ATOM     94  HB1 LYS     6     124.567  92.083  49.380  1.00  0.00            
ATOM     95  HB2 LYS     6     122.951  91.605  49.801  1.00  0.00            
ATOM     96  CG  LYS     6     124.213  90.065  48.931  1.00  0.00            
ATOM     97  HG1 LYS     6     123.638  89.207  49.279  1.00  0.00            
ATOM     98  HG2 LYS     6     125.286  89.918  49.053  1.00  0.00            
ATOM     99  CD  LYS     6     123.772  90.390  47.513  1.00  0.00            
ATOM    100  HD1 LYS     6     123.886  89.530  46.853  1.00  0.00            
ATOM    101  HD2 LYS     6     124.436  91.165  47.130  1.00  0.00            
ATOM    102  CE  LYS     6     122.335  90.960  47.322  1.00  0.00            
ATOM    103  HE1 LYS     6     122.325  92.014  47.599  1.00  0.00            
ATOM    104  HE2 LYS     6     121.666  90.416  47.988  1.00  0.00            
ATOM    105  NZ  LYS     6     121.951  90.918  45.859  1.00  0.00            
ATOM    106  HZ1 LYS     6     122.617  91.423  45.293  1.00  0.00            
ATOM    107  HZ2 LYS     6     121.959  89.942  45.598  1.00  0.00            
ATOM    108  HZ3 LYS     6     121.009  91.228  45.665  1.00  0.00            
ATOM    109  C   LYS     6     125.100  92.357  51.911  1.00  0.00            
ATOM    110  O   LYS     6     126.335  92.458  51.819  1.00  0.00            
ATOM    111  N   GLY     7     124.358  93.354  52.465  1.00  0.00            
ATOM    112  H   GLY     7     123.357  93.316  52.336  1.00  0.00            
ATOM    113  CA  GLY     7     124.999  94.476  53.259  1.00  0.00            
ATOM    114  HA1 GLY     7     124.156  95.043  53.653  1.00  0.00            
ATOM    115  HA2 GLY     7     125.696  95.171  52.791  1.00  0.00            
ATOM    116  C   GLY     7     125.693  93.967  54.474  1.00  0.00            
ATOM    117  O   GLY     7     126.714  94.500  54.897  1.00  0.00            
ATOM    118  N   LEU     8     125.158  92.937  55.103  1.00  0.00            
ATOM    119  H   LEU     8     124.345  92.563  54.634  1.00  0.00            
ATOM    120  CA  LEU     8     125.821  92.337  56.326  1.00  0.00            
ATOM    121  HA  LEU     8     126.145  93.189  56.923  1.00  0.00            
ATOM    122  CB  LEU     8     124.782  91.418  57.043  1.00  0.00            
ATOM    123  HB1 LEU     8     125.453  90.806  57.647  1.00  0.00            
ATOM    124  HB2 LEU     8     124.192  90.882  56.300  1.00  0.00            
ATOM    125  CG  LEU     8     123.825  92.393  57.830  1.00  0.00            
ATOM    126  HG  LEU     8     123.167  92.932  57.148  1.00  0.00            
ATOM    127  CD1 LEU     8     122.975  91.491  58.744  1.00  0.00            
ATOM    128 HD11 LEU     8     122.521  90.688  58.163  1.00  0.00            
ATOM    129 HD12 LEU     8     123.742  91.024  59.362  1.00  0.00            
ATOM    130 HD13 LEU     8     122.245  91.998  59.375  1.00  0.00            
ATOM    131  CD2 LEU     8     124.494  93.505  58.603  1.00  0.00            
ATOM    132 HD21 LEU     8     123.735  93.849  59.306  1.00  0.00            
ATOM    133 HD22 LEU     8     125.343  93.099  59.153  1.00  0.00            
ATOM    134 HD23 LEU     8     124.738  94.267  57.863  1.00  0.00            
ATOM    135  C   LEU     8     127.118  91.602  56.000  1.00  0.00            
ATOM    136  O   LEU     8     127.990  91.546  56.868  1.00  0.00            
ATOM    137  N   SER     9     127.358  91.060  54.793  1.00  0.00            
ATOM    138  H   SER     9     126.511  90.899  54.266  1.00  0.00            
ATOM    139  CA  SER     9     128.657  90.469  54.294  1.00  0.00            
ATOM    140  HA  SER     9     129.092  89.898  55.114  1.00  0.00            
ATOM    141  CB  SER     9     128.239  89.517  53.229  1.00  0.00            
ATOM    142  HB1 SER     9     127.858  90.010  52.334  1.00  0.00            
ATOM    143  HB2 SER     9     127.444  88.861  53.584  1.00  0.00            
ATOM    144  OG  SER     9     129.389  88.828  52.740  1.00  0.00            
ATOM    145  HG  SER     9     129.198  88.226  52.017  1.00  0.00            
ATOM    146  C   SER     9     129.688  91.498  53.778  1.00  0.00            
ATOM    147  O   SER     9     130.871  91.510  54.079  1.00  0.00            
ATOM    148  N   LYS    10     129.166  92.515  53.056  1.00  0.00            
ATOM    149  H   LYS    10     128.201  92.459  52.762  1.00  0.00            
ATOM    150  CA  LYS    10     129.943  93.500  52.412  1.00  0.00            
ATOM    151  HA  LYS    10     130.934  93.046  52.415  1.00  0.00            
ATOM    152  CB  LYS    10     129.521  93.645  50.911  1.00  0.00            
ATOM    153  HB1 LYS    10     130.097  94.431  50.421  1.00  0.00            
ATOM    154  HB2 LYS    10     128.468  93.909  51.010  1.00  0.00            
ATOM    155  CG  LYS    10     129.783  92.365  50.029  1.00  0.00            
ATOM    156  HG1 LYS    10     129.665  91.449  50.608  1.00  0.00            
ATOM    157  HG2 LYS    10     130.834  92.418  49.745  1.00  0.00            
ATOM    158  CD  LYS    10     128.928  92.397  48.714  1.00  0.00            
ATOM    159  HD1 LYS    10     127.871  92.402  48.981  1.00  0.00            
ATOM    160  HD2 LYS    10     129.032  91.502  48.101  1.00  0.00            
ATOM    161  CE  LYS    10     129.156  93.638  47.868  1.00  0.00            
ATOM    162  HE1 LYS    10     130.230  93.817  47.918  1.00  0.00            
ATOM    163  HE2 LYS    10     128.541  94.452  48.251  1.00  0.00            
ATOM    164  NZ  LYS    10     128.853  93.364  46.421  1.00  0.00            
ATOM    165  HZ1 LYS    10     128.025  92.787  46.391  1.00  0.00            
ATOM    166  HZ2 LYS    10     128.728  94.225  45.909  1.00  0.00            
ATOM    167  HZ3 LYS    10     129.565  92.753  46.048  1.00  0.00            
ATOM    168  C   LYS    10     130.092  94.795  53.281  1.00  0.00            
ATOM    169  O   LYS    10     129.589  95.843  52.872  1.00  0.00            
ATOM    170  N   ALA    11     130.671  94.624  54.511  1.00  0.00            
ATOM    171  H   ALA    11     130.962  93.735  54.891  1.00  0.00            
ATOM    172  CA  ALA    11     131.029  95.780  55.321  1.00  0.00            
ATOM    173  HA  ALA    11     130.092  96.337  55.308  1.00  0.00            
ATOM    174  CB  ALA    11     131.324  95.390  56.778  1.00  0.00            
ATOM    175  HB1 ALA    11     131.142  96.265  57.401  1.00  0.00            
ATOM    176  HB2 ALA    11     130.512  94.713  57.046  1.00  0.00            
ATOM    177  HB3 ALA    11     132.319  94.959  56.897  1.00  0.00            
ATOM    178  C   ALA    11     132.140  96.729  54.692  1.00  0.00            
ATOM    179  O   ALA    11     133.025  96.244  53.939  1.00  0.00            
ATOM    180  N   LYS    12     132.113  98.029  55.080  1.00  0.00            
ATOM    181  H   LYS    12     131.394  98.266  55.748  1.00  0.00            
ATOM    182  CA  LYS    12     132.846  99.045  54.326  1.00  0.00            
ATOM    183  HA  LYS    12     133.142  98.583  53.385  1.00  0.00            
ATOM    184  CB  LYS    12     131.777 100.148  54.074  1.00  0.00            
ATOM    185  HB1 LYS    12     132.304 101.010  53.663  1.00  0.00            
ATOM    186  HB2 LYS    12     131.248 100.366  55.002  1.00  0.00            
ATOM    187  CG  LYS    12     130.871  99.847  52.918  1.00  0.00            
ATOM    188  HG1 LYS    12     130.283  98.993  53.252  1.00  0.00            
ATOM    189  HG2 LYS    12     131.391  99.542  52.010  1.00  0.00            
ATOM    190  CD  LYS    12     130.134 101.145  52.567  1.00  0.00            
ATOM    191  HD1 LYS    12     130.877 101.918  52.371  1.00  0.00            
ATOM    192  HD2 LYS    12     129.570 101.441  53.451  1.00  0.00            
ATOM    193  CE  LYS    12     129.086 100.978  51.447  1.00  0.00            
ATOM    194  HE1 LYS    12     129.588 100.521  50.594  1.00  0.00            
ATOM    195  HE2 LYS    12     128.730 101.958  51.127  1.00  0.00            
ATOM    196  NZ  LYS    12     128.028 100.089  51.937  1.00  0.00            
ATOM    197  HZ1 LYS    12     128.244  99.127  51.719  1.00  0.00            
ATOM    198  HZ2 LYS    12     127.756 100.242  52.897  1.00  0.00            
ATOM    199  HZ3 LYS    12     127.151 100.353  51.512  1.00  0.00            
ATOM    200  C   LYS    12     134.073  99.694  55.067  1.00  0.00            
ATOM    201  O   LYS    12     134.245  99.721  56.282  1.00  0.00            
ATOM    202  N   GLU    13     135.058 100.159  54.242  1.00  0.00            
ATOM    203  H   GLU    13     134.868 100.186  53.250  1.00  0.00            
ATOM    204  CA  GLU    13     136.387 100.758  54.714  1.00  0.00            
ATOM    205  HA  GLU    13     136.934 100.094  55.384  1.00  0.00            
ATOM    206  CB  GLU    13     137.283 101.042  53.529  1.00  0.00            
ATOM    207  HB1 GLU    13     136.852 101.809  52.886  1.00  0.00            
ATOM    208  HB2 GLU    13     137.232 100.143  52.914  1.00  0.00            
ATOM    209  CG  GLU    13     138.804 101.263  53.811  1.00  0.00            
ATOM    210  HG1 GLU    13     139.260 100.413  54.319  1.00  0.00            
ATOM    211  HG2 GLU    13     138.891 102.034  54.577  1.00  0.00            
ATOM    212  CD  GLU    13     139.703 101.590  52.588  1.00  0.00            
ATOM    213  OE1 GLU    13     140.572 102.485  52.667  1.00  0.00            
ATOM    214  OE2 GLU    13     139.570 100.979  51.500  1.00  0.00            
ATOM    215  C   GLU    13     136.092 102.043  55.534  1.00  0.00            
ATOM    216  O   GLU    13     135.698 103.075  55.042  1.00  0.00            
ATOM    217  N   GLY    14     136.349 101.938  56.825  1.00  0.00            
ATOM    218  H   GLY    14     136.682 101.056  57.188  1.00  0.00            
ATOM    219  CA  GLY    14     136.319 103.119  57.704  1.00  0.00            
ATOM    220  HA1 GLY    14     136.636 104.046  57.226  1.00  0.00            
ATOM    221  HA2 GLY    14     136.965 102.885  58.550  1.00  0.00            
ATOM    222  C   GLY    14     134.944 103.435  58.256  1.00  0.00            
ATOM    223  O   GLY    14     134.684 104.624  58.450  1.00  0.00            
ATOM    224  N   VAL    15     134.114 102.497  58.395  1.00  0.00            
ATOM    225  H   VAL    15     134.525 101.584  58.263  1.00  0.00            
ATOM    226  CA  VAL    15     132.761 102.634  58.916  1.00  0.00            
ATOM    227  HA  VAL    15     132.706 103.701  59.132  1.00  0.00            
ATOM    228  CB  VAL    15     131.671 102.260  57.925  1.00  0.00            
ATOM    229  HB  VAL    15     131.846 101.193  57.787  1.00  0.00            
ATOM    230  CG1 VAL    15     130.268 102.289  58.451  1.00  0.00            
ATOM    231 HG11 VAL    15     129.977 103.280  58.799  1.00  0.00            
ATOM    232 HG12 VAL    15     129.534 101.977  57.708  1.00  0.00            
ATOM    233 HG13 VAL    15     130.154 101.598  59.286  1.00  0.00            
ATOM    234  CG2 VAL    15     131.920 103.022  56.611  1.00  0.00            
ATOM    235 HG21 VAL    15     132.750 102.551  56.084  1.00  0.00            
ATOM    236 HG22 VAL    15     131.064 102.851  55.957  1.00  0.00            
ATOM    237 HG23 VAL    15     132.027 104.082  56.837  1.00  0.00            
ATOM    238  C   VAL    15     132.672 102.041  60.317  1.00  0.00            
ATOM    239  O   VAL    15     133.235 100.972  60.633  1.00  0.00            
ATOM    240  N   VAL    16     132.032 102.711  61.325  1.00  0.00            
ATOM    241  H   VAL    16     131.697 103.633  61.085  1.00  0.00            
ATOM    242  CA  VAL    16     131.962 102.249  62.720  1.00  0.00            
ATOM    243  HA  VAL    16     132.965 101.893  62.955  1.00  0.00            
ATOM    244  CB  VAL    16     131.463 103.267  63.762  1.00  0.00            
ATOM    245  HB  VAL    16     131.922 104.202  63.440  1.00  0.00            
ATOM    246  CG1 VAL    16     129.994 103.481  63.713  1.00  0.00            
ATOM    247 HG11 VAL    16     129.859 104.346  64.363  1.00  0.00            
ATOM    248 HG12 VAL    16     129.676 103.807  62.723  1.00  0.00            
ATOM    249 HG13 VAL    16     129.426 102.585  63.963  1.00  0.00            
ATOM    250  CG2 VAL    16     131.869 102.916  65.186  1.00  0.00            
ATOM    251 HG21 VAL    16     132.098 103.731  65.872  1.00  0.00            
ATOM    252 HG22 VAL    16     131.241 102.110  65.565  1.00  0.00            
ATOM    253 HG23 VAL    16     132.841 102.423  65.152  1.00  0.00            
ATOM    254  C   VAL    16     131.213 100.873  62.824  1.00  0.00            
ATOM    255  O   VAL    16     130.238 100.604  62.103  1.00  0.00            
ATOM    256  N   ALA    17     131.541 100.015  63.826  1.00  0.00            
ATOM    257  H   ALA    17     132.447 100.180  64.241  1.00  0.00            
ATOM    258  CA  ALA    17     130.769  98.821  64.212  1.00  0.00            
ATOM    259  HA  ALA    17     130.409  98.288  63.332  1.00  0.00            
ATOM    260  CB  ALA    17     131.668  97.789  64.996  1.00  0.00            
ATOM    261  HB1 ALA    17     131.139  96.862  65.215  1.00  0.00            
ATOM    262  HB2 ALA    17     132.511  97.536  64.353  1.00  0.00            
ATOM    263  HB3 ALA    17     132.018  98.342  65.868  1.00  0.00            
ATOM    264  C   ALA    17     129.523  99.116  65.045  1.00  0.00            
ATOM    265  O   ALA    17     129.552  99.497  66.196  1.00  0.00            
ATOM    266  N   ALA    18     128.339  99.144  64.352  1.00  0.00            
ATOM    267  H   ALA    18     128.377  98.917  63.368  1.00  0.00            
ATOM    268  CA  ALA    18     127.113  99.673  64.872  1.00  0.00            
ATOM    269  HA  ALA    18     127.336 100.679  65.228  1.00  0.00            
ATOM    270  CB  ALA    18     126.025  99.631  63.800  1.00  0.00            
ATOM    271  HB1 ALA    18     125.962  98.697  63.242  1.00  0.00            
ATOM    272  HB2 ALA    18     125.064  99.874  64.253  1.00  0.00            
ATOM    273  HB3 ALA    18     126.252 100.408  63.070  1.00  0.00            
ATOM    274  C   ALA    18     126.633  98.814  66.080  1.00  0.00            
ATOM    275  O   ALA    18     125.794  99.287  66.870  1.00  0.00            
ATOM    276  N   ALA    19     127.057  97.540  66.378  1.00  0.00            
ATOM    277  H   ALA    19     127.771  97.200  65.750  1.00  0.00            
ATOM    278  CA  ALA    19     126.540  96.724  67.502  1.00  0.00            
ATOM    279  HA  ALA    19     125.529  97.113  67.618  1.00  0.00            
ATOM    280  CB  ALA    19     126.567  95.195  67.064  1.00  0.00            
ATOM    281  HB1 ALA    19     127.566  94.775  66.945  1.00  0.00            
ATOM    282  HB2 ALA    19     126.191  94.539  67.848  1.00  0.00            
ATOM    283  HB3 ALA    19     125.890  95.019  66.228  1.00  0.00            
ATOM    284  C   ALA    19     127.129  97.019  68.925  1.00  0.00            
ATOM    285  O   ALA    19     127.634  96.158  69.628  1.00  0.00            
ATOM    286  N   GLU    20     126.832  98.222  69.370  1.00  0.00            
ATOM    287  H   GLU    20     126.319  98.798  68.717  1.00  0.00            
ATOM    288  CA  GLU    20     127.080  98.766  70.712  1.00  0.00            
ATOM    289  HA  GLU    20     127.633  98.038  71.306  1.00  0.00            
ATOM    290  CB  GLU    20     127.951  99.997  70.740  1.00  0.00            
ATOM    291  HB1 GLU    20     128.039 100.367  71.762  1.00  0.00            
ATOM    292  HB2 GLU    20     127.335 100.759  70.263  1.00  0.00            
ATOM    293  CG  GLU    20     129.342  99.791  70.202  1.00  0.00            
ATOM    294  HG1 GLU    20     129.926 100.698  70.358  1.00  0.00            
ATOM    295  HG2 GLU    20     129.291  99.581  69.134  1.00  0.00            
ATOM    296  CD  GLU    20     130.202  98.696  70.936  1.00  0.00            
ATOM    297  OE1 GLU    20     131.169  98.168  70.310  1.00  0.00            
ATOM    298  OE2 GLU    20     129.989  98.405  72.135  1.00  0.00            
ATOM    299  C   GLU    20     125.814  98.902  71.532  1.00  0.00            
ATOM    300  O   GLU    20     124.727  99.165  70.971  1.00  0.00            
ATOM    301  N   LYS    21     125.803  98.696  72.832  1.00  0.00            
ATOM    302  H   LYS    21     126.688  98.348  73.172  1.00  0.00            
ATOM    303  CA  LYS    21     124.690  98.932  73.732  1.00  0.00            
ATOM    304  HA  LYS    21     123.824  98.329  73.459  1.00  0.00            
ATOM    305  CB  LYS    21     124.954  98.240  75.019  1.00  0.00            
ATOM    306  HB1 LYS    21     125.821  98.608  75.567  1.00  0.00            
ATOM    307  HB2 LYS    21     125.082  97.174  74.828  1.00  0.00            
ATOM    308  CG  LYS    21     123.807  98.334  76.044  1.00  0.00            
ATOM    309  HG1 LYS    21     122.926  97.884  75.588  1.00  0.00            
ATOM    310  HG2 LYS    21     123.500  99.356  76.269  1.00  0.00            
ATOM    311  CD  LYS    21     124.261  97.753  77.421  1.00  0.00            
ATOM    312  HD1 LYS    21     124.911  98.551  77.779  1.00  0.00            
ATOM    313  HD2 LYS    21     124.785  96.800  77.341  1.00  0.00            
ATOM    314  CE  LYS    21     123.099  97.459  78.337  1.00  0.00            
ATOM    315  HE1 LYS    21     122.316  96.825  77.921  1.00  0.00            
ATOM    316  HE2 LYS    21     122.642  98.426  78.548  1.00  0.00            
ATOM    317  NZ  LYS    21     123.565  96.959  79.672  1.00  0.00            
ATOM    318  HZ1 LYS    21     124.284  97.545  80.069  1.00  0.00            
ATOM    319  HZ2 LYS    21     122.788  96.980  80.318  1.00  0.00            
ATOM    320  HZ3 LYS    21     123.894  96.005  79.723  1.00  0.00            
ATOM    321  C   LYS    21     124.404 100.405  73.875  1.00  0.00            
ATOM    322  O   LYS    21     123.209 100.779  74.050  1.00  0.00            
ATOM    323  N   THR    22     125.268 101.385  73.518  1.00  0.00            
ATOM    324  H   THR    22     126.158 100.948  73.326  1.00  0.00            
ATOM    325  CA  THR    22     125.067 102.794  73.228  1.00  0.00            
ATOM    326  HA  THR    22     124.613 103.141  74.155  1.00  0.00            
ATOM    327  CB  THR    22     126.351 103.492  72.938  1.00  0.00            
ATOM    328  HB  THR    22     126.066 104.475  72.561  1.00  0.00            
ATOM    329  CG2 THR    22     127.120 103.591  74.231  1.00  0.00            
ATOM    330 HG21 THR    22     127.158 102.653  74.784  1.00  0.00            
ATOM    331 HG22 THR    22     128.120 104.010  74.119  1.00  0.00            
ATOM    332 HG23 THR    22     126.646 104.380  74.816  1.00  0.00            
ATOM    333  OG1 THR    22     127.149 102.809  71.981  1.00  0.00            
ATOM    334  HG1 THR    22     128.050 103.125  72.081  1.00  0.00            
ATOM    335  C   THR    22     124.138 103.078  72.031  1.00  0.00            
ATOM    336  O   THR    22     123.591 104.129  71.904  1.00  0.00            
ATOM    337  N   LYS    23     123.976 102.130  71.140  1.00  0.00            
ATOM    338  H   LYS    23     124.430 101.229  71.194  1.00  0.00            
ATOM    339  CA  LYS    23     123.137 102.387  69.894  1.00  0.00            
ATOM    340  HA  LYS    23     122.763 103.411  69.880  1.00  0.00            
ATOM    341  CB  LYS    23     123.916 102.170  68.596  1.00  0.00            
ATOM    342  HB1 LYS    23     123.214 102.016  67.776  1.00  0.00            
ATOM    343  HB2 LYS    23     124.438 101.214  68.649  1.00  0.00            
ATOM    344  CG  LYS    23     124.889 103.358  68.487  1.00  0.00            
ATOM    345  HG1 LYS    23     125.379 103.508  69.449  1.00  0.00            
ATOM    346  HG2 LYS    23     124.291 104.217  68.181  1.00  0.00            
ATOM    347  CD  LYS    23     125.943 103.016  67.452  1.00  0.00            
ATOM    348  HD1 LYS    23     125.423 102.790  66.521  1.00  0.00            
ATOM    349  HD2 LYS    23     126.543 102.180  67.810  1.00  0.00            
ATOM    350  CE  LYS    23     126.926 104.211  67.157  1.00  0.00            
ATOM    351  HE1 LYS    23     126.406 105.152  66.983  1.00  0.00            
ATOM    352  HE2 LYS    23     127.308 103.917  66.179  1.00  0.00            
ATOM    353  NZ  LYS    23     127.987 104.342  68.112  1.00  0.00            
ATOM    354  HZ1 LYS    23     128.602 103.542  68.057  1.00  0.00            
ATOM    355  HZ2 LYS    23     128.654 105.046  67.830  1.00  0.00            
ATOM    356  HZ3 LYS    23     127.657 104.521  69.049  1.00  0.00            
ATOM    357  C   LYS    23     121.892 101.482  69.800  1.00  0.00            
ATOM    358  O   LYS    23     120.895 101.943  69.232  1.00  0.00            
ATOM    359  N   GLN    24     121.909 100.240  70.321  1.00  0.00            
ATOM    360  H   GLN    24     122.694  99.914  70.866  1.00  0.00            
ATOM    361  CA  GLN    24     120.791  99.286  70.211  1.00  0.00            
ATOM    362  HA  GLN    24     119.841  99.816  70.270  1.00  0.00            
ATOM    363  CB  GLN    24     120.958  98.593  68.827  1.00  0.00            
ATOM    364  HB1 GLN    24     120.950  99.304  68.001  1.00  0.00            
ATOM    365  HB2 GLN    24     120.157  97.891  68.596  1.00  0.00            
ATOM    366  CG  GLN    24     122.178  97.680  68.785  1.00  0.00            
ATOM    367  HG1 GLN    24     122.175  96.861  69.505  1.00  0.00            
ATOM    368  HG2 GLN    24     123.047  98.320  68.937  1.00  0.00            
ATOM    369  CD  GLN    24     122.273  97.000  67.401  1.00  0.00            
ATOM    370  OE1 GLN    24     122.122  97.671  66.382  1.00  0.00            
ATOM    371  NE2 GLN    24     122.576  95.721  67.262  1.00  0.00            
ATOM    372 HE21 GLN    24     122.607  95.169  68.108  1.00  0.00            
ATOM    373 HE22 GLN    24     122.305  95.292  66.389  1.00  0.00            
ATOM    374  C   GLN    24     120.746  98.334  71.336  1.00  0.00            
ATOM    375  O   GLN    24     121.566  98.384  72.233  1.00  0.00            
ATOM    376  N   GLY    25     119.783  97.404  71.357  1.00  0.00            
ATOM    377  H   GLY    25     119.140  97.430  70.579  1.00  0.00            
ATOM    378  CA  GLY    25     119.504  96.438  72.438  1.00  0.00            
ATOM    379  HA1 GLY    25     118.421  96.476  72.560  1.00  0.00            
ATOM    380  HA2 GLY    25     120.085  96.713  73.318  1.00  0.00            
ATOM    381  C   GLY    25     119.728  94.978  72.035  1.00  0.00            
ATOM    382  O   GLY    25     120.409  94.809  71.028  1.00  0.00            
ATOM    383  N   VAL    26     119.206  94.058  72.845  1.00  0.00            
ATOM    384  H   VAL    26     118.522  94.417  73.496  1.00  0.00            
ATOM    385  CA  VAL    26     119.367  92.585  72.756  1.00  0.00            
ATOM    386  HA  VAL    26     120.427  92.330  72.780  1.00  0.00            
ATOM    387  CB  VAL    26     118.861  91.809  73.972  1.00  0.00            
ATOM    388  HB  VAL    26     117.787  91.964  74.075  1.00  0.00            
ATOM    389  CG1 VAL    26     119.037  90.300  73.815  1.00  0.00            
ATOM    390 HG11 VAL    26     118.456  90.057  72.925  1.00  0.00            
ATOM    391 HG12 VAL    26     120.112  90.126  73.761  1.00  0.00            
ATOM    392 HG13 VAL    26     118.567  89.865  74.697  1.00  0.00            
ATOM    393  CG2 VAL    26     119.593  92.335  75.136  1.00  0.00            
ATOM    394 HG21 VAL    26     119.327  91.804  76.049  1.00  0.00            
ATOM    395 HG22 VAL    26     120.659  92.318  74.911  1.00  0.00            
ATOM    396 HG23 VAL    26     119.348  93.384  75.304  1.00  0.00            
ATOM    397  C   VAL    26     118.863  91.992  71.423  1.00  0.00            
ATOM    398  O   VAL    26     117.756  92.211  71.059  1.00  0.00            
ATOM    399  N   ALA    27     119.734  91.305  70.643  1.00  0.00            
ATOM    400  H   ALA    27     120.616  91.040  71.059  1.00  0.00            
ATOM    401  CA  ALA    27     119.525  90.687  69.308  1.00  0.00            
ATOM    402  HA  ALA    27     118.603  91.145  68.951  1.00  0.00            
ATOM    403  CB  ALA    27     120.628  91.078  68.316  1.00  0.00            
ATOM    404  HB1 ALA    27     120.459  90.486  67.416  1.00  0.00            
ATOM    405  HB2 ALA    27     120.627  92.154  68.141  1.00  0.00            
ATOM    406  HB3 ALA    27     121.593  90.825  68.755  1.00  0.00            
ATOM    407  C   ALA    27     119.234  89.155  69.387  1.00  0.00            
ATOM    408  O   ALA    27     120.086  88.347  69.205  1.00  0.00            
ATOM    409  N   GLU    28     118.006  88.872  69.831  1.00  0.00            
ATOM    410  H   GLU    28     117.316  89.601  69.949  1.00  0.00            
ATOM    411  CA  GLU    28     117.328  87.549  69.708  1.00  0.00            
ATOM    412  HA  GLU    28     117.827  86.811  70.335  1.00  0.00            
ATOM    413  CB  GLU    28     115.813  87.611  70.270  1.00  0.00            
ATOM    414  HB1 GLU    28     115.304  88.308  69.604  1.00  0.00            
ATOM    415  HB2 GLU    28     115.779  87.932  71.311  1.00  0.00            
ATOM    416  CG  GLU    28     115.048  86.317  70.214  1.00  0.00            
ATOM    417  HG1 GLU    28     114.622  86.105  69.234  1.00  0.00            
ATOM    418  HG2 GLU    28     114.156  86.474  70.820  1.00  0.00            
ATOM    419  CD  GLU    28     115.667  85.047  70.750  1.00  0.00            
ATOM    420  OE1 GLU    28     116.478  85.163  71.693  1.00  0.00            
ATOM    421  OE2 GLU    28     115.273  83.923  70.280  1.00  0.00            
ATOM    422  C   GLU    28     117.462  86.924  68.337  1.00  0.00            
ATOM    423  O   GLU    28     117.820  85.737  68.260  1.00  0.00            
ATOM    424  N   ALA    29     117.316  87.701  67.266  1.00  0.00            
ATOM    425  H   ALA    29     117.040  88.670  67.340  1.00  0.00            
ATOM    426  CA  ALA    29     117.450  87.164  65.858  1.00  0.00            
ATOM    427  HA  ALA    29     117.078  86.146  65.976  1.00  0.00            
ATOM    428  CB  ALA    29     116.498  87.965  64.942  1.00  0.00            
ATOM    429  HB1 ALA    29     116.930  88.919  64.638  1.00  0.00            
ATOM    430  HB2 ALA    29     116.140  87.339  64.125  1.00  0.00            
ATOM    431  HB3 ALA    29     115.574  88.239  65.450  1.00  0.00            
ATOM    432  C   ALA    29     118.921  87.021  65.311  1.00  0.00            
ATOM    433  O   ALA    29     119.107  86.905  64.102  1.00  0.00            
ATOM    434  N   ALA    30     119.938  87.138  66.164  1.00  0.00            
ATOM    435  H   ALA    30     119.688  87.280  67.132  1.00  0.00            
ATOM    436  CA  ALA    30     121.302  86.976  65.819  1.00  0.00            
ATOM    437  HA  ALA    30     121.592  87.809  65.179  1.00  0.00            
ATOM    438  CB  ALA    30     122.124  87.236  67.043  1.00  0.00            
ATOM    439  HB1 ALA    30     121.894  88.220  67.450  1.00  0.00            
ATOM    440  HB2 ALA    30     121.930  86.568  67.882  1.00  0.00            
ATOM    441  HB3 ALA    30     123.169  87.075  66.775  1.00  0.00            
ATOM    442  C   ALA    30     121.679  85.658  65.143  1.00  0.00            
ATOM    443  O   ALA    30     122.250  85.748  64.111  1.00  0.00            
ATOM    444  N   GLY    31     121.314  84.437  65.660  1.00  0.00            
ATOM    445  H   GLY    31     120.754  84.311  66.491  1.00  0.00            
ATOM    446  CA  GLY    31     121.566  83.230  64.996  1.00  0.00            
ATOM    447  HA1 GLY    31     121.239  82.456  65.690  1.00  0.00            
ATOM    448  HA2 GLY    31     122.597  83.050  64.690  1.00  0.00            
ATOM    449  C   GLY    31     120.837  83.140  63.703  1.00  0.00            
ATOM    450  O   GLY    31     121.436  82.796  62.687  1.00  0.00            
ATOM    451  N   LYS    32     119.581  83.517  63.584  1.00  0.00            
ATOM    452  H   LYS    32     119.224  83.742  64.501  1.00  0.00            
ATOM    453  CA  LYS    32     118.763  83.712  62.389  1.00  0.00            
ATOM    454  HA  LYS    32     118.619  82.731  61.936  1.00  0.00            
ATOM    455  CB  LYS    32     117.301  84.252  62.690  1.00  0.00            
ATOM    456  HB1 LYS    32     117.396  85.193  63.232  1.00  0.00            
ATOM    457  HB2 LYS    32     116.762  83.568  63.346  1.00  0.00            
ATOM    458  CG  LYS    32     116.355  84.256  61.517  1.00  0.00            
ATOM    459  HG1 LYS    32     116.663  83.485  60.811  1.00  0.00            
ATOM    460  HG2 LYS    32     116.410  85.153  60.900  1.00  0.00            
ATOM    461  CD  LYS    32     114.864  84.084  61.872  1.00  0.00            
ATOM    462  HD1 LYS    32     114.729  84.761  62.716  1.00  0.00            
ATOM    463  HD2 LYS    32     114.627  83.042  62.082  1.00  0.00            
ATOM    464  CE  LYS    32     113.866  84.445  60.759  1.00  0.00            
ATOM    465  HE1 LYS    32     114.281  85.209  60.101  1.00  0.00            
ATOM    466  HE2 LYS    32     112.915  84.885  61.058  1.00  0.00            
ATOM    467  NZ  LYS    32     113.584  83.306  59.949  1.00  0.00            
ATOM    468  HZ1 LYS    32     113.096  82.524  60.361  1.00  0.00            
ATOM    469  HZ2 LYS    32     112.983  83.484  59.158  1.00  0.00            
ATOM    470  HZ3 LYS    32     114.446  83.035  59.497  1.00  0.00            
ATOM    471  C   LYS    32     119.522  84.456  61.298  1.00  0.00            
ATOM    472  O   LYS    32     119.714  84.093  60.143  1.00  0.00            
ATOM    473  N   THR    33     119.918  85.683  61.675  1.00  0.00            
ATOM    474  H   THR    33     119.479  86.105  62.481  1.00  0.00            
ATOM    475  CA  THR    33     120.707  86.561  60.781  1.00  0.00            
ATOM    476  HA  THR    33     120.204  86.684  59.822  1.00  0.00            
ATOM    477  CB  THR    33     120.826  87.999  61.321  1.00  0.00            
ATOM    478  HB  THR    33     121.488  87.969  62.186  1.00  0.00            
ATOM    479  CG2 THR    33     121.338  88.957  60.292  1.00  0.00            
ATOM    480 HG21 THR    33     120.745  88.769  59.397  1.00  0.00            
ATOM    481 HG22 THR    33     121.230  90.010  60.554  1.00  0.00            
ATOM    482 HG23 THR    33     122.357  88.800  59.939  1.00  0.00            
ATOM    483  OG1 THR    33     119.523  88.416  61.654  1.00  0.00            
ATOM    484  HG1 THR    33     119.462  88.452  62.611  1.00  0.00            
ATOM    485  C   THR    33     122.103  86.030  60.341  1.00  0.00            
ATOM    486  O   THR    33     122.423  86.026  59.163  1.00  0.00            
ATOM    487  N   LYS    34     122.929  85.534  61.271  1.00  0.00            
ATOM    488  H   LYS    34     122.628  85.610  62.232  1.00  0.00            
ATOM    489  CA  LYS    34     124.070  84.731  60.848  1.00  0.00            
ATOM    490  HA  LYS    34     124.693  85.395  60.248  1.00  0.00            
ATOM    491  CB  LYS    34     124.926  84.287  62.060  1.00  0.00            
ATOM    492  HB1 LYS    34     124.333  83.566  62.622  1.00  0.00            
ATOM    493  HB2 LYS    34     125.327  85.153  62.588  1.00  0.00            
ATOM    494  CG  LYS    34     126.240  83.621  61.504  1.00  0.00            
ATOM    495  HG1 LYS    34     126.766  84.304  60.837  1.00  0.00            
ATOM    496  HG2 LYS    34     126.039  82.687  60.980  1.00  0.00            
ATOM    497  CD  LYS    34     127.315  83.241  62.583  1.00  0.00            
ATOM    498  HD1 LYS    34     126.759  82.654  63.313  1.00  0.00            
ATOM    499  HD2 LYS    34     127.793  84.112  63.031  1.00  0.00            
ATOM    500  CE  LYS    34     128.420  82.386  61.907  1.00  0.00            
ATOM    501  HE1 LYS    34     127.903  81.579  61.390  1.00  0.00            
ATOM    502  HE2 LYS    34     129.043  82.027  62.727  1.00  0.00            
ATOM    503  NZ  LYS    34     129.339  83.215  61.128  1.00  0.00            
ATOM    504  HZ1 LYS    34     128.927  83.761  60.386  1.00  0.00            
ATOM    505  HZ2 LYS    34     129.728  83.923  61.734  1.00  0.00            
ATOM    506  HZ3 LYS    34     130.038  82.663  60.651  1.00  0.00            
ATOM    507  C   LYS    34     123.736  83.659  59.793  1.00  0.00            
ATOM    508  O   LYS    34     124.359  83.611  58.712  1.00  0.00            
ATOM    509  N   GLU    35     122.641  82.922  59.973  1.00  0.00            
ATOM    510  H   GLU    35     122.224  83.002  60.890  1.00  0.00            
ATOM    511  CA  GLU    35     122.202  81.919  58.988  1.00  0.00            
ATOM    512  HA  GLU    35     123.020  81.214  58.843  1.00  0.00            
ATOM    513  CB  GLU    35     121.033  81.155  59.672  1.00  0.00            
ATOM    514  HB1 GLU    35     120.260  81.168  58.904  1.00  0.00            
ATOM    515  HB2 GLU    35     120.670  81.782  60.487  1.00  0.00            
ATOM    516  CG  GLU    35     121.450  79.753  60.229  1.00  0.00            
ATOM    517  HG1 GLU    35     121.930  79.947  61.188  1.00  0.00            
ATOM    518  HG2 GLU    35     122.036  79.288  59.436  1.00  0.00            
ATOM    519  CD  GLU    35     120.220  78.858  60.660  1.00  0.00            
ATOM    520  OE1 GLU    35     120.279  78.080  61.682  1.00  0.00            
ATOM    521  OE2 GLU    35     119.160  78.849  59.954  1.00  0.00            
ATOM    522  C   GLU    35     121.841  82.330  57.631  1.00  0.00            
ATOM    523  O   GLU    35     122.179  81.636  56.677  1.00  0.00            
ATOM    524  N   GLY    36     121.311  83.591  57.392  1.00  0.00            
ATOM    525  H   GLY    36     121.129  84.218  58.163  1.00  0.00            
ATOM    526  CA  GLY    36     121.145  84.263  56.048  1.00  0.00            
ATOM    527  HA1 GLY    36     120.302  84.954  56.051  1.00  0.00            
ATOM    528  HA2 GLY    36     120.908  83.444  55.369  1.00  0.00            
ATOM    529  C   GLY    36     122.406  85.006  55.483  1.00  0.00            
ATOM    530  O   GLY    36     122.657  85.006  54.243  1.00  0.00            
ATOM    531  N   VAL    37     123.374  85.379  56.360  1.00  0.00            
ATOM    532  H   VAL    37     123.062  85.470  57.316  1.00  0.00            
ATOM    533  CA  VAL    37     124.746  85.710  55.903  1.00  0.00            
ATOM    534  HA  VAL    37     124.607  86.387  55.060  1.00  0.00            
ATOM    535  CB  VAL    37     125.515  86.567  56.966  1.00  0.00            
ATOM    536  HB  VAL    37     125.745  86.007  57.872  1.00  0.00            
ATOM    537  CG1 VAL    37     126.874  86.879  56.317  1.00  0.00            
ATOM    538 HG11 VAL    37     126.739  87.218  55.290  1.00  0.00            
ATOM    539 HG12 VAL    37     127.352  87.670  56.896  1.00  0.00            
ATOM    540 HG13 VAL    37     127.566  86.039  56.268  1.00  0.00            
ATOM    541  CG2 VAL    37     124.737  87.809  57.352  1.00  0.00            
ATOM    542 HG21 VAL    37     125.341  88.581  57.829  1.00  0.00            
ATOM    543 HG22 VAL    37     124.246  88.310  56.517  1.00  0.00            
ATOM    544 HG23 VAL    37     124.032  87.684  58.174  1.00  0.00            
ATOM    545  C   VAL    37     125.622  84.535  55.324  1.00  0.00            
ATOM    546  O   VAL    37     126.163  84.610  54.246  1.00  0.00            
ATOM    547  N   LEU    38     125.809  83.483  56.150  1.00  0.00            
ATOM    548  H   LEU    38     125.366  83.646  57.043  1.00  0.00            
ATOM    549  CA  LEU    38     126.258  82.124  55.709  1.00  0.00            
ATOM    550  HA  LEU    38     127.328  82.155  55.507  1.00  0.00            
ATOM    551  CB  LEU    38     126.072  81.041  56.817  1.00  0.00            
ATOM    552  HB1 LEU    38     126.284  80.089  56.333  1.00  0.00            
ATOM    553  HB2 LEU    38     125.018  81.083  57.095  1.00  0.00            
ATOM    554  CG  LEU    38     126.839  81.300  58.096  1.00  0.00            
ATOM    555  HG  LEU    38     126.647  82.261  58.574  1.00  0.00            
ATOM    556  CD1 LEU    38     126.437  80.188  59.072  1.00  0.00            
ATOM    557 HD11 LEU    38     127.029  80.307  59.980  1.00  0.00            
ATOM    558 HD12 LEU    38     125.398  80.169  59.400  1.00  0.00            
ATOM    559 HD13 LEU    38     126.732  79.193  58.741  1.00  0.00            
ATOM    560  CD2 LEU    38     128.286  81.229  57.858  1.00  0.00            
ATOM    561 HD21 LEU    38     128.520  82.099  57.245  1.00  0.00            
ATOM    562 HD22 LEU    38     128.791  81.194  58.823  1.00  0.00            
ATOM    563 HD23 LEU    38     128.533  80.384  57.214  1.00  0.00            
ATOM    564  C   LEU    38     125.583  81.642  54.383  1.00  0.00            
ATOM    565  O   LEU    38     126.321  81.292  53.467  1.00  0.00            
ATOM    566  N   TYR    39     124.245  81.741  54.266  1.00  0.00            
ATOM    567  H   TYR    39     123.701  82.193  54.987  1.00  0.00            
ATOM    568  CA  TYR    39     123.448  81.438  53.040  1.00  0.00            
ATOM    569  HA  TYR    39     123.602  80.384  52.809  1.00  0.00            
ATOM    570  CB  TYR    39     121.904  81.475  53.274  1.00  0.00            
ATOM    571  HB1 TYR    39     121.636  82.517  53.448  1.00  0.00            
ATOM    572  HB2 TYR    39     121.744  80.890  54.180  1.00  0.00            
ATOM    573  CG  TYR    39     121.160  80.869  52.082  1.00  0.00            
ATOM    574  CD1 TYR    39     120.729  79.529  52.133  1.00  0.00            
ATOM    575  HD1 TYR    39     120.873  78.977  53.050  1.00  0.00            
ATOM    576  CE1 TYR    39     119.988  79.006  51.061  1.00  0.00            
ATOM    577  HE1 TYR    39     119.546  78.027  51.171  1.00  0.00            
ATOM    578  CZ  TYR    39     119.808  79.736  49.882  1.00  0.00            
ATOM    579  OH  TYR    39     119.232  79.133  48.833  1.00  0.00            
ATOM    580  HH  TYR    39     119.241  79.612  48.001  1.00  0.00            
ATOM    581  CE2 TYR    39     120.149  81.137  49.783  1.00  0.00            
ATOM    582  HE2 TYR    39     120.008  81.736  48.895  1.00  0.00            
ATOM    583  CD2 TYR    39     120.751  81.683  50.957  1.00  0.00            
ATOM    584  HD2 TYR    39     121.067  82.715  50.953  1.00  0.00            
ATOM    585  C   TYR    39     123.875  82.311  51.820  1.00  0.00            
ATOM    586  O   TYR    39     124.318  81.768  50.789  1.00  0.00            
ATOM    587  N   VAL    40     123.844  83.653  51.898  1.00  0.00            
ATOM    588  H   VAL    40     123.715  84.093  52.799  1.00  0.00            
ATOM    589  CA  VAL    40     124.407  84.477  50.699  1.00  0.00            
ATOM    590  HA  VAL    40     123.896  84.168  49.787  1.00  0.00            
ATOM    591  CB  VAL    40     124.037  86.004  50.706  1.00  0.00            
ATOM    592  HB  VAL    40     124.345  86.429  49.751  1.00  0.00            
ATOM    593  CG1 VAL    40     122.529  86.183  50.814  1.00  0.00            
ATOM    594 HG11 VAL    40     122.126  85.811  51.756  1.00  0.00            
ATOM    595 HG12 VAL    40     122.261  87.236  50.739  1.00  0.00            
ATOM    596 HG13 VAL    40     122.078  85.658  49.971  1.00  0.00            
ATOM    597  CG2 VAL    40     124.692  86.805  51.723  1.00  0.00            
ATOM    598 HG21 VAL    40     124.332  87.816  51.532  1.00  0.00            
ATOM    599 HG22 VAL    40     124.360  86.628  52.746  1.00  0.00            
ATOM    600 HG23 VAL    40     125.778  86.774  51.637  1.00  0.00            
ATOM    601  C   VAL    40     125.896  84.237  50.411  1.00  0.00            
ATOM    602  O   VAL    40     126.223  84.385  49.180  1.00  0.00            
ATOM    603  N   GLY    41     126.739  83.827  51.403  1.00  0.00            
ATOM    604  H   GLY    41     126.351  83.940  52.329  1.00  0.00            
ATOM    605  CA  GLY    41     128.191  83.497  51.156  1.00  0.00            
ATOM    606  HA1 GLY    41     128.648  83.473  52.145  1.00  0.00            
ATOM    607  HA2 GLY    41     128.595  84.297  50.535  1.00  0.00            
ATOM    608  C   GLY    41     128.518  82.216  50.409  1.00  0.00            
ATOM    609  O   GLY    41     129.369  81.396  50.712  1.00  0.00            
ATOM    610  N   SER    42     127.613  81.783  49.533  1.00  0.00            
ATOM    611  H   SER    42     126.969  82.505  49.243  1.00  0.00            
ATOM    612  CA  SER    42     127.651  80.479  48.866  1.00  0.00            
ATOM    613  HA  SER    42     128.701  80.196  48.789  1.00  0.00            
ATOM    614  CB  SER    42     126.986  79.405  49.675  1.00  0.00            
ATOM    615  HB1 SER    42     125.937  79.395  49.381  1.00  0.00            
ATOM    616  HB2 SER    42     127.031  79.585  50.750  1.00  0.00            
ATOM    617  OG  SER    42     127.551  78.160  49.342  1.00  0.00            
ATOM    618  HG  SER    42     127.720  77.659  50.143  1.00  0.00            
ATOM    619  C   SER    42     127.058  80.534  47.465  1.00  0.00            
ATOM    620  O   SER    42     126.390  81.518  47.163  1.00  0.00            
ATOM    621  N   LYS    43     127.479  79.713  46.558  1.00  0.00            
ATOM    622  H   LYS    43     128.241  79.086  46.771  1.00  0.00            
ATOM    623  CA  LYS    43     126.890  79.436  45.227  1.00  0.00            
ATOM    624  HA  LYS    43     127.043  80.313  44.598  1.00  0.00            
ATOM    625  CB  LYS    43     127.623  78.295  44.543  1.00  0.00            
ATOM    626  HB1 LYS    43     127.174  77.960  43.608  1.00  0.00            
ATOM    627  HB2 LYS    43     127.680  77.442  45.219  1.00  0.00            
ATOM    628  CG  LYS    43     129.118  78.620  44.150  1.00  0.00            
ATOM    629  HG1 LYS    43     129.713  78.663  45.063  1.00  0.00            
ATOM    630  HG2 LYS    43     129.139  79.582  43.639  1.00  0.00            
ATOM    631  CD  LYS    43     129.720  77.557  43.242  1.00  0.00            
ATOM    632  HD1 LYS    43     129.139  77.391  42.335  1.00  0.00            
ATOM    633  HD2 LYS    43     129.718  76.602  43.767  1.00  0.00            
ATOM    634  CE  LYS    43     131.161  77.934  42.817  1.00  0.00            
ATOM    635  HE1 LYS    43     131.701  78.121  43.745  1.00  0.00            
ATOM    636  HE2 LYS    43     131.092  78.889  42.297  1.00  0.00            
ATOM    637  NZ  LYS    43     131.835  77.083  41.897  1.00  0.00            
ATOM    638  HZ1 LYS    43     131.332  77.048  41.022  1.00  0.00            
ATOM    639  HZ2 LYS    43     132.729  77.466  41.625  1.00  0.00            
ATOM    640  HZ3 LYS    43     131.940  76.132  42.221  1.00  0.00            
ATOM    641  C   LYS    43     125.435  79.127  45.186  1.00  0.00            
ATOM    642  O   LYS    43     124.955  78.200  45.835  1.00  0.00            
ATOM    643  N   THR    44     124.659  79.973  44.439  1.00  0.00            
ATOM    644  H   THR    44     125.070  80.722  43.900  1.00  0.00            
ATOM    645  CA  THR    44     123.176  79.943  44.461  1.00  0.00            
ATOM    646  HA  THR    44     122.808  79.783  45.475  1.00  0.00            
ATOM    647  CB  THR    44     122.523  81.256  43.990  1.00  0.00            
ATOM    648  HB  THR    44     122.782  81.321  42.933  1.00  0.00            
ATOM    649  CG2 THR    44     121.077  81.470  44.287  1.00  0.00            
ATOM    650 HG21 THR    44     120.427  80.762  43.773  1.00  0.00            
ATOM    651 HG22 THR    44     121.104  81.362  45.371  1.00  0.00            
ATOM    652 HG23 THR    44     120.765  82.472  43.990  1.00  0.00            
ATOM    653  OG1 THR    44     123.218  82.322  44.591  1.00  0.00            
ATOM    654  HG1 THR    44     122.585  82.827  45.107  1.00  0.00            
ATOM    655  C   THR    44     122.647  78.719  43.646  1.00  0.00            
ATOM    656  O   THR    44     121.807  78.917  42.750  1.00  0.00            
ATOM    657  N   LYS    45     123.131  77.517  43.857  1.00  0.00            
ATOM    658  H   LYS    45     123.874  77.573  44.539  1.00  0.00            
ATOM    659  CA  LYS    45     122.899  76.283  43.062  1.00  0.00            
ATOM    660  HA  LYS    45     123.229  76.496  42.045  1.00  0.00            
ATOM    661  CB  LYS    45     123.902  75.308  43.645  1.00  0.00            
ATOM    662  HB1 LYS    45     124.909  75.697  43.501  1.00  0.00            
ATOM    663  HB2 LYS    45     123.807  74.416  43.025  1.00  0.00            
ATOM    664  CG  LYS    45     123.791  74.792  45.090  1.00  0.00            
ATOM    665  HG1 LYS    45     122.828  74.306  45.245  1.00  0.00            
ATOM    666  HG2 LYS    45     123.892  75.605  45.809  1.00  0.00            
ATOM    667  CD  LYS    45     124.959  73.894  45.449  1.00  0.00            
ATOM    668  HD1 LYS    45     125.917  74.402  45.345  1.00  0.00            
ATOM    669  HD2 LYS    45     124.995  72.991  44.839  1.00  0.00            
ATOM    670  CE  LYS    45     124.839  73.594  46.953  1.00  0.00            
ATOM    671  HE1 LYS    45     123.762  73.522  47.102  1.00  0.00            
ATOM    672  HE2 LYS    45     125.236  74.390  47.584  1.00  0.00            
ATOM    673  NZ  LYS    45     125.476  72.317  47.387  1.00  0.00            
ATOM    674  HZ1 LYS    45     125.437  72.260  48.395  1.00  0.00            
ATOM    675  HZ2 LYS    45     124.905  71.583  46.993  1.00  0.00            
ATOM    676  HZ3 LYS    45     126.438  72.319  47.080  1.00  0.00            
ATOM    677  C   LYS    45     121.474  75.649  43.010  1.00  0.00            
ATOM    678  O   LYS    45     121.208  74.932  42.096  1.00  0.00            
ATOM    679  N   GLU    46     120.607  76.011  43.957  1.00  0.00            
ATOM    680  H   GLU    46     120.822  76.765  44.594  1.00  0.00            
ATOM    681  CA  GLU    46     119.151  75.768  43.883  1.00  0.00            
ATOM    682  HA  GLU    46     118.963  74.752  43.533  1.00  0.00            
ATOM    683  CB  GLU    46     118.550  75.931  45.291  1.00  0.00            
ATOM    684  HB1 GLU    46     118.217  76.953  45.473  1.00  0.00            
ATOM    685  HB2 GLU    46     119.295  75.543  45.986  1.00  0.00            
ATOM    686  CG  GLU    46     117.259  75.066  45.405  1.00  0.00            
ATOM    687  HG1 GLU    46     116.460  75.424  44.757  1.00  0.00            
ATOM    688  HG2 GLU    46     116.900  75.064  46.434  1.00  0.00            
ATOM    689  CD  GLU    46     117.511  73.602  44.959  1.00  0.00            
ATOM    690  OE1 GLU    46     116.844  73.167  44.000  1.00  0.00            
ATOM    691  OE2 GLU    46     118.453  73.009  45.578  1.00  0.00            
ATOM    692  C   GLU    46     118.454  76.714  42.904  1.00  0.00            
ATOM    693  O   GLU    46     117.261  76.524  42.631  1.00  0.00            
ATOM    694  N   GLY    47     119.040  77.870  42.452  1.00  0.00            
ATOM    695  H   GLY    47     120.044  77.955  42.528  1.00  0.00            
ATOM    696  CA  GLY    47     118.377  78.907  41.668  1.00  0.00            
ATOM    697  HA1 GLY    47     117.769  78.396  40.922  1.00  0.00            
ATOM    698  HA2 GLY    47     119.079  79.568  41.160  1.00  0.00            
ATOM    699  C   GLY    47     117.479  79.837  42.490  1.00  0.00            
ATOM    700  O   GLY    47     117.595  79.997  43.696  1.00  0.00            
ATOM    701  N   VAL    48     116.745  80.649  41.728  1.00  0.00            
ATOM    702  H   VAL    48     116.768  80.385  40.754  1.00  0.00            
ATOM    703  CA  VAL    48     115.788  81.542  42.247  1.00  0.00            
ATOM    704  HA  VAL    48     115.627  81.258  43.287  1.00  0.00            
ATOM    705  CB  VAL    48     116.245  82.977  42.477  1.00  0.00            
ATOM    706  HB  VAL    48     115.375  83.520  42.845  1.00  0.00            
ATOM    707  CG1 VAL    48     117.267  83.140  43.656  1.00  0.00            
ATOM    708 HG11 VAL    48     117.491  84.206  43.689  1.00  0.00            
ATOM    709 HG12 VAL    48     116.822  82.861  44.612  1.00  0.00            
ATOM    710 HG13 VAL    48     118.176  82.546  43.565  1.00  0.00            
ATOM    711  CG2 VAL    48     116.720  83.780  41.173  1.00  0.00            
ATOM    712 HG21 VAL    48     115.923  83.637  40.443  1.00  0.00            
ATOM    713 HG22 VAL    48     116.989  84.822  41.347  1.00  0.00            
ATOM    714 HG23 VAL    48     117.711  83.467  40.846  1.00  0.00            
ATOM    715  C   VAL    48     114.485  81.472  41.493  1.00  0.00            
ATOM    716  O   VAL    48     114.330  81.116  40.313  1.00  0.00            
ATOM    717  N   VAL    49     113.441  81.920  42.172  1.00  0.00            
ATOM    718  H   VAL    49     113.490  82.464  43.021  1.00  0.00            
ATOM    719  CA  VAL    49     112.151  81.689  41.612  1.00  0.00            
ATOM    720  HA  VAL    49     112.260  81.180  40.654  1.00  0.00            
ATOM    721  CB  VAL    49     111.165  80.739  42.425  1.00  0.00            
ATOM    722  HB  VAL    49     110.297  80.614  41.776  1.00  0.00            
ATOM    723  CG1 VAL    49     111.743  79.354  42.570  1.00  0.00            
ATOM    724 HG11 VAL    49     112.591  79.452  43.248  1.00  0.00            
ATOM    725 HG12 VAL    49     110.969  78.737  43.026  1.00  0.00            
ATOM    726 HG13 VAL    49     111.939  78.934  41.583  1.00  0.00            
ATOM    727  CG2 VAL    49     110.780  81.412  43.755  1.00  0.00            
ATOM    728 HG21 VAL    49     110.202  80.667  44.303  1.00  0.00            
ATOM    729 HG22 VAL    49     111.657  81.842  44.238  1.00  0.00            
ATOM    730 HG23 VAL    49     110.064  82.194  43.501  1.00  0.00            
ATOM    731  C   VAL    49     111.434  82.984  41.200  1.00  0.00            
ATOM    732  O   VAL    49     111.288  83.915  41.978  1.00  0.00            
ATOM    733  N   HIE    50     111.054  83.072  39.930  1.00  0.00            
ATOM    734  H   HIE    50     111.451  82.433  39.257  1.00  0.00            
ATOM    735  CA  HIE    50     110.124  83.969  39.359  1.00  0.00            
ATOM    736  HA  HIE    50     110.117  84.866  39.978  1.00  0.00            
ATOM    737  CB  HIE    50     110.701  84.529  37.966  1.00  0.00            
ATOM    738  HB1 HIE    50     111.776  84.701  38.017  1.00  0.00            
ATOM    739  HB2 HIE    50     110.245  85.501  37.779  1.00  0.00            
ATOM    740  CG  HIE    50     110.496  83.699  36.782  1.00  0.00            
ATOM    741  ND1 HIE    50     110.568  82.328  36.555  1.00  0.00            
ATOM    742  CE1 HIE    50     110.795  82.124  35.205  1.00  0.00            
ATOM    743  HE1 HIE    50     111.056  81.213  34.687  1.00  0.00            
ATOM    744  NE2 HIE    50     110.798  83.354  34.620  1.00  0.00            
ATOM    745  HE2 HIE    50     110.808  83.571  33.634  1.00  0.00            
ATOM    746  CD2 HIE    50     110.543  84.311  35.572  1.00  0.00            
ATOM    747  HD2 HIE    50     110.542  85.379  35.409  1.00  0.00            
ATOM    748  C   HIE    50     108.684  83.523  39.242  1.00  0.00            
ATOM    749  O   HIE    50     108.300  82.380  39.398  1.00  0.00            
ATOM    750  N   GLY    51     107.817  84.467  38.825  1.00  0.00            
ATOM    751  H   GLY    51     108.126  85.423  38.932  1.00  0.00            
ATOM    752  CA  GLY    51     106.347  84.144  38.630  1.00  0.00            
ATOM    753  HA1 GLY    51     105.895  83.661  39.496  1.00  0.00            
ATOM    754  HA2 GLY    51     106.349  83.416  37.818  1.00  0.00            
ATOM    755  C   GLY    51     105.697  85.478  38.338  1.00  0.00            
ATOM    756  O   GLY    51     106.264  86.469  37.927  1.00  0.00            
ATOM    757  N   VAL    52     104.381  85.457  38.497  1.00  0.00            
ATOM    758  H   VAL    52     103.883  84.579  38.540  1.00  0.00            
ATOM    759  CA  VAL    52     103.619  86.730  38.731  1.00  0.00            
ATOM    760  HA  VAL    52     103.895  87.358  37.884  1.00  0.00            
ATOM    761  CB  VAL    52     102.115  86.443  38.793  1.00  0.00            
ATOM    762  HB  VAL    52     101.573  87.258  39.272  1.00  0.00            
ATOM    763  CG1 VAL    52     101.583  86.222  37.368  1.00  0.00            
ATOM    764 HG11 VAL    52     101.821  85.176  37.171  1.00  0.00            
ATOM    765 HG12 VAL    52     100.511  86.420  37.332  1.00  0.00            
ATOM    766 HG13 VAL    52     102.000  86.891  36.616  1.00  0.00            
ATOM    767  CG2 VAL    52     101.717  85.254  39.734  1.00  0.00            
ATOM    768 HG21 VAL    52     102.191  84.339  39.379  1.00  0.00            
ATOM    769 HG22 VAL    52     102.068  85.537  40.727  1.00  0.00            
ATOM    770 HG23 VAL    52     100.657  85.040  39.873  1.00  0.00            
ATOM    771  C   VAL    52     104.113  87.487  40.002  1.00  0.00            
ATOM    772  O   VAL    52     104.545  86.836  40.969  1.00  0.00            
ATOM    773  N   ALA    53     104.033  88.839  39.953  1.00  0.00            
ATOM    774  H   ALA    53     103.586  89.268  39.156  1.00  0.00            
ATOM    775  CA  ALA    53     104.489  89.763  41.052  1.00  0.00            
ATOM    776  HA  ALA    53     105.545  89.997  40.918  1.00  0.00            
ATOM    777  CB  ALA    53     103.660  91.046  40.799  1.00  0.00            
ATOM    778  HB1 ALA    53     104.022  91.769  41.530  1.00  0.00            
ATOM    779  HB2 ALA    53     103.894  91.450  39.814  1.00  0.00            
ATOM    780  HB3 ALA    53     102.585  90.873  40.851  1.00  0.00            
ATOM    781  C   ALA    53     104.320  89.303  42.501  1.00  0.00            
ATOM    782  O   ALA    53     105.150  89.709  43.297  1.00  0.00            
ATOM    783  N   THR    54     103.286  88.553  42.954  1.00  0.00            
ATOM    784  H   THR    54     102.660  88.265  42.215  1.00  0.00            
ATOM    785  CA  THR    54     103.130  87.865  44.275  1.00  0.00            
ATOM    786  HA  THR    54     102.949  88.655  45.003  1.00  0.00            
ATOM    787  CB  THR    54     101.837  87.068  44.211  1.00  0.00            
ATOM    788  HB  THR    54     101.856  86.363  45.042  1.00  0.00            
ATOM    789  CG2 THR    54     100.525  87.848  44.381  1.00  0.00            
ATOM    790 HG21 THR    54     100.604  88.511  45.243  1.00  0.00            
ATOM    791 HG22 THR    54     100.267  88.509  43.554  1.00  0.00            
ATOM    792 HG23 THR    54      99.769  87.073  44.500  1.00  0.00            
ATOM    793  OG1 THR    54     101.696  86.406  43.006  1.00  0.00            
ATOM    794  HG1 THR    54     100.993  85.787  43.214  1.00  0.00            
ATOM    795  C   THR    54     104.317  87.100  44.696  1.00  0.00            
ATOM    796  O   THR    54     104.601  87.242  45.864  1.00  0.00            
ATOM    797  N   VAL    55     104.955  86.274  43.865  1.00  0.00            
ATOM    798  H   VAL    55     104.539  86.195  42.948  1.00  0.00            
ATOM    799  CA  VAL    55     106.203  85.576  44.165  1.00  0.00            
ATOM    800  HA  VAL    55     105.920  84.810  44.888  1.00  0.00            
ATOM    801  CB  VAL    55     106.868  84.806  43.008  1.00  0.00            
ATOM    802  HB  VAL    55     107.099  85.522  42.219  1.00  0.00            
ATOM    803  CG1 VAL    55     108.132  84.045  43.369  1.00  0.00            
ATOM    804 HG11 VAL    55     108.787  84.867  43.658  1.00  0.00            
ATOM    805 HG12 VAL    55     108.040  83.534  44.327  1.00  0.00            
ATOM    806 HG13 VAL    55     108.563  83.483  42.541  1.00  0.00            
ATOM    807  CG2 VAL    55     105.927  83.767  42.475  1.00  0.00            
ATOM    808 HG21 VAL    55     105.896  82.969  43.217  1.00  0.00            
ATOM    809 HG22 VAL    55     104.923  84.169  42.340  1.00  0.00            
ATOM    810 HG23 VAL    55     106.311  83.367  41.536  1.00  0.00            
ATOM    811  C   VAL    55     107.203  86.510  44.809  1.00  0.00            
ATOM    812  O   VAL    55     107.640  86.259  45.939  1.00  0.00            
ATOM    813  N   ALA    56     107.609  87.596  44.122  1.00  0.00            
ATOM    814  H   ALA    56     107.120  87.875  43.284  1.00  0.00            
ATOM    815  CA  ALA    56     108.569  88.628  44.541  1.00  0.00            
ATOM    816  HA  ALA    56     109.428  88.057  44.893  1.00  0.00            
ATOM    817  CB  ALA    56     109.239  89.313  43.347  1.00  0.00            
ATOM    818  HB1 ALA    56     110.232  89.724  43.531  1.00  0.00            
ATOM    819  HB2 ALA    56     109.537  88.521  42.660  1.00  0.00            
ATOM    820  HB3 ALA    56     108.480  89.904  42.835  1.00  0.00            
ATOM    821  C   ALA    56     108.178  89.526  45.669  1.00  0.00            
ATOM    822  O   ALA    56     109.004  89.623  46.585  1.00  0.00            
ATOM    823  N   GLU    57     106.909  89.909  45.764  1.00  0.00            
ATOM    824  H   GLU    57     106.357  89.839  44.922  1.00  0.00            
ATOM    825  CA  GLU    57     106.283  90.533  47.000  1.00  0.00            
ATOM    826  HA  GLU    57     106.558  91.577  47.142  1.00  0.00            
ATOM    827  CB  GLU    57     104.759  90.594  46.792  1.00  0.00            
ATOM    828  HB1 GLU    57     104.323  89.650  46.465  1.00  0.00            
ATOM    829  HB2 GLU    57     104.618  91.167  45.876  1.00  0.00            
ATOM    830  CG  GLU    57     103.928  91.313  47.908  1.00  0.00            
ATOM    831  HG1 GLU    57     104.308  92.269  48.268  1.00  0.00            
ATOM    832  HG2 GLU    57     103.899  90.648  48.771  1.00  0.00            
ATOM    833  CD  GLU    57     102.527  91.540  47.406  1.00  0.00            
ATOM    834  OE1 GLU    57     102.375  92.545  46.625  1.00  0.00            
ATOM    835  OE2 GLU    57     101.629  90.785  47.723  1.00  0.00            
ATOM    836  C   GLU    57     106.494  89.676  48.304  1.00  0.00            
ATOM    837  O   GLU    57     106.844  90.247  49.313  1.00  0.00            
ATOM    838  N   LYS    58     106.360  88.321  48.228  1.00  0.00            
ATOM    839  H   LYS    58     105.829  87.921  47.467  1.00  0.00            
ATOM    840  CA  LYS    58     106.656  87.527  49.398  1.00  0.00            
ATOM    841  HA  LYS    58     106.386  88.051  50.314  1.00  0.00            
ATOM    842  CB  LYS    58     105.859  86.255  49.310  1.00  0.00            
ATOM    843  HB1 LYS    58     106.200  85.551  48.550  1.00  0.00            
ATOM    844  HB2 LYS    58     104.838  86.518  49.034  1.00  0.00            
ATOM    845  CG  LYS    58     105.869  85.649  50.731  1.00  0.00            
ATOM    846  HG1 LYS    58     106.870  85.426  51.098  1.00  0.00            
ATOM    847  HG2 LYS    58     105.392  84.670  50.689  1.00  0.00            
ATOM    848  CD  LYS    58     105.136  86.522  51.815  1.00  0.00            
ATOM    849  HD1 LYS    58     104.195  86.942  51.461  1.00  0.00            
ATOM    850  HD2 LYS    58     105.877  87.306  51.974  1.00  0.00            
ATOM    851  CE  LYS    58     104.951  85.818  53.223  1.00  0.00            
ATOM    852  HE1 LYS    58     105.887  85.332  53.499  1.00  0.00            
ATOM    853  HE2 LYS    58     104.154  85.083  53.113  1.00  0.00            
ATOM    854  NZ  LYS    58     104.575  86.794  54.271  1.00  0.00            
ATOM    855  HZ1 LYS    58     103.846  87.401  53.925  1.00  0.00            
ATOM    856  HZ2 LYS    58     104.275  86.296  55.097  1.00  0.00            
ATOM    857  HZ3 LYS    58     105.414  87.318  54.477  1.00  0.00            
ATOM    858  C   LYS    58     108.147  87.223  49.627  1.00  0.00            
ATOM    859  O   LYS    58     108.615  87.209  50.781  1.00  0.00            
ATOM    860  N   THR    59     108.876  87.115  48.502  1.00  0.00            
ATOM    861  H   THR    59     108.299  87.098  47.673  1.00  0.00            
ATOM    862  CA  THR    59     110.379  86.941  48.377  1.00  0.00            
ATOM    863  HA  THR    59     110.681  86.008  48.853  1.00  0.00            
ATOM    864  CB  THR    59     110.773  86.911  46.870  1.00  0.00            
ATOM    865  HB  THR    59     110.315  87.707  46.283  1.00  0.00            
ATOM    866  CG2 THR    59     112.298  87.031  46.742  1.00  0.00            
ATOM    867 HG21 THR    59     112.698  87.995  47.057  1.00  0.00            
ATOM    868 HG22 THR    59     112.747  86.235  47.336  1.00  0.00            
ATOM    869 HG23 THR    59     112.521  86.811  45.698  1.00  0.00            
ATOM    870  OG1 THR    59     110.438  85.642  46.401  1.00  0.00            
ATOM    871  HG1 THR    59     109.559  85.708  46.021  1.00  0.00            
ATOM    872  C   THR    59     111.205  87.967  49.183  1.00  0.00            
ATOM    873  O   THR    59     112.125  87.614  49.883  1.00  0.00            
ATOM    874  N   LYS    60     110.859  89.240  49.254  1.00  0.00            
ATOM    875  H   LYS    60     110.126  89.509  48.613  1.00  0.00            
ATOM    876  CA  LYS    60     111.318  90.237  50.224  1.00  0.00            
ATOM    877  HA  LYS    60     112.297  90.547  49.860  1.00  0.00            
ATOM    878  CB  LYS    60     110.251  91.445  50.081  1.00  0.00            
ATOM    879  HB1 LYS    60     110.541  92.213  50.798  1.00  0.00            
ATOM    880  HB2 LYS    60     109.235  91.116  50.300  1.00  0.00            
ATOM    881  CG  LYS    60     110.332  92.143  48.688  1.00  0.00            
ATOM    882  HG1 LYS    60     110.074  91.429  47.906  1.00  0.00            
ATOM    883  HG2 LYS    60     111.396  92.361  48.587  1.00  0.00            
ATOM    884  CD  LYS    60     109.523  93.461  48.597  1.00  0.00            
ATOM    885  HD1 LYS    60     109.596  93.761  47.551  1.00  0.00            
ATOM    886  HD2 LYS    60     109.981  94.291  49.134  1.00  0.00            
ATOM    887  CE  LYS    60     108.057  93.191  48.931  1.00  0.00            
ATOM    888  HE1 LYS    60     107.994  92.712  49.908  1.00  0.00            
ATOM    889  HE2 LYS    60     107.692  92.492  48.179  1.00  0.00            
ATOM    890  NZ  LYS    60     107.398  94.533  49.075  1.00  0.00            
ATOM    891  HZ1 LYS    60     107.744  95.104  49.832  1.00  0.00            
ATOM    892  HZ2 LYS    60     107.413  95.048  48.207  1.00  0.00            
ATOM    893  HZ3 LYS    60     106.396  94.518  49.204  1.00  0.00            
ATOM    894  C   LYS    60     111.546  89.886  51.710  1.00  0.00            
ATOM    895  O   LYS    60     112.370  90.521  52.377  1.00  0.00            
ATOM    896  N   GLU    61     110.771  88.941  52.308  1.00  0.00            
ATOM    897  H   GLU    61     110.083  88.492  51.721  1.00  0.00            
ATOM    898  CA  GLU    61     110.785  88.692  53.762  1.00  0.00            
ATOM    899  HA  GLU    61     111.110  89.587  54.293  1.00  0.00            
ATOM    900  CB  GLU    61     109.291  88.518  54.221  1.00  0.00            
ATOM    901  HB1 GLU    61     109.328  88.528  55.310  1.00  0.00            
ATOM    902  HB2 GLU    61     108.986  87.490  54.025  1.00  0.00            
ATOM    903  CG  GLU    61     108.304  89.518  53.658  1.00  0.00            
ATOM    904  HG1 GLU    61     108.320  89.763  52.596  1.00  0.00            
ATOM    905  HG2 GLU    61     108.441  90.480  54.152  1.00  0.00            
ATOM    906  CD  GLU    61     106.865  89.125  54.029  1.00  0.00            
ATOM    907  OE1 GLU    61     105.923  89.910  53.714  1.00  0.00            
ATOM    908  OE2 GLU    61     106.646  88.028  54.553  1.00  0.00            
ATOM    909  C   GLU    61     111.712  87.613  54.236  1.00  0.00            
ATOM    910  O   GLU    61     111.948  87.533  55.423  1.00  0.00            
ATOM    911  N   GLN    62     112.312  86.801  53.349  1.00  0.00            
ATOM    912  H   GLN    62     112.245  86.996  52.360  1.00  0.00            
ATOM    913  CA  GLN    62     113.231  85.757  53.873  1.00  0.00            
ATOM    914  HA  GLN    62     113.768  86.022  54.784  1.00  0.00            
ATOM    915  CB  GLN    62     112.399  84.467  54.272  1.00  0.00            
ATOM    916  HB1 GLN    62     111.570  84.785  54.904  1.00  0.00            
ATOM    917  HB2 GLN    62     113.048  83.794  54.832  1.00  0.00            
ATOM    918  CG  GLN    62     111.809  83.753  53.038  1.00  0.00            
ATOM    919  HG1 GLN    62     112.662  83.520  52.401  1.00  0.00            
ATOM    920  HG2 GLN    62     111.087  84.299  52.432  1.00  0.00            
ATOM    921  CD  GLN    62     111.171  82.421  53.305  1.00  0.00            
ATOM    922  OE1 GLN    62     110.313  82.308  54.182  1.00  0.00            
ATOM    923  NE2 GLN    62     111.245  81.482  52.455  1.00  0.00            
ATOM    924 HE21 GLN    62     111.845  81.506  51.642  1.00  0.00            
ATOM    925 HE22 GLN    62     110.618  80.697  52.550  1.00  0.00            
ATOM    926  C   GLN    62     114.328  85.436  52.854  1.00  0.00            
ATOM    927  O   GLN    62     114.372  85.829  51.688  1.00  0.00            
ATOM    928  N   VAL    63     115.327  84.644  53.282  1.00  0.00            
ATOM    929  H   VAL    63     115.246  84.204  54.188  1.00  0.00            
ATOM    930  CA  VAL    63     116.425  84.285  52.361  1.00  0.00            
ATOM    931  HA  VAL    63     116.685  85.075  51.656  1.00  0.00            
ATOM    932  CB  VAL    63     117.770  84.006  53.017  1.00  0.00            
ATOM    933  HB  VAL    63     118.426  83.791  52.173  1.00  0.00            
ATOM    934  CG1 VAL    63     118.323  85.367  53.467  1.00  0.00            
ATOM    935 HG11 VAL    63     119.312  85.114  53.849  1.00  0.00            
ATOM    936 HG12 VAL    63     118.449  86.040  52.618  1.00  0.00            
ATOM    937 HG13 VAL    63     117.740  85.837  54.259  1.00  0.00            
ATOM    938  CG2 VAL    63     118.032  82.878  54.036  1.00  0.00            
ATOM    939 HG21 VAL    63     117.652  83.337  54.949  1.00  0.00            
ATOM    940 HG22 VAL    63     117.601  81.920  53.745  1.00  0.00            
ATOM    941 HG23 VAL    63     119.087  82.624  54.142  1.00  0.00            
ATOM    942  C   VAL    63     116.109  83.117  51.367  1.00  0.00            
ATOM    943  O   VAL    63     116.492  83.170  50.195  1.00  0.00            
ATOM    944  N   THR    64     115.409  82.048  51.726  1.00  0.00            
ATOM    945  H   THR    64     114.969  81.966  52.632  1.00  0.00            
ATOM    946  CA  THR    64     115.267  80.848  50.909  1.00  0.00            
ATOM    947  HA  THR    64     116.143  80.837  50.261  1.00  0.00            
ATOM    948  CB  THR    64     115.216  79.621  51.889  1.00  0.00            
ATOM    949  HB  THR    64     115.064  78.705  51.319  1.00  0.00            
ATOM    950  CG2 THR    64     116.413  79.387  52.739  1.00  0.00            
ATOM    951 HG21 THR    64     116.343  79.911  53.692  1.00  0.00            
ATOM    952 HG22 THR    64     116.282  78.338  53.004  1.00  0.00            
ATOM    953 HG23 THR    64     117.364  79.659  52.282  1.00  0.00            
ATOM    954  OG1 THR    64     114.197  79.642  52.872  1.00  0.00            
ATOM    955  HG1 THR    64     113.372  79.756  52.395  1.00  0.00            
ATOM    956  C   THR    64     114.017  81.042  49.954  1.00  0.00            
ATOM    957  O   THR    64     113.199  81.946  50.100  1.00  0.00            
ATOM    958  N   ASN    65     113.873  80.196  48.932  1.00  0.00            
ATOM    959  H   ASN    65     114.432  79.355  48.962  1.00  0.00            
ATOM    960  CA  ASN    65     112.855  80.303  47.812  1.00  0.00            
ATOM    961  HA  ASN    65     112.960  81.298  47.380  1.00  0.00            
ATOM    962  CB  ASN    65     113.272  79.426  46.620  1.00  0.00            
ATOM    963  HB1 ASN    65     112.420  79.430  45.940  1.00  0.00            
ATOM    964  HB2 ASN    65     113.382  78.414  47.010  1.00  0.00            
ATOM    965  CG  ASN    65     114.505  79.904  45.922  1.00  0.00            
ATOM    966  OD1 ASN    65     115.022  81.011  46.109  1.00  0.00            
ATOM    967  ND2 ASN    65     115.098  79.106  45.076  1.00  0.00            
ATOM    968 HD21 ASN    65     114.612  78.262  44.810  1.00  0.00            
ATOM    969 HD22 ASN    65     115.968  79.285  44.595  1.00  0.00            
ATOM    970  C   ASN    65     111.468  79.985  48.404  1.00  0.00            
ATOM    971  O   ASN    65     111.224  78.913  48.908  1.00  0.00            
ATOM    972  N   VAL    66     110.602  81.020  48.318  1.00  0.00            
ATOM    973  H   VAL    66     110.838  81.861  47.813  1.00  0.00            
ATOM    974  CA  VAL    66     109.201  80.910  48.757  1.00  0.00            
ATOM    975  HA  VAL    66     109.132  80.517  49.771  1.00  0.00            
ATOM    976  CB  VAL    66     108.556  82.358  48.776  1.00  0.00            
ATOM    977  HB  VAL    66     107.546  82.290  49.181  1.00  0.00            
ATOM    978  CG1 VAL    66     109.280  83.230  49.831  1.00  0.00            
ATOM    979 HG11 VAL    66     110.256  83.560  49.474  1.00  0.00            
ATOM    980 HG12 VAL    66     108.617  84.054  50.093  1.00  0.00            
ATOM    981 HG13 VAL    66     109.307  82.702  50.785  1.00  0.00            
ATOM    982  CG2 VAL    66     108.366  83.146  47.509  1.00  0.00            
ATOM    983 HG21 VAL    66     107.962  84.151  47.628  1.00  0.00            
ATOM    984 HG22 VAL    66     109.331  83.377  47.058  1.00  0.00            
ATOM    985 HG23 VAL    66     107.987  82.490  46.725  1.00  0.00            
ATOM    986  C   VAL    66     108.460  79.816  48.040  1.00  0.00            
ATOM    987  O   VAL    66     108.389  79.784  46.775  1.00  0.00            
ATOM    988  N   GLY    67     107.947  78.892  48.840  1.00  0.00            
ATOM    989  H   GLY    67     107.915  79.120  49.823  1.00  0.00            
ATOM    990  CA  GLY    67     107.370  77.558  48.446  1.00  0.00            
ATOM    991  HA1 GLY    67     106.612  77.676  47.672  1.00  0.00            
ATOM    992  HA2 GLY    67     106.870  77.143  49.321  1.00  0.00            
ATOM    993  C   GLY    67     108.339  76.402  47.925  1.00  0.00            
ATOM    994  O   GLY    67     107.773  75.401  47.379  1.00  0.00            
ATOM    995  N   GLY    68     109.707  76.538  47.936  1.00  0.00            
ATOM    996  H   GLY    68     110.143  77.375  48.296  1.00  0.00            
ATOM    997  CA  GLY    68     110.622  75.406  47.742  1.00  0.00            
ATOM    998  HA1 GLY    68     110.267  74.509  48.248  1.00  0.00            
ATOM    999  HA2 GLY    68     111.633  75.597  48.102  1.00  0.00            
ATOM   1000  C   GLY    68     110.741  75.029  46.250  1.00  0.00            
ATOM   1001  O   GLY    68     110.785  75.919  45.391  1.00  0.00            
ATOM   1002  N   ALA    69     110.658  73.739  45.953  1.00  0.00            
ATOM   1003  H   ALA    69     110.447  73.085  46.693  1.00  0.00            
ATOM   1004  CA  ALA    69     110.841  73.133  44.608  1.00  0.00            
ATOM   1005  HA  ALA    69     111.847  73.421  44.303  1.00  0.00            
ATOM   1006  CB  ALA    69     110.797  71.651  44.717  1.00  0.00            
ATOM   1007  HB1 ALA    69     110.941  71.192  43.739  1.00  0.00            
ATOM   1008  HB2 ALA    69     111.569  71.265  45.383  1.00  0.00            
ATOM   1009  HB3 ALA    69     109.843  71.319  45.126  1.00  0.00            
ATOM   1010  C   ALA    69     109.836  73.694  43.599  1.00  0.00            
ATOM   1011  O   ALA    69     108.777  74.241  43.869  1.00  0.00            
ATOM   1012  N   VAL    70     110.205  73.630  42.317  1.00  0.00            
ATOM   1013  H   VAL    70     111.124  73.218  42.241  1.00  0.00            
ATOM   1014  CA  VAL    70     109.629  74.285  41.144  1.00  0.00            
ATOM   1015  HA  VAL    70     108.864  74.838  41.690  1.00  0.00            
ATOM   1016  CB  VAL    70     110.560  75.320  40.486  1.00  0.00            
ATOM   1017  HB  VAL    70     111.113  74.772  39.724  1.00  0.00            
ATOM   1018  CG1 VAL    70     109.624  76.337  39.844  1.00  0.00            
ATOM   1019 HG11 VAL    70     109.162  75.854  38.983  1.00  0.00            
ATOM   1020 HG12 VAL    70     108.917  76.756  40.559  1.00  0.00            
ATOM   1021 HG13 VAL    70     110.081  77.171  39.311  1.00  0.00            
ATOM   1022  CG2 VAL    70     111.607  76.053  41.287  1.00  0.00            
ATOM   1023 HG21 VAL    70     111.153  76.544  42.147  1.00  0.00            
ATOM   1024 HG22 VAL    70     112.423  75.372  41.528  1.00  0.00            
ATOM   1025 HG23 VAL    70     112.023  76.761  40.570  1.00  0.00            
ATOM   1026  C   VAL    70     109.042  73.249  40.176  1.00  0.00            
ATOM   1027  O   VAL    70     109.657  72.298  39.754  1.00  0.00            
ATOM   1028  N   VAL    71     107.773  73.396  39.789  1.00  0.00            
ATOM   1029  H   VAL    71     107.202  74.100  40.235  1.00  0.00            
ATOM   1030  CA  VAL    71     107.093  72.667  38.715  1.00  0.00            
ATOM   1031  HA  VAL    71     107.410  71.624  38.725  1.00  0.00            
ATOM   1032  CB  VAL    71     105.589  72.560  38.901  1.00  0.00            
ATOM   1033  HB  VAL    71     105.130  73.517  39.148  1.00  0.00            
ATOM   1034  CG1 VAL    71     104.949  72.051  37.579  1.00  0.00            
ATOM   1035 HG11 VAL    71     105.103  72.757  36.763  1.00  0.00            
ATOM   1036 HG12 VAL    71     105.353  71.116  37.190  1.00  0.00            
ATOM   1037 HG13 VAL    71     103.882  71.970  37.786  1.00  0.00            
ATOM   1038  CG2 VAL    71     105.268  71.573  40.080  1.00  0.00            
ATOM   1039 HG21 VAL    71     106.022  70.788  40.125  1.00  0.00            
ATOM   1040 HG22 VAL    71     105.470  72.020  41.053  1.00  0.00            
ATOM   1041 HG23 VAL    71     104.355  70.978  40.101  1.00  0.00            
ATOM   1042  C   VAL    71     107.557  73.346  37.426  1.00  0.00            
ATOM   1043  O   VAL    71     107.125  74.479  37.178  1.00  0.00            
ATOM   1044  N   THR    72     108.258  72.566  36.566  1.00  0.00            
ATOM   1045  H   THR    72     108.510  71.622  36.820  1.00  0.00            
ATOM   1046  CA  THR    72     108.848  73.064  35.362  1.00  0.00            
ATOM   1047  HA  THR    72     108.451  74.055  35.142  1.00  0.00            
ATOM   1048  CB  THR    72     110.373  73.208  35.394  1.00  0.00            
ATOM   1049  HB  THR    72     110.627  73.783  34.504  1.00  0.00            
ATOM   1050  CG2 THR    72     110.797  73.895  36.697  1.00  0.00            
ATOM   1051 HG21 THR    72     110.297  74.859  36.783  1.00  0.00            
ATOM   1052 HG22 THR    72     110.522  73.237  37.522  1.00  0.00            
ATOM   1053 HG23 THR    72     111.881  74.006  36.659  1.00  0.00            
ATOM   1054  OG1 THR    72     110.915  71.865  35.437  1.00  0.00            
ATOM   1055  HG1 THR    72     110.937  71.444  36.299  1.00  0.00            
ATOM   1056  C   THR    72     108.478  72.243  34.166  1.00  0.00            
ATOM   1057  O   THR    72     108.231  71.018  34.240  1.00  0.00            
ATOM   1058  N   GLY    73     108.420  72.988  33.019  1.00  0.00            
ATOM   1059  H   GLY    73     108.608  73.981  33.007  1.00  0.00            
ATOM   1060  CA  GLY    73     108.105  72.329  31.755  1.00  0.00            
ATOM   1061  HA1 GLY    73     107.023  72.307  31.632  1.00  0.00            
ATOM   1062  HA2 GLY    73     108.571  71.344  31.720  1.00  0.00            
ATOM   1063  C   GLY    73     108.663  73.113  30.442  1.00  0.00            
ATOM   1064  O   GLY    73     109.553  73.978  30.548  1.00  0.00            
ATOM   1065  N   VAL    74     107.953  72.813  29.356  1.00  0.00            
ATOM   1066  H   VAL    74     107.142  72.220  29.462  1.00  0.00            
ATOM   1067  CA  VAL    74     108.171  73.375  28.029  1.00  0.00            
ATOM   1068  HA  VAL    74     108.817  74.250  27.952  1.00  0.00            
ATOM   1069  CB  VAL    74     108.908  72.328  27.091  1.00  0.00            
ATOM   1070  HB  VAL    74     108.907  72.724  26.075  1.00  0.00            
ATOM   1071  CG1 VAL    74     110.355  72.271  27.512  1.00  0.00            
ATOM   1072 HG11 VAL    74     110.956  71.832  26.716  1.00  0.00            
ATOM   1073 HG12 VAL    74     110.754  73.249  27.781  1.00  0.00            
ATOM   1074 HG13 VAL    74     110.550  71.610  28.357  1.00  0.00            
ATOM   1075  CG2 VAL    74     108.267  70.935  27.099  1.00  0.00            
ATOM   1076 HG21 VAL    74     107.183  71.043  27.128  1.00  0.00            
ATOM   1077 HG22 VAL    74     108.673  70.366  26.262  1.00  0.00            
ATOM   1078 HG23 VAL    74     108.516  70.449  28.042  1.00  0.00            
ATOM   1079  C   VAL    74     106.912  73.858  27.283  1.00  0.00            
ATOM   1080  O   VAL    74     106.484  73.455  26.247  1.00  0.00            
ATOM   1081  N   THR    75     106.222  74.730  28.048  1.00  0.00            
ATOM   1082  H   THR    75     106.591  74.861  28.979  1.00  0.00            
ATOM   1083  CA  THR    75     105.067  75.468  27.487  1.00  0.00            
ATOM   1084  HA  THR    75     105.040  75.385  26.400  1.00  0.00            
ATOM   1085  CB  THR    75     103.701  74.975  28.028  1.00  0.00            
ATOM   1086  HB  THR    75     102.869  75.677  27.967  1.00  0.00            
ATOM   1087  CG2 THR    75     103.248  73.678  27.455  1.00  0.00            
ATOM   1088 HG21 THR    75     102.938  73.765  26.414  1.00  0.00            
ATOM   1089 HG22 THR    75     103.994  72.905  27.640  1.00  0.00            
ATOM   1090 HG23 THR    75     102.280  73.432  27.892  1.00  0.00            
ATOM   1091  OG1 THR    75     103.961  74.650  29.438  1.00  0.00            
ATOM   1092  HG1 THR    75     103.110  74.340  29.756  1.00  0.00            
ATOM   1093  C   THR    75     105.083  77.005  27.806  1.00  0.00            
ATOM   1094  O   THR    75     105.839  77.387  28.695  1.00  0.00            
ATOM   1095  N   ALA    76     104.183  77.819  27.238  1.00  0.00            
ATOM   1096  H   ALA    76     103.418  77.452  26.690  1.00  0.00            
ATOM   1097  CA  ALA    76     104.181  79.264  27.465  1.00  0.00            
ATOM   1098  HA  ALA    76     105.240  79.508  27.547  1.00  0.00            
ATOM   1099  CB  ALA    76     103.638  79.964  26.214  1.00  0.00            
ATOM   1100  HB1 ALA    76     104.049  80.969  26.308  1.00  0.00            
ATOM   1101  HB2 ALA    76     104.094  79.539  25.319  1.00  0.00            
ATOM   1102  HB3 ALA    76     102.560  79.948  26.058  1.00  0.00            
ATOM   1103  C   ALA    76     103.462  79.696  28.707  1.00  0.00            
ATOM   1104  O   ALA    76     102.583  80.602  28.725  1.00  0.00            
ATOM   1105  N   VAL    77     103.742  79.078  29.837  1.00  0.00            
ATOM   1106  H   VAL    77     104.446  78.356  29.887  1.00  0.00            
ATOM   1107  CA  VAL    77     103.154  79.445  31.107  1.00  0.00            
ATOM   1108  HA  VAL    77     102.646  80.378  30.863  1.00  0.00            
ATOM   1109  CB  VAL    77     102.074  78.454  31.597  1.00  0.00            
ATOM   1110  HB  VAL    77     101.725  78.694  32.601  1.00  0.00            
ATOM   1111  CG1 VAL    77     100.783  78.679  30.848  1.00  0.00            
ATOM   1112 HG11 VAL    77     100.789  78.065  29.948  1.00  0.00            
ATOM   1113 HG12 VAL    77      99.898  78.417  31.427  1.00  0.00            
ATOM   1114 HG13 VAL    77     100.648  79.720  30.556  1.00  0.00            
ATOM   1115  CG2 VAL    77     102.569  76.994  31.592  1.00  0.00            
ATOM   1116 HG21 VAL    77     103.620  76.906  31.868  1.00  0.00            
ATOM   1117 HG22 VAL    77     102.054  76.403  32.349  1.00  0.00            
ATOM   1118 HG23 VAL    77     102.407  76.547  30.611  1.00  0.00            
ATOM   1119  C   VAL    77     104.178  79.789  32.227  1.00  0.00            
ATOM   1120  O   VAL    77     105.416  79.479  32.082  1.00  0.00            
ATOM   1121  N   ALA    78     103.775  80.413  33.327  1.00  0.00            
ATOM   1122  H   ALA    78     102.788  80.591  33.444  1.00  0.00            
ATOM   1123  CA  ALA    78     104.645  80.773  34.452  1.00  0.00            
ATOM   1124  HA  ALA    78     105.637  80.852  34.007  1.00  0.00            
ATOM   1125  CB  ALA    78     104.207  82.065  35.016  1.00  0.00            
ATOM   1126  HB1 ALA    78     104.073  82.838  34.259  1.00  0.00            
ATOM   1127  HB2 ALA    78     103.338  81.951  35.664  1.00  0.00            
ATOM   1128  HB3 ALA    78     104.948  82.540  35.660  1.00  0.00            
ATOM   1129  C   ALA    78     104.761  79.684  35.471  1.00  0.00            
ATOM   1130  O   ALA    78     103.920  78.752  35.617  1.00  0.00            
ATOM   1131  N   GLN    79     105.881  79.700  36.253  1.00  0.00            
ATOM   1132  H   GLN    79     106.519  80.457  36.052  1.00  0.00            
ATOM   1133  CA  GLN    79     106.286  78.731  37.224  1.00  0.00            
ATOM   1134  HA  GLN    79     105.869  77.787  36.873  1.00  0.00            
ATOM   1135  CB  GLN    79     107.792  78.607  37.227  1.00  0.00            
ATOM   1136  HB1 GLN    79     108.056  78.169  38.189  1.00  0.00            
ATOM   1137  HB2 GLN    79     108.301  79.565  37.334  1.00  0.00            
ATOM   1138  CG  GLN    79     108.440  77.731  36.143  1.00  0.00            
ATOM   1139  HG1 GLN    79     108.162  78.151  35.177  1.00  0.00            
ATOM   1140  HG2 GLN    79     108.017  76.727  36.134  1.00  0.00            
ATOM   1141  CD  GLN    79     109.949  77.700  36.339  1.00  0.00            
ATOM   1142  OE1 GLN    79     110.566  78.306  37.231  1.00  0.00            
ATOM   1143  NE2 GLN    79     110.603  77.093  35.346  1.00  0.00            
ATOM   1144 HE21 GLN    79     109.998  76.853  34.574  1.00  0.00            
ATOM   1145 HE22 GLN    79     111.602  77.208  35.251  1.00  0.00            
ATOM   1146  C   GLN    79     105.781  78.963  38.654  1.00  0.00            
ATOM   1147  O   GLN    79     105.761  80.076  39.210  1.00  0.00            
ATOM   1148  N   LYS    80     105.435  77.810  39.232  1.00  0.00            
ATOM   1149  H   LYS    80     105.269  77.011  38.636  1.00  0.00            
ATOM   1150  CA  LYS    80     104.740  77.627  40.483  1.00  0.00            
ATOM   1151  HA  LYS    80     104.631  78.573  41.013  1.00  0.00            
ATOM   1152  CB  LYS    80     103.386  77.022  40.323  1.00  0.00            
ATOM   1153  HB1 LYS    80     102.877  76.959  41.285  1.00  0.00            
ATOM   1154  HB2 LYS    80     103.392  76.003  39.936  1.00  0.00            
ATOM   1155  CG  LYS    80     102.594  77.866  39.339  1.00  0.00            
ATOM   1156  HG1 LYS    80     101.642  77.336  39.363  1.00  0.00            
ATOM   1157  HG2 LYS    80     103.012  77.811  38.333  1.00  0.00            
ATOM   1158  CD  LYS    80     102.404  79.265  39.908  1.00  0.00            
ATOM   1159  HD1 LYS    80     101.775  79.847  39.234  1.00  0.00            
ATOM   1160  HD2 LYS    80     103.362  79.783  39.950  1.00  0.00            
ATOM   1161  CE  LYS    80     101.767  79.291  41.358  1.00  0.00            
ATOM   1162  HE1 LYS    80     102.532  79.055  42.097  1.00  0.00            
ATOM   1163  HE2 LYS    80     101.005  78.513  41.304  1.00  0.00            
ATOM   1164  NZ  LYS    80     101.223  80.640  41.629  1.00  0.00            
ATOM   1165  HZ1 LYS    80     101.966  81.315  41.735  1.00  0.00            
ATOM   1166  HZ2 LYS    80     100.652  80.906  40.839  1.00  0.00            
ATOM   1167  HZ3 LYS    80     100.623  80.656  42.441  1.00  0.00            
ATOM   1168  C   LYS    80     105.602  76.723  41.386  1.00  0.00            
ATOM   1169  O   LYS    80     106.151  75.729  40.849  1.00  0.00            
ATOM   1170  N   THR    81     105.704  77.032  42.650  1.00  0.00            
ATOM   1171  H   THR    81     105.285  77.920  42.886  1.00  0.00            
ATOM   1172  CA  THR    81     106.421  76.272  43.583  1.00  0.00            
ATOM   1173  HA  THR    81     107.185  75.747  43.009  1.00  0.00            
ATOM   1174  CB  THR    81     107.362  77.118  44.448  1.00  0.00            
ATOM   1175  HB  THR    81     107.807  76.501  45.229  1.00  0.00            
ATOM   1176  CG2 THR    81     108.482  77.899  43.686  1.00  0.00            
ATOM   1177 HG21 THR    81     109.089  78.409  44.434  1.00  0.00            
ATOM   1178 HG22 THR    81     109.079  77.212  43.085  1.00  0.00            
ATOM   1179 HG23 THR    81     107.842  78.513  43.053  1.00  0.00            
ATOM   1180  OG1 THR    81     106.733  78.166  45.089  1.00  0.00            
ATOM   1181  HG1 THR    81     107.366  78.526  45.715  1.00  0.00            
ATOM   1182  C   THR    81     105.629  75.283  44.461  1.00  0.00            
ATOM   1183  O   THR    81     104.438  75.508  44.614  1.00  0.00            
ATOM   1184  N   VAL    82     106.240  74.220  44.938  1.00  0.00            
ATOM   1185  H   VAL    82     107.236  74.147  44.784  1.00  0.00            
ATOM   1186  CA  VAL    82     105.425  73.023  45.391  1.00  0.00            
ATOM   1187  HA  VAL    82     104.684  72.882  44.604  1.00  0.00            
ATOM   1188  CB  VAL    82     106.252  71.746  45.428  1.00  0.00            
ATOM   1189  HB  VAL    82     105.700  70.870  45.769  1.00  0.00            
ATOM   1190  CG1 VAL    82     106.830  71.426  44.039  1.00  0.00            
ATOM   1191 HG11 VAL    82     107.415  72.233  43.598  1.00  0.00            
ATOM   1192 HG12 VAL    82     107.353  70.479  44.173  1.00  0.00            
ATOM   1193 HG13 VAL    82     106.027  71.339  43.307  1.00  0.00            
ATOM   1194  CG2 VAL    82     107.384  71.856  46.416  1.00  0.00            
ATOM   1195 HG21 VAL    82     107.061  71.840  47.457  1.00  0.00            
ATOM   1196 HG22 VAL    82     108.087  71.032  46.296  1.00  0.00            
ATOM   1197 HG23 VAL    82     107.789  72.867  46.357  1.00  0.00            
ATOM   1198  C   VAL    82     104.562  73.123  46.647  1.00  0.00            
ATOM   1199  O   VAL    82     103.626  72.339  46.811  1.00  0.00            
ATOM   1200  N   GLU    83     104.869  74.109  47.486  1.00  0.00            
ATOM   1201  H   GLU    83     105.823  74.440  47.452  1.00  0.00            
ATOM   1202  CA  GLU    83     104.090  74.419  48.675  1.00  0.00            
ATOM   1203  HA  GLU    83     103.215  73.769  48.663  1.00  0.00            
ATOM   1204  CB  GLU    83     104.864  74.005  49.930  1.00  0.00            
ATOM   1205  HB1 GLU    83     104.358  74.495  50.763  1.00  0.00            
ATOM   1206  HB2 GLU    83     105.921  74.268  49.888  1.00  0.00            
ATOM   1207  CG  GLU    83     104.805  72.496  50.221  1.00  0.00            
ATOM   1208  HG1 GLU    83     105.370  71.986  49.441  1.00  0.00            
ATOM   1209  HG2 GLU    83     103.785  72.113  50.200  1.00  0.00            
ATOM   1210  CD  GLU    83     105.498  72.146  51.599  1.00  0.00            
ATOM   1211  OE1 GLU    83     105.240  71.118  52.254  1.00  0.00            
ATOM   1212  OE2 GLU    83     106.482  72.896  51.947  1.00  0.00            
ATOM   1213  C   GLU    83     103.529  75.862  48.754  1.00  0.00            
ATOM   1214  O   GLU    83     104.310  76.840  48.483  1.00  0.00            
ATOM   1215  N   GLY    84     102.220  75.978  49.015  1.00  0.00            
ATOM   1216  H   GLY    84     101.695  75.180  49.343  1.00  0.00            
ATOM   1217  CA  GLY    84     101.344  77.115  48.597  1.00  0.00            
ATOM   1218  HA1 GLY    84     101.805  77.651  47.767  1.00  0.00            
ATOM   1219  HA2 GLY    84     101.253  77.745  49.482  1.00  0.00            
ATOM   1220  C   GLY    84      99.902  76.806  48.194  1.00  0.00            
ATOM   1221  O   GLY    84      99.120  77.772  48.166  1.00  0.00            
ATOM   1222  N   ALA    85      99.573  75.507  47.950  1.00  0.00            
ATOM   1223  H   ALA    85     100.244  74.820  48.262  1.00  0.00            
ATOM   1224  CA  ALA    85      98.282  75.203  47.393  1.00  0.00            
ATOM   1225  HA  ALA    85      98.052  75.832  46.533  1.00  0.00            
ATOM   1226  CB  ALA    85      98.220  73.793  46.835  1.00  0.00            
ATOM   1227  HB1 ALA    85      99.099  73.713  46.195  1.00  0.00            
ATOM   1228  HB2 ALA    85      98.140  73.025  47.604  1.00  0.00            
ATOM   1229  HB3 ALA    85      97.358  73.756  46.169  1.00  0.00            
ATOM   1230  C   ALA    85      97.120  75.397  48.396  1.00  0.00            
ATOM   1231  O   ALA    85      97.215  74.948  49.616  1.00  0.00            
ATOM   1232  N   GLY    86      95.937  75.869  47.836  1.00  0.00            
ATOM   1233  H   GLY    86      95.940  76.145  46.865  1.00  0.00            
ATOM   1234  CA  GLY    86      94.708  75.982  48.601  1.00  0.00            
ATOM   1235  HA1 GLY    86      94.394  77.025  48.557  1.00  0.00            
ATOM   1236  HA2 GLY    86      95.048  75.747  49.610  1.00  0.00            
ATOM   1237  C   GLY    86      93.560  74.904  48.314  1.00  0.00            
ATOM   1238  O   GLY    86      93.466  74.295  47.221  1.00  0.00            
ATOM   1239  N   SER    87      92.829  74.712  49.359  1.00  0.00            
ATOM   1240  H   SER    87      93.069  75.274  50.163  1.00  0.00            
ATOM   1241  CA  SER    87      91.744  73.675  49.601  1.00  0.00            
ATOM   1242  HA  SER    87      91.621  73.064  48.707  1.00  0.00            
ATOM   1243  CB  SER    87      92.252  72.790  50.721  1.00  0.00            
ATOM   1244  HB1 SER    87      93.228  72.400  50.430  1.00  0.00            
ATOM   1245  HB2 SER    87      91.519  71.988  50.801  1.00  0.00            
ATOM   1246  OG  SER    87      92.348  73.437  51.975  1.00  0.00            
ATOM   1247  HG  SER    87      92.469  72.835  52.713  1.00  0.00            
ATOM   1248  C   SER    87      90.388  74.362  49.982  1.00  0.00            
ATOM   1249  O   SER    87      89.423  73.613  50.005  1.00  0.00            
ATOM   1250  N   ILE    88      90.266  75.670  50.252  1.00  0.00            
ATOM   1251  H   ILE    88      91.142  76.170  50.202  1.00  0.00            
ATOM   1252  CA  ILE    88      88.974  76.328  50.525  1.00  0.00            
ATOM   1253  HA  ILE    88      88.388  75.631  51.123  1.00  0.00            
ATOM   1254  CB  ILE    88      89.019  77.623  51.403  1.00  0.00            
ATOM   1255  HB  ILE    88      89.524  78.396  50.823  1.00  0.00            
ATOM   1256  CG2 ILE    88      87.552  78.099  51.606  1.00  0.00            
ATOM   1257 HG21 ILE    88      86.911  77.256  51.865  1.00  0.00            
ATOM   1258 HG22 ILE    88      87.488  78.895  52.348  1.00  0.00            
ATOM   1259 HG23 ILE    88      87.103  78.516  50.705  1.00  0.00            
ATOM   1260  CG1 ILE    88      89.784  77.414  52.691  1.00  0.00            
ATOM   1261 HG11 ILE    88      89.762  78.387  53.182  1.00  0.00            
ATOM   1262 HG12 ILE    88      90.799  77.249  52.330  1.00  0.00            
ATOM   1263  CD  ILE    88      89.417  76.345  53.725  1.00  0.00            
ATOM   1264  HD1 ILE    88      88.469  76.597  54.201  1.00  0.00            
ATOM   1265  HD2 ILE    88      89.515  75.387  53.215  1.00  0.00            
ATOM   1266  HD3 ILE    88      90.220  76.360  54.463  1.00  0.00            
ATOM   1267  C   ILE    88      88.333  76.660  49.178  1.00  0.00            
ATOM   1268  O   ILE    88      88.957  77.339  48.348  1.00  0.00            
ATOM   1269  N   ALA    89      87.089  76.297  48.987  1.00  0.00            
ATOM   1270  H   ALA    89      86.819  75.582  49.647  1.00  0.00            
ATOM   1271  CA  ALA    89      86.239  76.800  47.899  1.00  0.00            
ATOM   1272  HA  ALA    89      86.743  76.809  46.933  1.00  0.00            
ATOM   1273  CB  ALA    89      85.067  75.858  47.759  1.00  0.00            
ATOM   1274  HB1 ALA    89      84.289  76.401  47.222  1.00  0.00            
ATOM   1275  HB2 ALA    89      85.366  74.921  47.290  1.00  0.00            
ATOM   1276  HB3 ALA    89      84.623  75.800  48.753  1.00  0.00            
ATOM   1277  C   ALA    89      85.751  78.264  48.117  1.00  0.00            
ATOM   1278  O   ALA    89      85.103  78.599  49.159  1.00  0.00            
ATOM   1279  N   ALA    90      86.159  79.061  47.161  1.00  0.00            
ATOM   1280  H   ALA    90      86.808  78.609  46.532  1.00  0.00            
ATOM   1281  CA  ALA    90      85.672  80.450  47.198  1.00  0.00            
ATOM   1282  HA  ALA    90      85.817  80.884  48.188  1.00  0.00            
ATOM   1283  CB  ALA    90      86.545  81.296  46.208  1.00  0.00            
ATOM   1284  HB1 ALA    90      86.421  82.363  46.397  1.00  0.00            
ATOM   1285  HB2 ALA    90      87.601  81.032  46.279  1.00  0.00            
ATOM   1286  HB3 ALA    90      86.313  81.118  45.159  1.00  0.00            
ATOM   1287  C   ALA    90      84.151  80.503  46.926  1.00  0.00            
ATOM   1288  O   ALA    90      83.609  79.686  46.122  1.00  0.00            
ATOM   1289  N   ALA    91      83.408  81.530  47.346  1.00  0.00            
ATOM   1290  H   ALA    91      83.836  82.106  48.057  1.00  0.00            
ATOM   1291  CA  ALA    91      82.193  81.941  46.595  1.00  0.00            
ATOM   1292  HA  ALA    91      81.629  81.008  46.584  1.00  0.00            
ATOM   1293  CB  ALA    91      81.569  83.121  47.313  1.00  0.00            
ATOM   1294  HB1 ALA    91      81.454  82.977  48.387  1.00  0.00            
ATOM   1295  HB2 ALA    91      82.170  84.013  47.138  1.00  0.00            
ATOM   1296  HB3 ALA    91      80.593  83.281  46.853  1.00  0.00            
ATOM   1297  C   ALA    91      82.460  82.175  45.136  1.00  0.00            
ATOM   1298  O   ALA    91      83.106  83.161  44.793  1.00  0.00            
ATOM   1299  N   THR    92      81.995  81.377  44.204  1.00  0.00            
ATOM   1300  H   THR    92      81.594  80.500  44.505  1.00  0.00            
ATOM   1301  CA  THR    92      82.207  81.508  42.774  1.00  0.00            
ATOM   1302  HA  THR    92      82.690  82.459  42.548  1.00  0.00            
ATOM   1303  CB  THR    92      83.159  80.480  42.113  1.00  0.00            
ATOM   1304  HB  THR    92      83.285  80.660  41.045  1.00  0.00            
ATOM   1305  CG2 THR    92      84.542  80.644  42.640  1.00  0.00            
ATOM   1306 HG21 THR    92      85.204  79.964  42.104  1.00  0.00            
ATOM   1307 HG22 THR    92      84.874  81.672  42.496  1.00  0.00            
ATOM   1308 HG23 THR    92      84.644  80.436  43.705  1.00  0.00            
ATOM   1309  OG1 THR    92      82.849  79.063  42.294  1.00  0.00            
ATOM   1310  HG1 THR    92      82.444  78.685  41.510  1.00  0.00            
ATOM   1311  C   THR    92      80.836  81.471  42.069  1.00  0.00            
ATOM   1312  O   THR    92      79.964  80.649  42.430  1.00  0.00            
ATOM   1313  N   GLY    93      80.838  82.259  41.004  1.00  0.00            
ATOM   1314  H   GLY    93      81.571  82.911  40.761  1.00  0.00            
ATOM   1315  CA  GLY    93      79.864  82.136  39.890  1.00  0.00            
ATOM   1316  HA1 GLY    93      79.185  82.957  39.661  1.00  0.00            
ATOM   1317  HA2 GLY    93      79.157  81.336  40.110  1.00  0.00            
ATOM   1318  C   GLY    93      80.561  81.691  38.527  1.00  0.00            
ATOM   1319  O   GLY    93      81.557  80.989  38.570  1.00  0.00            
ATOM   1320  N   PHE    94      79.906  82.083  37.428  1.00  0.00            
ATOM   1321  H   PHE    94      79.067  82.614  37.611  1.00  0.00            
ATOM   1322  CA  PHE    94      80.421  81.901  36.087  1.00  0.00            
ATOM   1323  HA  PHE    94      81.352  81.333  36.102  1.00  0.00            
ATOM   1324  CB  PHE    94      79.455  81.084  35.248  1.00  0.00            
ATOM   1325  HB1 PHE    94      79.813  81.043  34.219  1.00  0.00            
ATOM   1326  HB2 PHE    94      78.517  81.618  35.397  1.00  0.00            
ATOM   1327  CG  PHE    94      79.281  79.598  35.664  1.00  0.00            
ATOM   1328  CD1 PHE    94      80.448  78.846  36.005  1.00  0.00            
ATOM   1329  HD1 PHE    94      81.403  79.155  35.607  1.00  0.00            
ATOM   1330  CE1 PHE    94      80.308  77.612  36.620  1.00  0.00            
ATOM   1331  HE1 PHE    94      81.224  77.093  36.863  1.00  0.00            
ATOM   1332  CZ  PHE    94      79.030  77.122  36.907  1.00  0.00            
ATOM   1333  HZ  PHE    94      78.975  76.152  37.378  1.00  0.00            
ATOM   1334  CE2 PHE    94      77.887  77.843  36.570  1.00  0.00            
ATOM   1335  HE2 PHE    94      76.863  77.555  36.761  1.00  0.00            
ATOM   1336  CD2 PHE    94      78.041  79.137  36.049  1.00  0.00            
ATOM   1337  HD2 PHE    94      77.143  79.728  35.946  1.00  0.00            
ATOM   1338  C   PHE    94      80.697  83.317  35.463  1.00  0.00            
ATOM   1339  O   PHE    94      79.949  84.267  35.695  1.00  0.00            
ATOM   1340  N   VAL    95      81.718  83.407  34.569  1.00  0.00            
ATOM   1341  H   VAL    95      82.276  82.567  34.611  1.00  0.00            
ATOM   1342  CA  VAL    95      81.968  84.683  33.799  1.00  0.00            
ATOM   1343  HA  VAL    95      82.033  85.477  34.543  1.00  0.00            
ATOM   1344  CB  VAL    95      83.434  84.818  33.240  1.00  0.00            
ATOM   1345  HB  VAL    95      83.615  85.878  33.064  1.00  0.00            
ATOM   1346  CG1 VAL    95      84.401  84.345  34.280  1.00  0.00            
ATOM   1347 HG11 VAL    95      84.119  84.882  35.186  1.00  0.00            
ATOM   1348 HG12 VAL    95      84.390  83.270  34.457  1.00  0.00            
ATOM   1349 HG13 VAL    95      85.405  84.708  34.062  1.00  0.00            
ATOM   1350  CG2 VAL    95      83.581  84.067  31.911  1.00  0.00            
ATOM   1351 HG21 VAL    95      83.090  83.094  31.929  1.00  0.00            
ATOM   1352 HG22 VAL    95      83.104  84.616  31.099  1.00  0.00            
ATOM   1353 HG23 VAL    95      84.665  84.051  31.798  1.00  0.00            
ATOM   1354  C   VAL    95      80.937  85.038  32.693  1.00  0.00            
ATOM   1355  O   VAL    95      80.203  84.226  32.244  1.00  0.00            
ATOM   1356  N   LYS    96      81.041  86.311  32.190  1.00  0.00            
ATOM   1357  H   LYS    96      81.669  86.971  32.627  1.00  0.00            
ATOM   1358  CA  LYS    96      79.954  86.889  31.303  1.00  0.00            
ATOM   1359  HA  LYS    96      79.076  86.317  31.604  1.00  0.00            
ATOM   1360  CB  LYS    96      79.535  88.280  31.693  1.00  0.00            
ATOM   1361  HB1 LYS    96      78.722  88.598  31.040  1.00  0.00            
ATOM   1362  HB2 LYS    96      80.370  88.974  31.596  1.00  0.00            
ATOM   1363  CG  LYS    96      78.864  88.351  33.086  1.00  0.00            
ATOM   1364  HG1 LYS    96      79.481  87.880  33.850  1.00  0.00            
ATOM   1365  HG2 LYS    96      77.860  87.928  33.133  1.00  0.00            
ATOM   1366  CD  LYS    96      78.783  89.855  33.401  1.00  0.00            
ATOM   1367  HD1 LYS    96      78.063  90.296  32.712  1.00  0.00            
ATOM   1368  HD2 LYS    96      79.701  90.442  33.361  1.00  0.00            
ATOM   1369  CE  LYS    96      78.194  90.010  34.811  1.00  0.00            
ATOM   1370  HE1 LYS    96      77.509  89.240  35.165  1.00  0.00            
ATOM   1371  HE2 LYS    96      77.590  90.917  34.821  1.00  0.00            
ATOM   1372  NZ  LYS    96      79.198  90.115  35.903  1.00  0.00            
ATOM   1373  HZ1 LYS    96      78.747  90.510  36.716  1.00  0.00            
ATOM   1374  HZ2 LYS    96      79.656  89.233  36.081  1.00  0.00            
ATOM   1375  HZ3 LYS    96      79.955  90.757  35.718  1.00  0.00            
ATOM   1376  C   LYS    96      80.195  86.563  29.782  1.00  0.00            
ATOM   1377  O   LYS    96      81.314  86.746  29.292  1.00  0.00            
ATOM   1378  N   LYS    97      79.192  86.057  29.088  1.00  0.00            
ATOM   1379  H   LYS    97      78.280  85.871  29.482  1.00  0.00            
ATOM   1380  CA  LYS    97      79.313  86.013  27.585  1.00  0.00            
ATOM   1381  HA  LYS    97      80.260  86.495  27.343  1.00  0.00            
ATOM   1382  CB  LYS    97      79.421  84.532  27.182  1.00  0.00            
ATOM   1383  HB1 LYS    97      80.483  84.287  27.197  1.00  0.00            
ATOM   1384  HB2 LYS    97      79.122  84.350  26.150  1.00  0.00            
ATOM   1385  CG  LYS    97      78.730  83.481  28.072  1.00  0.00            
ATOM   1386  HG1 LYS    97      77.671  83.581  28.308  1.00  0.00            
ATOM   1387  HG2 LYS    97      79.212  83.278  29.028  1.00  0.00            
ATOM   1388  CD  LYS    97      78.846  82.102  27.304  1.00  0.00            
ATOM   1389  HD1 LYS    97      79.879  81.838  27.078  1.00  0.00            
ATOM   1390  HD2 LYS    97      78.377  82.235  26.330  1.00  0.00            
ATOM   1391  CE  LYS    97      78.164  80.921  28.046  1.00  0.00            
ATOM   1392  HE1 LYS    97      77.156  81.155  28.387  1.00  0.00            
ATOM   1393  HE2 LYS    97      78.695  80.640  28.955  1.00  0.00            
ATOM   1394  NZ  LYS    97      78.170  79.817  27.112  1.00  0.00            
ATOM   1395  HZ1 LYS    97      77.512  79.988  26.365  1.00  0.00            
ATOM   1396  HZ2 LYS    97      79.105  79.891  26.735  1.00  0.00            
ATOM   1397  HZ3 LYS    97      77.979  78.910  27.513  1.00  0.00            
ATOM   1398  C   LYS    97      78.049  86.629  26.955  1.00  0.00            
ATOM   1399  O   LYS    97      76.992  86.709  27.577  1.00  0.00            
ATOM   1400  N   ASP    98      78.179  87.137  25.716  1.00  0.00            
ATOM   1401  H   ASP    98      79.027  86.869  25.237  1.00  0.00            
ATOM   1402  CA  ASP    98      77.186  87.881  24.943  1.00  0.00            
ATOM   1403  HA  ASP    98      76.607  88.408  25.702  1.00  0.00            
ATOM   1404  CB  ASP    98      77.962  88.878  24.053  1.00  0.00            
ATOM   1405  HB1 ASP    98      77.266  89.628  23.677  1.00  0.00            
ATOM   1406  HB2 ASP    98      78.387  88.336  23.209  1.00  0.00            
ATOM   1407  CG  ASP    98      78.986  89.781  24.677  1.00  0.00            
ATOM   1408  OD1 ASP    98      79.858  90.360  23.904  1.00  0.00            
ATOM   1409  OD2 ASP    98      79.109  89.844  25.914  1.00  0.00            
ATOM   1410  C   ASP    98      76.222  86.959  24.226  1.00  0.00            
ATOM   1411  O   ASP    98      76.285  85.743  24.121  1.00  0.00            
ATOM   1412  N   GLN    99      75.232  87.629  23.603  1.00  0.00            
ATOM   1413  H   GLN    99      75.273  88.637  23.651  1.00  0.00            
ATOM   1414  CA  GLN    99      74.056  87.001  23.046  1.00  0.00            
ATOM   1415  HA  GLN    99      74.275  85.962  22.802  1.00  0.00            
ATOM   1416  CB  GLN    99      72.819  86.946  23.977  1.00  0.00            
ATOM   1417  HB1 GLN    99      72.032  86.398  23.460  1.00  0.00            
ATOM   1418  HB2 GLN    99      72.461  87.963  24.138  1.00  0.00            
ATOM   1419  CG  GLN    99      73.104  86.276  25.347  1.00  0.00            
ATOM   1420  HG1 GLN    99      73.941  86.734  25.873  1.00  0.00            
ATOM   1421  HG2 GLN    99      73.322  85.215  25.223  1.00  0.00            
ATOM   1422  CD  GLN    99      71.973  86.381  26.316  1.00  0.00            
ATOM   1423  OE1 GLN    99      70.856  86.589  25.938  1.00  0.00            
ATOM   1424  NE2 GLN    99      72.278  86.141  27.536  1.00  0.00            
ATOM   1425 HE21 GLN    99      73.236  85.908  27.756  1.00  0.00            
ATOM   1426 HE22 GLN    99      71.561  86.273  28.235  1.00  0.00            
ATOM   1427  C   GLN    99      73.710  87.627  21.652  1.00  0.00            
ATOM   1428  O   GLN    99      73.949  88.855  21.435  1.00  0.00            
ATOM   1429  N   LEU   100      73.108  86.804  20.801  1.00  0.00            
ATOM   1430  H   LEU   100      72.836  85.881  21.107  1.00  0.00            
ATOM   1431  CA  LEU   100      72.739  87.259  19.436  1.00  0.00            
ATOM   1432  HA  LEU   100      73.299  88.162  19.193  1.00  0.00            
ATOM   1433  CB  LEU   100      73.235  86.208  18.418  1.00  0.00            
ATOM   1434  HB1 LEU   100      72.833  86.542  17.462  1.00  0.00            
ATOM   1435  HB2 LEU   100      72.830  85.220  18.637  1.00  0.00            
ATOM   1436  CG  LEU   100      74.824  86.112  18.291  1.00  0.00            
ATOM   1437  HG  LEU   100      75.244  85.836  19.258  1.00  0.00            
ATOM   1438  CD1 LEU   100      75.215  84.959  17.409  1.00  0.00            
ATOM   1439 HD11 LEU   100      74.628  84.973  16.491  1.00  0.00            
ATOM   1440 HD12 LEU   100      76.238  85.115  17.067  1.00  0.00            
ATOM   1441 HD13 LEU   100      75.233  84.077  18.050  1.00  0.00            
ATOM   1442  CD2 LEU   100      75.477  87.398  17.920  1.00  0.00            
ATOM   1443 HD21 LEU   100      75.230  87.688  16.899  1.00  0.00            
ATOM   1444 HD22 LEU   100      75.236  88.226  18.586  1.00  0.00            
ATOM   1445 HD23 LEU   100      76.548  87.203  17.869  1.00  0.00            
ATOM   1446  C   LEU   100      71.275  87.623  19.307  1.00  0.00            
ATOM   1447  O   LEU   100      70.358  86.986  19.803  1.00  0.00            
ATOM   1448  N   GLY   101      71.095  88.679  18.528  1.00  0.00            
ATOM   1449  H   GLY   101      71.892  89.140  18.113  1.00  0.00            
ATOM   1450  CA  GLY   101      69.762  89.262  18.208  1.00  0.00            
ATOM   1451  HA1 GLY   101      69.015  88.468  18.215  1.00  0.00            
ATOM   1452  HA2 GLY   101      69.886  89.655  17.199  1.00  0.00            
ATOM   1453  C   GLY   101      69.294  90.442  19.150  1.00  0.00            
ATOM   1454  O   GLY   101      70.083  90.837  20.027  1.00  0.00            
ATOM   1455  N   LYS   102      68.003  90.618  19.222  1.00  0.00            
ATOM   1456  H   LYS   102      67.512  90.346  18.383  1.00  0.00            
ATOM   1457  CA  LYS   102      67.259  91.535  20.086  1.00  0.00            
ATOM   1458  HA  LYS   102      67.922  92.373  20.299  1.00  0.00            
ATOM   1459  CB  LYS   102      66.142  92.153  19.297  1.00  0.00            
ATOM   1460  HB1 LYS   102      65.423  92.453  20.060  1.00  0.00            
ATOM   1461  HB2 LYS   102      65.531  91.429  18.757  1.00  0.00            
ATOM   1462  CG  LYS   102      66.613  93.318  18.382  1.00  0.00            
ATOM   1463  HG1 LYS   102      67.308  92.979  17.614  1.00  0.00            
ATOM   1464  HG2 LYS   102      67.266  94.035  18.880  1.00  0.00            
ATOM   1465  CD  LYS   102      65.438  94.128  17.800  1.00  0.00            
ATOM   1466  HD1 LYS   102      65.844  94.890  17.135  1.00  0.00            
ATOM   1467  HD2 LYS   102      64.831  94.644  18.543  1.00  0.00            
ATOM   1468  CE  LYS   102      64.581  93.250  16.887  1.00  0.00            
ATOM   1469  HE1 LYS   102      64.017  92.524  17.473  1.00  0.00            
ATOM   1470  HE2 LYS   102      65.166  92.798  16.086  1.00  0.00            
ATOM   1471  NZ  LYS   102      63.616  94.163  16.164  1.00  0.00            
ATOM   1472  HZ1 LYS   102      62.975  93.608  15.616  1.00  0.00            
ATOM   1473  HZ2 LYS   102      63.064  94.737  16.785  1.00  0.00            
ATOM   1474  HZ3 LYS   102      64.137  94.814  15.595  1.00  0.00            
ATOM   1475  C   LYS   102      66.753  90.870  21.340  1.00  0.00            
ATOM   1476  O   LYS   102      66.761  91.501  22.473  1.00  0.00            
ATOM   1477  N   ASN   103      66.260  89.654  21.322  1.00  0.00            
ATOM   1478  H   ASN   103      66.258  89.222  20.409  1.00  0.00            
ATOM   1479  CA  ASN   103      65.818  88.884  22.493  1.00  0.00            
ATOM   1480  HA  ASN   103      65.393  89.523  23.268  1.00  0.00            
ATOM   1481  CB  ASN   103      64.687  87.894  22.151  1.00  0.00            
ATOM   1482  HB1 ASN   103      64.544  87.190  22.971  1.00  0.00            
ATOM   1483  HB2 ASN   103      65.022  87.230  21.354  1.00  0.00            
ATOM   1484  CG  ASN   103      63.350  88.586  21.902  1.00  0.00            
ATOM   1485  OD1 ASN   103      63.314  89.553  21.175  1.00  0.00            
ATOM   1486  ND2 ASN   103      62.257  88.012  22.396  1.00  0.00            
ATOM   1487 HD21 ASN   103      62.324  87.120  22.864  1.00  0.00            
ATOM   1488 HD22 ASN   103      61.431  88.555  22.188  1.00  0.00            
ATOM   1489  C   ASN   103      67.023  88.183  23.242  1.00  0.00            
ATOM   1490  O   ASN   103      68.104  87.871  22.691  1.00  0.00            
ATOM   1491  N   GLU   104      66.886  88.033  24.595  1.00  0.00            
ATOM   1492  H   GLU   104      65.995  88.307  24.982  1.00  0.00            
ATOM   1493  CA  GLU   104      67.806  87.288  25.352  1.00  0.00            
ATOM   1494  HA  GLU   104      68.823  87.476  25.006  1.00  0.00            
ATOM   1495  CB  GLU   104      67.675  87.659  26.815  1.00  0.00            
ATOM   1496  HB1 GLU   104      67.823  88.739  26.833  1.00  0.00            
ATOM   1497  HB2 GLU   104      68.614  87.359  27.279  1.00  0.00            
ATOM   1498  CG  GLU   104      66.484  87.259  27.641  1.00  0.00            
ATOM   1499  HG1 GLU   104      66.268  86.206  27.463  1.00  0.00            
ATOM   1500  HG2 GLU   104      65.670  87.889  27.281  1.00  0.00            
ATOM   1501  CD  GLU   104      66.556  87.476  29.189  1.00  0.00            
ATOM   1502  OE1 GLU   104      67.457  86.901  29.852  1.00  0.00            
ATOM   1503  OE2 GLU   104      65.673  88.225  29.745  1.00  0.00            
ATOM   1504  C   GLU   104      67.678  85.750  25.045  1.00  0.00            
ATOM   1505  O   GLU   104      66.720  85.379  24.417  1.00  0.00            
ATOM   1506  N   GLU   105      68.667  84.991  25.415  1.00  0.00            
ATOM   1507  H   GLU   105      69.454  85.344  25.941  1.00  0.00            
ATOM   1508  CA  GLU   105      68.491  83.518  25.408  1.00  0.00            
ATOM   1509  HA  GLU   105      68.291  83.208  24.383  1.00  0.00            
ATOM   1510  CB  GLU   105      69.864  82.898  25.689  1.00  0.00            
ATOM   1511  HB1 GLU   105      69.749  81.837  25.913  1.00  0.00            
ATOM   1512  HB2 GLU   105      70.401  83.436  26.470  1.00  0.00            
ATOM   1513  CG  GLU   105      70.756  82.931  24.450  1.00  0.00            
ATOM   1514  HG1 GLU   105      70.990  83.959  24.172  1.00  0.00            
ATOM   1515  HG2 GLU   105      70.213  82.609  23.562  1.00  0.00            
ATOM   1516  CD  GLU   105      72.060  82.076  24.573  1.00  0.00            
ATOM   1517  OE1 GLU   105      72.136  81.016  25.221  1.00  0.00            
ATOM   1518  OE2 GLU   105      73.058  82.340  23.852  1.00  0.00            
ATOM   1519  C   GLU   105      67.376  83.009  26.299  1.00  0.00            
ATOM   1520  O   GLU   105      66.890  83.672  27.158  1.00  0.00            
ATOM   1521  N   GLY   106      67.034  81.738  26.221  1.00  0.00            
ATOM   1522  H   GLY   106      67.352  81.218  25.416  1.00  0.00            
ATOM   1523  CA  GLY   106      66.053  81.088  27.018  1.00  0.00            
ATOM   1524  HA1 GLY   106      65.721  80.170  26.532  1.00  0.00            
ATOM   1525  HA2 GLY   106      65.191  81.753  27.060  1.00  0.00            
ATOM   1526  C   GLY   106      66.552  80.748  28.419  1.00  0.00            
ATOM   1527  O   GLY   106      67.728  80.807  28.717  1.00  0.00            
ATOM   1528  N   ALA   107      65.611  80.591  29.375  1.00  0.00            
ATOM   1529  H   ALA   107      64.656  80.668  29.055  1.00  0.00            
ATOM   1530  CA  ALA   107      65.829  80.334  30.778  1.00  0.00            
ATOM   1531  HA  ALA   107      66.339  81.231  31.131  1.00  0.00            
ATOM   1532  CB  ALA   107      64.525  79.967  31.529  1.00  0.00            
ATOM   1533  HB1 ALA   107      64.705  79.425  32.457  1.00  0.00            
ATOM   1534  HB2 ALA   107      64.165  80.878  32.006  1.00  0.00            
ATOM   1535  HB3 ALA   107      63.744  79.514  30.918  1.00  0.00            
ATOM   1536  C   ALA   107      66.794  79.182  31.065  1.00  0.00            
ATOM   1537  O   ALA   107      66.668  78.103  30.485  1.00  0.00            
ATOM   1538  N   PRO   108      67.830  79.418  31.890  1.00  0.00            
ATOM   1539  CD  PRO   108      67.967  80.646  32.594  1.00  0.00            
ATOM   1540  HD1 PRO   108      67.126  80.615  33.287  1.00  0.00            
ATOM   1541  HD2 PRO   108      68.033  81.477  31.892  1.00  0.00            
ATOM   1542  CG  PRO   108      69.240  80.550  33.438  1.00  0.00            
ATOM   1543  HG1 PRO   108      69.004  80.313  34.475  1.00  0.00            
ATOM   1544  HG2 PRO   108      69.673  81.547  33.356  1.00  0.00            
ATOM   1545  CB  PRO   108      70.031  79.449  32.618  1.00  0.00            
ATOM   1546  HB1 PRO   108      70.766  78.870  33.177  1.00  0.00            
ATOM   1547  HB2 PRO   108      70.584  79.900  31.794  1.00  0.00            
ATOM   1548  CA  PRO   108      68.937  78.518  32.153  1.00  0.00            
ATOM   1549  HA  PRO   108      69.288  78.095  31.212  1.00  0.00            
ATOM   1550  C   PRO   108      68.542  77.285  33.141  1.00  0.00            
ATOM   1551  O   PRO   108      68.041  77.610  34.260  1.00  0.00            
ATOM   1552  N   GLN   109      68.817  76.072  32.780  1.00  0.00            
ATOM   1553  H   GLN   109      69.261  75.960  31.880  1.00  0.00            
ATOM   1554  CA  GLN   109      68.376  74.862  33.437  1.00  0.00            
ATOM   1555  HA  GLN   109      67.391  74.990  33.885  1.00  0.00            
ATOM   1556  CB  GLN   109      68.111  73.758  32.453  1.00  0.00            
ATOM   1557  HB1 GLN   109      67.981  72.882  33.088  1.00  0.00            
ATOM   1558  HB2 GLN   109      69.016  73.635  31.857  1.00  0.00            
ATOM   1559  CG  GLN   109      66.823  73.996  31.570  1.00  0.00            
ATOM   1560  HG1 GLN   109      66.939  74.961  31.077  1.00  0.00            
ATOM   1561  HG2 GLN   109      65.963  74.003  32.239  1.00  0.00            
ATOM   1562  CD  GLN   109      66.752  72.915  30.566  1.00  0.00            
ATOM   1563  OE1 GLN   109      67.499  72.897  29.576  1.00  0.00            
ATOM   1564  NE2 GLN   109      65.995  71.833  30.693  1.00  0.00            
ATOM   1565 HE21 GLN   109      65.364  71.742  31.476  1.00  0.00            
ATOM   1566 HE22 GLN   109      66.082  71.111  29.992  1.00  0.00            
ATOM   1567  C   GLN   109      69.219  74.417  34.675  1.00  0.00            
ATOM   1568  O   GLN   109      70.378  74.146  34.542  1.00  0.00            
ATOM   1569  N   GLU   110      68.525  74.240  35.817  1.00  0.00            
ATOM   1570  H   GLU   110      67.585  74.603  35.883  1.00  0.00            
ATOM   1571  CA  GLU   110      69.049  73.685  37.066  1.00  0.00            
ATOM   1572  HA  GLU   110      69.783  74.408  37.423  1.00  0.00            
ATOM   1573  CB  GLU   110      67.985  73.553  38.130  1.00  0.00            
ATOM   1574  HB1 GLU   110      68.400  72.977  38.957  1.00  0.00            
ATOM   1575  HB2 GLU   110      67.107  73.024  37.758  1.00  0.00            
ATOM   1576  CG  GLU   110      67.435  74.894  38.625  1.00  0.00            
ATOM   1577  HG1 GLU   110      67.395  75.496  37.717  1.00  0.00            
ATOM   1578  HG2 GLU   110      68.180  75.459  39.185  1.00  0.00            
ATOM   1579  CD  GLU   110      66.147  74.733  39.438  1.00  0.00            
ATOM   1580  OE1 GLU   110      66.042  73.756  40.213  1.00  0.00            
ATOM   1581  OE2 GLU   110      65.308  75.671  39.338  1.00  0.00            
ATOM   1582  C   GLU   110      69.793  72.374  36.888  1.00  0.00            
ATOM   1583  O   GLU   110      69.310  71.415  36.237  1.00  0.00            
ATOM   1584  N   GLY   111      71.042  72.395  37.358  1.00  0.00            
ATOM   1585  H   GLY   111      71.338  73.144  37.968  1.00  0.00            
ATOM   1586  CA  GLY   111      71.886  71.207  37.309  1.00  0.00            
ATOM   1587  HA1 GLY   111      71.306  70.287  37.233  1.00  0.00            
ATOM   1588  HA2 GLY   111      72.489  71.225  38.216  1.00  0.00            
ATOM   1589  C   GLY   111      72.824  71.186  36.076  1.00  0.00            
ATOM   1590  O   GLY   111      73.947  70.745  36.202  1.00  0.00            
ATOM   1591  N   ILE   112      72.395  71.671  34.901  1.00  0.00            
ATOM   1592  H   ILE   112      71.481  72.099  34.933  1.00  0.00            
ATOM   1593  CA  ILE   112      73.040  71.457  33.603  1.00  0.00            
ATOM   1594  HA  ILE   112      73.274  70.423  33.352  1.00  0.00            
ATOM   1595  CB  ILE   112      72.156  71.934  32.435  1.00  0.00            
ATOM   1596  HB  ILE   112      72.051  73.019  32.425  1.00  0.00            
ATOM   1597  CG2 ILE   112      72.762  71.652  31.058  1.00  0.00            
ATOM   1598 HG21 ILE   112      73.638  72.274  30.875  1.00  0.00            
ATOM   1599 HG22 ILE   112      73.098  70.615  31.033  1.00  0.00            
ATOM   1600 HG23 ILE   112      72.035  71.766  30.254  1.00  0.00            
ATOM   1601  CG1 ILE   112      70.686  71.356  32.428  1.00  0.00            
ATOM   1602 HG11 ILE   112      70.141  71.699  31.548  1.00  0.00            
ATOM   1603 HG12 ILE   112      70.234  71.552  33.401  1.00  0.00            
ATOM   1604  CD  ILE   112      70.660  69.833  32.380  1.00  0.00            
ATOM   1605  HD1 ILE   112      69.668  69.383  32.431  1.00  0.00            
ATOM   1606  HD2 ILE   112      71.164  69.448  31.493  1.00  0.00            
ATOM   1607  HD3 ILE   112      71.261  69.427  33.193  1.00  0.00            
ATOM   1608  C   ILE   112      74.332  72.292  33.578  1.00  0.00            
ATOM   1609  O   ILE   112      74.272  73.494  33.858  1.00  0.00            
ATOM   1610  N   LEU   113      75.442  71.677  33.180  1.00  0.00            
ATOM   1611  H   LEU   113      75.420  70.685  32.992  1.00  0.00            
ATOM   1612  CA  LEU   113      76.749  72.383  33.177  1.00  0.00            
ATOM   1613  HA  LEU   113      76.589  73.404  33.522  1.00  0.00            
ATOM   1614  CB  LEU   113      77.553  71.709  34.367  1.00  0.00            
ATOM   1615  HB1 LEU   113      78.627  71.725  34.180  1.00  0.00            
ATOM   1616  HB2 LEU   113      77.294  70.662  34.527  1.00  0.00            
ATOM   1617  CG  LEU   113      77.175  72.331  35.771  1.00  0.00            
ATOM   1618  HG  LEU   113      76.116  72.125  35.928  1.00  0.00            
ATOM   1619  CD1 LEU   113      77.973  71.653  36.838  1.00  0.00            
ATOM   1620 HD11 LEU   113      77.671  70.615  36.972  1.00  0.00            
ATOM   1621 HD12 LEU   113      79.026  71.695  36.558  1.00  0.00            
ATOM   1622 HD13 LEU   113      77.834  72.201  37.770  1.00  0.00            
ATOM   1623  CD2 LEU   113      77.465  73.845  35.814  1.00  0.00            
ATOM   1624 HD21 LEU   113      77.053  74.255  36.737  1.00  0.00            
ATOM   1625 HD22 LEU   113      78.525  74.089  35.748  1.00  0.00            
ATOM   1626 HD23 LEU   113      77.022  74.415  34.997  1.00  0.00            
ATOM   1627  C   LEU   113      77.496  72.391  31.876  1.00  0.00            
ATOM   1628  O   LEU   113      77.682  71.395  31.173  1.00  0.00            
ATOM   1629  N   GLU   114      77.952  73.623  31.532  1.00  0.00            
ATOM   1630  H   GLU   114      77.520  74.430  31.960  1.00  0.00            
ATOM   1631  CA  GLU   114      78.726  73.908  30.264  1.00  0.00            
ATOM   1632  HA  GLU   114      78.486  73.125  29.545  1.00  0.00            
ATOM   1633  CB  GLU   114      78.320  75.206  29.576  1.00  0.00            
ATOM   1634  HB1 GLU   114      78.967  75.338  28.708  1.00  0.00            
ATOM   1635  HB2 GLU   114      78.551  75.995  30.291  1.00  0.00            
ATOM   1636  CG  GLU   114      76.886  75.275  29.132  1.00  0.00            
ATOM   1637  HG1 GLU   114      76.164  75.223  29.948  1.00  0.00            
ATOM   1638  HG2 GLU   114      76.790  74.405  28.482  1.00  0.00            
ATOM   1639  CD  GLU   114      76.666  76.446  28.251  1.00  0.00            
ATOM   1640  OE1 GLU   114      75.730  76.395  27.413  1.00  0.00            
ATOM   1641  OE2 GLU   114      77.472  77.393  28.256  1.00  0.00            
ATOM   1642  C   GLU   114      80.289  74.047  30.429  1.00  0.00            
ATOM   1643  O   GLU   114      80.964  74.059  29.422  1.00  0.00            
ATOM   1644  N   ASP   115      80.832  74.009  31.649  1.00  0.00            
ATOM   1645  H   ASP   115      80.244  73.916  32.466  1.00  0.00            
ATOM   1646  CA  ASP   115      82.197  74.229  32.053  1.00  0.00            
ATOM   1647  HA  ASP   115      82.157  74.153  33.140  1.00  0.00            
ATOM   1648  CB  ASP   115      83.115  73.027  31.726  1.00  0.00            
ATOM   1649  HB1 ASP   115      84.006  73.100  32.349  1.00  0.00            
ATOM   1650  HB2 ASP   115      83.331  73.138  30.664  1.00  0.00            
ATOM   1651  CG  ASP   115      82.518  71.563  31.901  1.00  0.00            
ATOM   1652  OD1 ASP   115      82.039  71.375  33.039  1.00  0.00            
ATOM   1653  OD2 ASP   115      82.583  70.711  30.960  1.00  0.00            
ATOM   1654  C   ASP   115      82.664  75.627  31.678  1.00  0.00            
ATOM   1655  O   ASP   115      83.604  75.748  30.884  1.00  0.00            
ATOM   1656  N   MET   116      82.004  76.644  32.209  1.00  0.00            
ATOM   1657  H   MET   116      81.212  76.402  32.786  1.00  0.00            
ATOM   1658  CA  MET   116      82.380  78.045  32.147  1.00  0.00            
ATOM   1659  HA  MET   116      82.838  78.268  31.184  1.00  0.00            
ATOM   1660  CB  MET   116      81.091  78.865  32.100  1.00  0.00            
ATOM   1661  HB1 MET   116      81.349  79.902  32.311  1.00  0.00            
ATOM   1662  HB2 MET   116      80.370  78.464  32.813  1.00  0.00            
ATOM   1663  CG  MET   116      80.389  78.811  30.774  1.00  0.00            
ATOM   1664  HG1 MET   116      79.505  79.436  30.900  1.00  0.00            
ATOM   1665  HG2 MET   116      80.122  77.772  30.575  1.00  0.00            
ATOM   1666  SD  MET   116      81.345  79.398  29.384  1.00  0.00            
ATOM   1667  CE  MET   116      81.530  77.875  28.435  1.00  0.00            
ATOM   1668  HE1 MET   116      82.111  78.054  27.530  1.00  0.00            
ATOM   1669  HE2 MET   116      82.137  77.177  29.012  1.00  0.00            
ATOM   1670  HE3 MET   116      80.579  77.396  28.200  1.00  0.00            
ATOM   1671  C   MET   116      83.387  78.389  33.187  1.00  0.00            
ATOM   1672  O   MET   116      83.341  77.879  34.313  1.00  0.00            
ATOM   1673  N   PRO   117      84.258  79.320  32.787  1.00  0.00            
ATOM   1674  CD  PRO   117      84.402  79.896  31.461  1.00  0.00            
ATOM   1675  HD1 PRO   117      83.646  80.670  31.327  1.00  0.00            
ATOM   1676  HD2 PRO   117      84.423  79.134  30.682  1.00  0.00            
ATOM   1677  CG  PRO   117      85.823  80.476  31.443  1.00  0.00            
ATOM   1678  HG1 PRO   117      85.936  81.296  30.734  1.00  0.00            
ATOM   1679  HG2 PRO   117      86.451  79.634  31.153  1.00  0.00            
ATOM   1680  CB  PRO   117      86.032  80.856  32.877  1.00  0.00            
ATOM   1681  HB1 PRO   117      85.639  81.848  33.103  1.00  0.00            
ATOM   1682  HB2 PRO   117      87.084  80.669  33.091  1.00  0.00            
ATOM   1683  CA  PRO   117      85.214  79.863  33.676  1.00  0.00            
ATOM   1684  HA  PRO   117      85.796  78.979  33.939  1.00  0.00            
ATOM   1685  C   PRO   117      84.597  80.490  34.923  1.00  0.00            
ATOM   1686  O   PRO   117      83.479  81.077  34.898  1.00  0.00            
ATOM   1687  N   VAL   118      85.237  80.361  36.066  1.00  0.00            
ATOM   1688  H   VAL   118      86.113  79.868  35.964  1.00  0.00            
ATOM   1689  CA  VAL   118      84.689  80.702  37.430  1.00  0.00            
ATOM   1690  HA  VAL   118      83.644  80.443  37.260  1.00  0.00            
ATOM   1691  CB  VAL   118      85.197  79.785  38.515  1.00  0.00            
ATOM   1692  HB  VAL   118      84.447  79.948  39.289  1.00  0.00            
ATOM   1693  CG1 VAL   118      85.117  78.309  38.111  1.00  0.00            
ATOM   1694 HG11 VAL   118      84.148  78.132  37.643  1.00  0.00            
ATOM   1695 HG12 VAL   118      85.834  78.027  37.340  1.00  0.00            
ATOM   1696 HG13 VAL   118      85.326  77.687  38.981  1.00  0.00            
ATOM   1697  CG2 VAL   118      86.585  80.184  39.085  1.00  0.00            
ATOM   1698 HG21 VAL   118      86.747  79.561  39.965  1.00  0.00            
ATOM   1699 HG22 VAL   118      87.340  79.900  38.352  1.00  0.00            
ATOM   1700 HG23 VAL   118      86.656  81.256  39.272  1.00  0.00            
ATOM   1701  C   VAL   118      84.864  82.218  37.697  1.00  0.00            
ATOM   1702  O   VAL   118      85.815  82.900  37.244  1.00  0.00            
ATOM   1703  N   ASP   119      83.980  82.733  38.579  1.00  0.00            
ATOM   1704  H   ASP   119      83.184  82.157  38.815  1.00  0.00            
ATOM   1705  CA  ASP   119      83.945  84.159  38.963  1.00  0.00            
ATOM   1706  HA  ASP   119      84.812  84.757  38.680  1.00  0.00            
ATOM   1707  CB  ASP   119      82.717  84.861  38.451  1.00  0.00            
ATOM   1708  HB1 ASP   119      81.801  84.392  38.812  1.00  0.00            
ATOM   1709  HB2 ASP   119      82.648  84.652  37.383  1.00  0.00            
ATOM   1710  CG  ASP   119      82.720  86.407  38.571  1.00  0.00            
ATOM   1711  OD1 ASP   119      81.689  86.934  38.155  1.00  0.00            
ATOM   1712  OD2 ASP   119      83.744  87.020  38.900  1.00  0.00            
ATOM   1713  C   ASP   119      83.944  84.406  40.510  1.00  0.00            
ATOM   1714  O   ASP   119      82.880  84.234  41.102  1.00  0.00            
ATOM   1715  N   PRO   120      85.116  84.663  41.131  1.00  0.00            
ATOM   1716  CD  PRO   120      86.404  84.632  40.438  1.00  0.00            
ATOM   1717  HD1 PRO   120      86.462  85.601  39.941  1.00  0.00            
ATOM   1718  HD2 PRO   120      86.580  83.750  39.822  1.00  0.00            
ATOM   1719  CG  PRO   120      87.501  84.574  41.606  1.00  0.00            
ATOM   1720  HG1 PRO   120      88.443  85.027  41.299  1.00  0.00            
ATOM   1721  HG2 PRO   120      87.654  83.519  41.833  1.00  0.00            
ATOM   1722  CB  PRO   120      86.812  85.268  42.749  1.00  0.00            
ATOM   1723  HB1 PRO   120      86.922  86.350  42.689  1.00  0.00            
ATOM   1724  HB2 PRO   120      87.129  84.928  43.735  1.00  0.00            
ATOM   1725  CA  PRO   120      85.310  84.875  42.525  1.00  0.00            
ATOM   1726  HA  PRO   120      85.106  83.923  43.015  1.00  0.00            
ATOM   1727  C   PRO   120      84.521  86.081  43.180  1.00  0.00            
ATOM   1728  O   PRO   120      84.059  86.976  42.512  1.00  0.00            
ATOM   1729  N   ASP   121      84.265  86.048  44.480  1.00  0.00            
ATOM   1730  H   ASP   121      84.648  85.275  45.006  1.00  0.00            
ATOM   1731  CA  ASP   121      83.503  86.996  45.366  1.00  0.00            
ATOM   1732  HA  ASP   121      83.378  86.580  46.366  1.00  0.00            
ATOM   1733  CB  ASP   121      84.235  88.368  45.692  1.00  0.00            
ATOM   1734  HB1 ASP   121      83.716  88.684  46.597  1.00  0.00            
ATOM   1735  HB2 ASP   121      84.135  89.112  44.901  1.00  0.00            
ATOM   1736  CG  ASP   121      85.724  88.322  45.890  1.00  0.00            
ATOM   1737  OD1 ASP   121      86.267  87.279  46.364  1.00  0.00            
ATOM   1738  OD2 ASP   121      86.458  89.232  45.399  1.00  0.00            
ATOM   1739  C   ASP   121      82.069  87.129  44.973  1.00  0.00            
ATOM   1740  O   ASP   121      81.485  88.211  44.823  1.00  0.00            
ATOM   1741  N   ASN   122      81.457  85.994  44.557  1.00  0.00            
ATOM   1742  H   ASN   122      81.941  85.109  44.504  1.00  0.00            
ATOM   1743  CA  ASN   122      80.100  85.940  44.136  1.00  0.00            
ATOM   1744  HA  ASN   122      79.914  86.895  43.645  1.00  0.00            
ATOM   1745  CB  ASN   122      79.914  84.888  43.080  1.00  0.00            
ATOM   1746  HB1 ASN   122      80.032  83.876  43.470  1.00  0.00            
ATOM   1747  HB2 ASN   122      80.628  84.938  42.258  1.00  0.00            
ATOM   1748  CG  ASN   122      78.498  84.992  42.522  1.00  0.00            
ATOM   1749  OD1 ASN   122      77.635  84.103  42.653  1.00  0.00            
ATOM   1750  ND2 ASN   122      78.259  86.062  41.808  1.00  0.00            
ATOM   1751 HD21 ASN   122      79.075  86.634  41.643  1.00  0.00            
ATOM   1752 HD22 ASN   122      77.270  86.161  41.627  1.00  0.00            
ATOM   1753  C   ASN   122      79.171  85.824  45.335  1.00  0.00            
ATOM   1754  O   ASN   122      78.350  84.918  45.475  1.00  0.00            
ATOM   1755  N   GLU   123      79.211  86.834  46.212  1.00  0.00            
ATOM   1756  H   GLU   123      79.970  87.484  46.062  1.00  0.00            
ATOM   1757  CA  GLU   123      78.536  86.819  47.498  1.00  0.00            
ATOM   1758  HA  GLU   123      77.492  86.523  47.398  1.00  0.00            
ATOM   1759  CB  GLU   123      79.342  86.041  48.508  1.00  0.00            
ATOM   1760  HB1 GLU   123      80.406  86.275  48.531  1.00  0.00            
ATOM   1761  HB2 GLU   123      79.256  85.019  48.139  1.00  0.00            
ATOM   1762  CG  GLU   123      78.764  85.931  49.929  1.00  0.00            
ATOM   1763  HG1 GLU   123      78.512  86.858  50.443  1.00  0.00            
ATOM   1764  HG2 GLU   123      79.573  85.490  50.513  1.00  0.00            
ATOM   1765  CD  GLU   123      77.555  84.975  49.964  1.00  0.00            
ATOM   1766  OE1 GLU   123      76.697  84.898  49.065  1.00  0.00            
ATOM   1767  OE2 GLU   123      77.457  84.324  51.027  1.00  0.00            
ATOM   1768  C   GLU   123      78.375  88.271  47.901  1.00  0.00            
ATOM   1769  O   GLU   123      79.311  89.013  48.076  1.00  0.00            
ATOM   1770  N   ALA   124      77.075  88.599  48.123  1.00  0.00            
ATOM   1771  H   ALA   124      76.358  87.944  47.845  1.00  0.00            
ATOM   1772  CA  ALA   124      76.682  89.814  48.733  1.00  0.00            
ATOM   1773  HA  ALA   124      77.393  90.591  48.452  1.00  0.00            
ATOM   1774  CB  ALA   124      75.227  90.220  48.370  1.00  0.00            
ATOM   1775  HB1 ALA   124      75.062  90.188  47.294  1.00  0.00            
ATOM   1776  HB2 ALA   124      74.468  89.622  48.874  1.00  0.00            
ATOM   1777  HB3 ALA   124      75.116  91.193  48.850  1.00  0.00            
ATOM   1778  C   ALA   124      76.955  89.937  50.193  1.00  0.00            
ATOM   1779  O   ALA   124      77.057  88.867  50.854  1.00  0.00            
ATOM   1780  N   TYR   125      77.062  91.159  50.706  1.00  0.00            
ATOM   1781  H   TYR   125      76.868  91.855  50.000  1.00  0.00            
ATOM   1782  CA  TYR   125      77.168  91.475  52.133  1.00  0.00            
ATOM   1783  HA  TYR   125      76.830  90.583  52.661  1.00  0.00            
ATOM   1784  CB  TYR   125      78.678  91.652  52.488  1.00  0.00            
ATOM   1785  HB1 TYR   125      79.130  90.691  52.244  1.00  0.00            
ATOM   1786  HB2 TYR   125      78.813  91.844  53.553  1.00  0.00            
ATOM   1787  CG  TYR   125      79.425  92.676  51.653  1.00  0.00            
ATOM   1788  CD1 TYR   125      79.256  94.085  51.926  1.00  0.00            
ATOM   1789  HD1 TYR   125      78.713  94.388  52.809  1.00  0.00            
ATOM   1790  CE1 TYR   125      80.129  95.003  51.329  1.00  0.00            
ATOM   1791  HE1 TYR   125      80.008  96.055  51.545  1.00  0.00            
ATOM   1792  CZ  TYR   125      81.031  94.639  50.299  1.00  0.00            
ATOM   1793  OH  TYR   125      81.821  95.618  49.696  1.00  0.00            
ATOM   1794  HH  TYR   125      81.862  96.440  50.189  1.00  0.00            
ATOM   1795  CE2 TYR   125      81.071  93.238  49.934  1.00  0.00            
ATOM   1796  HE2 TYR   125      81.727  92.898  49.146  1.00  0.00            
ATOM   1797  CD2 TYR   125      80.244  92.326  50.584  1.00  0.00            
ATOM   1798  HD2 TYR   125      80.221  91.290  50.279  1.00  0.00            
ATOM   1799  C   TYR   125      76.395  92.740  52.414  1.00  0.00            
ATOM   1800  O   TYR   125      76.124  93.517  51.503  1.00  0.00            
ATOM   1801  N   GLU   126      76.085  93.027  53.659  1.00  0.00            
ATOM   1802  H   GLU   126      76.235  92.332  54.377  1.00  0.00            
ATOM   1803  CA  GLU   126      75.420  94.249  54.043  1.00  0.00            
ATOM   1804  HA  GLU   126      74.888  94.652  53.180  1.00  0.00            
ATOM   1805  CB  GLU   126      74.435  93.978  55.129  1.00  0.00            
ATOM   1806  HB1 GLU   126      73.871  94.902  55.254  1.00  0.00            
ATOM   1807  HB2 GLU   126      74.960  93.768  56.060  1.00  0.00            
ATOM   1808  CG  GLU   126      73.426  92.869  54.953  1.00  0.00            
ATOM   1809  HG1 GLU   126      72.695  93.015  55.748  1.00  0.00            
ATOM   1810  HG2 GLU   126      73.947  91.912  54.996  1.00  0.00            
ATOM   1811  CD  GLU   126      72.716  93.058  53.540  1.00  0.00            
ATOM   1812  OE1 GLU   126      72.252  94.155  53.189  1.00  0.00            
ATOM   1813  OE2 GLU   126      72.645  92.070  52.734  1.00  0.00            
ATOM   1814  C   GLU   126      76.425  95.348  54.358  1.00  0.00            
ATOM   1815  O   GLU   126      77.495  95.092  54.909  1.00  0.00            
ATOM   1816  N   MET   127      76.100  96.539  53.978  1.00  0.00            
ATOM   1817  H   MET   127      75.271  96.565  53.401  1.00  0.00            
ATOM   1818  CA  MET   127      76.697  97.798  54.526  1.00  0.00            
ATOM   1819  HA  MET   127      77.750  97.781  54.809  1.00  0.00            
ATOM   1820  CB  MET   127      76.648  98.871  53.450  1.00  0.00            
ATOM   1821  HB1 MET   127      75.673  99.357  53.448  1.00  0.00            
ATOM   1822  HB2 MET   127      76.700  98.366  52.486  1.00  0.00            
ATOM   1823  CG  MET   127      77.885  99.734  53.359  1.00  0.00            
ATOM   1824  HG1 MET   127      78.039 100.172  54.345  1.00  0.00            
ATOM   1825  HG2 MET   127      77.628 100.499  52.626  1.00  0.00            
ATOM   1826  SD  MET   127      79.367  98.895  52.877  1.00  0.00            
ATOM   1827  CE  MET   127      80.536 100.235  52.686  1.00  0.00            
ATOM   1828  HE1 MET   127      80.399 100.930  53.515  1.00  0.00            
ATOM   1829  HE2 MET   127      81.596  99.992  52.760  1.00  0.00            
ATOM   1830  HE3 MET   127      80.334 100.763  51.754  1.00  0.00            
ATOM   1831  C   MET   127      76.061  98.283  55.862  1.00  0.00            
ATOM   1832  O   MET   127      74.814  98.468  55.941  1.00  0.00            
ATOM   1833  N   PRO   128      76.934  98.532  56.831  1.00  0.00            
ATOM   1834  CD  PRO   128      78.320  98.143  56.810  1.00  0.00            
ATOM   1835  HD1 PRO   128      78.986  98.759  56.207  1.00  0.00            
ATOM   1836  HD2 PRO   128      78.486  97.143  56.408  1.00  0.00            
ATOM   1837  CG  PRO   128      78.764  98.174  58.275  1.00  0.00            
ATOM   1838  HG1 PRO   128      79.799  98.490  58.406  1.00  0.00            
ATOM   1839  HG2 PRO   128      78.610  97.207  58.755  1.00  0.00            
ATOM   1840  CB  PRO   128      77.803  99.160  58.962  1.00  0.00            
ATOM   1841  HB1 PRO   128      78.247 100.155  58.947  1.00  0.00            
ATOM   1842  HB2 PRO   128      77.660  98.825  59.989  1.00  0.00            
ATOM   1843  CA  PRO   128      76.543  99.070  58.157  1.00  0.00            
ATOM   1844  HA  PRO   128      75.829  98.415  58.658  1.00  0.00            
ATOM   1845  C   PRO   128      75.982 100.533  58.003  1.00  0.00            
ATOM   1846  O   PRO   128      76.230 101.182  56.946  1.00  0.00            
ATOM   1847  N   SEP   129      75.311 101.056  59.022  1.00  0.00            
ATOM   1848  H   SEP   129      75.010 100.359  59.689  1.00  0.00            
ATOM   1849  CA  SEP   129      74.856 102.468  59.149  1.00  0.00            
ATOM   1850  HA  SEP   129      74.662 102.841  58.143  1.00  0.00            
ATOM   1851  CB  SEP   129      73.542 102.547  59.950  1.00  0.00            
ATOM   1852  HB1 SEP   129      73.275 103.601  60.037  1.00  0.00            
ATOM   1853  HB2 SEP   129      73.646 102.257  60.995  1.00  0.00            
ATOM   1854  OG  SEP   129      72.544 101.784  59.295  1.00  0.00            
ATOM   1855  P   SEP   129      71.037 101.558  59.926  1.00  0.00            
ATOM   1856  O1P SEP   129      70.395 102.844  59.690  1.00  0.00            
ATOM   1857  O2P SEP   129      70.543 100.497  59.049  1.00  0.00            
ATOM   1858  O3P SEP   129      71.154 101.063  61.313  1.00  0.00            
ATOM   1859  C   SEP   129      75.983 103.253  59.823  1.00  0.00            
ATOM   1860  O   SEP   129      76.778 102.760  60.659  1.00  0.00            
ATOM   1861  N   GLU   130      75.971 104.549  59.454  1.00  0.00            
ATOM   1862  H   GLU   130      75.324 104.762  58.708  1.00  0.00            
ATOM   1863  CA  GLU   130      76.872 105.601  59.940  1.00  0.00            
ATOM   1864  HA  GLU   130      77.603 105.164  60.620  1.00  0.00            
ATOM   1865  CB  GLU   130      77.705 106.117  58.756  1.00  0.00            
ATOM   1866  HB1 GLU   130      78.381 106.922  59.045  1.00  0.00            
ATOM   1867  HB2 GLU   130      77.030 106.518  58.000  1.00  0.00            
ATOM   1868  CG  GLU   130      78.719 105.117  58.077  1.00  0.00            
ATOM   1869  HG1 GLU   130      78.226 104.148  58.148  1.00  0.00            
ATOM   1870  HG2 GLU   130      79.589 105.136  58.734  1.00  0.00            
ATOM   1871  CD  GLU   130      79.080 105.483  56.617  1.00  0.00            
ATOM   1872  OE1 GLU   130      80.123 106.123  56.373  1.00  0.00            
ATOM   1873  OE2 GLU   130      78.363 105.282  55.609  1.00  0.00            
ATOM   1874  C   GLU   130      76.092 106.769  60.495  1.00  0.00            
ATOM   1875  O   GLU   130      74.972 106.980  59.997  1.00  0.00            
ATOM   1876  N   GLU   131      76.689 107.540  61.463  1.00  0.00            
ATOM   1877  H   GLU   131      77.624 107.281  61.744  1.00  0.00            
ATOM   1878  CA  GLU   131      75.986 108.727  62.075  1.00  0.00            
ATOM   1879  HA  GLU   131      75.170 108.302  62.659  1.00  0.00            
ATOM   1880  CB  GLU   131      76.899 109.317  63.183  1.00  0.00            
ATOM   1881  HB1 GLU   131      77.802 109.768  62.771  1.00  0.00            
ATOM   1882  HB2 GLU   131      77.293 108.544  63.843  1.00  0.00            
ATOM   1883  CG  GLU   131      76.083 110.277  64.115  1.00  0.00            
ATOM   1884  HG1 GLU   131      75.589 111.134  63.658  1.00  0.00            
ATOM   1885  HG2 GLU   131      76.792 110.639  64.860  1.00  0.00            
ATOM   1886  CD  GLU   131      74.995 109.470  64.728  1.00  0.00            
ATOM   1887  OE1 GLU   131      75.263 109.095  65.898  1.00  0.00            
ATOM   1888  OE2 GLU   131      73.944 109.274  64.008  1.00  0.00            
ATOM   1889  C   GLU   131      75.501 109.693  61.073  1.00  0.00            
ATOM   1890  O   GLU   131      76.141 109.937  60.043  1.00  0.00            
ATOM   1891  N   GLY   132      74.368 110.424  61.319  1.00  0.00            
ATOM   1892  H   GLY   132      73.873 110.328  62.194  1.00  0.00            
ATOM   1893  CA  GLY   132      73.660 111.307  60.403  1.00  0.00            
ATOM   1894  HA1 GLY   132      72.677 111.608  60.766  1.00  0.00            
ATOM   1895  HA2 GLY   132      73.591 110.831  59.425  1.00  0.00            
ATOM   1896  C   GLY   132      74.458 112.615  60.031  1.00  0.00            
ATOM   1897  O   GLY   132      75.269 113.119  60.773  1.00  0.00            
ATOM   1898  N   TYR   133      74.074 113.135  58.905  1.00  0.00            
ATOM   1899  H   TYR   133      73.293 112.735  58.405  1.00  0.00            
ATOM   1900  CA  TYR   133      74.893 114.158  58.250  1.00  0.00            
ATOM   1901  HA  TYR   133      75.919 113.997  58.581  1.00  0.00            
ATOM   1902  CB  TYR   133      74.979 113.918  56.728  1.00  0.00            
ATOM   1903  HB1 TYR   133      73.976 113.973  56.307  1.00  0.00            
ATOM   1904  HB2 TYR   133      75.285 112.880  56.596  1.00  0.00            
ATOM   1905  CG  TYR   133      75.927 114.731  55.942  1.00  0.00            
ATOM   1906  CD1 TYR   133      77.107 114.174  55.550  1.00  0.00            
ATOM   1907  HD1 TYR   133      77.247 113.160  55.895  1.00  0.00            
ATOM   1908  CE1 TYR   133      78.046 114.966  54.817  1.00  0.00            
ATOM   1909  HE1 TYR   133      78.983 114.486  54.576  1.00  0.00            
ATOM   1910  CZ  TYR   133      77.810 116.295  54.552  1.00  0.00            
ATOM   1911  OH  TYR   133      78.578 117.046  53.774  1.00  0.00            
ATOM   1912  HH  TYR   133      79.269 116.524  53.360  1.00  0.00            
ATOM   1913  CE2 TYR   133      76.558 116.841  54.918  1.00  0.00            
ATOM   1914  HE2 TYR   133      76.338 117.880  54.720  1.00  0.00            
ATOM   1915  CD2 TYR   133      75.594 116.049  55.544  1.00  0.00            
ATOM   1916  HD2 TYR   133      74.630 116.443  55.832  1.00  0.00            
ATOM   1917  C   TYR   133      74.580 115.615  58.705  1.00  0.00            
ATOM   1918  O   TYR   133      73.432 116.010  58.409  1.00  0.00            
ATOM   1919  N   GLN   134      75.524 116.304  59.349  1.00  0.00            
ATOM   1920  H   GLN   134      76.433 115.876  59.452  1.00  0.00            
ATOM   1921  CA  GLN   134      75.324 117.710  59.749  1.00  0.00            
ATOM   1922  HA  GLN   134      74.242 117.746  59.873  1.00  0.00            
ATOM   1923  CB  GLN   134      75.964 118.122  61.056  1.00  0.00            
ATOM   1924  HB1 GLN   134      75.628 119.123  61.326  1.00  0.00            
ATOM   1925  HB2 GLN   134      77.052 118.100  60.993  1.00  0.00            
ATOM   1926  CG  GLN   134      75.494 117.320  62.290  1.00  0.00            
ATOM   1927  HG1 GLN   134      75.852 117.783  63.210  1.00  0.00            
ATOM   1928  HG2 GLN   134      76.108 116.420  62.233  1.00  0.00            
ATOM   1929  CD  GLN   134      73.975 116.978  62.400  1.00  0.00            
ATOM   1930  OE1 GLN   134      73.142 117.561  61.725  1.00  0.00            
ATOM   1931  NE2 GLN   134      73.616 115.986  63.242  1.00  0.00            
ATOM   1932 HE21 GLN   134      74.398 115.578  63.734  1.00  0.00            
ATOM   1933 HE22 GLN   134      72.628 115.782  63.272  1.00  0.00            
ATOM   1934  C   GLN   134      75.603 118.733  58.592  1.00  0.00            
ATOM   1935  O   GLN   134      76.669 119.450  58.639  1.00  0.00            
ATOM   1936  N   ASP   135      74.581 118.863  57.633  1.00  0.00            
ATOM   1937  H   ASP   135      73.910 118.113  57.713  1.00  0.00            
ATOM   1938  CA  ASP   135      74.570 119.713  56.426  1.00  0.00            
ATOM   1939  HA  ASP   135      75.537 119.426  56.013  1.00  0.00            
ATOM   1940  CB  ASP   135      73.355 119.442  55.523  1.00  0.00            
ATOM   1941  HB1 ASP   135      73.677 118.570  54.953  1.00  0.00            
ATOM   1942  HB2 ASP   135      73.409 120.272  54.819  1.00  0.00            
ATOM   1943  CG  ASP   135      71.980 119.239  56.145  1.00  0.00            
ATOM   1944  OD1 ASP   135      71.562 120.011  57.066  1.00  0.00            
ATOM   1945  OD2 ASP   135      71.347 118.207  55.872  1.00  0.00            
ATOM   1946  C   ASP   135      74.734 121.205  56.706  1.00  0.00            
ATOM   1947  O   ASP   135      75.123 121.953  55.801  1.00  0.00            
ATOM   1948  N   TYR   136      74.541 121.684  57.980  1.00  0.00            
ATOM   1949  H   TYR   136      74.061 121.058  58.610  1.00  0.00            
ATOM   1950  CA  TYR   136      74.962 123.005  58.405  1.00  0.00            
ATOM   1951  HA  TYR   136      74.367 123.642  57.750  1.00  0.00            
ATOM   1952  CB  TYR   136      74.699 123.296  59.886  1.00  0.00            
ATOM   1953  HB1 TYR   136      75.059 122.503  60.542  1.00  0.00            
ATOM   1954  HB2 TYR   136      73.620 123.399  59.999  1.00  0.00            
ATOM   1955  CG  TYR   136      75.249 124.594  60.429  1.00  0.00            
ATOM   1956  CD1 TYR   136      74.616 125.771  60.141  1.00  0.00            
ATOM   1957  HD1 TYR   136      73.646 125.862  59.675  1.00  0.00            
ATOM   1958  CE1 TYR   136      75.266 127.018  60.414  1.00  0.00            
ATOM   1959  HE1 TYR   136      74.784 127.920  60.066  1.00  0.00            
ATOM   1960  CZ  TYR   136      76.485 126.998  61.119  1.00  0.00            
ATOM   1961  OH  TYR   136      77.198 128.111  61.566  1.00  0.00            
ATOM   1962  HH  TYR   136      77.831 127.869  62.245  1.00  0.00            
ATOM   1963  CE2 TYR   136      77.043 125.760  61.449  1.00  0.00            
ATOM   1964  HE2 TYR   136      77.925 125.637  62.060  1.00  0.00            
ATOM   1965  CD2 TYR   136      76.513 124.564  61.044  1.00  0.00            
ATOM   1966  HD2 TYR   136      76.921 123.579  61.212  1.00  0.00            
ATOM   1967  C   TYR   136      76.483 123.253  58.044  1.00  0.00            
ATOM   1968  O   TYR   136      77.295 122.292  58.163  1.00  0.00            
ATOM   1969  N   GLU   137      76.881 124.498  57.678  1.00  0.00            
ATOM   1970  H   GLU   137      76.141 125.167  57.520  1.00  0.00            
ATOM   1971  CA  GLU   137      78.244 124.895  57.388  1.00  0.00            
ATOM   1972  HA  GLU   137      78.890 124.017  57.426  1.00  0.00            
ATOM   1973  CB  GLU   137      78.513 125.543  55.977  1.00  0.00            
ATOM   1974  HB1 GLU   137      79.531 125.933  55.965  1.00  0.00            
ATOM   1975  HB2 GLU   137      77.777 126.343  55.905  1.00  0.00            
ATOM   1976  CG  GLU   137      78.301 124.630  54.811  1.00  0.00            
ATOM   1977  HG1 GLU   137      77.227 124.569  54.630  1.00  0.00            
ATOM   1978  HG2 GLU   137      78.605 123.621  55.089  1.00  0.00            
ATOM   1979  CD  GLU   137      78.963 125.089  53.523  1.00  0.00            
ATOM   1980  OE1 GLU   137      78.904 126.265  53.196  1.00  0.00            
ATOM   1981  OE2 GLU   137      79.466 124.287  52.738  1.00  0.00            
ATOM   1982  C   GLU   137      78.944 125.659  58.481  1.00  0.00            
ATOM   1983  O   GLU   137      78.620 126.828  58.620  1.00  0.00            
ATOM   1984  N   PRO   138      79.902 125.127  59.234  1.00  0.00            
ATOM   1985  CD  PRO   138      80.268 123.747  59.089  1.00  0.00            
ATOM   1986  HD1 PRO   138      80.981 123.710  58.266  1.00  0.00            
ATOM   1987  HD2 PRO   138      79.398 123.183  58.751  1.00  0.00            
ATOM   1988  CG  PRO   138      80.870 123.426  60.460  1.00  0.00            
ATOM   1989  HG1 PRO   138      81.504 122.541  60.521  1.00  0.00            
ATOM   1990  HG2 PRO   138      79.995 123.321  61.102  1.00  0.00            
ATOM   1991  CB  PRO   138      81.535 124.784  60.924  1.00  0.00            
ATOM   1992  HB1 PRO   138      82.575 124.882  60.613  1.00  0.00            
ATOM   1993  HB2 PRO   138      81.427 124.842  62.007  1.00  0.00            
ATOM   1994  CA  PRO   138      80.578 125.816  60.300  1.00  0.00            
ATOM   1995  HA  PRO   138      79.811 126.066  61.033  1.00  0.00            
ATOM   1996  C   PRO   138      81.354 127.112  59.981  1.00  0.00            
ATOM   1997  O   PRO   138      81.798 127.270  58.867  1.00  0.00            
ATOM   1998  N   GLU   139      81.543 127.923  61.011  1.00  0.00            
ATOM   1999  H   GLU   139      81.037 127.749  61.868  1.00  0.00            
ATOM   2000  CA  GLU   139      82.176 129.271  60.931  1.00  0.00            
ATOM   2001  HA  GLU   139      81.741 129.842  60.111  1.00  0.00            
ATOM   2002  CB  GLU   139      81.691 130.128  62.059  1.00  0.00            
ATOM   2003  HB1 GLU   139      82.422 130.927  62.175  1.00  0.00            
ATOM   2004  HB2 GLU   139      81.672 129.507  62.955  1.00  0.00            
ATOM   2005  CG  GLU   139      80.360 130.700  61.586  1.00  0.00            
ATOM   2006  HG1 GLU   139      79.667 129.872  61.439  1.00  0.00            
ATOM   2007  HG2 GLU   139      80.368 131.241  60.640  1.00  0.00            
ATOM   2008  CD  GLU   139      79.668 131.509  62.770  1.00  0.00            
ATOM   2009  OE1 GLU   139      80.068 131.348  63.892  1.00  0.00            
ATOM   2010  OE2 GLU   139      78.527 132.035  62.510  1.00  0.00            
ATOM   2011  C   GLU   139      83.715 129.221  60.835  1.00  0.00            
ATOM   2012  O   GLU   139      84.306 128.126  61.010  1.00  0.00            
ATOM   2013  N   ALA   140      84.378 130.315  60.493  1.00  0.00            
ATOM   2014  H   ALA   140      83.835 131.116  60.203  1.00  0.00            
ATOM   2015  CA  ALA   140      85.813 130.375  60.246  1.00  0.00            
ATOM   2016  HA  ALA   140      86.332 129.448  60.488  1.00  0.00            
ATOM   2017  CB  ALA   140      86.127 130.726  58.780  1.00  0.00            
ATOM   2018  HB1 ALA   140      85.975 131.768  58.500  1.00  0.00            
ATOM   2019  HB2 ALA   140      87.192 130.586  58.593  1.00  0.00            
ATOM   2020  HB3 ALA   140      85.576 130.104  58.075  1.00  0.00            
ATOM   2021  C   ALA   140      86.520 131.362  61.138  1.00  0.00            
ATOM   2022  OC1 ALA   140      87.376 130.909  61.902  1.00  0.00            
ATOM   2023  OC2 ALA   140      86.250 132.620  61.059  1.00  0.00            
TER
ENDMDL
