# Supplementary material for: Impact of Phosphorylation on the Physiological Form of Human alpha-Synuclein in Aqueous Solution
Source: J Chem Inf Model. 2024 Oct 28;64(21):8215–26. doi: 10.1021/acs.jcim.4c01172 (PMC11558680; doi:10.1021/acs.jcim.4c01172)
Supplement: Supplementary file 2 — ci4c01172_si_003.zip [file ci4c01172_si_003.zip › pAS/pAS_8.pdb]

REMARK    GENERATED BY TRJCONV
TITLE     Protein in water
REMARK    THIS IS A SIMULATION BOX
CRYST1  134.714  134.714  135.192  60.12  60.12  90.00 P 1           1
MODEL        1
ATOM      1  CH3 ACE     0      99.523  88.254  54.286  1.00  0.00            
ATOM      2 HH31 ACE     0      99.151  87.874  53.335  1.00  0.00            
ATOM      3 HH32 ACE     0      99.400  87.576  55.130  1.00  0.00            
ATOM      4 HH33 ACE     0      99.100  89.232  54.521  1.00  0.00            
ATOM      5  C   ACE     0     101.023  88.618  54.022  1.00  0.00            
ATOM      6  O   ACE     0     101.917  88.141  54.715  1.00  0.00            
ATOM      7  N   MET     1     101.317  89.401  52.949  1.00  0.00            
ATOM      8  H   MET     1     100.506  89.833  52.530  1.00  0.00            
ATOM      9  CA  MET     1     102.737  89.707  52.539  1.00  0.00            
ATOM     10  HA  MET     1     103.298  88.774  52.576  1.00  0.00            
ATOM     11  CB  MET     1     102.710  90.337  51.109  1.00  0.00            
ATOM     12  HB1 MET     1     103.732  90.600  50.836  1.00  0.00            
ATOM     13  HB2 MET     1     102.240  91.320  51.128  1.00  0.00            
ATOM     14  CG  MET     1     102.169  89.452  50.017  1.00  0.00            
ATOM     15  HG1 MET     1     102.325  90.076  49.138  1.00  0.00            
ATOM     16  HG2 MET     1     101.092  89.430  50.185  1.00  0.00            
ATOM     17  SD  MET     1     102.780  87.740  49.696  1.00  0.00            
ATOM     18  CE  MET     1     102.290  86.809  51.207  1.00  0.00            
ATOM     19  HE1 MET     1     101.267  87.150  51.369  1.00  0.00            
ATOM     20  HE2 MET     1     102.153  85.748  51.001  1.00  0.00            
ATOM     21  HE3 MET     1     103.047  86.964  51.975  1.00  0.00            
ATOM     22  C   MET     1     103.401  90.623  53.557  1.00  0.00            
ATOM     23  O   MET     1     104.581  90.437  53.786  1.00  0.00            
ATOM     24  N   ASP     2     102.847  91.697  53.994  1.00  0.00            
ATOM     25  H   ASP     2     101.958  91.988  53.613  1.00  0.00            
ATOM     26  CA  ASP     2     103.399  92.624  55.007  1.00  0.00            
ATOM     27  HA  ASP     2     104.325  93.021  54.591  1.00  0.00            
ATOM     28  CB  ASP     2     102.473  93.896  55.247  1.00  0.00            
ATOM     29  HB1 ASP     2     101.474  93.615  55.584  1.00  0.00            
ATOM     30  HB2 ASP     2     102.388  94.360  54.265  1.00  0.00            
ATOM     31  CG  ASP     2     103.096  94.927  56.160  1.00  0.00            
ATOM     32  OD1 ASP     2     102.544  95.046  57.317  1.00  0.00            
ATOM     33  OD2 ASP     2     104.052  95.616  55.719  1.00  0.00            
ATOM     34  C   ASP     2     103.767  91.814  56.240  1.00  0.00            
ATOM     35  O   ASP     2     104.927  91.878  56.587  1.00  0.00            
ATOM     36  N   VAL     3     102.860  91.143  56.977  1.00  0.00            
ATOM     37  H   VAL     3     101.874  91.219  56.771  1.00  0.00            
ATOM     38  CA  VAL     3     103.202  90.368  58.198  1.00  0.00            
ATOM     39  HA  VAL     3     103.731  91.082  58.830  1.00  0.00            
ATOM     40  CB  VAL     3     101.961  89.931  58.936  1.00  0.00            
ATOM     41  HB  VAL     3     102.443  89.494  59.811  1.00  0.00            
ATOM     42  CG1 VAL     3     101.080  91.106  59.429  1.00  0.00            
ATOM     43 HG11 VAL     3     101.690  91.992  59.608  1.00  0.00            
ATOM     44 HG12 VAL     3     100.291  91.377  58.728  1.00  0.00            
ATOM     45 HG13 VAL     3     100.558  90.788  60.332  1.00  0.00            
ATOM     46  CG2 VAL     3     101.034  88.962  58.309  1.00  0.00            
ATOM     47 HG21 VAL     3     100.323  88.591  59.046  1.00  0.00            
ATOM     48 HG22 VAL     3     100.466  89.409  57.493  1.00  0.00            
ATOM     49 HG23 VAL     3     101.593  88.140  57.861  1.00  0.00            
ATOM     50  C   VAL     3     104.221  89.219  57.982  1.00  0.00            
ATOM     51  O   VAL     3     105.045  89.033  58.899  1.00  0.00            
ATOM     52  N   PHE     4     104.237  88.532  56.820  1.00  0.00            
ATOM     53  H   PHE     4     103.506  88.693  56.143  1.00  0.00            
ATOM     54  CA  PHE     4     105.369  87.665  56.388  1.00  0.00            
ATOM     55  HA  PHE     4     105.347  86.860  57.123  1.00  0.00            
ATOM     56  CB  PHE     4     105.029  86.894  55.045  1.00  0.00            
ATOM     57  HB1 PHE     4     104.365  87.499  54.427  1.00  0.00            
ATOM     58  HB2 PHE     4     104.588  85.946  55.353  1.00  0.00            
ATOM     59  CG  PHE     4     106.279  86.568  54.275  1.00  0.00            
ATOM     60  CD1 PHE     4     107.122  85.569  54.773  1.00  0.00            
ATOM     61  HD1 PHE     4     106.924  84.997  55.668  1.00  0.00            
ATOM     62  CE1 PHE     4     108.358  85.344  54.099  1.00  0.00            
ATOM     63  HE1 PHE     4     109.002  84.580  54.510  1.00  0.00            
ATOM     64  CZ  PHE     4     108.549  85.814  52.776  1.00  0.00            
ATOM     65  HZ  PHE     4     109.450  85.534  52.251  1.00  0.00            
ATOM     66  CE2 PHE     4     107.662  86.750  52.215  1.00  0.00            
ATOM     67  HE2 PHE     4     107.726  87.151  51.214  1.00  0.00            
ATOM     68  CD2 PHE     4     106.586  87.129  53.012  1.00  0.00            
ATOM     69  HD2 PHE     4     105.894  87.796  52.520  1.00  0.00            
ATOM     70  C   PHE     4     106.677  88.395  56.431  1.00  0.00            
ATOM     71  O   PHE     4     107.583  87.866  57.135  1.00  0.00            
ATOM     72  N   MET     5     106.743  89.482  55.728  1.00  0.00            
ATOM     73  H   MET     5     105.879  89.784  55.300  1.00  0.00            
ATOM     74  CA  MET     5     108.025  90.311  55.659  1.00  0.00            
ATOM     75  HA  MET     5     108.908  89.709  55.446  1.00  0.00            
ATOM     76  CB  MET     5     107.912  91.329  54.570  1.00  0.00            
ATOM     77  HB1 MET     5     108.679  92.082  54.756  1.00  0.00            
ATOM     78  HB2 MET     5     106.933  91.808  54.588  1.00  0.00            
ATOM     79  CG  MET     5     108.094  90.687  53.216  1.00  0.00            
ATOM     80  HG1 MET     5     108.060  91.498  52.489  1.00  0.00            
ATOM     81  HG2 MET     5     107.277  89.990  53.032  1.00  0.00            
ATOM     82  SD  MET     5     109.578  89.740  53.069  1.00  0.00            
ATOM     83  CE  MET     5     110.843  91.019  53.546  1.00  0.00            
ATOM     84  HE1 MET     5     110.759  91.393  54.566  1.00  0.00            
ATOM     85  HE2 MET     5     111.748  90.420  53.445  1.00  0.00            
ATOM     86  HE3 MET     5     110.794  91.919  52.933  1.00  0.00            
ATOM     87  C   MET     5     108.376  90.853  57.018  1.00  0.00            
ATOM     88  O   MET     5     109.558  90.967  57.436  1.00  0.00            
ATOM     89  N   LYS     6     107.437  91.348  57.855  1.00  0.00            
ATOM     90  H   LYS     6     106.529  91.458  57.427  1.00  0.00            
ATOM     91  CA  LYS     6     107.646  91.738  59.277  1.00  0.00            
ATOM     92  HA  LYS     6     108.253  92.641  59.347  1.00  0.00            
ATOM     93  CB  LYS     6     106.229  91.926  59.941  1.00  0.00            
ATOM     94  HB1 LYS     6     106.259  91.514  60.950  1.00  0.00            
ATOM     95  HB2 LYS     6     105.426  91.392  59.435  1.00  0.00            
ATOM     96  CG  LYS     6     105.949  93.486  59.926  1.00  0.00            
ATOM     97  HG1 LYS     6     106.273  93.865  58.957  1.00  0.00            
ATOM     98  HG2 LYS     6     106.415  94.070  60.720  1.00  0.00            
ATOM     99  CD  LYS     6     104.470  93.823  59.969  1.00  0.00            
ATOM    100  HD1 LYS     6     103.927  93.426  60.826  1.00  0.00            
ATOM    101  HD2 LYS     6     104.020  93.411  59.065  1.00  0.00            
ATOM    102  CE  LYS     6     104.276  95.339  59.857  1.00  0.00            
ATOM    103  HE1 LYS     6     104.809  95.664  58.963  1.00  0.00            
ATOM    104  HE2 LYS     6     104.816  95.822  60.671  1.00  0.00            
ATOM    105  NZ  LYS     6     102.882  95.825  59.770  1.00  0.00            
ATOM    106  HZ1 LYS     6     102.802  96.830  59.826  1.00  0.00            
ATOM    107  HZ2 LYS     6     102.515  95.502  58.886  1.00  0.00            
ATOM    108  HZ3 LYS     6     102.285  95.355  60.436  1.00  0.00            
ATOM    109  C   LYS     6     108.389  90.605  60.080  1.00  0.00            
ATOM    110  O   LYS     6     109.438  90.827  60.719  1.00  0.00            
ATOM    111  N   GLY     7     107.843  89.331  60.032  1.00  0.00            
ATOM    112  H   GLY     7     107.120  89.198  59.340  1.00  0.00            
ATOM    113  CA  GLY     7     108.497  88.195  60.669  1.00  0.00            
ATOM    114  HA1 GLY     7     107.705  87.448  60.710  1.00  0.00            
ATOM    115  HA2 GLY     7     108.705  88.518  61.689  1.00  0.00            
ATOM    116  C   GLY     7     109.839  87.786  60.081  1.00  0.00            
ATOM    117  O   GLY     7     110.582  87.078  60.763  1.00  0.00            
ATOM    118  N   LEU     8     110.269  88.149  58.858  1.00  0.00            
ATOM    119  H   LEU     8     109.715  88.610  58.152  1.00  0.00            
ATOM    120  CA  LEU     8     111.635  88.044  58.451  1.00  0.00            
ATOM    121  HA  LEU     8     112.107  87.168  58.895  1.00  0.00            
ATOM    122  CB  LEU     8     111.756  88.095  56.963  1.00  0.00            
ATOM    123  HB1 LEU     8     112.797  88.330  56.744  1.00  0.00            
ATOM    124  HB2 LEU     8     111.155  88.936  56.618  1.00  0.00            
ATOM    125  CG  LEU     8     111.300  86.750  56.332  1.00  0.00            
ATOM    126  HG  LEU     8     110.289  86.453  56.612  1.00  0.00            
ATOM    127  CD1 LEU     8     111.392  86.883  54.820  1.00  0.00            
ATOM    128 HD11 LEU     8     110.680  87.610  54.430  1.00  0.00            
ATOM    129 HD12 LEU     8     112.420  87.200  54.646  1.00  0.00            
ATOM    130 HD13 LEU     8     111.138  85.970  54.281  1.00  0.00            
ATOM    131  CD2 LEU     8     112.311  85.600  56.703  1.00  0.00            
ATOM    132 HD21 LEU     8     113.268  86.030  56.408  1.00  0.00            
ATOM    133 HD22 LEU     8     112.387  85.366  57.764  1.00  0.00            
ATOM    134 HD23 LEU     8     112.027  84.685  56.184  1.00  0.00            
ATOM    135  C   LEU     8     112.528  89.088  59.107  1.00  0.00            
ATOM    136  O   LEU     8     113.477  88.701  59.770  1.00  0.00            
ATOM    137  N   SER     9     112.175  90.385  58.904  1.00  0.00            
ATOM    138  H   SER     9     111.321  90.499  58.377  1.00  0.00            
ATOM    139  CA  SER     9     112.734  91.692  59.365  1.00  0.00            
ATOM    140  HA  SER     9     113.707  91.789  58.883  1.00  0.00            
ATOM    141  CB  SER     9     111.753  92.842  59.027  1.00  0.00            
ATOM    142  HB1 SER     9     112.134  93.828  59.290  1.00  0.00            
ATOM    143  HB2 SER     9     110.747  92.829  59.446  1.00  0.00            
ATOM    144  OG  SER     9     111.625  92.914  57.616  1.00  0.00            
ATOM    145  HG  SER     9     110.787  92.539  57.338  1.00  0.00            
ATOM    146  C   SER     9     113.158  91.827  60.841  1.00  0.00            
ATOM    147  O   SER     9     113.804  92.794  61.188  1.00  0.00            
ATOM    148  N   LYS    10     112.744  90.960  61.726  1.00  0.00            
ATOM    149  H   LYS    10     112.233  90.184  61.331  1.00  0.00            
ATOM    150  CA  LYS    10     112.672  91.349  63.193  1.00  0.00            
ATOM    151  HA  LYS    10     112.632  92.435  63.275  1.00  0.00            
ATOM    152  CB  LYS    10     111.357  90.884  63.750  1.00  0.00            
ATOM    153  HB1 LYS    10     110.555  91.084  63.039  1.00  0.00            
ATOM    154  HB2 LYS    10     111.044  91.445  64.631  1.00  0.00            
ATOM    155  CG  LYS    10     111.429  89.351  63.982  1.00  0.00            
ATOM    156  HG1 LYS    10     112.078  89.087  64.816  1.00  0.00            
ATOM    157  HG2 LYS    10     111.867  88.875  63.105  1.00  0.00            
ATOM    158  CD  LYS    10     110.032  88.763  64.118  1.00  0.00            
ATOM    159  HD1 LYS    10     110.188  87.686  64.183  1.00  0.00            
ATOM    160  HD2 LYS    10     109.380  89.083  63.305  1.00  0.00            
ATOM    161  CE  LYS    10     109.395  89.189  65.452  1.00  0.00            
ATOM    162  HE1 LYS    10     109.430  90.272  65.567  1.00  0.00            
ATOM    163  HE2 LYS    10     110.086  88.910  66.247  1.00  0.00            
ATOM    164  NZ  LYS    10     107.975  88.737  65.565  1.00  0.00            
ATOM    165  HZ1 LYS    10     107.988  87.731  65.653  1.00  0.00            
ATOM    166  HZ2 LYS    10     107.495  89.197  66.325  1.00  0.00            
ATOM    167  HZ3 LYS    10     107.412  88.984  64.764  1.00  0.00            
ATOM    168  C   LYS    10     113.884  91.092  64.128  1.00  0.00            
ATOM    169  O   LYS    10     114.559  90.069  64.195  1.00  0.00            
ATOM    170  N   ALA    11     114.172  92.176  64.871  1.00  0.00            
ATOM    171  H   ALA    11     113.547  92.960  64.747  1.00  0.00            
ATOM    172  CA  ALA    11     115.181  92.253  65.932  1.00  0.00            
ATOM    173  HA  ALA    11     116.047  91.706  65.559  1.00  0.00            
ATOM    174  CB  ALA    11     115.600  93.690  66.150  1.00  0.00            
ATOM    175  HB1 ALA    11     114.681  94.146  66.517  1.00  0.00            
ATOM    176  HB2 ALA    11     116.362  93.804  66.922  1.00  0.00            
ATOM    177  HB3 ALA    11     116.059  94.201  65.304  1.00  0.00            
ATOM    178  C   ALA    11     114.605  91.480  67.155  1.00  0.00            
ATOM    179  O   ALA    11     113.648  91.936  67.841  1.00  0.00            
ATOM    180  N   LYS    12     115.133  90.262  67.393  1.00  0.00            
ATOM    181  H   LYS    12     115.952  89.988  66.868  1.00  0.00            
ATOM    182  CA  LYS    12     114.696  89.335  68.380  1.00  0.00            
ATOM    183  HA  LYS    12     113.650  89.074  68.216  1.00  0.00            
ATOM    184  CB  LYS    12     115.542  88.022  68.325  1.00  0.00            
ATOM    185  HB1 LYS    12     115.651  87.550  69.301  1.00  0.00            
ATOM    186  HB2 LYS    12     116.547  88.300  68.007  1.00  0.00            
ATOM    187  CG  LYS    12     114.920  86.876  67.486  1.00  0.00            
ATOM    188  HG1 LYS    12     113.990  86.545  67.948  1.00  0.00            
ATOM    189  HG2 LYS    12     115.624  86.045  67.532  1.00  0.00            
ATOM    190  CD  LYS    12     114.716  87.266  66.026  1.00  0.00            
ATOM    191  HD1 LYS    12     115.668  87.513  65.555  1.00  0.00            
ATOM    192  HD2 LYS    12     114.034  88.116  66.039  1.00  0.00            
ATOM    193  CE  LYS    12     113.925  86.256  65.162  1.00  0.00            
ATOM    194  HE1 LYS    12     113.566  86.722  64.244  1.00  0.00            
ATOM    195  HE2 LYS    12     113.080  85.850  65.719  1.00  0.00            
ATOM    196  NZ  LYS    12     114.804  85.174  64.753  1.00  0.00            
ATOM    197  HZ1 LYS    12     115.635  85.502  64.281  1.00  0.00            
ATOM    198  HZ2 LYS    12     115.140  84.590  65.505  1.00  0.00            
ATOM    199  HZ3 LYS    12     114.386  84.546  64.081  1.00  0.00            
ATOM    200  C   LYS    12     114.778  89.912  69.831  1.00  0.00            
ATOM    201  O   LYS    12     115.871  90.035  70.451  1.00  0.00            
ATOM    202  N   GLU    13     113.624  90.236  70.403  1.00  0.00            
ATOM    203  H   GLU    13     112.781  90.092  69.867  1.00  0.00            
ATOM    204  CA  GLU    13     113.392  90.856  71.726  1.00  0.00            
ATOM    205  HA  GLU    13     114.263  90.750  72.373  1.00  0.00            
ATOM    206  CB  GLU    13     113.313  92.360  71.487  1.00  0.00            
ATOM    207  HB1 GLU    13     112.288  92.635  71.237  1.00  0.00            
ATOM    208  HB2 GLU    13     113.982  92.635  70.672  1.00  0.00            
ATOM    209  CG  GLU    13     113.757  93.016  72.808  1.00  0.00            
ATOM    210  HG1 GLU    13     114.803  92.800  73.028  1.00  0.00            
ATOM    211  HG2 GLU    13     113.060  92.809  73.620  1.00  0.00            
ATOM    212  CD  GLU    13     113.676  94.564  72.646  1.00  0.00            
ATOM    213  OE1 GLU    13     114.135  95.134  71.607  1.00  0.00            
ATOM    214  OE2 GLU    13     113.321  95.260  73.581  1.00  0.00            
ATOM    215  C   GLU    13     112.270  90.166  72.508  1.00  0.00            
ATOM    216  O   GLU    13     111.387  89.619  71.961  1.00  0.00            
ATOM    217  N   GLY    14     112.409  90.185  73.801  1.00  0.00            
ATOM    218  H   GLY    14     113.046  90.874  74.173  1.00  0.00            
ATOM    219  CA  GLY    14     111.645  89.334  74.610  1.00  0.00            
ATOM    220  HA1 GLY    14     110.629  89.304  74.218  1.00  0.00            
ATOM    221  HA2 GLY    14     111.549  89.841  75.569  1.00  0.00            
ATOM    222  C   GLY    14     112.022  87.847  74.883  1.00  0.00            
ATOM    223  O   GLY    14     113.185  87.425  74.991  1.00  0.00            
ATOM    224  N   VAL    15     111.088  86.945  75.197  1.00  0.00            
ATOM    225  H   VAL    15     110.125  87.116  74.944  1.00  0.00            
ATOM    226  CA  VAL    15     111.281  85.529  75.331  1.00  0.00            
ATOM    227  HA  VAL    15     112.273  85.401  75.764  1.00  0.00            
ATOM    228  CB  VAL    15     110.392  84.925  76.452  1.00  0.00            
ATOM    229  HB  VAL    15     110.709  83.882  76.491  1.00  0.00            
ATOM    230  CG1 VAL    15     110.622  85.481  77.874  1.00  0.00            
ATOM    231 HG11 VAL    15     110.019  84.914  78.583  1.00  0.00            
ATOM    232 HG12 VAL    15     111.671  85.243  78.051  1.00  0.00            
ATOM    233 HG13 VAL    15     110.322  86.522  77.988  1.00  0.00            
ATOM    234  CG2 VAL    15     108.862  84.834  76.230  1.00  0.00            
ATOM    235 HG21 VAL    15     108.322  84.240  76.968  1.00  0.00            
ATOM    236 HG22 VAL    15     108.525  85.862  76.096  1.00  0.00            
ATOM    237 HG23 VAL    15     108.813  84.202  75.343  1.00  0.00            
ATOM    238  C   VAL    15     111.229  84.817  73.971  1.00  0.00            
ATOM    239  O   VAL    15     110.249  85.071  73.184  1.00  0.00            
ATOM    240  N   VAL    16     112.208  84.044  73.583  1.00  0.00            
ATOM    241  H   VAL    16     112.822  83.625  74.267  1.00  0.00            
ATOM    242  CA  VAL    16     112.511  83.733  72.138  1.00  0.00            
ATOM    243  HA  VAL    16     111.536  83.793  71.653  1.00  0.00            
ATOM    244  CB  VAL    16     113.432  84.740  71.513  1.00  0.00            
ATOM    245  HB  VAL    16     113.685  84.365  70.521  1.00  0.00            
ATOM    246  CG1 VAL    16     112.840  86.114  71.191  1.00  0.00            
ATOM    247 HG11 VAL    16     112.710  86.678  72.114  1.00  0.00            
ATOM    248 HG12 VAL    16     113.466  86.626  70.459  1.00  0.00            
ATOM    249 HG13 VAL    16     111.861  85.994  70.728  1.00  0.00            
ATOM    250  CG2 VAL    16     114.702  85.142  72.292  1.00  0.00            
ATOM    251 HG21 VAL    16     114.533  85.680  73.225  1.00  0.00            
ATOM    252 HG22 VAL    16     115.263  84.232  72.502  1.00  0.00            
ATOM    253 HG23 VAL    16     115.355  85.782  71.698  1.00  0.00            
ATOM    254  C   VAL    16     112.948  82.241  72.062  1.00  0.00            
ATOM    255  O   VAL    16     113.327  81.662  73.086  1.00  0.00            
ATOM    256  N   ALA    17     113.087  81.723  70.823  1.00  0.00            
ATOM    257  H   ALA    17     112.607  82.152  70.045  1.00  0.00            
ATOM    258  CA  ALA    17     113.614  80.416  70.583  1.00  0.00            
ATOM    259  HA  ALA    17     113.245  79.615  71.224  1.00  0.00            
ATOM    260  CB  ALA    17     113.277  80.061  69.154  1.00  0.00            
ATOM    261  HB1 ALA    17     113.703  80.755  68.429  1.00  0.00            
ATOM    262  HB2 ALA    17     113.728  79.099  68.912  1.00  0.00            
ATOM    263  HB3 ALA    17     112.191  79.998  69.076  1.00  0.00            
ATOM    264  C   ALA    17     115.194  80.420  70.781  1.00  0.00            
ATOM    265  O   ALA    17     115.875  81.471  70.866  1.00  0.00            
ATOM    266  N   ALA    18     115.777  79.227  70.854  1.00  0.00            
ATOM    267  H   ALA    18     115.233  78.404  70.639  1.00  0.00            
ATOM    268  CA  ALA    18     117.186  78.961  70.995  1.00  0.00            
ATOM    269  HA  ALA    18     117.526  79.542  71.853  1.00  0.00            
ATOM    270  CB  ALA    18     117.478  77.466  71.273  1.00  0.00            
ATOM    271  HB1 ALA    18     118.493  77.426  71.668  1.00  0.00            
ATOM    272  HB2 ALA    18     116.870  76.913  71.990  1.00  0.00            
ATOM    273  HB3 ALA    18     117.469  76.891  70.347  1.00  0.00            
ATOM    274  C   ALA    18     117.990  79.381  69.746  1.00  0.00            
ATOM    275  O   ALA    18     117.501  79.244  68.625  1.00  0.00            
ATOM    276  N   ALA    19     119.140  80.012  69.950  1.00  0.00            
ATOM    277  H   ALA    19     119.477  80.071  70.900  1.00  0.00            
ATOM    278  CA  ALA    19     119.979  80.636  68.929  1.00  0.00            
ATOM    279  HA  ALA    19     120.053  80.008  68.041  1.00  0.00            
ATOM    280  CB  ALA    19     119.400  81.991  68.585  1.00  0.00            
ATOM    281  HB1 ALA    19     118.358  81.956  68.269  1.00  0.00            
ATOM    282  HB2 ALA    19     119.276  82.640  69.452  1.00  0.00            
ATOM    283  HB3 ALA    19     120.029  82.597  67.933  1.00  0.00            
ATOM    284  C   ALA    19     121.402  80.619  69.449  1.00  0.00            
ATOM    285  O   ALA    19     121.665  81.196  70.573  1.00  0.00            
ATOM    286  N   GLU    20     122.368  80.011  68.651  1.00  0.00            
ATOM    287  H   GLU    20     122.032  79.559  67.812  1.00  0.00            
ATOM    288  CA  GLU    20     123.796  79.854  68.962  1.00  0.00            
ATOM    289  HA  GLU    20     123.957  80.265  69.959  1.00  0.00            
ATOM    290  CB  GLU    20     124.170  78.348  68.953  1.00  0.00            
ATOM    291  HB1 GLU    20     123.436  77.831  69.570  1.00  0.00            
ATOM    292  HB2 GLU    20     125.131  78.264  69.460  1.00  0.00            
ATOM    293  CG  GLU    20     124.221  77.555  67.616  1.00  0.00            
ATOM    294  HG1 GLU    20     124.926  78.015  66.923  1.00  0.00            
ATOM    295  HG2 GLU    20     123.258  77.559  67.105  1.00  0.00            
ATOM    296  CD  GLU    20     124.649  76.073  67.932  1.00  0.00            
ATOM    297  OE1 GLU    20     124.614  75.237  66.996  1.00  0.00            
ATOM    298  OE2 GLU    20     125.138  75.741  69.041  1.00  0.00            
ATOM    299  C   GLU    20     124.644  80.703  68.004  1.00  0.00            
ATOM    300  O   GLU    20     124.420  80.680  66.782  1.00  0.00            
ATOM    301  N   LYS    21     125.602  81.351  68.579  1.00  0.00            
ATOM    302  H   LYS    21     125.641  81.160  69.570  1.00  0.00            
ATOM    303  CA  LYS    21     126.404  82.340  67.848  1.00  0.00            
ATOM    304  HA  LYS    21     125.659  83.061  67.513  1.00  0.00            
ATOM    305  CB  LYS    21     127.469  82.883  68.856  1.00  0.00            
ATOM    306  HB1 LYS    21     128.227  82.122  69.042  1.00  0.00            
ATOM    307  HB2 LYS    21     126.921  83.140  69.763  1.00  0.00            
ATOM    308  CG  LYS    21     128.067  84.224  68.347  1.00  0.00            
ATOM    309  HG1 LYS    21     127.215  84.838  68.057  1.00  0.00            
ATOM    310  HG2 LYS    21     128.645  84.069  67.436  1.00  0.00            
ATOM    311  CD  LYS    21     128.983  84.819  69.401  1.00  0.00            
ATOM    312  HD1 LYS    21     129.828  84.150  69.565  1.00  0.00            
ATOM    313  HD2 LYS    21     128.475  84.882  70.363  1.00  0.00            
ATOM    314  CE  LYS    21     129.507  86.125  68.933  1.00  0.00            
ATOM    315  HE1 LYS    21     128.647  86.786  68.826  1.00  0.00            
ATOM    316  HE2 LYS    21     129.895  85.930  67.934  1.00  0.00            
ATOM    317  NZ  LYS    21     130.539  86.542  69.866  1.00  0.00            
ATOM    318  HZ1 LYS    21     131.150  85.762  70.061  1.00  0.00            
ATOM    319  HZ2 LYS    21     131.062  87.298  69.447  1.00  0.00            
ATOM    320  HZ3 LYS    21     130.225  86.806  70.790  1.00  0.00            
ATOM    321  C   LYS    21     127.074  81.873  66.487  1.00  0.00            
ATOM    322  O   LYS    21     127.158  82.709  65.593  1.00  0.00            
ATOM    323  N   THR    22     127.524  80.645  66.317  1.00  0.00            
ATOM    324  H   THR    22     127.398  79.962  67.051  1.00  0.00            
ATOM    325  CA  THR    22     127.911  80.042  65.006  1.00  0.00            
ATOM    326  HA  THR    22     128.704  80.681  64.616  1.00  0.00            
ATOM    327  CB  THR    22     128.566  78.632  65.035  1.00  0.00            
ATOM    328  HB  THR    22     128.597  78.246  64.017  1.00  0.00            
ATOM    329  CG2 THR    22     130.049  78.663  65.543  1.00  0.00            
ATOM    330 HG21 THR    22     130.224  79.375  66.349  1.00  0.00            
ATOM    331 HG22 THR    22     130.458  77.680  65.779  1.00  0.00            
ATOM    332 HG23 THR    22     130.501  78.864  64.572  1.00  0.00            
ATOM    333  OG1 THR    22     127.789  77.830  65.871  1.00  0.00            
ATOM    334  HG1 THR    22     128.149  77.901  66.758  1.00  0.00            
ATOM    335  C   THR    22     126.851  80.082  63.954  1.00  0.00            
ATOM    336  O   THR    22     127.176  80.098  62.758  1.00  0.00            
ATOM    337  N   LYS    23     125.572  80.252  64.291  1.00  0.00            
ATOM    338  H   LYS    23     125.314  80.422  65.252  1.00  0.00            
ATOM    339  CA  LYS    23     124.498  79.994  63.363  1.00  0.00            
ATOM    340  HA  LYS    23     124.952  79.979  62.372  1.00  0.00            
ATOM    341  CB  LYS    23     123.844  78.650  63.766  1.00  0.00            
ATOM    342  HB1 LYS    23     122.801  78.653  63.450  1.00  0.00            
ATOM    343  HB2 LYS    23     123.926  78.521  64.845  1.00  0.00            
ATOM    344  CG  LYS    23     124.659  77.508  63.064  1.00  0.00            
ATOM    345  HG1 LYS    23     125.717  77.627  63.298  1.00  0.00            
ATOM    346  HG2 LYS    23     124.496  77.509  61.986  1.00  0.00            
ATOM    347  CD  LYS    23     124.185  76.054  63.488  1.00  0.00            
ATOM    348  HD1 LYS    23     124.222  75.920  64.569  1.00  0.00            
ATOM    349  HD2 LYS    23     124.875  75.283  63.144  1.00  0.00            
ATOM    350  CE  LYS    23     122.752  75.798  62.903  1.00  0.00            
ATOM    351  HE1 LYS    23     122.822  75.786  61.815  1.00  0.00            
ATOM    352  HE2 LYS    23     122.047  76.601  63.116  1.00  0.00            
ATOM    353  NZ  LYS    23     122.266  74.499  63.274  1.00  0.00            
ATOM    354  HZ1 LYS    23     121.350  74.196  62.973  1.00  0.00            
ATOM    355  HZ2 LYS    23     122.791  73.770  62.813  1.00  0.00            
ATOM    356  HZ3 LYS    23     122.241  74.360  64.274  1.00  0.00            
ATOM    357  C   LYS    23     123.525  81.127  63.303  1.00  0.00            
ATOM    358  O   LYS    23     123.116  81.475  62.187  1.00  0.00            
ATOM    359  N   GLN    24     123.138  81.800  64.396  1.00  0.00            
ATOM    360  H   GLN    24     123.528  81.567  65.298  1.00  0.00            
ATOM    361  CA  GLN    24     122.496  83.087  64.240  1.00  0.00            
ATOM    362  HA  GLN    24     121.795  83.091  63.405  1.00  0.00            
ATOM    363  CB  GLN    24     121.672  83.393  65.482  1.00  0.00            
ATOM    364  HB1 GLN    24     122.216  84.013  66.194  1.00  0.00            
ATOM    365  HB2 GLN    24     121.484  82.481  66.050  1.00  0.00            
ATOM    366  CG  GLN    24     120.304  84.015  65.191  1.00  0.00            
ATOM    367  HG1 GLN    24     120.345  84.825  64.463  1.00  0.00            
ATOM    368  HG2 GLN    24     119.943  84.382  66.152  1.00  0.00            
ATOM    369  CD  GLN    24     119.335  82.997  64.682  1.00  0.00            
ATOM    370  OE1 GLN    24     119.618  81.806  64.436  1.00  0.00            
ATOM    371  NE2 GLN    24     118.111  83.407  64.538  1.00  0.00            
ATOM    372 HE21 GLN    24     117.898  84.388  64.431  1.00  0.00            
ATOM    373 HE22 GLN    24     117.509  82.688  64.162  1.00  0.00            
ATOM    374  C   GLN    24     123.561  84.162  63.903  1.00  0.00            
ATOM    375  O   GLN    24     124.707  84.077  64.423  1.00  0.00            
ATOM    376  N   GLY    25     123.188  85.133  63.103  1.00  0.00            
ATOM    377  H   GLY    25     122.276  85.129  62.670  1.00  0.00            
ATOM    378  CA  GLY    25     124.174  86.207  62.744  1.00  0.00            
ATOM    379  HA1 GLY    25     125.164  85.758  62.661  1.00  0.00            
ATOM    380  HA2 GLY    25     124.184  86.958  63.535  1.00  0.00            
ATOM    381  C   GLY    25     123.805  86.918  61.409  1.00  0.00            
ATOM    382  O   GLY    25     122.899  86.535  60.677  1.00  0.00            
ATOM    383  N   VAL    26     124.581  88.005  61.136  1.00  0.00            
ATOM    384  H   VAL    26     125.449  88.140  61.634  1.00  0.00            
ATOM    385  CA  VAL    26     124.230  89.028  60.162  1.00  0.00            
ATOM    386  HA  VAL    26     123.219  89.321  60.445  1.00  0.00            
ATOM    387  CB  VAL    26     125.055  90.373  60.309  1.00  0.00            
ATOM    388  HB  VAL    26     124.578  91.044  59.594  1.00  0.00            
ATOM    389  CG1 VAL    26     124.960  91.168  61.639  1.00  0.00            
ATOM    390 HG11 VAL    26     123.937  91.484  61.843  1.00  0.00            
ATOM    391 HG12 VAL    26     125.313  90.470  62.398  1.00  0.00            
ATOM    392 HG13 VAL    26     125.513  92.104  61.569  1.00  0.00            
ATOM    393  CG2 VAL    26     126.551  90.341  59.938  1.00  0.00            
ATOM    394 HG21 VAL    26     126.672  90.123  58.877  1.00  0.00            
ATOM    395 HG22 VAL    26     127.026  91.307  60.108  1.00  0.00            
ATOM    396 HG23 VAL    26     127.088  89.508  60.392  1.00  0.00            
ATOM    397  C   VAL    26     123.982  88.564  58.691  1.00  0.00            
ATOM    398  O   VAL    26     122.880  88.644  58.174  1.00  0.00            
ATOM    399  N   ALA    27     124.934  87.894  58.047  1.00  0.00            
ATOM    400  H   ALA    27     125.828  87.891  58.518  1.00  0.00            
ATOM    401  CA  ALA    27     124.850  87.375  56.702  1.00  0.00            
ATOM    402  HA  ALA    27     124.594  88.215  56.056  1.00  0.00            
ATOM    403  CB  ALA    27     126.183  86.985  56.206  1.00  0.00            
ATOM    404  HB1 ALA    27     126.612  86.224  56.858  1.00  0.00            
ATOM    405  HB2 ALA    27     126.112  86.601  55.189  1.00  0.00            
ATOM    406  HB3 ALA    27     126.795  87.885  56.153  1.00  0.00            
ATOM    407  C   ALA    27     123.770  86.211  56.512  1.00  0.00            
ATOM    408  O   ALA    27     123.335  86.032  55.371  1.00  0.00            
ATOM    409  N   GLU    28     123.336  85.487  57.621  1.00  0.00            
ATOM    410  H   GLU    28     123.802  85.679  58.496  1.00  0.00            
ATOM    411  CA  GLU    28     122.227  84.484  57.689  1.00  0.00            
ATOM    412  HA  GLU    28     122.161  83.923  56.757  1.00  0.00            
ATOM    413  CB  GLU    28     122.413  83.361  58.727  1.00  0.00            
ATOM    414  HB1 GLU    28     122.648  83.898  59.647  1.00  0.00            
ATOM    415  HB2 GLU    28     123.210  82.690  58.407  1.00  0.00            
ATOM    416  CG  GLU    28     121.176  82.459  58.853  1.00  0.00            
ATOM    417  HG1 GLU    28     120.209  82.953  58.939  1.00  0.00            
ATOM    418  HG2 GLU    28     121.265  81.870  59.766  1.00  0.00            
ATOM    419  CD  GLU    28     121.144  81.445  57.720  1.00  0.00            
ATOM    420  OE1 GLU    28     121.372  81.762  56.535  1.00  0.00            
ATOM    421  OE2 GLU    28     120.921  80.244  58.014  1.00  0.00            
ATOM    422  C   GLU    28     120.890  85.168  57.631  1.00  0.00            
ATOM    423  O   GLU    28     120.042  84.830  56.788  1.00  0.00            
ATOM    424  N   ALA    29     120.546  86.053  58.549  1.00  0.00            
ATOM    425  H   ALA    29     121.247  86.305  59.231  1.00  0.00            
ATOM    426  CA  ALA    29     119.409  86.978  58.404  1.00  0.00            
ATOM    427  HA  ALA    29     118.538  86.322  58.423  1.00  0.00            
ATOM    428  CB  ALA    29     119.123  87.854  59.597  1.00  0.00            
ATOM    429  HB1 ALA    29     119.151  87.365  60.571  1.00  0.00            
ATOM    430  HB2 ALA    29     119.927  88.586  59.671  1.00  0.00            
ATOM    431  HB3 ALA    29     118.189  88.383  59.406  1.00  0.00            
ATOM    432  C   ALA    29     119.310  87.682  57.049  1.00  0.00            
ATOM    433  O   ALA    29     118.251  87.676  56.439  1.00  0.00            
ATOM    434  N   ALA    30     120.425  88.278  56.512  1.00  0.00            
ATOM    435  H   ALA    30     121.274  88.255  57.059  1.00  0.00            
ATOM    436  CA  ALA    30     120.520  89.043  55.339  1.00  0.00            
ATOM    437  HA  ALA    30     119.812  89.869  55.407  1.00  0.00            
ATOM    438  CB  ALA    30     121.988  89.421  55.124  1.00  0.00            
ATOM    439  HB1 ALA    30     122.696  88.618  55.329  1.00  0.00            
ATOM    440  HB2 ALA    30     122.130  89.841  54.128  1.00  0.00            
ATOM    441  HB3 ALA    30     122.174  90.268  55.784  1.00  0.00            
ATOM    442  C   ALA    30     119.974  88.257  54.105  1.00  0.00            
ATOM    443  O   ALA    30     118.995  88.748  53.460  1.00  0.00            
ATOM    444  N   GLY    31     120.440  86.984  53.969  1.00  0.00            
ATOM    445  H   GLY    31     121.182  86.708  54.597  1.00  0.00            
ATOM    446  CA  GLY    31     119.925  86.020  52.958  1.00  0.00            
ATOM    447  HA1 GLY    31     120.643  85.220  52.780  1.00  0.00            
ATOM    448  HA2 GLY    31     119.852  86.667  52.084  1.00  0.00            
ATOM    449  C   GLY    31     118.469  85.516  53.195  1.00  0.00            
ATOM    450  O   GLY    31     117.736  85.487  52.258  1.00  0.00            
ATOM    451  N   LYS    32     118.044  85.274  54.441  1.00  0.00            
ATOM    452  H   LYS    32     118.723  85.354  55.185  1.00  0.00            
ATOM    453  CA  LYS    32     116.709  84.744  54.690  1.00  0.00            
ATOM    454  HA  LYS    32     116.617  84.046  53.859  1.00  0.00            
ATOM    455  CB  LYS    32     116.619  83.928  55.900  1.00  0.00            
ATOM    456  HB1 LYS    32     115.611  83.667  56.222  1.00  0.00            
ATOM    457  HB2 LYS    32     116.948  84.504  56.764  1.00  0.00            
ATOM    458  CG  LYS    32     117.513  82.783  55.736  1.00  0.00            
ATOM    459  HG1 LYS    32     118.528  83.068  55.461  1.00  0.00            
ATOM    460  HG2 LYS    32     117.153  82.183  54.900  1.00  0.00            
ATOM    461  CD  LYS    32     117.830  81.981  57.031  1.00  0.00            
ATOM    462  HD1 LYS    32     118.344  82.640  57.731  1.00  0.00            
ATOM    463  HD2 LYS    32     118.414  81.095  56.783  1.00  0.00            
ATOM    464  CE  LYS    32     116.531  81.585  57.745  1.00  0.00            
ATOM    465  HE1 LYS    32     115.877  81.167  56.980  1.00  0.00            
ATOM    466  HE2 LYS    32     116.134  82.576  57.967  1.00  0.00            
ATOM    467  NZ  LYS    32     116.648  80.764  58.954  1.00  0.00            
ATOM    468  HZ1 LYS    32     117.015  79.841  58.769  1.00  0.00            
ATOM    469  HZ2 LYS    32     117.093  81.210  59.743  1.00  0.00            
ATOM    470  HZ3 LYS    32     115.700  80.443  59.087  1.00  0.00            
ATOM    471  C   LYS    32     115.618  85.907  54.480  1.00  0.00            
ATOM    472  O   LYS    32     114.517  85.559  53.938  1.00  0.00            
ATOM    473  N   THR    33     115.909  87.148  54.769  1.00  0.00            
ATOM    474  H   THR    33     116.777  87.329  55.253  1.00  0.00            
ATOM    475  CA  THR    33     115.112  88.278  54.251  1.00  0.00            
ATOM    476  HA  THR    33     114.068  88.277  54.564  1.00  0.00            
ATOM    477  CB  THR    33     115.645  89.572  54.865  1.00  0.00            
ATOM    478  HB  THR    33     116.545  89.893  54.341  1.00  0.00            
ATOM    479  CG2 THR    33     114.519  90.617  54.736  1.00  0.00            
ATOM    480 HG21 THR    33     114.458  90.924  53.692  1.00  0.00            
ATOM    481 HG22 THR    33     113.543  90.270  55.078  1.00  0.00            
ATOM    482 HG23 THR    33     114.748  91.518  55.304  1.00  0.00            
ATOM    483  OG1 THR    33     115.940  89.545  56.271  1.00  0.00            
ATOM    484  HG1 THR    33     116.900  89.547  56.249  1.00  0.00            
ATOM    485  C   THR    33     115.217  88.415  52.726  1.00  0.00            
ATOM    486  O   THR    33     114.185  88.741  52.156  1.00  0.00            
ATOM    487  N   LYS    34     116.413  88.363  52.033  1.00  0.00            
ATOM    488  H   LYS    34     117.256  88.218  52.569  1.00  0.00            
ATOM    489  CA  LYS    34     116.490  88.361  50.573  1.00  0.00            
ATOM    490  HA  LYS    34     116.107  89.348  50.311  1.00  0.00            
ATOM    491  CB  LYS    34     117.985  88.180  50.125  1.00  0.00            
ATOM    492  HB1 LYS    34     118.506  87.298  50.500  1.00  0.00            
ATOM    493  HB2 LYS    34     118.492  89.056  50.528  1.00  0.00            
ATOM    494  CG  LYS    34     118.144  88.363  48.565  1.00  0.00            
ATOM    495  HG1 LYS    34     117.453  87.764  47.971  1.00  0.00            
ATOM    496  HG2 LYS    34     119.166  88.097  48.297  1.00  0.00            
ATOM    497  CD  LYS    34     118.015  89.796  48.153  1.00  0.00            
ATOM    498  HD1 LYS    34     118.824  90.259  48.717  1.00  0.00            
ATOM    499  HD2 LYS    34     117.009  90.111  48.432  1.00  0.00            
ATOM    500  CE  LYS    34     118.233  89.930  46.602  1.00  0.00            
ATOM    501  HE1 LYS    34     117.659  89.150  46.101  1.00  0.00            
ATOM    502  HE2 LYS    34     119.299  89.800  46.416  1.00  0.00            
ATOM    503  NZ  LYS    34     117.806  91.213  46.059  1.00  0.00            
ATOM    504  HZ1 LYS    34     118.459  91.900  46.408  1.00  0.00            
ATOM    505  HZ2 LYS    34     117.941  91.244  45.058  1.00  0.00            
ATOM    506  HZ3 LYS    34     116.843  91.499  46.158  1.00  0.00            
ATOM    507  C   LYS    34     115.493  87.353  49.924  1.00  0.00            
ATOM    508  O   LYS    34     114.637  87.687  49.112  1.00  0.00            
ATOM    509  N   GLU    35     115.499  86.168  50.516  1.00  0.00            
ATOM    510  H   GLU    35     116.169  85.948  51.239  1.00  0.00            
ATOM    511  CA  GLU    35     114.628  85.141  50.122  1.00  0.00            
ATOM    512  HA  GLU    35     114.631  84.993  49.042  1.00  0.00            
ATOM    513  CB  GLU    35     115.183  83.752  50.629  1.00  0.00            
ATOM    514  HB1 GLU    35     114.389  83.014  50.512  1.00  0.00            
ATOM    515  HB2 GLU    35     115.440  83.873  51.681  1.00  0.00            
ATOM    516  CG  GLU    35     116.313  83.491  49.584  1.00  0.00            
ATOM    517  HG1 GLU    35     117.037  84.305  49.618  1.00  0.00            
ATOM    518  HG2 GLU    35     115.894  83.573  48.581  1.00  0.00            
ATOM    519  CD  GLU    35     116.901  82.141  49.732  1.00  0.00            
ATOM    520  OE1 GLU    35     117.694  81.727  48.860  1.00  0.00            
ATOM    521  OE2 GLU    35     116.663  81.442  50.766  1.00  0.00            
ATOM    522  C   GLU    35     113.109  85.355  50.424  1.00  0.00            
ATOM    523  O   GLU    35     112.351  84.648  49.743  1.00  0.00            
ATOM    524  N   GLY    36     112.705  86.411  51.188  1.00  0.00            
ATOM    525  H   GLY    36     113.449  86.898  51.666  1.00  0.00            
ATOM    526  CA  GLY    36     111.320  86.948  51.097  1.00  0.00            
ATOM    527  HA1 GLY    36     110.901  87.223  52.065  1.00  0.00            
ATOM    528  HA2 GLY    36     110.669  86.129  50.789  1.00  0.00            
ATOM    529  C   GLY    36     111.070  88.049  50.079  1.00  0.00            
ATOM    530  O   GLY    36     110.145  87.865  49.328  1.00  0.00            
ATOM    531  N   VAL    37     111.902  89.152  50.010  1.00  0.00            
ATOM    532  H   VAL    37     112.617  89.291  50.710  1.00  0.00            
ATOM    533  CA  VAL    37     111.700  90.219  49.034  1.00  0.00            
ATOM    534  HA  VAL    37     110.698  90.642  49.101  1.00  0.00            
ATOM    535  CB  VAL    37     112.647  91.419  49.133  1.00  0.00            
ATOM    536  HB  VAL    37     112.429  92.073  48.289  1.00  0.00            
ATOM    537  CG1 VAL    37     112.333  92.180  50.408  1.00  0.00            
ATOM    538 HG11 VAL    37     112.903  93.105  50.497  1.00  0.00            
ATOM    539 HG12 VAL    37     111.334  92.588  50.564  1.00  0.00            
ATOM    540 HG13 VAL    37     112.525  91.621  51.324  1.00  0.00            
ATOM    541  CG2 VAL    37     114.181  90.997  49.180  1.00  0.00            
ATOM    542 HG21 VAL    37     114.383  90.492  48.235  1.00  0.00            
ATOM    543 HG22 VAL    37     114.776  91.883  49.405  1.00  0.00            
ATOM    544 HG23 VAL    37     114.354  90.299  49.999  1.00  0.00            
ATOM    545  C   VAL    37     111.770  89.702  47.581  1.00  0.00            
ATOM    546  O   VAL    37     110.928  90.218  46.744  1.00  0.00            
ATOM    547  N   LEU    38     112.541  88.710  47.185  1.00  0.00            
ATOM    548  H   LEU    38     113.255  88.355  47.805  1.00  0.00            
ATOM    549  CA  LEU    38     112.457  87.994  45.963  1.00  0.00            
ATOM    550  HA  LEU    38     112.719  88.766  45.240  1.00  0.00            
ATOM    551  CB  LEU    38     113.497  86.863  45.858  1.00  0.00            
ATOM    552  HB1 LEU    38     113.272  86.285  44.962  1.00  0.00            
ATOM    553  HB2 LEU    38     113.573  86.197  46.717  1.00  0.00            
ATOM    554  CG  LEU    38     114.987  87.303  45.525  1.00  0.00            
ATOM    555  HG  LEU    38     115.439  87.899  46.319  1.00  0.00            
ATOM    556  CD1 LEU    38     115.930  86.138  45.250  1.00  0.00            
ATOM    557 HD11 LEU    38     116.079  85.595  46.184  1.00  0.00            
ATOM    558 HD12 LEU    38     115.526  85.608  44.388  1.00  0.00            
ATOM    559 HD13 LEU    38     116.858  86.593  44.904  1.00  0.00            
ATOM    560  CD2 LEU    38     114.982  88.190  44.284  1.00  0.00            
ATOM    561 HD21 LEU    38     114.552  87.608  43.469  1.00  0.00            
ATOM    562 HD22 LEU    38     114.361  89.055  44.517  1.00  0.00            
ATOM    563 HD23 LEU    38     116.001  88.494  44.045  1.00  0.00            
ATOM    564  C   LEU    38     111.138  87.468  45.575  1.00  0.00            
ATOM    565  O   LEU    38     110.722  87.596  44.406  1.00  0.00            
ATOM    566  N   TYR    39     110.400  86.942  46.482  1.00  0.00            
ATOM    567  H   TYR    39     110.606  86.941  47.471  1.00  0.00            
ATOM    568  CA  TYR    39     109.049  86.420  46.296  1.00  0.00            
ATOM    569  HA  TYR    39     109.050  86.006  45.287  1.00  0.00            
ATOM    570  CB  TYR    39     108.652  85.462  47.337  1.00  0.00            
ATOM    571  HB1 TYR    39     108.716  86.006  48.279  1.00  0.00            
ATOM    572  HB2 TYR    39     109.255  84.559  47.243  1.00  0.00            
ATOM    573  CG  TYR    39     107.254  84.856  47.236  1.00  0.00            
ATOM    574  CD1 TYR    39     106.926  83.922  46.174  1.00  0.00            
ATOM    575  HD1 TYR    39     107.581  83.590  45.383  1.00  0.00            
ATOM    576  CE1 TYR    39     105.609  83.462  46.165  1.00  0.00            
ATOM    577  HE1 TYR    39     105.365  82.824  45.328  1.00  0.00            
ATOM    578  CZ  TYR    39     104.618  83.795  47.060  1.00  0.00            
ATOM    579  OH  TYR    39     103.384  83.197  47.007  1.00  0.00            
ATOM    580  HH  TYR    39     102.807  83.460  47.728  1.00  0.00            
ATOM    581  CE2 TYR    39     104.984  84.665  48.172  1.00  0.00            
ATOM    582  HE2 TYR    39     104.260  84.965  48.914  1.00  0.00            
ATOM    583  CD2 TYR    39     106.305  85.126  48.223  1.00  0.00            
ATOM    584  HD2 TYR    39     106.548  85.743  49.076  1.00  0.00            
ATOM    585  C   TYR    39     108.045  87.592  46.214  1.00  0.00            
ATOM    586  O   TYR    39     107.299  87.657  45.214  1.00  0.00            
ATOM    587  N   VAL    40     107.964  88.408  47.313  1.00  0.00            
ATOM    588  H   VAL    40     108.554  88.110  48.077  1.00  0.00            
ATOM    589  CA  VAL    40     106.925  89.459  47.362  1.00  0.00            
ATOM    590  HA  VAL    40     105.968  88.937  47.348  1.00  0.00            
ATOM    591  CB  VAL    40     107.011  90.375  48.611  1.00  0.00            
ATOM    592  HB  VAL    40     108.028  90.766  48.642  1.00  0.00            
ATOM    593  CG1 VAL    40     106.047  91.549  48.586  1.00  0.00            
ATOM    594 HG11 VAL    40     106.369  92.221  47.789  1.00  0.00            
ATOM    595 HG12 VAL    40     104.994  91.294  48.471  1.00  0.00            
ATOM    596 HG13 VAL    40     106.096  92.226  49.439  1.00  0.00            
ATOM    597  CG2 VAL    40     106.938  89.506  49.932  1.00  0.00            
ATOM    598 HG21 VAL    40     106.614  90.150  50.750  1.00  0.00            
ATOM    599 HG22 VAL    40     106.083  88.840  49.814  1.00  0.00            
ATOM    600 HG23 VAL    40     107.855  88.946  50.114  1.00  0.00            
ATOM    601  C   VAL    40     107.018  90.430  46.208  1.00  0.00            
ATOM    602  O   VAL    40     106.005  90.698  45.587  1.00  0.00            
ATOM    603  N   GLY    41     108.219  90.884  45.808  1.00  0.00            
ATOM    604  H   GLY    41     109.051  90.842  46.378  1.00  0.00            
ATOM    605  CA  GLY    41     108.408  91.640  44.556  1.00  0.00            
ATOM    606  HA1 GLY    41     109.453  91.931  44.451  1.00  0.00            
ATOM    607  HA2 GLY    41     107.773  92.523  44.631  1.00  0.00            
ATOM    608  C   GLY    41     107.980  90.936  43.212  1.00  0.00            
ATOM    609  O   GLY    41     107.238  91.562  42.510  1.00  0.00            
ATOM    610  N   SER    42     108.372  89.659  42.960  1.00  0.00            
ATOM    611  H   SER    42     109.006  89.198  43.597  1.00  0.00            
ATOM    612  CA  SER    42     107.752  88.843  41.859  1.00  0.00            
ATOM    613  HA  SER    42     108.007  89.358  40.933  1.00  0.00            
ATOM    614  CB  SER    42     108.473  87.467  41.851  1.00  0.00            
ATOM    615  HB1 SER    42     109.514  87.602  42.142  1.00  0.00            
ATOM    616  HB2 SER    42     108.440  87.042  40.848  1.00  0.00            
ATOM    617  OG  SER    42     107.882  86.460  42.692  1.00  0.00            
ATOM    618  HG  SER    42     107.623  86.858  43.526  1.00  0.00            
ATOM    619  C   SER    42     106.184  88.682  41.924  1.00  0.00            
ATOM    620  O   SER    42     105.564  88.872  40.878  1.00  0.00            
ATOM    621  N   LYS    43     105.538  88.486  43.086  1.00  0.00            
ATOM    622  H   LYS    43     105.953  88.250  43.976  1.00  0.00            
ATOM    623  CA  LYS    43     104.088  88.424  43.167  1.00  0.00            
ATOM    624  HA  LYS    43     103.689  87.620  42.549  1.00  0.00            
ATOM    625  CB  LYS    43     103.641  88.048  44.585  1.00  0.00            
ATOM    626  HB1 LYS    43     102.565  88.201  44.677  1.00  0.00            
ATOM    627  HB2 LYS    43     104.200  88.649  45.302  1.00  0.00            
ATOM    628  CG  LYS    43     103.900  86.562  44.722  1.00  0.00            
ATOM    629  HG1 LYS    43     103.710  86.133  45.705  1.00  0.00            
ATOM    630  HG2 LYS    43     104.961  86.378  44.552  1.00  0.00            
ATOM    631  CD  LYS    43     103.054  85.707  43.657  1.00  0.00            
ATOM    632  HD1 LYS    43     103.085  84.692  44.052  1.00  0.00            
ATOM    633  HD2 LYS    43     103.592  85.720  42.709  1.00  0.00            
ATOM    634  CE  LYS    43     101.568  86.022  43.322  1.00  0.00            
ATOM    635  HE1 LYS    43     101.138  85.420  42.523  1.00  0.00            
ATOM    636  HE2 LYS    43     101.418  87.029  42.932  1.00  0.00            
ATOM    637  NZ  LYS    43     100.643  85.851  44.437  1.00  0.00            
ATOM    638  HZ1 LYS    43     100.900  86.051  45.393  1.00  0.00            
ATOM    639  HZ2 LYS    43      99.782  86.307  44.172  1.00  0.00            
ATOM    640  HZ3 LYS    43     100.400  84.872  44.379  1.00  0.00            
ATOM    641  C   LYS    43     103.465  89.747  42.706  1.00  0.00            
ATOM    642  O   LYS    43     102.657  89.830  41.802  1.00  0.00            
ATOM    643  N   THR    44     104.018  90.826  43.292  1.00  0.00            
ATOM    644  H   THR    44     104.866  90.657  43.815  1.00  0.00            
ATOM    645  CA  THR    44     103.697  92.253  43.137  1.00  0.00            
ATOM    646  HA  THR    44     102.653  92.340  43.438  1.00  0.00            
ATOM    647  CB  THR    44     104.481  93.185  44.127  1.00  0.00            
ATOM    648  HB  THR    44     105.541  93.141  43.877  1.00  0.00            
ATOM    649  CG2 THR    44     103.866  94.532  43.949  1.00  0.00            
ATOM    650 HG21 THR    44     104.326  94.939  43.048  1.00  0.00            
ATOM    651 HG22 THR    44     102.777  94.566  43.945  1.00  0.00            
ATOM    652 HG23 THR    44     104.199  95.266  44.683  1.00  0.00            
ATOM    653  OG1 THR    44     104.216  92.783  45.477  1.00  0.00            
ATOM    654  HG1 THR    44     104.714  91.967  45.563  1.00  0.00            
ATOM    655  C   THR    44     103.756  92.670  41.629  1.00  0.00            
ATOM    656  O   THR    44     102.803  93.229  41.122  1.00  0.00            
ATOM    657  N   LYS    45     104.809  92.352  40.930  1.00  0.00            
ATOM    658  H   LYS    45     105.602  92.022  41.462  1.00  0.00            
ATOM    659  CA  LYS    45     105.140  92.633  39.575  1.00  0.00            
ATOM    660  HA  LYS    45     105.095  93.697  39.345  1.00  0.00            
ATOM    661  CB  LYS    45     106.577  92.186  39.212  1.00  0.00            
ATOM    662  HB1 LYS    45     106.662  91.305  38.576  1.00  0.00            
ATOM    663  HB2 LYS    45     107.237  92.082  40.074  1.00  0.00            
ATOM    664  CG  LYS    45     107.167  93.197  38.281  1.00  0.00            
ATOM    665  HG1 LYS    45     107.226  94.145  38.814  1.00  0.00            
ATOM    666  HG2 LYS    45     106.588  93.221  37.358  1.00  0.00            
ATOM    667  CD  LYS    45     108.637  92.777  38.027  1.00  0.00            
ATOM    668  HD1 LYS    45     108.715  91.799  37.552  1.00  0.00            
ATOM    669  HD2 LYS    45     109.118  92.502  38.966  1.00  0.00            
ATOM    670  CE  LYS    45     109.421  93.807  37.295  1.00  0.00            
ATOM    671  HE1 LYS    45     110.347  93.334  36.967  1.00  0.00            
ATOM    672  HE2 LYS    45     109.744  94.623  37.941  1.00  0.00            
ATOM    673  NZ  LYS    45     108.768  94.372  36.084  1.00  0.00            
ATOM    674  HZ1 LYS    45     108.203  93.668  35.632  1.00  0.00            
ATOM    675  HZ2 LYS    45     108.074  95.029  36.411  1.00  0.00            
ATOM    676  HZ3 LYS    45     109.365  94.824  35.406  1.00  0.00            
ATOM    677  C   LYS    45     104.074  92.041  38.631  1.00  0.00            
ATOM    678  O   LYS    45     103.828  92.629  37.556  1.00  0.00            
ATOM    679  N   GLU    46     103.459  90.904  38.959  1.00  0.00            
ATOM    680  H   GLU    46     103.665  90.447  39.836  1.00  0.00            
ATOM    681  CA  GLU    46     102.390  90.415  38.167  1.00  0.00            
ATOM    682  HA  GLU    46     102.599  90.536  37.104  1.00  0.00            
ATOM    683  CB  GLU    46     102.178  88.915  38.490  1.00  0.00            
ATOM    684  HB1 GLU    46     101.736  88.801  39.480  1.00  0.00            
ATOM    685  HB2 GLU    46     103.122  88.420  38.261  1.00  0.00            
ATOM    686  CG  GLU    46     101.142  88.224  37.560  1.00  0.00            
ATOM    687  HG1 GLU    46     101.309  88.561  36.537  1.00  0.00            
ATOM    688  HG2 GLU    46     100.085  88.296  37.814  1.00  0.00            
ATOM    689  CD  GLU    46     101.505  86.677  37.425  1.00  0.00            
ATOM    690  OE1 GLU    46     101.600  86.064  38.529  1.00  0.00            
ATOM    691  OE2 GLU    46     101.318  86.111  36.324  1.00  0.00            
ATOM    692  C   GLU    46     101.073  91.172  38.377  1.00  0.00            
ATOM    693  O   GLU    46     100.330  91.320  37.470  1.00  0.00            
ATOM    694  N   GLY    47     100.698  91.522  39.647  1.00  0.00            
ATOM    695  H   GLY    47     101.341  91.416  40.418  1.00  0.00            
ATOM    696  CA  GLY    47      99.380  92.139  39.916  1.00  0.00            
ATOM    697  HA1 GLY    47      99.050  91.907  40.928  1.00  0.00            
ATOM    698  HA2 GLY    47      98.677  91.661  39.234  1.00  0.00            
ATOM    699  C   GLY    47      99.177  93.623  39.672  1.00  0.00            
ATOM    700  O   GLY    47      98.060  94.158  39.949  1.00  0.00            
ATOM    701  N   VAL    48     100.141  94.356  39.193  1.00  0.00            
ATOM    702  H   VAL    48     101.005  93.895  38.945  1.00  0.00            
ATOM    703  CA  VAL    48     100.042  95.765  38.793  1.00  0.00            
ATOM    704  HA  VAL    48      99.221  96.203  39.360  1.00  0.00            
ATOM    705  CB  VAL    48     101.401  96.506  39.048  1.00  0.00            
ATOM    706  HB  VAL    48     101.370  97.527  38.667  1.00  0.00            
ATOM    707  CG1 VAL    48     101.828  96.577  40.513  1.00  0.00            
ATOM    708 HG11 VAL    48     102.823  97.021  40.548  1.00  0.00            
ATOM    709 HG12 VAL    48     101.128  97.227  41.038  1.00  0.00            
ATOM    710 HG13 VAL    48     102.032  95.635  41.022  1.00  0.00            
ATOM    711  CG2 VAL    48     102.563  95.866  38.194  1.00  0.00            
ATOM    712 HG21 VAL    48     102.714  94.845  38.543  1.00  0.00            
ATOM    713 HG22 VAL    48     102.497  95.954  37.109  1.00  0.00            
ATOM    714 HG23 VAL    48     103.506  96.383  38.370  1.00  0.00            
ATOM    715  C   VAL    48      99.545  96.016  37.406  1.00  0.00            
ATOM    716  O   VAL    48      99.621  95.150  36.569  1.00  0.00            
ATOM    717  N   VAL    49      99.019  97.220  37.166  1.00  0.00            
ATOM    718  H   VAL    49      98.897  97.791  37.989  1.00  0.00            
ATOM    719  CA  VAL    49      98.780  97.806  35.804  1.00  0.00            
ATOM    720  HA  VAL    49      97.990  97.223  35.331  1.00  0.00            
ATOM    721  CB  VAL    49      98.080  99.201  35.799  1.00  0.00            
ATOM    722  HB  VAL    49      98.598  99.832  36.521  1.00  0.00            
ATOM    723  CG1 VAL    49      98.120  99.890  34.443  1.00  0.00            
ATOM    724 HG11 VAL    49      97.855 100.940  34.567  1.00  0.00            
ATOM    725 HG12 VAL    49      99.124  99.828  34.022  1.00  0.00            
ATOM    726 HG13 VAL    49      97.416  99.401  33.770  1.00  0.00            
ATOM    727  CG2 VAL    49      96.629  99.041  36.253  1.00  0.00            
ATOM    728 HG21 VAL    49      96.111  98.320  35.620  1.00  0.00            
ATOM    729 HG22 VAL    49      96.570  98.710  37.290  1.00  0.00            
ATOM    730 HG23 VAL    49      96.115 100.001  36.294  1.00  0.00            
ATOM    731  C   VAL    49     100.022  97.813  35.067  1.00  0.00            
ATOM    732  O   VAL    49     101.035  98.427  35.560  1.00  0.00            
ATOM    733  N   HIE    50     100.167  97.145  33.912  1.00  0.00            
ATOM    734  H   HIE    50      99.327  96.686  33.592  1.00  0.00            
ATOM    735  CA  HIE    50     101.444  96.977  33.173  1.00  0.00            
ATOM    736  HA  HIE    50     102.191  97.154  33.947  1.00  0.00            
ATOM    737  CB  HIE    50     101.662  95.567  32.751  1.00  0.00            
ATOM    738  HB1 HIE    50     101.351  94.897  33.552  1.00  0.00            
ATOM    739  HB2 HIE    50     102.713  95.472  32.479  1.00  0.00            
ATOM    740  CG  HIE    50     100.912  95.184  31.481  1.00  0.00            
ATOM    741  ND1 HIE    50     101.320  95.462  30.202  1.00  0.00            
ATOM    742  CE1 HIE    50     100.373  94.892  29.417  1.00  0.00            
ATOM    743  HE1 HIE    50     100.351  95.070  28.352  1.00  0.00            
ATOM    744  NE2 HIE    50      99.457  94.303  30.134  1.00  0.00            
ATOM    745  HE2 HIE    50      98.571  94.034  29.730  1.00  0.00            
ATOM    746  CD2 HIE    50      99.781  94.412  31.444  1.00  0.00            
ATOM    747  HD2 HIE    50      99.196  93.932  32.215  1.00  0.00            
ATOM    748  C   HIE    50     101.628  98.143  32.178  1.00  0.00            
ATOM    749  O   HIE    50     101.079  99.227  32.373  1.00  0.00            
ATOM    750  N   GLY    51     102.555  98.026  31.213  1.00  0.00            
ATOM    751  H   GLY    51     102.766  97.071  30.963  1.00  0.00            
ATOM    752  CA  GLY    51     102.886  99.051  30.168  1.00  0.00            
ATOM    753  HA1 GLY    51     103.823  98.879  29.639  1.00  0.00            
ATOM    754  HA2 GLY    51     102.873 100.046  30.615  1.00  0.00            
ATOM    755  C   GLY    51     101.853  99.039  29.071  1.00  0.00            
ATOM    756  O   GLY    51     102.137  98.642  27.954  1.00  0.00            
ATOM    757  N   VAL    52     100.614  99.418  29.372  1.00  0.00            
ATOM    758  H   VAL    52     100.436  99.733  30.315  1.00  0.00            
ATOM    759  CA  VAL    52      99.498  99.695  28.432  1.00  0.00            
ATOM    760  HA  VAL    52      99.579  99.092  27.528  1.00  0.00            
ATOM    761  CB  VAL    52      98.116  99.389  29.006  1.00  0.00            
ATOM    762  HB  VAL    52      97.388  99.768  28.290  1.00  0.00            
ATOM    763  CG1 VAL    52      97.916  97.918  29.138  1.00  0.00            
ATOM    764 HG11 VAL    52      98.473  97.360  28.386  1.00  0.00            
ATOM    765 HG12 VAL    52      98.347  97.607  30.090  1.00  0.00            
ATOM    766 HG13 VAL    52      96.868  97.644  29.021  1.00  0.00            
ATOM    767  CG2 VAL    52      97.824 100.035  30.356  1.00  0.00            
ATOM    768 HG21 VAL    52      98.318  99.501  31.167  1.00  0.00            
ATOM    769 HG22 VAL    52      98.342 100.991  30.437  1.00  0.00            
ATOM    770 HG23 VAL    52      96.745 100.119  30.487  1.00  0.00            
ATOM    771  C   VAL    52      99.651 101.165  27.812  1.00  0.00            
ATOM    772  O   VAL    52      98.698 101.966  27.981  1.00  0.00            
ATOM    773  N   ALA    53     100.677 101.336  27.092  1.00  0.00            
ATOM    774  H   ALA    53     101.290 100.539  26.999  1.00  0.00            
ATOM    775  CA  ALA    53     101.178 102.634  26.559  1.00  0.00            
ATOM    776  HA  ALA    53     101.487 103.313  27.353  1.00  0.00            
ATOM    777  CB  ALA    53     102.364 102.452  25.615  1.00  0.00            
ATOM    778  HB1 ALA    53     102.801 103.390  25.273  1.00  0.00            
ATOM    779  HB2 ALA    53     103.135 102.083  26.292  1.00  0.00            
ATOM    780  HB3 ALA    53     102.285 101.670  24.859  1.00  0.00            
ATOM    781  C   ALA    53     100.112 103.427  25.746  1.00  0.00            
ATOM    782  O   ALA    53      99.887 104.559  26.029  1.00  0.00            
ATOM    783  N   THR    54      99.373 102.756  24.798  1.00  0.00            
ATOM    784  H   THR    54      99.592 101.783  24.639  1.00  0.00            
ATOM    785  CA  THR    54      98.229 103.380  24.029  1.00  0.00            
ATOM    786  HA  THR    54      98.634 104.293  23.593  1.00  0.00            
ATOM    787  CB  THR    54      97.783 102.384  22.905  1.00  0.00            
ATOM    788  HB  THR    54      97.087 102.870  22.221  1.00  0.00            
ATOM    789  CG2 THR    54      98.830 101.849  21.960  1.00  0.00            
ATOM    790 HG21 THR    54      99.470 101.283  22.637  1.00  0.00            
ATOM    791 HG22 THR    54      98.437 101.145  21.227  1.00  0.00            
ATOM    792 HG23 THR    54      99.478 102.620  21.542  1.00  0.00            
ATOM    793  OG1 THR    54      97.184 101.198  23.441  1.00  0.00            
ATOM    794  HG1 THR    54      97.308 100.429  22.879  1.00  0.00            
ATOM    795  C   THR    54      97.042 103.857  24.909  1.00  0.00            
ATOM    796  O   THR    54      96.250 104.661  24.395  1.00  0.00            
ATOM    797  N   VAL    55      97.042 103.606  26.250  1.00  0.00            
ATOM    798  H   VAL    55      97.687 102.887  26.548  1.00  0.00            
ATOM    799  CA  VAL    55      96.058 104.247  27.204  1.00  0.00            
ATOM    800  HA  VAL    55      95.726 105.130  26.659  1.00  0.00            
ATOM    801  CB  VAL    55      94.877 103.217  27.443  1.00  0.00            
ATOM    802  HB  VAL    55      94.214 103.743  28.131  1.00  0.00            
ATOM    803  CG1 VAL    55      94.094 102.941  26.240  1.00  0.00            
ATOM    804 HG11 VAL    55      94.690 102.522  25.429  1.00  0.00            
ATOM    805 HG12 VAL    55      93.287 102.230  26.415  1.00  0.00            
ATOM    806 HG13 VAL    55      93.530 103.816  25.918  1.00  0.00            
ATOM    807  CG2 VAL    55      95.278 101.922  27.991  1.00  0.00            
ATOM    808 HG21 VAL    55      95.737 101.242  27.274  1.00  0.00            
ATOM    809 HG22 VAL    55      95.982 102.139  28.794  1.00  0.00            
ATOM    810 HG23 VAL    55      94.402 101.410  28.391  1.00  0.00            
ATOM    811  C   VAL    55      96.634 104.671  28.593  1.00  0.00            
ATOM    812  O   VAL    55      95.912 104.899  29.573  1.00  0.00            
ATOM    813  N   ALA    56      97.926 104.881  28.732  1.00  0.00            
ATOM    814  H   ALA    56      98.511 104.598  27.958  1.00  0.00            
ATOM    815  CA  ALA    56      98.689 105.388  29.834  1.00  0.00            
ATOM    816  HA  ALA    56      98.627 104.549  30.526  1.00  0.00            
ATOM    817  CB  ALA    56     100.132 105.617  29.313  1.00  0.00            
ATOM    818  HB1 ALA    56     100.594 104.652  29.103  1.00  0.00            
ATOM    819  HB2 ALA    56     100.125 106.300  28.463  1.00  0.00            
ATOM    820  HB3 ALA    56     100.672 105.961  30.195  1.00  0.00            
ATOM    821  C   ALA    56      98.128 106.657  30.475  1.00  0.00            
ATOM    822  O   ALA    56      98.022 106.682  31.678  1.00  0.00            
ATOM    823  N   GLU    57      97.775 107.745  29.781  1.00  0.00            
ATOM    824  H   GLU    57      97.831 107.735  28.773  1.00  0.00            
ATOM    825  CA  GLU    57      97.064 108.923  30.355  1.00  0.00            
ATOM    826  HA  GLU    57      97.592 109.204  31.266  1.00  0.00            
ATOM    827  CB  GLU    57      96.939 110.078  29.331  1.00  0.00            
ATOM    828  HB1 GLU    57      96.336 109.734  28.491  1.00  0.00            
ATOM    829  HB2 GLU    57      97.897 110.338  28.881  1.00  0.00            
ATOM    830  CG  GLU    57      96.429 111.423  29.953  1.00  0.00            
ATOM    831  HG1 GLU    57      97.157 111.740  30.699  1.00  0.00            
ATOM    832  HG2 GLU    57      95.540 111.316  30.574  1.00  0.00            
ATOM    833  CD  GLU    57      96.219 112.548  28.963  1.00  0.00            
ATOM    834  OE1 GLU    57      95.931 112.232  27.756  1.00  0.00            
ATOM    835  OE2 GLU    57      96.291 113.727  29.405  1.00  0.00            
ATOM    836  C   GLU    57      95.656 108.559  30.895  1.00  0.00            
ATOM    837  O   GLU    57      95.487 108.752  32.108  1.00  0.00            
ATOM    838  N   LYS    58      94.681 107.927  30.160  1.00  0.00            
ATOM    839  H   LYS    58      94.954 107.729  29.207  1.00  0.00            
ATOM    840  CA  LYS    58      93.312 107.563  30.550  1.00  0.00            
ATOM    841  HA  LYS    58      92.799 108.486  30.819  1.00  0.00            
ATOM    842  CB  LYS    58      92.515 106.944  29.393  1.00  0.00            
ATOM    843  HB1 LYS    58      91.546 106.542  29.690  1.00  0.00            
ATOM    844  HB2 LYS    58      93.136 106.131  29.018  1.00  0.00            
ATOM    845  CG  LYS    58      92.165 107.961  28.221  1.00  0.00            
ATOM    846  HG1 LYS    58      93.068 108.426  27.826  1.00  0.00            
ATOM    847  HG2 LYS    58      91.474 108.732  28.562  1.00  0.00            
ATOM    848  CD  LYS    58      91.590 107.198  27.070  1.00  0.00            
ATOM    849  HD1 LYS    58      90.780 106.549  27.402  1.00  0.00            
ATOM    850  HD2 LYS    58      92.420 106.700  26.567  1.00  0.00            
ATOM    851  CE  LYS    58      91.010 108.253  26.149  1.00  0.00            
ATOM    852  HE1 LYS    58      91.714 109.032  25.858  1.00  0.00            
ATOM    853  HE2 LYS    58      90.076 108.669  26.527  1.00  0.00            
ATOM    854  NZ  LYS    58      90.513 107.569  24.911  1.00  0.00            
ATOM    855  HZ1 LYS    58      89.665 107.031  25.018  1.00  0.00            
ATOM    856  HZ2 LYS    58      90.313 108.226  24.170  1.00  0.00            
ATOM    857  HZ3 LYS    58      91.118 106.919  24.432  1.00  0.00            
ATOM    858  C   LYS    58      93.332 106.688  31.861  1.00  0.00            
ATOM    859  O   LYS    58      92.640 107.064  32.857  1.00  0.00            
ATOM    860  N   THR    59      94.106 105.560  31.944  1.00  0.00            
ATOM    861  H   THR    59      94.730 105.382  31.170  1.00  0.00            
ATOM    862  CA  THR    59      94.305 104.766  33.140  1.00  0.00            
ATOM    863  HA  THR    59      93.349 104.487  33.584  1.00  0.00            
ATOM    864  CB  THR    59      95.029 103.482  32.748  1.00  0.00            
ATOM    865  HB  THR    59      94.979 102.926  33.684  1.00  0.00            
ATOM    866  CG2 THR    59      94.253 102.704  31.654  1.00  0.00            
ATOM    867 HG21 THR    59      94.416 101.662  31.930  1.00  0.00            
ATOM    868 HG22 THR    59      93.235 102.880  32.002  1.00  0.00            
ATOM    869 HG23 THR    59      94.397 102.919  30.596  1.00  0.00            
ATOM    870  OG1 THR    59      96.353 103.654  32.253  1.00  0.00            
ATOM    871  HG1 THR    59      96.281 103.941  31.340  1.00  0.00            
ATOM    872  C   THR    59      94.920 105.512  34.348  1.00  0.00            
ATOM    873  O   THR    59      94.562 105.235  35.468  1.00  0.00            
ATOM    874  N   LYS    60      95.742 106.546  34.086  1.00  0.00            
ATOM    875  H   LYS    60      95.978 106.775  33.131  1.00  0.00            
ATOM    876  CA  LYS    60      96.321 107.250  35.182  1.00  0.00            
ATOM    877  HA  LYS    60      96.393 106.558  36.021  1.00  0.00            
ATOM    878  CB  LYS    60      97.728 107.668  34.762  1.00  0.00            
ATOM    879  HB1 LYS    60      97.676 108.535  34.103  1.00  0.00            
ATOM    880  HB2 LYS    60      98.135 106.844  34.176  1.00  0.00            
ATOM    881  CG  LYS    60      98.534 107.911  36.019  1.00  0.00            
ATOM    882  HG1 LYS    60      98.048 108.676  36.625  1.00  0.00            
ATOM    883  HG2 LYS    60      99.463 108.260  35.567  1.00  0.00            
ATOM    884  CD  LYS    60      98.762 106.703  36.927  1.00  0.00            
ATOM    885  HD1 LYS    60      97.852 106.112  37.036  1.00  0.00            
ATOM    886  HD2 LYS    60      99.010 106.897  37.971  1.00  0.00            
ATOM    887  CE  LYS    60      99.805 105.829  36.198  1.00  0.00            
ATOM    888  HE1 LYS    60     100.782 106.310  36.162  1.00  0.00            
ATOM    889  HE2 LYS    60      99.446 105.547  35.208  1.00  0.00            
ATOM    890  NZ  LYS    60      99.908 104.603  36.910  1.00  0.00            
ATOM    891  HZ1 LYS    60     100.011 104.668  37.912  1.00  0.00            
ATOM    892  HZ2 LYS    60      99.054 104.088  36.749  1.00  0.00            
ATOM    893  HZ3 LYS    60     100.726 104.214  36.463  1.00  0.00            
ATOM    894  C   LYS    60      95.311 108.368  35.687  1.00  0.00            
ATOM    895  O   LYS    60      95.240 108.589  36.893  1.00  0.00            
ATOM    896  N   GLU    61      94.571 109.029  34.798  1.00  0.00            
ATOM    897  H   GLU    61      94.561 108.810  33.813  1.00  0.00            
ATOM    898  CA  GLU    61      93.560 110.114  35.121  1.00  0.00            
ATOM    899  HA  GLU    61      94.106 110.791  35.777  1.00  0.00            
ATOM    900  CB  GLU    61      93.152 110.886  33.942  1.00  0.00            
ATOM    901  HB1 GLU    61      92.377 111.604  34.209  1.00  0.00            
ATOM    902  HB2 GLU    61      92.826 110.308  33.077  1.00  0.00            
ATOM    903  CG  GLU    61      94.326 111.696  33.425  1.00  0.00            
ATOM    904  HG1 GLU    61      95.019 111.034  32.905  1.00  0.00            
ATOM    905  HG2 GLU    61      94.859 112.144  34.264  1.00  0.00            
ATOM    906  CD  GLU    61      93.805 112.878  32.548  1.00  0.00            
ATOM    907  OE1 GLU    61      92.809 112.688  31.797  1.00  0.00            
ATOM    908  OE2 GLU    61      94.371 114.029  32.688  1.00  0.00            
ATOM    909  C   GLU    61      92.339 109.572  35.875  1.00  0.00            
ATOM    910  O   GLU    61      91.831 110.374  36.631  1.00  0.00            
ATOM    911  N   GLN    62      91.939 108.279  35.778  1.00  0.00            
ATOM    912  H   GLN    62      92.283 107.702  35.024  1.00  0.00            
ATOM    913  CA  GLN    62      90.961 107.587  36.566  1.00  0.00            
ATOM    914  HA  GLN    62      90.171 108.321  36.727  1.00  0.00            
ATOM    915  CB  GLN    62      90.264 106.467  35.876  1.00  0.00            
ATOM    916  HB1 GLN    62      90.076 106.901  34.894  1.00  0.00            
ATOM    917  HB2 GLN    62      89.315 106.292  36.383  1.00  0.00            
ATOM    918  CG  GLN    62      91.062 105.176  35.758  1.00  0.00            
ATOM    919  HG1 GLN    62      91.150 104.653  36.710  1.00  0.00            
ATOM    920  HG2 GLN    62      92.078 105.453  35.479  1.00  0.00            
ATOM    921  CD  GLN    62      90.558 104.098  34.758  1.00  0.00            
ATOM    922  OE1 GLN    62      91.119 103.708  33.762  1.00  0.00            
ATOM    923  NE2 GLN    62      89.407 103.486  34.993  1.00  0.00            
ATOM    924 HE21 GLN    62      88.901 103.560  35.864  1.00  0.00            
ATOM    925 HE22 GLN    62      88.957 103.010  34.224  1.00  0.00            
ATOM    926  C   GLN    62      91.463 107.262  38.004  1.00  0.00            
ATOM    927  O   GLN    62      90.714 106.624  38.758  1.00  0.00            
ATOM    928  N   VAL    63      92.742 107.633  38.322  1.00  0.00            
ATOM    929  H   VAL    63      93.314 108.033  37.592  1.00  0.00            
ATOM    930  CA  VAL    63      93.173 107.498  39.762  1.00  0.00            
ATOM    931  HA  VAL    63      92.293 107.274  40.366  1.00  0.00            
ATOM    932  CB  VAL    63      94.179 106.311  39.918  1.00  0.00            
ATOM    933  HB  VAL    63      95.132 106.594  39.472  1.00  0.00            
ATOM    934  CG1 VAL    63      94.401 105.872  41.373  1.00  0.00            
ATOM    935 HG11 VAL    63      95.204 105.136  41.412  1.00  0.00            
ATOM    936 HG12 VAL    63      94.803 106.755  41.871  1.00  0.00            
ATOM    937 HG13 VAL    63      93.492 105.495  41.842  1.00  0.00            
ATOM    938  CG2 VAL    63      93.676 105.098  39.128  1.00  0.00            
ATOM    939 HG21 VAL    63      93.506 105.242  38.061  1.00  0.00            
ATOM    940 HG22 VAL    63      94.455 104.339  39.201  1.00  0.00            
ATOM    941 HG23 VAL    63      92.744 104.791  39.602  1.00  0.00            
ATOM    942  C   VAL    63      93.729 108.762  40.424  1.00  0.00            
ATOM    943  O   VAL    63      93.475 109.037  41.589  1.00  0.00            
ATOM    944  N   THR    64      94.508 109.502  39.600  1.00  0.00            
ATOM    945  H   THR    64      94.780 109.077  38.725  1.00  0.00            
ATOM    946  CA  THR    64      94.893 110.911  39.900  1.00  0.00            
ATOM    947  HA  THR    64      94.436 111.252  40.829  1.00  0.00            
ATOM    948  CB  THR    64      96.394 110.973  40.071  1.00  0.00            
ATOM    949  HB  THR    64      96.982 110.844  39.163  1.00  0.00            
ATOM    950  CG2 THR    64      96.716 112.193  40.893  1.00  0.00            
ATOM    951 HG21 THR    64      96.198 112.287  41.848  1.00  0.00            
ATOM    952 HG22 THR    64      97.782 112.283  41.100  1.00  0.00            
ATOM    953 HG23 THR    64      96.451 113.050  40.273  1.00  0.00            
ATOM    954  OG1 THR    64      96.884 109.975  41.014  1.00  0.00            
ATOM    955  HG1 THR    64      96.940 109.113  40.594  1.00  0.00            
ATOM    956  C   THR    64      94.423 111.875  38.819  1.00  0.00            
ATOM    957  O   THR    64      94.873 111.784  37.669  1.00  0.00            
ATOM    958  N   ASN    65      93.363 112.679  39.104  1.00  0.00            
ATOM    959  H   ASN    65      92.870 112.644  39.985  1.00  0.00            
ATOM    960  CA  ASN    65      92.687 113.519  38.136  1.00  0.00            
ATOM    961  HA  ASN    65      92.859 113.044  37.169  1.00  0.00            
ATOM    962  CB  ASN    65      91.108 113.510  38.323  1.00  0.00            
ATOM    963  HB1 ASN    65      90.764 114.178  39.113  1.00  0.00            
ATOM    964  HB2 ASN    65      90.766 112.503  38.560  1.00  0.00            
ATOM    965  CG  ASN    65      90.519 113.820  36.993  1.00  0.00            
ATOM    966  OD1 ASN    65      90.133 114.970  36.695  1.00  0.00            
ATOM    967  ND2 ASN    65      90.588 112.852  36.129  1.00  0.00            
ATOM    968 HD21 ASN    65      91.224 112.084  36.291  1.00  0.00            
ATOM    969 HD22 ASN    65      90.182 113.018  35.219  1.00  0.00            
ATOM    970  C   ASN    65      93.322 114.912  38.133  1.00  0.00            
ATOM    971  O   ASN    65      92.859 115.898  38.693  1.00  0.00            
ATOM    972  N   VAL    66      94.427 114.992  37.475  1.00  0.00            
ATOM    973  H   VAL    66      94.774 114.272  36.858  1.00  0.00            
ATOM    974  CA  VAL    66      95.423 116.068  37.631  1.00  0.00            
ATOM    975  HA  VAL    66      95.708 116.172  38.678  1.00  0.00            
ATOM    976  CB  VAL    66      96.609 115.732  36.796  1.00  0.00            
ATOM    977  HB  VAL    66      97.260 116.593  36.948  1.00  0.00            
ATOM    978  CG1 VAL    66      97.334 114.518  37.439  1.00  0.00            
ATOM    979 HG11 VAL    66      98.337 114.318  37.061  1.00  0.00            
ATOM    980 HG12 VAL    66      97.480 114.618  38.515  1.00  0.00            
ATOM    981 HG13 VAL    66      96.766 113.634  37.149  1.00  0.00            
ATOM    982  CG2 VAL    66      96.577 115.494  35.242  1.00  0.00            
ATOM    983 HG21 VAL    66      96.219 116.359  34.684  1.00  0.00            
ATOM    984 HG22 VAL    66      97.576 115.179  34.940  1.00  0.00            
ATOM    985 HG23 VAL    66      95.902 114.708  34.903  1.00  0.00            
ATOM    986  C   VAL    66      94.882 117.447  37.079  1.00  0.00            
ATOM    987  O   VAL    66      95.363 118.466  37.685  1.00  0.00            
ATOM    988  N   GLY    67      93.983 117.447  36.074  1.00  0.00            
ATOM    989  H   GLY    67      93.710 116.628  35.550  1.00  0.00            
ATOM    990  CA  GLY    67      93.332 118.718  35.635  1.00  0.00            
ATOM    991  HA1 GLY    67      93.413 118.811  34.552  1.00  0.00            
ATOM    992  HA2 GLY    67      93.934 119.529  36.045  1.00  0.00            
ATOM    993  C   GLY    67      91.865 118.877  36.132  1.00  0.00            
ATOM    994  O   GLY    67      91.219 119.899  35.874  1.00  0.00            
ATOM    995  N   GLY    68      91.307 117.910  36.845  1.00  0.00            
ATOM    996  H   GLY    68      91.921 117.277  37.337  1.00  0.00            
ATOM    997  CA  GLY    68      89.892 117.850  37.203  1.00  0.00            
ATOM    998  HA1 GLY    68      89.885 117.036  37.929  1.00  0.00            
ATOM    999  HA2 GLY    68      89.285 117.579  36.339  1.00  0.00            
ATOM   1000  C   GLY    68      89.267 119.031  37.921  1.00  0.00            
ATOM   1001  O   GLY    68      89.854 119.508  38.918  1.00  0.00            
ATOM   1002  N   ALA    69      88.113 119.489  37.437  1.00  0.00            
ATOM   1003  H   ALA    69      87.675 118.798  36.845  1.00  0.00            
ATOM   1004  CA  ALA    69      87.282 120.626  37.870  1.00  0.00            
ATOM   1005  HA  ALA    69      87.931 121.492  38.001  1.00  0.00            
ATOM   1006  CB  ALA    69      86.148 120.817  36.832  1.00  0.00            
ATOM   1007  HB1 ALA    69      86.618 120.936  35.856  1.00  0.00            
ATOM   1008  HB2 ALA    69      85.401 120.033  36.709  1.00  0.00            
ATOM   1009  HB3 ALA    69      85.665 121.772  37.041  1.00  0.00            
ATOM   1010  C   ALA    69      86.660 120.321  39.274  1.00  0.00            
ATOM   1011  O   ALA    69      86.181 119.189  39.585  1.00  0.00            
ATOM   1012  N   VAL    70      86.502 121.400  40.086  1.00  0.00            
ATOM   1013  H   VAL    70      86.829 122.315  39.810  1.00  0.00            
ATOM   1014  CA  VAL    70      85.564 121.440  41.195  1.00  0.00            
ATOM   1015  HA  VAL    70      85.483 120.371  41.392  1.00  0.00            
ATOM   1016  CB  VAL    70      86.018 122.071  42.495  1.00  0.00            
ATOM   1017  HB  VAL    70      85.247 122.076  43.266  1.00  0.00            
ATOM   1018  CG1 VAL    70      87.044 121.182  43.099  1.00  0.00            
ATOM   1019 HG11 VAL    70      87.956 121.094  42.508  1.00  0.00            
ATOM   1020 HG12 VAL    70      87.293 121.621  44.065  1.00  0.00            
ATOM   1021 HG13 VAL    70      86.555 120.213  43.195  1.00  0.00            
ATOM   1022  CG2 VAL    70      86.433 123.494  42.331  1.00  0.00            
ATOM   1023 HG21 VAL    70      86.853 123.767  43.299  1.00  0.00            
ATOM   1024 HG22 VAL    70      87.266 123.628  41.641  1.00  0.00            
ATOM   1025 HG23 VAL    70      85.679 124.234  42.066  1.00  0.00            
ATOM   1026  C   VAL    70      84.193 121.919  40.789  1.00  0.00            
ATOM   1027  O   VAL    70      84.110 122.752  39.859  1.00  0.00            
ATOM   1028  N   VAL    71      83.132 121.527  41.454  1.00  0.00            
ATOM   1029  H   VAL    71      83.302 120.716  42.030  1.00  0.00            
ATOM   1030  CA  VAL    71      81.663 121.584  40.970  1.00  0.00            
ATOM   1031  HA  VAL    71      81.660 122.501  40.381  1.00  0.00            
ATOM   1032  CB  VAL    71      81.182 120.496  39.840  1.00  0.00            
ATOM   1033  HB  VAL    71      80.156 120.721  39.551  1.00  0.00            
ATOM   1034  CG1 VAL    71      82.055 120.627  38.595  1.00  0.00            
ATOM   1035 HG11 VAL    71      81.994 121.621  38.152  1.00  0.00            
ATOM   1036 HG12 VAL    71      83.093 120.480  38.893  1.00  0.00            
ATOM   1037 HG13 VAL    71      81.739 119.992  37.768  1.00  0.00            
ATOM   1038  CG2 VAL    71      81.156 119.080  40.318  1.00  0.00            
ATOM   1039 HG21 VAL    71      80.461 119.124  41.156  1.00  0.00            
ATOM   1040 HG22 VAL    71      80.764 118.342  39.618  1.00  0.00            
ATOM   1041 HG23 VAL    71      82.154 118.750  40.607  1.00  0.00            
ATOM   1042  C   VAL    71      80.638 121.797  42.049  1.00  0.00            
ATOM   1043  O   VAL    71      80.806 121.278  43.183  1.00  0.00            
ATOM   1044  N   THR    72      79.596 122.562  41.794  1.00  0.00            
ATOM   1045  H   THR    72      79.403 122.797  40.831  1.00  0.00            
ATOM   1046  CA  THR    72      78.570 122.965  42.688  1.00  0.00            
ATOM   1047  HA  THR    72      79.185 123.312  43.519  1.00  0.00            
ATOM   1048  CB  THR    72      77.774 124.239  42.175  1.00  0.00            
ATOM   1049  HB  THR    72      78.407 124.872  41.553  1.00  0.00            
ATOM   1050  CG2 THR    72      76.449 123.899  41.405  1.00  0.00            
ATOM   1051 HG21 THR    72      76.035 124.806  40.964  1.00  0.00            
ATOM   1052 HG22 THR    72      76.709 123.165  40.642  1.00  0.00            
ATOM   1053 HG23 THR    72      75.640 123.485  42.007  1.00  0.00            
ATOM   1054  OG1 THR    72      77.403 124.952  43.359  1.00  0.00            
ATOM   1055  HG1 THR    72      78.112 124.828  43.994  1.00  0.00            
ATOM   1056  C   THR    72      77.693 121.811  43.238  1.00  0.00            
ATOM   1057  O   THR    72      77.472 120.834  42.563  1.00  0.00            
ATOM   1058  N   GLY    73      77.198 121.885  44.452  1.00  0.00            
ATOM   1059  H   GLY    73      77.428 122.724  44.965  1.00  0.00            
ATOM   1060  CA  GLY    73      76.463 120.794  45.162  1.00  0.00            
ATOM   1061  HA1 GLY    73      76.927 120.619  46.133  1.00  0.00            
ATOM   1062  HA2 GLY    73      76.358 119.921  44.517  1.00  0.00            
ATOM   1063  C   GLY    73      75.020 121.109  45.325  1.00  0.00            
ATOM   1064  O   GLY    73      74.653 122.289  45.345  1.00  0.00            
ATOM   1065  N   VAL    74      74.172 120.061  45.435  1.00  0.00            
ATOM   1066  H   VAL    74      74.579 119.140  45.508  1.00  0.00            
ATOM   1067  CA  VAL    74      72.732 120.180  45.752  1.00  0.00            
ATOM   1068  HA  VAL    74      72.304 120.700  44.894  1.00  0.00            
ATOM   1069  CB  VAL    74      71.985 118.799  45.878  1.00  0.00            
ATOM   1070  HB  VAL    74      70.914 118.998  45.881  1.00  0.00            
ATOM   1071  CG1 VAL    74      72.248 117.951  44.678  1.00  0.00            
ATOM   1072 HG11 VAL    74      71.424 117.240  44.607  1.00  0.00            
ATOM   1073 HG12 VAL    74      72.136 118.592  43.804  1.00  0.00            
ATOM   1074 HG13 VAL    74      73.241 117.503  44.697  1.00  0.00            
ATOM   1075  CG2 VAL    74      72.374 118.049  47.173  1.00  0.00            
ATOM   1076 HG21 VAL    74      73.460 118.047  47.269  1.00  0.00            
ATOM   1077 HG22 VAL    74      71.913 118.485  48.059  1.00  0.00            
ATOM   1078 HG23 VAL    74      72.088 116.998  47.126  1.00  0.00            
ATOM   1079  C   VAL    74      72.374 121.124  46.878  1.00  0.00            
ATOM   1080  O   VAL    74      71.463 121.939  46.771  1.00  0.00            
ATOM   1081  N   THR    75      73.262 121.149  47.893  1.00  0.00            
ATOM   1082  H   THR    75      73.913 120.385  48.004  1.00  0.00            
ATOM   1083  CA  THR    75      73.065 122.045  49.031  1.00  0.00            
ATOM   1084  HA  THR    75      72.262 122.740  48.788  1.00  0.00            
ATOM   1085  CB  THR    75      72.511 121.285  50.203  1.00  0.00            
ATOM   1086  HB  THR    75      73.213 120.486  50.441  1.00  0.00            
ATOM   1087  CG2 THR    75      72.321 122.165  51.449  1.00  0.00            
ATOM   1088 HG21 THR    75      71.917 121.577  52.273  1.00  0.00            
ATOM   1089 HG22 THR    75      73.222 122.669  51.800  1.00  0.00            
ATOM   1090 HG23 THR    75      71.548 122.872  51.146  1.00  0.00            
ATOM   1091  OG1 THR    75      71.182 120.745  50.021  1.00  0.00            
ATOM   1092  HG1 THR    75      71.121 120.078  50.709  1.00  0.00            
ATOM   1093  C   THR    75      74.375 122.835  49.476  1.00  0.00            
ATOM   1094  O   THR    75      74.355 124.047  49.719  1.00  0.00            
ATOM   1095  N   ALA    76      75.486 122.084  49.387  1.00  0.00            
ATOM   1096  H   ALA    76      75.399 121.142  49.033  1.00  0.00            
ATOM   1097  CA  ALA    76      76.717 122.472  50.062  1.00  0.00            
ATOM   1098  HA  ALA    76      76.448 122.725  51.087  1.00  0.00            
ATOM   1099  CB  ALA    76      77.652 121.348  50.018  1.00  0.00            
ATOM   1100  HB1 ALA    76      77.214 120.537  50.600  1.00  0.00            
ATOM   1101  HB2 ALA    76      77.776 120.973  49.002  1.00  0.00            
ATOM   1102  HB3 ALA    76      78.574 121.677  50.498  1.00  0.00            
ATOM   1103  C   ALA    76      77.419 123.692  49.526  1.00  0.00            
ATOM   1104  O   ALA    76      77.556 123.904  48.345  1.00  0.00            
ATOM   1105  N   VAL    77      77.989 124.429  50.464  1.00  0.00            
ATOM   1106  H   VAL    77      77.692 124.403  51.429  1.00  0.00            
ATOM   1107  CA  VAL    77      79.040 125.387  50.105  1.00  0.00            
ATOM   1108  HA  VAL    77      78.608 125.961  49.285  1.00  0.00            
ATOM   1109  CB  VAL    77      79.315 126.372  51.269  1.00  0.00            
ATOM   1110  HB  VAL    77      79.658 125.855  52.165  1.00  0.00            
ATOM   1111  CG1 VAL    77      80.341 127.443  50.868  1.00  0.00            
ATOM   1112 HG11 VAL    77      80.066 128.295  50.246  1.00  0.00            
ATOM   1113 HG12 VAL    77      80.837 127.733  51.794  1.00  0.00            
ATOM   1114 HG13 VAL    77      81.062 127.030  50.162  1.00  0.00            
ATOM   1115  CG2 VAL    77      77.981 127.081  51.553  1.00  0.00            
ATOM   1116 HG21 VAL    77      77.732 127.404  50.542  1.00  0.00            
ATOM   1117 HG22 VAL    77      77.267 126.344  51.920  1.00  0.00            
ATOM   1118 HG23 VAL    77      78.232 127.863  52.269  1.00  0.00            
ATOM   1119  C   VAL    77      80.283 124.619  49.508  1.00  0.00            
ATOM   1120  O   VAL    77      80.812 125.031  48.467  1.00  0.00            
ATOM   1121  N   ALA    78      80.677 123.569  50.226  1.00  0.00            
ATOM   1122  H   ALA    78      80.132 123.412  51.062  1.00  0.00            
ATOM   1123  CA  ALA    78      81.830 122.713  49.971  1.00  0.00            
ATOM   1124  HA  ALA    78      82.696 123.374  49.993  1.00  0.00            
ATOM   1125  CB  ALA    78      81.939 121.834  51.166  1.00  0.00            
ATOM   1126  HB1 ALA    78      82.005 122.469  52.050  1.00  0.00            
ATOM   1127  HB2 ALA    78      81.115 121.122  51.224  1.00  0.00            
ATOM   1128  HB3 ALA    78      82.860 121.252  51.130  1.00  0.00            
ATOM   1129  C   ALA    78      81.983 121.933  48.618  1.00  0.00            
ATOM   1130  O   ALA    78      81.409 120.829  48.526  1.00  0.00            
ATOM   1131  N   GLN    79      82.589 122.500  47.590  1.00  0.00            
ATOM   1132  H   GLN    79      83.079 123.369  47.746  1.00  0.00            
ATOM   1133  CA  GLN    79      82.733 121.950  46.270  1.00  0.00            
ATOM   1134  HA  GLN    79      81.732 121.620  45.993  1.00  0.00            
ATOM   1135  CB  GLN    79      83.246 122.944  45.218  1.00  0.00            
ATOM   1136  HB1 GLN    79      83.126 122.492  44.233  1.00  0.00            
ATOM   1137  HB2 GLN    79      84.308 123.094  45.411  1.00  0.00            
ATOM   1138  CG  GLN    79      82.540 124.332  45.116  1.00  0.00            
ATOM   1139  HG1 GLN    79      82.754 124.971  45.973  1.00  0.00            
ATOM   1140  HG2 GLN    79      81.460 124.184  45.140  1.00  0.00            
ATOM   1141  CD  GLN    79      82.843 124.914  43.776  1.00  0.00            
ATOM   1142  OE1 GLN    79      82.252 124.514  42.794  1.00  0.00            
ATOM   1143  NE2 GLN    79      83.939 125.638  43.752  1.00  0.00            
ATOM   1144 HE21 GLN    79      84.419 125.852  44.614  1.00  0.00            
ATOM   1145 HE22 GLN    79      84.265 126.044  42.886  1.00  0.00            
ATOM   1146  C   GLN    79      83.570 120.631  46.159  1.00  0.00            
ATOM   1147  O   GLN    79      84.649 120.457  46.737  1.00  0.00            
ATOM   1148  N   LYS    80      83.016 119.663  45.407  1.00  0.00            
ATOM   1149  H   LYS    80      82.130 119.799  44.942  1.00  0.00            
ATOM   1150  CA  LYS    80      83.698 118.389  45.156  1.00  0.00            
ATOM   1151  HA  LYS    80      84.503 118.157  45.854  1.00  0.00            
ATOM   1152  CB  LYS    80      82.756 117.209  45.243  1.00  0.00            
ATOM   1153  HB1 LYS    80      83.287 116.287  45.006  1.00  0.00            
ATOM   1154  HB2 LYS    80      81.916 117.340  44.562  1.00  0.00            
ATOM   1155  CG  LYS    80      82.235 117.130  46.647  1.00  0.00            
ATOM   1156  HG1 LYS    80      81.806 118.051  47.041  1.00  0.00            
ATOM   1157  HG2 LYS    80      83.094 116.920  47.285  1.00  0.00            
ATOM   1158  CD  LYS    80      81.084 116.091  46.817  1.00  0.00            
ATOM   1159  HD1 LYS    80      81.222 115.332  46.046  1.00  0.00            
ATOM   1160  HD2 LYS    80      80.165 116.646  46.631  1.00  0.00            
ATOM   1161  CE  LYS    80      81.234 115.580  48.193  1.00  0.00            
ATOM   1162  HE1 LYS    80      81.140 116.328  48.981  1.00  0.00            
ATOM   1163  HE2 LYS    80      82.149 115.062  48.481  1.00  0.00            
ATOM   1164  NZ  LYS    80      80.283 114.499  48.395  1.00  0.00            
ATOM   1165  HZ1 LYS    80      80.392 114.192  49.351  1.00  0.00            
ATOM   1166  HZ2 LYS    80      79.331 114.762  48.183  1.00  0.00            
ATOM   1167  HZ3 LYS    80      80.603 113.677  47.903  1.00  0.00            
ATOM   1168  C   LYS    80      84.351 118.397  43.726  1.00  0.00            
ATOM   1169  O   LYS    80      83.855 119.123  42.837  1.00  0.00            
ATOM   1170  N   THR    81      85.363 117.568  43.512  1.00  0.00            
ATOM   1171  H   THR    81      85.878 117.257  44.323  1.00  0.00            
ATOM   1172  CA  THR    81      85.932 117.168  42.196  1.00  0.00            
ATOM   1173  HA  THR    81      86.267 118.084  41.710  1.00  0.00            
ATOM   1174  CB  THR    81      87.262 116.328  42.327  1.00  0.00            
ATOM   1175  HB  THR    81      87.121 115.320  42.717  1.00  0.00            
ATOM   1176  CG2 THR    81      87.978 116.176  40.944  1.00  0.00            
ATOM   1177 HG21 THR    81      89.060 116.263  41.044  1.00  0.00            
ATOM   1178 HG22 THR    81      87.817 115.207  40.472  1.00  0.00            
ATOM   1179 HG23 THR    81      87.569 117.022  40.392  1.00  0.00            
ATOM   1180  OG1 THR    81      88.129 116.977  43.194  1.00  0.00            
ATOM   1181  HG1 THR    81      88.529 117.664  42.655  1.00  0.00            
ATOM   1182  C   THR    81      84.806 116.410  41.435  1.00  0.00            
ATOM   1183  O   THR    81      83.995 115.701  42.050  1.00  0.00            
ATOM   1184  N   VAL    82      84.893 116.293  40.108  1.00  0.00            
ATOM   1185  H   VAL    82      85.568 116.912  39.682  1.00  0.00            
ATOM   1186  CA  VAL    82      84.104 115.517  39.206  1.00  0.00            
ATOM   1187  HA  VAL    82      83.070 115.532  39.551  1.00  0.00            
ATOM   1188  CB  VAL    82      84.217 116.137  37.767  1.00  0.00            
ATOM   1189  HB  VAL    82      83.534 115.524  37.179  1.00  0.00            
ATOM   1190  CG1 VAL    82      83.598 117.529  37.735  1.00  0.00            
ATOM   1191 HG11 VAL    82      82.548 117.537  38.028  1.00  0.00            
ATOM   1192 HG12 VAL    82      84.166 118.269  38.299  1.00  0.00            
ATOM   1193 HG13 VAL    82      83.592 117.992  36.749  1.00  0.00            
ATOM   1194  CG2 VAL    82      85.657 116.087  37.309  1.00  0.00            
ATOM   1195 HG21 VAL    82      86.138 115.123  37.144  1.00  0.00            
ATOM   1196 HG22 VAL    82      85.631 116.471  36.289  1.00  0.00            
ATOM   1197 HG23 VAL    82      86.409 116.631  37.880  1.00  0.00            
ATOM   1198  C   VAL    82      84.504 113.973  39.271  1.00  0.00            
ATOM   1199  O   VAL    82      85.688 113.640  39.480  1.00  0.00            
ATOM   1200  N   GLU    83      83.471 113.112  39.039  1.00  0.00            
ATOM   1201  H   GLU    83      82.595 113.572  38.837  1.00  0.00            
ATOM   1202  CA  GLU    83      83.609 111.635  39.005  1.00  0.00            
ATOM   1203  HA  GLU    83      84.651 111.368  38.830  1.00  0.00            
ATOM   1204  CB  GLU    83      83.304 110.933  40.365  1.00  0.00            
ATOM   1205  HB1 GLU    83      83.986 111.346  41.108  1.00  0.00            
ATOM   1206  HB2 GLU    83      83.617 109.889  40.337  1.00  0.00            
ATOM   1207  CG  GLU    83      81.845 110.883  40.785  1.00  0.00            
ATOM   1208  HG1 GLU    83      81.168 110.332  40.132  1.00  0.00            
ATOM   1209  HG2 GLU    83      81.501 111.915  40.852  1.00  0.00            
ATOM   1210  CD  GLU    83      81.715 110.200  42.099  1.00  0.00            
ATOM   1211  OE1 GLU    83      82.512 109.287  42.400  1.00  0.00            
ATOM   1212  OE2 GLU    83      80.817 110.542  42.930  1.00  0.00            
ATOM   1213  C   GLU    83      82.765 111.022  37.817  1.00  0.00            
ATOM   1214  O   GLU    83      81.916 111.620  37.160  1.00  0.00            
ATOM   1215  N   GLY    84      83.035 109.735  37.419  1.00  0.00            
ATOM   1216  H   GLY    84      83.793 109.242  37.869  1.00  0.00            
ATOM   1217  CA  GLY    84      82.577 109.276  36.134  1.00  0.00            
ATOM   1218  HA1 GLY    84      81.667 109.813  35.866  1.00  0.00            
ATOM   1219  HA2 GLY    84      82.299 108.225  36.214  1.00  0.00            
ATOM   1220  C   GLY    84      83.563 109.423  35.037  1.00  0.00            
ATOM   1221  O   GLY    84      84.778 109.537  35.202  1.00  0.00            
ATOM   1222  N   ALA    85      83.006 109.465  33.814  1.00  0.00            
ATOM   1223  H   ALA    85      81.998 109.461  33.744  1.00  0.00            
ATOM   1224  CA  ALA    85      83.775 109.337  32.597  1.00  0.00            
ATOM   1225  HA  ALA    85      84.411 108.459  32.707  1.00  0.00            
ATOM   1226  CB  ALA    85      82.874 109.072  31.413  1.00  0.00            
ATOM   1227  HB1 ALA    85      82.349 108.121  31.496  1.00  0.00            
ATOM   1228  HB2 ALA    85      82.129 109.841  31.206  1.00  0.00            
ATOM   1229  HB3 ALA    85      83.479 108.999  30.509  1.00  0.00            
ATOM   1230  C   ALA    85      84.633 110.558  32.373  1.00  0.00            
ATOM   1231  O   ALA    85      84.189 111.724  32.416  1.00  0.00            
ATOM   1232  N   GLY    86      85.956 110.300  32.315  1.00  0.00            
ATOM   1233  H   GLY    86      86.130 109.325  32.511  1.00  0.00            
ATOM   1234  CA  GLY    86      87.017 111.344  32.246  1.00  0.00            
ATOM   1235  HA1 GLY    86      86.455 112.230  31.954  1.00  0.00            
ATOM   1236  HA2 GLY    86      87.668 110.850  31.524  1.00  0.00            
ATOM   1237  C   GLY    86      87.808 111.583  33.556  1.00  0.00            
ATOM   1238  O   GLY    86      88.825 112.202  33.544  1.00  0.00            
ATOM   1239  N   SER    87      87.353 111.023  34.658  1.00  0.00            
ATOM   1240  H   SER    87      86.611 110.347  34.548  1.00  0.00            
ATOM   1241  CA  SER    87      87.910 111.227  35.969  1.00  0.00            
ATOM   1242  HA  SER    87      88.919 111.627  35.865  1.00  0.00            
ATOM   1243  CB  SER    87      87.103 112.259  36.703  1.00  0.00            
ATOM   1244  HB1 SER    87      86.154 111.889  37.090  1.00  0.00            
ATOM   1245  HB2 SER    87      86.913 113.045  35.973  1.00  0.00            
ATOM   1246  OG  SER    87      87.774 112.775  37.832  1.00  0.00            
ATOM   1247  HG  SER    87      87.074 113.257  38.279  1.00  0.00            
ATOM   1248  C   SER    87      88.008 109.909  36.766  1.00  0.00            
ATOM   1249  O   SER    87      87.825 108.862  36.168  1.00  0.00            
ATOM   1250  N   ILE    88      88.369 109.990  38.051  1.00  0.00            
ATOM   1251  H   ILE    88      88.492 110.962  38.295  1.00  0.00            
ATOM   1252  CA  ILE    88      88.419 108.908  39.040  1.00  0.00            
ATOM   1253  HA  ILE    88      89.354 108.358  38.933  1.00  0.00            
ATOM   1254  CB  ILE    88      88.414 109.509  40.439  1.00  0.00            
ATOM   1255  HB  ILE    88      87.581 110.180  40.651  1.00  0.00            
ATOM   1256  CG2 ILE    88      88.439 108.363  41.483  1.00  0.00            
ATOM   1257 HG21 ILE    88      88.194 108.790  42.455  1.00  0.00            
ATOM   1258 HG22 ILE    88      87.614 107.658  41.387  1.00  0.00            
ATOM   1259 HG23 ILE    88      89.350 107.764  41.492  1.00  0.00            
ATOM   1260  CG1 ILE    88      89.527 110.510  40.797  1.00  0.00            
ATOM   1261 HG11 ILE    88      89.384 110.870  41.816  1.00  0.00            
ATOM   1262 HG12 ILE    88      89.351 111.377  40.161  1.00  0.00            
ATOM   1263  CD  ILE    88      90.933 110.053  40.544  1.00  0.00            
ATOM   1264  HD1 ILE    88      91.125 110.197  39.481  1.00  0.00            
ATOM   1265  HD2 ILE    88      91.531 110.574  41.292  1.00  0.00            
ATOM   1266  HD3 ILE    88      91.007 108.977  40.701  1.00  0.00            
ATOM   1267  C   ILE    88      87.191 108.032  38.902  1.00  0.00            
ATOM   1268  O   ILE    88      86.082 108.417  39.134  1.00  0.00            
ATOM   1269  N   ALA    89      87.419 106.751  38.590  1.00  0.00            
ATOM   1270  H   ALA    89      88.320 106.471  38.231  1.00  0.00            
ATOM   1271  CA  ALA    89      86.400 105.772  38.316  1.00  0.00            
ATOM   1272  HA  ALA    89      85.721 105.908  39.157  1.00  0.00            
ATOM   1273  CB  ALA    89      85.650 106.015  37.032  1.00  0.00            
ATOM   1274  HB1 ALA    89      84.921 106.823  37.104  1.00  0.00            
ATOM   1275  HB2 ALA    89      86.338 106.159  36.199  1.00  0.00            
ATOM   1276  HB3 ALA    89      85.093 105.100  36.834  1.00  0.00            
ATOM   1277  C   ALA    89      87.028 104.347  38.271  1.00  0.00            
ATOM   1278  O   ALA    89      88.192 104.237  37.774  1.00  0.00            
ATOM   1279  N   ALA    90      86.317 103.345  38.784  1.00  0.00            
ATOM   1280  H   ALA    90      85.545 103.646  39.361  1.00  0.00            
ATOM   1281  CA  ALA    90      86.639 101.975  38.568  1.00  0.00            
ATOM   1282  HA  ALA    90      87.476 101.721  39.218  1.00  0.00            
ATOM   1283  CB  ALA    90      85.397 101.114  38.924  1.00  0.00            
ATOM   1284  HB1 ALA    90      85.564 100.094  38.578  1.00  0.00            
ATOM   1285  HB2 ALA    90      85.404 101.100  40.014  1.00  0.00            
ATOM   1286  HB3 ALA    90      84.438 101.358  38.468  1.00  0.00            
ATOM   1287  C   ALA    90      86.983 101.644  37.089  1.00  0.00            
ATOM   1288  O   ALA    90      86.254 102.006  36.189  1.00  0.00            
ATOM   1289  N   ALA    91      88.121 100.907  37.029  1.00  0.00            
ATOM   1290  H   ALA    91      88.585 100.877  37.926  1.00  0.00            
ATOM   1291  CA  ALA    91      88.779 100.435  35.773  1.00  0.00            
ATOM   1292  HA  ALA    91      88.714 101.309  35.125  1.00  0.00            
ATOM   1293  CB  ALA    91      90.291 100.259  36.016  1.00  0.00            
ATOM   1294  HB1 ALA    91      90.333  99.364  36.636  1.00  0.00            
ATOM   1295  HB2 ALA    91      90.855 100.042  35.109  1.00  0.00            
ATOM   1296  HB3 ALA    91      90.686 101.112  36.568  1.00  0.00            
ATOM   1297  C   ALA    91      88.081  99.303  35.065  1.00  0.00            
ATOM   1298  O   ALA    91      87.671  98.277  35.594  1.00  0.00            
ATOM   1299  N   THR    92      88.022  99.430  33.760  1.00  0.00            
ATOM   1300  H   THR    92      87.938 100.371  33.403  1.00  0.00            
ATOM   1301  CA  THR    92      88.059  98.274  32.778  1.00  0.00            
ATOM   1302  HA  THR    92      87.135  97.710  32.911  1.00  0.00            
ATOM   1303  CB  THR    92      88.091  98.787  31.312  1.00  0.00            
ATOM   1304  HB  THR    92      89.135  98.988  31.071  1.00  0.00            
ATOM   1305  CG2 THR    92      87.544  97.785  30.279  1.00  0.00            
ATOM   1306 HG21 THR    92      86.467  97.915  30.392  1.00  0.00            
ATOM   1307 HG22 THR    92      87.947  97.955  29.281  1.00  0.00            
ATOM   1308 HG23 THR    92      87.893  96.770  30.469  1.00  0.00            
ATOM   1309  OG1 THR    92      87.285  99.875  31.229  1.00  0.00            
ATOM   1310  HG1 THR    92      87.365 100.297  30.370  1.00  0.00            
ATOM   1311  C   THR    92      89.209  97.260  32.986  1.00  0.00            
ATOM   1312  O   THR    92      90.267  97.693  33.430  1.00  0.00            
ATOM   1313  N   GLY    93      89.021  95.983  32.700  1.00  0.00            
ATOM   1314  H   GLY    93      88.118  95.752  32.311  1.00  0.00            
ATOM   1315  CA  GLY    93      89.984  94.879  32.841  1.00  0.00            
ATOM   1316  HA1 GLY    93      89.451  94.000  33.203  1.00  0.00            
ATOM   1317  HA2 GLY    93      90.766  95.107  33.565  1.00  0.00            
ATOM   1318  C   GLY    93      90.575  94.503  31.471  1.00  0.00            
ATOM   1319  O   GLY    93      89.758  94.235  30.556  1.00  0.00            
ATOM   1320  N   PHE    94      91.852  94.420  31.290  1.00  0.00            
ATOM   1321  H   PHE    94      92.505  94.425  32.060  1.00  0.00            
ATOM   1322  CA  PHE    94      92.404  93.906  30.052  1.00  0.00            
ATOM   1323  HA  PHE    94      91.549  93.576  29.462  1.00  0.00            
ATOM   1324  CB  PHE    94      93.122  94.995  29.229  1.00  0.00            
ATOM   1325  HB1 PHE    94      93.245  94.629  28.210  1.00  0.00            
ATOM   1326  HB2 PHE    94      94.153  95.085  29.571  1.00  0.00            
ATOM   1327  CG  PHE    94      92.518  96.348  29.298  1.00  0.00            
ATOM   1328  CD1 PHE    94      93.153  97.345  30.058  1.00  0.00            
ATOM   1329  HD1 PHE    94      94.068  97.126  30.588  1.00  0.00            
ATOM   1330  CE1 PHE    94      92.570  98.611  29.946  1.00  0.00            
ATOM   1331  HE1 PHE    94      92.885  99.397  30.615  1.00  0.00            
ATOM   1332  CZ  PHE    94      91.368  98.814  29.318  1.00  0.00            
ATOM   1333  HZ  PHE    94      90.976  99.820  29.265  1.00  0.00            
ATOM   1334  CE2 PHE    94      90.716  97.820  28.547  1.00  0.00            
ATOM   1335  HE2 PHE    94      89.820  98.073  28.001  1.00  0.00            
ATOM   1336  CD2 PHE    94      91.313  96.563  28.535  1.00  0.00            
ATOM   1337  HD2 PHE    94      90.799  95.744  28.056  1.00  0.00            
ATOM   1338  C   PHE    94      93.305  92.751  30.219  1.00  0.00            
ATOM   1339  O   PHE    94      93.871  92.564  31.342  1.00  0.00            
ATOM   1340  N   VAL    95      93.464  91.971  29.170  1.00  0.00            
ATOM   1341  H   VAL    95      93.059  92.295  28.303  1.00  0.00            
ATOM   1342  CA  VAL    95      94.278  90.759  29.119  1.00  0.00            
ATOM   1343  HA  VAL    95      94.378  90.403  30.144  1.00  0.00            
ATOM   1344  CB  VAL    95      93.579  89.640  28.370  1.00  0.00            
ATOM   1345  HB  VAL    95      94.274  88.800  28.363  1.00  0.00            
ATOM   1346  CG1 VAL    95      92.387  89.099  29.088  1.00  0.00            
ATOM   1347 HG11 VAL    95      91.615  89.867  29.117  1.00  0.00            
ATOM   1348 HG12 VAL    95      92.000  88.237  28.545  1.00  0.00            
ATOM   1349 HG13 VAL    95      92.557  88.800  30.123  1.00  0.00            
ATOM   1350  CG2 VAL    95      93.327  89.990  26.867  1.00  0.00            
ATOM   1351 HG21 VAL    95      92.709  89.186  26.468  1.00  0.00            
ATOM   1352 HG22 VAL    95      92.854  90.962  26.727  1.00  0.00            
ATOM   1353 HG23 VAL    95      94.298  89.978  26.372  1.00  0.00            
ATOM   1354  C   VAL    95      95.681  90.923  28.633  1.00  0.00            
ATOM   1355  O   VAL    95      96.038  91.758  27.779  1.00  0.00            
ATOM   1356  N   LYS    96      96.564  90.071  29.077  1.00  0.00            
ATOM   1357  H   LYS    96      96.290  89.501  29.864  1.00  0.00            
ATOM   1358  CA  LYS    96      98.004  90.161  28.728  1.00  0.00            
ATOM   1359  HA  LYS    96      98.375  91.180  28.614  1.00  0.00            
ATOM   1360  CB  LYS    96      98.635  89.523  29.950  1.00  0.00            
ATOM   1361  HB1 LYS    96      99.715  89.451  29.819  1.00  0.00            
ATOM   1362  HB2 LYS    96      98.243  88.511  30.045  1.00  0.00            
ATOM   1363  CG  LYS    96      98.491  90.269  31.284  1.00  0.00            
ATOM   1364  HG1 LYS    96      97.429  90.334  31.520  1.00  0.00            
ATOM   1365  HG2 LYS    96      98.937  91.259  31.187  1.00  0.00            
ATOM   1366  CD  LYS    96      99.088  89.489  32.424  1.00  0.00            
ATOM   1367  HD1 LYS    96     100.124  89.221  32.220  1.00  0.00            
ATOM   1368  HD2 LYS    96      98.528  88.555  32.470  1.00  0.00            
ATOM   1369  CE  LYS    96      98.999  90.152  33.834  1.00  0.00            
ATOM   1370  HE1 LYS    96      98.525  91.115  33.644  1.00  0.00            
ATOM   1371  HE2 LYS    96     100.043  90.181  34.147  1.00  0.00            
ATOM   1372  NZ  LYS    96      98.190  89.408  34.689  1.00  0.00            
ATOM   1373  HZ1 LYS    96      98.082  89.955  35.531  1.00  0.00            
ATOM   1374  HZ2 LYS    96      97.250  89.263  34.348  1.00  0.00            
ATOM   1375  HZ3 LYS    96      98.615  88.527  34.941  1.00  0.00            
ATOM   1376  C   LYS    96      98.326  89.553  27.367  1.00  0.00            
ATOM   1377  O   LYS    96      97.452  88.909  26.783  1.00  0.00            
ATOM   1378  N   LYS    97      99.567  89.635  26.832  1.00  0.00            
ATOM   1379  H   LYS    97     100.215  90.182  27.381  1.00  0.00            
ATOM   1380  CA  LYS    97     100.132  88.884  25.756  1.00  0.00            
ATOM   1381  HA  LYS    97      99.305  88.420  25.217  1.00  0.00            
ATOM   1382  CB  LYS    97     101.020  89.723  24.837  1.00  0.00            
ATOM   1383  HB1 LYS    97     101.996  89.877  25.297  1.00  0.00            
ATOM   1384  HB2 LYS    97     100.574  90.691  24.608  1.00  0.00            
ATOM   1385  CG  LYS    97     101.156  88.995  23.468  1.00  0.00            
ATOM   1386  HG1 LYS    97     100.172  88.601  23.216  1.00  0.00            
ATOM   1387  HG2 LYS    97     101.669  88.058  23.687  1.00  0.00            
ATOM   1388  CD  LYS    97     101.739  89.850  22.343  1.00  0.00            
ATOM   1389  HD1 LYS    97     102.803  90.010  22.518  1.00  0.00            
ATOM   1390  HD2 LYS    97     101.036  90.662  22.162  1.00  0.00            
ATOM   1391  CE  LYS    97     101.826  89.040  21.139  1.00  0.00            
ATOM   1392  HE1 LYS    97     100.788  88.820  20.889  1.00  0.00            
ATOM   1393  HE2 LYS    97     102.401  88.152  21.402  1.00  0.00            
ATOM   1394  NZ  LYS    97     102.460  89.728  20.047  1.00  0.00            
ATOM   1395  HZ1 LYS    97     102.607  89.096  19.273  1.00  0.00            
ATOM   1396  HZ2 LYS    97     101.881  90.464  19.669  1.00  0.00            
ATOM   1397  HZ3 LYS    97     103.401  90.057  20.207  1.00  0.00            
ATOM   1398  C   LYS    97     100.886  87.681  26.354  1.00  0.00            
ATOM   1399  O   LYS    97     101.832  87.841  27.125  1.00  0.00            
ATOM   1400  N   ASP    98     100.627  86.436  25.934  1.00  0.00            
ATOM   1401  H   ASP    98      99.890  86.347  25.249  1.00  0.00            
ATOM   1402  CA  ASP    98     101.446  85.202  26.146  1.00  0.00            
ATOM   1403  HA  ASP    98     101.914  85.271  27.128  1.00  0.00            
ATOM   1404  CB  ASP    98     100.514  83.900  26.249  1.00  0.00            
ATOM   1405  HB1 ASP    98      99.968  84.052  27.180  1.00  0.00            
ATOM   1406  HB2 ASP    98     101.249  83.104  26.366  1.00  0.00            
ATOM   1407  CG  ASP    98      99.449  83.697  25.134  1.00  0.00            
ATOM   1408  OD1 ASP    98      98.572  82.799  25.363  1.00  0.00            
ATOM   1409  OD2 ASP    98      99.338  84.500  24.191  1.00  0.00            
ATOM   1410  C   ASP    98     102.667  85.163  25.220  1.00  0.00            
ATOM   1411  O   ASP    98     102.673  84.477  24.210  1.00  0.00            
ATOM   1412  N   GLN    99     103.761  85.902  25.560  1.00  0.00            
ATOM   1413  H   GLN    99     103.833  86.413  26.428  1.00  0.00            
ATOM   1414  CA  GLN    99     104.857  86.169  24.589  1.00  0.00            
ATOM   1415  HA  GLN    99     104.382  86.272  23.613  1.00  0.00            
ATOM   1416  CB  GLN    99     105.687  87.420  24.925  1.00  0.00            
ATOM   1417  HB1 GLN    99     106.214  87.294  25.871  1.00  0.00            
ATOM   1418  HB2 GLN    99     104.971  88.235  25.033  1.00  0.00            
ATOM   1419  CG  GLN    99     106.681  87.869  23.877  1.00  0.00            
ATOM   1420  HG1 GLN    99     107.572  87.241  23.851  1.00  0.00            
ATOM   1421  HG2 GLN    99     107.078  88.832  24.196  1.00  0.00            
ATOM   1422  CD  GLN    99     106.134  88.063  22.485  1.00  0.00            
ATOM   1423  OE1 GLN    99     104.954  88.181  22.171  1.00  0.00            
ATOM   1424  NE2 GLN    99     107.023  88.083  21.541  1.00  0.00            
ATOM   1425 HE21 GLN    99     107.953  87.813  21.829  1.00  0.00            
ATOM   1426 HE22 GLN    99     106.764  88.152  20.567  1.00  0.00            
ATOM   1427  C   GLN    99     105.718  84.919  24.459  1.00  0.00            
ATOM   1428  O   GLN    99     106.114  84.337  25.472  1.00  0.00            
ATOM   1429  N   LEU   100     105.940  84.483  23.208  1.00  0.00            
ATOM   1430  H   LEU   100     105.679  85.050  22.415  1.00  0.00            
ATOM   1431  CA  LEU   100     106.841  83.305  23.007  1.00  0.00            
ATOM   1432  HA  LEU   100     106.687  82.516  23.744  1.00  0.00            
ATOM   1433  CB  LEU   100     106.438  82.532  21.716  1.00  0.00            
ATOM   1434  HB1 LEU   100     107.123  81.697  21.566  1.00  0.00            
ATOM   1435  HB2 LEU   100     106.589  83.164  20.841  1.00  0.00            
ATOM   1436  CG  LEU   100     105.026  81.973  21.685  1.00  0.00            
ATOM   1437  HG  LEU   100     104.231  82.680  21.922  1.00  0.00            
ATOM   1438  CD1 LEU   100     104.692  81.495  20.319  1.00  0.00            
ATOM   1439 HD11 LEU   100     104.963  82.316  19.655  1.00  0.00            
ATOM   1440 HD12 LEU   100     105.358  80.673  20.056  1.00  0.00            
ATOM   1441 HD13 LEU   100     103.667  81.300  20.005  1.00  0.00            
ATOM   1442  CD2 LEU   100     104.965  80.845  22.735  1.00  0.00            
ATOM   1443 HD21 LEU   100     105.645  80.056  22.415  1.00  0.00            
ATOM   1444 HD22 LEU   100     105.314  81.343  23.640  1.00  0.00            
ATOM   1445 HD23 LEU   100     103.940  80.524  22.924  1.00  0.00            
ATOM   1446  C   LEU   100     108.351  83.693  22.999  1.00  0.00            
ATOM   1447  O   LEU   100     108.699  84.902  22.893  1.00  0.00            
ATOM   1448  N   GLY   101     109.283  82.852  23.350  1.00  0.00            
ATOM   1449  H   GLY   101     108.893  81.946  23.566  1.00  0.00            
ATOM   1450  CA  GLY   101     110.674  83.098  23.530  1.00  0.00            
ATOM   1451  HA1 GLY   101     110.901  84.006  22.971  1.00  0.00            
ATOM   1452  HA2 GLY   101     111.273  82.330  23.041  1.00  0.00            
ATOM   1453  C   GLY   101     111.040  83.138  25.017  1.00  0.00            
ATOM   1454  O   GLY   101     110.268  83.322  25.965  1.00  0.00            
ATOM   1455  N   LYS   102     112.394  83.265  25.207  1.00  0.00            
ATOM   1456  H   LYS   102     112.958  82.979  24.420  1.00  0.00            
ATOM   1457  CA  LYS   102     113.101  83.283  26.465  1.00  0.00            
ATOM   1458  HA  LYS   102     112.571  82.538  27.060  1.00  0.00            
ATOM   1459  CB  LYS   102     114.574  82.771  26.225  1.00  0.00            
ATOM   1460  HB1 LYS   102     114.502  81.997  25.461  1.00  0.00            
ATOM   1461  HB2 LYS   102     114.915  82.245  27.116  1.00  0.00            
ATOM   1462  CG  LYS   102     115.511  83.792  25.770  1.00  0.00            
ATOM   1463  HG1 LYS   102     115.709  84.515  26.561  1.00  0.00            
ATOM   1464  HG2 LYS   102     115.051  84.244  24.891  1.00  0.00            
ATOM   1465  CD  LYS   102     116.893  83.218  25.370  1.00  0.00            
ATOM   1466  HD1 LYS   102     116.797  82.412  24.643  1.00  0.00            
ATOM   1467  HD2 LYS   102     117.312  82.792  26.282  1.00  0.00            
ATOM   1468  CE  LYS   102     117.831  84.295  24.731  1.00  0.00            
ATOM   1469  HE1 LYS   102     117.815  85.243  25.269  1.00  0.00            
ATOM   1470  HE2 LYS   102     117.515  84.620  23.739  1.00  0.00            
ATOM   1471  NZ  LYS   102     119.171  83.908  24.666  1.00  0.00            
ATOM   1472  HZ1 LYS   102     119.431  83.679  25.615  1.00  0.00            
ATOM   1473  HZ2 LYS   102     119.245  83.156  23.996  1.00  0.00            
ATOM   1474  HZ3 LYS   102     119.741  84.694  24.386  1.00  0.00            
ATOM   1475  C   LYS   102     112.956  84.652  27.227  1.00  0.00            
ATOM   1476  O   LYS   102     113.557  84.629  28.285  1.00  0.00            
ATOM   1477  N   ASN   103     112.221  85.676  26.717  1.00  0.00            
ATOM   1478  H   ASN   103     111.709  85.417  25.886  1.00  0.00            
ATOM   1479  CA  ASN   103     111.718  86.865  27.371  1.00  0.00            
ATOM   1480  HA  ASN   103     111.204  87.497  26.646  1.00  0.00            
ATOM   1481  CB  ASN   103     110.593  86.423  28.339  1.00  0.00            
ATOM   1482  HB1 ASN   103     110.983  85.892  29.207  1.00  0.00            
ATOM   1483  HB2 ASN   103     109.857  85.795  27.835  1.00  0.00            
ATOM   1484  CG  ASN   103     109.662  87.500  28.731  1.00  0.00            
ATOM   1485  OD1 ASN   103     109.035  88.171  27.941  1.00  0.00            
ATOM   1486  ND2 ASN   103     109.616  87.777  29.978  1.00  0.00            
ATOM   1487 HD21 ASN   103     110.228  87.334  30.648  1.00  0.00            
ATOM   1488 HD22 ASN   103     108.753  88.227  30.249  1.00  0.00            
ATOM   1489  C   ASN   103     112.835  87.714  28.063  1.00  0.00            
ATOM   1490  O   ASN   103     112.756  88.051  29.216  1.00  0.00            
ATOM   1491  N   GLU   104     113.966  87.913  27.368  1.00  0.00            
ATOM   1492  H   GLU   104     113.986  87.463  26.463  1.00  0.00            
ATOM   1493  CA  GLU   104     115.096  88.731  27.838  1.00  0.00            
ATOM   1494  HA  GLU   104     115.089  88.460  28.894  1.00  0.00            
ATOM   1495  CB  GLU   104     116.465  88.227  27.273  1.00  0.00            
ATOM   1496  HB1 GLU   104     116.501  87.139  27.326  1.00  0.00            
ATOM   1497  HB2 GLU   104     117.224  88.735  27.869  1.00  0.00            
ATOM   1498  CG  GLU   104     116.753  88.521  25.713  1.00  0.00            
ATOM   1499  HG1 GLU   104     116.698  89.558  25.382  1.00  0.00            
ATOM   1500  HG2 GLU   104     115.917  88.124  25.137  1.00  0.00            
ATOM   1501  CD  GLU   104     118.097  88.019  25.226  1.00  0.00            
ATOM   1502  OE1 GLU   104     118.232  87.511  24.076  1.00  0.00            
ATOM   1503  OE2 GLU   104     119.105  88.250  25.911  1.00  0.00            
ATOM   1504  C   GLU   104     114.917  90.318  27.723  1.00  0.00            
ATOM   1505  O   GLU   104     115.762  90.921  28.342  1.00  0.00            
ATOM   1506  N   GLU   105     114.058  90.855  26.878  1.00  0.00            
ATOM   1507  H   GLU   105     113.323  90.315  26.444  1.00  0.00            
ATOM   1508  CA  GLU   105     114.058  92.349  26.649  1.00  0.00            
ATOM   1509  HA  GLU   105     115.026  92.723  26.984  1.00  0.00            
ATOM   1510  CB  GLU   105     113.861  92.703  25.173  1.00  0.00            
ATOM   1511  HB1 GLU   105     113.685  93.774  25.070  1.00  0.00            
ATOM   1512  HB2 GLU   105     112.977  92.181  24.808  1.00  0.00            
ATOM   1513  CG  GLU   105     115.016  92.259  24.262  1.00  0.00            
ATOM   1514  HG1 GLU   105     115.045  91.170  24.252  1.00  0.00            
ATOM   1515  HG2 GLU   105     115.897  92.744  24.683  1.00  0.00            
ATOM   1516  CD  GLU   105     114.885  92.784  22.912  1.00  0.00            
ATOM   1517  OE1 GLU   105     114.438  92.038  22.061  1.00  0.00            
ATOM   1518  OE2 GLU   105     115.361  93.891  22.645  1.00  0.00            
ATOM   1519  C   GLU   105     113.126  93.176  27.542  1.00  0.00            
ATOM   1520  O   GLU   105     112.144  92.638  28.000  1.00  0.00            
ATOM   1521  N   GLY   106     113.575  94.404  27.824  1.00  0.00            
ATOM   1522  H   GLY   106     114.464  94.713  27.457  1.00  0.00            
ATOM   1523  CA  GLY   106     112.999  95.302  28.806  1.00  0.00            
ATOM   1524  HA1 GLY   106     113.413  96.287  28.588  1.00  0.00            
ATOM   1525  HA2 GLY   106     113.079  95.015  29.855  1.00  0.00            
ATOM   1526  C   GLY   106     111.548  95.714  28.454  1.00  0.00            
ATOM   1527  O   GLY   106     110.681  95.718  29.334  1.00  0.00            
ATOM   1528  N   ALA   107     111.201  96.070  27.192  1.00  0.00            
ATOM   1529  H   ALA   107     111.993  96.251  26.591  1.00  0.00            
ATOM   1530  CA  ALA   107     109.881  96.642  26.838  1.00  0.00            
ATOM   1531  HA  ALA   107     109.665  97.493  27.484  1.00  0.00            
ATOM   1532  CB  ALA   107     110.056  97.308  25.498  1.00  0.00            
ATOM   1533  HB1 ALA   107     110.842  98.061  25.438  1.00  0.00            
ATOM   1534  HB2 ALA   107     110.188  96.551  24.724  1.00  0.00            
ATOM   1535  HB3 ALA   107     109.113  97.791  25.241  1.00  0.00            
ATOM   1536  C   ALA   107     108.682  95.728  26.961  1.00  0.00            
ATOM   1537  O   ALA   107     108.722  94.577  26.462  1.00  0.00            
ATOM   1538  N   PRO   108     107.628  96.259  27.516  1.00  0.00            
ATOM   1539  CD  PRO   108     107.514  97.587  28.038  1.00  0.00            
ATOM   1540  HD1 PRO   108     108.043  98.358  27.478  1.00  0.00            
ATOM   1541  HD2 PRO   108     107.789  97.552  29.092  1.00  0.00            
ATOM   1542  CG  PRO   108     106.068  97.916  27.912  1.00  0.00            
ATOM   1543  HG1 PRO   108     105.801  98.224  26.902  1.00  0.00            
ATOM   1544  HG2 PRO   108     105.834  98.719  28.611  1.00  0.00            
ATOM   1545  CB  PRO   108     105.378  96.530  28.217  1.00  0.00            
ATOM   1546  HB1 PRO   108     104.342  96.538  27.879  1.00  0.00            
ATOM   1547  HB2 PRO   108     105.473  96.225  29.260  1.00  0.00            
ATOM   1548  CA  PRO   108     106.314  95.602  27.445  1.00  0.00            
ATOM   1549  HA  PRO   108     106.457  94.631  27.919  1.00  0.00            
ATOM   1550  C   PRO   108     105.826  95.198  26.050  1.00  0.00            
ATOM   1551  O   PRO   108     106.158  95.865  25.064  1.00  0.00            
ATOM   1552  N   GLN   109     104.858  94.258  25.983  1.00  0.00            
ATOM   1553  H   GLN   109     104.563  93.860  26.863  1.00  0.00            
ATOM   1554  CA  GLN   109     103.998  93.925  24.820  1.00  0.00            
ATOM   1555  HA  GLN   109     104.619  93.951  23.925  1.00  0.00            
ATOM   1556  CB  GLN   109     103.455  92.533  24.921  1.00  0.00            
ATOM   1557  HB1 GLN   109     102.816  92.321  24.065  1.00  0.00            
ATOM   1558  HB2 GLN   109     102.740  92.429  25.737  1.00  0.00            
ATOM   1559  CG  GLN   109     104.510  91.477  24.952  1.00  0.00            
ATOM   1560  HG1 GLN   109     104.134  90.472  24.760  1.00  0.00            
ATOM   1561  HG2 GLN   109     104.916  91.415  25.962  1.00  0.00            
ATOM   1562  CD  GLN   109     105.586  91.705  23.932  1.00  0.00            
ATOM   1563  OE1 GLN   109     105.308  92.199  22.842  1.00  0.00            
ATOM   1564  NE2 GLN   109     106.851  91.493  24.216  1.00  0.00            
ATOM   1565 HE21 GLN   109     107.245  91.122  25.069  1.00  0.00            
ATOM   1566 HE22 GLN   109     107.484  91.748  23.471  1.00  0.00            
ATOM   1567  C   GLN   109     102.947  95.081  24.719  1.00  0.00            
ATOM   1568  O   GLN   109     101.888  95.031  25.390  1.00  0.00            
ATOM   1569  N   GLU   110     103.267  95.999  23.833  1.00  0.00            
ATOM   1570  H   GLU   110     104.176  95.972  23.395  1.00  0.00            
ATOM   1571  CA  GLU   110     102.401  97.138  23.591  1.00  0.00            
ATOM   1572  HA  GLU   110     101.951  97.360  24.559  1.00  0.00            
ATOM   1573  CB  GLU   110     103.262  98.348  23.358  1.00  0.00            
ATOM   1574  HB1 GLU   110     102.562  99.113  23.020  1.00  0.00            
ATOM   1575  HB2 GLU   110     103.997  98.259  22.558  1.00  0.00            
ATOM   1576  CG  GLU   110     103.919  98.890  24.691  1.00  0.00            
ATOM   1577  HG1 GLU   110     104.445  98.047  25.139  1.00  0.00            
ATOM   1578  HG2 GLU   110     103.112  99.270  25.318  1.00  0.00            
ATOM   1579  CD  GLU   110     104.944  99.967  24.526  1.00  0.00            
ATOM   1580  OE1 GLU   110     105.555 100.079  23.444  1.00  0.00            
ATOM   1581  OE2 GLU   110     105.201 100.522  25.611  1.00  0.00            
ATOM   1582  C   GLU   110     101.323  96.842  22.498  1.00  0.00            
ATOM   1583  O   GLU   110     101.470  95.870  21.748  1.00  0.00            
ATOM   1584  N   GLY   111     100.306  97.619  22.348  1.00  0.00            
ATOM   1585  H   GLY   111     100.230  98.342  23.050  1.00  0.00            
ATOM   1586  CA  GLY   111      99.327  97.592  21.282  1.00  0.00            
ATOM   1587  HA1 GLY   111      99.171  96.559  20.970  1.00  0.00            
ATOM   1588  HA2 GLY   111      99.732  98.138  20.431  1.00  0.00            
ATOM   1589  C   GLY   111      97.927  98.068  21.588  1.00  0.00            
ATOM   1590  O   GLY   111      97.760  98.843  22.487  1.00  0.00            
ATOM   1591  N   ILE   112      97.039  97.787  20.679  1.00  0.00            
ATOM   1592  H   ILE   112      97.311  97.173  19.924  1.00  0.00            
ATOM   1593  CA  ILE   112      95.598  98.147  20.767  1.00  0.00            
ATOM   1594  HA  ILE   112      95.608  99.217  20.976  1.00  0.00            
ATOM   1595  CB  ILE   112      94.907  97.883  19.388  1.00  0.00            
ATOM   1596  HB  ILE   112      95.003  96.807  19.246  1.00  0.00            
ATOM   1597  CG2 ILE   112      93.423  98.243  19.482  1.00  0.00            
ATOM   1598 HG21 ILE   112      92.918  98.374  18.525  1.00  0.00            
ATOM   1599 HG22 ILE   112      92.770  97.484  19.913  1.00  0.00            
ATOM   1600 HG23 ILE   112      93.359  99.181  20.034  1.00  0.00            
ATOM   1601  CG1 ILE   112      95.627  98.621  18.225  1.00  0.00            
ATOM   1602 HG11 ILE   112      94.969  98.594  17.357  1.00  0.00            
ATOM   1603 HG12 ILE   112      96.571  98.104  18.051  1.00  0.00            
ATOM   1604  CD  ILE   112      95.829 100.110  18.441  1.00  0.00            
ATOM   1605  HD1 ILE   112      94.843 100.559  18.564  1.00  0.00            
ATOM   1606  HD2 ILE   112      96.376 100.309  19.362  1.00  0.00            
ATOM   1607  HD3 ILE   112      96.379 100.462  17.568  1.00  0.00            
ATOM   1608  C   ILE   112      94.892  97.419  21.862  1.00  0.00            
ATOM   1609  O   ILE   112      94.816  96.212  21.890  1.00  0.00            
ATOM   1610  N   LEU   113      94.300  98.188  22.787  1.00  0.00            
ATOM   1611  H   LEU   113      94.512  99.172  22.702  1.00  0.00            
ATOM   1612  CA  LEU   113      93.428  97.899  23.929  1.00  0.00            
ATOM   1613  HA  LEU   113      93.550  96.852  24.207  1.00  0.00            
ATOM   1614  CB  LEU   113      93.747  98.688  25.263  1.00  0.00            
ATOM   1615  HB1 LEU   113      92.776  98.645  25.758  1.00  0.00            
ATOM   1616  HB2 LEU   113      93.948  99.728  25.007  1.00  0.00            
ATOM   1617  CG  LEU   113      94.831  98.165  26.217  1.00  0.00            
ATOM   1618  HG  LEU   113      94.795  98.703  27.164  1.00  0.00            
ATOM   1619  CD1 LEU   113      94.644  96.687  26.505  1.00  0.00            
ATOM   1620 HD11 LEU   113      95.465  96.436  27.176  1.00  0.00            
ATOM   1621 HD12 LEU   113      93.696  96.469  26.997  1.00  0.00            
ATOM   1622 HD13 LEU   113      94.774  96.097  25.598  1.00  0.00            
ATOM   1623  CD2 LEU   113      96.238  98.401  25.661  1.00  0.00            
ATOM   1624 HD21 LEU   113      97.015  98.108  26.366  1.00  0.00            
ATOM   1625 HD22 LEU   113      96.326  97.863  24.717  1.00  0.00            
ATOM   1626 HD23 LEU   113      96.481  99.447  25.476  1.00  0.00            
ATOM   1627  C   LEU   113      91.889  97.978  23.647  1.00  0.00            
ATOM   1628  O   LEU   113      91.199  97.217  24.330  1.00  0.00            
ATOM   1629  N   GLU   114      91.351  98.709  22.607  1.00  0.00            
ATOM   1630  H   GLU   114      91.941  99.340  22.084  1.00  0.00            
ATOM   1631  CA  GLU   114      89.972  98.653  22.127  1.00  0.00            
ATOM   1632  HA  GLU   114      89.311  98.869  22.966  1.00  0.00            
ATOM   1633  CB  GLU   114      89.805  99.628  20.945  1.00  0.00            
ATOM   1634  HB1 GLU   114      88.861  99.436  20.435  1.00  0.00            
ATOM   1635  HB2 GLU   114      90.653  99.383  20.306  1.00  0.00            
ATOM   1636  CG  GLU   114      89.762 101.060  21.583  1.00  0.00            
ATOM   1637  HG1 GLU   114      90.562 101.158  22.317  1.00  0.00            
ATOM   1638  HG2 GLU   114      88.808 101.036  22.108  1.00  0.00            
ATOM   1639  CD  GLU   114      89.723 102.279  20.658  1.00  0.00            
ATOM   1640  OE1 GLU   114      90.417 103.255  20.944  1.00  0.00            
ATOM   1641  OE2 GLU   114      89.094 102.244  19.585  1.00  0.00            
ATOM   1642  C   GLU   114      89.627  97.227  21.706  1.00  0.00            
ATOM   1643  O   GLU   114      90.243  96.573  20.849  1.00  0.00            
ATOM   1644  N   ASP   115      88.535  96.753  22.261  1.00  0.00            
ATOM   1645  H   ASP   115      87.931  97.443  22.685  1.00  0.00            
ATOM   1646  CA  ASP   115      87.950  95.408  22.031  1.00  0.00            
ATOM   1647  HA  ASP   115      86.920  95.513  22.369  1.00  0.00            
ATOM   1648  CB  ASP   115      87.688  95.196  20.546  1.00  0.00            
ATOM   1649  HB1 ASP   115      88.339  94.405  20.172  1.00  0.00            
ATOM   1650  HB2 ASP   115      87.743  96.131  19.989  1.00  0.00            
ATOM   1651  CG  ASP   115      86.302  94.716  20.261  1.00  0.00            
ATOM   1652  OD1 ASP   115      85.399  94.660  21.125  1.00  0.00            
ATOM   1653  OD2 ASP   115      86.041  94.558  19.039  1.00  0.00            
ATOM   1654  C   ASP   115      88.628  94.153  22.615  1.00  0.00            
ATOM   1655  O   ASP   115      88.234  92.969  22.469  1.00  0.00            
ATOM   1656  N   MET   116      89.700  94.449  23.314  1.00  0.00            
ATOM   1657  H   MET   116      90.069  95.389  23.318  1.00  0.00            
ATOM   1658  CA  MET   116      90.377  93.380  24.167  1.00  0.00            
ATOM   1659  HA  MET   116      90.664  92.559  23.510  1.00  0.00            
ATOM   1660  CB  MET   116      91.725  93.865  24.724  1.00  0.00            
ATOM   1661  HB1 MET   116      92.216  93.107  25.334  1.00  0.00            
ATOM   1662  HB2 MET   116      91.605  94.743  25.358  1.00  0.00            
ATOM   1663  CG  MET   116      92.705  94.105  23.581  1.00  0.00            
ATOM   1664  HG1 MET   116      93.649  94.387  24.047  1.00  0.00            
ATOM   1665  HG2 MET   116      92.390  94.996  23.037  1.00  0.00            
ATOM   1666  SD  MET   116      93.046  92.873  22.293  1.00  0.00            
ATOM   1667  CE  MET   116      94.391  92.096  23.070  1.00  0.00            
ATOM   1668  HE1 MET   116      95.125  92.766  23.519  1.00  0.00            
ATOM   1669  HE2 MET   116      93.965  91.554  23.914  1.00  0.00            
ATOM   1670  HE3 MET   116      94.865  91.456  22.326  1.00  0.00            
ATOM   1671  C   MET   116      89.391  92.859  25.247  1.00  0.00            
ATOM   1672  O   MET   116      88.663  93.632  25.923  1.00  0.00            
ATOM   1673  N   PRO   117      89.471  91.563  25.522  1.00  0.00            
ATOM   1674  CD  PRO   117      90.157  90.667  24.581  1.00  0.00            
ATOM   1675  HD1 PRO   117      91.226  90.852  24.688  1.00  0.00            
ATOM   1676  HD2 PRO   117      89.746  90.707  23.572  1.00  0.00            
ATOM   1677  CG  PRO   117      89.782  89.236  25.053  1.00  0.00            
ATOM   1678  HG1 PRO   117      90.660  88.627  24.837  1.00  0.00            
ATOM   1679  HG2 PRO   117      88.860  88.860  24.610  1.00  0.00            
ATOM   1680  CB  PRO   117      89.453  89.341  26.576  1.00  0.00            
ATOM   1681  HB1 PRO   117      90.485  89.335  26.928  1.00  0.00            
ATOM   1682  HB2 PRO   117      88.821  88.515  26.902  1.00  0.00            
ATOM   1683  CA  PRO   117      88.819  90.726  26.624  1.00  0.00            
ATOM   1684  HA  PRO   117      87.742  90.693  26.455  1.00  0.00            
ATOM   1685  C   PRO   117      89.031  91.305  28.030  1.00  0.00            
ATOM   1686  O   PRO   117      90.114  91.785  28.359  1.00  0.00            
ATOM   1687  N   VAL   118      88.062  91.079  28.898  1.00  0.00            
ATOM   1688  H   VAL   118      87.225  90.692  28.485  1.00  0.00            
ATOM   1689  CA  VAL   118      88.070  91.402  30.384  1.00  0.00            
ATOM   1690  HA  VAL   118      88.291  92.469  30.419  1.00  0.00            
ATOM   1691  CB  VAL   118      86.612  91.301  31.001  1.00  0.00            
ATOM   1692  HB  VAL   118      86.593  91.856  31.939  1.00  0.00            
ATOM   1693  CG1 VAL   118      85.598  92.146  30.185  1.00  0.00            
ATOM   1694 HG11 VAL   118      85.563  91.879  29.129  1.00  0.00            
ATOM   1695 HG12 VAL   118      84.635  92.115  30.694  1.00  0.00            
ATOM   1696 HG13 VAL   118      86.019  93.152  30.165  1.00  0.00            
ATOM   1697  CG2 VAL   118      85.975  89.903  31.327  1.00  0.00            
ATOM   1698 HG21 VAL   118      86.485  89.519  32.211  1.00  0.00            
ATOM   1699 HG22 VAL   118      84.889  89.838  31.262  1.00  0.00            
ATOM   1700 HG23 VAL   118      86.265  89.218  30.532  1.00  0.00            
ATOM   1701  C   VAL   118      89.066  90.558  31.253  1.00  0.00            
ATOM   1702  O   VAL   118      89.418  89.462  30.817  1.00  0.00            
ATOM   1703  N   ASP   119      89.334  91.009  32.429  1.00  0.00            
ATOM   1704  H   ASP   119      89.036  91.955  32.618  1.00  0.00            
ATOM   1705  CA  ASP   119      90.132  90.336  33.461  1.00  0.00            
ATOM   1706  HA  ASP   119      89.919  89.269  33.516  1.00  0.00            
ATOM   1707  CB  ASP   119      91.574  90.436  33.033  1.00  0.00            
ATOM   1708  HB1 ASP   119      92.000  91.434  33.133  1.00  0.00            
ATOM   1709  HB2 ASP   119      91.644  90.207  31.969  1.00  0.00            
ATOM   1710  CG  ASP   119      92.505  89.420  33.684  1.00  0.00            
ATOM   1711  OD1 ASP   119      92.075  88.689  34.626  1.00  0.00            
ATOM   1712  OD2 ASP   119      93.614  89.194  33.152  1.00  0.00            
ATOM   1713  C   ASP   119      89.906  90.897  34.897  1.00  0.00            
ATOM   1714  O   ASP   119      90.413  91.979  35.226  1.00  0.00            
ATOM   1715  N   PRO   120      89.012  90.177  35.687  1.00  0.00            
ATOM   1716  CD  PRO   120      88.189  89.036  35.183  1.00  0.00            
ATOM   1717  HD1 PRO   120      88.826  88.177  34.974  1.00  0.00            
ATOM   1718  HD2 PRO   120      87.734  89.362  34.248  1.00  0.00            
ATOM   1719  CG  PRO   120      87.165  88.602  36.217  1.00  0.00            
ATOM   1720  HG1 PRO   120      87.056  87.518  36.217  1.00  0.00            
ATOM   1721  HG2 PRO   120      86.213  89.082  35.988  1.00  0.00            
ATOM   1722  CB  PRO   120      87.667  89.207  37.513  1.00  0.00            
ATOM   1723  HB1 PRO   120      88.399  88.524  37.942  1.00  0.00            
ATOM   1724  HB2 PRO   120      86.887  89.445  38.236  1.00  0.00            
ATOM   1725  CA  PRO   120      88.516  90.435  37.041  1.00  0.00            
ATOM   1726  HA  PRO   120      87.872  91.315  37.036  1.00  0.00            
ATOM   1727  C   PRO   120      89.694  90.801  38.008  1.00  0.00            
ATOM   1728  O   PRO   120      90.520  89.885  38.236  1.00  0.00            
ATOM   1729  N   ASP   121      89.837  92.015  38.614  1.00  0.00            
ATOM   1730  H   ASP   121      89.215  92.780  38.394  1.00  0.00            
ATOM   1731  CA  ASP   121      91.009  92.392  39.435  1.00  0.00            
ATOM   1732  HA  ASP   121      91.944  92.180  38.917  1.00  0.00            
ATOM   1733  CB  ASP   121      90.897  93.890  39.772  1.00  0.00            
ATOM   1734  HB1 ASP   121      90.866  94.526  38.888  1.00  0.00            
ATOM   1735  HB2 ASP   121      91.819  94.233  40.242  1.00  0.00            
ATOM   1736  CG  ASP   121      89.666  94.374  40.603  1.00  0.00            
ATOM   1737  OD1 ASP   121      89.660  95.582  41.012  1.00  0.00            
ATOM   1738  OD2 ASP   121      88.735  93.567  40.904  1.00  0.00            
ATOM   1739  C   ASP   121      91.237  91.540  40.645  1.00  0.00            
ATOM   1740  O   ASP   121      92.396  91.415  41.089  1.00  0.00            
ATOM   1741  N   ASN   122      90.187  91.016  41.242  1.00  0.00            
ATOM   1742  H   ASN   122      89.305  91.280  40.826  1.00  0.00            
ATOM   1743  CA  ASN   122      90.092  90.168  42.452  1.00  0.00            
ATOM   1744  HA  ASN   122      90.617  90.738  43.218  1.00  0.00            
ATOM   1745  CB  ASN   122      88.636  90.156  42.889  1.00  0.00            
ATOM   1746  HB1 ASN   122      88.081  89.683  42.078  1.00  0.00            
ATOM   1747  HB2 ASN   122      88.227  91.154  43.041  1.00  0.00            
ATOM   1748  CG  ASN   122      88.510  89.347  44.147  1.00  0.00            
ATOM   1749  OD1 ASN   122      89.133  89.587  45.206  1.00  0.00            
ATOM   1750  ND2 ASN   122      87.846  88.248  44.185  1.00  0.00            
ATOM   1751 HD21 ASN   122      87.191  88.086  43.433  1.00  0.00            
ATOM   1752 HD22 ASN   122      87.858  87.646  44.996  1.00  0.00            
ATOM   1753  C   ASN   122      90.739  88.825  42.159  1.00  0.00            
ATOM   1754  O   ASN   122      90.195  87.863  41.618  1.00  0.00            
ATOM   1755  N   GLU   123      92.014  88.734  42.585  1.00  0.00            
ATOM   1756  H   GLU   123      92.450  89.539  43.011  1.00  0.00            
ATOM   1757  CA  GLU   123      92.793  87.418  42.546  1.00  0.00            
ATOM   1758  HA  GLU   123      92.265  86.703  41.914  1.00  0.00            
ATOM   1759  CB  GLU   123      94.207  87.467  41.809  1.00  0.00            
ATOM   1760  HB1 GLU   123      94.774  86.543  41.926  1.00  0.00            
ATOM   1761  HB2 GLU   123      94.773  88.250  42.313  1.00  0.00            
ATOM   1762  CG  GLU   123      93.996  87.765  40.349  1.00  0.00            
ATOM   1763  HG1 GLU   123      93.508  88.727  40.192  1.00  0.00            
ATOM   1764  HG2 GLU   123      93.482  86.914  39.903  1.00  0.00            
ATOM   1765  CD  GLU   123      95.294  87.786  39.503  1.00  0.00            
ATOM   1766  OE1 GLU   123      96.328  87.344  40.044  1.00  0.00            
ATOM   1767  OE2 GLU   123      95.177  87.949  38.238  1.00  0.00            
ATOM   1768  C   GLU   123      92.898  86.803  43.972  1.00  0.00            
ATOM   1769  O   GLU   123      92.965  87.519  44.996  1.00  0.00            
ATOM   1770  N   ALA   124      92.942  85.539  44.175  1.00  0.00            
ATOM   1771  H   ALA   124      92.902  84.941  43.362  1.00  0.00            
ATOM   1772  CA  ALA   124      93.513  84.859  45.381  1.00  0.00            
ATOM   1773  HA  ALA   124      93.049  85.194  46.309  1.00  0.00            
ATOM   1774  CB  ALA   124      93.303  83.337  45.380  1.00  0.00            
ATOM   1775  HB1 ALA   124      92.266  83.141  45.108  1.00  0.00            
ATOM   1776  HB2 ALA   124      94.066  82.883  44.748  1.00  0.00            
ATOM   1777  HB3 ALA   124      93.592  83.007  46.378  1.00  0.00            
ATOM   1778  C   ALA   124      95.032  85.111  45.487  1.00  0.00            
ATOM   1779  O   ALA   124      95.765  84.931  44.504  1.00  0.00            
ATOM   1780  N   TYR   125      95.523  85.385  46.708  1.00  0.00            
ATOM   1781  H   TYR   125      94.884  85.319  47.488  1.00  0.00            
ATOM   1782  CA  TYR   125      96.973  85.407  46.955  1.00  0.00            
ATOM   1783  HA  TYR   125      97.405  85.470  45.957  1.00  0.00            
ATOM   1784  CB  TYR   125      97.388  86.698  47.721  1.00  0.00            
ATOM   1785  HB1 TYR   125      96.879  87.603  47.389  1.00  0.00            
ATOM   1786  HB2 TYR   125      98.447  86.897  47.556  1.00  0.00            
ATOM   1787  CG  TYR   125      97.236  86.631  49.204  1.00  0.00            
ATOM   1788  CD1 TYR   125      98.322  86.260  49.954  1.00  0.00            
ATOM   1789  HD1 TYR   125      99.321  86.121  49.568  1.00  0.00            
ATOM   1790  CE1 TYR   125      98.240  86.232  51.350  1.00  0.00            
ATOM   1791  HE1 TYR   125      99.077  85.850  51.916  1.00  0.00            
ATOM   1792  CZ  TYR   125      97.034  86.524  51.947  1.00  0.00            
ATOM   1793  OH  TYR   125      96.977  86.556  53.294  1.00  0.00            
ATOM   1794  HH  TYR   125      96.330  87.236  53.496  1.00  0.00            
ATOM   1795  CE2 TYR   125      95.841  86.904  51.236  1.00  0.00            
ATOM   1796  HE2 TYR   125      94.842  86.987  51.637  1.00  0.00            
ATOM   1797  CD2 TYR   125      96.014  87.008  49.764  1.00  0.00            
ATOM   1798  HD2 TYR   125      95.146  87.324  49.205  1.00  0.00            
ATOM   1799  C   TYR   125      97.490  84.077  47.573  1.00  0.00            
ATOM   1800  O   TYR   125      96.756  83.400  48.312  1.00  0.00            
ATOM   1801  N   GLU   126      98.806  83.801  47.530  1.00  0.00            
ATOM   1802  H   GLU   126      99.489  84.404  47.093  1.00  0.00            
ATOM   1803  CA  GLU   126      99.403  82.664  48.297  1.00  0.00            
ATOM   1804  HA  GLU   126      98.691  82.386  49.074  1.00  0.00            
ATOM   1805  CB  GLU   126      99.524  81.402  47.400  1.00  0.00            
ATOM   1806  HB1 GLU   126     100.013  80.545  47.863  1.00  0.00            
ATOM   1807  HB2 GLU   126     100.081  81.641  46.494  1.00  0.00            
ATOM   1808  CG  GLU   126      98.137  80.953  46.929  1.00  0.00            
ATOM   1809  HG1 GLU   126      97.703  81.730  46.300  1.00  0.00            
ATOM   1810  HG2 GLU   126      97.517  80.838  47.818  1.00  0.00            
ATOM   1811  CD  GLU   126      98.065  79.506  46.324  1.00  0.00            
ATOM   1812  OE1 GLU   126      97.361  79.290  45.303  1.00  0.00            
ATOM   1813  OE2 GLU   126      98.383  78.557  47.014  1.00  0.00            
ATOM   1814  C   GLU   126     100.623  83.114  49.082  1.00  0.00            
ATOM   1815  O   GLU   126     101.328  84.128  48.849  1.00  0.00            
ATOM   1816  N   MET   127     100.928  82.249  50.064  1.00  0.00            
ATOM   1817  H   MET   127     100.276  81.478  50.081  1.00  0.00            
ATOM   1818  CA  MET   127     102.141  82.354  50.950  1.00  0.00            
ATOM   1819  HA  MET   127     102.383  83.413  51.046  1.00  0.00            
ATOM   1820  CB  MET   127     101.808  81.931  52.371  1.00  0.00            
ATOM   1821  HB1 MET   127     102.715  82.122  52.944  1.00  0.00            
ATOM   1822  HB2 MET   127     101.658  80.852  52.346  1.00  0.00            
ATOM   1823  CG  MET   127     100.747  82.679  53.146  1.00  0.00            
ATOM   1824  HG1 MET   127     100.576  82.225  54.122  1.00  0.00            
ATOM   1825  HG2 MET   127      99.843  82.448  52.583  1.00  0.00            
ATOM   1826  SD  MET   127     100.806  84.447  53.479  1.00  0.00            
ATOM   1827  CE  MET   127     102.441  84.750  54.161  1.00  0.00            
ATOM   1828  HE1 MET   127     103.211  84.407  53.470  1.00  0.00            
ATOM   1829  HE2 MET   127     102.559  85.799  54.432  1.00  0.00            
ATOM   1830  HE3 MET   127     102.530  84.278  55.139  1.00  0.00            
ATOM   1831  C   MET   127     103.416  81.737  50.324  1.00  0.00            
ATOM   1832  O   MET   127     103.247  80.882  49.443  1.00  0.00            
ATOM   1833  N   PRO   128     104.612  82.096  50.799  1.00  0.00            
ATOM   1834  CD  PRO   128     104.938  83.270  51.575  1.00  0.00            
ATOM   1835  HD1 PRO   128     104.708  82.988  52.603  1.00  0.00            
ATOM   1836  HD2 PRO   128     104.339  84.164  51.405  1.00  0.00            
ATOM   1837  CG  PRO   128     106.442  83.440  51.446  1.00  0.00            
ATOM   1838  HG1 PRO   128     106.918  83.827  52.347  1.00  0.00            
ATOM   1839  HG2 PRO   128     106.730  84.097  50.626  1.00  0.00            
ATOM   1840  CB  PRO   128     106.906  82.017  51.326  1.00  0.00            
ATOM   1841  HB1 PRO   128     106.810  81.585  52.323  1.00  0.00            
ATOM   1842  HB2 PRO   128     107.913  81.866  50.939  1.00  0.00            
ATOM   1843  CA  PRO   128     105.815  81.473  50.397  1.00  0.00            
ATOM   1844  HA  PRO   128     106.067  81.754  49.374  1.00  0.00            
ATOM   1845  C   PRO   128     105.788  79.910  50.514  1.00  0.00            
ATOM   1846  O   PRO   128     105.241  79.453  51.534  1.00  0.00            
ATOM   1847  N   SEP   129     106.377  79.081  49.602  1.00  0.00            
ATOM   1848  H   SEP   129     106.808  79.453  48.768  1.00  0.00            
ATOM   1849  CA  SEP   129     106.896  77.778  50.032  1.00  0.00            
ATOM   1850  HA  SEP   129     105.959  77.252  50.214  1.00  0.00            
ATOM   1851  CB  SEP   129     107.754  77.069  48.969  1.00  0.00            
ATOM   1852  HB1 SEP   129     107.130  76.821  48.111  1.00  0.00            
ATOM   1853  HB2 SEP   129     108.116  76.150  49.431  1.00  0.00            
ATOM   1854  OG  SEP   129     108.852  77.763  48.367  1.00  0.00            
ATOM   1855  P   SEP   129     109.665  77.244  47.178  1.00  0.00            
ATOM   1856  O1P SEP   129     108.623  76.913  46.187  1.00  0.00            
ATOM   1857  O2P SEP   129     110.460  78.467  46.948  1.00  0.00            
ATOM   1858  O3P SEP   129     110.449  76.144  47.671  1.00  0.00            
ATOM   1859  C   SEP   129     107.703  77.819  51.352  1.00  0.00            
ATOM   1860  O   SEP   129     108.309  78.865  51.711  1.00  0.00            
ATOM   1861  N   GLU   130     107.733  76.675  51.987  1.00  0.00            
ATOM   1862  H   GLU   130     107.327  75.872  51.528  1.00  0.00            
ATOM   1863  CA  GLU   130     108.564  76.468  53.176  1.00  0.00            
ATOM   1864  HA  GLU   130     108.519  77.443  53.662  1.00  0.00            
ATOM   1865  CB  GLU   130     107.812  75.681  54.238  1.00  0.00            
ATOM   1866  HB1 GLU   130     108.577  75.379  54.954  1.00  0.00            
ATOM   1867  HB2 GLU   130     107.548  74.759  53.722  1.00  0.00            
ATOM   1868  CG  GLU   130     106.575  76.284  54.833  1.00  0.00            
ATOM   1869  HG1 GLU   130     105.843  76.451  54.043  1.00  0.00            
ATOM   1870  HG2 GLU   130     106.860  77.189  55.370  1.00  0.00            
ATOM   1871  CD  GLU   130     105.827  75.310  55.777  1.00  0.00            
ATOM   1872  OE1 GLU   130     104.865  75.773  56.415  1.00  0.00            
ATOM   1873  OE2 GLU   130     106.234  74.171  55.917  1.00  0.00            
ATOM   1874  C   GLU   130     110.055  76.097  52.947  1.00  0.00            
ATOM   1875  O   GLU   130     110.264  75.189  52.144  1.00  0.00            
ATOM   1876  N   GLU   131     110.973  76.742  53.709  1.00  0.00            
ATOM   1877  H   GLU   131     110.671  77.608  54.132  1.00  0.00            
ATOM   1878  CA  GLU   131     112.342  76.252  53.985  1.00  0.00            
ATOM   1879  HA  GLU   131     112.319  75.168  53.874  1.00  0.00            
ATOM   1880  CB  GLU   131     113.357  76.940  53.048  1.00  0.00            
ATOM   1881  HB1 GLU   131     113.071  77.989  53.128  1.00  0.00            
ATOM   1882  HB2 GLU   131     113.152  76.417  52.114  1.00  0.00            
ATOM   1883  CG  GLU   131     114.828  76.644  53.411  1.00  0.00            
ATOM   1884  HG1 GLU   131     114.950  75.565  53.502  1.00  0.00            
ATOM   1885  HG2 GLU   131     115.010  77.101  54.384  1.00  0.00            
ATOM   1886  CD  GLU   131     115.794  77.127  52.392  1.00  0.00            
ATOM   1887  OE1 GLU   131     116.914  77.598  52.812  1.00  0.00            
ATOM   1888  OE2 GLU   131     115.414  77.163  51.169  1.00  0.00            
ATOM   1889  C   GLU   131     112.624  76.452  55.431  1.00  0.00            
ATOM   1890  O   GLU   131     113.130  77.430  55.890  1.00  0.00            
ATOM   1891  N   GLY   132     112.212  75.516  56.224  1.00  0.00            
ATOM   1892  H   GLY   132     111.929  74.637  55.817  1.00  0.00            
ATOM   1893  CA  GLY   132     111.991  75.637  57.706  1.00  0.00            
ATOM   1894  HA1 GLY   132     112.895  76.145  58.044  1.00  0.00            
ATOM   1895  HA2 GLY   132     111.953  74.656  58.179  1.00  0.00            
ATOM   1896  C   GLY   132     110.808  76.506  58.115  1.00  0.00            
ATOM   1897  O   GLY   132     109.914  76.768  57.340  1.00  0.00            
ATOM   1898  N   TYR   133     110.817  76.888  59.385  1.00  0.00            
ATOM   1899  H   TYR   133     111.501  76.441  59.978  1.00  0.00            
ATOM   1900  CA  TYR   133     109.659  77.476  60.058  1.00  0.00            
ATOM   1901  HA  TYR   133     108.755  76.976  59.710  1.00  0.00            
ATOM   1902  CB  TYR   133     109.669  77.429  61.572  1.00  0.00            
ATOM   1903  HB1 TYR   133     110.103  78.370  61.910  1.00  0.00            
ATOM   1904  HB2 TYR   133     110.217  76.533  61.863  1.00  0.00            
ATOM   1905  CG  TYR   133     108.261  77.386  62.199  1.00  0.00            
ATOM   1906  CD1 TYR   133     107.833  76.234  62.917  1.00  0.00            
ATOM   1907  HD1 TYR   133     108.518  75.430  63.142  1.00  0.00            
ATOM   1908  CE1 TYR   133     106.612  76.325  63.626  1.00  0.00            
ATOM   1909  HE1 TYR   133     106.209  75.553  64.265  1.00  0.00            
ATOM   1910  CZ  TYR   133     105.767  77.458  63.470  1.00  0.00            
ATOM   1911  OH  TYR   133     104.669  77.601  64.162  1.00  0.00            
ATOM   1912  HH  TYR   133     104.240  78.436  63.963  1.00  0.00            
ATOM   1913  CE2 TYR   133     106.209  78.550  62.728  1.00  0.00            
ATOM   1914  HE2 TYR   133     105.554  79.378  62.497  1.00  0.00            
ATOM   1915  CD2 TYR   133     107.466  78.536  62.077  1.00  0.00            
ATOM   1916  HD2 TYR   133     107.731  79.383  61.463  1.00  0.00            
ATOM   1917  C   TYR   133     109.333  78.878  59.588  1.00  0.00            
ATOM   1918  O   TYR   133     110.076  79.807  59.805  1.00  0.00            
ATOM   1919  N   GLN   134     108.202  79.085  58.845  1.00  0.00            
ATOM   1920  H   GLN   134     107.619  78.280  58.664  1.00  0.00            
ATOM   1921  CA  GLN   134     107.672  80.322  58.319  1.00  0.00            
ATOM   1922  HA  GLN   134     108.527  80.775  57.816  1.00  0.00            
ATOM   1923  CB  GLN   134     106.700  80.113  57.122  1.00  0.00            
ATOM   1924  HB1 GLN   134     105.662  79.922  57.396  1.00  0.00            
ATOM   1925  HB2 GLN   134     106.929  79.201  56.572  1.00  0.00            
ATOM   1926  CG  GLN   134     106.752  81.277  56.148  1.00  0.00            
ATOM   1927  HG1 GLN   134     107.812  81.444  55.959  1.00  0.00            
ATOM   1928  HG2 GLN   134     106.285  82.159  56.586  1.00  0.00            
ATOM   1929  CD  GLN   134     106.035  80.890  54.896  1.00  0.00            
ATOM   1930  OE1 GLN   134     104.896  81.173  54.573  1.00  0.00            
ATOM   1931  NE2 GLN   134     106.685  80.066  54.119  1.00  0.00            
ATOM   1932 HE21 GLN   134     107.574  79.615  54.281  1.00  0.00            
ATOM   1933 HE22 GLN   134     106.303  79.986  53.188  1.00  0.00            
ATOM   1934  C   GLN   134     107.144  81.123  59.493  1.00  0.00            
ATOM   1935  O   GLN   134     105.994  80.947  59.859  1.00  0.00            
ATOM   1936  N   ASP   135     108.007  81.975  60.018  1.00  0.00            
ATOM   1937  H   ASP   135     108.930  82.062  59.618  1.00  0.00            
ATOM   1938  CA  ASP   135     107.794  82.831  61.284  1.00  0.00            
ATOM   1939  HA  ASP   135     107.259  82.196  61.990  1.00  0.00            
ATOM   1940  CB  ASP   135     109.066  83.158  62.077  1.00  0.00            
ATOM   1941  HB1 ASP   135     109.789  83.736  61.502  1.00  0.00            
ATOM   1942  HB2 ASP   135     109.586  82.220  62.272  1.00  0.00            
ATOM   1943  CG  ASP   135     108.899  83.704  63.452  1.00  0.00            
ATOM   1944  OD1 ASP   135     107.797  83.747  64.009  1.00  0.00            
ATOM   1945  OD2 ASP   135     109.948  84.162  63.966  1.00  0.00            
ATOM   1946  C   ASP   135     106.980  84.179  61.070  1.00  0.00            
ATOM   1947  O   ASP   135     107.611  85.276  61.123  1.00  0.00            
ATOM   1948  N   TYR   136     105.651  84.097  60.807  1.00  0.00            
ATOM   1949  H   TYR   136     105.179  83.205  60.781  1.00  0.00            
ATOM   1950  CA  TYR   136     104.688  85.246  60.884  1.00  0.00            
ATOM   1951  HA  TYR   136     105.155  86.103  61.370  1.00  0.00            
ATOM   1952  CB  TYR   136     104.403  85.741  59.455  1.00  0.00            
ATOM   1953  HB1 TYR   136     105.400  85.823  59.023  1.00  0.00            
ATOM   1954  HB2 TYR   136     103.954  86.734  59.490  1.00  0.00            
ATOM   1955  CG  TYR   136     103.506  84.843  58.639  1.00  0.00            
ATOM   1956  CD1 TYR   136     102.139  85.101  58.546  1.00  0.00            
ATOM   1957  HD1 TYR   136     101.773  86.077  58.826  1.00  0.00            
ATOM   1958  CE1 TYR   136     101.342  84.295  57.804  1.00  0.00            
ATOM   1959  HE1 TYR   136     100.367  84.606  57.460  1.00  0.00            
ATOM   1960  CZ  TYR   136     101.860  83.116  57.291  1.00  0.00            
ATOM   1961  OH  TYR   136     101.051  82.305  56.604  1.00  0.00            
ATOM   1962  HH  TYR   136     101.559  81.522  56.378  1.00  0.00            
ATOM   1963  CE2 TYR   136     103.177  82.717  57.440  1.00  0.00            
ATOM   1964  HE2 TYR   136     103.532  81.799  56.996  1.00  0.00            
ATOM   1965  CD2 TYR   136     104.067  83.625  58.116  1.00  0.00            
ATOM   1966  HD2 TYR   136     105.138  83.487  58.094  1.00  0.00            
ATOM   1967  C   TYR   136     103.371  84.974  61.684  1.00  0.00            
ATOM   1968  O   TYR   136     102.788  83.898  61.590  1.00  0.00            
ATOM   1969  N   GLU   137     103.013  85.963  62.511  1.00  0.00            
ATOM   1970  H   GLU   137     103.601  86.783  62.550  1.00  0.00            
ATOM   1971  CA  GLU   137     101.683  86.047  63.067  1.00  0.00            
ATOM   1972  HA  GLU   137     101.322  85.023  63.158  1.00  0.00            
ATOM   1973  CB  GLU   137     101.819  86.669  64.521  1.00  0.00            
ATOM   1974  HB1 GLU   137     102.144  87.709  64.539  1.00  0.00            
ATOM   1975  HB2 GLU   137     102.704  86.151  64.890  1.00  0.00            
ATOM   1976  CG  GLU   137     100.654  86.288  65.423  1.00  0.00            
ATOM   1977  HG1 GLU   137     100.453  85.252  65.149  1.00  0.00            
ATOM   1978  HG2 GLU   137      99.784  86.741  64.946  1.00  0.00            
ATOM   1979  CD  GLU   137     100.759  86.585  66.900  1.00  0.00            
ATOM   1980  OE1 GLU   137      99.953  85.940  67.597  1.00  0.00            
ATOM   1981  OE2 GLU   137     101.472  87.514  67.301  1.00  0.00            
ATOM   1982  C   GLU   137     100.618  86.850  62.237  1.00  0.00            
ATOM   1983  O   GLU   137     100.874  87.967  61.888  1.00  0.00            
ATOM   1984  N   PRO   138      99.487  86.327  61.977  1.00  0.00            
ATOM   1985  CD  PRO   138      99.039  85.020  62.399  1.00  0.00            
ATOM   1986  HD1 PRO   138      98.920  85.080  63.481  1.00  0.00            
ATOM   1987  HD2 PRO   138      99.773  84.254  62.148  1.00  0.00            
ATOM   1988  CG  PRO   138      97.854  84.661  61.630  1.00  0.00            
ATOM   1989  HG1 PRO   138      97.242  83.947  62.182  1.00  0.00            
ATOM   1990  HG2 PRO   138      98.162  84.264  60.662  1.00  0.00            
ATOM   1991  CB  PRO   138      97.148  85.976  61.414  1.00  0.00            
ATOM   1992  HB1 PRO   138      96.683  86.235  62.365  1.00  0.00            
ATOM   1993  HB2 PRO   138      96.563  86.024  60.496  1.00  0.00            
ATOM   1994  CA  PRO   138      98.320  86.929  61.343  1.00  0.00            
ATOM   1995  HA  PRO   138      98.630  87.092  60.311  1.00  0.00            
ATOM   1996  C   PRO   138      97.981  88.307  61.955  1.00  0.00            
ATOM   1997  O   PRO   138      98.000  88.577  63.146  1.00  0.00            
ATOM   1998  N   GLU   139      97.604  89.262  61.092  1.00  0.00            
ATOM   1999  H   GLU   139      97.563  88.999  60.118  1.00  0.00            
ATOM   2000  CA  GLU   139      97.042  90.572  61.596  1.00  0.00            
ATOM   2001  HA  GLU   139      97.536  90.642  62.565  1.00  0.00            
ATOM   2002  CB  GLU   139      97.504  91.790  60.873  1.00  0.00            
ATOM   2003  HB1 GLU   139      98.555  92.009  61.064  1.00  0.00            
ATOM   2004  HB2 GLU   139      96.933  92.579  61.360  1.00  0.00            
ATOM   2005  CG  GLU   139      97.282  91.810  59.370  1.00  0.00            
ATOM   2006  HG1 GLU   139      96.226  91.607  59.195  1.00  0.00            
ATOM   2007  HG2 GLU   139      97.835  90.950  58.992  1.00  0.00            
ATOM   2008  CD  GLU   139      97.698  93.103  58.682  1.00  0.00            
ATOM   2009  OE1 GLU   139      98.565  93.766  59.314  1.00  0.00            
ATOM   2010  OE2 GLU   139      97.237  93.413  57.579  1.00  0.00            
ATOM   2011  C   GLU   139      95.467  90.502  61.798  1.00  0.00            
ATOM   2012  O   GLU   139      94.770  90.056  60.862  1.00  0.00            
ATOM   2013  N   ALA   140      94.971  90.982  62.930  1.00  0.00            
ATOM   2014  H   ALA   140      95.589  91.373  63.627  1.00  0.00            
ATOM   2015  CA  ALA   140      93.563  91.186  63.191  1.00  0.00            
ATOM   2016  HA  ALA   140      93.028  90.319  62.804  1.00  0.00            
ATOM   2017  CB  ALA   140      93.417  91.235  64.695  1.00  0.00            
ATOM   2018  HB1 ALA   140      93.840  90.393  65.243  1.00  0.00            
ATOM   2019  HB2 ALA   140      93.735  92.178  65.141  1.00  0.00            
ATOM   2020  HB3 ALA   140      92.351  91.286  64.918  1.00  0.00            
ATOM   2021  C   ALA   140      92.855  92.330  62.457  1.00  0.00            
ATOM   2022  OC1 ALA   140      93.201  93.525  62.734  1.00  0.00            
ATOM   2023  OC2 ALA   140      91.912  91.995  61.703  1.00  0.00            
TER
ENDMDL
