# Supplementary material for: Impact of Phosphorylation on the Physiological Form of Human alpha-Synuclein in Aqueous Solution
Source: J Chem Inf Model. 2024 Oct 28;64(21):8215–26. doi: 10.1021/acs.jcim.4c01172 (PMC11558680; doi:10.1021/acs.jcim.4c01172)
Supplement: Supplementary file 2 — ci4c01172_si_003.zip [file ci4c01172_si_003.zip › pAS/pAS_16.pdb]

REMARK    GENERATED BY TRJCONV
TITLE     Protein in water
REMARK    THIS IS A SIMULATION BOX
CRYST1  134.703  134.703  135.181  60.12  60.12  90.00 P 1           1
MODEL        1
ATOM      1  CH3 ACE     0      98.475  97.494  56.682  1.00  0.00            
ATOM      2 HH31 ACE     0      97.540  97.833  57.128  1.00  0.00            
ATOM      3 HH32 ACE     0      99.091  98.220  57.214  1.00  0.00            
ATOM      4 HH33 ACE     0      98.553  97.708  55.616  1.00  0.00            
ATOM      5  C   ACE     0      98.897  96.059  57.038  1.00  0.00            
ATOM      6  O   ACE     0     100.075  95.666  56.936  1.00  0.00            
ATOM      7  N   MET     1      97.957  95.324  57.669  1.00  0.00            
ATOM      8  H   MET     1      97.184  95.840  58.063  1.00  0.00            
ATOM      9  CA  MET     1      98.125  93.903  57.862  1.00  0.00            
ATOM     10  HA  MET     1      99.039  93.880  58.455  1.00  0.00            
ATOM     11  CB  MET     1      96.953  93.343  58.671  1.00  0.00            
ATOM     12  HB1 MET     1      96.050  93.163  58.087  1.00  0.00            
ATOM     13  HB2 MET     1      96.775  94.012  59.513  1.00  0.00            
ATOM     14  CG  MET     1      97.334  91.971  59.240  1.00  0.00            
ATOM     15  HG1 MET     1      97.535  91.370  58.353  1.00  0.00            
ATOM     16  HG2 MET     1      96.459  91.438  59.612  1.00  0.00            
ATOM     17  SD  MET     1      98.763  91.946  60.398  1.00  0.00            
ATOM     18  CE  MET     1      98.997  90.152  60.325  1.00  0.00            
ATOM     19  HE1 MET     1      98.069  89.780  60.758  1.00  0.00            
ATOM     20  HE2 MET     1      99.012  89.890  59.267  1.00  0.00            
ATOM     21  HE3 MET     1      99.953  89.866  60.765  1.00  0.00            
ATOM     22  C   MET     1      98.395  93.027  56.658  1.00  0.00            
ATOM     23  O   MET     1      99.113  92.075  56.719  1.00  0.00            
ATOM     24  N   ASP     2      97.847  93.335  55.520  1.00  0.00            
ATOM     25  H   ASP     2      97.118  94.033  55.551  1.00  0.00            
ATOM     26  CA  ASP     2      98.215  92.630  54.226  1.00  0.00            
ATOM     27  HA  ASP     2      98.083  91.572  54.455  1.00  0.00            
ATOM     28  CB  ASP     2      97.292  93.002  53.026  1.00  0.00            
ATOM     29  HB1 ASP     2      96.326  92.498  53.039  1.00  0.00            
ATOM     30  HB2 ASP     2      97.751  92.563  52.141  1.00  0.00            
ATOM     31  CG  ASP     2      97.157  94.470  52.719  1.00  0.00            
ATOM     32  OD1 ASP     2      97.595  95.352  53.506  1.00  0.00            
ATOM     33  OD2 ASP     2      96.460  94.838  51.763  1.00  0.00            
ATOM     34  C   ASP     2      99.660  92.799  53.902  1.00  0.00            
ATOM     35  O   ASP     2     100.383  91.782  53.755  1.00  0.00            
ATOM     36  N   VAL     3     100.204  94.047  53.886  1.00  0.00            
ATOM     37  H   VAL     3      99.587  94.846  53.875  1.00  0.00            
ATOM     38  CA  VAL     3     101.727  94.313  53.748  1.00  0.00            
ATOM     39  HA  VAL     3     102.010  93.881  52.788  1.00  0.00            
ATOM     40  CB  VAL     3     102.167  95.790  53.750  1.00  0.00            
ATOM     41  HB  VAL     3     102.295  96.132  54.777  1.00  0.00            
ATOM     42  CG1 VAL     3     103.569  95.813  53.092  1.00  0.00            
ATOM     43 HG11 VAL     3     104.043  96.783  53.240  1.00  0.00            
ATOM     44 HG12 VAL     3     104.201  95.130  53.659  1.00  0.00            
ATOM     45 HG13 VAL     3     103.451  95.758  52.010  1.00  0.00            
ATOM     46  CG2 VAL     3     101.250  96.715  52.991  1.00  0.00            
ATOM     47 HG21 VAL     3     101.461  97.784  53.000  1.00  0.00            
ATOM     48 HG22 VAL     3     101.240  96.406  51.946  1.00  0.00            
ATOM     49 HG23 VAL     3     100.227  96.687  53.364  1.00  0.00            
ATOM     50  C   VAL     3     102.475  93.479  54.849  1.00  0.00            
ATOM     51  O   VAL     3     103.458  92.830  54.554  1.00  0.00            
ATOM     52  N   PHE     4     102.038  93.499  56.091  1.00  0.00            
ATOM     53  H   PHE     4     101.372  94.218  56.336  1.00  0.00            
ATOM     54  CA  PHE     4     102.648  92.866  57.231  1.00  0.00            
ATOM     55  HA  PHE     4     103.734  92.952  57.197  1.00  0.00            
ATOM     56  CB  PHE     4     102.214  93.519  58.524  1.00  0.00            
ATOM     57  HB1 PHE     4     101.259  93.046  58.753  1.00  0.00            
ATOM     58  HB2 PHE     4     102.139  94.606  58.494  1.00  0.00            
ATOM     59  CG  PHE     4     103.221  93.187  59.622  1.00  0.00            
ATOM     60  CD1 PHE     4     104.599  93.482  59.377  1.00  0.00            
ATOM     61  HD1 PHE     4     105.046  93.854  58.467  1.00  0.00            
ATOM     62  CE1 PHE     4     105.524  93.123  60.401  1.00  0.00            
ATOM     63  HE1 PHE     4     106.586  93.279  60.279  1.00  0.00            
ATOM     64  CZ  PHE     4     105.118  92.699  61.654  1.00  0.00            
ATOM     65  HZ  PHE     4     105.851  92.429  62.400  1.00  0.00            
ATOM     66  CE2 PHE     4     103.692  92.491  61.879  1.00  0.00            
ATOM     67  HE2 PHE     4     103.357  92.193  62.861  1.00  0.00            
ATOM     68  CD2 PHE     4     102.774  92.724  60.849  1.00  0.00            
ATOM     69  HD2 PHE     4     101.749  92.451  61.048  1.00  0.00            
ATOM     70  C   PHE     4     102.431  91.309  57.136  1.00  0.00            
ATOM     71  O   PHE     4     103.402  90.679  57.509  1.00  0.00            
ATOM     72  N   MET     5     101.485  90.642  56.470  1.00  0.00            
ATOM     73  H   MET     5     100.699  91.177  56.129  1.00  0.00            
ATOM     74  CA  MET     5     101.539  89.216  56.142  1.00  0.00            
ATOM     75  HA  MET     5     101.750  88.617  57.028  1.00  0.00            
ATOM     76  CB  MET     5     100.169  88.644  55.677  1.00  0.00            
ATOM     77  HB1 MET     5     100.438  87.788  55.057  1.00  0.00            
ATOM     78  HB2 MET     5      99.668  89.463  55.161  1.00  0.00            
ATOM     79  CG  MET     5      99.263  88.133  56.757  1.00  0.00            
ATOM     80  HG1 MET     5      98.329  87.904  56.245  1.00  0.00            
ATOM     81  HG2 MET     5      99.065  89.016  57.365  1.00  0.00            
ATOM     82  SD  MET     5      99.951  86.852  57.710  1.00  0.00            
ATOM     83  CE  MET     5      98.501  86.050  58.372  1.00  0.00            
ATOM     84  HE1 MET     5      97.738  86.019  57.594  1.00  0.00            
ATOM     85  HE2 MET     5      98.676  85.092  58.861  1.00  0.00            
ATOM     86  HE3 MET     5      98.029  86.654  59.147  1.00  0.00            
ATOM     87  C   MET     5     102.531  88.846  55.040  1.00  0.00            
ATOM     88  O   MET     5     103.001  87.675  55.214  1.00  0.00            
ATOM     89  N   LYS     6     103.002  89.738  54.107  1.00  0.00            
ATOM     90  H   LYS     6     102.487  90.583  53.904  1.00  0.00            
ATOM     91  CA  LYS     6     104.177  89.573  53.307  1.00  0.00            
ATOM     92  HA  LYS     6     104.298  88.509  53.105  1.00  0.00            
ATOM     93  CB  LYS     6     104.092  90.333  51.965  1.00  0.00            
ATOM     94  HB1 LYS     6     105.029  90.165  51.434  1.00  0.00            
ATOM     95  HB2 LYS     6     103.965  91.411  52.066  1.00  0.00            
ATOM     96  CG  LYS     6     102.941  89.657  51.092  1.00  0.00            
ATOM     97  HG1 LYS     6     101.947  89.779  51.521  1.00  0.00            
ATOM     98  HG2 LYS     6     103.280  88.622  51.143  1.00  0.00            
ATOM     99  CD  LYS     6     103.081  90.076  49.622  1.00  0.00            
ATOM    100  HD1 LYS     6     104.096  89.999  49.233  1.00  0.00            
ATOM    101  HD2 LYS     6     102.830  91.132  49.514  1.00  0.00            
ATOM    102  CE  LYS     6     102.091  89.231  48.843  1.00  0.00            
ATOM    103  HE1 LYS     6     101.126  89.186  49.348  1.00  0.00            
ATOM    104  HE2 LYS     6     102.572  88.269  49.023  1.00  0.00            
ATOM    105  NZ  LYS     6     101.925  89.556  47.406  1.00  0.00            
ATOM    106  HZ1 LYS     6     101.482  90.461  47.335  1.00  0.00            
ATOM    107  HZ2 LYS     6     102.784  89.730  46.902  1.00  0.00            
ATOM    108  HZ3 LYS     6     101.417  88.821  46.934  1.00  0.00            
ATOM    109  C   LYS     6     105.553  89.896  53.991  1.00  0.00            
ATOM    110  O   LYS     6     106.605  89.658  53.427  1.00  0.00            
ATOM    111  N   GLY     7     105.473  90.318  55.225  1.00  0.00            
ATOM    112  H   GLY     7     104.558  90.623  55.524  1.00  0.00            
ATOM    113  CA  GLY     7     106.620  90.463  56.108  1.00  0.00            
ATOM    114  HA1 GLY     7     106.328  91.267  56.784  1.00  0.00            
ATOM    115  HA2 GLY     7     107.503  90.620  55.489  1.00  0.00            
ATOM    116  C   GLY     7     106.712  89.218  56.993  1.00  0.00            
ATOM    117  O   GLY     7     107.803  88.644  57.102  1.00  0.00            
ATOM    118  N   LEU     8     105.571  88.833  57.716  1.00  0.00            
ATOM    119  H   LEU     8     104.835  89.525  57.713  1.00  0.00            
ATOM    120  CA  LEU     8     105.436  87.653  58.542  1.00  0.00            
ATOM    121  HA  LEU     8     106.257  87.668  59.258  1.00  0.00            
ATOM    122  CB  LEU     8     104.032  87.692  59.211  1.00  0.00            
ATOM    123  HB1 LEU     8     103.762  86.694  59.555  1.00  0.00            
ATOM    124  HB2 LEU     8     103.313  88.101  58.500  1.00  0.00            
ATOM    125  CG  LEU     8     104.015  88.687  60.399  1.00  0.00            
ATOM    126  HG  LEU     8     104.346  89.652  60.015  1.00  0.00            
ATOM    127  CD1 LEU     8     102.553  88.732  60.932  1.00  0.00            
ATOM    128 HD11 LEU     8     102.275  87.901  61.581  1.00  0.00            
ATOM    129 HD12 LEU     8     102.507  89.621  61.562  1.00  0.00            
ATOM    130 HD13 LEU     8     101.871  88.708  60.082  1.00  0.00            
ATOM    131  CD2 LEU     8     105.010  88.401  61.549  1.00  0.00            
ATOM    132 HD21 LEU     8     106.034  88.366  61.176  1.00  0.00            
ATOM    133 HD22 LEU     8     104.937  89.142  62.345  1.00  0.00            
ATOM    134 HD23 LEU     8     104.715  87.388  61.820  1.00  0.00            
ATOM    135  C   LEU     8     105.749  86.316  57.879  1.00  0.00            
ATOM    136  O   LEU     8     106.053  85.329  58.598  1.00  0.00            
ATOM    137  N   SER     9     105.617  86.187  56.554  1.00  0.00            
ATOM    138  H   SER     9     105.128  86.948  56.106  1.00  0.00            
ATOM    139  CA  SER     9     105.743  85.053  55.717  1.00  0.00            
ATOM    140  HA  SER     9     106.536  84.460  56.174  1.00  0.00            
ATOM    141  CB  SER     9     104.460  84.229  55.742  1.00  0.00            
ATOM    142  HB1 SER     9     104.173  84.159  56.791  1.00  0.00            
ATOM    143  HB2 SER     9     104.625  83.235  55.325  1.00  0.00            
ATOM    144  OG  SER     9     103.410  84.762  55.010  1.00  0.00            
ATOM    145  HG  SER     9     103.481  85.717  55.077  1.00  0.00            
ATOM    146  C   SER     9     106.223  85.411  54.302  1.00  0.00            
ATOM    147  O   SER     9     106.007  86.501  53.795  1.00  0.00            
ATOM    148  N   LYS    10     106.893  84.439  53.600  1.00  0.00            
ATOM    149  H   LYS    10     106.766  83.466  53.841  1.00  0.00            
ATOM    150  CA  LYS    10     107.609  84.679  52.384  1.00  0.00            
ATOM    151  HA  LYS    10     108.068  85.663  52.479  1.00  0.00            
ATOM    152  CB  LYS    10     108.724  83.591  52.167  1.00  0.00            
ATOM    153  HB1 LYS    10     108.999  83.899  51.158  1.00  0.00            
ATOM    154  HB2 LYS    10     108.361  82.564  52.123  1.00  0.00            
ATOM    155  CG  LYS    10     109.868  83.685  53.185  1.00  0.00            
ATOM    156  HG1 LYS    10     109.633  83.140  54.099  1.00  0.00            
ATOM    157  HG2 LYS    10     110.050  84.740  53.387  1.00  0.00            
ATOM    158  CD  LYS    10     111.153  83.106  52.604  1.00  0.00            
ATOM    159  HD1 LYS    10     111.401  83.711  51.731  1.00  0.00            
ATOM    160  HD2 LYS    10     111.014  82.045  52.397  1.00  0.00            
ATOM    161  CE  LYS    10     112.277  83.181  53.669  1.00  0.00            
ATOM    162  HE1 LYS    10     112.049  82.646  54.591  1.00  0.00            
ATOM    163  HE2 LYS    10     112.358  84.247  53.879  1.00  0.00            
ATOM    164  NZ  LYS    10     113.538  82.661  53.159  1.00  0.00            
ATOM    165  HZ1 LYS    10     113.758  82.885  52.199  1.00  0.00            
ATOM    166  HZ2 LYS    10     114.280  82.825  53.824  1.00  0.00            
ATOM    167  HZ3 LYS    10     113.445  81.658  53.093  1.00  0.00            
ATOM    168  C   LYS    10     106.661  84.855  51.181  1.00  0.00            
ATOM    169  O   LYS    10     105.936  83.886  50.811  1.00  0.00            
ATOM    170  N   ALA    11     106.844  85.997  50.520  1.00  0.00            
ATOM    171  H   ALA    11     107.446  86.707  50.912  1.00  0.00            
ATOM    172  CA  ALA    11     106.093  86.332  49.329  1.00  0.00            
ATOM    173  HA  ALA    11     105.065  86.475  49.664  1.00  0.00            
ATOM    174  CB  ALA    11     106.516  87.774  48.806  1.00  0.00            
ATOM    175  HB1 ALA    11     106.569  88.378  49.712  1.00  0.00            
ATOM    176  HB2 ALA    11     107.446  87.636  48.254  1.00  0.00            
ATOM    177  HB3 ALA    11     105.765  88.138  48.105  1.00  0.00            
ATOM    178  C   ALA    11     105.998  85.221  48.251  1.00  0.00            
ATOM    179  O   ALA    11     107.056  84.890  47.646  1.00  0.00            
ATOM    180  N   LYS    12     104.834  84.653  48.063  1.00  0.00            
ATOM    181  H   LYS    12     104.088  85.106  48.571  1.00  0.00            
ATOM    182  CA  LYS    12     104.396  83.708  47.056  1.00  0.00            
ATOM    183  HA  LYS    12     104.935  82.769  47.185  1.00  0.00            
ATOM    184  CB  LYS    12     102.917  83.437  47.289  1.00  0.00            
ATOM    185  HB1 LYS    12     102.387  84.381  47.165  1.00  0.00            
ATOM    186  HB2 LYS    12     102.828  83.053  48.306  1.00  0.00            
ATOM    187  CG  LYS    12     102.283  82.397  46.367  1.00  0.00            
ATOM    188  HG1 LYS    12     102.586  81.362  46.527  1.00  0.00            
ATOM    189  HG2 LYS    12     102.588  82.790  45.396  1.00  0.00            
ATOM    190  CD  LYS    12     100.730  82.308  46.472  1.00  0.00            
ATOM    191  HD1 LYS    12     100.223  83.271  46.412  1.00  0.00            
ATOM    192  HD2 LYS    12     100.547  81.948  47.485  1.00  0.00            
ATOM    193  CE  LYS    12     100.046  81.288  45.523  1.00  0.00            
ATOM    194  HE1 LYS    12      98.988  81.547  45.544  1.00  0.00            
ATOM    195  HE2 LYS    12     100.154  80.280  45.925  1.00  0.00            
ATOM    196  NZ  LYS    12     100.646  81.301  44.156  1.00  0.00            
ATOM    197  HZ1 LYS    12     100.184  80.639  43.550  1.00  0.00            
ATOM    198  HZ2 LYS    12     100.650  82.197  43.691  1.00  0.00            
ATOM    199  HZ3 LYS    12     101.635  81.097  44.139  1.00  0.00            
ATOM    200  C   LYS    12     104.615  84.150  45.551  1.00  0.00            
ATOM    201  O   LYS    12     104.185  85.245  45.236  1.00  0.00            
ATOM    202  N   GLU    13     105.337  83.379  44.668  1.00  0.00            
ATOM    203  H   GLU    13     105.684  82.494  45.010  1.00  0.00            
ATOM    204  CA  GLU    13     105.683  83.685  43.270  1.00  0.00            
ATOM    205  HA  GLU    13     105.937  82.713  42.846  1.00  0.00            
ATOM    206  CB  GLU    13     104.439  84.202  42.441  1.00  0.00            
ATOM    207  HB1 GLU    13     104.460  85.288  42.352  1.00  0.00            
ATOM    208  HB2 GLU    13     103.502  83.793  42.820  1.00  0.00            
ATOM    209  CG  GLU    13     104.402  83.567  40.975  1.00  0.00            
ATOM    210  HG1 GLU    13     105.321  83.791  40.432  1.00  0.00            
ATOM    211  HG2 GLU    13     103.593  84.133  40.513  1.00  0.00            
ATOM    212  CD  GLU    13     104.027  82.016  41.067  1.00  0.00            
ATOM    213  OE1 GLU    13     104.710  81.240  41.833  1.00  0.00            
ATOM    214  OE2 GLU    13     102.984  81.581  40.501  1.00  0.00            
ATOM    215  C   GLU    13     106.968  84.511  43.124  1.00  0.00            
ATOM    216  O   GLU    13     107.875  84.171  42.355  1.00  0.00            
ATOM    217  N   GLY    14     107.085  85.580  43.911  1.00  0.00            
ATOM    218  H   GLY    14     106.213  85.923  44.288  1.00  0.00            
ATOM    219  CA  GLY    14     108.298  86.447  43.975  1.00  0.00            
ATOM    220  HA1 GLY    14     107.996  87.294  44.590  1.00  0.00            
ATOM    221  HA2 GLY    14     108.599  86.669  42.951  1.00  0.00            
ATOM    222  C   GLY    14     109.536  85.885  44.689  1.00  0.00            
ATOM    223  O   GLY    14     110.608  86.174  44.167  1.00  0.00            
ATOM    224  N   VAL    15     109.363  85.120  45.763  1.00  0.00            
ATOM    225  H   VAL    15     108.400  84.974  46.029  1.00  0.00            
ATOM    226  CA  VAL    15     110.395  84.522  46.649  1.00  0.00            
ATOM    227  HA  VAL    15     111.425  84.802  46.430  1.00  0.00            
ATOM    228  CB  VAL    15     110.323  85.176  48.136  1.00  0.00            
ATOM    229  HB  VAL    15     109.381  84.896  48.608  1.00  0.00            
ATOM    230  CG1 VAL    15     111.524  84.637  48.979  1.00  0.00            
ATOM    231 HG11 VAL    15     111.297  83.637  49.349  1.00  0.00            
ATOM    232 HG12 VAL    15     112.464  84.758  48.440  1.00  0.00            
ATOM    233 HG13 VAL    15     111.677  85.303  49.828  1.00  0.00            
ATOM    234  CG2 VAL    15     110.419  86.703  48.155  1.00  0.00            
ATOM    235 HG21 VAL    15     111.342  86.923  47.619  1.00  0.00            
ATOM    236 HG22 VAL    15     109.506  87.147  47.758  1.00  0.00            
ATOM    237 HG23 VAL    15     110.512  87.021  49.194  1.00  0.00            
ATOM    238  C   VAL    15     110.227  82.944  46.717  1.00  0.00            
ATOM    239  O   VAL    15     111.183  82.258  46.340  1.00  0.00            
ATOM    240  N   VAL    16     109.073  82.430  47.180  1.00  0.00            
ATOM    241  H   VAL    16     108.275  83.015  47.382  1.00  0.00            
ATOM    242  CA  VAL    16     108.816  81.011  47.239  1.00  0.00            
ATOM    243  HA  VAL    16     109.772  80.509  47.089  1.00  0.00            
ATOM    244  CB  VAL    16     108.383  80.547  48.628  1.00  0.00            
ATOM    245  HB  VAL    16     107.876  79.590  48.509  1.00  0.00            
ATOM    246  CG1 VAL    16     109.550  80.446  49.614  1.00  0.00            
ATOM    247 HG11 VAL    16     110.168  81.343  49.573  1.00  0.00            
ATOM    248 HG12 VAL    16     109.299  80.193  50.644  1.00  0.00            
ATOM    249 HG13 VAL    16     110.204  79.642  49.277  1.00  0.00            
ATOM    250  CG2 VAL    16     107.304  81.416  49.295  1.00  0.00            
ATOM    251 HG21 VAL    16     107.013  80.834  50.170  1.00  0.00            
ATOM    252 HG22 VAL    16     107.658  82.436  49.445  1.00  0.00            
ATOM    253 HG23 VAL    16     106.395  81.567  48.713  1.00  0.00            
ATOM    254  C   VAL    16     107.830  80.655  46.151  1.00  0.00            
ATOM    255  O   VAL    16     106.674  81.127  46.125  1.00  0.00            
ATOM    256  N   ALA    17     108.428  79.910  45.208  1.00  0.00            
ATOM    257  H   ALA    17     109.402  79.674  45.336  1.00  0.00            
ATOM    258  CA  ALA    17     107.958  79.634  43.883  1.00  0.00            
ATOM    259  HA  ALA    17     106.886  79.475  44.002  1.00  0.00            
ATOM    260  CB  ALA    17     108.252  80.911  43.073  1.00  0.00            
ATOM    261  HB1 ALA    17     108.029  81.812  43.643  1.00  0.00            
ATOM    262  HB2 ALA    17     109.321  80.926  42.861  1.00  0.00            
ATOM    263  HB3 ALA    17     107.573  81.015  42.227  1.00  0.00            
ATOM    264  C   ALA    17     108.631  78.370  43.276  1.00  0.00            
ATOM    265  O   ALA    17     109.648  77.869  43.763  1.00  0.00            
ATOM    266  N   ALA    18     108.211  77.997  42.056  1.00  0.00            
ATOM    267  H   ALA    18     107.253  78.239  41.848  1.00  0.00            
ATOM    268  CA  ALA    18     108.975  77.138  41.156  1.00  0.00            
ATOM    269  HA  ALA    18     109.123  76.134  41.552  1.00  0.00            
ATOM    270  CB  ALA    18     108.142  76.823  39.942  1.00  0.00            
ATOM    271  HB1 ALA    18     107.227  76.375  40.330  1.00  0.00            
ATOM    272  HB2 ALA    18     107.987  77.777  39.439  1.00  0.00            
ATOM    273  HB3 ALA    18     108.639  76.096  39.300  1.00  0.00            
ATOM    274  C   ALA    18     110.417  77.605  40.926  1.00  0.00            
ATOM    275  O   ALA    18     110.726  78.790  40.721  1.00  0.00            
ATOM    276  N   ALA    19     111.322  76.599  40.950  1.00  0.00            
ATOM    277  H   ALA    19     110.959  75.659  41.015  1.00  0.00            
ATOM    278  CA  ALA    19     112.756  76.671  40.865  1.00  0.00            
ATOM    279  HA  ALA    19     113.157  77.082  41.791  1.00  0.00            
ATOM    280  CB  ALA    19     113.233  75.222  40.800  1.00  0.00            
ATOM    281  HB1 ALA    19     114.275  75.190  40.481  1.00  0.00            
ATOM    282  HB2 ALA    19     113.217  74.755  41.785  1.00  0.00            
ATOM    283  HB3 ALA    19     112.725  74.620  40.046  1.00  0.00            
ATOM    284  C   ALA    19     113.255  77.507  39.739  1.00  0.00            
ATOM    285  O   ALA    19     114.289  78.150  39.895  1.00  0.00            
ATOM    286  N   GLU    20     112.658  77.319  38.559  1.00  0.00            
ATOM    287  H   GLU    20     111.948  76.601  38.578  1.00  0.00            
ATOM    288  CA  GLU    20     113.046  77.942  37.263  1.00  0.00            
ATOM    289  HA  GLU    20     114.133  77.953  37.186  1.00  0.00            
ATOM    290  CB  GLU    20     112.492  77.172  36.065  1.00  0.00            
ATOM    291  HB1 GLU    20     111.531  77.610  35.796  1.00  0.00            
ATOM    292  HB2 GLU    20     112.274  76.150  36.375  1.00  0.00            
ATOM    293  CG  GLU    20     113.419  77.253  34.865  1.00  0.00            
ATOM    294  HG1 GLU    20     114.383  76.950  35.273  1.00  0.00            
ATOM    295  HG2 GLU    20     113.593  78.281  34.547  1.00  0.00            
ATOM    296  CD  GLU    20     112.961  76.364  33.667  1.00  0.00            
ATOM    297  OE1 GLU    20     113.497  76.636  32.552  1.00  0.00            
ATOM    298  OE2 GLU    20     112.161  75.405  33.795  1.00  0.00            
ATOM    299  C   GLU    20     112.760  79.453  37.236  1.00  0.00            
ATOM    300  O   GLU    20     113.243  80.085  36.282  1.00  0.00            
ATOM    301  N   LYS    21     111.947  80.089  38.109  1.00  0.00            
ATOM    302  H   LYS    21     111.603  79.691  38.971  1.00  0.00            
ATOM    303  CA  LYS    21     111.577  81.487  38.006  1.00  0.00            
ATOM    304  HA  LYS    21     111.386  81.686  36.952  1.00  0.00            
ATOM    305  CB  LYS    21     110.183  81.586  38.765  1.00  0.00            
ATOM    306  HB1 LYS    21     109.679  82.548  38.669  1.00  0.00            
ATOM    307  HB2 LYS    21     110.386  81.388  39.818  1.00  0.00            
ATOM    308  CG  LYS    21     109.081  80.547  38.358  1.00  0.00            
ATOM    309  HG1 LYS    21     109.521  79.564  38.530  1.00  0.00            
ATOM    310  HG2 LYS    21     108.876  80.760  37.309  1.00  0.00            
ATOM    311  CD  LYS    21     107.800  80.643  39.282  1.00  0.00            
ATOM    312  HD1 LYS    21     108.097  80.252  40.255  1.00  0.00            
ATOM    313  HD2 LYS    21     107.117  79.897  38.876  1.00  0.00            
ATOM    314  CE  LYS    21     107.108  81.960  39.443  1.00  0.00            
ATOM    315  HE1 LYS    21     107.798  82.525  40.070  1.00  0.00            
ATOM    316  HE2 LYS    21     106.223  81.800  40.059  1.00  0.00            
ATOM    317  NZ  LYS    21     106.987  82.620  38.205  1.00  0.00            
ATOM    318  HZ1 LYS    21     106.481  83.493  38.250  1.00  0.00            
ATOM    319  HZ2 LYS    21     107.900  82.813  37.819  1.00  0.00            
ATOM    320  HZ3 LYS    21     106.471  82.001  37.597  1.00  0.00            
ATOM    321  C   LYS    21     112.620  82.356  38.607  1.00  0.00            
ATOM    322  O   LYS    21     113.360  81.962  39.533  1.00  0.00            
ATOM    323  N   THR    22     112.770  83.529  38.043  1.00  0.00            
ATOM    324  H   THR    22     112.269  83.723  37.187  1.00  0.00            
ATOM    325  CA  THR    22     113.436  84.638  38.659  1.00  0.00            
ATOM    326  HA  THR    22     114.495  84.474  38.855  1.00  0.00            
ATOM    327  CB  THR    22     113.193  85.841  37.779  1.00  0.00            
ATOM    328  HB  THR    22     112.223  86.324  37.897  1.00  0.00            
ATOM    329  CG2 THR    22     114.272  86.875  37.913  1.00  0.00            
ATOM    330 HG21 THR    22     114.479  87.004  38.975  1.00  0.00            
ATOM    331 HG22 THR    22     115.167  86.407  37.504  1.00  0.00            
ATOM    332 HG23 THR    22     114.118  87.884  37.528  1.00  0.00            
ATOM    333  OG1 THR    22     113.347  85.500  36.394  1.00  0.00            
ATOM    334  HG1 THR    22     112.955  86.137  35.791  1.00  0.00            
ATOM    335  C   THR    22     112.880  84.990  40.047  1.00  0.00            
ATOM    336  O   THR    22     111.807  85.552  40.223  1.00  0.00            
ATOM    337  N   LYS    23     113.668  84.675  41.096  1.00  0.00            
ATOM    338  H   LYS    23     114.571  84.235  40.991  1.00  0.00            
ATOM    339  CA  LYS    23     113.314  84.962  42.449  1.00  0.00            
ATOM    340  HA  LYS    23     112.296  85.348  42.396  1.00  0.00            
ATOM    341  CB  LYS    23     113.301  83.549  43.037  1.00  0.00            
ATOM    342  HB1 LYS    23     113.329  83.673  44.119  1.00  0.00            
ATOM    343  HB2 LYS    23     114.252  83.046  42.861  1.00  0.00            
ATOM    344  CG  LYS    23     112.085  82.667  42.796  1.00  0.00            
ATOM    345  HG1 LYS    23     111.794  82.599  41.748  1.00  0.00            
ATOM    346  HG2 LYS    23     111.347  83.125  43.455  1.00  0.00            
ATOM    347  CD  LYS    23     112.360  81.176  43.369  1.00  0.00            
ATOM    348  HD1 LYS    23     111.393  80.675  43.422  1.00  0.00            
ATOM    349  HD2 LYS    23     112.745  81.230  44.387  1.00  0.00            
ATOM    350  CE  LYS    23     113.388  80.397  42.584  1.00  0.00            
ATOM    351  HE1 LYS    23     114.294  80.934  42.299  1.00  0.00            
ATOM    352  HE2 LYS    23     112.954  79.968  41.682  1.00  0.00            
ATOM    353  NZ  LYS    23     113.950  79.252  43.301  1.00  0.00            
ATOM    354  HZ1 LYS    23     114.522  79.490  44.099  1.00  0.00            
ATOM    355  HZ2 LYS    23     113.144  78.779  43.683  1.00  0.00            
ATOM    356  HZ3 LYS    23     114.444  78.620  42.688  1.00  0.00            
ATOM    357  C   LYS    23     114.242  86.016  43.041  1.00  0.00            
ATOM    358  O   LYS    23     115.317  86.385  42.564  1.00  0.00            
ATOM    359  N   GLN    24     113.753  86.455  44.210  1.00  0.00            
ATOM    360  H   GLN    24     112.866  86.078  44.512  1.00  0.00            
ATOM    361  CA  GLN    24     114.270  87.645  44.841  1.00  0.00            
ATOM    362  HA  GLN    24     114.978  88.007  44.096  1.00  0.00            
ATOM    363  CB  GLN    24     113.152  88.725  45.081  1.00  0.00            
ATOM    364  HB1 GLN    24     113.599  89.533  45.659  1.00  0.00            
ATOM    365  HB2 GLN    24     112.377  88.262  45.692  1.00  0.00            
ATOM    366  CG  GLN    24     112.591  89.214  43.753  1.00  0.00            
ATOM    367  HG1 GLN    24     112.080  88.351  43.328  1.00  0.00            
ATOM    368  HG2 GLN    24     113.389  89.625  43.135  1.00  0.00            
ATOM    369  CD  GLN    24     111.497  90.256  44.000  1.00  0.00            
ATOM    370  OE1 GLN    24     111.788  91.371  44.329  1.00  0.00            
ATOM    371  NE2 GLN    24     110.247  89.962  43.838  1.00  0.00            
ATOM    372 HE21 GLN    24     109.963  89.121  43.356  1.00  0.00            
ATOM    373 HE22 GLN    24     109.612  90.724  44.031  1.00  0.00            
ATOM    374  C   GLN    24     115.047  87.442  46.182  1.00  0.00            
ATOM    375  O   GLN    24     114.764  86.602  46.972  1.00  0.00            
ATOM    376  N   GLY    25     116.096  88.199  46.246  1.00  0.00            
ATOM    377  H   GLY    25     116.327  88.778  45.451  1.00  0.00            
ATOM    378  CA  GLY    25     116.699  88.437  47.556  1.00  0.00            
ATOM    379  HA1 GLY    25     117.548  89.101  47.396  1.00  0.00            
ATOM    380  HA2 GLY    25     117.091  87.487  47.920  1.00  0.00            
ATOM    381  C   GLY    25     115.737  89.048  48.641  1.00  0.00            
ATOM    382  O   GLY    25     114.845  89.838  48.294  1.00  0.00            
ATOM    383  N   VAL    26     116.114  88.707  49.916  1.00  0.00            
ATOM    384  H   VAL    26     116.839  88.009  50.004  1.00  0.00            
ATOM    385  CA  VAL    26     115.391  89.005  51.142  1.00  0.00            
ATOM    386  HA  VAL    26     114.671  89.788  50.904  1.00  0.00            
ATOM    387  CB  VAL    26     114.552  87.846  51.717  1.00  0.00            
ATOM    388  HB  VAL    26     114.233  88.202  52.697  1.00  0.00            
ATOM    389  CG1 VAL    26     113.409  87.661  50.674  1.00  0.00            
ATOM    390 HG11 VAL    26     112.715  86.986  51.174  1.00  0.00            
ATOM    391 HG12 VAL    26     112.898  88.608  50.502  1.00  0.00            
ATOM    392 HG13 VAL    26     113.808  87.285  49.732  1.00  0.00            
ATOM    393  CG2 VAL    26     115.299  86.499  51.835  1.00  0.00            
ATOM    394 HG21 VAL    26     115.276  86.008  50.861  1.00  0.00            
ATOM    395 HG22 VAL    26     116.354  86.657  52.056  1.00  0.00            
ATOM    396 HG23 VAL    26     114.914  85.762  52.540  1.00  0.00            
ATOM    397  C   VAL    26     116.339  89.577  52.247  1.00  0.00            
ATOM    398  O   VAL    26     117.468  89.034  52.374  1.00  0.00            
ATOM    399  N   ALA    27     115.859  90.636  52.917  1.00  0.00            
ATOM    400  H   ALA    27     114.908  90.938  52.760  1.00  0.00            
ATOM    401  CA  ALA    27     116.525  91.392  53.966  1.00  0.00            
ATOM    402  HA  ALA    27     117.250  90.740  54.452  1.00  0.00            
ATOM    403  CB  ALA    27     117.165  92.658  53.411  1.00  0.00            
ATOM    404  HB1 ALA    27     117.836  93.137  54.125  1.00  0.00            
ATOM    405  HB2 ALA    27     117.731  92.264  52.567  1.00  0.00            
ATOM    406  HB3 ALA    27     116.522  93.445  53.017  1.00  0.00            
ATOM    407  C   ALA    27     115.660  91.745  55.197  1.00  0.00            
ATOM    408  O   ALA    27     114.474  91.832  55.005  1.00  0.00            
ATOM    409  N   GLU    28     116.270  91.935  56.403  1.00  0.00            
ATOM    410  H   GLU    28     117.247  91.702  56.507  1.00  0.00            
ATOM    411  CA  GLU    28     115.470  92.130  57.628  1.00  0.00            
ATOM    412  HA  GLU    28     114.478  91.680  57.587  1.00  0.00            
ATOM    413  CB  GLU    28     116.298  91.564  58.758  1.00  0.00            
ATOM    414  HB1 GLU    28     116.204  92.200  59.638  1.00  0.00            
ATOM    415  HB2 GLU    28     117.379  91.648  58.643  1.00  0.00            
ATOM    416  CG  GLU    28     116.058  90.084  58.957  1.00  0.00            
ATOM    417  HG1 GLU    28     116.111  89.541  58.014  1.00  0.00            
ATOM    418  HG2 GLU    28     115.067  89.875  59.360  1.00  0.00            
ATOM    419  CD  GLU    28     117.078  89.476  59.966  1.00  0.00            
ATOM    420  OE1 GLU    28     118.007  90.185  60.428  1.00  0.00            
ATOM    421  OE2 GLU    28     116.824  88.323  60.474  1.00  0.00            
ATOM    422  C   GLU    28     115.172  93.623  57.897  1.00  0.00            
ATOM    423  O   GLU    28     116.024  94.499  58.110  1.00  0.00            
ATOM    424  N   ALA    29     113.900  93.866  58.007  1.00  0.00            
ATOM    425  H   ALA    29     113.241  93.101  58.031  1.00  0.00            
ATOM    426  CA  ALA    29     113.219  95.183  57.952  1.00  0.00            
ATOM    427  HA  ALA    29     113.637  95.742  57.114  1.00  0.00            
ATOM    428  CB  ALA    29     111.807  94.987  57.427  1.00  0.00            
ATOM    429  HB1 ALA    29     111.287  94.206  57.980  1.00  0.00            
ATOM    430  HB2 ALA    29     111.323  95.960  57.343  1.00  0.00            
ATOM    431  HB3 ALA    29     111.931  94.562  56.431  1.00  0.00            
ATOM    432  C   ALA    29     113.297  96.055  59.236  1.00  0.00            
ATOM    433  O   ALA    29     112.683  97.146  59.141  1.00  0.00            
ATOM    434  N   ALA    30     113.950  95.754  60.421  1.00  0.00            
ATOM    435  H   ALA    30     114.304  94.813  60.517  1.00  0.00            
ATOM    436  CA  ALA    30     113.825  96.685  61.565  1.00  0.00            
ATOM    437  HA  ALA    30     113.255  97.554  61.235  1.00  0.00            
ATOM    438  CB  ALA    30     112.940  96.112  62.694  1.00  0.00            
ATOM    439  HB1 ALA    30     112.440  96.831  63.343  1.00  0.00            
ATOM    440  HB2 ALA    30     112.100  95.513  62.342  1.00  0.00            
ATOM    441  HB3 ALA    30     113.526  95.392  63.265  1.00  0.00            
ATOM    442  C   ALA    30     115.149  97.292  62.113  1.00  0.00            
ATOM    443  O   ALA    30     115.408  97.227  63.359  1.00  0.00            
ATOM    444  N   GLY    31     116.049  97.766  61.256  1.00  0.00            
ATOM    445  H   GLY    31     115.847  97.865  60.271  1.00  0.00            
ATOM    446  CA  GLY    31     117.413  98.204  61.752  1.00  0.00            
ATOM    447  HA1 GLY    31     117.259  98.862  62.608  1.00  0.00            
ATOM    448  HA2 GLY    31     117.819  98.884  61.003  1.00  0.00            
ATOM    449  C   GLY    31     118.254  97.048  62.190  1.00  0.00            
ATOM    450  O   GLY    31     118.444  96.140  61.409  1.00  0.00            
ATOM    451  N   LYS    32     118.754  97.030  63.493  1.00  0.00            
ATOM    452  H   LYS    32     118.602  97.914  63.957  1.00  0.00            
ATOM    453  CA  LYS    32     119.584  95.933  64.029  1.00  0.00            
ATOM    454  HA  LYS    32     120.045  95.579  63.107  1.00  0.00            
ATOM    455  CB  LYS    32     120.696  96.648  65.001  1.00  0.00            
ATOM    456  HB1 LYS    32     121.031  97.544  64.479  1.00  0.00            
ATOM    457  HB2 LYS    32     121.548  95.989  65.172  1.00  0.00            
ATOM    458  CG  LYS    32     120.060  96.948  66.345  1.00  0.00            
ATOM    459  HG1 LYS    32     119.658  96.038  66.791  1.00  0.00            
ATOM    460  HG2 LYS    32     119.183  97.590  66.264  1.00  0.00            
ATOM    461  CD  LYS    32     121.103  97.531  67.335  1.00  0.00            
ATOM    462  HD1 LYS    32     121.546  98.379  66.813  1.00  0.00            
ATOM    463  HD2 LYS    32     121.871  96.781  67.524  1.00  0.00            
ATOM    464  CE  LYS    32     120.318  97.780  68.673  1.00  0.00            
ATOM    465  HE1 LYS    32     120.001  96.866  69.175  1.00  0.00            
ATOM    466  HE2 LYS    32     119.386  98.342  68.610  1.00  0.00            
ATOM    467  NZ  LYS    32     121.227  98.499  69.563  1.00  0.00            
ATOM    468  HZ1 LYS    32     120.762  98.601  70.453  1.00  0.00            
ATOM    469  HZ2 LYS    32     122.056  97.923  69.593  1.00  0.00            
ATOM    470  HZ3 LYS    32     121.651  99.333  69.181  1.00  0.00            
ATOM    471  C   LYS    32     118.863  94.775  64.747  1.00  0.00            
ATOM    472  O   LYS    32     119.521  93.876  65.324  1.00  0.00            
ATOM    473  N   THR    33     117.489  94.764  64.714  1.00  0.00            
ATOM    474  H   THR    33     116.911  95.499  64.329  1.00  0.00            
ATOM    475  CA  THR    33     116.695  93.680  65.371  1.00  0.00            
ATOM    476  HA  THR    33     117.016  93.565  66.406  1.00  0.00            
ATOM    477  CB  THR    33     115.180  93.998  65.329  1.00  0.00            
ATOM    478  HB  THR    33     114.959  94.175  64.277  1.00  0.00            
ATOM    479  CG2 THR    33     114.308  92.820  65.769  1.00  0.00            
ATOM    480 HG21 THR    33     114.569  92.530  66.787  1.00  0.00            
ATOM    481 HG22 THR    33     113.276  93.138  65.917  1.00  0.00            
ATOM    482 HG23 THR    33     114.439  91.996  65.068  1.00  0.00            
ATOM    483  OG1 THR    33     114.824  95.172  66.131  1.00  0.00            
ATOM    484  HG1 THR    33     113.864  95.179  66.092  1.00  0.00            
ATOM    485  C   THR    33     116.958  92.398  64.663  1.00  0.00            
ATOM    486  O   THR    33     116.591  92.230  63.536  1.00  0.00            
ATOM    487  N   LYS    34     117.729  91.541  65.260  1.00  0.00            
ATOM    488  H   LYS    34     118.112  91.900  66.123  1.00  0.00            
ATOM    489  CA  LYS    34     118.217  90.254  64.749  1.00  0.00            
ATOM    490  HA  LYS    34     118.705  90.419  63.788  1.00  0.00            
ATOM    491  CB  LYS    34     119.266  89.650  65.745  1.00  0.00            
ATOM    492  HB1 LYS    34     119.496  88.622  65.466  1.00  0.00            
ATOM    493  HB2 LYS    34     118.857  89.672  66.755  1.00  0.00            
ATOM    494  CG  LYS    34     120.570  90.501  65.798  1.00  0.00            
ATOM    495  HG1 LYS    34     121.288  89.960  66.414  1.00  0.00            
ATOM    496  HG2 LYS    34     120.368  91.443  66.308  1.00  0.00            
ATOM    497  CD  LYS    34     121.259  90.734  64.459  1.00  0.00            
ATOM    498  HD1 LYS    34     120.544  91.172  63.762  1.00  0.00            
ATOM    499  HD2 LYS    34     121.498  89.766  64.020  1.00  0.00            
ATOM    500  CE  LYS    34     122.442  91.805  64.431  1.00  0.00            
ATOM    501  HE1 LYS    34     123.163  91.659  65.236  1.00  0.00            
ATOM    502  HE2 LYS    34     121.964  92.771  64.599  1.00  0.00            
ATOM    503  NZ  LYS    34     123.053  91.974  63.134  1.00  0.00            
ATOM    504  HZ1 LYS    34     123.444  91.140  62.720  1.00  0.00            
ATOM    505  HZ2 LYS    34     122.423  92.466  62.516  1.00  0.00            
ATOM    506  HZ3 LYS    34     123.909  92.496  63.259  1.00  0.00            
ATOM    507  C   LYS    34     117.080  89.217  64.554  1.00  0.00            
ATOM    508  O   LYS    34     116.076  89.261  65.336  1.00  0.00            
ATOM    509  N   GLU    35     117.203  88.315  63.596  1.00  0.00            
ATOM    510  H   GLU    35     118.108  88.121  63.191  1.00  0.00            
ATOM    511  CA  GLU    35     116.200  87.324  63.251  1.00  0.00            
ATOM    512  HA  GLU    35     116.627  86.878  62.353  1.00  0.00            
ATOM    513  CB  GLU    35     116.264  86.075  64.161  1.00  0.00            
ATOM    514  HB1 GLU    35     115.558  85.289  63.891  1.00  0.00            
ATOM    515  HB2 GLU    35     116.098  86.375  65.195  1.00  0.00            
ATOM    516  CG  GLU    35     117.651  85.529  64.127  1.00  0.00            
ATOM    517  HG1 GLU    35     118.366  86.191  64.616  1.00  0.00            
ATOM    518  HG2 GLU    35     117.957  85.457  63.083  1.00  0.00            
ATOM    519  CD  GLU    35     117.792  84.179  64.852  1.00  0.00            
ATOM    520  OE1 GLU    35     118.726  83.512  64.460  1.00  0.00            
ATOM    521  OE2 GLU    35     117.041  83.885  65.769  1.00  0.00            
ATOM    522  C   GLU    35     114.763  87.860  62.977  1.00  0.00            
ATOM    523  O   GLU    35     113.761  87.191  63.296  1.00  0.00            
ATOM    524  N   GLY    36     114.672  89.046  62.401  1.00  0.00            
ATOM    525  H   GLY    36     115.525  89.578  62.300  1.00  0.00            
ATOM    526  CA  GLY    36     113.455  89.758  62.339  1.00  0.00            
ATOM    527  HA1 GLY    36     113.744  90.802  62.215  1.00  0.00            
ATOM    528  HA2 GLY    36     112.891  89.682  63.268  1.00  0.00            
ATOM    529  C   GLY    36     112.542  89.469  61.185  1.00  0.00            
ATOM    530  O   GLY    36     112.739  88.459  60.495  1.00  0.00            
ATOM    531  N   VAL    37     111.658  90.418  60.731  1.00  0.00            
ATOM    532  H   VAL    37     111.557  91.283  61.243  1.00  0.00            
ATOM    533  CA  VAL    37     110.939  90.244  59.467  1.00  0.00            
ATOM    534  HA  VAL    37     110.730  89.178  59.371  1.00  0.00            
ATOM    535  CB  VAL    37     109.585  90.888  59.605  1.00  0.00            
ATOM    536  HB  VAL    37     109.104  91.024  58.636  1.00  0.00            
ATOM    537  CG1 VAL    37     108.623  90.121  60.519  1.00  0.00            
ATOM    538 HG11 VAL    37     108.783  90.274  61.586  1.00  0.00            
ATOM    539 HG12 VAL    37     107.588  90.449  60.422  1.00  0.00            
ATOM    540 HG13 VAL    37     108.679  89.040  60.388  1.00  0.00            
ATOM    541  CG2 VAL    37     109.622  92.323  60.102  1.00  0.00            
ATOM    542 HG21 VAL    37     108.635  92.770  59.975  1.00  0.00            
ATOM    543 HG22 VAL    37     109.819  92.329  61.174  1.00  0.00            
ATOM    544 HG23 VAL    37     110.465  92.800  59.602  1.00  0.00            
ATOM    545  C   VAL    37     111.663  90.629  58.234  1.00  0.00            
ATOM    546  O   VAL    37     112.152  91.727  58.042  1.00  0.00            
ATOM    547  N   LEU    38     111.688  89.577  57.420  1.00  0.00            
ATOM    548  H   LEU    38     111.085  88.812  57.686  1.00  0.00            
ATOM    549  CA  LEU    38     112.194  89.633  56.094  1.00  0.00            
ATOM    550  HA  LEU    38     113.064  90.279  55.979  1.00  0.00            
ATOM    551  CB  LEU    38     112.588  88.275  55.500  1.00  0.00            
ATOM    552  HB1 LEU    38     112.877  88.414  54.459  1.00  0.00            
ATOM    553  HB2 LEU    38     111.678  87.688  55.628  1.00  0.00            
ATOM    554  CG  LEU    38     113.727  87.710  56.396  1.00  0.00            
ATOM    555  HG  LEU    38     113.722  88.159  57.389  1.00  0.00            
ATOM    556  CD1 LEU    38     113.576  86.224  56.496  1.00  0.00            
ATOM    557 HD11 LEU    38     114.482  85.956  57.039  1.00  0.00            
ATOM    558 HD12 LEU    38     112.637  86.044  57.019  1.00  0.00            
ATOM    559 HD13 LEU    38     113.573  85.692  55.544  1.00  0.00            
ATOM    560  CD2 LEU    38     115.142  88.074  55.762  1.00  0.00            
ATOM    561 HD21 LEU    38     115.225  87.681  54.749  1.00  0.00            
ATOM    562 HD22 LEU    38     115.242  89.158  55.717  1.00  0.00            
ATOM    563 HD23 LEU    38     115.846  87.557  56.413  1.00  0.00            
ATOM    564  C   LEU    38     111.145  90.326  55.231  1.00  0.00            
ATOM    565  O   LEU    38     109.929  90.036  55.330  1.00  0.00            
ATOM    566  N   TYR    39     111.638  91.167  54.395  1.00  0.00            
ATOM    567  H   TYR    39     112.588  91.509  54.401  1.00  0.00            
ATOM    568  CA  TYR    39     110.950  91.497  53.163  1.00  0.00            
ATOM    569  HA  TYR    39     110.102  90.816  53.100  1.00  0.00            
ATOM    570  CB  TYR    39     110.487  92.963  53.214  1.00  0.00            
ATOM    571  HB1 TYR    39     110.243  93.367  52.231  1.00  0.00            
ATOM    572  HB2 TYR    39     111.298  93.604  53.563  1.00  0.00            
ATOM    573  CG  TYR    39     109.165  93.207  53.971  1.00  0.00            
ATOM    574  CD1 TYR    39     107.915  93.230  53.335  1.00  0.00            
ATOM    575  HD1 TYR    39     107.893  93.094  52.264  1.00  0.00            
ATOM    576  CE1 TYR    39     106.715  93.253  54.069  1.00  0.00            
ATOM    577  HE1 TYR    39     105.774  93.283  53.540  1.00  0.00            
ATOM    578  CZ  TYR    39     106.812  93.425  55.421  1.00  0.00            
ATOM    579  OH  TYR    39     105.652  93.515  56.106  1.00  0.00            
ATOM    580  HH  TYR    39     104.914  93.352  55.514  1.00  0.00            
ATOM    581  CE2 TYR    39     108.018  93.473  56.135  1.00  0.00            
ATOM    582  HE2 TYR    39     107.985  93.752  57.178  1.00  0.00            
ATOM    583  CD2 TYR    39     109.159  93.372  55.387  1.00  0.00            
ATOM    584  HD2 TYR    39     110.137  93.401  55.846  1.00  0.00            
ATOM    585  C   TYR    39     111.955  91.267  52.018  1.00  0.00            
ATOM    586  O   TYR    39     113.186  91.344  52.050  1.00  0.00            
ATOM    587  N   VAL    40     111.273  91.169  50.896  1.00  0.00            
ATOM    588  H   VAL    40     110.269  91.240  50.978  1.00  0.00            
ATOM    589  CA  VAL    40     111.856  91.279  49.555  1.00  0.00            
ATOM    590  HA  VAL    40     112.647  90.534  49.468  1.00  0.00            
ATOM    591  CB  VAL    40     110.770  90.968  48.516  1.00  0.00            
ATOM    592  HB  VAL    40     110.164  90.188  48.978  1.00  0.00            
ATOM    593  CG1 VAL    40     109.855  92.092  48.055  1.00  0.00            
ATOM    594 HG11 VAL    40     110.483  92.810  47.528  1.00  0.00            
ATOM    595 HG12 VAL    40     109.249  91.674  47.251  1.00  0.00            
ATOM    596 HG13 VAL    40     109.138  92.435  48.802  1.00  0.00            
ATOM    597  CG2 VAL    40     111.309  90.219  47.314  1.00  0.00            
ATOM    598 HG21 VAL    40     110.466  90.001  46.659  1.00  0.00            
ATOM    599 HG22 VAL    40     112.033  90.806  46.748  1.00  0.00            
ATOM    600 HG23 VAL    40     111.792  89.285  47.600  1.00  0.00            
ATOM    601  C   VAL    40     112.492  92.660  49.385  1.00  0.00            
ATOM    602  O   VAL    40     111.872  93.730  49.539  1.00  0.00            
ATOM    603  N   GLY    41     113.779  92.688  48.968  1.00  0.00            
ATOM    604  H   GLY    41     114.264  91.803  48.993  1.00  0.00            
ATOM    605  CA  GLY    41     114.570  93.892  48.669  1.00  0.00            
ATOM    606  HA1 GLY    41     114.205  94.788  49.171  1.00  0.00            
ATOM    607  HA2 GLY    41     114.551  94.136  47.606  1.00  0.00            
ATOM    608  C   GLY    41     116.049  93.772  49.167  1.00  0.00            
ATOM    609  O   GLY    41     116.547  92.623  49.311  1.00  0.00            
ATOM    610  N   SER    42     116.721  94.942  49.431  1.00  0.00            
ATOM    611  H   SER    42     116.213  95.804  49.291  1.00  0.00            
ATOM    612  CA  SER    42     118.012  94.998  50.060  1.00  0.00            
ATOM    613  HA  SER    42     118.172  93.956  50.338  1.00  0.00            
ATOM    614  CB  SER    42     119.074  95.212  49.022  1.00  0.00            
ATOM    615  HB1 SER    42     119.045  96.176  48.515  1.00  0.00            
ATOM    616  HB2 SER    42     118.926  94.555  48.165  1.00  0.00            
ATOM    617  OG  SER    42     120.355  95.031  49.592  1.00  0.00            
ATOM    618  HG  SER    42     120.917  95.668  49.144  1.00  0.00            
ATOM    619  C   SER    42     118.081  95.980  51.346  1.00  0.00            
ATOM    620  O   SER    42     117.198  96.794  51.546  1.00  0.00            
ATOM    621  N   LYS    43     118.894  95.623  52.289  1.00  0.00            
ATOM    622  H   LYS    43     119.549  94.857  52.219  1.00  0.00            
ATOM    623  CA  LYS    43     118.954  96.255  53.610  1.00  0.00            
ATOM    624  HA  LYS    43     117.958  96.199  54.048  1.00  0.00            
ATOM    625  CB  LYS    43     119.784  95.442  54.637  1.00  0.00            
ATOM    626  HB1 LYS    43     120.840  95.713  54.654  1.00  0.00            
ATOM    627  HB2 LYS    43     119.652  94.378  54.436  1.00  0.00            
ATOM    628  CG  LYS    43     119.274  95.556  56.085  1.00  0.00            
ATOM    629  HG1 LYS    43     118.197  95.582  55.922  1.00  0.00            
ATOM    630  HG2 LYS    43     119.565  96.508  56.529  1.00  0.00            
ATOM    631  CD  LYS    43     119.683  94.354  56.973  1.00  0.00            
ATOM    632  HD1 LYS    43     120.728  94.116  56.776  1.00  0.00            
ATOM    633  HD2 LYS    43     119.101  93.478  56.686  1.00  0.00            
ATOM    634  CE  LYS    43     119.552  94.487  58.563  1.00  0.00            
ATOM    635  HE1 LYS    43     120.383  95.005  59.042  1.00  0.00            
ATOM    636  HE2 LYS    43     119.686  93.465  58.918  1.00  0.00            
ATOM    637  NZ  LYS    43     118.301  95.136  58.919  1.00  0.00            
ATOM    638  HZ1 LYS    43     118.247  96.115  58.678  1.00  0.00            
ATOM    639  HZ2 LYS    43     117.427  94.705  58.654  1.00  0.00            
ATOM    640  HZ3 LYS    43     118.128  95.211  59.912  1.00  0.00            
ATOM    641  C   LYS    43     119.369  97.722  53.531  1.00  0.00            
ATOM    642  O   LYS    43     120.301  98.167  52.821  1.00  0.00            
ATOM    643  N   THR    44     118.631  98.622  54.223  1.00  0.00            
ATOM    644  H   THR    44     117.867  98.244  54.764  1.00  0.00            
ATOM    645  CA  THR    44     119.078  99.994  54.620  1.00  0.00            
ATOM    646  HA  THR    44     120.036 100.207  54.146  1.00  0.00            
ATOM    647  CB  THR    44     117.995 101.082  54.160  1.00  0.00            
ATOM    648  HB  THR    44     118.414 102.042  54.462  1.00  0.00            
ATOM    649  CG2 THR    44     117.726 100.971  52.683  1.00  0.00            
ATOM    650 HG21 THR    44     117.420  99.949  52.459  1.00  0.00            
ATOM    651 HG22 THR    44     116.927 101.615  52.316  1.00  0.00            
ATOM    652 HG23 THR    44     118.660 101.159  52.154  1.00  0.00            
ATOM    653  OG1 THR    44     116.772 100.992  54.916  1.00  0.00            
ATOM    654  HG1 THR    44     116.234 101.676  54.510  1.00  0.00            
ATOM    655  C   THR    44     119.342 100.060  56.120  1.00  0.00            
ATOM    656  O   THR    44     118.829  99.257  56.892  1.00  0.00            
ATOM    657  N   LYS    45     119.918 101.165  56.547  1.00  0.00            
ATOM    658  H   LYS    45     120.222 101.813  55.835  1.00  0.00            
ATOM    659  CA  LYS    45     120.013 101.598  57.972  1.00  0.00            
ATOM    660  HA  LYS    45     120.747 100.954  58.457  1.00  0.00            
ATOM    661  CB  LYS    45     120.559 102.989  58.094  1.00  0.00            
ATOM    662  HB1 LYS    45     120.034 103.640  57.395  1.00  0.00            
ATOM    663  HB2 LYS    45     121.550 103.093  57.651  1.00  0.00            
ATOM    664  CG  LYS    45     120.711 103.586  59.541  1.00  0.00            
ATOM    665  HG1 LYS    45     121.093 102.916  60.311  1.00  0.00            
ATOM    666  HG2 LYS    45     119.719 103.909  59.856  1.00  0.00            
ATOM    667  CD  LYS    45     121.516 104.888  59.482  1.00  0.00            
ATOM    668  HD1 LYS    45     121.078 105.457  58.662  1.00  0.00            
ATOM    669  HD2 LYS    45     122.556 104.610  59.313  1.00  0.00            
ATOM    670  CE  LYS    45     121.488 105.600  60.824  1.00  0.00            
ATOM    671  HE1 LYS    45     122.114 105.024  61.505  1.00  0.00            
ATOM    672  HE2 LYS    45     120.453 105.567  61.165  1.00  0.00            
ATOM    673  NZ  LYS    45     122.000 106.934  60.763  1.00  0.00            
ATOM    674  HZ1 LYS    45     121.470 107.559  60.173  1.00  0.00            
ATOM    675  HZ2 LYS    45     122.086 107.331  61.688  1.00  0.00            
ATOM    676  HZ3 LYS    45     122.970 106.891  60.482  1.00  0.00            
ATOM    677  C   LYS    45     118.697 101.409  58.805  1.00  0.00            
ATOM    678  O   LYS    45     118.670 100.824  59.919  1.00  0.00            
ATOM    679  N   GLU    46     117.552 101.960  58.240  1.00  0.00            
ATOM    680  H   GLU    46     117.606 102.520  57.401  1.00  0.00            
ATOM    681  CA  GLU    46     116.264 101.875  58.899  1.00  0.00            
ATOM    682  HA  GLU    46     116.380 101.778  59.979  1.00  0.00            
ATOM    683  CB  GLU    46     115.384 103.058  58.600  1.00  0.00            
ATOM    684  HB1 GLU    46     114.531 102.839  59.242  1.00  0.00            
ATOM    685  HB2 GLU    46     115.156 102.988  57.537  1.00  0.00            
ATOM    686  CG  GLU    46     115.869 104.413  59.090  1.00  0.00            
ATOM    687  HG1 GLU    46     116.899 104.623  58.803  1.00  0.00            
ATOM    688  HG2 GLU    46     115.767 104.442  60.175  1.00  0.00            
ATOM    689  CD  GLU    46     115.130 105.675  58.577  1.00  0.00            
ATOM    690  OE1 GLU    46     115.400 106.754  59.105  1.00  0.00            
ATOM    691  OE2 GLU    46     114.434 105.545  57.540  1.00  0.00            
ATOM    692  C   GLU    46     115.560 100.567  58.538  1.00  0.00            
ATOM    693  O   GLU    46     114.910 100.083  59.437  1.00  0.00            
ATOM    694  N   GLY    47     115.534 100.105  57.331  1.00  0.00            
ATOM    695  H   GLY    47     116.220 100.514  56.714  1.00  0.00            
ATOM    696  CA  GLY    47     114.621  99.115  56.742  1.00  0.00            
ATOM    697  HA1 GLY    47     113.640  99.552  56.555  1.00  0.00            
ATOM    698  HA2 GLY    47     114.395  98.447  57.573  1.00  0.00            
ATOM    699  C   GLY    47     115.159  98.290  55.552  1.00  0.00            
ATOM    700  O   GLY    47     116.247  97.817  55.552  1.00  0.00            
ATOM    701  N   VAL    48     114.395  98.258  54.495  1.00  0.00            
ATOM    702  H   VAL    48     113.528  98.774  54.455  1.00  0.00            
ATOM    703  CA  VAL    48     114.646  97.458  53.258  1.00  0.00            
ATOM    704  HA  VAL    48     115.720  97.321  53.126  1.00  0.00            
ATOM    705  CB  VAL    48     113.970  96.088  53.425  1.00  0.00            
ATOM    706  HB  VAL    48     112.889  96.223  53.451  1.00  0.00            
ATOM    707  CG1 VAL    48     114.093  95.243  52.200  1.00  0.00            
ATOM    708 HG11 VAL    48     113.574  94.296  52.345  1.00  0.00            
ATOM    709 HG12 VAL    48     113.609  95.723  51.349  1.00  0.00            
ATOM    710 HG13 VAL    48     115.153  95.117  51.978  1.00  0.00            
ATOM    711  CG2 VAL    48     114.556  95.344  54.658  1.00  0.00            
ATOM    712 HG21 VAL    48     114.301  95.803  55.613  1.00  0.00            
ATOM    713 HG22 VAL    48     114.044  94.382  54.683  1.00  0.00            
ATOM    714 HG23 VAL    48     115.630  95.220  54.521  1.00  0.00            
ATOM    715  C   VAL    48     114.146  98.250  52.105  1.00  0.00            
ATOM    716  O   VAL    48     112.997  98.606  52.013  1.00  0.00            
ATOM    717  N   VAL    49     115.023  98.455  51.096  1.00  0.00            
ATOM    718  H   VAL    49     115.911  97.975  51.114  1.00  0.00            
ATOM    719  CA  VAL    49     114.590  98.950  49.794  1.00  0.00            
ATOM    720  HA  VAL    49     113.809  99.681  50.005  1.00  0.00            
ATOM    721  CB  VAL    49     115.656  99.748  49.025  1.00  0.00            
ATOM    722  HB  VAL    49     115.354  99.601  47.988  1.00  0.00            
ATOM    723  CG1 VAL    49     115.691 101.203  49.436  1.00  0.00            
ATOM    724 HG11 VAL    49     115.705 101.351  50.516  1.00  0.00            
ATOM    725 HG12 VAL    49     116.516 101.686  48.912  1.00  0.00            
ATOM    726 HG13 VAL    49     114.740 101.511  49.001  1.00  0.00            
ATOM    727  CG2 VAL    49     117.033  99.077  49.122  1.00  0.00            
ATOM    728 HG21 VAL    49     117.440  99.173  50.128  1.00  0.00            
ATOM    729 HG22 VAL    49     116.926  98.016  48.895  1.00  0.00            
ATOM    730 HG23 VAL    49     117.727  99.544  48.423  1.00  0.00            
ATOM    731  C   VAL    49     113.845  97.894  49.007  1.00  0.00            
ATOM    732  O   VAL    49     114.463  96.878  48.595  1.00  0.00            
ATOM    733  N   HIE    50     112.566  98.018  49.129  1.00  0.00            
ATOM    734  H   HIE    50     112.281  98.855  49.619  1.00  0.00            
ATOM    735  CA  HIE    50     111.583  97.020  48.533  1.00  0.00            
ATOM    736  HA  HIE    50     111.822  96.113  49.089  1.00  0.00            
ATOM    737  CB  HIE    50     110.113  97.440  48.756  1.00  0.00            
ATOM    738  HB1 HIE    50     110.021  98.349  48.162  1.00  0.00            
ATOM    739  HB2 HIE    50     110.064  97.605  49.832  1.00  0.00            
ATOM    740  CG  HIE    50     109.062  96.381  48.347  1.00  0.00            
ATOM    741  ND1 HIE    50     108.023  96.571  47.487  1.00  0.00            
ATOM    742  CE1 HIE    50     107.279  95.444  47.614  1.00  0.00            
ATOM    743  HE1 HIE    50     106.407  95.148  47.050  1.00  0.00            
ATOM    744  NE2 HIE    50     107.913  94.614  48.506  1.00  0.00            
ATOM    745  HE2 HIE    50     107.428  93.783  48.814  1.00  0.00            
ATOM    746  CD2 HIE    50     109.004  95.226  49.039  1.00  0.00            
ATOM    747  HD2 HIE    50     109.627  94.859  49.842  1.00  0.00            
ATOM    748  C   HIE    50     111.835  96.784  47.046  1.00  0.00            
ATOM    749  O   HIE    50     112.301  97.657  46.331  1.00  0.00            
ATOM    750  N   GLY    51     111.413  95.650  46.455  1.00  0.00            
ATOM    751  H   GLY    51     111.064  94.926  47.067  1.00  0.00            
ATOM    752  CA  GLY    51     111.245  95.428  45.031  1.00  0.00            
ATOM    753  HA1 GLY    51     110.736  96.260  44.544  1.00  0.00            
ATOM    754  HA2 GLY    51     110.743  94.494  44.778  1.00  0.00            
ATOM    755  C   GLY    51     112.640  95.335  44.313  1.00  0.00            
ATOM    756  O   GLY    51     113.446  94.506  44.663  1.00  0.00            
ATOM    757  N   VAL    52     112.866  96.170  43.282  1.00  0.00            
ATOM    758  H   VAL    52     112.173  96.766  42.853  1.00  0.00            
ATOM    759  CA  VAL    52     114.140  96.090  42.476  1.00  0.00            
ATOM    760  HA  VAL    52     114.791  95.285  42.816  1.00  0.00            
ATOM    761  CB  VAL    52     113.737  95.641  41.005  1.00  0.00            
ATOM    762  HB  VAL    52     114.438  96.022  40.263  1.00  0.00            
ATOM    763  CG1 VAL    52     113.782  94.063  40.928  1.00  0.00            
ATOM    764 HG11 VAL    52     113.393  93.751  39.959  1.00  0.00            
ATOM    765 HG12 VAL    52     114.810  93.716  41.035  1.00  0.00            
ATOM    766 HG13 VAL    52     113.271  93.572  41.756  1.00  0.00            
ATOM    767  CG2 VAL    52     112.331  96.194  40.553  1.00  0.00            
ATOM    768 HG21 VAL    52     111.568  95.808  41.230  1.00  0.00            
ATOM    769 HG22 VAL    52     112.478  97.274  40.551  1.00  0.00            
ATOM    770 HG23 VAL    52     112.077  95.851  39.550  1.00  0.00            
ATOM    771  C   VAL    52     115.020  97.317  42.555  1.00  0.00            
ATOM    772  O   VAL    52     115.140  98.181  41.679  1.00  0.00            
ATOM    773  N   ALA    53     115.710  97.480  43.694  1.00  0.00            
ATOM    774  H   ALA    53     115.592  96.875  44.494  1.00  0.00            
ATOM    775  CA  ALA    53     116.687  98.608  43.781  1.00  0.00            
ATOM    776  HA  ALA    53     116.140  99.528  43.575  1.00  0.00            
ATOM    777  CB  ALA    53     117.000  98.807  45.285  1.00  0.00            
ATOM    778  HB1 ALA    53     117.744  99.599  45.373  1.00  0.00            
ATOM    779  HB2 ALA    53     116.054  99.016  45.785  1.00  0.00            
ATOM    780  HB3 ALA    53     117.520  98.002  45.804  1.00  0.00            
ATOM    781  C   ALA    53     117.924  98.513  42.870  1.00  0.00            
ATOM    782  O   ALA    53     118.644  99.501  42.737  1.00  0.00            
ATOM    783  N   THR    54     118.288  97.364  42.219  1.00  0.00            
ATOM    784  H   THR    54     117.685  96.574  42.398  1.00  0.00            
ATOM    785  CA  THR    54     119.324  97.320  41.224  1.00  0.00            
ATOM    786  HA  THR    54     120.090  97.871  41.769  1.00  0.00            
ATOM    787  CB  THR    54     119.767  95.891  40.900  1.00  0.00            
ATOM    788  HB  THR    54     120.634  95.985  40.247  1.00  0.00            
ATOM    789  CG2 THR    54     120.289  95.175  42.115  1.00  0.00            
ATOM    790 HG21 THR    54     121.271  95.467  42.486  1.00  0.00            
ATOM    791 HG22 THR    54     119.682  95.242  43.017  1.00  0.00            
ATOM    792 HG23 THR    54     120.361  94.114  41.876  1.00  0.00            
ATOM    793  OG1 THR    54     118.837  95.110  40.201  1.00  0.00            
ATOM    794  HG1 THR    54     119.091  95.134  39.276  1.00  0.00            
ATOM    795  C   THR    54     119.064  98.083  39.978  1.00  0.00            
ATOM    796  O   THR    54     119.982  98.279  39.179  1.00  0.00            
ATOM    797  N   VAL    55     117.875  98.416  39.679  1.00  0.00            
ATOM    798  H   VAL    55     117.174  98.156  40.358  1.00  0.00            
ATOM    799  CA  VAL    55     117.402  99.040  38.408  1.00  0.00            
ATOM    800  HA  VAL    55     118.127  98.777  37.639  1.00  0.00            
ATOM    801  CB  VAL    55     116.092  98.443  37.999  1.00  0.00            
ATOM    802  HB  VAL    55     115.352  98.735  38.745  1.00  0.00            
ATOM    803  CG1 VAL    55     115.755  98.980  36.653  1.00  0.00            
ATOM    804 HG11 VAL    55     115.826 100.060  36.528  1.00  0.00            
ATOM    805 HG12 VAL    55     116.321  98.460  35.880  1.00  0.00            
ATOM    806 HG13 VAL    55     114.691  98.799  36.501  1.00  0.00            
ATOM    807  CG2 VAL    55     116.261  96.934  37.918  1.00  0.00            
ATOM    808 HG21 VAL    55     116.778  96.626  37.009  1.00  0.00            
ATOM    809 HG22 VAL    55     116.559  96.512  38.878  1.00  0.00            
ATOM    810 HG23 VAL    55     115.248  96.531  37.902  1.00  0.00            
ATOM    811  C   VAL    55     117.422 100.552  38.526  1.00  0.00            
ATOM    812  O   VAL    55     116.538 101.203  39.115  1.00  0.00            
ATOM    813  N   ALA    56     118.483 101.102  37.893  1.00  0.00            
ATOM    814  H   ALA    56     119.109 100.438  37.460  1.00  0.00            
ATOM    815  CA  ALA    56     118.830 102.508  37.778  1.00  0.00            
ATOM    816  HA  ALA    56     119.298 102.835  38.707  1.00  0.00            
ATOM    817  CB  ALA    56     119.953 102.645  36.740  1.00  0.00            
ATOM    818  HB1 ALA    56     119.595 102.142  35.842  1.00  0.00            
ATOM    819  HB2 ALA    56     120.193 103.696  36.573  1.00  0.00            
ATOM    820  HB3 ALA    56     120.897 102.152  36.972  1.00  0.00            
ATOM    821  C   ALA    56     117.714 103.469  37.535  1.00  0.00            
ATOM    822  O   ALA    56     117.631 104.504  38.221  1.00  0.00            
ATOM    823  N   GLU    57     116.855 103.186  36.568  1.00  0.00            
ATOM    824  H   GLU    57     117.066 102.360  36.027  1.00  0.00            
ATOM    825  CA  GLU    57     115.744 104.065  36.164  1.00  0.00            
ATOM    826  HA  GLU    57     116.254 105.023  36.263  1.00  0.00            
ATOM    827  CB  GLU    57     115.433 103.897  34.690  1.00  0.00            
ATOM    828  HB1 GLU    57     114.615 104.535  34.355  1.00  0.00            
ATOM    829  HB2 GLU    57     115.195 102.852  34.495  1.00  0.00            
ATOM    830  CG  GLU    57     116.553 104.295  33.733  1.00  0.00            
ATOM    831  HG1 GLU    57     117.506 103.817  33.957  1.00  0.00            
ATOM    832  HG2 GLU    57     116.768 105.364  33.731  1.00  0.00            
ATOM    833  CD  GLU    57     116.325 103.963  32.279  1.00  0.00            
ATOM    834  OE1 GLU    57     115.316 103.308  31.908  1.00  0.00            
ATOM    835  OE2 GLU    57     117.166 104.424  31.418  1.00  0.00            
ATOM    836  C   GLU    57     114.550 104.177  37.139  1.00  0.00            
ATOM    837  O   GLU    57     113.598 104.884  36.908  1.00  0.00            
ATOM    838  N   LYS    58     114.477 103.342  38.213  1.00  0.00            
ATOM    839  H   LYS    58     115.138 102.579  38.223  1.00  0.00            
ATOM    840  CA  LYS    58     113.322 103.278  39.126  1.00  0.00            
ATOM    841  HA  LYS    58     112.455 103.632  38.568  1.00  0.00            
ATOM    842  CB  LYS    58     113.023 101.785  39.470  1.00  0.00            
ATOM    843  HB1 LYS    58     112.181 101.791  40.162  1.00  0.00            
ATOM    844  HB2 LYS    58     113.853 101.401  40.064  1.00  0.00            
ATOM    845  CG  LYS    58     112.594 100.956  38.238  1.00  0.00            
ATOM    846  HG1 LYS    58     113.418 100.962  37.524  1.00  0.00            
ATOM    847  HG2 LYS    58     111.828 101.478  37.665  1.00  0.00            
ATOM    848  CD  LYS    58     112.156  99.565  38.560  1.00  0.00            
ATOM    849  HD1 LYS    58     111.152  99.596  38.984  1.00  0.00            
ATOM    850  HD2 LYS    58     112.689  99.110  39.395  1.00  0.00            
ATOM    851  CE  LYS    58     112.135  98.630  37.346  1.00  0.00            
ATOM    852  HE1 LYS    58     112.669  97.707  37.573  1.00  0.00            
ATOM    853  HE2 LYS    58     112.449  99.092  36.410  1.00  0.00            
ATOM    854  NZ  LYS    58     110.733  98.333  37.005  1.00  0.00            
ATOM    855  HZ1 LYS    58     110.183  99.179  37.057  1.00  0.00            
ATOM    856  HZ2 LYS    58     110.621  97.801  36.154  1.00  0.00            
ATOM    857  HZ3 LYS    58     110.329  97.702  37.682  1.00  0.00            
ATOM    858  C   LYS    58     113.381 104.203  40.420  1.00  0.00            
ATOM    859  O   LYS    58     114.429 104.410  40.956  1.00  0.00            
ATOM    860  N   THR    59     112.179 104.591  40.890  1.00  0.00            
ATOM    861  H   THR    59     111.366 104.111  40.532  1.00  0.00            
ATOM    862  CA  THR    59     112.107 105.326  42.194  1.00  0.00            
ATOM    863  HA  THR    59     113.026 105.896  42.332  1.00  0.00            
ATOM    864  CB  THR    59     110.908 106.289  42.142  1.00  0.00            
ATOM    865  HB  THR    59     110.934 106.863  41.215  1.00  0.00            
ATOM    866  CG2 THR    59     109.557 105.601  42.163  1.00  0.00            
ATOM    867 HG21 THR    59     108.787 106.319  41.880  1.00  0.00            
ATOM    868 HG22 THR    59     109.559 104.766  41.463  1.00  0.00            
ATOM    869 HG23 THR    59     109.329 105.144  43.126  1.00  0.00            
ATOM    870  OG1 THR    59     110.952 107.090  43.251  1.00  0.00            
ATOM    871  HG1 THR    59     111.652 107.672  42.946  1.00  0.00            
ATOM    872  C   THR    59     112.162 104.282  43.363  1.00  0.00            
ATOM    873  O   THR    59     111.478 103.256  43.330  1.00  0.00            
ATOM    874  N   LYS    60     113.005 104.441  44.321  1.00  0.00            
ATOM    875  H   LYS    60     113.671 105.200  44.302  1.00  0.00            
ATOM    876  CA  LYS    60     113.231 103.573  45.404  1.00  0.00            
ATOM    877  HA  LYS    60     113.006 102.528  45.190  1.00  0.00            
ATOM    878  CB  LYS    60     114.679 103.582  46.017  1.00  0.00            
ATOM    879  HB1 LYS    60     114.886 102.923  46.860  1.00  0.00            
ATOM    880  HB2 LYS    60     115.012 104.572  46.330  1.00  0.00            
ATOM    881  CG  LYS    60     115.706 103.215  44.941  1.00  0.00            
ATOM    882  HG1 LYS    60     115.709 103.894  44.087  1.00  0.00            
ATOM    883  HG2 LYS    60     115.475 102.217  44.568  1.00  0.00            
ATOM    884  CD  LYS    60     117.167 103.312  45.489  1.00  0.00            
ATOM    885  HD1 LYS    60     117.237 102.916  46.502  1.00  0.00            
ATOM    886  HD2 LYS    60     117.584 104.319  45.453  1.00  0.00            
ATOM    887  CE  LYS    60     118.100 102.484  44.551  1.00  0.00            
ATOM    888  HE1 LYS    60     118.000 102.926  43.560  1.00  0.00            
ATOM    889  HE2 LYS    60     117.588 101.549  44.324  1.00  0.00            
ATOM    890  NZ  LYS    60     119.469 102.352  44.943  1.00  0.00            
ATOM    891  HZ1 LYS    60     119.586 101.655  45.665  1.00  0.00            
ATOM    892  HZ2 LYS    60     119.984 102.012  44.144  1.00  0.00            
ATOM    893  HZ3 LYS    60     119.873 103.239  45.207  1.00  0.00            
ATOM    894  C   LYS    60     112.128 103.706  46.488  1.00  0.00            
ATOM    895  O   LYS    60     111.850 104.824  46.900  1.00  0.00            
ATOM    896  N   GLU    61     111.556 102.553  46.906  1.00  0.00            
ATOM    897  H   GLU    61     111.955 101.711  46.517  1.00  0.00            
ATOM    898  CA  GLU    61     110.739 102.393  48.186  1.00  0.00            
ATOM    899  HA  GLU    61     110.419 103.410  48.413  1.00  0.00            
ATOM    900  CB  GLU    61     109.472 101.589  47.877  1.00  0.00            
ATOM    901  HB1 GLU    61     109.645 100.514  47.826  1.00  0.00            
ATOM    902  HB2 GLU    61     108.999 101.827  46.925  1.00  0.00            
ATOM    903  CG  GLU    61     108.374 101.854  48.943  1.00  0.00            
ATOM    904  HG1 GLU    61     108.353 102.924  49.153  1.00  0.00            
ATOM    905  HG2 GLU    61     108.629 101.323  49.860  1.00  0.00            
ATOM    906  CD  GLU    61     106.959 101.380  48.509  1.00  0.00            
ATOM    907  OE1 GLU    61     106.011 102.174  48.663  1.00  0.00            
ATOM    908  OE2 GLU    61     106.794 100.283  47.928  1.00  0.00            
ATOM    909  C   GLU    61     111.507 101.825  49.336  1.00  0.00            
ATOM    910  O   GLU    61     112.262 100.825  49.158  1.00  0.00            
ATOM    911  N   GLN    62     111.509 102.411  50.495  1.00  0.00            
ATOM    912  H   GLN    62     110.983 103.255  50.674  1.00  0.00            
ATOM    913  CA  GLN    62     111.918 101.767  51.741  1.00  0.00            
ATOM    914  HA  GLN    62     112.624 100.964  51.527  1.00  0.00            
ATOM    915  CB  GLN    62     112.713 102.750  52.638  1.00  0.00            
ATOM    916  HB1 GLN    62     112.071 103.491  53.113  1.00  0.00            
ATOM    917  HB2 GLN    62     113.361 103.308  51.962  1.00  0.00            
ATOM    918  CG  GLN    62     113.515 101.922  53.643  1.00  0.00            
ATOM    919  HG1 GLN    62     114.159 101.246  53.081  1.00  0.00            
ATOM    920  HG2 GLN    62     112.794 101.307  54.180  1.00  0.00            
ATOM    921  CD  GLN    62     114.244 102.952  54.486  1.00  0.00            
ATOM    922  OE1 GLN    62     115.440 103.159  54.375  1.00  0.00            
ATOM    923  NE2 GLN    62     113.595 103.555  55.488  1.00  0.00            
ATOM    924 HE21 GLN    62     112.600 103.409  55.583  1.00  0.00            
ATOM    925 HE22 GLN    62     114.040 104.161  56.162  1.00  0.00            
ATOM    926  C   GLN    62     110.684 101.229  52.515  1.00  0.00            
ATOM    927  O   GLN    62     109.755 101.978  52.754  1.00  0.00            
ATOM    928  N   VAL    63     110.700  99.923  52.821  1.00  0.00            
ATOM    929  H   VAL    63     111.471  99.336  52.537  1.00  0.00            
ATOM    930  CA  VAL    63     109.749  99.332  53.798  1.00  0.00            
ATOM    931  HA  VAL    63     109.010 100.120  53.944  1.00  0.00            
ATOM    932  CB  VAL    63     108.925  98.200  53.151  1.00  0.00            
ATOM    933  HB  VAL    63     108.432  98.666  52.298  1.00  0.00            
ATOM    934  CG1 VAL    63     109.686  96.891  52.882  1.00  0.00            
ATOM    935 HG11 VAL    63     109.005  96.069  52.664  1.00  0.00            
ATOM    936 HG12 VAL    63     110.473  97.088  52.154  1.00  0.00            
ATOM    937 HG13 VAL    63     110.263  96.480  53.710  1.00  0.00            
ATOM    938  CG2 VAL    63     107.792  97.852  54.073  1.00  0.00            
ATOM    939 HG21 VAL    63     107.439  98.824  54.417  1.00  0.00            
ATOM    940 HG22 VAL    63     106.982  97.284  53.614  1.00  0.00            
ATOM    941 HG23 VAL    63     108.094  97.146  54.847  1.00  0.00            
ATOM    942  C   VAL    63     110.413  99.075  55.187  1.00  0.00            
ATOM    943  O   VAL    63     111.518  98.558  55.295  1.00  0.00            
ATOM    944  N   THR    64     109.764  99.609  56.232  1.00  0.00            
ATOM    945  H   THR    64     109.103 100.363  56.107  1.00  0.00            
ATOM    946  CA  THR    64     110.272  99.520  57.608  1.00  0.00            
ATOM    947  HA  THR    64     111.170  98.902  57.622  1.00  0.00            
ATOM    948  CB  THR    64     110.774 100.963  58.078  1.00  0.00            
ATOM    949  HB  THR    64     111.019 100.845  59.134  1.00  0.00            
ATOM    950  CG2 THR    64     112.026 101.431  57.421  1.00  0.00            
ATOM    951 HG21 THR    64     112.225 102.489  57.596  1.00  0.00            
ATOM    952 HG22 THR    64     112.811 100.847  57.902  1.00  0.00            
ATOM    953 HG23 THR    64     112.029 101.214  56.352  1.00  0.00            
ATOM    954  OG1 THR    64     109.784 101.928  57.833  1.00  0.00            
ATOM    955  HG1 THR    64     109.724 102.360  58.688  1.00  0.00            
ATOM    956  C   THR    64     109.348  98.964  58.574  1.00  0.00            
ATOM    957  O   THR    64     108.170  99.298  58.636  1.00  0.00            
ATOM    958  N   ASN    65     109.857  98.125  59.396  1.00  0.00            
ATOM    959  H   ASN    65     110.861  98.028  59.338  1.00  0.00            
ATOM    960  CA  ASN    65     109.079  97.426  60.423  1.00  0.00            
ATOM    961  HA  ASN    65     108.063  97.590  60.064  1.00  0.00            
ATOM    962  CB  ASN    65     109.374  95.875  60.472  1.00  0.00            
ATOM    963  HB1 ASN    65     110.456  95.743  60.464  1.00  0.00            
ATOM    964  HB2 ASN    65     109.067  95.510  59.492  1.00  0.00            
ATOM    965  CG  ASN    65     108.764  95.117  61.603  1.00  0.00            
ATOM    966  OD1 ASN    65     109.353  94.519  62.486  1.00  0.00            
ATOM    967  ND2 ASN    65     107.477  95.111  61.837  1.00  0.00            
ATOM    968 HD21 ASN    65     106.815  95.729  61.391  1.00  0.00            
ATOM    969 HD22 ASN    65     107.261  94.688  62.728  1.00  0.00            
ATOM    970  C   ASN    65     109.118  98.167  61.780  1.00  0.00            
ATOM    971  O   ASN    65     110.163  98.425  62.375  1.00  0.00            
ATOM    972  N   VAL    66     107.912  98.495  62.232  1.00  0.00            
ATOM    973  H   VAL    66     107.214  98.097  61.620  1.00  0.00            
ATOM    974  CA  VAL    66     107.629  99.157  63.445  1.00  0.00            
ATOM    975  HA  VAL    66     108.550  99.278  64.015  1.00  0.00            
ATOM    976  CB  VAL    66     107.114 100.576  63.287  1.00  0.00            
ATOM    977  HB  VAL    66     106.663 100.918  64.218  1.00  0.00            
ATOM    978  CG1 VAL    66     108.225 101.591  62.956  1.00  0.00            
ATOM    979 HG11 VAL    66     108.499 101.447  61.911  1.00  0.00            
ATOM    980 HG12 VAL    66     107.809 102.599  62.947  1.00  0.00            
ATOM    981 HG13 VAL    66     109.064 101.452  63.637  1.00  0.00            
ATOM    982  CG2 VAL    66     105.962 100.730  62.182  1.00  0.00            
ATOM    983 HG21 VAL    66     105.692 101.779  62.067  1.00  0.00            
ATOM    984 HG22 VAL    66     106.271 100.420  61.183  1.00  0.00            
ATOM    985 HG23 VAL    66     105.041 100.233  62.488  1.00  0.00            
ATOM    986  C   VAL    66     106.743  98.215  64.261  1.00  0.00            
ATOM    987  O   VAL    66     105.484  98.426  64.280  1.00  0.00            
ATOM    988  N   GLY    67     107.382  97.238  64.786  1.00  0.00            
ATOM    989  H   GLY    67     108.362  97.043  64.634  1.00  0.00            
ATOM    990  CA  GLY    67     106.669  96.252  65.674  1.00  0.00            
ATOM    991  HA1 GLY    67     106.028  96.727  66.417  1.00  0.00            
ATOM    992  HA2 GLY    67     107.461  95.767  66.244  1.00  0.00            
ATOM    993  C   GLY    67     105.740  95.266  65.076  1.00  0.00            
ATOM    994  O   GLY    67     106.241  94.548  64.216  1.00  0.00            
ATOM    995  N   GLY    68     104.499  95.135  65.482  1.00  0.00            
ATOM    996  H   GLY    68     104.177  95.734  66.228  1.00  0.00            
ATOM    997  CA  GLY    68     103.397  94.533  64.677  1.00  0.00            
ATOM    998  HA1 GLY    68     102.522  94.380  65.309  1.00  0.00            
ATOM    999  HA2 GLY    68     103.742  93.533  64.416  1.00  0.00            
ATOM   1000  C   GLY    68     102.908  95.204  63.414  1.00  0.00            
ATOM   1001  O   GLY    68     101.796  94.857  63.005  1.00  0.00            
ATOM   1002  N   ALA    69     103.622  96.179  62.869  1.00  0.00            
ATOM   1003  H   ALA    69     104.448  96.557  63.311  1.00  0.00            
ATOM   1004  CA  ALA    69     103.127  96.761  61.588  1.00  0.00            
ATOM   1005  HA  ALA    69     102.616  96.045  60.946  1.00  0.00            
ATOM   1006  CB  ALA    69     102.162  97.815  61.999  1.00  0.00            
ATOM   1007  HB1 ALA    69     101.388  98.014  61.257  1.00  0.00            
ATOM   1008  HB2 ALA    69     101.664  97.637  62.952  1.00  0.00            
ATOM   1009  HB3 ALA    69     102.661  98.752  62.248  1.00  0.00            
ATOM   1010  C   ALA    69     104.253  97.352  60.704  1.00  0.00            
ATOM   1011  O   ALA    69     105.484  97.141  61.013  1.00  0.00            
ATOM   1012  N   VAL    70     103.951  97.892  59.482  1.00  0.00            
ATOM   1013  H   VAL    70     102.981  97.894  59.202  1.00  0.00            
ATOM   1014  CA  VAL    70     104.917  98.421  58.537  1.00  0.00            
ATOM   1015  HA  VAL    70     105.782  98.559  59.186  1.00  0.00            
ATOM   1016  CB  VAL    70     105.299  97.444  57.378  1.00  0.00            
ATOM   1017  HB  VAL    70     105.848  97.972  56.598  1.00  0.00            
ATOM   1018  CG1 VAL    70     106.293  96.519  57.962  1.00  0.00            
ATOM   1019 HG11 VAL    70     107.187  97.085  58.226  1.00  0.00            
ATOM   1020 HG12 VAL    70     105.973  96.031  58.883  1.00  0.00            
ATOM   1021 HG13 VAL    70     106.635  95.779  57.238  1.00  0.00            
ATOM   1022  CG2 VAL    70     104.117  96.689  56.824  1.00  0.00            
ATOM   1023 HG21 VAL    70     103.403  97.455  56.520  1.00  0.00            
ATOM   1024 HG22 VAL    70     104.437  96.057  55.995  1.00  0.00            
ATOM   1025 HG23 VAL    70     103.513  96.121  57.531  1.00  0.00            
ATOM   1026  C   VAL    70     104.708  99.886  58.067  1.00  0.00            
ATOM   1027  O   VAL    70     103.585 100.379  57.893  1.00  0.00            
ATOM   1028  N   VAL    71     105.811 100.521  57.728  1.00  0.00            
ATOM   1029  H   VAL    71     106.750 100.163  57.829  1.00  0.00            
ATOM   1030  CA  VAL    71     105.814 101.822  57.078  1.00  0.00            
ATOM   1031  HA  VAL    71     104.785 102.164  56.971  1.00  0.00            
ATOM   1032  CB  VAL    71     106.487 102.812  58.020  1.00  0.00            
ATOM   1033  HB  VAL    71     107.427 102.435  58.422  1.00  0.00            
ATOM   1034  CG1 VAL    71     106.804 104.147  57.403  1.00  0.00            
ATOM   1035 HG11 VAL    71     107.061 104.881  58.167  1.00  0.00            
ATOM   1036 HG12 VAL    71     107.745 103.988  56.876  1.00  0.00            
ATOM   1037 HG13 VAL    71     105.981 104.661  56.907  1.00  0.00            
ATOM   1038  CG2 VAL    71     105.584 102.989  59.223  1.00  0.00            
ATOM   1039 HG21 VAL    71     105.965 103.731  59.925  1.00  0.00            
ATOM   1040 HG22 VAL    71     104.590 103.239  58.851  1.00  0.00            
ATOM   1041 HG23 VAL    71     105.503 102.014  59.702  1.00  0.00            
ATOM   1042  C   VAL    71     106.520 101.877  55.734  1.00  0.00            
ATOM   1043  O   VAL    71     107.439 101.129  55.418  1.00  0.00            
ATOM   1044  N   THR    72     106.085 102.770  54.823  1.00  0.00            
ATOM   1045  H   THR    72     105.268 103.353  54.933  1.00  0.00            
ATOM   1046  CA  THR    72     106.826 102.928  53.557  1.00  0.00            
ATOM   1047  HA  THR    72     107.662 102.229  53.577  1.00  0.00            
ATOM   1048  CB  THR    72     106.005 102.478  52.342  1.00  0.00            
ATOM   1049  HB  THR    72     106.575 102.629  51.425  1.00  0.00            
ATOM   1050  CG2 THR    72     105.550 100.980  52.356  1.00  0.00            
ATOM   1051 HG21 THR    72     105.239 100.827  51.323  1.00  0.00            
ATOM   1052 HG22 THR    72     106.424 100.412  52.674  1.00  0.00            
ATOM   1053 HG23 THR    72     104.650 100.772  52.935  1.00  0.00            
ATOM   1054  OG1 THR    72     104.788 103.211  52.302  1.00  0.00            
ATOM   1055  HG1 THR    72     104.304 102.973  53.096  1.00  0.00            
ATOM   1056  C   THR    72     107.282 104.363  53.347  1.00  0.00            
ATOM   1057  O   THR    72     106.662 105.342  53.781  1.00  0.00            
ATOM   1058  N   GLY    73     108.162 104.517  52.364  1.00  0.00            
ATOM   1059  H   GLY    73     108.570 103.683  51.966  1.00  0.00            
ATOM   1060  CA  GLY    73     108.392 105.799  51.674  1.00  0.00            
ATOM   1061  HA1 GLY    73     108.987 106.404  52.357  1.00  0.00            
ATOM   1062  HA2 GLY    73     107.431 106.267  51.458  1.00  0.00            
ATOM   1063  C   GLY    73     109.197 105.722  50.372  1.00  0.00            
ATOM   1064  O   GLY    73     110.093 104.935  50.268  1.00  0.00            
ATOM   1065  N   VAL    74     109.071 106.589  49.386  1.00  0.00            
ATOM   1066  H   VAL    74     108.309 107.247  49.465  1.00  0.00            
ATOM   1067  CA  VAL    74     109.732 106.580  48.143  1.00  0.00            
ATOM   1068  HA  VAL    74     110.426 105.754  47.990  1.00  0.00            
ATOM   1069  CB  VAL    74     108.699 106.418  47.013  1.00  0.00            
ATOM   1070  HB  VAL    74     109.048 106.628  46.002  1.00  0.00            
ATOM   1071  CG1 VAL    74     108.212 104.997  46.941  1.00  0.00            
ATOM   1072 HG11 VAL    74     108.993 104.340  46.560  1.00  0.00            
ATOM   1073 HG12 VAL    74     107.713 104.676  47.856  1.00  0.00            
ATOM   1074 HG13 VAL    74     107.473 104.872  46.150  1.00  0.00            
ATOM   1075  CG2 VAL    74     107.427 107.289  47.149  1.00  0.00            
ATOM   1076 HG21 VAL    74     106.665 107.117  46.388  1.00  0.00            
ATOM   1077 HG22 VAL    74     106.987 107.102  48.128  1.00  0.00            
ATOM   1078 HG23 VAL    74     107.700 108.340  47.048  1.00  0.00            
ATOM   1079  C   VAL    74     110.551 107.871  47.927  1.00  0.00            
ATOM   1080  O   VAL    74     110.263 109.001  48.470  1.00  0.00            
ATOM   1081  N   THR    75     111.686 107.686  47.202  1.00  0.00            
ATOM   1082  H   THR    75     111.925 106.725  47.004  1.00  0.00            
ATOM   1083  CA  THR    75     112.585 108.849  46.949  1.00  0.00            
ATOM   1084  HA  THR    75     113.078 109.224  47.847  1.00  0.00            
ATOM   1085  CB  THR    75     113.761 108.402  46.085  1.00  0.00            
ATOM   1086  HB  THR    75     113.359 108.126  45.110  1.00  0.00            
ATOM   1087  CG2 THR    75     114.934 109.428  45.797  1.00  0.00            
ATOM   1088 HG21 THR    75     114.715 109.904  44.841  1.00  0.00            
ATOM   1089 HG22 THR    75     115.020 110.192  46.569  1.00  0.00            
ATOM   1090 HG23 THR    75     115.903 108.954  45.642  1.00  0.00            
ATOM   1091  OG1 THR    75     114.475 107.320  46.695  1.00  0.00            
ATOM   1092  HG1 THR    75     114.969 107.005  45.935  1.00  0.00            
ATOM   1093  C   THR    75     112.000 110.130  46.273  1.00  0.00            
ATOM   1094  O   THR    75     111.777 110.092  45.068  1.00  0.00            
ATOM   1095  N   ALA    76     111.962 111.240  47.000  1.00  0.00            
ATOM   1096  H   ALA    76     112.195 111.190  47.982  1.00  0.00            
ATOM   1097  CA  ALA    76     111.571 112.590  46.518  1.00  0.00            
ATOM   1098  HA  ALA    76     112.135 112.694  45.590  1.00  0.00            
ATOM   1099  CB  ALA    76     110.035 112.619  46.264  1.00  0.00            
ATOM   1100  HB1 ALA    76     109.457 112.095  47.025  1.00  0.00            
ATOM   1101  HB2 ALA    76     109.655 113.630  46.118  1.00  0.00            
ATOM   1102  HB3 ALA    76     109.825 112.035  45.367  1.00  0.00            
ATOM   1103  C   ALA    76     111.835 113.606  47.648  1.00  0.00            
ATOM   1104  O   ALA    76     112.182 113.220  48.768  1.00  0.00            
ATOM   1105  N   VAL    77     111.667 114.870  47.308  1.00  0.00            
ATOM   1106  H   VAL    77     111.468 115.146  46.357  1.00  0.00            
ATOM   1107  CA  VAL    77     111.773 115.934  48.299  1.00  0.00            
ATOM   1108  HA  VAL    77     112.604 115.654  48.947  1.00  0.00            
ATOM   1109  CB  VAL    77     112.244 117.342  47.720  1.00  0.00            
ATOM   1110  HB  VAL    77     112.436 118.047  48.529  1.00  0.00            
ATOM   1111  CG1 VAL    77     113.598 117.282  47.111  1.00  0.00            
ATOM   1112 HG11 VAL    77     113.488 117.239  46.027  1.00  0.00            
ATOM   1113 HG12 VAL    77     114.185 118.173  47.336  1.00  0.00            
ATOM   1114 HG13 VAL    77     114.173 116.420  47.448  1.00  0.00            
ATOM   1115  CG2 VAL    77     111.311 118.101  46.744  1.00  0.00            
ATOM   1116 HG21 VAL    77     111.152 117.412  45.914  1.00  0.00            
ATOM   1117 HG22 VAL    77     110.390 118.384  47.255  1.00  0.00            
ATOM   1118 HG23 VAL    77     111.785 119.008  46.368  1.00  0.00            
ATOM   1119  C   VAL    77     110.620 116.085  49.268  1.00  0.00            
ATOM   1120  O   VAL    77     109.503 116.228  48.809  1.00  0.00            
ATOM   1121  N   ALA    78     110.899 116.030  50.537  1.00  0.00            
ATOM   1122  H   ALA    78     111.895 116.038  50.703  1.00  0.00            
ATOM   1123  CA  ALA    78     109.924 116.307  51.626  1.00  0.00            
ATOM   1124  HA  ALA    78     108.942 115.947  51.319  1.00  0.00            
ATOM   1125  CB  ALA    78     110.311 115.554  52.851  1.00  0.00            
ATOM   1126  HB1 ALA    78     110.114 114.509  52.612  1.00  0.00            
ATOM   1127  HB2 ALA    78     111.380 115.556  53.065  1.00  0.00            
ATOM   1128  HB3 ALA    78     109.631 115.782  53.672  1.00  0.00            
ATOM   1129  C   ALA    78     109.672 117.773  51.837  1.00  0.00            
ATOM   1130  O   ALA    78     110.439 118.714  51.508  1.00  0.00            
ATOM   1131  N   GLN    79     108.534 118.111  52.443  1.00  0.00            
ATOM   1132  H   GLN    79     107.893 117.366  52.675  1.00  0.00            
ATOM   1133  CA  GLN    79     108.204 119.450  52.861  1.00  0.00            
ATOM   1134  HA  GLN    79     108.674 120.159  52.181  1.00  0.00            
ATOM   1135  CB  GLN    79     106.666 119.759  52.689  1.00  0.00            
ATOM   1136  HB1 GLN    79     106.511 120.770  53.064  1.00  0.00            
ATOM   1137  HB2 GLN    79     106.086 119.043  53.271  1.00  0.00            
ATOM   1138  CG  GLN    79     106.105 119.700  51.338  1.00  0.00            
ATOM   1139  HG1 GLN    79     106.073 118.723  50.854  1.00  0.00            
ATOM   1140  HG2 GLN    79     106.788 120.367  50.813  1.00  0.00            
ATOM   1141  CD  GLN    79     104.679 120.164  51.258  1.00  0.00            
ATOM   1142  OE1 GLN    79     103.785 119.393  51.265  1.00  0.00            
ATOM   1143  NE2 GLN    79     104.414 121.460  51.293  1.00  0.00            
ATOM   1144 HE21 GLN    79     105.174 122.063  51.012  1.00  0.00            
ATOM   1145 HE22 GLN    79     103.457 121.751  51.149  1.00  0.00            
ATOM   1146  C   GLN    79     108.643 119.619  54.354  1.00  0.00            
ATOM   1147  O   GLN    79     107.900 119.084  55.212  1.00  0.00            
ATOM   1148  N   LYS    80     109.874 120.175  54.505  1.00  0.00            
ATOM   1149  H   LYS    80     110.336 120.640  53.736  1.00  0.00            
ATOM   1150  CA  LYS    80     110.525 120.469  55.799  1.00  0.00            
ATOM   1151  HA  LYS    80     109.840 120.928  56.512  1.00  0.00            
ATOM   1152  CB  LYS    80     111.122 119.177  56.377  1.00  0.00            
ATOM   1153  HB1 LYS    80     111.717 118.599  55.670  1.00  0.00            
ATOM   1154  HB2 LYS    80     110.238 118.562  56.546  1.00  0.00            
ATOM   1155  CG  LYS    80     111.764 119.419  57.715  1.00  0.00            
ATOM   1156  HG1 LYS    80     111.248 120.170  58.312  1.00  0.00            
ATOM   1157  HG2 LYS    80     112.738 119.885  57.560  1.00  0.00            
ATOM   1158  CD  LYS    80     111.952 118.115  58.574  1.00  0.00            
ATOM   1159  HD1 LYS    80     112.699 117.573  57.994  1.00  0.00            
ATOM   1160  HD2 LYS    80     111.098 117.460  58.752  1.00  0.00            
ATOM   1161  CE  LYS    80     112.534 118.372  59.956  1.00  0.00            
ATOM   1162  HE1 LYS    80     113.401 119.032  59.994  1.00  0.00            
ATOM   1163  HE2 LYS    80     112.892 117.399  60.295  1.00  0.00            
ATOM   1164  NZ  LYS    80     111.587 118.980  60.826  1.00  0.00            
ATOM   1165  HZ1 LYS    80     111.682 119.982  60.735  1.00  0.00            
ATOM   1166  HZ2 LYS    80     110.682 118.722  60.460  1.00  0.00            
ATOM   1167  HZ3 LYS    80     111.775 118.673  61.770  1.00  0.00            
ATOM   1168  C   LYS    80     111.644 121.530  55.455  1.00  0.00            
ATOM   1169  O   LYS    80     112.312 121.439  54.420  1.00  0.00            
ATOM   1170  N   THR    81     111.750 122.581  56.304  1.00  0.00            
ATOM   1171  H   THR    81     111.070 122.744  57.032  1.00  0.00            
ATOM   1172  CA  THR    81     112.664 123.716  56.040  1.00  0.00            
ATOM   1173  HA  THR    81     112.638 123.883  54.963  1.00  0.00            
ATOM   1174  CB  THR    81     112.230 124.985  56.850  1.00  0.00            
ATOM   1175  HB  THR    81     112.929 125.796  56.644  1.00  0.00            
ATOM   1176  CG2 THR    81     110.811 125.453  56.583  1.00  0.00            
ATOM   1177 HG21 THR    81     110.693 125.672  55.521  1.00  0.00            
ATOM   1178 HG22 THR    81     110.071 124.699  56.850  1.00  0.00            
ATOM   1179 HG23 THR    81     110.500 126.295  57.201  1.00  0.00            
ATOM   1180  OG1 THR    81     112.176 124.764  58.244  1.00  0.00            
ATOM   1181  HG1 THR    81     113.046 124.471  58.525  1.00  0.00            
ATOM   1182  C   THR    81     114.111 123.372  56.418  1.00  0.00            
ATOM   1183  O   THR    81     114.372 122.764  57.507  1.00  0.00            
ATOM   1184  N   VAL    82     115.066 123.706  55.534  1.00  0.00            
ATOM   1185  H   VAL    82     114.828 124.190  54.680  1.00  0.00            
ATOM   1186  CA  VAL    82     116.495 123.429  55.708  1.00  0.00            
ATOM   1187  HA  VAL    82     116.709 123.283  56.767  1.00  0.00            
ATOM   1188  CB  VAL    82     117.034 122.140  55.012  1.00  0.00            
ATOM   1189  HB  VAL    82     117.645 122.450  54.166  1.00  0.00            
ATOM   1190  CG1 VAL    82     117.890 121.208  55.886  1.00  0.00            
ATOM   1191 HG11 VAL    82     118.471 121.808  56.586  1.00  0.00            
ATOM   1192 HG12 VAL    82     117.246 120.580  56.503  1.00  0.00            
ATOM   1193 HG13 VAL    82     118.624 120.671  55.285  1.00  0.00            
ATOM   1194  CG2 VAL    82     115.890 121.319  54.338  1.00  0.00            
ATOM   1195 HG21 VAL    82     115.317 121.921  53.631  1.00  0.00            
ATOM   1196 HG22 VAL    82     116.398 120.482  53.860  1.00  0.00            
ATOM   1197 HG23 VAL    82     115.194 120.989  55.108  1.00  0.00            
ATOM   1198  C   VAL    82     117.287 124.624  55.280  1.00  0.00            
ATOM   1199  O   VAL    82     116.881 125.461  54.475  1.00  0.00            
ATOM   1200  N   GLU    83     118.468 124.793  55.839  1.00  0.00            
ATOM   1201  H   GLU    83     118.596 124.269  56.692  1.00  0.00            
ATOM   1202  CA  GLU    83     119.313 125.967  55.602  1.00  0.00            
ATOM   1203  HA  GLU    83     119.067 126.435  54.648  1.00  0.00            
ATOM   1204  CB  GLU    83     119.001 126.981  56.746  1.00  0.00            
ATOM   1205  HB1 GLU    83     119.766 127.757  56.704  1.00  0.00            
ATOM   1206  HB2 GLU    83     118.970 126.435  57.688  1.00  0.00            
ATOM   1207  CG  GLU    83     117.683 127.816  56.609  1.00  0.00            
ATOM   1208  HG1 GLU    83     116.823 127.152  56.529  1.00  0.00            
ATOM   1209  HG2 GLU    83     117.851 128.433  55.726  1.00  0.00            
ATOM   1210  CD  GLU    83     117.472 128.791  57.828  1.00  0.00            
ATOM   1211  OE1 GLU    83     116.509 128.706  58.613  1.00  0.00            
ATOM   1212  OE2 GLU    83     118.390 129.628  58.028  1.00  0.00            
ATOM   1213  C   GLU    83     120.803 125.651  55.519  1.00  0.00            
ATOM   1214  O   GLU    83     121.242 124.632  56.098  1.00  0.00            
ATOM   1215  N   GLY    84     121.497 126.419  54.691  1.00  0.00            
ATOM   1216  H   GLY    84     121.012 127.146  54.186  1.00  0.00            
ATOM   1217  CA  GLY    84     122.956 126.283  54.571  1.00  0.00            
ATOM   1218  HA1 GLY    84     123.318 125.703  55.419  1.00  0.00            
ATOM   1219  HA2 GLY    84     123.424 127.265  54.500  1.00  0.00            
ATOM   1220  C   GLY    84     123.500 125.627  53.282  1.00  0.00            
ATOM   1221  O   GLY    84     122.749 125.275  52.354  1.00  0.00            
ATOM   1222  N   ALA    85     124.812 125.452  53.329  1.00  0.00            
ATOM   1223  H   ALA    85     125.271 125.565  54.221  1.00  0.00            
ATOM   1224  CA  ALA    85     125.508 124.665  52.309  1.00  0.00            
ATOM   1225  HA  ALA    85     125.374 125.143  51.338  1.00  0.00            
ATOM   1226  CB  ALA    85     126.963 124.806  52.558  1.00  0.00            
ATOM   1227  HB1 ALA    85     127.542 124.347  51.757  1.00  0.00            
ATOM   1228  HB2 ALA    85     127.291 125.846  52.572  1.00  0.00            
ATOM   1229  HB3 ALA    85     127.265 124.510  53.562  1.00  0.00            
ATOM   1230  C   ALA    85     125.015 123.237  52.195  1.00  0.00            
ATOM   1231  O   ALA    85     125.132 122.474  53.173  1.00  0.00            
ATOM   1232  N   GLY    86     124.448 122.870  50.975  1.00  0.00            
ATOM   1233  H   GLY    86     124.687 123.538  50.257  1.00  0.00            
ATOM   1234  CA  GLY    86     123.782 121.612  50.674  1.00  0.00            
ATOM   1235  HA1 GLY    86     124.220 120.727  51.137  1.00  0.00            
ATOM   1236  HA2 GLY    86     124.021 121.421  49.628  1.00  0.00            
ATOM   1237  C   GLY    86     122.260 121.514  50.837  1.00  0.00            
ATOM   1238  O   GLY    86     121.723 120.434  50.691  1.00  0.00            
ATOM   1239  N   SER    87     121.555 122.557  51.347  1.00  0.00            
ATOM   1240  H   SER    87     121.928 123.488  51.226  1.00  0.00            
ATOM   1241  CA  SER    87     120.169 122.512  51.777  1.00  0.00            
ATOM   1242  HA  SER    87     120.096 121.714  52.516  1.00  0.00            
ATOM   1243  CB  SER    87     119.788 123.816  52.387  1.00  0.00            
ATOM   1244  HB1 SER    87     120.295 124.009  53.332  1.00  0.00            
ATOM   1245  HB2 SER    87     118.743 123.804  52.696  1.00  0.00            
ATOM   1246  OG  SER    87     120.029 124.930  51.433  1.00  0.00            
ATOM   1247  HG  SER    87     120.866 125.390  51.527  1.00  0.00            
ATOM   1248  C   SER    87     119.098 122.173  50.657  1.00  0.00            
ATOM   1249  O   SER    87     117.990 121.739  51.029  1.00  0.00            
ATOM   1250  N   ILE    88     119.467 122.340  49.355  1.00  0.00            
ATOM   1251  H   ILE    88     120.221 122.975  49.135  1.00  0.00            
ATOM   1252  CA  ILE    88     118.821 121.762  48.226  1.00  0.00            
ATOM   1253  HA  ILE    88     117.758 121.970  48.352  1.00  0.00            
ATOM   1254  CB  ILE    88     119.259 122.266  46.796  1.00  0.00            
ATOM   1255  HB  ILE    88     120.337 122.139  46.696  1.00  0.00            
ATOM   1256  CG2 ILE    88     118.546 121.548  45.646  1.00  0.00            
ATOM   1257 HG21 ILE    88     118.967 121.828  44.680  1.00  0.00            
ATOM   1258 HG22 ILE    88     118.632 120.472  45.801  1.00  0.00            
ATOM   1259 HG23 ILE    88     117.489 121.815  45.624  1.00  0.00            
ATOM   1260  CG1 ILE    88     118.798 123.807  46.632  1.00  0.00            
ATOM   1261 HG11 ILE    88     119.189 124.422  47.442  1.00  0.00            
ATOM   1262 HG12 ILE    88     117.715 123.707  46.707  1.00  0.00            
ATOM   1263  CD  ILE    88     119.217 124.498  45.297  1.00  0.00            
ATOM   1264  HD1 ILE    88     118.697 125.454  45.347  1.00  0.00            
ATOM   1265  HD2 ILE    88     120.303 124.565  45.350  1.00  0.00            
ATOM   1266  HD3 ILE    88     119.045 124.000  44.342  1.00  0.00            
ATOM   1267  C   ILE    88     118.846 120.219  48.226  1.00  0.00            
ATOM   1268  O   ILE    88     117.825 119.580  48.427  1.00  0.00            
ATOM   1269  N   ALA    89     120.039 119.612  48.188  1.00  0.00            
ATOM   1270  H   ALA    89     120.857 120.176  48.006  1.00  0.00            
ATOM   1271  CA  ALA    89     120.205 118.184  48.451  1.00  0.00            
ATOM   1272  HA  ALA    89     119.614 117.604  47.742  1.00  0.00            
ATOM   1273  CB  ALA    89     121.674 117.795  48.272  1.00  0.00            
ATOM   1274  HB1 ALA    89     121.737 116.707  48.265  1.00  0.00            
ATOM   1275  HB2 ALA    89     122.115 118.140  47.337  1.00  0.00            
ATOM   1276  HB3 ALA    89     122.271 118.221  49.079  1.00  0.00            
ATOM   1277  C   ALA    89     119.708 117.595  49.747  1.00  0.00            
ATOM   1278  O   ALA    89     119.000 116.605  49.713  1.00  0.00            
ATOM   1279  N   ALA    90     119.808 118.277  50.913  1.00  0.00            
ATOM   1280  H   ALA    90     120.452 119.053  50.956  1.00  0.00            
ATOM   1281  CA  ALA    90     119.201 117.828  52.262  1.00  0.00            
ATOM   1282  HA  ALA    90     119.719 116.921  52.573  1.00  0.00            
ATOM   1283  CB  ALA    90     119.453 118.962  53.261  1.00  0.00            
ATOM   1284  HB1 ALA    90     118.963 119.892  52.975  1.00  0.00            
ATOM   1285  HB2 ALA    90     119.073 118.637  54.230  1.00  0.00            
ATOM   1286  HB3 ALA    90     120.477 119.267  53.479  1.00  0.00            
ATOM   1287  C   ALA    90     117.647 117.576  52.219  1.00  0.00            
ATOM   1288  O   ALA    90     117.199 116.910  53.111  1.00  0.00            
ATOM   1289  N   ALA    91     116.830 118.175  51.335  1.00  0.00            
ATOM   1290  H   ALA    91     117.195 118.825  50.653  1.00  0.00            
ATOM   1291  CA  ALA    91     115.377 117.856  51.120  1.00  0.00            
ATOM   1292  HA  ALA    91     114.988 117.751  52.133  1.00  0.00            
ATOM   1293  CB  ALA    91     114.645 119.104  50.596  1.00  0.00            
ATOM   1294  HB1 ALA    91     114.848 119.296  49.543  1.00  0.00            
ATOM   1295  HB2 ALA    91     113.583 118.864  50.548  1.00  0.00            
ATOM   1296  HB3 ALA    91     114.851 119.935  51.271  1.00  0.00            
ATOM   1297  C   ALA    91     115.047 116.490  50.515  1.00  0.00            
ATOM   1298  O   ALA    91     113.946 115.995  50.717  1.00  0.00            
ATOM   1299  N   THR    92     116.066 115.755  49.940  1.00  0.00            
ATOM   1300  H   THR    92     117.029 116.020  50.090  1.00  0.00            
ATOM   1301  CA  THR    92     115.872 114.379  49.411  1.00  0.00            
ATOM   1302  HA  THR    92     114.917 114.332  48.887  1.00  0.00            
ATOM   1303  CB  THR    92     116.888 113.993  48.334  1.00  0.00            
ATOM   1304  HB  THR    92     116.685 112.962  48.043  1.00  0.00            
ATOM   1305  CG2 THR    92     116.880 114.810  47.048  1.00  0.00            
ATOM   1306 HG21 THR    92     115.931 114.679  46.528  1.00  0.00            
ATOM   1307 HG22 THR    92     117.147 115.865  47.118  1.00  0.00            
ATOM   1308 HG23 THR    92     117.699 114.403  46.455  1.00  0.00            
ATOM   1309  OG1 THR    92     118.222 113.948  48.764  1.00  0.00            
ATOM   1310  HG1 THR    92     118.623 114.808  48.615  1.00  0.00            
ATOM   1311  C   THR    92     115.666 113.264  50.408  1.00  0.00            
ATOM   1312  O   THR    92     116.106 113.381  51.578  1.00  0.00            
ATOM   1313  N   GLY    93     115.032 112.162  50.017  1.00  0.00            
ATOM   1314  H   GLY    93     114.545 112.179  49.132  1.00  0.00            
ATOM   1315  CA  GLY    93     114.892 110.923  50.707  1.00  0.00            
ATOM   1316  HA1 GLY    93     115.058 110.991  51.782  1.00  0.00            
ATOM   1317  HA2 GLY    93     115.683 110.296  50.296  1.00  0.00            
ATOM   1318  C   GLY    93     113.676 110.156  50.465  1.00  0.00            
ATOM   1319  O   GLY    93     112.787 110.396  49.631  1.00  0.00            
ATOM   1320  N   PHE    94     113.515 109.147  51.390  1.00  0.00            
ATOM   1321  H   PHE    94     114.187 109.023  52.134  1.00  0.00            
ATOM   1322  CA  PHE    94     112.268 108.346  51.454  1.00  0.00            
ATOM   1323  HA  PHE    94     111.930 108.145  50.437  1.00  0.00            
ATOM   1324  CB  PHE    94     112.573 106.964  52.148  1.00  0.00            
ATOM   1325  HB1 PHE    94     111.626 106.434  52.042  1.00  0.00            
ATOM   1326  HB2 PHE    94     112.711 107.006  53.229  1.00  0.00            
ATOM   1327  CG  PHE    94     113.618 106.100  51.562  1.00  0.00            
ATOM   1328  CD1 PHE    94     114.968 106.201  52.118  1.00  0.00            
ATOM   1329  HD1 PHE    94     115.197 106.853  52.947  1.00  0.00            
ATOM   1330  CE1 PHE    94     116.003 105.436  51.566  1.00  0.00            
ATOM   1331  HE1 PHE    94     116.979 105.411  52.029  1.00  0.00            
ATOM   1332  CZ  PHE    94     115.808 104.528  50.499  1.00  0.00            
ATOM   1333  HZ  PHE    94     116.607 103.841  50.259  1.00  0.00            
ATOM   1334  CE2 PHE    94     114.510 104.544  49.868  1.00  0.00            
ATOM   1335  HE2 PHE    94     114.330 103.893  49.025  1.00  0.00            
ATOM   1336  CD2 PHE    94     113.439 105.380  50.381  1.00  0.00            
ATOM   1337  HD2 PHE    94     112.475 105.367  49.894  1.00  0.00            
ATOM   1338  C   PHE    94     111.278 109.156  52.209  1.00  0.00            
ATOM   1339  O   PHE    94     111.360 109.329  53.391  1.00  0.00            
ATOM   1340  N   VAL    95     110.290 109.705  51.452  1.00  0.00            
ATOM   1341  H   VAL    95     110.351 109.690  50.444  1.00  0.00            
ATOM   1342  CA  VAL    95     109.049 110.349  52.010  1.00  0.00            
ATOM   1343  HA  VAL    95     109.291 111.109  52.752  1.00  0.00            
ATOM   1344  CB  VAL    95     108.325 111.181  50.902  1.00  0.00            
ATOM   1345  HB  VAL    95     108.132 110.511  50.064  1.00  0.00            
ATOM   1346  CG1 VAL    95     107.017 111.736  51.463  1.00  0.00            
ATOM   1347 HG11 VAL    95     106.562 112.339  50.677  1.00  0.00            
ATOM   1348 HG12 VAL    95     106.301 110.954  51.713  1.00  0.00            
ATOM   1349 HG13 VAL    95     107.113 112.256  52.416  1.00  0.00            
ATOM   1350  CG2 VAL    95     109.210 112.227  50.241  1.00  0.00            
ATOM   1351 HG21 VAL    95     108.678 112.951  49.624  1.00  0.00            
ATOM   1352 HG22 VAL    95     109.688 112.826  51.017  1.00  0.00            
ATOM   1353 HG23 VAL    95     110.004 111.754  49.664  1.00  0.00            
ATOM   1354  C   VAL    95     108.113 109.306  52.616  1.00  0.00            
ATOM   1355  O   VAL    95     107.555 108.546  51.916  1.00  0.00            
ATOM   1356  N   LYS    96     108.095 109.264  53.978  1.00  0.00            
ATOM   1357  H   LYS    96     108.484 110.027  54.515  1.00  0.00            
ATOM   1358  CA  LYS    96     107.330 108.215  54.559  1.00  0.00            
ATOM   1359  HA  LYS    96     107.538 107.383  53.886  1.00  0.00            
ATOM   1360  CB  LYS    96     107.787 107.768  55.948  1.00  0.00            
ATOM   1361  HB1 LYS    96     106.996 107.182  56.416  1.00  0.00            
ATOM   1362  HB2 LYS    96     107.860 108.655  56.577  1.00  0.00            
ATOM   1363  CG  LYS    96     109.167 106.963  55.871  1.00  0.00            
ATOM   1364  HG1 LYS    96     109.934 107.596  55.424  1.00  0.00            
ATOM   1365  HG2 LYS    96     108.988 106.067  55.277  1.00  0.00            
ATOM   1366  CD  LYS    96     109.619 106.350  57.268  1.00  0.00            
ATOM   1367  HD1 LYS    96     108.929 105.676  57.775  1.00  0.00            
ATOM   1368  HD2 LYS    96     109.702 107.185  57.965  1.00  0.00            
ATOM   1369  CE  LYS    96     111.033 105.730  57.134  1.00  0.00            
ATOM   1370  HE1 LYS    96     111.203 105.642  56.061  1.00  0.00            
ATOM   1371  HE2 LYS    96     111.286 104.844  57.717  1.00  0.00            
ATOM   1372  NZ  LYS    96     112.105 106.655  57.540  1.00  0.00            
ATOM   1373  HZ1 LYS    96     111.862 106.895  58.490  1.00  0.00            
ATOM   1374  HZ2 LYS    96     113.020 106.257  57.383  1.00  0.00            
ATOM   1375  HZ3 LYS    96     112.090 107.429  56.891  1.00  0.00            
ATOM   1376  C   LYS    96     105.831 108.610  54.470  1.00  0.00            
ATOM   1377  O   LYS    96     105.491 109.779  54.695  1.00  0.00            
ATOM   1378  N   LYS    97     104.967 107.646  54.254  1.00  0.00            
ATOM   1379  H   LYS    97     105.377 106.733  54.123  1.00  0.00            
ATOM   1380  CA  LYS    97     103.463 107.685  54.370  1.00  0.00            
ATOM   1381  HA  LYS    97     103.039 108.673  54.191  1.00  0.00            
ATOM   1382  CB  LYS    97     102.903 106.745  53.335  1.00  0.00            
ATOM   1383  HB1 LYS    97     101.818 106.808  53.424  1.00  0.00            
ATOM   1384  HB2 LYS    97     103.142 105.695  53.504  1.00  0.00            
ATOM   1385  CG  LYS    97     103.319 107.017  51.864  1.00  0.00            
ATOM   1386  HG1 LYS    97     104.402 106.928  51.776  1.00  0.00            
ATOM   1387  HG2 LYS    97     103.033 108.050  51.668  1.00  0.00            
ATOM   1388  CD  LYS    97     102.629 106.105  50.897  1.00  0.00            
ATOM   1389  HD1 LYS    97     101.566 105.921  51.057  1.00  0.00            
ATOM   1390  HD2 LYS    97     102.959 105.074  51.021  1.00  0.00            
ATOM   1391  CE  LYS    97     102.739 106.580  49.538  1.00  0.00            
ATOM   1392  HE1 LYS    97     102.464 107.635  49.545  1.00  0.00            
ATOM   1393  HE2 LYS    97     102.159 106.029  48.797  1.00  0.00            
ATOM   1394  NZ  LYS    97     104.115 106.551  49.066  1.00  0.00            
ATOM   1395  HZ1 LYS    97     104.679 105.898  49.591  1.00  0.00            
ATOM   1396  HZ2 LYS    97     104.100 106.414  48.065  1.00  0.00            
ATOM   1397  HZ3 LYS    97     104.630 107.401  49.241  1.00  0.00            
ATOM   1398  C   LYS    97     103.037 107.199  55.729  1.00  0.00            
ATOM   1399  O   LYS    97     103.640 106.312  56.341  1.00  0.00            
ATOM   1400  N   ASP    98     101.927 107.763  56.185  1.00  0.00            
ATOM   1401  H   ASP    98     101.397 108.373  55.579  1.00  0.00            
ATOM   1402  CA  ASP    98     101.045 107.288  57.251  1.00  0.00            
ATOM   1403  HA  ASP    98     101.589 107.045  58.164  1.00  0.00            
ATOM   1404  CB  ASP    98      99.891 108.241  57.600  1.00  0.00            
ATOM   1405  HB1 ASP    98     100.361 108.986  58.242  1.00  0.00            
ATOM   1406  HB2 ASP    98      99.156 107.571  58.045  1.00  0.00            
ATOM   1407  CG  ASP    98      99.165 109.076  56.509  1.00  0.00            
ATOM   1408  OD1 ASP    98      98.132 109.720  56.821  1.00  0.00            
ATOM   1409  OD2 ASP    98      99.497 108.974  55.331  1.00  0.00            
ATOM   1410  C   ASP    98     100.497 105.855  56.873  1.00  0.00            
ATOM   1411  O   ASP    98     100.022 105.515  55.813  1.00  0.00            
ATOM   1412  N   GLN    99     100.767 104.974  57.850  1.00  0.00            
ATOM   1413  H   GLN    99     101.212 105.311  58.693  1.00  0.00            
ATOM   1414  CA  GLN    99     100.295 103.568  57.814  1.00  0.00            
ATOM   1415  HA  GLN    99     100.592 103.227  56.823  1.00  0.00            
ATOM   1416  CB  GLN    99     101.088 102.642  58.803  1.00  0.00            
ATOM   1417  HB1 GLN    99     102.169 102.681  58.670  1.00  0.00            
ATOM   1418  HB2 GLN    99     100.885 101.574  58.719  1.00  0.00            
ATOM   1419  CG  GLN    99     100.821 103.061  60.301  1.00  0.00            
ATOM   1420  HG1 GLN    99      99.759 103.139  60.535  1.00  0.00            
ATOM   1421  HG2 GLN    99     101.166 104.040  60.632  1.00  0.00            
ATOM   1422  CD  GLN    99     101.324 101.889  61.169  1.00  0.00            
ATOM   1423  OE1 GLN    99     100.710 100.807  61.164  1.00  0.00            
ATOM   1424  NE2 GLN    99     102.431 102.027  61.798  1.00  0.00            
ATOM   1425 HE21 GLN    99     102.858 102.942  61.797  1.00  0.00            
ATOM   1426 HE22 GLN    99     102.620 101.269  62.438  1.00  0.00            
ATOM   1427  C   GLN    99      98.798 103.400  57.870  1.00  0.00            
ATOM   1428  O   GLN    99      98.177 104.242  58.561  1.00  0.00            
ATOM   1429  N   LEU   100      98.207 102.412  57.204  1.00  0.00            
ATOM   1430  H   LEU   100      98.895 101.874  56.696  1.00  0.00            
ATOM   1431  CA  LEU   100      96.781 102.092  57.349  1.00  0.00            
ATOM   1432  HA  LEU   100      96.246 103.013  57.582  1.00  0.00            
ATOM   1433  CB  LEU   100      96.236 101.651  55.980  1.00  0.00            
ATOM   1434  HB1 LEU   100      96.742 100.744  55.651  1.00  0.00            
ATOM   1435  HB2 LEU   100      96.468 102.420  55.243  1.00  0.00            
ATOM   1436  CG  LEU   100      94.715 101.380  55.979  1.00  0.00            
ATOM   1437  HG  LEU   100      94.422 100.681  56.763  1.00  0.00            
ATOM   1438  CD1 LEU   100      94.008 102.706  56.247  1.00  0.00            
ATOM   1439 HD11 LEU   100      92.935 102.636  56.425  1.00  0.00            
ATOM   1440 HD12 LEU   100      94.443 103.314  57.040  1.00  0.00            
ATOM   1441 HD13 LEU   100      94.245 103.354  55.404  1.00  0.00            
ATOM   1442  CD2 LEU   100      94.277 100.922  54.637  1.00  0.00            
ATOM   1443 HD21 LEU   100      93.387 100.322  54.825  1.00  0.00            
ATOM   1444 HD22 LEU   100      93.988 101.675  53.904  1.00  0.00            
ATOM   1445 HD23 LEU   100      94.990 100.282  54.117  1.00  0.00            
ATOM   1446  C   LEU   100      96.486 101.132  58.515  1.00  0.00            
ATOM   1447  O   LEU   100      96.544  99.913  58.423  1.00  0.00            
ATOM   1448  N   GLY   101      96.283 101.663  59.714  1.00  0.00            
ATOM   1449  H   GLY   101      96.285 102.666  59.834  1.00  0.00            
ATOM   1450  CA  GLY   101      95.922 100.861  60.917  1.00  0.00            
ATOM   1451  HA1 GLY   101      96.081  99.803  60.711  1.00  0.00            
ATOM   1452  HA2 GLY   101      94.852 101.042  61.017  1.00  0.00            
ATOM   1453  C   GLY   101      96.764 101.263  62.188  1.00  0.00            
ATOM   1454  O   GLY   101      97.795 102.004  62.098  1.00  0.00            
ATOM   1455  N   LYS   102      96.400 100.659  63.321  1.00  0.00            
ATOM   1456  H   LYS   102      95.767  99.872  63.281  1.00  0.00            
ATOM   1457  CA  LYS   102      97.038 100.820  64.593  1.00  0.00            
ATOM   1458  HA  LYS   102      98.048 101.206  64.452  1.00  0.00            
ATOM   1459  CB  LYS   102      96.309 101.841  65.429  1.00  0.00            
ATOM   1460  HB1 LYS   102      95.385 101.362  65.754  1.00  0.00            
ATOM   1461  HB2 LYS   102      95.985 102.662  64.790  1.00  0.00            
ATOM   1462  CG  LYS   102      96.960 102.503  66.589  1.00  0.00            
ATOM   1463  HG1 LYS   102      97.810 103.071  66.212  1.00  0.00            
ATOM   1464  HG2 LYS   102      97.432 101.720  67.183  1.00  0.00            
ATOM   1465  CD  LYS   102      96.164 103.410  67.469  1.00  0.00            
ATOM   1466  HD1 LYS   102      96.868 103.981  68.075  1.00  0.00            
ATOM   1467  HD2 LYS   102      95.505 102.774  68.059  1.00  0.00            
ATOM   1468  CE  LYS   102      95.222 104.215  66.601  1.00  0.00            
ATOM   1469  HE1 LYS   102      94.461 103.551  66.191  1.00  0.00            
ATOM   1470  HE2 LYS   102      95.747 104.813  65.857  1.00  0.00            
ATOM   1471  NZ  LYS   102      94.466 105.178  67.422  1.00  0.00            
ATOM   1472  HZ1 LYS   102      95.117 105.675  68.013  1.00  0.00            
ATOM   1473  HZ2 LYS   102      93.788 105.706  66.891  1.00  0.00            
ATOM   1474  HZ3 LYS   102      93.950 104.578  68.049  1.00  0.00            
ATOM   1475  C   LYS   102      97.248  99.426  65.308  1.00  0.00            
ATOM   1476  O   LYS   102      96.619  98.408  65.119  1.00  0.00            
ATOM   1477  N   ASN   103      98.420  99.430  65.995  1.00  0.00            
ATOM   1478  H   ASN   103      98.871 100.322  66.137  1.00  0.00            
ATOM   1479  CA  ASN   103      98.786  98.288  66.839  1.00  0.00            
ATOM   1480  HA  ASN   103      98.531  97.361  66.324  1.00  0.00            
ATOM   1481  CB  ASN   103     100.327  98.235  67.043  1.00  0.00            
ATOM   1482  HB1 ASN   103     100.706  99.011  67.709  1.00  0.00            
ATOM   1483  HB2 ASN   103     100.671  98.252  66.009  1.00  0.00            
ATOM   1484  CG  ASN   103     100.714  96.858  67.537  1.00  0.00            
ATOM   1485  OD1 ASN   103     101.439  96.652  68.467  1.00  0.00            
ATOM   1486  ND2 ASN   103     100.265  95.784  66.948  1.00  0.00            
ATOM   1487 HD21 ASN   103      99.718  95.806  66.099  1.00  0.00            
ATOM   1488 HD22 ASN   103     100.452  94.882  67.363  1.00  0.00            
ATOM   1489  C   ASN   103      98.003  98.351  68.259  1.00  0.00            
ATOM   1490  O   ASN   103      98.354  99.014  69.197  1.00  0.00            
ATOM   1491  N   GLU   104      96.921  97.549  68.305  1.00  0.00            
ATOM   1492  H   GLU   104      96.759  96.978  67.488  1.00  0.00            
ATOM   1493  CA  GLU   104      95.862  97.637  69.320  1.00  0.00            
ATOM   1494  HA  GLU   104      96.230  98.395  70.012  1.00  0.00            
ATOM   1495  CB  GLU   104      94.521  98.007  68.711  1.00  0.00            
ATOM   1496  HB1 GLU   104      93.802  97.645  69.446  1.00  0.00            
ATOM   1497  HB2 GLU   104      94.437  97.531  67.734  1.00  0.00            
ATOM   1498  CG  GLU   104      94.373  99.524  68.425  1.00  0.00            
ATOM   1499  HG1 GLU   104      95.099  99.861  67.685  1.00  0.00            
ATOM   1500  HG2 GLU   104      94.518 100.117  69.328  1.00  0.00            
ATOM   1501  CD  GLU   104      93.034  99.878  67.808  1.00  0.00            
ATOM   1502  OE1 GLU   104      92.189  98.967  67.512  1.00  0.00            
ATOM   1503  OE2 GLU   104      92.699 101.029  67.672  1.00  0.00            
ATOM   1504  C   GLU   104      95.679  96.321  70.060  1.00  0.00            
ATOM   1505  O   GLU   104      96.097  95.277  69.583  1.00  0.00            
ATOM   1506  N   GLU   105      95.199  96.415  71.256  1.00  0.00            
ATOM   1507  H   GLU   105      94.732  97.256  71.563  1.00  0.00            
ATOM   1508  CA  GLU   105      94.890  95.252  72.090  1.00  0.00            
ATOM   1509  HA  GLU   105      95.779  94.632  72.199  1.00  0.00            
ATOM   1510  CB  GLU   105      94.586  95.733  73.520  1.00  0.00            
ATOM   1511  HB1 GLU   105      93.721  96.363  73.725  1.00  0.00            
ATOM   1512  HB2 GLU   105      95.475  96.264  73.860  1.00  0.00            
ATOM   1513  CG  GLU   105      94.605  94.503  74.477  1.00  0.00            
ATOM   1514  HG1 GLU   105      95.519  93.918  74.374  1.00  0.00            
ATOM   1515  HG2 GLU   105      93.754  93.875  74.211  1.00  0.00            
ATOM   1516  CD  GLU   105      94.546  94.970  76.010  1.00  0.00            
ATOM   1517  OE1 GLU   105      94.529  94.112  76.923  1.00  0.00            
ATOM   1518  OE2 GLU   105      94.837  96.189  76.246  1.00  0.00            
ATOM   1519  C   GLU   105      93.973  94.307  71.433  1.00  0.00            
ATOM   1520  O   GLU   105      92.857  94.742  71.111  1.00  0.00            
ATOM   1521  N   GLY   106      94.336  93.075  71.280  1.00  0.00            
ATOM   1522  H   GLY   106      95.303  92.830  71.442  1.00  0.00            
ATOM   1523  CA  GLY   106      93.620  92.153  70.434  1.00  0.00            
ATOM   1524  HA1 GLY   106      94.259  91.436  69.917  1.00  0.00            
ATOM   1525  HA2 GLY   106      93.130  92.814  69.719  1.00  0.00            
ATOM   1526  C   GLY   106      92.577  91.269  71.121  1.00  0.00            
ATOM   1527  O   GLY   106      92.497  91.214  72.371  1.00  0.00            
ATOM   1528  N   ALA   107      91.795  90.625  70.307  1.00  0.00            
ATOM   1529  H   ALA   107      91.932  90.789  69.320  1.00  0.00            
ATOM   1530  CA  ALA   107      90.719  89.699  70.714  1.00  0.00            
ATOM   1531  HA  ALA   107      90.957  89.404  71.736  1.00  0.00            
ATOM   1532  CB  ALA   107      89.408  90.506  70.619  1.00  0.00            
ATOM   1533  HB1 ALA   107      89.475  91.457  71.146  1.00  0.00            
ATOM   1534  HB2 ALA   107      89.227  90.688  69.560  1.00  0.00            
ATOM   1535  HB3 ALA   107      88.611  89.933  71.094  1.00  0.00            
ATOM   1536  C   ALA   107      90.596  88.494  69.786  1.00  0.00            
ATOM   1537  O   ALA   107      90.651  88.648  68.549  1.00  0.00            
ATOM   1538  N   PRO   108      90.280  87.281  70.297  1.00  0.00            
ATOM   1539  CD  PRO   108      90.047  87.063  71.667  1.00  0.00            
ATOM   1540  HD1 PRO   108      89.171  87.610  72.016  1.00  0.00            
ATOM   1541  HD2 PRO   108      90.891  87.421  72.256  1.00  0.00            
ATOM   1542  CG  PRO   108      89.691  85.580  71.831  1.00  0.00            
ATOM   1543  HG1 PRO   108      88.619  85.392  71.881  1.00  0.00            
ATOM   1544  HG2 PRO   108      90.158  85.185  72.733  1.00  0.00            
ATOM   1545  CB  PRO   108      90.233  84.928  70.610  1.00  0.00            
ATOM   1546  HB1 PRO   108      89.653  84.029  70.404  1.00  0.00            
ATOM   1547  HB2 PRO   108      91.318  84.846  70.677  1.00  0.00            
ATOM   1548  CA  PRO   108      90.104  85.994  69.569  1.00  0.00            
ATOM   1549  HA  PRO   108      90.890  85.906  68.819  1.00  0.00            
ATOM   1550  C   PRO   108      88.682  86.004  68.948  1.00  0.00            
ATOM   1551  O   PRO   108      87.741  86.458  69.629  1.00  0.00            
ATOM   1552  N   GLN   109      88.482  85.287  67.823  1.00  0.00            
ATOM   1553  H   GLN   109      89.351  85.060  67.361  1.00  0.00            
ATOM   1554  CA  GLN   109      87.198  84.938  67.157  1.00  0.00            
ATOM   1555  HA  GLN   109      86.723  85.844  66.779  1.00  0.00            
ATOM   1556  CB  GLN   109      87.542  84.122  65.911  1.00  0.00            
ATOM   1557  HB1 GLN   109      86.663  83.543  65.628  1.00  0.00            
ATOM   1558  HB2 GLN   109      88.226  83.304  66.137  1.00  0.00            
ATOM   1559  CG  GLN   109      88.055  84.920  64.643  1.00  0.00            
ATOM   1560  HG1 GLN   109      88.677  84.313  63.986  1.00  0.00            
ATOM   1561  HG2 GLN   109      88.773  85.632  65.051  1.00  0.00            
ATOM   1562  CD  GLN   109      86.879  85.551  63.857  1.00  0.00            
ATOM   1563  OE1 GLN   109      85.760  85.584  64.306  1.00  0.00            
ATOM   1564  NE2 GLN   109      87.189  86.203  62.792  1.00  0.00            
ATOM   1565 HE21 GLN   109      88.119  86.214  62.397  1.00  0.00            
ATOM   1566 HE22 GLN   109      86.468  86.834  62.472  1.00  0.00            
ATOM   1567  C   GLN   109      86.146  84.312  68.071  1.00  0.00            
ATOM   1568  O   GLN   109      86.313  83.197  68.613  1.00  0.00            
ATOM   1569  N   GLU   110      85.065  85.013  68.354  1.00  0.00            
ATOM   1570  H   GLU   110      85.044  85.927  67.925  1.00  0.00            
ATOM   1571  CA  GLU   110      83.897  84.663  69.044  1.00  0.00            
ATOM   1572  HA  GLU   110      83.920  83.672  69.497  1.00  0.00            
ATOM   1573  CB  GLU   110      83.681  85.561  70.226  1.00  0.00            
ATOM   1574  HB1 GLU   110      82.664  85.948  70.289  1.00  0.00            
ATOM   1575  HB2 GLU   110      84.250  86.477  70.070  1.00  0.00            
ATOM   1576  CG  GLU   110      84.151  84.748  71.448  1.00  0.00            
ATOM   1577  HG1 GLU   110      84.298  85.443  72.275  1.00  0.00            
ATOM   1578  HG2 GLU   110      85.135  84.342  71.217  1.00  0.00            
ATOM   1579  CD  GLU   110      83.254  83.565  71.877  1.00  0.00            
ATOM   1580  OE1 GLU   110      82.406  83.077  71.116  1.00  0.00            
ATOM   1581  OE2 GLU   110      83.519  82.957  72.947  1.00  0.00            
ATOM   1582  C   GLU   110      82.731  84.725  68.062  1.00  0.00            
ATOM   1583  O   GLU   110      82.734  85.484  67.080  1.00  0.00            
ATOM   1584  N   GLY   111      81.787  83.866  68.401  1.00  0.00            
ATOM   1585  H   GLY   111      82.069  83.241  69.143  1.00  0.00            
ATOM   1586  CA  GLY   111      80.520  83.928  67.815  1.00  0.00            
ATOM   1587  HA1 GLY   111      80.244  84.950  67.557  1.00  0.00            
ATOM   1588  HA2 GLY   111      79.816  83.511  68.535  1.00  0.00            
ATOM   1589  C   GLY   111      80.356  83.168  66.512  1.00  0.00            
ATOM   1590  O   GLY   111      79.221  83.057  65.973  1.00  0.00            
ATOM   1591  N   ILE   112      81.413  82.600  65.997  1.00  0.00            
ATOM   1592  H   ILE   112      82.247  82.758  66.543  1.00  0.00            
ATOM   1593  CA  ILE   112      81.536  81.861  64.749  1.00  0.00            
ATOM   1594  HA  ILE   112      80.991  82.467  64.025  1.00  0.00            
ATOM   1595  CB  ILE   112      83.028  81.707  64.267  1.00  0.00            
ATOM   1596  HB  ILE   112      83.517  81.428  65.200  1.00  0.00            
ATOM   1597  CG2 ILE   112      83.317  80.508  63.364  1.00  0.00            
ATOM   1598 HG21 ILE   112      83.135  79.572  63.891  1.00  0.00            
ATOM   1599 HG22 ILE   112      82.686  80.461  62.476  1.00  0.00            
ATOM   1600 HG23 ILE   112      84.334  80.561  62.975  1.00  0.00            
ATOM   1601  CG1 ILE   112      83.469  82.987  63.641  1.00  0.00            
ATOM   1602 HG11 ILE   112      84.538  82.841  63.487  1.00  0.00            
ATOM   1603 HG12 ILE   112      83.413  83.792  64.374  1.00  0.00            
ATOM   1604  CD  ILE   112      82.778  83.496  62.395  1.00  0.00            
ATOM   1605  HD1 ILE   112      83.098  84.537  62.359  1.00  0.00            
ATOM   1606  HD2 ILE   112      82.966  82.836  61.548  1.00  0.00            
ATOM   1607  HD3 ILE   112      81.715  83.491  62.634  1.00  0.00            
ATOM   1608  C   ILE   112      80.761  80.521  64.876  1.00  0.00            
ATOM   1609  O   ILE   112      81.132  79.722  65.730  1.00  0.00            
ATOM   1610  N   LEU   113      79.715  80.360  64.055  1.00  0.00            
ATOM   1611  H   LEU   113      79.520  81.197  63.524  1.00  0.00            
ATOM   1612  CA  LEU   113      78.901  79.145  63.887  1.00  0.00            
ATOM   1613  HA  LEU   113      78.473  78.848  64.844  1.00  0.00            
ATOM   1614  CB  LEU   113      77.674  79.372  62.989  1.00  0.00            
ATOM   1615  HB1 LEU   113      77.278  78.415  62.648  1.00  0.00            
ATOM   1616  HB2 LEU   113      78.006  79.943  62.122  1.00  0.00            
ATOM   1617  CG  LEU   113      76.470  80.107  63.695  1.00  0.00            
ATOM   1618  HG  LEU   113      76.853  81.082  63.996  1.00  0.00            
ATOM   1619  CD1 LEU   113      75.320  80.258  62.729  1.00  0.00            
ATOM   1620 HD11 LEU   113      75.431  80.874  61.837  1.00  0.00            
ATOM   1621 HD12 LEU   113      74.918  79.297  62.409  1.00  0.00            
ATOM   1622 HD13 LEU   113      74.506  80.637  63.348  1.00  0.00            
ATOM   1623  CD2 LEU   113      76.008  79.326  64.911  1.00  0.00            
ATOM   1624 HD21 LEU   113      75.809  78.283  64.664  1.00  0.00            
ATOM   1625 HD22 LEU   113      76.723  79.316  65.733  1.00  0.00            
ATOM   1626 HD23 LEU   113      75.131  79.827  65.322  1.00  0.00            
ATOM   1627  C   LEU   113      79.675  77.895  63.522  1.00  0.00            
ATOM   1628  O   LEU   113      80.735  78.043  62.909  1.00  0.00            
ATOM   1629  N   GLU   114      79.213  76.815  63.989  1.00  0.00            
ATOM   1630  H   GLU   114      78.413  76.904  64.599  1.00  0.00            
ATOM   1631  CA  GLU   114      79.810  75.464  63.746  1.00  0.00            
ATOM   1632  HA  GLU   114      80.824  75.604  64.121  1.00  0.00            
ATOM   1633  CB  GLU   114      79.088  74.460  64.695  1.00  0.00            
ATOM   1634  HB1 GLU   114      79.413  73.426  64.581  1.00  0.00            
ATOM   1635  HB2 GLU   114      78.016  74.405  64.503  1.00  0.00            
ATOM   1636  CG  GLU   114      79.242  74.675  66.241  1.00  0.00            
ATOM   1637  HG1 GLU   114      79.157  75.731  66.498  1.00  0.00            
ATOM   1638  HG2 GLU   114      80.249  74.358  66.510  1.00  0.00            
ATOM   1639  CD  GLU   114      78.328  73.712  67.020  1.00  0.00            
ATOM   1640  OE1 GLU   114      78.808  72.562  67.334  1.00  0.00            
ATOM   1641  OE2 GLU   114      77.155  74.061  67.284  1.00  0.00            
ATOM   1642  C   GLU   114      79.896  74.919  62.267  1.00  0.00            
ATOM   1643  O   GLU   114      80.579  73.897  62.050  1.00  0.00            
ATOM   1644  N   ASP   115      79.245  75.531  61.268  1.00  0.00            
ATOM   1645  H   ASP   115      78.749  76.378  61.504  1.00  0.00            
ATOM   1646  CA  ASP   115      79.147  75.180  59.875  1.00  0.00            
ATOM   1647  HA  ASP   115      79.277  74.104  59.761  1.00  0.00            
ATOM   1648  CB  ASP   115      77.711  75.582  59.360  1.00  0.00            
ATOM   1649  HB1 ASP   115      77.115  74.824  59.868  1.00  0.00            
ATOM   1650  HB2 ASP   115      77.681  75.276  58.314  1.00  0.00            
ATOM   1651  CG  ASP   115      77.183  77.020  59.692  1.00  0.00            
ATOM   1652  OD1 ASP   115      75.945  77.139  59.784  1.00  0.00            
ATOM   1653  OD2 ASP   115      77.985  77.892  60.012  1.00  0.00            
ATOM   1654  C   ASP   115      80.218  75.838  58.992  1.00  0.00            
ATOM   1655  O   ASP   115      80.584  75.306  57.969  1.00  0.00            
ATOM   1656  N   MET   116      80.667  77.055  59.412  1.00  0.00            
ATOM   1657  H   MET   116      80.246  77.363  60.277  1.00  0.00            
ATOM   1658  CA  MET   116      81.784  77.725  58.733  1.00  0.00            
ATOM   1659  HA  MET   116      81.485  77.669  57.686  1.00  0.00            
ATOM   1660  CB  MET   116      82.046  79.154  59.150  1.00  0.00            
ATOM   1661  HB1 MET   116      82.982  79.398  58.648  1.00  0.00            
ATOM   1662  HB2 MET   116      82.297  79.211  60.209  1.00  0.00            
ATOM   1663  CG  MET   116      80.820  80.055  58.824  1.00  0.00            
ATOM   1664  HG1 MET   116      79.993  79.469  59.224  1.00  0.00            
ATOM   1665  HG2 MET   116      80.858  80.129  57.737  1.00  0.00            
ATOM   1666  SD  MET   116      80.730  81.659  59.627  1.00  0.00            
ATOM   1667  CE  MET   116      82.276  82.325  58.841  1.00  0.00            
ATOM   1668  HE1 MET   116      83.141  81.685  59.010  1.00  0.00            
ATOM   1669  HE2 MET   116      82.185  82.357  57.755  1.00  0.00            
ATOM   1670  HE3 MET   116      82.450  83.316  59.261  1.00  0.00            
ATOM   1671  C   MET   116      83.126  76.945  58.750  1.00  0.00            
ATOM   1672  O   MET   116      83.456  76.340  59.767  1.00  0.00            
ATOM   1673  N   PRO   117      83.917  76.967  57.684  1.00  0.00            
ATOM   1674  CD  PRO   117      83.454  77.612  56.434  1.00  0.00            
ATOM   1675  HD1 PRO   117      82.953  78.547  56.681  1.00  0.00            
ATOM   1676  HD2 PRO   117      82.766  76.998  55.853  1.00  0.00            
ATOM   1677  CG  PRO   117      84.657  77.732  55.560  1.00  0.00            
ATOM   1678  HG1 PRO   117      85.266  78.593  55.837  1.00  0.00            
ATOM   1679  HG2 PRO   117      84.484  77.804  54.486  1.00  0.00            
ATOM   1680  CB  PRO   117      85.490  76.473  55.980  1.00  0.00            
ATOM   1681  HB1 PRO   117      86.561  76.604  55.823  1.00  0.00            
ATOM   1682  HB2 PRO   117      85.243  75.569  55.422  1.00  0.00            
ATOM   1683  CA  PRO   117      85.149  76.200  57.458  1.00  0.00            
ATOM   1684  HA  PRO   117      84.955  75.132  57.553  1.00  0.00            
ATOM   1685  C   PRO   117      86.272  76.585  58.508  1.00  0.00            
ATOM   1686  O   PRO   117      86.523  77.792  58.719  1.00  0.00            
ATOM   1687  N   VAL   118      86.957  75.654  59.122  1.00  0.00            
ATOM   1688  H   VAL   118      86.816  74.700  58.822  1.00  0.00            
ATOM   1689  CA  VAL   118      87.746  75.776  60.360  1.00  0.00            
ATOM   1690  HA  VAL   118      87.223  76.506  60.977  1.00  0.00            
ATOM   1691  CB  VAL   118      87.721  74.504  61.316  1.00  0.00            
ATOM   1692  HB  VAL   118      88.181  74.863  62.236  1.00  0.00            
ATOM   1693  CG1 VAL   118      86.334  74.042  61.708  1.00  0.00            
ATOM   1694 HG11 VAL   118      85.726  73.785  60.841  1.00  0.00            
ATOM   1695 HG12 VAL   118      86.449  73.164  62.344  1.00  0.00            
ATOM   1696 HG13 VAL   118      85.822  74.781  62.324  1.00  0.00            
ATOM   1697  CG2 VAL   118      88.507  73.284  60.678  1.00  0.00            
ATOM   1698 HG21 VAL   118      88.183  73.020  59.671  1.00  0.00            
ATOM   1699 HG22 VAL   118      89.584  73.405  60.796  1.00  0.00            
ATOM   1700 HG23 VAL   118      88.155  72.420  61.240  1.00  0.00            
ATOM   1701  C   VAL   118      89.137  76.246  59.971  1.00  0.00            
ATOM   1702  O   VAL   118      89.756  75.677  59.062  1.00  0.00            
ATOM   1703  N   ASP   119      89.640  77.380  60.572  1.00  0.00            
ATOM   1704  H   ASP   119      89.058  77.717  61.326  1.00  0.00            
ATOM   1705  CA  ASP   119      91.050  77.776  60.580  1.00  0.00            
ATOM   1706  HA  ASP   119      91.698  76.905  60.481  1.00  0.00            
ATOM   1707  CB  ASP   119      91.247  78.579  59.252  1.00  0.00            
ATOM   1708  HB1 ASP   119      90.856  79.567  59.492  1.00  0.00            
ATOM   1709  HB2 ASP   119      90.713  78.127  58.416  1.00  0.00            
ATOM   1710  CG  ASP   119      92.779  78.721  58.995  1.00  0.00            
ATOM   1711  OD1 ASP   119      93.554  77.746  59.332  1.00  0.00            
ATOM   1712  OD2 ASP   119      93.202  79.666  58.322  1.00  0.00            
ATOM   1713  C   ASP   119      91.512  78.426  61.884  1.00  0.00            
ATOM   1714  O   ASP   119      91.771  79.614  61.872  1.00  0.00            
ATOM   1715  N   PRO   120      91.653  77.670  63.020  1.00  0.00            
ATOM   1716  CD  PRO   120      91.813  76.222  62.947  1.00  0.00            
ATOM   1717  HD1 PRO   120      92.435  75.815  62.149  1.00  0.00            
ATOM   1718  HD2 PRO   120      90.805  75.861  62.740  1.00  0.00            
ATOM   1719  CG  PRO   120      92.240  75.764  64.335  1.00  0.00            
ATOM   1720  HG1 PRO   120      93.328  75.833  64.338  1.00  0.00            
ATOM   1721  HG2 PRO   120      91.926  74.740  64.536  1.00  0.00            
ATOM   1722  CB  PRO   120      91.493  76.805  65.137  1.00  0.00            
ATOM   1723  HB1 PRO   120      91.886  76.933  66.145  1.00  0.00            
ATOM   1724  HB2 PRO   120      90.455  76.500  65.271  1.00  0.00            
ATOM   1725  CA  PRO   120      91.461  78.120  64.451  1.00  0.00            
ATOM   1726  HA  PRO   120      90.508  78.639  64.544  1.00  0.00            
ATOM   1727  C   PRO   120      92.679  79.078  64.855  1.00  0.00            
ATOM   1728  O   PRO   120      92.465  79.887  65.731  1.00  0.00            
ATOM   1729  N   ASP   121      93.900  79.037  64.208  1.00  0.00            
ATOM   1730  H   ASP   121      93.943  78.448  63.388  1.00  0.00            
ATOM   1731  CA  ASP   121      94.983  79.994  64.459  1.00  0.00            
ATOM   1732  HA  ASP   121      94.500  80.667  65.168  1.00  0.00            
ATOM   1733  CB  ASP   121      96.137  79.208  65.175  1.00  0.00            
ATOM   1734  HB1 ASP   121      96.907  79.946  65.401  1.00  0.00            
ATOM   1735  HB2 ASP   121      96.588  78.538  64.443  1.00  0.00            
ATOM   1736  CG  ASP   121      95.782  78.560  66.500  1.00  0.00            
ATOM   1737  OD1 ASP   121      95.194  79.228  67.373  1.00  0.00            
ATOM   1738  OD2 ASP   121      96.261  77.430  66.716  1.00  0.00            
ATOM   1739  C   ASP   121      95.374  80.864  63.235  1.00  0.00            
ATOM   1740  O   ASP   121      96.468  81.274  62.997  1.00  0.00            
ATOM   1741  N   ASN   122      94.321  81.087  62.359  1.00  0.00            
ATOM   1742  H   ASN   122      93.415  80.669  62.513  1.00  0.00            
ATOM   1743  CA  ASN   122      94.390  81.865  61.201  1.00  0.00            
ATOM   1744  HA  ASN   122      93.462  81.596  60.697  1.00  0.00            
ATOM   1745  CB  ASN   122      94.326  83.435  61.422  1.00  0.00            
ATOM   1746  HB1 ASN   122      94.076  83.923  60.480  1.00  0.00            
ATOM   1747  HB2 ASN   122      95.339  83.739  61.684  1.00  0.00            
ATOM   1748  CG  ASN   122      93.392  83.858  62.552  1.00  0.00            
ATOM   1749  OD1 ASN   122      92.310  83.515  62.867  1.00  0.00            
ATOM   1750  ND2 ASN   122      93.819  84.806  63.288  1.00  0.00            
ATOM   1751 HD21 ASN   122      94.591  85.350  62.929  1.00  0.00            
ATOM   1752 HD22 ASN   122      93.107  85.173  63.903  1.00  0.00            
ATOM   1753  C   ASN   122      95.388  81.442  60.146  1.00  0.00            
ATOM   1754  O   ASN   122      95.766  82.230  59.294  1.00  0.00            
ATOM   1755  N   GLU   123      95.695  80.115  60.073  1.00  0.00            
ATOM   1756  H   GLU   123      95.073  79.488  60.562  1.00  0.00            
ATOM   1757  CA  GLU   123      97.010  79.599  59.456  1.00  0.00            
ATOM   1758  HA  GLU   123      97.677  80.388  59.804  1.00  0.00            
ATOM   1759  CB  GLU   123      97.370  78.286  60.119  1.00  0.00            
ATOM   1760  HB1 GLU   123      96.777  77.513  59.629  1.00  0.00            
ATOM   1761  HB2 GLU   123      97.031  78.353  61.153  1.00  0.00            
ATOM   1762  CG  GLU   123      98.856  77.742  59.954  1.00  0.00            
ATOM   1763  HG1 GLU   123      99.469  78.346  60.623  1.00  0.00            
ATOM   1764  HG2 GLU   123      99.232  77.845  58.936  1.00  0.00            
ATOM   1765  CD  GLU   123      98.889  76.301  60.442  1.00  0.00            
ATOM   1766  OE1 GLU   123      98.661  76.104  61.665  1.00  0.00            
ATOM   1767  OE2 GLU   123      98.984  75.384  59.534  1.00  0.00            
ATOM   1768  C   GLU   123      97.038  79.494  57.897  1.00  0.00            
ATOM   1769  O   GLU   123      98.016  79.953  57.269  1.00  0.00            
ATOM   1770  N   ALA   124      95.958  79.052  57.264  1.00  0.00            
ATOM   1771  H   ALA   124      95.093  79.000  57.782  1.00  0.00            
ATOM   1772  CA  ALA   124      95.831  78.834  55.788  1.00  0.00            
ATOM   1773  HA  ALA   124      96.795  78.658  55.311  1.00  0.00            
ATOM   1774  CB  ALA   124      94.820  77.597  55.477  1.00  0.00            
ATOM   1775  HB1 ALA   124      93.798  77.871  55.736  1.00  0.00            
ATOM   1776  HB2 ALA   124      94.759  77.488  54.394  1.00  0.00            
ATOM   1777  HB3 ALA   124      95.125  76.673  55.970  1.00  0.00            
ATOM   1778  C   ALA   124      95.267  80.104  55.141  1.00  0.00            
ATOM   1779  O   ALA   124      94.427  80.048  54.292  1.00  0.00            
ATOM   1780  N   TYR   125      95.833  81.264  55.454  1.00  0.00            
ATOM   1781  H   TYR   125      96.535  81.184  56.176  1.00  0.00            
ATOM   1782  CA  TYR   125      95.786  82.515  54.700  1.00  0.00            
ATOM   1783  HA  TYR   125      94.760  82.885  54.677  1.00  0.00            
ATOM   1784  CB  TYR   125      96.569  83.564  55.564  1.00  0.00            
ATOM   1785  HB1 TYR   125      97.565  83.181  55.787  1.00  0.00            
ATOM   1786  HB2 TYR   125      96.037  83.690  56.507  1.00  0.00            
ATOM   1787  CG  TYR   125      96.786  84.877  54.843  1.00  0.00            
ATOM   1788  CD1 TYR   125      98.004  85.118  54.160  1.00  0.00            
ATOM   1789  HD1 TYR   125      98.741  84.380  53.880  1.00  0.00            
ATOM   1790  CE1 TYR   125      98.011  86.288  53.375  1.00  0.00            
ATOM   1791  HE1 TYR   125      98.927  86.497  52.842  1.00  0.00            
ATOM   1792  CZ  TYR   125      97.078  87.324  53.569  1.00  0.00            
ATOM   1793  OH  TYR   125      97.263  88.482  52.987  1.00  0.00            
ATOM   1794  HH  TYR   125      96.539  89.108  53.072  1.00  0.00            
ATOM   1795  CE2 TYR   125      95.956  87.081  54.385  1.00  0.00            
ATOM   1796  HE2 TYR   125      95.143  87.792  54.380  1.00  0.00            
ATOM   1797  CD2 TYR   125      95.778  85.886  55.030  1.00  0.00            
ATOM   1798  HD2 TYR   125      94.826  85.689  55.502  1.00  0.00            
ATOM   1799  C   TYR   125      96.372  82.382  53.320  1.00  0.00            
ATOM   1800  O   TYR   125      97.484  81.922  53.083  1.00  0.00            
ATOM   1801  N   GLU   126      95.614  82.924  52.362  1.00  0.00            
ATOM   1802  H   GLU   126      94.787  83.405  52.686  1.00  0.00            
ATOM   1803  CA  GLU   126      96.012  83.042  50.960  1.00  0.00            
ATOM   1804  HA  GLU   126      96.862  82.360  50.980  1.00  0.00            
ATOM   1805  CB  GLU   126      94.910  82.597  50.001  1.00  0.00            
ATOM   1806  HB1 GLU   126      95.211  82.734  48.962  1.00  0.00            
ATOM   1807  HB2 GLU   126      93.958  83.090  50.195  1.00  0.00            
ATOM   1808  CG  GLU   126      94.524  81.136  50.152  1.00  0.00            
ATOM   1809  HG1 GLU   126      93.615  80.982  49.570  1.00  0.00            
ATOM   1810  HG2 GLU   126      94.377  80.911  51.208  1.00  0.00            
ATOM   1811  CD  GLU   126      95.577  80.173  49.719  1.00  0.00            
ATOM   1812  OE1 GLU   126      95.479  79.026  50.190  1.00  0.00            
ATOM   1813  OE2 GLU   126      96.475  80.512  48.922  1.00  0.00            
ATOM   1814  C   GLU   126      96.524  84.459  50.599  1.00  0.00            
ATOM   1815  O   GLU   126      95.712  85.394  50.861  1.00  0.00            
ATOM   1816  N   MET   127      97.714  84.712  50.157  1.00  0.00            
ATOM   1817  H   MET   127      98.126  83.897  49.725  1.00  0.00            
ATOM   1818  CA  MET   127      98.235  86.024  49.727  1.00  0.00            
ATOM   1819  HA  MET   127      98.125  86.706  50.570  1.00  0.00            
ATOM   1820  CB  MET   127      99.761  86.047  49.374  1.00  0.00            
ATOM   1821  HB1 MET   127     100.059  86.948  48.838  1.00  0.00            
ATOM   1822  HB2 MET   127     100.124  85.150  48.870  1.00  0.00            
ATOM   1823  CG  MET   127     100.609  86.113  50.596  1.00  0.00            
ATOM   1824  HG1 MET   127     100.451  85.210  51.185  1.00  0.00            
ATOM   1825  HG2 MET   127     100.273  86.983  51.160  1.00  0.00            
ATOM   1826  SD  MET   127     102.401  86.158  50.371  1.00  0.00            
ATOM   1827  CE  MET   127     102.675  86.038  52.208  1.00  0.00            
ATOM   1828  HE1 MET   127     101.757  86.299  52.734  1.00  0.00            
ATOM   1829  HE2 MET   127     102.781  84.981  52.448  1.00  0.00            
ATOM   1830  HE3 MET   127     103.515  86.644  52.548  1.00  0.00            
ATOM   1831  C   MET   127      97.421  86.650  48.587  1.00  0.00            
ATOM   1832  O   MET   127      97.232  85.912  47.627  1.00  0.00            
ATOM   1833  N   PRO   128      97.018  87.929  48.659  1.00  0.00            
ATOM   1834  CD  PRO   128      97.494  88.860  49.673  1.00  0.00            
ATOM   1835  HD1 PRO   128      98.505  89.174  49.412  1.00  0.00            
ATOM   1836  HD2 PRO   128      97.408  88.454  50.680  1.00  0.00            
ATOM   1837  CG  PRO   128      96.545  90.100  49.659  1.00  0.00            
ATOM   1838  HG1 PRO   128      96.999  91.008  50.056  1.00  0.00            
ATOM   1839  HG2 PRO   128      95.597  89.804  50.109  1.00  0.00            
ATOM   1840  CB  PRO   128      96.334  90.193  48.073  1.00  0.00            
ATOM   1841  HB1 PRO   128      97.266  90.648  47.738  1.00  0.00            
ATOM   1842  HB2 PRO   128      95.544  90.835  47.682  1.00  0.00            
ATOM   1843  CA  PRO   128      96.229  88.717  47.679  1.00  0.00            
ATOM   1844  HA  PRO   128      95.226  88.297  47.750  1.00  0.00            
ATOM   1845  C   PRO   128      96.647  88.709  46.174  1.00  0.00            
ATOM   1846  O   PRO   128      97.816  88.410  45.866  1.00  0.00            
ATOM   1847  N   SEP   129      95.780  89.120  45.275  1.00  0.00            
ATOM   1848  H   SEP   129      94.837  89.404  45.497  1.00  0.00            
ATOM   1849  CA  SEP   129      96.113  89.227  43.856  1.00  0.00            
ATOM   1850  HA  SEP   129      96.749  88.376  43.613  1.00  0.00            
ATOM   1851  CB  SEP   129      94.880  89.353  42.998  1.00  0.00            
ATOM   1852  HB1 SEP   129      95.171  89.677  41.998  1.00  0.00            
ATOM   1853  HB2 SEP   129      94.144  90.025  43.439  1.00  0.00            
ATOM   1854  OG  SEP   129      94.460  87.983  42.933  1.00  0.00            
ATOM   1855  P   SEP   129      92.981  87.557  42.773  1.00  0.00            
ATOM   1856  O1P SEP   129      93.062  86.276  42.014  1.00  0.00            
ATOM   1857  O2P SEP   129      92.513  87.389  44.148  1.00  0.00            
ATOM   1858  O3P SEP   129      92.331  88.652  42.006  1.00  0.00            
ATOM   1859  C   SEP   129      97.059  90.401  43.587  1.00  0.00            
ATOM   1860  O   SEP   129      96.778  91.568  43.999  1.00  0.00            
ATOM   1861  N   GLU   130      98.273  90.185  43.011  1.00  0.00            
ATOM   1862  H   GLU   130      98.561  89.234  42.832  1.00  0.00            
ATOM   1863  CA  GLU   130      99.134  91.318  42.600  1.00  0.00            
ATOM   1864  HA  GLU   130      99.265  91.934  43.489  1.00  0.00            
ATOM   1865  CB  GLU   130     100.546  90.815  42.299  1.00  0.00            
ATOM   1866  HB1 GLU   130     101.007  91.607  41.709  1.00  0.00            
ATOM   1867  HB2 GLU   130     100.410  89.952  41.648  1.00  0.00            
ATOM   1868  CG  GLU   130     101.368  90.479  43.479  1.00  0.00            
ATOM   1869  HG1 GLU   130     100.862  89.818  44.183  1.00  0.00            
ATOM   1870  HG2 GLU   130     101.529  91.447  43.953  1.00  0.00            
ATOM   1871  CD  GLU   130     102.712  89.986  42.938  1.00  0.00            
ATOM   1872  OE1 GLU   130     103.517  90.837  42.459  1.00  0.00            
ATOM   1873  OE2 GLU   130     102.967  88.754  43.076  1.00  0.00            
ATOM   1874  C   GLU   130      98.511  92.159  41.474  1.00  0.00            
ATOM   1875  O   GLU   130      97.876  91.662  40.548  1.00  0.00            
ATOM   1876  N   GLU   131      98.779  93.437  41.486  1.00  0.00            
ATOM   1877  H   GLU   131      99.303  93.826  42.257  1.00  0.00            
ATOM   1878  CA  GLU   131      98.292  94.530  40.574  1.00  0.00            
ATOM   1879  HA  GLU   131      97.212  94.557  40.724  1.00  0.00            
ATOM   1880  CB  GLU   131      98.739  95.896  41.071  1.00  0.00            
ATOM   1881  HB1 GLU   131      98.549  96.632  40.290  1.00  0.00            
ATOM   1882  HB2 GLU   131      99.815  95.841  41.239  1.00  0.00            
ATOM   1883  CG  GLU   131      97.836  96.184  42.252  1.00  0.00            
ATOM   1884  HG1 GLU   131      98.012  95.526  43.103  1.00  0.00            
ATOM   1885  HG2 GLU   131      96.827  96.063  41.857  1.00  0.00            
ATOM   1886  CD  GLU   131      98.036  97.618  42.704  1.00  0.00            
ATOM   1887  OE1 GLU   131      97.750  98.575  41.983  1.00  0.00            
ATOM   1888  OE2 GLU   131      98.590  97.718  43.816  1.00  0.00            
ATOM   1889  C   GLU   131      98.640  94.207  39.145  1.00  0.00            
ATOM   1890  O   GLU   131      99.850  94.130  38.851  1.00  0.00            
ATOM   1891  N   GLY   132      97.563  94.045  38.369  1.00  0.00            
ATOM   1892  H   GLY   132      96.672  94.317  38.760  1.00  0.00            
ATOM   1893  CA  GLY   132      97.635  93.784  36.895  1.00  0.00            
ATOM   1894  HA1 GLY   132      97.982  94.684  36.388  1.00  0.00            
ATOM   1895  HA2 GLY   132      96.626  93.651  36.504  1.00  0.00            
ATOM   1896  C   GLY   132      98.535  92.558  36.534  1.00  0.00            
ATOM   1897  O   GLY   132      99.323  92.661  35.621  1.00  0.00            
ATOM   1898  N   TYR   133      98.429  91.412  37.255  1.00  0.00            
ATOM   1899  H   TYR   133      97.753  91.356  38.004  1.00  0.00            
ATOM   1900  CA  TYR   133      99.233  90.185  36.987  1.00  0.00            
ATOM   1901  HA  TYR   133     100.211  90.471  36.598  1.00  0.00            
ATOM   1902  CB  TYR   133      99.502  89.389  38.255  1.00  0.00            
ATOM   1903  HB1 TYR   133      98.539  88.984  38.565  1.00  0.00            
ATOM   1904  HB2 TYR   133      99.891  90.002  39.069  1.00  0.00            
ATOM   1905  CG  TYR   133     100.382  88.185  38.036  1.00  0.00            
ATOM   1906  CD1 TYR   133      99.813  86.941  38.222  1.00  0.00            
ATOM   1907  HD1 TYR   133      98.766  86.871  38.479  1.00  0.00            
ATOM   1908  CE1 TYR   133     100.522  85.778  38.088  1.00  0.00            
ATOM   1909  HE1 TYR   133     100.078  84.819  38.310  1.00  0.00            
ATOM   1910  CZ  TYR   133     101.864  85.837  37.720  1.00  0.00            
ATOM   1911  OH  TYR   133     102.552  84.639  37.551  1.00  0.00            
ATOM   1912  HH  TYR   133     101.964  83.884  37.479  1.00  0.00            
ATOM   1913  CE2 TYR   133     102.458  87.126  37.577  1.00  0.00            
ATOM   1914  HE2 TYR   133     103.535  87.192  37.599  1.00  0.00            
ATOM   1915  CD2 TYR   133     101.706  88.263  37.772  1.00  0.00            
ATOM   1916  HD2 TYR   133     102.133  89.253  37.839  1.00  0.00            
ATOM   1917  C   TYR   133      98.585  89.330  35.962  1.00  0.00            
ATOM   1918  O   TYR   133      97.529  88.750  36.195  1.00  0.00            
ATOM   1919  N   GLN   134      99.266  89.188  34.817  1.00  0.00            
ATOM   1920  H   GLN   134     100.100  89.693  34.551  1.00  0.00            
ATOM   1921  CA  GLN   134      98.786  88.477  33.587  1.00  0.00            
ATOM   1922  HA  GLN   134      99.496  88.506  32.759  1.00  0.00            
ATOM   1923  CB  GLN   134      98.713  86.962  33.906  1.00  0.00            
ATOM   1924  HB1 GLN   134      98.359  86.475  32.997  1.00  0.00            
ATOM   1925  HB2 GLN   134      98.088  86.801  34.784  1.00  0.00            
ATOM   1926  CG  GLN   134     100.107  86.297  34.112  1.00  0.00            
ATOM   1927  HG1 GLN   134     100.632  86.882  34.867  1.00  0.00            
ATOM   1928  HG2 GLN   134     100.676  86.446  33.194  1.00  0.00            
ATOM   1929  CD  GLN   134     100.125  84.860  34.526  1.00  0.00            
ATOM   1930  OE1 GLN   134      99.085  84.322  34.700  1.00  0.00            
ATOM   1931  NE2 GLN   134     101.213  84.138  34.736  1.00  0.00            
ATOM   1932 HE21 GLN   134     102.080  84.613  34.530  1.00  0.00            
ATOM   1933 HE22 GLN   134     100.983  83.174  34.933  1.00  0.00            
ATOM   1934  C   GLN   134      97.473  89.086  33.018  1.00  0.00            
ATOM   1935  O   GLN   134      96.612  88.302  32.599  1.00  0.00            
ATOM   1936  N   ASP   135      97.377  90.462  33.005  1.00  0.00            
ATOM   1937  H   ASP   135      98.233  90.952  33.225  1.00  0.00            
ATOM   1938  CA  ASP   135      96.207  91.315  32.782  1.00  0.00            
ATOM   1939  HA  ASP   135      95.342  90.806  33.207  1.00  0.00            
ATOM   1940  CB  ASP   135      96.300  92.638  33.633  1.00  0.00            
ATOM   1941  HB1 ASP   135      96.615  92.327  34.629  1.00  0.00            
ATOM   1942  HB2 ASP   135      95.292  93.041  33.723  1.00  0.00            
ATOM   1943  CG  ASP   135      97.367  93.665  33.204  1.00  0.00            
ATOM   1944  OD1 ASP   135      97.288  94.830  33.718  1.00  0.00            
ATOM   1945  OD2 ASP   135      98.227  93.350  32.356  1.00  0.00            
ATOM   1946  C   ASP   135      95.866  91.601  31.332  1.00  0.00            
ATOM   1947  O   ASP   135      95.412  92.704  31.005  1.00  0.00            
ATOM   1948  N   TYR   136      95.828  90.528  30.502  1.00  0.00            
ATOM   1949  H   TYR   136      96.147  89.640  30.862  1.00  0.00            
ATOM   1950  CA  TYR   136      95.943  90.600  29.094  1.00  0.00            
ATOM   1951  HA  TYR   136      95.323  91.440  28.780  1.00  0.00            
ATOM   1952  CB  TYR   136      97.348  90.910  28.717  1.00  0.00            
ATOM   1953  HB1 TYR   136      97.568  91.921  29.058  1.00  0.00            
ATOM   1954  HB2 TYR   136      97.329  90.783  27.634  1.00  0.00            
ATOM   1955  CG  TYR   136      98.410  90.023  29.337  1.00  0.00            
ATOM   1956  CD1 TYR   136      98.468  88.669  29.036  1.00  0.00            
ATOM   1957  HD1 TYR   136      97.773  88.220  28.342  1.00  0.00            
ATOM   1958  CE1 TYR   136      99.491  87.874  29.558  1.00  0.00            
ATOM   1959  HE1 TYR   136      99.525  86.802  29.435  1.00  0.00            
ATOM   1960  CZ  TYR   136     100.493  88.461  30.359  1.00  0.00            
ATOM   1961  OH  TYR   136     101.461  87.679  30.893  1.00  0.00            
ATOM   1962  HH  TYR   136     102.277  88.142  31.099  1.00  0.00            
ATOM   1963  CE2 TYR   136     100.510  89.873  30.622  1.00  0.00            
ATOM   1964  HE2 TYR   136     101.352  90.315  31.133  1.00  0.00            
ATOM   1965  CD2 TYR   136      99.400  90.658  30.203  1.00  0.00            
ATOM   1966  HD2 TYR   136      99.381  91.712  30.434  1.00  0.00            
ATOM   1967  C   TYR   136      95.457  89.332  28.315  1.00  0.00            
ATOM   1968  O   TYR   136      95.223  88.280  28.943  1.00  0.00            
ATOM   1969  N   GLU   137      95.442  89.345  26.974  1.00  0.00            
ATOM   1970  H   GLU   137      95.816  90.207  26.602  1.00  0.00            
ATOM   1971  CA  GLU   137      95.374  88.185  26.070  1.00  0.00            
ATOM   1972  HA  GLU   137      94.713  87.420  26.475  1.00  0.00            
ATOM   1973  CB  GLU   137      94.727  88.630  24.786  1.00  0.00            
ATOM   1974  HB1 GLU   137      95.304  89.439  24.339  1.00  0.00            
ATOM   1975  HB2 GLU   137      93.796  89.118  25.074  1.00  0.00            
ATOM   1976  CG  GLU   137      94.277  87.498  23.875  1.00  0.00            
ATOM   1977  HG1 GLU   137      93.721  86.743  24.432  1.00  0.00            
ATOM   1978  HG2 GLU   137      95.211  87.049  23.536  1.00  0.00            
ATOM   1979  CD  GLU   137      93.443  88.010  22.673  1.00  0.00            
ATOM   1980  OE1 GLU   137      93.286  87.223  21.738  1.00  0.00            
ATOM   1981  OE2 GLU   137      92.832  89.108  22.659  1.00  0.00            
ATOM   1982  C   GLU   137      96.750  87.523  25.728  1.00  0.00            
ATOM   1983  O   GLU   137      97.603  88.198  25.236  1.00  0.00            
ATOM   1984  N   PRO   138      97.046  86.310  26.200  1.00  0.00            
ATOM   1985  CD  PRO   138      96.110  85.474  26.912  1.00  0.00            
ATOM   1986  HD1 PRO   138      95.598  84.793  26.232  1.00  0.00            
ATOM   1987  HD2 PRO   138      95.399  86.052  27.501  1.00  0.00            
ATOM   1988  CG  PRO   138      96.973  84.602  27.849  1.00  0.00            
ATOM   1989  HG1 PRO   138      96.468  83.676  28.125  1.00  0.00            
ATOM   1990  HG2 PRO   138      97.294  85.239  28.673  1.00  0.00            
ATOM   1991  CB  PRO   138      98.196  84.333  27.010  1.00  0.00            
ATOM   1992  HB1 PRO   138      97.904  83.511  26.357  1.00  0.00            
ATOM   1993  HB2 PRO   138      99.102  84.075  27.558  1.00  0.00            
ATOM   1994  CA  PRO   138      98.383  85.682  26.275  1.00  0.00            
ATOM   1995  HA  PRO   138      98.963  86.424  26.825  1.00  0.00            
ATOM   1996  C   PRO   138      98.996  85.581  24.838  1.00  0.00            
ATOM   1997  O   PRO   138      98.368  85.579  23.786  1.00  0.00            
ATOM   1998  N   GLU   139     100.221  85.128  24.807  1.00  0.00            
ATOM   1999  H   GLU   139     100.794  85.190  25.636  1.00  0.00            
ATOM   2000  CA  GLU   139     100.922  84.601  23.573  1.00  0.00            
ATOM   2001  HA  GLU   139     100.788  85.364  22.806  1.00  0.00            
ATOM   2002  CB  GLU   139     102.442  84.543  23.726  1.00  0.00            
ATOM   2003  HB1 GLU   139     102.837  84.055  22.835  1.00  0.00            
ATOM   2004  HB2 GLU   139     102.739  83.842  24.506  1.00  0.00            
ATOM   2005  CG  GLU   139     103.158  85.809  24.062  1.00  0.00            
ATOM   2006  HG1 GLU   139     104.153  85.571  24.439  1.00  0.00            
ATOM   2007  HG2 GLU   139     102.657  86.321  24.884  1.00  0.00            
ATOM   2008  CD  GLU   139     103.128  86.790  22.934  1.00  0.00            
ATOM   2009  OE1 GLU   139     104.114  87.030  22.243  1.00  0.00            
ATOM   2010  OE2 GLU   139     102.063  87.424  22.713  1.00  0.00            
ATOM   2011  C   GLU   139     100.294  83.294  22.991  1.00  0.00            
ATOM   2012  O   GLU   139      99.672  82.522  23.712  1.00  0.00            
ATOM   2013  N   ALA   140     100.451  83.154  21.640  1.00  0.00            
ATOM   2014  H   ALA   140     100.973  83.901  21.204  1.00  0.00            
ATOM   2015  CA  ALA   140     100.030  81.995  20.895  1.00  0.00            
ATOM   2016  HA  ALA   140     100.120  81.177  21.609  1.00  0.00            
ATOM   2017  CB  ALA   140      98.614  82.225  20.378  1.00  0.00            
ATOM   2018  HB1 ALA   140      98.127  81.316  20.025  1.00  0.00            
ATOM   2019  HB2 ALA   140      97.976  82.638  21.160  1.00  0.00            
ATOM   2020  HB3 ALA   140      98.664  82.825  19.469  1.00  0.00            
ATOM   2021  C   ALA   140     101.043  81.616  19.707  1.00  0.00            
ATOM   2022  OC1 ALA   140     101.647  82.443  19.010  1.00  0.00            
ATOM   2023  OC2 ALA   140     101.208  80.420  19.609  1.00  0.00            
TER
ENDMDL
