# Supplementary material for: Impact of Phosphorylation on the Physiological Form of Human alpha-Synuclein in Aqueous Solution
Source: J Chem Inf Model. 2024 Oct 28;64(21):8215–26. doi: 10.1021/acs.jcim.4c01172 (PMC11558680; doi:10.1021/acs.jcim.4c01172)
Supplement: Supplementary file 2 — ci4c01172_si_003.zip [file ci4c01172_si_003.zip › pAS/pAS_14.pdb]

REMARK    GENERATED BY TRJCONV
TITLE     Protein in water
REMARK    THIS IS A SIMULATION BOX
CRYST1  134.687  134.687  135.165  60.12  60.12  90.00 P 1           1
MODEL        1
ATOM      1  CH3 ACE     0     115.112  90.918  44.065  1.00  0.00            
ATOM      2 HH31 ACE     0     116.183  91.048  43.905  1.00  0.00            
ATOM      3 HH32 ACE     0     114.807  90.370  43.173  1.00  0.00            
ATOM      4 HH33 ACE     0     114.505  91.823  44.075  1.00  0.00            
ATOM      5  C   ACE     0     114.779  89.979  45.234  1.00  0.00            
ATOM      6  O   ACE     0     115.547  89.106  45.559  1.00  0.00            
ATOM      7  N   MET     1     113.568  90.113  45.824  1.00  0.00            
ATOM      8  H   MET     1     113.043  90.934  45.557  1.00  0.00            
ATOM      9  CA  MET     1     113.068  89.514  47.036  1.00  0.00            
ATOM     10  HA  MET     1     113.655  89.696  47.936  1.00  0.00            
ATOM     11  CB  MET     1     111.599  89.906  47.295  1.00  0.00            
ATOM     12  HB1 MET     1     111.051  89.199  47.918  1.00  0.00            
ATOM     13  HB2 MET     1     111.125  90.022  46.320  1.00  0.00            
ATOM     14  CG  MET     1     111.577  91.228  48.092  1.00  0.00            
ATOM     15  HG1 MET     1     110.527  91.423  48.311  1.00  0.00            
ATOM     16  HG2 MET     1     112.118  91.980  47.517  1.00  0.00            
ATOM     17  SD  MET     1     112.438  91.216  49.685  1.00  0.00            
ATOM     18  CE  MET     1     111.387  90.285  50.819  1.00  0.00            
ATOM     19  HE1 MET     1     111.375  89.212  50.624  1.00  0.00            
ATOM     20  HE2 MET     1     111.775  90.540  51.805  1.00  0.00            
ATOM     21  HE3 MET     1     110.363  90.655  50.877  1.00  0.00            
ATOM     22  C   MET     1     113.054  88.015  46.929  1.00  0.00            
ATOM     23  O   MET     1     113.411  87.341  47.896  1.00  0.00            
ATOM     24  N   ASP     2     112.764  87.425  45.744  1.00  0.00            
ATOM     25  H   ASP     2     112.582  88.037  44.961  1.00  0.00            
ATOM     26  CA  ASP     2     112.983  86.017  45.343  1.00  0.00            
ATOM     27  HA  ASP     2     112.249  85.416  45.879  1.00  0.00            
ATOM     28  CB  ASP     2     112.458  85.756  43.869  1.00  0.00            
ATOM     29  HB1 ASP     2     111.369  85.734  43.904  1.00  0.00            
ATOM     30  HB2 ASP     2     112.753  84.774  43.500  1.00  0.00            
ATOM     31  CG  ASP     2     112.851  86.845  42.801  1.00  0.00            
ATOM     32  OD1 ASP     2     112.521  86.706  41.621  1.00  0.00            
ATOM     33  OD2 ASP     2     113.475  87.878  43.089  1.00  0.00            
ATOM     34  C   ASP     2     114.320  85.464  45.704  1.00  0.00            
ATOM     35  O   ASP     2     114.428  84.454  46.337  1.00  0.00            
ATOM     36  N   VAL     3     115.351  86.090  45.098  1.00  0.00            
ATOM     37  H   VAL     3     115.375  87.057  44.806  1.00  0.00            
ATOM     38  CA  VAL     3     116.725  85.609  45.348  1.00  0.00            
ATOM     39  HA  VAL     3     116.712  84.520  45.392  1.00  0.00            
ATOM     40  CB  VAL     3     117.769  86.039  44.331  1.00  0.00            
ATOM     41  HB  VAL     3     118.766  85.846  44.727  1.00  0.00            
ATOM     42  CG1 VAL     3     117.752  85.215  43.057  1.00  0.00            
ATOM     43 HG11 VAL     3     117.700  84.153  43.298  1.00  0.00            
ATOM     44 HG12 VAL     3     116.829  85.460  42.532  1.00  0.00            
ATOM     45 HG13 VAL     3     118.652  85.324  42.453  1.00  0.00            
ATOM     46  CG2 VAL     3     117.630  87.500  43.909  1.00  0.00            
ATOM     47 HG21 VAL     3     118.416  87.910  43.275  1.00  0.00            
ATOM     48 HG22 VAL     3     116.691  87.500  43.355  1.00  0.00            
ATOM     49 HG23 VAL     3     117.559  88.119  44.803  1.00  0.00            
ATOM     50  C   VAL     3     117.210  85.875  46.776  1.00  0.00            
ATOM     51  O   VAL     3     118.059  85.142  47.254  1.00  0.00            
ATOM     52  N   PHE     4     116.712  86.981  47.369  1.00  0.00            
ATOM     53  H   PHE     4     116.239  87.702  46.843  1.00  0.00            
ATOM     54  CA  PHE     4     116.956  87.333  48.767  1.00  0.00            
ATOM     55  HA  PHE     4     118.026  87.442  48.942  1.00  0.00            
ATOM     56  CB  PHE     4     116.395  88.695  49.035  1.00  0.00            
ATOM     57  HB1 PHE     4     115.322  88.621  48.854  1.00  0.00            
ATOM     58  HB2 PHE     4     116.748  89.403  48.286  1.00  0.00            
ATOM     59  CG  PHE     4     116.541  89.112  50.461  1.00  0.00            
ATOM     60  CD1 PHE     4     115.588  88.698  51.466  1.00  0.00            
ATOM     61  HD1 PHE     4     114.684  88.259  51.071  1.00  0.00            
ATOM     62  CE1 PHE     4     115.751  88.853  52.897  1.00  0.00            
ATOM     63  HE1 PHE     4     114.846  88.619  53.437  1.00  0.00            
ATOM     64  CZ  PHE     4     116.956  89.443  53.320  1.00  0.00            
ATOM     65  HZ  PHE     4     117.126  89.598  54.375  1.00  0.00            
ATOM     66  CE2 PHE     4     117.905  89.883  52.342  1.00  0.00            
ATOM     67  HE2 PHE     4     118.711  90.538  52.638  1.00  0.00            
ATOM     68  CD2 PHE     4     117.760  89.755  50.906  1.00  0.00            
ATOM     69  HD2 PHE     4     118.420  90.262  50.218  1.00  0.00            
ATOM     70  C   PHE     4     116.456  86.189  49.705  1.00  0.00            
ATOM     71  O   PHE     4     117.215  85.634  50.525  1.00  0.00            
ATOM     72  N   MET     5     115.204  85.782  49.473  1.00  0.00            
ATOM     73  H   MET     5     114.668  86.295  48.787  1.00  0.00            
ATOM     74  CA  MET     5     114.611  84.535  50.176  1.00  0.00            
ATOM     75  HA  MET     5     114.795  84.746  51.229  1.00  0.00            
ATOM     76  CB  MET     5     113.067  84.453  50.255  1.00  0.00            
ATOM     77  HB1 MET     5     112.899  83.629  50.949  1.00  0.00            
ATOM     78  HB2 MET     5     112.722  84.042  49.306  1.00  0.00            
ATOM     79  CG  MET     5     112.246  85.727  50.710  1.00  0.00            
ATOM     80  HG1 MET     5     111.182  85.565  50.540  1.00  0.00            
ATOM     81  HG2 MET     5     112.641  86.480  50.028  1.00  0.00            
ATOM     82  SD  MET     5     112.543  86.322  52.390  1.00  0.00            
ATOM     83  CE  MET     5     111.782  85.021  53.409  1.00  0.00            
ATOM     84  HE1 MET     5     110.763  84.828  53.074  1.00  0.00            
ATOM     85  HE2 MET     5     112.349  84.091  53.440  1.00  0.00            
ATOM     86  HE3 MET     5     111.751  85.341  54.451  1.00  0.00            
ATOM     87  C   MET     5     115.241  83.212  49.795  1.00  0.00            
ATOM     88  O   MET     5     115.440  82.415  50.683  1.00  0.00            
ATOM     89  N   LYS     6     115.670  83.037  48.520  1.00  0.00            
ATOM     90  H   LYS     6     115.569  83.799  47.865  1.00  0.00            
ATOM     91  CA  LYS     6     116.571  81.965  48.135  1.00  0.00            
ATOM     92  HA  LYS     6     116.098  81.008  48.355  1.00  0.00            
ATOM     93  CB  LYS     6     116.893  82.042  46.694  1.00  0.00            
ATOM     94  HB1 LYS     6     117.740  81.424  46.395  1.00  0.00            
ATOM     95  HB2 LYS     6     117.240  83.059  46.515  1.00  0.00            
ATOM     96  CG  LYS     6     115.747  81.569  45.765  1.00  0.00            
ATOM     97  HG1 LYS     6     115.831  81.879  44.723  1.00  0.00            
ATOM     98  HG2 LYS     6     114.789  81.934  46.135  1.00  0.00            
ATOM     99  CD  LYS     6     115.754  80.038  45.826  1.00  0.00            
ATOM    100  HD1 LYS     6     115.729  79.602  46.825  1.00  0.00            
ATOM    101  HD2 LYS     6     116.636  79.775  45.243  1.00  0.00            
ATOM    102  CE  LYS     6     114.593  79.515  45.015  1.00  0.00            
ATOM    103  HE1 LYS     6     114.688  78.430  44.973  1.00  0.00            
ATOM    104  HE2 LYS     6     114.477  79.944  44.019  1.00  0.00            
ATOM    105  NZ  LYS     6     113.366  79.786  45.722  1.00  0.00            
ATOM    106  HZ1 LYS     6     113.469  79.662  46.719  1.00  0.00            
ATOM    107  HZ2 LYS     6     112.993  80.693  45.479  1.00  0.00            
ATOM    108  HZ3 LYS     6     112.610  79.244  45.329  1.00  0.00            
ATOM    109  C   LYS     6     117.946  81.964  48.958  1.00  0.00            
ATOM    110  O   LYS     6     118.546  80.944  49.268  1.00  0.00            
ATOM    111  N   GLY     7     118.377  83.139  49.521  1.00  0.00            
ATOM    112  H   GLY     7     117.892  84.008  49.346  1.00  0.00            
ATOM    113  CA  GLY     7     119.553  83.189  50.439  1.00  0.00            
ATOM    114  HA1 GLY     7     119.959  84.189  50.590  1.00  0.00            
ATOM    115  HA2 GLY     7     120.310  82.502  50.061  1.00  0.00            
ATOM    116  C   GLY     7     119.166  82.595  51.784  1.00  0.00            
ATOM    117  O   GLY     7     119.789  81.657  52.260  1.00  0.00            
ATOM    118  N   LEU     8     118.071  83.146  52.416  1.00  0.00            
ATOM    119  H   LEU     8     117.532  83.803  51.870  1.00  0.00            
ATOM    120  CA  LEU     8     117.609  82.806  53.760  1.00  0.00            
ATOM    121  HA  LEU     8     118.400  82.941  54.498  1.00  0.00            
ATOM    122  CB  LEU     8     116.515  83.735  54.243  1.00  0.00            
ATOM    123  HB1 LEU     8     116.226  83.443  55.252  1.00  0.00            
ATOM    124  HB2 LEU     8     115.592  83.634  53.673  1.00  0.00            
ATOM    125  CG  LEU     8     116.857  85.235  54.216  1.00  0.00            
ATOM    126  HG  LEU     8     117.092  85.556  53.201  1.00  0.00            
ATOM    127  CD1 LEU     8     115.764  86.144  54.794  1.00  0.00            
ATOM    128 HD11 LEU     8     114.833  86.104  54.229  1.00  0.00            
ATOM    129 HD12 LEU     8     115.455  85.703  55.742  1.00  0.00            
ATOM    130 HD13 LEU     8     116.191  87.140  54.911  1.00  0.00            
ATOM    131  CD2 LEU     8     118.045  85.364  55.191  1.00  0.00            
ATOM    132 HD21 LEU     8     117.854  84.989  56.197  1.00  0.00            
ATOM    133 HD22 LEU     8     118.962  84.968  54.756  1.00  0.00            
ATOM    134 HD23 LEU     8     118.139  86.403  55.507  1.00  0.00            
ATOM    135  C   LEU     8     117.322  81.269  53.883  1.00  0.00            
ATOM    136  O   LEU     8     117.646  80.639  54.895  1.00  0.00            
ATOM    137  N   SER     9     116.725  80.679  52.844  1.00  0.00            
ATOM    138  H   SER     9     116.556  81.232  52.016  1.00  0.00            
ATOM    139  CA  SER     9     116.451  79.188  52.724  1.00  0.00            
ATOM    140  HA  SER     9     115.996  78.786  53.629  1.00  0.00            
ATOM    141  CB  SER     9     115.462  78.975  51.581  1.00  0.00            
ATOM    142  HB1 SER     9     114.576  79.588  51.746  1.00  0.00            
ATOM    143  HB2 SER     9     114.964  78.005  51.571  1.00  0.00            
ATOM    144  OG  SER     9     115.954  79.299  50.321  1.00  0.00            
ATOM    145  HG  SER     9     116.371  78.471  50.071  1.00  0.00            
ATOM    146  C   SER     9     117.674  78.365  52.561  1.00  0.00            
ATOM    147  O   SER     9     117.735  77.299  53.207  1.00  0.00            
ATOM    148  N   LYS    10     118.764  78.795  51.961  1.00  0.00            
ATOM    149  H   LYS    10     118.759  79.702  51.516  1.00  0.00            
ATOM    150  CA  LYS    10     120.091  78.058  52.028  1.00  0.00            
ATOM    151  HA  LYS    10     119.747  77.024  52.021  1.00  0.00            
ATOM    152  CB  LYS    10     120.847  78.226  50.693  1.00  0.00            
ATOM    153  HB1 LYS    10     120.173  77.950  49.882  1.00  0.00            
ATOM    154  HB2 LYS    10     121.528  77.377  50.753  1.00  0.00            
ATOM    155  CG  LYS    10     121.610  79.503  50.351  1.00  0.00            
ATOM    156  HG1 LYS    10     122.487  79.583  50.995  1.00  0.00            
ATOM    157  HG2 LYS    10     121.019  80.355  50.685  1.00  0.00            
ATOM    158  CD  LYS    10     121.824  79.618  48.868  1.00  0.00            
ATOM    159  HD1 LYS    10     120.895  79.659  48.299  1.00  0.00            
ATOM    160  HD2 LYS    10     122.462  78.858  48.417  1.00  0.00            
ATOM    161  CE  LYS    10     122.561  80.950  48.625  1.00  0.00            
ATOM    162  HE1 LYS    10     123.561  80.882  49.054  1.00  0.00            
ATOM    163  HE2 LYS    10     122.022  81.801  49.043  1.00  0.00            
ATOM    164  NZ  LYS    10     122.713  81.285  47.199  1.00  0.00            
ATOM    165  HZ1 LYS    10     123.325  82.068  47.018  1.00  0.00            
ATOM    166  HZ2 LYS    10     123.016  80.435  46.746  1.00  0.00            
ATOM    167  HZ3 LYS    10     121.803  81.600  46.893  1.00  0.00            
ATOM    168  C   LYS    10     120.973  78.253  53.284  1.00  0.00            
ATOM    169  O   LYS    10     121.878  77.407  53.595  1.00  0.00            
ATOM    170  N   ALA    11     120.747  79.296  54.138  1.00  0.00            
ATOM    171  H   ALA    11     119.949  79.884  53.939  1.00  0.00            
ATOM    172  CA  ALA    11     121.467  79.485  55.399  1.00  0.00            
ATOM    173  HA  ALA    11     122.475  79.071  55.392  1.00  0.00            
ATOM    174  CB  ALA    11     121.484  80.970  55.816  1.00  0.00            
ATOM    175  HB1 ALA    11     121.961  81.601  55.066  1.00  0.00            
ATOM    176  HB2 ALA    11     120.457  81.264  56.031  1.00  0.00            
ATOM    177  HB3 ALA    11     122.020  81.081  56.758  1.00  0.00            
ATOM    178  C   ALA    11     120.879  78.543  56.473  1.00  0.00            
ATOM    179  O   ALA    11     119.703  78.786  56.742  1.00  0.00            
ATOM    180  N   LYS    12     121.718  77.680  57.039  1.00  0.00            
ATOM    181  H   LYS    12     122.695  77.915  56.938  1.00  0.00            
ATOM    182  CA  LYS    12     121.272  76.569  57.824  1.00  0.00            
ATOM    183  HA  LYS    12     120.418  76.893  58.419  1.00  0.00            
ATOM    184  CB  LYS    12     121.047  75.364  56.906  1.00  0.00            
ATOM    185  HB1 LYS    12     120.914  74.467  57.510  1.00  0.00            
ATOM    186  HB2 LYS    12     121.878  75.115  56.246  1.00  0.00            
ATOM    187  CG  LYS    12     119.728  75.434  56.203  1.00  0.00            
ATOM    188  HG1 LYS    12     119.732  76.274  55.509  1.00  0.00            
ATOM    189  HG2 LYS    12     118.862  75.596  56.845  1.00  0.00            
ATOM    190  CD  LYS    12     119.503  74.057  55.475  1.00  0.00            
ATOM    191  HD1 LYS    12     119.443  73.162  56.094  1.00  0.00            
ATOM    192  HD2 LYS    12     120.264  73.890  54.714  1.00  0.00            
ATOM    193  CE  LYS    12     118.244  74.057  54.614  1.00  0.00            
ATOM    194  HE1 LYS    12     118.287  73.403  53.743  1.00  0.00            
ATOM    195  HE2 LYS    12     118.140  75.066  54.215  1.00  0.00            
ATOM    196  NZ  LYS    12     117.111  73.815  55.491  1.00  0.00            
ATOM    197  HZ1 LYS    12     117.244  74.290  56.372  1.00  0.00            
ATOM    198  HZ2 LYS    12     116.258  74.046  55.002  1.00  0.00            
ATOM    199  HZ3 LYS    12     116.988  72.819  55.608  1.00  0.00            
ATOM    200  C   LYS    12     122.293  76.332  58.963  1.00  0.00            
ATOM    201  O   LYS    12     123.146  75.498  58.858  1.00  0.00            
ATOM    202  N   GLU    13     122.230  77.105  60.081  1.00  0.00            
ATOM    203  H   GLU    13     121.570  77.869  60.087  1.00  0.00            
ATOM    204  CA  GLU    13     123.173  77.148  61.252  1.00  0.00            
ATOM    205  HA  GLU    13     124.142  77.578  60.998  1.00  0.00            
ATOM    206  CB  GLU    13     122.586  78.067  62.338  1.00  0.00            
ATOM    207  HB1 GLU    13     121.598  77.728  62.652  1.00  0.00            
ATOM    208  HB2 GLU    13     122.492  79.077  61.940  1.00  0.00            
ATOM    209  CG  GLU    13     123.521  78.092  63.490  1.00  0.00            
ATOM    210  HG1 GLU    13     124.572  78.191  63.221  1.00  0.00            
ATOM    211  HG2 GLU    13     123.459  77.210  64.128  1.00  0.00            
ATOM    212  CD  GLU    13     123.211  79.251  64.436  1.00  0.00            
ATOM    213  OE1 GLU    13     123.961  80.268  64.459  1.00  0.00            
ATOM    214  OE2 GLU    13     122.079  79.428  64.931  1.00  0.00            
ATOM    215  C   GLU    13     123.446  75.777  61.814  1.00  0.00            
ATOM    216  O   GLU    13     122.568  75.149  62.390  1.00  0.00            
ATOM    217  N   GLY    14     124.687  75.276  61.730  1.00  0.00            
ATOM    218  H   GLY    14     125.448  75.724  61.239  1.00  0.00            
ATOM    219  CA  GLY    14     125.126  73.993  62.346  1.00  0.00            
ATOM    220  HA1 GLY    14     124.358  73.642  63.036  1.00  0.00            
ATOM    221  HA2 GLY    14     126.043  74.092  62.926  1.00  0.00            
ATOM    222  C   GLY    14     125.405  72.897  61.242  1.00  0.00            
ATOM    223  O   GLY    14     126.376  72.128  61.327  1.00  0.00            
ATOM    224  N   VAL    15     124.881  73.141  60.006  1.00  0.00            
ATOM    225  H   VAL    15     124.236  73.917  59.975  1.00  0.00            
ATOM    226  CA  VAL    15     125.151  72.335  58.760  1.00  0.00            
ATOM    227  HA  VAL    15     125.563  71.348  58.968  1.00  0.00            
ATOM    228  CB  VAL    15     123.827  72.062  57.914  1.00  0.00            
ATOM    229  HB  VAL    15     123.590  73.059  57.544  1.00  0.00            
ATOM    230  CG1 VAL    15     124.097  71.154  56.700  1.00  0.00            
ATOM    231 HG11 VAL    15     123.204  70.626  56.365  1.00  0.00            
ATOM    232 HG12 VAL    15     124.470  71.748  55.865  1.00  0.00            
ATOM    233 HG13 VAL    15     124.777  70.393  57.081  1.00  0.00            
ATOM    234  CG2 VAL    15     122.718  71.293  58.703  1.00  0.00            
ATOM    235 HG21 VAL    15     121.745  71.122  58.242  1.00  0.00            
ATOM    236 HG22 VAL    15     123.205  70.364  58.996  1.00  0.00            
ATOM    237 HG23 VAL    15     122.508  71.834  59.625  1.00  0.00            
ATOM    238  C   VAL    15     126.166  73.006  57.847  1.00  0.00            
ATOM    239  O   VAL    15     127.083  72.298  57.485  1.00  0.00            
ATOM    240  N   VAL    16     126.016  74.248  57.442  1.00  0.00            
ATOM    241  H   VAL    16     125.271  74.788  57.859  1.00  0.00            
ATOM    242  CA  VAL    16     126.898  75.024  56.567  1.00  0.00            
ATOM    243  HA  VAL    16     127.891  74.577  56.525  1.00  0.00            
ATOM    244  CB  VAL    16     126.379  74.915  55.056  1.00  0.00            
ATOM    245  HB  VAL    16     126.881  75.678  54.460  1.00  0.00            
ATOM    246  CG1 VAL    16     126.867  73.574  54.390  1.00  0.00            
ATOM    247 HG11 VAL    16     126.729  72.674  54.990  1.00  0.00            
ATOM    248 HG12 VAL    16     126.577  73.533  53.340  1.00  0.00            
ATOM    249 HG13 VAL    16     127.948  73.608  54.254  1.00  0.00            
ATOM    250  CG2 VAL    16     124.863  75.009  54.871  1.00  0.00            
ATOM    251 HG21 VAL    16     124.427  75.754  55.536  1.00  0.00            
ATOM    252 HG22 VAL    16     124.516  75.144  53.847  1.00  0.00            
ATOM    253 HG23 VAL    16     124.436  74.015  55.008  1.00  0.00            
ATOM    254  C   VAL    16     127.019  76.418  56.947  1.00  0.00            
ATOM    255  O   VAL    16     126.023  77.034  57.370  1.00  0.00            
ATOM    256  N   ALA    17     128.243  76.951  56.825  1.00  0.00            
ATOM    257  H   ALA    17     128.940  76.372  56.379  1.00  0.00            
ATOM    258  CA  ALA    17     128.605  78.149  57.551  1.00  0.00            
ATOM    259  HA  ALA    17     127.837  78.592  58.186  1.00  0.00            
ATOM    260  CB  ALA    17     129.852  77.864  58.473  1.00  0.00            
ATOM    261  HB1 ALA    17     130.548  77.333  57.824  1.00  0.00            
ATOM    262  HB2 ALA    17     130.261  78.762  58.935  1.00  0.00            
ATOM    263  HB3 ALA    17     129.569  77.236  59.318  1.00  0.00            
ATOM    264  C   ALA    17     128.851  79.331  56.624  1.00  0.00            
ATOM    265  O   ALA    17     128.886  79.157  55.399  1.00  0.00            
ATOM    266  N   ALA    18     128.824  80.549  57.196  1.00  0.00            
ATOM    267  H   ALA    18     128.575  80.548  58.175  1.00  0.00            
ATOM    268  CA  ALA    18     128.661  81.806  56.378  1.00  0.00            
ATOM    269  HA  ALA    18     128.898  81.636  55.328  1.00  0.00            
ATOM    270  CB  ALA    18     127.120  82.124  56.281  1.00  0.00            
ATOM    271  HB1 ALA    18     127.080  83.020  55.661  1.00  0.00            
ATOM    272  HB2 ALA    18     126.657  81.247  55.829  1.00  0.00            
ATOM    273  HB3 ALA    18     126.723  82.278  57.284  1.00  0.00            
ATOM    274  C   ALA    18     129.433  83.012  57.034  1.00  0.00            
ATOM    275  O   ALA    18     129.758  82.925  58.215  1.00  0.00            
ATOM    276  N   ALA    19     129.648  84.091  56.289  1.00  0.00            
ATOM    277  H   ALA    19     129.439  83.962  55.309  1.00  0.00            
ATOM    278  CA  ALA    19     130.416  85.241  56.721  1.00  0.00            
ATOM    279  HA  ALA    19     131.312  84.993  57.290  1.00  0.00            
ATOM    280  CB  ALA    19     130.931  86.039  55.527  1.00  0.00            
ATOM    281  HB1 ALA    19     130.254  86.793  55.126  1.00  0.00            
ATOM    282  HB2 ALA    19     131.924  86.409  55.782  1.00  0.00            
ATOM    283  HB3 ALA    19     131.033  85.353  54.686  1.00  0.00            
ATOM    284  C   ALA    19     129.482  86.128  57.624  1.00  0.00            
ATOM    285  O   ALA    19     128.246  86.242  57.411  1.00  0.00            
ATOM    286  N   GLU    20     130.030  86.624  58.740  1.00  0.00            
ATOM    287  H   GLU    20     130.990  86.345  58.880  1.00  0.00            
ATOM    288  CA  GLU    20     129.517  87.684  59.647  1.00  0.00            
ATOM    289  HA  GLU    20     128.443  87.538  59.758  1.00  0.00            
ATOM    290  CB  GLU    20     130.161  87.530  61.090  1.00  0.00            
ATOM    291  HB1 GLU    20     129.830  88.329  61.754  1.00  0.00            
ATOM    292  HB2 GLU    20     131.180  87.914  61.036  1.00  0.00            
ATOM    293  CG  GLU    20     130.029  86.124  61.675  1.00  0.00            
ATOM    294  HG1 GLU    20     130.416  85.407  60.951  1.00  0.00            
ATOM    295  HG2 GLU    20     129.005  85.892  61.969  1.00  0.00            
ATOM    296  CD  GLU    20     130.901  85.988  62.920  1.00  0.00            
ATOM    297  OE1 GLU    20     130.801  84.927  63.505  1.00  0.00            
ATOM    298  OE2 GLU    20     131.774  86.841  63.146  1.00  0.00            
ATOM    299  C   GLU    20     129.825  89.117  59.172  1.00  0.00            
ATOM    300  O   GLU    20     130.819  89.301  58.503  1.00  0.00            
ATOM    301  N   LYS    21     128.905  90.034  59.438  1.00  0.00            
ATOM    302  H   LYS    21     128.047  89.742  59.884  1.00  0.00            
ATOM    303  CA  LYS    21     128.817  91.342  58.874  1.00  0.00            
ATOM    304  HA  LYS    21     129.718  91.640  58.338  1.00  0.00            
ATOM    305  CB  LYS    21     127.684  91.442  57.804  1.00  0.00            
ATOM    306  HB1 LYS    21     127.652  92.439  57.365  1.00  0.00            
ATOM    307  HB2 LYS    21     126.721  91.153  58.224  1.00  0.00            
ATOM    308  CG  LYS    21     127.956  90.446  56.662  1.00  0.00            
ATOM    309  HG1 LYS    21     127.633  89.422  56.847  1.00  0.00            
ATOM    310  HG2 LYS    21     129.025  90.447  56.452  1.00  0.00            
ATOM    311  CD  LYS    21     127.308  90.926  55.417  1.00  0.00            
ATOM    312  HD1 LYS    21     127.550  91.979  55.269  1.00  0.00            
ATOM    313  HD2 LYS    21     126.226  90.840  55.519  1.00  0.00            
ATOM    314  CE  LYS    21     127.956  90.038  54.280  1.00  0.00            
ATOM    315  HE1 LYS    21     128.182  89.046  54.671  1.00  0.00            
ATOM    316  HE2 LYS    21     128.855  90.508  53.881  1.00  0.00            
ATOM    317  NZ  LYS    21     127.029  89.993  53.056  1.00  0.00            
ATOM    318  HZ1 LYS    21     126.961  90.949  52.736  1.00  0.00            
ATOM    319  HZ2 LYS    21     127.402  89.409  52.321  1.00  0.00            
ATOM    320  HZ3 LYS    21     126.074  89.785  53.313  1.00  0.00            
ATOM    321  C   LYS    21     128.469  92.369  60.014  1.00  0.00            
ATOM    322  O   LYS    21     127.932  92.034  61.079  1.00  0.00            
ATOM    323  N   THR    22     128.836  93.620  59.863  1.00  0.00            
ATOM    324  H   THR    22     129.304  93.913  59.017  1.00  0.00            
ATOM    325  CA  THR    22     128.724  94.693  60.926  1.00  0.00            
ATOM    326  HA  THR    22     128.101  94.272  61.715  1.00  0.00            
ATOM    327  CB  THR    22     130.151  94.902  61.458  1.00  0.00            
ATOM    328  HB  THR    22     130.113  95.794  62.084  1.00  0.00            
ATOM    329  CG2 THR    22     130.729  93.760  62.262  1.00  0.00            
ATOM    330 HG21 THR    22     129.977  93.288  62.894  1.00  0.00            
ATOM    331 HG22 THR    22     131.204  93.116  61.522  1.00  0.00            
ATOM    332 HG23 THR    22     131.494  94.118  62.950  1.00  0.00            
ATOM    333  OG1 THR    22     131.113  95.216  60.445  1.00  0.00            
ATOM    334  HG1 THR    22     131.819  95.704  60.876  1.00  0.00            
ATOM    335  C   THR    22     128.163  96.112  60.488  1.00  0.00            
ATOM    336  O   THR    22     127.959  96.961  61.410  1.00  0.00            
ATOM    337  N   LYS    23     127.919  96.427  59.187  1.00  0.00            
ATOM    338  H   LYS    23     128.134  95.750  58.468  1.00  0.00            
ATOM    339  CA  LYS    23     127.521  97.706  58.758  1.00  0.00            
ATOM    340  HA  LYS    23     128.058  98.492  59.290  1.00  0.00            
ATOM    341  CB  LYS    23     127.939  97.738  57.259  1.00  0.00            
ATOM    342  HB1 LYS    23     127.433  98.603  56.830  1.00  0.00            
ATOM    343  HB2 LYS    23     127.662  96.800  56.778  1.00  0.00            
ATOM    344  CG  LYS    23     129.427  98.020  57.036  1.00  0.00            
ATOM    345  HG1 LYS    23     129.956  97.069  57.100  1.00  0.00            
ATOM    346  HG2 LYS    23     129.826  98.657  57.825  1.00  0.00            
ATOM    347  CD  LYS    23     129.719  98.678  55.664  1.00  0.00            
ATOM    348  HD1 LYS    23     129.402  99.721  55.657  1.00  0.00            
ATOM    349  HD2 LYS    23     129.127  98.023  55.025  1.00  0.00            
ATOM    350  CE  LYS    23     131.223  98.563  55.377  1.00  0.00            
ATOM    351  HE1 LYS    23     131.368  99.031  54.403  1.00  0.00            
ATOM    352  HE2 LYS    23     131.427  97.495  55.312  1.00  0.00            
ATOM    353  NZ  LYS    23     132.030  99.354  56.300  1.00  0.00            
ATOM    354  HZ1 LYS    23     132.147  98.804  57.140  1.00  0.00            
ATOM    355  HZ2 LYS    23     132.960  99.630  56.020  1.00  0.00            
ATOM    356  HZ3 LYS    23     131.650 100.270  56.491  1.00  0.00            
ATOM    357  C   LYS    23     126.046  98.092  58.937  1.00  0.00            
ATOM    358  O   LYS    23     125.717  99.202  59.239  1.00  0.00            
ATOM    359  N   GLN    24     125.127  97.094  58.887  1.00  0.00            
ATOM    360  H   GLN    24     125.435  96.139  58.776  1.00  0.00            
ATOM    361  CA  GLN    24     123.733  97.284  59.145  1.00  0.00            
ATOM    362  HA  GLN    24     123.391  98.308  58.993  1.00  0.00            
ATOM    363  CB  GLN    24     122.854  96.629  58.075  1.00  0.00            
ATOM    364  HB1 GLN    24     123.024  95.553  58.118  1.00  0.00            
ATOM    365  HB2 GLN    24     123.272  96.880  57.101  1.00  0.00            
ATOM    366  CG  GLN    24     121.400  96.978  58.193  1.00  0.00            
ATOM    367  HG1 GLN    24     121.297  98.063  58.235  1.00  0.00            
ATOM    368  HG2 GLN    24     121.050  96.592  59.150  1.00  0.00            
ATOM    369  CD  GLN    24     120.519  96.343  57.098  1.00  0.00            
ATOM    370  OE1 GLN    24     120.216  95.164  57.128  1.00  0.00            
ATOM    371  NE2 GLN    24     120.114  97.099  56.112  1.00  0.00            
ATOM    372 HE21 GLN    24     120.243  98.094  56.235  1.00  0.00            
ATOM    373 HE22 GLN    24     119.385  96.689  55.548  1.00  0.00            
ATOM    374  C   GLN    24     123.383  96.921  60.671  1.00  0.00            
ATOM    375  O   GLN    24     123.591  95.791  61.129  1.00  0.00            
ATOM    376  N   GLY    25     122.820  97.968  61.426  1.00  0.00            
ATOM    377  H   GLY    25     122.576  98.801  60.910  1.00  0.00            
ATOM    378  CA  GLY    25     122.297  97.843  62.768  1.00  0.00            
ATOM    379  HA1 GLY    25     122.087  98.810  63.225  1.00  0.00            
ATOM    380  HA2 GLY    25     123.038  97.394  63.430  1.00  0.00            
ATOM    381  C   GLY    25     120.976  97.057  62.769  1.00  0.00            
ATOM    382  O   GLY    25     120.245  96.825  61.796  1.00  0.00            
ATOM    383  N   VAL    26     120.643  96.580  63.954  1.00  0.00            
ATOM    384  H   VAL    26     121.309  96.706  64.702  1.00  0.00            
ATOM    385  CA  VAL    26     119.628  95.561  64.263  1.00  0.00            
ATOM    386  HA  VAL    26     119.800  94.616  63.748  1.00  0.00            
ATOM    387  CB  VAL    26     119.557  95.206  65.782  1.00  0.00            
ATOM    388  HB  VAL    26     118.760  94.470  65.883  1.00  0.00            
ATOM    389  CG1 VAL    26     120.702  94.330  66.212  1.00  0.00            
ATOM    390 HG11 VAL    26     121.612  94.929  66.182  1.00  0.00            
ATOM    391 HG12 VAL    26     120.540  93.935  67.215  1.00  0.00            
ATOM    392 HG13 VAL    26     120.746  93.490  65.518  1.00  0.00            
ATOM    393  CG2 VAL    26     119.348  96.297  66.811  1.00  0.00            
ATOM    394 HG21 VAL    26     120.146  97.039  66.786  1.00  0.00            
ATOM    395 HG22 VAL    26     118.444  96.786  66.446  1.00  0.00            
ATOM    396 HG23 VAL    26     119.093  95.876  67.784  1.00  0.00            
ATOM    397  C   VAL    26     118.214  95.849  63.635  1.00  0.00            
ATOM    398  O   VAL    26     117.718  94.977  62.912  1.00  0.00            
ATOM    399  N   ALA    27     117.504  96.897  63.941  1.00  0.00            
ATOM    400  H   ALA    27     117.967  97.621  64.472  1.00  0.00            
ATOM    401  CA  ALA    27     116.125  97.178  63.432  1.00  0.00            
ATOM    402  HA  ALA    27     115.526  96.312  63.715  1.00  0.00            
ATOM    403  CB  ALA    27     115.665  98.404  64.193  1.00  0.00            
ATOM    404  HB1 ALA    27     115.558  98.133  65.243  1.00  0.00            
ATOM    405  HB2 ALA    27     116.351  99.241  64.061  1.00  0.00            
ATOM    406  HB3 ALA    27     114.701  98.700  63.779  1.00  0.00            
ATOM    407  C   ALA    27     116.050  97.388  61.871  1.00  0.00            
ATOM    408  O   ALA    27     115.094  96.811  61.262  1.00  0.00            
ATOM    409  N   GLU    28     117.138  97.900  61.225  1.00  0.00            
ATOM    410  H   GLU    28     117.997  98.075  61.726  1.00  0.00            
ATOM    411  CA  GLU    28     117.136  97.960  59.735  1.00  0.00            
ATOM    412  HA  GLU    28     116.205  98.352  59.327  1.00  0.00            
ATOM    413  CB  GLU    28     118.256  98.852  59.175  1.00  0.00            
ATOM    414  HB1 GLU    28     118.529  98.640  58.141  1.00  0.00            
ATOM    415  HB2 GLU    28     119.115  98.780  59.843  1.00  0.00            
ATOM    416  CG  GLU    28     117.681 100.240  59.248  1.00  0.00            
ATOM    417  HG1 GLU    28     117.555 100.475  60.304  1.00  0.00            
ATOM    418  HG2 GLU    28     116.759 100.262  58.668  1.00  0.00            
ATOM    419  CD  GLU    28     118.656 101.304  58.836  1.00  0.00            
ATOM    420  OE1 GLU    28     119.763 101.431  59.424  1.00  0.00            
ATOM    421  OE2 GLU    28     118.325 102.123  57.954  1.00  0.00            
ATOM    422  C   GLU    28     117.208  96.534  59.158  1.00  0.00            
ATOM    423  O   GLU    28     116.429  96.192  58.223  1.00  0.00            
ATOM    424  N   ALA    29     118.118  95.692  59.697  1.00  0.00            
ATOM    425  H   ALA    29     118.714  95.917  60.480  1.00  0.00            
ATOM    426  CA  ALA    29     118.274  94.289  59.253  1.00  0.00            
ATOM    427  HA  ALA    29     118.280  94.332  58.164  1.00  0.00            
ATOM    428  CB  ALA    29     119.514  93.787  59.901  1.00  0.00            
ATOM    429  HB1 ALA    29     120.035  92.998  59.359  1.00  0.00            
ATOM    430  HB2 ALA    29     120.240  94.599  59.945  1.00  0.00            
ATOM    431  HB3 ALA    29     119.203  93.361  60.855  1.00  0.00            
ATOM    432  C   ALA    29     117.013  93.419  59.496  1.00  0.00            
ATOM    433  O   ALA    29     116.542  92.774  58.540  1.00  0.00            
ATOM    434  N   ALA    30     116.416  93.490  60.702  1.00  0.00            
ATOM    435  H   ALA    30     116.734  94.029  61.495  1.00  0.00            
ATOM    436  CA  ALA    30     115.122  92.710  60.971  1.00  0.00            
ATOM    437  HA  ALA    30     115.286  91.670  60.691  1.00  0.00            
ATOM    438  CB  ALA    30     114.773  92.673  62.491  1.00  0.00            
ATOM    439  HB1 ALA    30     113.761  92.351  62.736  1.00  0.00            
ATOM    440  HB2 ALA    30     115.453  91.966  62.967  1.00  0.00            
ATOM    441  HB3 ALA    30     114.894  93.655  62.947  1.00  0.00            
ATOM    442  C   ALA    30     113.937  93.105  60.107  1.00  0.00            
ATOM    443  O   ALA    30     113.026  92.308  59.847  1.00  0.00            
ATOM    444  N   GLY    31     113.898  94.317  59.601  1.00  0.00            
ATOM    445  H   GLY    31     114.682  94.895  59.869  1.00  0.00            
ATOM    446  CA  GLY    31     112.921  94.869  58.675  1.00  0.00            
ATOM    447  HA1 GLY    31     113.187  95.916  58.525  1.00  0.00            
ATOM    448  HA2 GLY    31     111.881  94.891  58.999  1.00  0.00            
ATOM    449  C   GLY    31     112.978  94.219  57.304  1.00  0.00            
ATOM    450  O   GLY    31     111.924  93.881  56.730  1.00  0.00            
ATOM    451  N   LYS    32     114.142  93.776  56.868  1.00  0.00            
ATOM    452  H   LYS    32     114.947  93.910  57.464  1.00  0.00            
ATOM    453  CA  LYS    32     114.361  92.981  55.698  1.00  0.00            
ATOM    454  HA  LYS    32     113.793  93.467  54.905  1.00  0.00            
ATOM    455  CB  LYS    32     115.813  92.987  55.242  1.00  0.00            
ATOM    456  HB1 LYS    32     116.370  92.297  55.876  1.00  0.00            
ATOM    457  HB2 LYS    32     116.258  93.962  55.438  1.00  0.00            
ATOM    458  CG  LYS    32     116.044  92.489  53.818  1.00  0.00            
ATOM    459  HG1 LYS    32     115.508  91.579  53.547  1.00  0.00            
ATOM    460  HG2 LYS    32     117.120  92.482  53.641  1.00  0.00            
ATOM    461  CD  LYS    32     115.481  93.588  52.976  1.00  0.00            
ATOM    462  HD1 LYS    32     116.046  94.513  53.088  1.00  0.00            
ATOM    463  HD2 LYS    32     114.463  93.840  53.273  1.00  0.00            
ATOM    464  CE  LYS    32     115.351  93.156  51.529  1.00  0.00            
ATOM    465  HE1 LYS    32     114.752  92.255  51.403  1.00  0.00            
ATOM    466  HE2 LYS    32     116.334  92.922  51.120  1.00  0.00            
ATOM    467  NZ  LYS    32     114.878  94.188  50.731  1.00  0.00            
ATOM    468  HZ1 LYS    32     114.816  93.985  49.743  1.00  0.00            
ATOM    469  HZ2 LYS    32     113.987  94.503  51.088  1.00  0.00            
ATOM    470  HZ3 LYS    32     115.538  94.949  50.798  1.00  0.00            
ATOM    471  C   LYS    32     113.914  91.491  55.842  1.00  0.00            
ATOM    472  O   LYS    32     113.194  91.036  54.964  1.00  0.00            
ATOM    473  N   THR    33     114.164  90.785  56.942  1.00  0.00            
ATOM    474  H   THR    33     114.730  91.135  57.701  1.00  0.00            
ATOM    475  CA  THR    33     113.394  89.592  57.240  1.00  0.00            
ATOM    476  HA  THR    33     113.541  88.866  56.440  1.00  0.00            
ATOM    477  CB  THR    33     113.997  88.813  58.457  1.00  0.00            
ATOM    478  HB  THR    33     113.223  88.374  59.087  1.00  0.00            
ATOM    479  CG2 THR    33     115.010  87.765  57.967  1.00  0.00            
ATOM    480 HG21 THR    33     114.568  87.228  57.128  1.00  0.00            
ATOM    481 HG22 THR    33     115.854  88.301  57.530  1.00  0.00            
ATOM    482 HG23 THR    33     115.405  87.236  58.834  1.00  0.00            
ATOM    483  OG1 THR    33     114.744  89.601  59.334  1.00  0.00            
ATOM    484  HG1 THR    33     114.150  90.119  59.882  1.00  0.00            
ATOM    485  C   THR    33     111.878  89.774  57.304  1.00  0.00            
ATOM    486  O   THR    33     111.169  88.883  56.922  1.00  0.00            
ATOM    487  N   LYS    34     111.334  90.901  57.865  1.00  0.00            
ATOM    488  H   LYS    34     111.932  91.519  58.394  1.00  0.00            
ATOM    489  CA  LYS    34     109.919  91.179  58.041  1.00  0.00            
ATOM    490  HA  LYS    34     109.427  90.278  58.408  1.00  0.00            
ATOM    491  CB  LYS    34     109.721  92.276  59.076  1.00  0.00            
ATOM    492  HB1 LYS    34     110.233  93.195  58.790  1.00  0.00            
ATOM    493  HB2 LYS    34     110.118  91.984  60.048  1.00  0.00            
ATOM    494  CG  LYS    34     108.325  92.744  59.244  1.00  0.00            
ATOM    495  HG1 LYS    34     108.004  93.109  58.268  1.00  0.00            
ATOM    496  HG2 LYS    34     108.361  93.461  60.063  1.00  0.00            
ATOM    497  CD  LYS    34     107.438  91.598  59.710  1.00  0.00            
ATOM    498  HD1 LYS    34     107.891  91.210  60.623  1.00  0.00            
ATOM    499  HD2 LYS    34     107.334  90.846  58.929  1.00  0.00            
ATOM    500  CE  LYS    34     106.012  92.180  60.097  1.00  0.00            
ATOM    501  HE1 LYS    34     105.588  92.690  59.232  1.00  0.00            
ATOM    502  HE2 LYS    34     106.050  92.931  60.887  1.00  0.00            
ATOM    503  NZ  LYS    34     105.138  91.087  60.611  1.00  0.00            
ATOM    504  HZ1 LYS    34     104.247  91.420  60.949  1.00  0.00            
ATOM    505  HZ2 LYS    34     105.037  90.365  59.912  1.00  0.00            
ATOM    506  HZ3 LYS    34     105.573  90.691  61.432  1.00  0.00            
ATOM    507  C   LYS    34     109.157  91.434  56.730  1.00  0.00            
ATOM    508  O   LYS    34     108.158  90.824  56.475  1.00  0.00            
ATOM    509  N   GLU    35     109.681  92.260  55.826  1.00  0.00            
ATOM    510  H   GLU    35     110.566  92.687  56.059  1.00  0.00            
ATOM    511  CA  GLU    35     109.266  92.380  54.419  1.00  0.00            
ATOM    512  HA  GLU    35     108.188  92.521  54.501  1.00  0.00            
ATOM    513  CB  GLU    35     109.659  93.723  53.736  1.00  0.00            
ATOM    514  HB1 GLU    35     109.721  94.399  54.590  1.00  0.00            
ATOM    515  HB2 GLU    35     108.833  93.914  53.051  1.00  0.00            
ATOM    516  CG  GLU    35     111.026  93.648  52.963  1.00  0.00            
ATOM    517  HG1 GLU    35     110.982  92.814  52.262  1.00  0.00            
ATOM    518  HG2 GLU    35     111.827  93.475  53.681  1.00  0.00            
ATOM    519  CD  GLU    35     111.350  94.889  52.111  1.00  0.00            
ATOM    520  OE1 GLU    35     110.558  95.862  52.049  1.00  0.00            
ATOM    521  OE2 GLU    35     112.359  94.907  51.393  1.00  0.00            
ATOM    522  C   GLU    35     109.413  91.060  53.638  1.00  0.00            
ATOM    523  O   GLU    35     108.596  90.828  52.795  1.00  0.00            
ATOM    524  N   GLY    36     110.303  90.157  54.003  1.00  0.00            
ATOM    525  H   GLY    36     110.897  90.435  54.772  1.00  0.00            
ATOM    526  CA  GLY    36     110.362  88.793  53.473  1.00  0.00            
ATOM    527  HA1 GLY    36     111.348  88.443  53.779  1.00  0.00            
ATOM    528  HA2 GLY    36     110.496  88.785  52.391  1.00  0.00            
ATOM    529  C   GLY    36     109.273  87.841  54.006  1.00  0.00            
ATOM    530  O   GLY    36     108.899  86.960  53.224  1.00  0.00            
ATOM    531  N   VAL    37     108.802  88.016  55.209  1.00  0.00            
ATOM    532  H   VAL    37     109.329  88.576  55.864  1.00  0.00            
ATOM    533  CA  VAL    37     107.607  87.222  55.680  1.00  0.00            
ATOM    534  HA  VAL    37     107.484  86.289  55.129  1.00  0.00            
ATOM    535  CB  VAL    37     107.567  86.713  57.102  1.00  0.00            
ATOM    536  HB  VAL    37     106.617  86.193  57.221  1.00  0.00            
ATOM    537  CG1 VAL    37     108.692  85.667  57.256  1.00  0.00            
ATOM    538 HG11 VAL    37     109.605  86.254  57.154  1.00  0.00            
ATOM    539 HG12 VAL    37     108.677  85.274  58.273  1.00  0.00            
ATOM    540 HG13 VAL    37     108.668  84.896  56.486  1.00  0.00            
ATOM    541  CG2 VAL    37     107.610  87.821  58.109  1.00  0.00            
ATOM    542 HG21 VAL    37     107.016  88.660  57.746  1.00  0.00            
ATOM    543 HG22 VAL    37     107.245  87.560  59.103  1.00  0.00            
ATOM    544 HG23 VAL    37     108.625  88.202  58.216  1.00  0.00            
ATOM    545  C   VAL    37     106.348  87.895  55.237  1.00  0.00            
ATOM    546  O   VAL    37     105.471  87.101  54.983  1.00  0.00            
ATOM    547  N   LEU    38     106.243  89.246  55.024  1.00  0.00            
ATOM    548  H   LEU    38     106.937  89.883  55.389  1.00  0.00            
ATOM    549  CA  LEU    38     105.156  89.802  54.238  1.00  0.00            
ATOM    550  HA  LEU    38     104.210  89.435  54.636  1.00  0.00            
ATOM    551  CB  LEU    38     105.083  91.349  54.263  1.00  0.00            
ATOM    552  HB1 LEU    38     104.299  91.698  53.591  1.00  0.00            
ATOM    553  HB2 LEU    38     106.050  91.718  53.922  1.00  0.00            
ATOM    554  CG  LEU    38     104.772  91.751  55.737  1.00  0.00            
ATOM    555  HG  LEU    38     105.481  91.356  56.464  1.00  0.00            
ATOM    556  CD1 LEU    38     104.962  93.249  55.835  1.00  0.00            
ATOM    557 HD11 LEU    38     105.980  93.556  55.596  1.00  0.00            
ATOM    558 HD12 LEU    38     104.327  93.807  55.147  1.00  0.00            
ATOM    559 HD13 LEU    38     104.780  93.553  56.866  1.00  0.00            
ATOM    560  CD2 LEU    38     103.334  91.419  56.132  1.00  0.00            
ATOM    561 HD21 LEU    38     102.617  91.513  55.316  1.00  0.00            
ATOM    562 HD22 LEU    38     103.360  90.339  56.280  1.00  0.00            
ATOM    563 HD23 LEU    38     102.988  91.946  57.021  1.00  0.00            
ATOM    564  C   LEU    38     105.199  89.362  52.724  1.00  0.00            
ATOM    565  O   LEU    38     104.124  89.225  52.143  1.00  0.00            
ATOM    566  N   TYR    39     106.305  89.245  52.030  1.00  0.00            
ATOM    567  H   TYR    39     107.120  89.654  52.463  1.00  0.00            
ATOM    568  CA  TYR    39     106.536  88.628  50.681  1.00  0.00            
ATOM    569  HA  TYR    39     105.971  89.201  49.945  1.00  0.00            
ATOM    570  CB  TYR    39     108.011  88.735  50.248  1.00  0.00            
ATOM    571  HB1 TYR    39     108.669  88.590  51.106  1.00  0.00            
ATOM    572  HB2 TYR    39     108.321  89.764  50.060  1.00  0.00            
ATOM    573  CG  TYR    39     108.407  87.985  49.042  1.00  0.00            
ATOM    574  CD1 TYR    39     108.411  88.523  47.833  1.00  0.00            
ATOM    575  HD1 TYR    39     108.216  89.557  47.592  1.00  0.00            
ATOM    576  CE1 TYR    39     108.762  87.692  46.729  1.00  0.00            
ATOM    577  HE1 TYR    39     108.743  88.091  45.725  1.00  0.00            
ATOM    578  CZ  TYR    39     109.075  86.317  46.813  1.00  0.00            
ATOM    579  OH  TYR    39     109.320  85.522  45.746  1.00  0.00            
ATOM    580  HH  TYR    39     109.470  85.926  44.888  1.00  0.00            
ATOM    581  CE2 TYR    39     109.087  85.759  48.092  1.00  0.00            
ATOM    582  HE2 TYR    39     109.434  84.741  48.192  1.00  0.00            
ATOM    583  CD2 TYR    39     108.781  86.605  49.158  1.00  0.00            
ATOM    584  HD2 TYR    39     108.960  86.223  50.151  1.00  0.00            
ATOM    585  C   TYR    39     105.942  87.202  50.602  1.00  0.00            
ATOM    586  O   TYR    39     104.969  87.061  49.887  1.00  0.00            
ATOM    587  N   VAL    40     106.424  86.220  51.362  1.00  0.00            
ATOM    588  H   VAL    40     107.093  86.514  52.059  1.00  0.00            
ATOM    589  CA  VAL    40     105.912  84.846  51.334  1.00  0.00            
ATOM    590  HA  VAL    40     105.901  84.553  50.284  1.00  0.00            
ATOM    591  CB  VAL    40     106.765  83.775  52.134  1.00  0.00            
ATOM    592  HB  VAL    40     106.386  82.777  51.913  1.00  0.00            
ATOM    593  CG1 VAL    40     108.212  83.770  51.687  1.00  0.00            
ATOM    594 HG11 VAL    40     108.730  82.955  52.193  1.00  0.00            
ATOM    595 HG12 VAL    40     108.351  83.628  50.616  1.00  0.00            
ATOM    596 HG13 VAL    40     108.718  84.679  52.013  1.00  0.00            
ATOM    597  CG2 VAL    40     106.725  84.007  53.691  1.00  0.00            
ATOM    598 HG21 VAL    40     105.701  83.981  54.064  1.00  0.00            
ATOM    599 HG22 VAL    40     107.263  83.170  54.137  1.00  0.00            
ATOM    600 HG23 VAL    40     107.305  84.879  53.995  1.00  0.00            
ATOM    601  C   VAL    40     104.489  84.635  51.795  1.00  0.00            
ATOM    602  O   VAL    40     103.915  83.595  51.425  1.00  0.00            
ATOM    603  N   GLY    41     103.833  85.583  52.547  1.00  0.00            
ATOM    604  H   GLY    41     104.297  86.458  52.744  1.00  0.00            
ATOM    605  CA  GLY    41     102.445  85.516  52.788  1.00  0.00            
ATOM    606  HA1 GLY    41     102.279  86.115  53.684  1.00  0.00            
ATOM    607  HA2 GLY    41     102.207  84.461  52.919  1.00  0.00            
ATOM    608  C   GLY    41     101.549  85.990  51.669  1.00  0.00            
ATOM    609  O   GLY    41     100.325  85.807  51.828  1.00  0.00            
ATOM    610  N   SER    42     102.077  86.640  50.617  1.00  0.00            
ATOM    611  H   SER    42     103.062  86.847  50.527  1.00  0.00            
ATOM    612  CA  SER    42     101.229  87.157  49.509  1.00  0.00            
ATOM    613  HA  SER    42     100.196  86.828  49.617  1.00  0.00            
ATOM    614  CB  SER    42     100.901  88.657  49.762  1.00  0.00            
ATOM    615  HB1 SER    42     101.730  89.364  49.772  1.00  0.00            
ATOM    616  HB2 SER    42     100.415  88.659  50.738  1.00  0.00            
ATOM    617  OG  SER    42      99.961  89.080  48.811  1.00  0.00            
ATOM    618  HG  SER    42      99.058  88.782  48.942  1.00  0.00            
ATOM    619  C   SER    42     101.682  86.948  48.113  1.00  0.00            
ATOM    620  O   SER    42     102.925  86.854  47.927  1.00  0.00            
ATOM    621  N   LYS    43     100.844  86.943  47.057  1.00  0.00            
ATOM    622  H   LYS    43      99.858  87.008  47.266  1.00  0.00            
ATOM    623  CA  LYS    43     101.336  87.113  45.730  1.00  0.00            
ATOM    624  HA  LYS    43     102.347  86.711  45.670  1.00  0.00            
ATOM    625  CB  LYS    43     100.549  86.260  44.786  1.00  0.00            
ATOM    626  HB1 LYS    43     100.965  86.459  43.798  1.00  0.00            
ATOM    627  HB2 LYS    43      99.471  86.397  44.869  1.00  0.00            
ATOM    628  CG  LYS    43     100.703  84.754  44.997  1.00  0.00            
ATOM    629  HG1 LYS    43      99.996  84.355  44.270  1.00  0.00            
ATOM    630  HG2 LYS    43     100.408  84.567  46.029  1.00  0.00            
ATOM    631  CD  LYS    43     102.125  84.304  44.595  1.00  0.00            
ATOM    632  HD1 LYS    43     102.855  85.038  44.936  1.00  0.00            
ATOM    633  HD2 LYS    43     102.233  84.352  43.511  1.00  0.00            
ATOM    634  CE  LYS    43     102.601  83.023  45.236  1.00  0.00            
ATOM    635  HE1 LYS    43     101.980  82.173  44.953  1.00  0.00            
ATOM    636  HE2 LYS    43     102.601  83.196  46.312  1.00  0.00            
ATOM    637  NZ  LYS    43     103.974  82.642  44.907  1.00  0.00            
ATOM    638  HZ1 LYS    43     104.219  81.835  45.463  1.00  0.00            
ATOM    639  HZ2 LYS    43     104.082  82.484  43.916  1.00  0.00            
ATOM    640  HZ3 LYS    43     104.586  83.422  45.097  1.00  0.00            
ATOM    641  C   LYS    43     101.515  88.552  45.248  1.00  0.00            
ATOM    642  O   LYS    43     101.948  88.752  44.105  1.00  0.00            
ATOM    643  N   THR    44     101.157  89.551  46.091  1.00  0.00            
ATOM    644  H   THR    44     100.827  89.385  47.031  1.00  0.00            
ATOM    645  CA  THR    44     101.423  90.935  45.687  1.00  0.00            
ATOM    646  HA  THR    44     102.217  90.899  44.941  1.00  0.00            
ATOM    647  CB  THR    44     100.319  91.533  44.836  1.00  0.00            
ATOM    648  HB  THR    44     100.522  92.604  44.833  1.00  0.00            
ATOM    649  CG2 THR    44     100.160  91.072  43.395  1.00  0.00            
ATOM    650 HG21 THR    44     101.035  91.107  42.745  1.00  0.00            
ATOM    651 HG22 THR    44      99.885  90.017  43.396  1.00  0.00            
ATOM    652 HG23 THR    44      99.356  91.673  42.970  1.00  0.00            
ATOM    653  OG1 THR    44      99.044  91.391  45.484  1.00  0.00            
ATOM    654  HG1 THR    44      98.774  90.475  45.384  1.00  0.00            
ATOM    655  C   THR    44     101.772  91.907  46.815  1.00  0.00            
ATOM    656  O   THR    44     101.085  91.942  47.879  1.00  0.00            
ATOM    657  N   LYS    45     102.952  92.565  46.732  1.00  0.00            
ATOM    658  H   LYS    45     103.401  92.574  45.827  1.00  0.00            
ATOM    659  CA  LYS    45     103.438  93.364  47.757  1.00  0.00            
ATOM    660  HA  LYS    45     103.507  92.718  48.633  1.00  0.00            
ATOM    661  CB  LYS    45     104.901  93.660  47.409  1.00  0.00            
ATOM    662  HB1 LYS    45     105.445  92.770  47.091  1.00  0.00            
ATOM    663  HB2 LYS    45     105.358  94.098  48.297  1.00  0.00            
ATOM    664  CG  LYS    45     105.047  94.801  46.366  1.00  0.00            
ATOM    665  HG1 LYS    45     104.982  95.770  46.860  1.00  0.00            
ATOM    666  HG2 LYS    45     104.248  94.555  45.666  1.00  0.00            
ATOM    667  CD  LYS    45     106.368  94.685  45.740  1.00  0.00            
ATOM    668  HD1 LYS    45     106.378  93.696  45.283  1.00  0.00            
ATOM    669  HD2 LYS    45     107.197  94.774  46.443  1.00  0.00            
ATOM    670  CE  LYS    45     106.444  95.742  44.606  1.00  0.00            
ATOM    671  HE1 LYS    45     106.175  96.727  44.987  1.00  0.00            
ATOM    672  HE2 LYS    45     105.739  95.408  43.845  1.00  0.00            
ATOM    673  NZ  LYS    45     107.796  95.738  44.003  1.00  0.00            
ATOM    674  HZ1 LYS    45     108.106  94.779  43.937  1.00  0.00            
ATOM    675  HZ2 LYS    45     107.661  96.052  43.053  1.00  0.00            
ATOM    676  HZ3 LYS    45     108.486  96.281  44.501  1.00  0.00            
ATOM    677  C   LYS    45     102.584  94.633  48.133  1.00  0.00            
ATOM    678  O   LYS    45     102.075  95.304  47.238  1.00  0.00            
ATOM    679  N   GLU    46     102.764  95.141  49.346  1.00  0.00            
ATOM    680  H   GLU    46     103.484  94.731  49.924  1.00  0.00            
ATOM    681  CA  GLU    46     102.253  96.418  49.804  1.00  0.00            
ATOM    682  HA  GLU    46     101.515  96.650  49.037  1.00  0.00            
ATOM    683  CB  GLU    46     101.637  96.468  51.212  1.00  0.00            
ATOM    684  HB1 GLU    46     101.518  97.524  51.452  1.00  0.00            
ATOM    685  HB2 GLU    46     102.309  95.970  51.911  1.00  0.00            
ATOM    686  CG  GLU    46     100.284  95.809  51.236  1.00  0.00            
ATOM    687  HG1 GLU    46     100.460  94.781  50.918  1.00  0.00            
ATOM    688  HG2 GLU    46      99.586  96.306  50.561  1.00  0.00            
ATOM    689  CD  GLU    46      99.537  95.806  52.589  1.00  0.00            
ATOM    690  OE1 GLU    46     100.087  95.760  53.707  1.00  0.00            
ATOM    691  OE2 GLU    46      98.268  95.737  52.584  1.00  0.00            
ATOM    692  C   GLU    46     103.382  97.405  49.777  1.00  0.00            
ATOM    693  O   GLU    46     104.414  97.232  50.461  1.00  0.00            
ATOM    694  N   GLY    47     103.174  98.525  49.063  1.00  0.00            
ATOM    695  H   GLY    47     102.248  98.588  48.665  1.00  0.00            
ATOM    696  CA  GLY    47     104.131  99.677  49.047  1.00  0.00            
ATOM    697  HA1 GLY    47     104.965  99.435  48.388  1.00  0.00            
ATOM    698  HA2 GLY    47     104.620  99.695  50.022  1.00  0.00            
ATOM    699  C   GLY    47     103.483 101.013  48.711  1.00  0.00            
ATOM    700  O   GLY    47     102.285 101.164  48.337  1.00  0.00            
ATOM    701  N   VAL    48     104.182 102.061  49.022  1.00  0.00            
ATOM    702  H   VAL    48     105.103 101.900  49.406  1.00  0.00            
ATOM    703  CA  VAL    48     103.596 103.437  48.954  1.00  0.00            
ATOM    704  HA  VAL    48     102.578 103.325  48.580  1.00  0.00            
ATOM    705  CB  VAL    48     103.577 104.048  50.352  1.00  0.00            
ATOM    706  HB  VAL    48     103.404 105.121  50.273  1.00  0.00            
ATOM    707  CG1 VAL    48     102.428 103.506  51.176  1.00  0.00            
ATOM    708 HG11 VAL    48     102.614 102.449  51.367  1.00  0.00            
ATOM    709 HG12 VAL    48     102.352 104.020  52.135  1.00  0.00            
ATOM    710 HG13 VAL    48     101.477 103.779  50.719  1.00  0.00            
ATOM    711  CG2 VAL    48     104.966 103.967  51.000  1.00  0.00            
ATOM    712 HG21 VAL    48     104.809 104.633  51.849  1.00  0.00            
ATOM    713 HG22 VAL    48     105.216 102.999  51.435  1.00  0.00            
ATOM    714 HG23 VAL    48     105.691 104.396  50.308  1.00  0.00            
ATOM    715  C   VAL    48     104.245 104.312  47.904  1.00  0.00            
ATOM    716  O   VAL    48     105.435 104.109  47.551  1.00  0.00            
ATOM    717  N   VAL    49     103.580 105.323  47.230  1.00  0.00            
ATOM    718  H   VAL    49     102.636 105.463  47.560  1.00  0.00            
ATOM    719  CA  VAL    49     104.241 106.365  46.386  1.00  0.00            
ATOM    720  HA  VAL    49     104.937 105.769  45.795  1.00  0.00            
ATOM    721  CB  VAL    49     103.290 107.106  45.426  1.00  0.00            
ATOM    722  HB  VAL    49     103.778 108.039  45.143  1.00  0.00            
ATOM    723  CG1 VAL    49     102.996 106.314  44.165  1.00  0.00            
ATOM    724 HG11 VAL    49     103.907 105.883  43.750  1.00  0.00            
ATOM    725 HG12 VAL    49     102.402 105.431  44.398  1.00  0.00            
ATOM    726 HG13 VAL    49     102.502 106.970  43.449  1.00  0.00            
ATOM    727  CG2 VAL    49     101.932 107.535  46.183  1.00  0.00            
ATOM    728 HG21 VAL    49     101.302 106.715  46.527  1.00  0.00            
ATOM    729 HG22 VAL    49     102.125 108.163  47.053  1.00  0.00            
ATOM    730 HG23 VAL    49     101.317 108.210  45.588  1.00  0.00            
ATOM    731  C   VAL    49     105.003 107.389  47.307  1.00  0.00            
ATOM    732  O   VAL    49     104.729 107.543  48.474  1.00  0.00            
ATOM    733  N   HIE    50     105.935 108.158  46.761  1.00  0.00            
ATOM    734  H   HIE    50     106.307 107.782  45.900  1.00  0.00            
ATOM    735  CA  HIE    50     106.595 109.309  47.551  1.00  0.00            
ATOM    736  HA  HIE    50     106.074 109.407  48.504  1.00  0.00            
ATOM    737  CB  HIE    50     108.082 108.898  47.656  1.00  0.00            
ATOM    738  HB1 HIE    50     108.503 108.669  46.676  1.00  0.00            
ATOM    739  HB2 HIE    50     108.212 107.979  48.227  1.00  0.00            
ATOM    740  CG  HIE    50     108.951 110.014  48.299  1.00  0.00            
ATOM    741  ND1 HIE    50     109.221 110.096  49.706  1.00  0.00            
ATOM    742  CE1 HIE    50     109.897 111.284  49.827  1.00  0.00            
ATOM    743  HE1 HIE    50     110.310 111.685  50.740  1.00  0.00            
ATOM    744  NE2 HIE    50     110.129 111.849  48.669  1.00  0.00            
ATOM    745  HE2 HIE    50     110.857 112.536  48.535  1.00  0.00            
ATOM    746  CD2 HIE    50     109.510 111.137  47.685  1.00  0.00            
ATOM    747  HD2 HIE    50     109.601 111.148  46.609  1.00  0.00            
ATOM    748  C   HIE    50     106.469 110.616  46.808  1.00  0.00            
ATOM    749  O   HIE    50     106.813 110.667  45.632  1.00  0.00            
ATOM    750  N   GLY    51     105.887 111.709  47.467  1.00  0.00            
ATOM    751  H   GLY    51     105.510 111.683  48.404  1.00  0.00            
ATOM    752  CA  GLY    51     105.936 113.030  46.858  1.00  0.00            
ATOM    753  HA1 GLY    51     105.149 113.195  46.122  1.00  0.00            
ATOM    754  HA2 GLY    51     106.847 113.199  46.284  1.00  0.00            
ATOM    755  C   GLY    51     105.879 114.167  47.910  1.00  0.00            
ATOM    756  O   GLY    51     106.316 114.013  49.054  1.00  0.00            
ATOM    757  N   VAL    52     105.509 115.310  47.383  1.00  0.00            
ATOM    758  H   VAL    52     105.437 115.228  46.379  1.00  0.00            
ATOM    759  CA  VAL    52     105.239 116.559  48.133  1.00  0.00            
ATOM    760  HA  VAL    52     106.123 116.808  48.720  1.00  0.00            
ATOM    761  CB  VAL    52     104.913 117.706  47.134  1.00  0.00            
ATOM    762  HB  VAL    52     104.563 118.604  47.645  1.00  0.00            
ATOM    763  CG1 VAL    52     106.174 118.160  46.375  1.00  0.00            
ATOM    764 HG11 VAL    52     105.878 118.863  45.595  1.00  0.00            
ATOM    765 HG12 VAL    52     106.847 118.590  47.116  1.00  0.00            
ATOM    766 HG13 VAL    52     106.734 117.356  45.899  1.00  0.00            
ATOM    767  CG2 VAL    52     103.836 117.370  46.130  1.00  0.00            
ATOM    768 HG21 VAL    52     103.563 118.339  45.713  1.00  0.00            
ATOM    769 HG22 VAL    52     104.226 116.790  45.294  1.00  0.00            
ATOM    770 HG23 VAL    52     102.992 116.857  46.592  1.00  0.00            
ATOM    771  C   VAL    52     104.122 116.326  49.236  1.00  0.00            
ATOM    772  O   VAL    52     103.456 115.309  49.285  1.00  0.00            
ATOM    773  N   ALA    53     103.811 117.273  50.155  1.00  0.00            
ATOM    774  H   ALA    53     104.173 118.216  50.176  1.00  0.00            
ATOM    775  CA  ALA    53     102.931 117.074  51.254  1.00  0.00            
ATOM    776  HA  ALA    53     103.122 116.111  51.727  1.00  0.00            
ATOM    777  CB  ALA    53     103.255 118.004  52.451  1.00  0.00            
ATOM    778  HB1 ALA    53     103.094 119.039  52.149  1.00  0.00            
ATOM    779  HB2 ALA    53     102.496 117.846  53.217  1.00  0.00            
ATOM    780  HB3 ALA    53     104.262 117.855  52.839  1.00  0.00            
ATOM    781  C   ALA    53     101.379 116.989  50.935  1.00  0.00            
ATOM    782  O   ALA    53     100.683 116.289  51.698  1.00  0.00            
ATOM    783  N   THR    54     100.926 117.459  49.762  1.00  0.00            
ATOM    784  H   THR    54     101.566 118.021  49.218  1.00  0.00            
ATOM    785  CA  THR    54      99.683 117.120  49.149  1.00  0.00            
ATOM    786  HA  THR    54      98.955 117.539  49.842  1.00  0.00            
ATOM    787  CB  THR    54      99.505 117.775  47.742  1.00  0.00            
ATOM    788  HB  THR    54      98.934 117.188  47.022  1.00  0.00            
ATOM    789  CG2 THR    54      98.887 119.162  47.942  1.00  0.00            
ATOM    790 HG21 THR    54      97.913 119.066  48.421  1.00  0.00            
ATOM    791 HG22 THR    54      99.496 119.829  48.552  1.00  0.00            
ATOM    792 HG23 THR    54      98.757 119.555  46.934  1.00  0.00            
ATOM    793  OG1 THR    54     100.728 117.917  47.082  1.00  0.00            
ATOM    794  HG1 THR    54     100.462 117.740  46.177  1.00  0.00            
ATOM    795  C   THR    54      99.576 115.654  48.965  1.00  0.00            
ATOM    796  O   THR    54      98.594 115.074  49.450  1.00  0.00            
ATOM    797  N   VAL    55     100.538 114.947  48.280  1.00  0.00            
ATOM    798  H   VAL    55     101.291 115.500  47.896  1.00  0.00            
ATOM    799  CA  VAL    55     100.580 113.500  48.144  1.00  0.00            
ATOM    800  HA  VAL    55      99.659 113.184  47.653  1.00  0.00            
ATOM    801  CB  VAL    55     101.615 113.012  47.113  1.00  0.00            
ATOM    802  HB  VAL    55     102.619 113.270  47.453  1.00  0.00            
ATOM    803  CG1 VAL    55     101.624 111.483  46.944  1.00  0.00            
ATOM    804 HG11 VAL    55     101.962 111.108  45.978  1.00  0.00            
ATOM    805 HG12 VAL    55     102.299 111.032  47.671  1.00  0.00            
ATOM    806 HG13 VAL    55     100.637 111.062  47.137  1.00  0.00            
ATOM    807  CG2 VAL    55     101.255 113.589  45.750  1.00  0.00            
ATOM    808 HG21 VAL    55     101.293 114.678  45.723  1.00  0.00            
ATOM    809 HG22 VAL    55     101.961 113.325  44.963  1.00  0.00            
ATOM    810 HG23 VAL    55     100.219 113.347  45.511  1.00  0.00            
ATOM    811  C   VAL    55     100.678 112.798  49.494  1.00  0.00            
ATOM    812  O   VAL    55      99.938 111.843  49.734  1.00  0.00            
ATOM    813  N   ALA    56     101.621 113.274  50.345  1.00  0.00            
ATOM    814  H   ALA    56     102.309 113.927  49.997  1.00  0.00            
ATOM    815  CA  ALA    56     101.877 112.741  51.679  1.00  0.00            
ATOM    816  HA  ALA    56     102.324 111.753  51.569  1.00  0.00            
ATOM    817  CB  ALA    56     102.887 113.628  52.396  1.00  0.00            
ATOM    818  HB1 ALA    56     102.476 114.476  52.945  1.00  0.00            
ATOM    819  HB2 ALA    56     103.367 113.062  53.194  1.00  0.00            
ATOM    820  HB3 ALA    56     103.711 113.917  51.744  1.00  0.00            
ATOM    821  C   ALA    56     100.596 112.461  52.483  1.00  0.00            
ATOM    822  O   ALA    56     100.373 111.276  52.868  1.00  0.00            
ATOM    823  N   GLU    57      99.742 113.508  52.717  1.00  0.00            
ATOM    824  H   GLU    57     100.165 114.414  52.571  1.00  0.00            
ATOM    825  CA  GLU    57      98.458 113.480  53.390  1.00  0.00            
ATOM    826  HA  GLU    57      98.664 113.006  54.350  1.00  0.00            
ATOM    827  CB  GLU    57      97.890 114.879  53.594  1.00  0.00            
ATOM    828  HB1 GLU    57      97.001 115.017  52.978  1.00  0.00            
ATOM    829  HB2 GLU    57      98.626 115.604  53.247  1.00  0.00            
ATOM    830  CG  GLU    57      97.458 115.099  55.017  1.00  0.00            
ATOM    831  HG1 GLU    57      98.301 114.885  55.674  1.00  0.00            
ATOM    832  HG2 GLU    57      96.630 114.440  55.278  1.00  0.00            
ATOM    833  CD  GLU    57      97.001 116.577  55.158  1.00  0.00            
ATOM    834  OE1 GLU    57      96.311 117.080  54.209  1.00  0.00            
ATOM    835  OE2 GLU    57      97.496 117.253  56.069  1.00  0.00            
ATOM    836  C   GLU    57      97.480 112.568  52.663  1.00  0.00            
ATOM    837  O   GLU    57      96.712 112.008  53.425  1.00  0.00            
ATOM    838  N   LYS    58      97.386 112.440  51.345  1.00  0.00            
ATOM    839  H   LYS    58      97.899 113.127  50.812  1.00  0.00            
ATOM    840  CA  LYS    58      96.515 111.478  50.650  1.00  0.00            
ATOM    841  HA  LYS    58      95.489 111.563  51.010  1.00  0.00            
ATOM    842  CB  LYS    58      96.637 111.761  49.135  1.00  0.00            
ATOM    843  HB1 LYS    58      96.379 110.849  48.597  1.00  0.00            
ATOM    844  HB2 LYS    58      97.640 112.112  48.891  1.00  0.00            
ATOM    845  CG  LYS    58      95.623 112.958  48.830  1.00  0.00            
ATOM    846  HG1 LYS    58      95.727 113.769  49.550  1.00  0.00            
ATOM    847  HG2 LYS    58      94.684 112.428  48.988  1.00  0.00            
ATOM    848  CD  LYS    58      95.809 113.415  47.373  1.00  0.00            
ATOM    849  HD1 LYS    58      95.863 112.556  46.704  1.00  0.00            
ATOM    850  HD2 LYS    58      96.730 113.998  47.399  1.00  0.00            
ATOM    851  CE  LYS    58      94.677 114.281  46.896  1.00  0.00            
ATOM    852  HE1 LYS    58      94.990 114.780  45.979  1.00  0.00            
ATOM    853  HE2 LYS    58      94.492 114.928  47.753  1.00  0.00            
ATOM    854  NZ  LYS    58      93.489 113.445  46.638  1.00  0.00            
ATOM    855  HZ1 LYS    58      92.684 113.995  46.373  1.00  0.00            
ATOM    856  HZ2 LYS    58      93.695 112.688  46.003  1.00  0.00            
ATOM    857  HZ3 LYS    58      93.097 113.007  47.459  1.00  0.00            
ATOM    858  C   LYS    58      97.033 109.999  50.936  1.00  0.00            
ATOM    859  O   LYS    58      96.227 109.159  51.299  1.00  0.00            
ATOM    860  N   THR    59      98.371 109.780  50.898  1.00  0.00            
ATOM    861  H   THR    59      99.012 110.483  50.561  1.00  0.00            
ATOM    862  CA  THR    59      98.983 108.553  51.423  1.00  0.00            
ATOM    863  HA  THR    59      98.441 107.774  50.887  1.00  0.00            
ATOM    864  CB  THR    59     100.492 108.514  51.122  1.00  0.00            
ATOM    865  HB  THR    59     101.013 109.276  51.702  1.00  0.00            
ATOM    866  CG2 THR    59     101.050 107.126  51.483  1.00  0.00            
ATOM    867 HG21 THR    59     101.141 107.227  52.564  1.00  0.00            
ATOM    868 HG22 THR    59     100.377 106.342  51.134  1.00  0.00            
ATOM    869 HG23 THR    59     102.012 106.963  50.998  1.00  0.00            
ATOM    870  OG1 THR    59     100.813 108.749  49.763  1.00  0.00            
ATOM    871  HG1 THR    59     101.526 109.392  49.763  1.00  0.00            
ATOM    872  C   THR    59      98.729 108.298  52.952  1.00  0.00            
ATOM    873  O   THR    59      98.313 107.212  53.218  1.00  0.00            
ATOM    874  N   LYS    60      99.089 109.169  53.841  1.00  0.00            
ATOM    875  H   LYS    60      99.494 110.067  53.620  1.00  0.00            
ATOM    876  CA  LYS    60      99.059 108.818  55.237  1.00  0.00            
ATOM    877  HA  LYS    60      99.532 107.841  55.142  1.00  0.00            
ATOM    878  CB  LYS    60     100.190 109.607  55.992  1.00  0.00            
ATOM    879  HB1 LYS    60     100.104 109.523  57.076  1.00  0.00            
ATOM    880  HB2 LYS    60     100.203 110.646  55.663  1.00  0.00            
ATOM    881  CG  LYS    60     101.530 108.994  55.593  1.00  0.00            
ATOM    882  HG1 LYS    60     101.854 109.407  54.637  1.00  0.00            
ATOM    883  HG2 LYS    60     101.355 107.925  55.476  1.00  0.00            
ATOM    884  CD  LYS    60     102.674 109.243  56.680  1.00  0.00            
ATOM    885  HD1 LYS    60     102.392 108.733  57.601  1.00  0.00            
ATOM    886  HD2 LYS    60     102.930 110.276  56.916  1.00  0.00            
ATOM    887  CE  LYS    60     103.880 108.404  56.208  1.00  0.00            
ATOM    888  HE1 LYS    60     104.211 108.895  55.292  1.00  0.00            
ATOM    889  HE2 LYS    60     103.633 107.356  56.040  1.00  0.00            
ATOM    890  NZ  LYS    60     105.011 108.480  57.222  1.00  0.00            
ATOM    891  HZ1 LYS    60     104.629 108.092  58.073  1.00  0.00            
ATOM    892  HZ2 LYS    60     105.699 107.780  56.986  1.00  0.00            
ATOM    893  HZ3 LYS    60     105.424 109.391  57.367  1.00  0.00            
ATOM    894  C   LYS    60      97.792 108.800  55.945  1.00  0.00            
ATOM    895  O   LYS    60      97.502 107.782  56.544  1.00  0.00            
ATOM    896  N   GLU    61      97.028 109.882  55.951  1.00  0.00            
ATOM    897  H   GLU    61      97.400 110.736  55.558  1.00  0.00            
ATOM    898  CA  GLU    61      95.839 110.000  56.802  1.00  0.00            
ATOM    899  HA  GLU    61      95.698 109.044  57.307  1.00  0.00            
ATOM    900  CB  GLU    61      96.062 111.151  57.765  1.00  0.00            
ATOM    901  HB1 GLU    61      95.044 111.386  58.074  1.00  0.00            
ATOM    902  HB2 GLU    61      96.482 112.015  57.249  1.00  0.00            
ATOM    903  CG  GLU    61      96.856 110.725  58.972  1.00  0.00            
ATOM    904  HG1 GLU    61      97.770 110.245  58.624  1.00  0.00            
ATOM    905  HG2 GLU    61      96.227 110.008  59.500  1.00  0.00            
ATOM    906  CD  GLU    61      97.212 111.944  59.929  1.00  0.00            
ATOM    907  OE1 GLU    61      98.331 112.003  60.474  1.00  0.00            
ATOM    908  OE2 GLU    61      96.386 112.822  60.250  1.00  0.00            
ATOM    909  C   GLU    61      94.450 110.198  56.093  1.00  0.00            
ATOM    910  O   GLU    61      93.447 109.794  56.675  1.00  0.00            
ATOM    911  N   GLN    62      94.436 110.672  54.846  1.00  0.00            
ATOM    912  H   GLN    62      95.318 110.871  54.394  1.00  0.00            
ATOM    913  CA  GLN    62      93.310 111.161  54.082  1.00  0.00            
ATOM    914  HA  GLN    62      92.853 111.847  54.795  1.00  0.00            
ATOM    915  CB  GLN    62      93.704 112.032  52.878  1.00  0.00            
ATOM    916  HB1 GLN    62      94.293 111.480  52.147  1.00  0.00            
ATOM    917  HB2 GLN    62      94.283 112.849  53.308  1.00  0.00            
ATOM    918  CG  GLN    62      92.541 112.795  52.227  1.00  0.00            
ATOM    919  HG1 GLN    62      91.959 112.132  51.587  1.00  0.00            
ATOM    920  HG2 GLN    62      92.987 113.561  51.593  1.00  0.00            
ATOM    921  CD  GLN    62      91.753 113.585  53.250  1.00  0.00            
ATOM    922  OE1 GLN    62      92.120 114.618  53.684  1.00  0.00            
ATOM    923  NE2 GLN    62      90.563 113.105  53.639  1.00  0.00            
ATOM    924 HE21 GLN    62      90.248 112.279  53.150  1.00  0.00            
ATOM    925 HE22 GLN    62      90.017 113.643  54.296  1.00  0.00            
ATOM    926  C   GLN    62      92.203 110.082  53.804  1.00  0.00            
ATOM    927  O   GLN    62      92.349 109.255  52.919  1.00  0.00            
ATOM    928  N   VAL    63      91.109 110.248  54.549  1.00  0.00            
ATOM    929  H   VAL    63      91.092 110.974  55.251  1.00  0.00            
ATOM    930  CA  VAL    63      90.035 109.266  54.436  1.00  0.00            
ATOM    931  HA  VAL    63      90.534 108.306  54.303  1.00  0.00            
ATOM    932  CB  VAL    63      89.234 109.150  55.726  1.00  0.00            
ATOM    933  HB  VAL    63      88.353 108.579  55.432  1.00  0.00            
ATOM    934  CG1 VAL    63      90.095 108.401  56.651  1.00  0.00            
ATOM    935 HG11 VAL    63      90.383 107.407  56.309  1.00  0.00            
ATOM    936 HG12 VAL    63      91.027 108.942  56.815  1.00  0.00            
ATOM    937 HG13 VAL    63      89.493 108.228  57.543  1.00  0.00            
ATOM    938  CG2 VAL    63      88.710 110.442  56.256  1.00  0.00            
ATOM    939 HG21 VAL    63      87.986 110.267  57.052  1.00  0.00            
ATOM    940 HG22 VAL    63      89.524 110.957  56.765  1.00  0.00            
ATOM    941 HG23 VAL    63      88.358 111.165  55.521  1.00  0.00            
ATOM    942  C   VAL    63      89.179 109.507  53.143  1.00  0.00            
ATOM    943  O   VAL    63      88.788 110.671  52.893  1.00  0.00            
ATOM    944  N   THR    64      88.948 108.462  52.328  1.00  0.00            
ATOM    945  H   THR    64      89.322 107.581  52.653  1.00  0.00            
ATOM    946  CA  THR    64      88.114 108.558  51.050  1.00  0.00            
ATOM    947  HA  THR    64      87.702 109.561  51.160  1.00  0.00            
ATOM    948  CB  THR    64      88.899 108.509  49.747  1.00  0.00            
ATOM    949  HB  THR    64      88.143 108.638  48.972  1.00  0.00            
ATOM    950  CG2 THR    64      89.957 109.583  49.555  1.00  0.00            
ATOM    951 HG21 THR    64      90.113 109.762  48.491  1.00  0.00            
ATOM    952 HG22 THR    64      89.775 110.522  50.077  1.00  0.00            
ATOM    953 HG23 THR    64      90.905 109.214  49.946  1.00  0.00            
ATOM    954  OG1 THR    64      89.502 107.291  49.588  1.00  0.00            
ATOM    955  HG1 THR    64      89.280 106.909  48.736  1.00  0.00            
ATOM    956  C   THR    64      86.983 107.574  51.035  1.00  0.00            
ATOM    957  O   THR    64      85.872 108.040  50.782  1.00  0.00            
ATOM    958  N   ASN    65      87.065 106.220  51.244  1.00  0.00            
ATOM    959  H   ASN    65      88.012 105.902  51.392  1.00  0.00            
ATOM    960  CA  ASN    65      85.912 105.295  51.198  1.00  0.00            
ATOM    961  HA  ASN    65      85.165 105.733  50.536  1.00  0.00            
ATOM    962  CB  ASN    65      86.485 103.968  50.732  1.00  0.00            
ATOM    963  HB1 ASN    65      85.745 103.168  50.770  1.00  0.00            
ATOM    964  HB2 ASN    65      87.350 103.735  51.352  1.00  0.00            
ATOM    965  CG  ASN    65      86.819 103.888  49.279  1.00  0.00            
ATOM    966  OD1 ASN    65      86.906 104.841  48.535  1.00  0.00            
ATOM    967  ND2 ASN    65      86.739 102.758  48.759  1.00  0.00            
ATOM    968 HD21 ASN    65      86.569 101.969  49.366  1.00  0.00            
ATOM    969 HD22 ASN    65      86.955 102.684  47.775  1.00  0.00            
ATOM    970  C   ASN    65      85.153 105.207  52.472  1.00  0.00            
ATOM    971  O   ASN    65      85.155 104.174  53.163  1.00  0.00            
ATOM    972  N   VAL    66      84.531 106.334  52.865  1.00  0.00            
ATOM    973  H   VAL    66      84.640 107.084  52.197  1.00  0.00            
ATOM    974  CA  VAL    66      83.699 106.463  54.086  1.00  0.00            
ATOM    975  HA  VAL    66      84.300 106.159  54.944  1.00  0.00            
ATOM    976  CB  VAL    66      83.512 107.946  54.353  1.00  0.00            
ATOM    977  HB  VAL    66      83.348 108.534  53.450  1.00  0.00            
ATOM    978  CG1 VAL    66      82.479 108.299  55.328  1.00  0.00            
ATOM    979 HG11 VAL    66      82.596 109.329  55.666  1.00  0.00            
ATOM    980 HG12 VAL    66      81.461 108.194  54.953  1.00  0.00            
ATOM    981 HG13 VAL    66      82.601 107.650  56.195  1.00  0.00            
ATOM    982  CG2 VAL    66      84.815 108.569  54.882  1.00  0.00            
ATOM    983 HG21 VAL    66      84.774 109.658  54.919  1.00  0.00            
ATOM    984 HG22 VAL    66      85.116 108.186  55.857  1.00  0.00            
ATOM    985 HG23 VAL    66      85.649 108.233  54.266  1.00  0.00            
ATOM    986  C   VAL    66      82.474 105.598  54.006  1.00  0.00            
ATOM    987  O   VAL    66      81.469 105.980  53.450  1.00  0.00            
ATOM    988  N   GLY    67      82.579 104.466  54.715  1.00  0.00            
ATOM    989  H   GLY    67      83.489 104.216  55.076  1.00  0.00            
ATOM    990  CA  GLY    67      81.526 103.479  54.633  1.00  0.00            
ATOM    991  HA1 GLY    67      80.580 103.992  54.460  1.00  0.00            
ATOM    992  HA2 GLY    67      81.423 102.867  55.530  1.00  0.00            
ATOM    993  C   GLY    67      81.580 102.530  53.419  1.00  0.00            
ATOM    994  O   GLY    67      80.718 101.647  53.314  1.00  0.00            
ATOM    995  N   GLY    68      82.659 102.553  52.552  1.00  0.00            
ATOM    996  H   GLY    68      83.428 103.140  52.842  1.00  0.00            
ATOM    997  CA  GLY    68      82.688 101.823  51.269  1.00  0.00            
ATOM    998  HA1 GLY    68      81.954 101.018  51.298  1.00  0.00            
ATOM    999  HA2 GLY    68      83.564 101.183  51.369  1.00  0.00            
ATOM   1000  C   GLY    68      82.560 102.708  49.974  1.00  0.00            
ATOM   1001  O   GLY    68      82.777 103.913  50.077  1.00  0.00            
ATOM   1002  N   ALA    69      82.214 102.131  48.830  1.00  0.00            
ATOM   1003  H   ALA    69      81.906 101.170  48.850  1.00  0.00            
ATOM   1004  CA  ALA    69      82.376 102.686  47.502  1.00  0.00            
ATOM   1005  HA  ALA    69      82.884 103.633  47.689  1.00  0.00            
ATOM   1006  CB  ALA    69      83.335 101.786  46.752  1.00  0.00            
ATOM   1007  HB1 ALA    69      84.271 102.071  47.235  1.00  0.00            
ATOM   1008  HB2 ALA    69      83.100 100.743  46.960  1.00  0.00            
ATOM   1009  HB3 ALA    69      83.285 102.041  45.694  1.00  0.00            
ATOM   1010  C   ALA    69      81.087 102.996  46.759  1.00  0.00            
ATOM   1011  O   ALA    69      80.171 102.175  46.936  1.00  0.00            
ATOM   1012  N   VAL    70      81.106 104.070  45.936  1.00  0.00            
ATOM   1013  H   VAL    70      81.907 104.684  45.981  1.00  0.00            
ATOM   1014  CA  VAL    70      79.933 104.451  45.092  1.00  0.00            
ATOM   1015  HA  VAL    70      79.043 104.507  45.718  1.00  0.00            
ATOM   1016  CB  VAL    70      80.168 105.857  44.577  1.00  0.00            
ATOM   1017  HB  VAL    70      79.375 106.017  43.848  1.00  0.00            
ATOM   1018  CG1 VAL    70      80.164 106.880  45.707  1.00  0.00            
ATOM   1019 HG11 VAL    70      79.373 106.736  46.443  1.00  0.00            
ATOM   1020 HG12 VAL    70      81.060 106.822  46.325  1.00  0.00            
ATOM   1021 HG13 VAL    70      80.110 107.901  45.330  1.00  0.00            
ATOM   1022  CG2 VAL    70      81.505 106.047  43.815  1.00  0.00            
ATOM   1023 HG21 VAL    70      81.680 105.266  43.075  1.00  0.00            
ATOM   1024 HG22 VAL    70      81.321 107.015  43.348  1.00  0.00            
ATOM   1025 HG23 VAL    70      82.356 106.242  44.466  1.00  0.00            
ATOM   1026  C   VAL    70      79.535 103.413  44.011  1.00  0.00            
ATOM   1027  O   VAL    70      80.394 103.022  43.245  1.00  0.00            
ATOM   1028  N   VAL    71      78.297 102.985  44.011  1.00  0.00            
ATOM   1029  H   VAL    71      77.634 103.366  44.671  1.00  0.00            
ATOM   1030  CA  VAL    71      77.661 102.151  42.960  1.00  0.00            
ATOM   1031  HA  VAL    71      78.492 101.565  42.568  1.00  0.00            
ATOM   1032  CB  VAL    71      76.721 101.045  43.506  1.00  0.00            
ATOM   1033  HB  VAL    71      76.092 100.636  42.715  1.00  0.00            
ATOM   1034  CG1 VAL    71      77.641  99.946  43.984  1.00  0.00            
ATOM   1035 HG11 VAL    71      76.981  99.271  44.529  1.00  0.00            
ATOM   1036 HG12 VAL    71      78.170  99.476  43.155  1.00  0.00            
ATOM   1037 HG13 VAL    71      78.314 100.337  44.747  1.00  0.00            
ATOM   1038  CG2 VAL    71      75.743 101.487  44.559  1.00  0.00            
ATOM   1039 HG21 VAL    71      75.140 100.693  44.999  1.00  0.00            
ATOM   1040 HG22 VAL    71      76.289 101.926  45.394  1.00  0.00            
ATOM   1041 HG23 VAL    71      75.142 102.270  44.097  1.00  0.00            
ATOM   1042  C   VAL    71      76.924 102.881  41.804  1.00  0.00            
ATOM   1043  O   VAL    71      76.590 104.054  41.948  1.00  0.00            
ATOM   1044  N   THR    72      76.778 102.252  40.656  1.00  0.00            
ATOM   1045  H   THR    72      77.100 101.296  40.707  1.00  0.00            
ATOM   1046  CA  THR    72      76.236 102.912  39.445  1.00  0.00            
ATOM   1047  HA  THR    72      76.417 103.971  39.629  1.00  0.00            
ATOM   1048  CB  THR    72      77.032 102.481  38.240  1.00  0.00            
ATOM   1049  HB  THR    72      76.609 102.849  37.305  1.00  0.00            
ATOM   1050  CG2 THR    72      78.418 103.070  38.242  1.00  0.00            
ATOM   1051 HG21 THR    72      78.722 103.014  37.196  1.00  0.00            
ATOM   1052 HG22 THR    72      78.420 104.080  38.651  1.00  0.00            
ATOM   1053 HG23 THR    72      78.983 102.574  39.031  1.00  0.00            
ATOM   1054  OG1 THR    72      77.272 101.170  37.957  1.00  0.00            
ATOM   1055  HG1 THR    72      77.599 101.234  37.057  1.00  0.00            
ATOM   1056  C   THR    72      74.736 102.680  39.068  1.00  0.00            
ATOM   1057  O   THR    72      74.256 101.618  39.509  1.00  0.00            
ATOM   1058  N   GLY    73      74.002 103.532  38.344  1.00  0.00            
ATOM   1059  H   GLY    73      74.436 104.358  37.957  1.00  0.00            
ATOM   1060  CA  GLY    73      72.576 103.344  38.124  1.00  0.00            
ATOM   1061  HA1 GLY    73      72.127 102.983  39.049  1.00  0.00            
ATOM   1062  HA2 GLY    73      72.442 102.662  37.284  1.00  0.00            
ATOM   1063  C   GLY    73      71.955 104.678  37.747  1.00  0.00            
ATOM   1064  O   GLY    73      72.419 105.741  38.025  1.00  0.00            
ATOM   1065  N   VAL    74      70.862 104.645  36.989  1.00  0.00            
ATOM   1066  H   VAL    74      70.478 103.726  36.818  1.00  0.00            
ATOM   1067  CA  VAL    74      70.000 105.820  36.647  1.00  0.00            
ATOM   1068  HA  VAL    74      70.611 106.647  36.286  1.00  0.00            
ATOM   1069  CB  VAL    74      68.986 105.531  35.548  1.00  0.00            
ATOM   1070  HB  VAL    74      68.442 104.595  35.672  1.00  0.00            
ATOM   1071  CG1 VAL    74      68.006 106.642  35.389  1.00  0.00            
ATOM   1072 HG11 VAL    74      67.383 106.454  34.514  1.00  0.00            
ATOM   1073 HG12 VAL    74      67.470 106.670  36.338  1.00  0.00            
ATOM   1074 HG13 VAL    74      68.585 107.539  35.171  1.00  0.00            
ATOM   1075  CG2 VAL    74      69.703 105.394  34.213  1.00  0.00            
ATOM   1076 HG21 VAL    74      68.929 105.335  33.447  1.00  0.00            
ATOM   1077 HG22 VAL    74      70.449 106.168  34.033  1.00  0.00            
ATOM   1078 HG23 VAL    74      70.208 104.428  34.236  1.00  0.00            
ATOM   1079  C   VAL    74      69.395 106.367  37.900  1.00  0.00            
ATOM   1080  O   VAL    74      68.633 105.709  38.633  1.00  0.00            
ATOM   1081  N   THR    75      69.675 107.626  38.194  1.00  0.00            
ATOM   1082  H   THR    75      70.260 108.080  37.507  1.00  0.00            
ATOM   1083  CA  THR    75      69.149 108.410  39.318  1.00  0.00            
ATOM   1084  HA  THR    75      68.094 108.209  39.500  1.00  0.00            
ATOM   1085  CB  THR    75      69.902 107.983  40.609  1.00  0.00            
ATOM   1086  HB  THR    75      69.902 106.900  40.735  1.00  0.00            
ATOM   1087  CG2 THR    75      71.449 108.293  40.642  1.00  0.00            
ATOM   1088 HG21 THR    75      71.909 107.853  41.527  1.00  0.00            
ATOM   1089 HG22 THR    75      71.826 107.908  39.695  1.00  0.00            
ATOM   1090 HG23 THR    75      71.536 109.379  40.620  1.00  0.00            
ATOM   1091  OG1 THR    75      69.306 108.350  41.795  1.00  0.00            
ATOM   1092  HG1 THR    75      68.690 107.632  41.960  1.00  0.00            
ATOM   1093  C   THR    75      69.254 109.940  39.250  1.00  0.00            
ATOM   1094  O   THR    75      69.856 110.471  38.307  1.00  0.00            
ATOM   1095  N   ALA    76      68.766 110.660  40.284  1.00  0.00            
ATOM   1096  H   ALA    76      67.984 110.260  40.783  1.00  0.00            
ATOM   1097  CA  ALA    76      69.311 111.955  40.679  1.00  0.00            
ATOM   1098  HA  ALA    76      70.227 111.918  40.089  1.00  0.00            
ATOM   1099  CB  ALA    76      68.314 113.051  40.218  1.00  0.00            
ATOM   1100  HB1 ALA    76      67.498 113.174  40.930  1.00  0.00            
ATOM   1101  HB2 ALA    76      68.822 114.015  40.235  1.00  0.00            
ATOM   1102  HB3 ALA    76      68.048 112.806  39.190  1.00  0.00            
ATOM   1103  C   ALA    76      69.735 112.137  42.132  1.00  0.00            
ATOM   1104  O   ALA    76      70.249 113.191  42.575  1.00  0.00            
ATOM   1105  N   VAL    77      69.699 111.037  42.911  1.00  0.00            
ATOM   1106  H   VAL    77      69.613 110.128  42.479  1.00  0.00            
ATOM   1107  CA  VAL    77      70.193 111.109  44.309  1.00  0.00            
ATOM   1108  HA  VAL    77      70.122 112.152  44.617  1.00  0.00            
ATOM   1109  CB  VAL    77      69.251 110.374  45.374  1.00  0.00            
ATOM   1110  HB  VAL    77      69.735 110.233  46.340  1.00  0.00            
ATOM   1111  CG1 VAL    77      68.051 111.220  45.661  1.00  0.00            
ATOM   1112 HG11 VAL    77      67.508 111.219  44.715  1.00  0.00            
ATOM   1113 HG12 VAL    77      67.450 110.671  46.386  1.00  0.00            
ATOM   1114 HG13 VAL    77      68.276 112.274  45.822  1.00  0.00            
ATOM   1115  CG2 VAL    77      68.864 108.986  44.877  1.00  0.00            
ATOM   1116 HG21 VAL    77      68.074 108.983  44.126  1.00  0.00            
ATOM   1117 HG22 VAL    77      69.670 108.414  44.417  1.00  0.00            
ATOM   1118 HG23 VAL    77      68.612 108.305  45.690  1.00  0.00            
ATOM   1119  C   VAL    77      71.712 110.799  44.452  1.00  0.00            
ATOM   1120  O   VAL    77      72.394 110.273  43.557  1.00  0.00            
ATOM   1121  N   ALA    78      72.137 111.154  45.697  1.00  0.00            
ATOM   1122  H   ALA    78      71.531 111.657  46.329  1.00  0.00            
ATOM   1123  CA  ALA    78      73.432 110.861  46.090  1.00  0.00            
ATOM   1124  HA  ALA    78      74.160 111.255  45.380  1.00  0.00            
ATOM   1125  CB  ALA    78      73.797 111.527  47.462  1.00  0.00            
ATOM   1126  HB1 ALA    78      73.090 111.251  48.244  1.00  0.00            
ATOM   1127  HB2 ALA    78      74.722 111.073  47.819  1.00  0.00            
ATOM   1128  HB3 ALA    78      73.810 112.609  47.337  1.00  0.00            
ATOM   1129  C   ALA    78      73.630 109.330  46.046  1.00  0.00            
ATOM   1130  O   ALA    78      72.853 108.596  46.692  1.00  0.00            
ATOM   1131  N   GLN    79      74.603 108.953  45.234  1.00  0.00            
ATOM   1132  H   GLN    79      75.185 109.675  44.835  1.00  0.00            
ATOM   1133  CA  GLN    79      75.093 107.607  45.031  1.00  0.00            
ATOM   1134  HA  GLN    79      74.432 106.996  44.415  1.00  0.00            
ATOM   1135  CB  GLN    79      76.382 107.654  44.225  1.00  0.00            
ATOM   1136  HB1 GLN    79      76.908 106.710  44.363  1.00  0.00            
ATOM   1137  HB2 GLN    79      77.079 108.450  44.488  1.00  0.00            
ATOM   1138  CG  GLN    79      76.118 107.765  42.747  1.00  0.00            
ATOM   1139  HG1 GLN    79      75.512 108.657  42.590  1.00  0.00            
ATOM   1140  HG2 GLN    79      75.545 106.902  42.409  1.00  0.00            
ATOM   1141  CD  GLN    79      77.445 107.690  41.954  1.00  0.00            
ATOM   1142  OE1 GLN    79      77.961 108.703  41.539  1.00  0.00            
ATOM   1143  NE2 GLN    79      78.005 106.567  41.634  1.00  0.00            
ATOM   1144 HE21 GLN    79      77.440 105.732  41.701  1.00  0.00            
ATOM   1145 HE22 GLN    79      78.849 106.448  41.093  1.00  0.00            
ATOM   1146  C   GLN    79      75.265 106.812  46.273  1.00  0.00            
ATOM   1147  O   GLN    79      75.734 107.335  47.328  1.00  0.00            
ATOM   1148  N   LYS    80      74.940 105.516  46.276  1.00  0.00            
ATOM   1149  H   LYS    80      74.665 105.102  45.397  1.00  0.00            
ATOM   1150  CA  LYS    80      75.013 104.764  47.501  1.00  0.00            
ATOM   1151  HA  LYS    80      74.783 105.445  48.320  1.00  0.00            
ATOM   1152  CB  LYS    80      73.903 103.674  47.450  1.00  0.00            
ATOM   1153  HB1 LYS    80      73.923 103.150  46.495  1.00  0.00            
ATOM   1154  HB2 LYS    80      72.903 104.084  47.588  1.00  0.00            
ATOM   1155  CG  LYS    80      74.083 102.622  48.541  1.00  0.00            
ATOM   1156  HG1 LYS    80      74.174 103.174  49.476  1.00  0.00            
ATOM   1157  HG2 LYS    80      75.048 102.162  48.329  1.00  0.00            
ATOM   1158  CD  LYS    80      72.940 101.513  48.652  1.00  0.00            
ATOM   1159  HD1 LYS    80      72.007 101.976  48.973  1.00  0.00            
ATOM   1160  HD2 LYS    80      73.285 100.768  49.369  1.00  0.00            
ATOM   1161  CE  LYS    80      72.669 100.827  47.275  1.00  0.00            
ATOM   1162  HE1 LYS    80      73.569 100.590  46.709  1.00  0.00            
ATOM   1163  HE2 LYS    80      72.094 101.407  46.553  1.00  0.00            
ATOM   1164  NZ  LYS    80      72.008  99.495  47.509  1.00  0.00            
ATOM   1165  HZ1 LYS    80      72.587  98.937  48.120  1.00  0.00            
ATOM   1166  HZ2 LYS    80      71.104  99.679  47.921  1.00  0.00            
ATOM   1167  HZ3 LYS    80      71.979  98.933  46.670  1.00  0.00            
ATOM   1168  C   LYS    80      76.475 104.247  47.722  1.00  0.00            
ATOM   1169  O   LYS    80      77.202 103.970  46.757  1.00  0.00            
ATOM   1170  N   THR    81      76.964 104.070  48.987  1.00  0.00            
ATOM   1171  H   THR    81      76.435 104.362  49.797  1.00  0.00            
ATOM   1172  CA  THR    81      78.118 103.242  49.268  1.00  0.00            
ATOM   1173  HA  THR    81      78.762 103.267  48.389  1.00  0.00            
ATOM   1174  CB  THR    81      78.952 103.822  50.400  1.00  0.00            
ATOM   1175  HB  THR    81      79.670 103.084  50.758  1.00  0.00            
ATOM   1176  CG2 THR    81      79.594 105.121  49.923  1.00  0.00            
ATOM   1177 HG21 THR    81      78.845 105.863  49.645  1.00  0.00            
ATOM   1178 HG22 THR    81      80.166 105.505  50.768  1.00  0.00            
ATOM   1179 HG23 THR    81      80.257 104.882  49.091  1.00  0.00            
ATOM   1180  OG1 THR    81      78.096 104.070  51.492  1.00  0.00            
ATOM   1181  HG1 THR    81      77.907 103.265  51.979  1.00  0.00            
ATOM   1182  C   THR    81      77.838 101.798  49.476  1.00  0.00            
ATOM   1183  O   THR    81      77.032 101.496  50.390  1.00  0.00            
ATOM   1184  N   VAL    82      78.533 100.902  48.791  1.00  0.00            
ATOM   1185  H   VAL    82      79.102 101.237  48.027  1.00  0.00            
ATOM   1186  CA  VAL    82      78.501  99.465  49.013  1.00  0.00            
ATOM   1187  HA  VAL    82      77.937  99.346  49.938  1.00  0.00            
ATOM   1188  CB  VAL    82      77.726  98.658  47.961  1.00  0.00            
ATOM   1189  HB  VAL    82      78.273  98.541  47.025  1.00  0.00            
ATOM   1190  CG1 VAL    82      77.556  97.197  48.406  1.00  0.00            
ATOM   1191 HG11 VAL    82      77.165  96.515  47.651  1.00  0.00            
ATOM   1192 HG12 VAL    82      78.556  96.830  48.641  1.00  0.00            
ATOM   1193 HG13 VAL    82      76.832  97.103  49.215  1.00  0.00            
ATOM   1194  CG2 VAL    82      76.328  99.189  47.785  1.00  0.00            
ATOM   1195 HG21 VAL    82      75.921  98.563  46.991  1.00  0.00            
ATOM   1196 HG22 VAL    82      75.735  99.176  48.700  1.00  0.00            
ATOM   1197 HG23 VAL    82      76.363 100.165  47.301  1.00  0.00            
ATOM   1198  C   VAL    82      79.937  98.934  49.169  1.00  0.00            
ATOM   1199  O   VAL    82      80.763  99.117  48.263  1.00  0.00            
ATOM   1200  N   GLU    83      80.311  98.288  50.284  1.00  0.00            
ATOM   1201  H   GLU    83      79.565  98.222  50.962  1.00  0.00            
ATOM   1202  CA  GLU    83      81.478  97.568  50.590  1.00  0.00            
ATOM   1203  HA  GLU    83      82.293  98.280  50.462  1.00  0.00            
ATOM   1204  CB  GLU    83      81.504  96.987  52.013  1.00  0.00            
ATOM   1205  HB1 GLU    83      80.946  96.053  51.950  1.00  0.00            
ATOM   1206  HB2 GLU    83      81.066  97.681  52.730  1.00  0.00            
ATOM   1207  CG  GLU    83      82.900  96.879  52.552  1.00  0.00            
ATOM   1208  HG1 GLU    83      83.343  97.850  52.775  1.00  0.00            
ATOM   1209  HG2 GLU    83      83.448  96.441  51.718  1.00  0.00            
ATOM   1210  CD  GLU    83      82.904  95.977  53.824  1.00  0.00            
ATOM   1211  OE1 GLU    83      81.869  95.590  54.330  1.00  0.00            
ATOM   1212  OE2 GLU    83      84.043  95.583  54.220  1.00  0.00            
ATOM   1213  C   GLU    83      81.758  96.473  49.578  1.00  0.00            
ATOM   1214  O   GLU    83      80.935  95.564  49.316  1.00  0.00            
ATOM   1215  N   GLY    84      82.925  96.609  48.905  1.00  0.00            
ATOM   1216  H   GLY    84      83.425  97.474  49.051  1.00  0.00            
ATOM   1217  CA  GLY    84      83.499  95.702  47.893  1.00  0.00            
ATOM   1218  HA1 GLY    84      83.151  94.706  48.166  1.00  0.00            
ATOM   1219  HA2 GLY    84      84.582  95.795  47.961  1.00  0.00            
ATOM   1220  C   GLY    84      83.028  96.071  46.442  1.00  0.00            
ATOM   1221  O   GLY    84      83.394  95.447  45.433  1.00  0.00            
ATOM   1222  N   ALA    85      82.047  96.974  46.264  1.00  0.00            
ATOM   1223  H   ALA    85      81.665  97.455  47.066  1.00  0.00            
ATOM   1224  CA  ALA    85      81.572  97.370  44.927  1.00  0.00            
ATOM   1225  HA  ALA    85      81.299  96.441  44.427  1.00  0.00            
ATOM   1226  CB  ALA    85      80.309  98.170  45.136  1.00  0.00            
ATOM   1227  HB1 ALA    85      79.567  97.492  45.559  1.00  0.00            
ATOM   1228  HB2 ALA    85      80.639  99.001  45.759  1.00  0.00            
ATOM   1229  HB3 ALA    85      79.954  98.622  44.211  1.00  0.00            
ATOM   1230  C   ALA    85      82.579  98.141  44.032  1.00  0.00            
ATOM   1231  O   ALA    85      83.340  98.969  44.577  1.00  0.00            
ATOM   1232  N   GLY    86      82.595  97.883  42.747  1.00  0.00            
ATOM   1233  H   GLY    86      81.877  97.271  42.385  1.00  0.00            
ATOM   1234  CA  GLY    86      83.621  98.309  41.870  1.00  0.00            
ATOM   1235  HA1 GLY    86      83.743  99.378  42.046  1.00  0.00            
ATOM   1236  HA2 GLY    86      83.464  98.079  40.817  1.00  0.00            
ATOM   1237  C   GLY    86      84.946  97.603  42.029  1.00  0.00            
ATOM   1238  O   GLY    86      85.031  96.390  42.157  1.00  0.00            
ATOM   1239  N   SER    87      85.935  98.393  41.741  1.00  0.00            
ATOM   1240  H   SER    87      85.674  99.325  41.452  1.00  0.00            
ATOM   1241  CA  SER    87      87.319  97.921  41.641  1.00  0.00            
ATOM   1242  HA  SER    87      87.437  97.209  42.458  1.00  0.00            
ATOM   1243  CB  SER    87      87.523  97.157  40.287  1.00  0.00            
ATOM   1244  HB1 SER    87      87.712  97.805  39.431  1.00  0.00            
ATOM   1245  HB2 SER    87      86.712  96.515  39.944  1.00  0.00            
ATOM   1246  OG  SER    87      88.571  96.212  40.393  1.00  0.00            
ATOM   1247  HG  SER    87      88.826  95.989  39.495  1.00  0.00            
ATOM   1248  C   SER    87      88.326  99.000  42.008  1.00  0.00            
ATOM   1249  O   SER    87      87.932 100.179  42.025  1.00  0.00            
ATOM   1250  N   ILE    88      89.478  98.575  42.472  1.00  0.00            
ATOM   1251  H   ILE    88      89.663  97.605  42.260  1.00  0.00            
ATOM   1252  CA  ILE    88      90.610  99.551  42.756  1.00  0.00            
ATOM   1253  HA  ILE    88      90.161 100.536  42.884  1.00  0.00            
ATOM   1254  CB  ILE    88      91.358  99.095  44.057  1.00  0.00            
ATOM   1255  HB  ILE    88      91.386  98.006  44.038  1.00  0.00            
ATOM   1256  CG2 ILE    88      92.735  99.761  44.095  1.00  0.00            
ATOM   1257 HG21 ILE    88      93.284  99.502  45.001  1.00  0.00            
ATOM   1258 HG22 ILE    88      93.264  99.224  43.307  1.00  0.00            
ATOM   1259 HG23 ILE    88      92.726 100.826  43.863  1.00  0.00            
ATOM   1260  CG1 ILE    88      90.625  99.468  45.285  1.00  0.00            
ATOM   1261 HG11 ILE    88      91.209  99.120  46.137  1.00  0.00            
ATOM   1262 HG12 ILE    88      89.609  99.081  45.373  1.00  0.00            
ATOM   1263  CD  ILE    88      90.461 100.974  45.408  1.00  0.00            
ATOM   1264  HD1 ILE    88      89.931 101.136  46.346  1.00  0.00            
ATOM   1265  HD2 ILE    88      91.357 101.590  45.484  1.00  0.00            
ATOM   1266  HD3 ILE    88      89.831 101.316  44.587  1.00  0.00            
ATOM   1267  C   ILE    88      91.469  99.804  41.504  1.00  0.00            
ATOM   1268  O   ILE    88      91.882  98.852  40.822  1.00  0.00            
ATOM   1269  N   ALA    89      91.720 101.116  41.190  1.00  0.00            
ATOM   1270  H   ALA    89      91.344 101.833  41.793  1.00  0.00            
ATOM   1271  CA  ALA    89      92.746 101.489  40.167  1.00  0.00            
ATOM   1272  HA  ALA    89      92.280 101.165  39.236  1.00  0.00            
ATOM   1273  CB  ALA    89      92.876 103.032  40.157  1.00  0.00            
ATOM   1274  HB1 ALA    89      91.976 103.473  39.728  1.00  0.00            
ATOM   1275  HB2 ALA    89      93.134 103.384  41.157  1.00  0.00            
ATOM   1276  HB3 ALA    89      93.668 103.344  39.476  1.00  0.00            
ATOM   1277  C   ALA    89      94.103 100.882  40.337  1.00  0.00            
ATOM   1278  O   ALA    89      94.542 100.646  41.487  1.00  0.00            
ATOM   1279  N   ALA    90      94.811 100.629  39.208  1.00  0.00            
ATOM   1280  H   ALA    90      94.403 100.868  38.316  1.00  0.00            
ATOM   1281  CA  ALA    90      96.160 100.164  39.246  1.00  0.00            
ATOM   1282  HA  ALA    90      96.262  99.420  40.037  1.00  0.00            
ATOM   1283  CB  ALA    90      96.465  99.486  37.899  1.00  0.00            
ATOM   1284  HB1 ALA    90      95.998 100.090  37.120  1.00  0.00            
ATOM   1285  HB2 ALA    90      97.550  99.469  37.797  1.00  0.00            
ATOM   1286  HB3 ALA    90      96.094  98.462  37.893  1.00  0.00            
ATOM   1287  C   ALA    90      97.100 101.268  39.616  1.00  0.00            
ATOM   1288  O   ALA    90      96.954 102.433  39.255  1.00  0.00            
ATOM   1289  N   ALA    91      98.144 100.877  40.361  1.00  0.00            
ATOM   1290  H   ALA    91      98.199  99.952  40.763  1.00  0.00            
ATOM   1291  CA  ALA    91      98.921 101.863  41.134  1.00  0.00            
ATOM   1292  HA  ALA    91      98.569 102.887  41.009  1.00  0.00            
ATOM   1293  CB  ALA    91      98.754 101.600  42.641  1.00  0.00            
ATOM   1294  HB1 ALA    91      99.226 102.419  43.183  1.00  0.00            
ATOM   1295  HB2 ALA    91      97.677 101.609  42.807  1.00  0.00            
ATOM   1296  HB3 ALA    91      99.108 100.621  42.963  1.00  0.00            
ATOM   1297  C   ALA    91     100.416 101.884  40.735  1.00  0.00            
ATOM   1298  O   ALA    91     100.966 100.767  40.684  1.00  0.00            
ATOM   1299  N   THR    92     101.058 103.021  40.517  1.00  0.00            
ATOM   1300  H   THR    92     100.519 103.873  40.576  1.00  0.00            
ATOM   1301  CA  THR    92     102.385 103.116  39.881  1.00  0.00            
ATOM   1302  HA  THR    92     102.752 102.104  40.052  1.00  0.00            
ATOM   1303  CB  THR    92     102.358 103.455  38.423  1.00  0.00            
ATOM   1304  HB  THR    92     103.407 103.308  38.163  1.00  0.00            
ATOM   1305  CG2 THR    92     101.419 102.574  37.588  1.00  0.00            
ATOM   1306 HG21 THR    92     101.845 101.579  37.715  1.00  0.00            
ATOM   1307 HG22 THR    92     100.359 102.608  37.840  1.00  0.00            
ATOM   1308 HG23 THR    92     101.476 102.860  36.538  1.00  0.00            
ATOM   1309  OG1 THR    92     101.788 104.759  38.211  1.00  0.00            
ATOM   1310  HG1 THR    92     101.935 105.236  39.031  1.00  0.00            
ATOM   1311  C   THR    92     103.345 103.970  40.746  1.00  0.00            
ATOM   1312  O   THR    92     102.844 104.590  41.643  1.00  0.00            
ATOM   1313  N   GLY    93     104.687 103.962  40.588  1.00  0.00            
ATOM   1314  H   GLY    93     105.027 103.552  39.730  1.00  0.00            
ATOM   1315  CA  GLY    93     105.690 104.757  41.333  1.00  0.00            
ATOM   1316  HA1 GLY    93     106.625 104.216  41.186  1.00  0.00            
ATOM   1317  HA2 GLY    93     105.482 104.843  42.399  1.00  0.00            
ATOM   1318  C   GLY    93     105.981 106.147  40.735  1.00  0.00            
ATOM   1319  O   GLY    93     105.704 106.340  39.565  1.00  0.00            
ATOM   1320  N   PHE    94     106.641 107.068  41.484  1.00  0.00            
ATOM   1321  H   PHE    94     106.974 106.707  42.366  1.00  0.00            
ATOM   1322  CA  PHE    94     107.268 108.250  40.892  1.00  0.00            
ATOM   1323  HA  PHE    94     106.768 108.354  39.929  1.00  0.00            
ATOM   1324  CB  PHE    94     106.900 109.409  41.768  1.00  0.00            
ATOM   1325  HB1 PHE    94     107.502 110.283  41.517  1.00  0.00            
ATOM   1326  HB2 PHE    94     107.179 109.178  42.796  1.00  0.00            
ATOM   1327  CG  PHE    94     105.405 109.825  41.747  1.00  0.00            
ATOM   1328  CD1 PHE    94     104.449 109.698  42.781  1.00  0.00            
ATOM   1329  HD1 PHE    94     104.790 109.258  43.706  1.00  0.00            
ATOM   1330  CE1 PHE    94     103.064 109.925  42.558  1.00  0.00            
ATOM   1331  HE1 PHE    94     102.360 109.816  43.370  1.00  0.00            
ATOM   1332  CZ  PHE    94     102.566 110.292  41.290  1.00  0.00            
ATOM   1333  HZ  PHE    94     101.496 110.327  41.143  1.00  0.00            
ATOM   1334  CE2 PHE    94     103.486 110.345  40.274  1.00  0.00            
ATOM   1335  HE2 PHE    94     103.103 110.477  39.272  1.00  0.00            
ATOM   1336  CD2 PHE    94     104.864 110.149  40.494  1.00  0.00            
ATOM   1337  HD2 PHE    94     105.497 110.158  39.619  1.00  0.00            
ATOM   1338  C   PHE    94     108.775 108.166  40.696  1.00  0.00            
ATOM   1339  O   PHE    94     109.401 107.379  41.370  1.00  0.00            
ATOM   1340  N   VAL    95     109.393 108.864  39.685  1.00  0.00            
ATOM   1341  H   VAL    95     108.824 109.235  38.938  1.00  0.00            
ATOM   1342  CA  VAL    95     110.805 109.043  39.502  1.00  0.00            
ATOM   1343  HA  VAL    95     111.312 108.079  39.558  1.00  0.00            
ATOM   1344  CB  VAL    95     111.146 109.617  38.077  1.00  0.00            
ATOM   1345  HB  VAL    95     112.236 109.644  38.090  1.00  0.00            
ATOM   1346  CG1 VAL    95     110.680 108.627  36.999  1.00  0.00            
ATOM   1347 HG11 VAL    95     111.357 108.697  36.148  1.00  0.00            
ATOM   1348 HG12 VAL    95     110.866 107.629  37.396  1.00  0.00            
ATOM   1349 HG13 VAL    95     109.621 108.689  36.746  1.00  0.00            
ATOM   1350  CG2 VAL    95     110.833 111.081  37.709  1.00  0.00            
ATOM   1351 HG21 VAL    95     111.340 111.400  36.799  1.00  0.00            
ATOM   1352 HG22 VAL    95     109.773 111.319  37.619  1.00  0.00            
ATOM   1353 HG23 VAL    95     111.255 111.633  38.549  1.00  0.00            
ATOM   1354  C   VAL    95     111.405 109.883  40.673  1.00  0.00            
ATOM   1355  O   VAL    95     110.687 110.514  41.447  1.00  0.00            
ATOM   1356  N   LYS    96     112.775 109.926  40.707  1.00  0.00            
ATOM   1357  H   LYS    96     113.176 109.358  39.974  1.00  0.00            
ATOM   1358  CA  LYS    96     113.567 110.660  41.637  1.00  0.00            
ATOM   1359  HA  LYS    96     112.942 110.658  42.531  1.00  0.00            
ATOM   1360  CB  LYS    96     114.789 109.860  41.996  1.00  0.00            
ATOM   1361  HB1 LYS    96     114.509 108.855  42.313  1.00  0.00            
ATOM   1362  HB2 LYS    96     115.365 110.230  42.844  1.00  0.00            
ATOM   1363  CG  LYS    96     115.690 109.827  40.733  1.00  0.00            
ATOM   1364  HG1 LYS    96     115.314 110.441  39.915  1.00  0.00            
ATOM   1365  HG2 LYS    96     115.805 108.785  40.434  1.00  0.00            
ATOM   1366  CD  LYS    96     117.057 110.220  41.168  1.00  0.00            
ATOM   1367  HD1 LYS    96     117.380 109.612  42.012  1.00  0.00            
ATOM   1368  HD2 LYS    96     117.093 111.213  41.617  1.00  0.00            
ATOM   1369  CE  LYS    96     118.102 110.176  40.048  1.00  0.00            
ATOM   1370  HE1 LYS    96     117.859 111.020  39.403  1.00  0.00            
ATOM   1371  HE2 LYS    96     118.082 109.232  39.501  1.00  0.00            
ATOM   1372  NZ  LYS    96     119.411 110.328  40.638  1.00  0.00            
ATOM   1373  HZ1 LYS    96     120.125 110.310  39.924  1.00  0.00            
ATOM   1374  HZ2 LYS    96     119.634 111.261  40.953  1.00  0.00            
ATOM   1375  HZ3 LYS    96     119.611 109.578  41.285  1.00  0.00            
ATOM   1376  C   LYS    96     113.585 112.142  41.192  1.00  0.00            
ATOM   1377  O   LYS    96     113.364 112.582  40.055  1.00  0.00            
ATOM   1378  N   LYS    97     113.944 112.968  42.182  1.00  0.00            
ATOM   1379  H   LYS    97     113.819 112.549  43.092  1.00  0.00            
ATOM   1380  CA  LYS    97     114.233 114.382  42.070  1.00  0.00            
ATOM   1381  HA  LYS    97     113.217 114.777  42.079  1.00  0.00            
ATOM   1382  CB  LYS    97     114.911 114.912  43.375  1.00  0.00            
ATOM   1383  HB1 LYS    97     114.350 114.418  44.168  1.00  0.00            
ATOM   1384  HB2 LYS    97     114.849 115.987  43.541  1.00  0.00            
ATOM   1385  CG  LYS    97     116.364 114.487  43.499  1.00  0.00            
ATOM   1386  HG1 LYS    97     117.020 114.929  42.749  1.00  0.00            
ATOM   1387  HG2 LYS    97     116.425 113.399  43.472  1.00  0.00            
ATOM   1388  CD  LYS    97     116.872 114.916  44.926  1.00  0.00            
ATOM   1389  HD1 LYS    97     116.316 114.458  45.744  1.00  0.00            
ATOM   1390  HD2 LYS    97     116.726 115.996  44.937  1.00  0.00            
ATOM   1391  CE  LYS    97     118.303 114.543  45.169  1.00  0.00            
ATOM   1392  HE1 LYS    97     118.463 113.496  44.915  1.00  0.00            
ATOM   1393  HE2 LYS    97     118.434 114.637  46.247  1.00  0.00            
ATOM   1394  NZ  LYS    97     119.314 115.411  44.505  1.00  0.00            
ATOM   1395  HZ1 LYS    97     120.237 115.140  44.814  1.00  0.00            
ATOM   1396  HZ2 LYS    97     119.182 115.377  43.504  1.00  0.00            
ATOM   1397  HZ3 LYS    97     119.149 116.354  44.826  1.00  0.00            
ATOM   1398  C   LYS    97     114.960 114.848  40.795  1.00  0.00            
ATOM   1399  O   LYS    97     115.969 114.269  40.386  1.00  0.00            
ATOM   1400  N   ASP    98     114.567 116.044  40.306  1.00  0.00            
ATOM   1401  H   ASP    98     113.790 116.473  40.788  1.00  0.00            
ATOM   1402  CA  ASP    98     114.985 116.624  39.065  1.00  0.00            
ATOM   1403  HA  ASP    98     115.632 115.853  38.647  1.00  0.00            
ATOM   1404  CB  ASP    98     113.866 116.668  38.045  1.00  0.00            
ATOM   1405  HB1 ASP    98     113.076 117.295  38.458  1.00  0.00            
ATOM   1406  HB2 ASP    98     113.507 115.639  38.056  1.00  0.00            
ATOM   1407  CG  ASP    98     114.195 117.108  36.631  1.00  0.00            
ATOM   1408  OD1 ASP    98     113.251 117.633  35.974  1.00  0.00            
ATOM   1409  OD2 ASP    98     115.362 116.964  36.217  1.00  0.00            
ATOM   1410  C   ASP    98     115.705 118.010  39.161  1.00  0.00            
ATOM   1411  O   ASP    98     115.506 118.764  40.117  1.00  0.00            
ATOM   1412  N   GLN    99     116.502 118.380  38.167  1.00  0.00            
ATOM   1413  H   GLN    99     116.493 117.777  37.358  1.00  0.00            
ATOM   1414  CA  GLN    99     117.207 119.648  38.148  1.00  0.00            
ATOM   1415  HA  GLN    99     117.799 119.621  39.063  1.00  0.00            
ATOM   1416  CB  GLN    99     118.347 119.724  37.098  1.00  0.00            
ATOM   1417  HB1 GLN    99     117.910 119.723  36.099  1.00  0.00            
ATOM   1418  HB2 GLN    99     119.099 118.944  37.215  1.00  0.00            
ATOM   1419  CG  GLN    99     119.177 121.082  37.179  1.00  0.00            
ATOM   1420  HG1 GLN    99     119.530 121.223  38.201  1.00  0.00            
ATOM   1421  HG2 GLN    99     118.622 122.007  37.021  1.00  0.00            
ATOM   1422  CD  GLN    99     120.459 121.053  36.380  1.00  0.00            
ATOM   1423  OE1 GLN    99     120.940 120.118  35.866  1.00  0.00            
ATOM   1424  NE2 GLN    99     121.267 122.081  36.429  1.00  0.00            
ATOM   1425 HE21 GLN    99     121.002 122.873  36.996  1.00  0.00            
ATOM   1426 HE22 GLN    99     122.148 122.030  35.938  1.00  0.00            
ATOM   1427  C   GLN    99     116.235 120.853  38.137  1.00  0.00            
ATOM   1428  O   GLN    99     115.472 120.993  37.218  1.00  0.00            
ATOM   1429  N   LEU   100     116.239 121.632  39.203  1.00  0.00            
ATOM   1430  H   LEU   100     116.845 121.361  39.964  1.00  0.00            
ATOM   1431  CA  LEU   100     115.646 122.969  39.304  1.00  0.00            
ATOM   1432  HA  LEU   100     114.606 122.882  38.990  1.00  0.00            
ATOM   1433  CB  LEU   100     115.774 123.662  40.708  1.00  0.00            
ATOM   1434  HB1 LEU   100     115.647 124.727  40.516  1.00  0.00            
ATOM   1435  HB2 LEU   100     116.788 123.534  41.086  1.00  0.00            
ATOM   1436  CG  LEU   100     114.617 123.087  41.638  1.00  0.00            
ATOM   1437  HG  LEU   100     114.811 122.015  41.666  1.00  0.00            
ATOM   1438  CD1 LEU   100     114.795 123.642  43.045  1.00  0.00            
ATOM   1439 HD11 LEU   100     114.217 123.110  43.801  1.00  0.00            
ATOM   1440 HD12 LEU   100     115.824 123.591  43.399  1.00  0.00            
ATOM   1441 HD13 LEU   100     114.506 124.693  43.039  1.00  0.00            
ATOM   1442  CD2 LEU   100     113.253 123.314  41.029  1.00  0.00            
ATOM   1443 HD21 LEU   100     113.471 124.023  40.230  1.00  0.00            
ATOM   1444 HD22 LEU   100     112.771 122.366  40.790  1.00  0.00            
ATOM   1445 HD23 LEU   100     112.641 123.765  41.811  1.00  0.00            
ATOM   1446  C   LEU   100     116.368 123.902  38.348  1.00  0.00            
ATOM   1447  O   LEU   100     117.529 124.275  38.475  1.00  0.00            
ATOM   1448  N   GLY   101     115.691 124.379  37.311  1.00  0.00            
ATOM   1449  H   GLY   101     114.727 124.139  37.128  1.00  0.00            
ATOM   1450  CA  GLY   101     116.376 125.305  36.342  1.00  0.00            
ATOM   1451  HA1 GLY   101     116.541 126.182  36.968  1.00  0.00            
ATOM   1452  HA2 GLY   101     115.681 125.533  35.533  1.00  0.00            
ATOM   1453  C   GLY   101     117.602 124.741  35.582  1.00  0.00            
ATOM   1454  O   GLY   101     118.662 125.321  35.604  1.00  0.00            
ATOM   1455  N   LYS   102     117.367 123.694  34.874  1.00  0.00            
ATOM   1456  H   LYS   102     116.454 123.282  34.998  1.00  0.00            
ATOM   1457  CA  LYS   102     118.306 122.906  34.052  1.00  0.00            
ATOM   1458  HA  LYS   102     118.904 122.401  34.810  1.00  0.00            
ATOM   1459  CB  LYS   102     117.531 121.821  33.289  1.00  0.00            
ATOM   1460  HB1 LYS   102     117.045 122.245  32.410  1.00  0.00            
ATOM   1461  HB2 LYS   102     116.748 121.417  33.931  1.00  0.00            
ATOM   1462  CG  LYS   102     118.573 120.723  32.963  1.00  0.00            
ATOM   1463  HG1 LYS   102     118.957 120.450  33.946  1.00  0.00            
ATOM   1464  HG2 LYS   102     119.358 121.021  32.268  1.00  0.00            
ATOM   1465  CD  LYS   102     117.799 119.525  32.432  1.00  0.00            
ATOM   1466  HD1 LYS   102     117.169 119.798  31.585  1.00  0.00            
ATOM   1467  HD2 LYS   102     117.216 119.114  33.256  1.00  0.00            
ATOM   1468  CE  LYS   102     118.843 118.485  31.980  1.00  0.00            
ATOM   1469  HE1 LYS   102     119.354 118.077  32.852  1.00  0.00            
ATOM   1470  HE2 LYS   102     119.562 118.992  31.336  1.00  0.00            
ATOM   1471  NZ  LYS   102     118.249 117.366  31.323  1.00  0.00            
ATOM   1472  HZ1 LYS   102     117.853 117.582  30.420  1.00  0.00            
ATOM   1473  HZ2 LYS   102     118.905 116.600  31.258  1.00  0.00            
ATOM   1474  HZ3 LYS   102     117.477 116.997  31.859  1.00  0.00            
ATOM   1475  C   LYS   102     119.211 123.795  33.119  1.00  0.00            
ATOM   1476  O   LYS   102     120.425 123.636  33.213  1.00  0.00            
ATOM   1477  N   ASN   103     118.707 124.669  32.319  1.00  0.00            
ATOM   1478  H   ASN   103     117.721 124.888  32.318  1.00  0.00            
ATOM   1479  CA  ASN   103     119.531 125.520  31.426  1.00  0.00            
ATOM   1480  HA  ASN   103     120.323 124.965  30.923  1.00  0.00            
ATOM   1481  CB  ASN   103     118.638 125.956  30.279  1.00  0.00            
ATOM   1482  HB1 ASN   103     119.120 126.588  29.534  1.00  0.00            
ATOM   1483  HB2 ASN   103     117.637 126.262  30.583  1.00  0.00            
ATOM   1484  CG  ASN   103     118.384 124.745  29.402  1.00  0.00            
ATOM   1485  OD1 ASN   103     119.278 123.970  29.031  1.00  0.00            
ATOM   1486  ND2 ASN   103     117.230 124.600  28.833  1.00  0.00            
ATOM   1487 HD21 ASN   103     116.524 125.320  28.901  1.00  0.00            
ATOM   1488 HD22 ASN   103     116.964 123.919  28.137  1.00  0.00            
ATOM   1489  C   ASN   103     120.292 126.767  32.089  1.00  0.00            
ATOM   1490  O   ASN   103     120.666 127.704  31.357  1.00  0.00            
ATOM   1491  N   GLU   104     120.446 126.755  33.423  1.00  0.00            
ATOM   1492  H   GLU   104     120.251 125.927  33.969  1.00  0.00            
ATOM   1493  CA  GLU   104     121.118 127.836  34.106  1.00  0.00            
ATOM   1494  HA  GLU   104     121.241 128.684  33.431  1.00  0.00            
ATOM   1495  CB  GLU   104     120.289 128.303  35.286  1.00  0.00            
ATOM   1496  HB1 GLU   104     120.737 129.068  35.920  1.00  0.00            
ATOM   1497  HB2 GLU   104     120.213 127.502  36.021  1.00  0.00            
ATOM   1498  CG  GLU   104     118.883 128.957  34.922  1.00  0.00            
ATOM   1499  HG1 GLU   104     118.420 129.286  35.852  1.00  0.00            
ATOM   1500  HG2 GLU   104     118.313 128.170  34.428  1.00  0.00            
ATOM   1501  CD  GLU   104     118.866 130.218  34.038  1.00  0.00            
ATOM   1502  OE1 GLU   104     118.040 130.244  33.143  1.00  0.00            
ATOM   1503  OE2 GLU   104     119.719 131.143  34.293  1.00  0.00            
ATOM   1504  C   GLU   104     122.429 127.478  34.584  1.00  0.00            
ATOM   1505  O   GLU   104     122.623 126.401  35.173  1.00  0.00            
ATOM   1506  N   GLU   105     123.469 128.340  34.328  1.00  0.00            
ATOM   1507  H   GLU   105     123.249 129.287  34.052  1.00  0.00            
ATOM   1508  CA  GLU   105     124.880 128.017  34.552  1.00  0.00            
ATOM   1509  HA  GLU   105     125.169 127.149  33.959  1.00  0.00            
ATOM   1510  CB  GLU   105     125.885 129.151  34.227  1.00  0.00            
ATOM   1511  HB1 GLU   105     126.899 128.807  34.432  1.00  0.00            
ATOM   1512  HB2 GLU   105     125.779 129.991  34.913  1.00  0.00            
ATOM   1513  CG  GLU   105     125.876 129.610  32.777  1.00  0.00            
ATOM   1514  HG1 GLU   105     124.952 130.084  32.447  1.00  0.00            
ATOM   1515  HG2 GLU   105     126.043 128.774  32.098  1.00  0.00            
ATOM   1516  CD  GLU   105     126.936 130.704  32.459  1.00  0.00            
ATOM   1517  OE1 GLU   105     127.629 130.585  31.425  1.00  0.00            
ATOM   1518  OE2 GLU   105     126.994 131.660  33.283  1.00  0.00            
ATOM   1519  C   GLU   105     125.222 127.611  36.049  1.00  0.00            
ATOM   1520  O   GLU   105     124.771 128.285  36.965  1.00  0.00            
ATOM   1521  N   GLY   106     125.976 126.484  36.187  1.00  0.00            
ATOM   1522  H   GLY   106     126.196 125.961  35.351  1.00  0.00            
ATOM   1523  CA  GLY   106     126.601 126.266  37.447  1.00  0.00            
ATOM   1524  HA1 GLY   106     126.334 127.113  38.079  1.00  0.00            
ATOM   1525  HA2 GLY   106     127.687 126.217  37.367  1.00  0.00            
ATOM   1526  C   GLY   106     125.942 125.068  38.254  1.00  0.00            
ATOM   1527  O   GLY   106     124.781 124.725  38.029  1.00  0.00            
ATOM   1528  N   ALA   107     126.786 124.480  39.149  1.00  0.00            
ATOM   1529  H   ALA   107     127.689 124.931  39.199  1.00  0.00            
ATOM   1530  CA  ALA   107     126.491 123.291  39.982  1.00  0.00            
ATOM   1531  HA  ALA   107     126.995 122.464  39.481  1.00  0.00            
ATOM   1532  CB  ALA   107     127.240 123.497  41.330  1.00  0.00            
ATOM   1533  HB1 ALA   107     126.778 122.878  42.099  1.00  0.00            
ATOM   1534  HB2 ALA   107     128.292 123.228  41.236  1.00  0.00            
ATOM   1535  HB3 ALA   107     127.071 124.524  41.653  1.00  0.00            
ATOM   1536  C   ALA   107     125.041 123.003  40.215  1.00  0.00            
ATOM   1537  O   ALA   107     124.314 123.748  40.917  1.00  0.00            
ATOM   1538  N   PRO   108     124.611 121.818  39.681  1.00  0.00            
ATOM   1539  CD  PRO   108     125.337 121.199  38.609  1.00  0.00            
ATOM   1540  HD1 PRO   108     126.148 120.639  39.073  1.00  0.00            
ATOM   1541  HD2 PRO   108     125.688 121.966  37.918  1.00  0.00            
ATOM   1542  CG  PRO   108     124.309 120.392  37.845  1.00  0.00            
ATOM   1543  HG1 PRO   108     124.701 119.439  37.490  1.00  0.00            
ATOM   1544  HG2 PRO   108     123.862 120.861  36.968  1.00  0.00            
ATOM   1545  CB  PRO   108     123.147 120.228  38.897  1.00  0.00            
ATOM   1546  HB1 PRO   108     123.505 119.435  39.553  1.00  0.00            
ATOM   1547  HB2 PRO   108     122.136 120.131  38.500  1.00  0.00            
ATOM   1548  CA  PRO   108     123.255 121.493  39.641  1.00  0.00            
ATOM   1549  HA  PRO   108     122.754 122.314  39.128  1.00  0.00            
ATOM   1550  C   PRO   108     122.567 121.475  40.977  1.00  0.00            
ATOM   1551  O   PRO   108     123.032 120.827  41.898  1.00  0.00            
ATOM   1552  N   GLN   109     121.341 122.051  41.136  1.00  0.00            
ATOM   1553  H   GLN   109     120.983 122.499  40.305  1.00  0.00            
ATOM   1554  CA  GLN   109     120.423 121.970  42.235  1.00  0.00            
ATOM   1555  HA  GLN   109     120.916 121.533  43.104  1.00  0.00            
ATOM   1556  CB  GLN   109     120.106 123.389  42.668  1.00  0.00            
ATOM   1557  HB1 GLN   109     119.321 123.797  42.031  1.00  0.00            
ATOM   1558  HB2 GLN   109     120.972 124.014  42.450  1.00  0.00            
ATOM   1559  CG  GLN   109     119.681 123.507  44.159  1.00  0.00            
ATOM   1560  HG1 GLN   109     120.192 122.720  44.714  1.00  0.00            
ATOM   1561  HG2 GLN   109     118.611 123.310  44.226  1.00  0.00            
ATOM   1562  CD  GLN   109     119.886 124.921  44.827  1.00  0.00            
ATOM   1563  OE1 GLN   109     119.699 126.020  44.295  1.00  0.00            
ATOM   1564  NE2 GLN   109     120.158 124.853  46.069  1.00  0.00            
ATOM   1565 HE21 GLN   109     120.525 124.024  46.514  1.00  0.00            
ATOM   1566 HE22 GLN   109     120.160 125.751  46.531  1.00  0.00            
ATOM   1567  C   GLN   109     119.100 121.193  41.904  1.00  0.00            
ATOM   1568  O   GLN   109     118.568 121.406  40.814  1.00  0.00            
ATOM   1569  N   GLU   110     118.591 120.314  42.792  1.00  0.00            
ATOM   1570  H   GLU   110     119.216 120.052  43.541  1.00  0.00            
ATOM   1571  CA  GLU   110     117.442 119.406  42.529  1.00  0.00            
ATOM   1572  HA  GLU   110     116.899 119.791  41.667  1.00  0.00            
ATOM   1573  CB  GLU   110     117.836 117.961  42.277  1.00  0.00            
ATOM   1574  HB1 GLU   110     116.952 117.397  41.977  1.00  0.00            
ATOM   1575  HB2 GLU   110     118.187 117.506  43.203  1.00  0.00            
ATOM   1576  CG  GLU   110     118.983 117.797  41.201  1.00  0.00            
ATOM   1577  HG1 GLU   110     119.903 118.328  41.444  1.00  0.00            
ATOM   1578  HG2 GLU   110     118.518 118.180  40.293  1.00  0.00            
ATOM   1579  CD  GLU   110     119.368 116.401  40.885  1.00  0.00            
ATOM   1580  OE1 GLU   110     119.776 116.164  39.717  1.00  0.00            
ATOM   1581  OE2 GLU   110     119.360 115.491  41.754  1.00  0.00            
ATOM   1582  C   GLU   110     116.350 119.421  43.518  1.00  0.00            
ATOM   1583  O   GLU   110     116.571 119.780  44.681  1.00  0.00            
ATOM   1584  N   GLY   111     115.137 119.033  43.075  1.00  0.00            
ATOM   1585  H   GLY   111     115.032 118.962  42.073  1.00  0.00            
ATOM   1586  CA  GLY   111     113.901 118.838  43.858  1.00  0.00            
ATOM   1587  HA1 GLY   111     113.347 119.759  44.037  1.00  0.00            
ATOM   1588  HA2 GLY   111     114.193 118.454  44.836  1.00  0.00            
ATOM   1589  C   GLY   111     112.904 117.806  43.257  1.00  0.00            
ATOM   1590  O   GLY   111     112.954 117.557  42.031  1.00  0.00            
ATOM   1591  N   ILE   112     111.848 117.406  44.032  1.00  0.00            
ATOM   1592  H   ILE   112     111.810 117.465  45.039  1.00  0.00            
ATOM   1593  CA  ILE   112     110.601 116.830  43.522  1.00  0.00            
ATOM   1594  HA  ILE   112     110.910 116.451  42.548  1.00  0.00            
ATOM   1595  CB  ILE   112     110.084 115.680  44.363  1.00  0.00            
ATOM   1596  HB  ILE   112     109.139 115.512  43.846  1.00  0.00            
ATOM   1597  CG2 ILE   112     111.115 114.513  44.139  1.00  0.00            
ATOM   1598 HG21 ILE   112     111.988 114.676  44.771  1.00  0.00            
ATOM   1599 HG22 ILE   112     110.609 113.592  44.428  1.00  0.00            
ATOM   1600 HG23 ILE   112     111.480 114.412  43.117  1.00  0.00            
ATOM   1601  CG1 ILE   112     109.869 115.939  45.933  1.00  0.00            
ATOM   1602 HG11 ILE   112     109.358 116.899  45.998  1.00  0.00            
ATOM   1603 HG12 ILE   112     110.838 116.101  46.404  1.00  0.00            
ATOM   1604  CD  ILE   112     109.034 114.878  46.547  1.00  0.00            
ATOM   1605  HD1 ILE   112     108.107 114.810  45.977  1.00  0.00            
ATOM   1606  HD2 ILE   112     109.648 113.977  46.565  1.00  0.00            
ATOM   1607  HD3 ILE   112     108.666 115.165  47.532  1.00  0.00            
ATOM   1608  C   ILE   112     109.682 117.988  43.289  1.00  0.00            
ATOM   1609  O   ILE   112     109.532 118.791  44.221  1.00  0.00            
ATOM   1610  N   LEU   113     108.988 118.085  42.110  1.00  0.00            
ATOM   1611  H   LEU   113     109.235 117.335  41.480  1.00  0.00            
ATOM   1612  CA  LEU   113     107.821 118.861  41.849  1.00  0.00            
ATOM   1613  HA  LEU   113     108.084 119.861  42.195  1.00  0.00            
ATOM   1614  CB  LEU   113     107.439 118.913  40.388  1.00  0.00            
ATOM   1615  HB1 LEU   113     106.555 119.544  40.289  1.00  0.00            
ATOM   1616  HB2 LEU   113     107.224 117.874  40.139  1.00  0.00            
ATOM   1617  CG  LEU   113     108.507 119.453  39.412  1.00  0.00            
ATOM   1618  HG  LEU   113     109.395 118.821  39.401  1.00  0.00            
ATOM   1619  CD1 LEU   113     107.825 119.423  38.019  1.00  0.00            
ATOM   1620 HD11 LEU   113     106.921 120.013  38.164  1.00  0.00            
ATOM   1621 HD12 LEU   113     108.444 119.839  37.223  1.00  0.00            
ATOM   1622 HD13 LEU   113     107.736 118.386  37.693  1.00  0.00            
ATOM   1623  CD2 LEU   113     108.830 120.896  39.614  1.00  0.00            
ATOM   1624 HD21 LEU   113     109.570 121.212  38.879  1.00  0.00            
ATOM   1625 HD22 LEU   113     107.947 121.536  39.629  1.00  0.00            
ATOM   1626 HD23 LEU   113     109.168 120.981  40.646  1.00  0.00            
ATOM   1627  C   LEU   113     106.602 118.419  42.670  1.00  0.00            
ATOM   1628  O   LEU   113     106.653 117.297  43.221  1.00  0.00            
ATOM   1629  N   GLU   114     105.525 119.164  42.564  1.00  0.00            
ATOM   1630  H   GLU   114     105.593 120.101  42.193  1.00  0.00            
ATOM   1631  CA  GLU   114     104.129 118.815  42.939  1.00  0.00            
ATOM   1632  HA  GLU   114     104.208 118.713  44.022  1.00  0.00            
ATOM   1633  CB  GLU   114     103.094 119.997  42.708  1.00  0.00            
ATOM   1634  HB1 GLU   114     102.095 119.743  43.063  1.00  0.00            
ATOM   1635  HB2 GLU   114     103.162 120.192  41.638  1.00  0.00            
ATOM   1636  CG  GLU   114     103.676 121.200  43.615  1.00  0.00            
ATOM   1637  HG1 GLU   114     104.593 121.662  43.249  1.00  0.00            
ATOM   1638  HG2 GLU   114     103.994 120.815  44.583  1.00  0.00            
ATOM   1639  CD  GLU   114     102.628 122.329  43.782  1.00  0.00            
ATOM   1640  OE1 GLU   114     101.591 122.328  43.038  1.00  0.00            
ATOM   1641  OE2 GLU   114     102.740 123.238  44.615  1.00  0.00            
ATOM   1642  C   GLU   114     103.587 117.453  42.256  1.00  0.00            
ATOM   1643  O   GLU   114     102.839 116.698  42.941  1.00  0.00            
ATOM   1644  N   ASP   115     103.793 117.189  40.951  1.00  0.00            
ATOM   1645  H   ASP   115     104.246 117.922  40.424  1.00  0.00            
ATOM   1646  CA  ASP   115     103.493 115.948  40.196  1.00  0.00            
ATOM   1647  HA  ASP   115     103.100 115.139  40.811  1.00  0.00            
ATOM   1648  CB  ASP   115     102.242 116.243  39.361  1.00  0.00            
ATOM   1649  HB1 ASP   115     102.453 116.963  38.570  1.00  0.00            
ATOM   1650  HB2 ASP   115     101.461 116.658  39.998  1.00  0.00            
ATOM   1651  CG  ASP   115     101.572 115.072  38.720  1.00  0.00            
ATOM   1652  OD1 ASP   115     101.576 114.968  37.456  1.00  0.00            
ATOM   1653  OD2 ASP   115     101.208 114.099  39.445  1.00  0.00            
ATOM   1654  C   ASP   115     104.746 115.465  39.452  1.00  0.00            
ATOM   1655  O   ASP   115     105.289 116.157  38.547  1.00  0.00            
ATOM   1656  N   MET   116     105.369 114.403  39.936  1.00  0.00            
ATOM   1657  H   MET   116     104.941 113.844  40.661  1.00  0.00            
ATOM   1658  CA  MET   116     106.565 113.954  39.275  1.00  0.00            
ATOM   1659  HA  MET   116     107.102 114.820  38.887  1.00  0.00            
ATOM   1660  CB  MET   116     107.569 113.264  40.195  1.00  0.00            
ATOM   1661  HB1 MET   116     108.291 112.694  39.609  1.00  0.00            
ATOM   1662  HB2 MET   116     107.152 112.572  40.926  1.00  0.00            
ATOM   1663  CG  MET   116     108.312 114.314  40.954  1.00  0.00            
ATOM   1664  HG1 MET   116     108.908 113.784  41.697  1.00  0.00            
ATOM   1665  HG2 MET   116     107.642 114.918  41.566  1.00  0.00            
ATOM   1666  SD  MET   116     109.436 115.408  40.042  1.00  0.00            
ATOM   1667  CE  MET   116     110.863 114.479  39.611  1.00  0.00            
ATOM   1668  HE1 MET   116     110.857 113.524  40.136  1.00  0.00            
ATOM   1669  HE2 MET   116     111.001 114.333  38.539  1.00  0.00            
ATOM   1670  HE3 MET   116     111.769 115.002  39.915  1.00  0.00            
ATOM   1671  C   MET   116     106.117 112.982  38.136  1.00  0.00            
ATOM   1672  O   MET   116     105.026 112.368  38.105  1.00  0.00            
ATOM   1673  N   PRO   117     107.036 112.715  37.168  1.00  0.00            
ATOM   1674  CD  PRO   117     108.140 113.654  36.786  1.00  0.00            
ATOM   1675  HD1 PRO   117     108.996 113.502  37.443  1.00  0.00            
ATOM   1676  HD2 PRO   117     107.717 114.658  36.766  1.00  0.00            
ATOM   1677  CG  PRO   117     108.460 113.292  35.412  1.00  0.00            
ATOM   1678  HG1 PRO   117     109.488 113.569  35.177  1.00  0.00            
ATOM   1679  HG2 PRO   117     107.749 113.830  34.785  1.00  0.00            
ATOM   1680  CB  PRO   117     108.094 111.787  35.243  1.00  0.00            
ATOM   1681  HB1 PRO   117     108.933 111.169  35.563  1.00  0.00            
ATOM   1682  HB2 PRO   117     107.888 111.570  34.195  1.00  0.00            
ATOM   1683  CA  PRO   117     106.844 111.659  36.150  1.00  0.00            
ATOM   1684  HA  PRO   117     105.955 111.904  35.568  1.00  0.00            
ATOM   1685  C   PRO   117     106.716 110.245  36.751  1.00  0.00            
ATOM   1686  O   PRO   117     107.435 109.899  37.695  1.00  0.00            
ATOM   1687  N   VAL   118     105.725 109.447  36.286  1.00  0.00            
ATOM   1688  H   VAL   118     105.250 109.765  35.453  1.00  0.00            
ATOM   1689  CA  VAL   118     105.712 108.009  36.521  1.00  0.00            
ATOM   1690  HA  VAL   118     105.434 107.947  37.573  1.00  0.00            
ATOM   1691  CB  VAL   118     104.632 107.162  35.838  1.00  0.00            
ATOM   1692  HB  VAL   118     104.826 107.167  34.765  1.00  0.00            
ATOM   1693  CG1 VAL   118     104.377 105.822  36.472  1.00  0.00            
ATOM   1694 HG11 VAL   118     105.135 105.100  36.170  1.00  0.00            
ATOM   1695 HG12 VAL   118     104.464 105.956  37.550  1.00  0.00            
ATOM   1696 HG13 VAL   118     103.408 105.398  36.209  1.00  0.00            
ATOM   1697  CG2 VAL   118     103.345 107.939  35.951  1.00  0.00            
ATOM   1698 HG21 VAL   118     103.330 108.923  35.483  1.00  0.00            
ATOM   1699 HG22 VAL   118     102.585 107.358  35.428  1.00  0.00            
ATOM   1700 HG23 VAL   118     103.101 107.881  37.012  1.00  0.00            
ATOM   1701  C   VAL   118     107.076 107.349  36.232  1.00  0.00            
ATOM   1702  O   VAL   118     107.591 107.528  35.082  1.00  0.00            
ATOM   1703  N   ASP   119     107.599 106.416  37.068  1.00  0.00            
ATOM   1704  H   ASP   119     107.201 106.330  37.992  1.00  0.00            
ATOM   1705  CA  ASP   119     108.771 105.567  36.852  1.00  0.00            
ATOM   1706  HA  ASP   119     109.554 106.111  36.323  1.00  0.00            
ATOM   1707  CB  ASP   119     109.341 105.062  38.138  1.00  0.00            
ATOM   1708  HB1 ASP   119     108.610 104.415  38.623  1.00  0.00            
ATOM   1709  HB2 ASP   119     109.469 105.954  38.751  1.00  0.00            
ATOM   1710  CG  ASP   119     110.630 104.253  37.867  1.00  0.00            
ATOM   1711  OD1 ASP   119     111.076 103.971  36.695  1.00  0.00            
ATOM   1712  OD2 ASP   119     111.213 103.789  38.871  1.00  0.00            
ATOM   1713  C   ASP   119     108.523 104.507  35.795  1.00  0.00            
ATOM   1714  O   ASP   119     107.739 103.608  36.049  1.00  0.00            
ATOM   1715  N   PRO   120     109.152 104.625  34.610  1.00  0.00            
ATOM   1716  CD  PRO   120     109.996 105.693  34.147  1.00  0.00            
ATOM   1717  HD1 PRO   120     110.777 106.023  34.833  1.00  0.00            
ATOM   1718  HD2 PRO   120     109.451 106.536  33.722  1.00  0.00            
ATOM   1719  CG  PRO   120     110.780 105.173  32.966  1.00  0.00            
ATOM   1720  HG1 PRO   120     111.675 104.611  33.232  1.00  0.00            
ATOM   1721  HG2 PRO   120     111.128 105.951  32.286  1.00  0.00            
ATOM   1722  CB  PRO   120     109.835 104.194  32.251  1.00  0.00            
ATOM   1723  HB1 PRO   120     110.416 103.502  31.642  1.00  0.00            
ATOM   1724  HB2 PRO   120     109.167 104.737  31.583  1.00  0.00            
ATOM   1725  CA  PRO   120     109.127 103.659  33.469  1.00  0.00            
ATOM   1726  HA  PRO   120     108.105 103.527  33.113  1.00  0.00            
ATOM   1727  C   PRO   120     109.558 102.251  33.819  1.00  0.00            
ATOM   1728  O   PRO   120     109.292 101.314  33.072  1.00  0.00            
ATOM   1729  N   ASP   121     110.226 102.078  34.925  1.00  0.00            
ATOM   1730  H   ASP   121     110.310 102.860  35.559  1.00  0.00            
ATOM   1731  CA  ASP   121     111.014 100.890  35.316  1.00  0.00            
ATOM   1732  HA  ASP   121     111.396 101.055  36.323  1.00  0.00            
ATOM   1733  CB  ASP   121     110.128  99.567  35.398  1.00  0.00            
ATOM   1734  HB1 ASP   121     110.640  98.749  35.906  1.00  0.00            
ATOM   1735  HB2 ASP   121     109.806  99.206  34.422  1.00  0.00            
ATOM   1736  CG  ASP   121     108.789  99.880  36.136  1.00  0.00            
ATOM   1737  OD1 ASP   121     108.799 100.164  37.362  1.00  0.00            
ATOM   1738  OD2 ASP   121     107.667  99.952  35.432  1.00  0.00            
ATOM   1739  C   ASP   121     112.272 100.576  34.543  1.00  0.00            
ATOM   1740  O   ASP   121     112.683  99.447  34.107  1.00  0.00            
ATOM   1741  N   ASN   122     113.156 101.581  34.269  1.00  0.00            
ATOM   1742  H   ASN   122     112.989 102.534  34.560  1.00  0.00            
ATOM   1743  CA  ASN   122     114.430 101.449  33.624  1.00  0.00            
ATOM   1744  HA  ASN   122     114.437 100.550  33.007  1.00  0.00            
ATOM   1745  CB  ASN   122     114.620 102.641  32.620  1.00  0.00            
ATOM   1746  HB1 ASN   122     115.641 102.629  32.238  1.00  0.00            
ATOM   1747  HB2 ASN   122     114.518 103.608  33.113  1.00  0.00            
ATOM   1748  CG  ASN   122     113.666 102.687  31.512  1.00  0.00            
ATOM   1749  OD1 ASN   122     112.878 101.790  31.348  1.00  0.00            
ATOM   1750  ND2 ASN   122     113.572 103.776  30.772  1.00  0.00            
ATOM   1751 HD21 ASN   122     114.062 104.606  31.077  1.00  0.00            
ATOM   1752 HD22 ASN   122     112.648 103.892  30.381  1.00  0.00            
ATOM   1753  C   ASN   122     115.594 101.336  34.637  1.00  0.00            
ATOM   1754  O   ASN   122     115.518 101.521  35.899  1.00  0.00            
ATOM   1755  N   GLU   123     116.718 100.844  34.144  1.00  0.00            
ATOM   1756  H   GLU   123     116.686 100.579  33.169  1.00  0.00            
ATOM   1757  CA  GLU   123     117.868 100.478  34.905  1.00  0.00            
ATOM   1758  HA  GLU   123     117.392 100.189  35.842  1.00  0.00            
ATOM   1759  CB  GLU   123     118.490  99.208  34.433  1.00  0.00            
ATOM   1760  HB1 GLU   123     119.354  99.105  35.089  1.00  0.00            
ATOM   1761  HB2 GLU   123     118.806  99.230  33.390  1.00  0.00            
ATOM   1762  CG  GLU   123     117.493  98.015  34.654  1.00  0.00            
ATOM   1763  HG1 GLU   123     116.793  98.009  33.818  1.00  0.00            
ATOM   1764  HG2 GLU   123     117.080  98.178  35.649  1.00  0.00            
ATOM   1765  CD  GLU   123     118.306  96.701  34.628  1.00  0.00            
ATOM   1766  OE1 GLU   123     118.108  95.795  35.455  1.00  0.00            
ATOM   1767  OE2 GLU   123     119.158  96.550  33.760  1.00  0.00            
ATOM   1768  C   GLU   123     118.813 101.569  35.291  1.00  0.00            
ATOM   1769  O   GLU   123     120.027 101.587  35.057  1.00  0.00            
ATOM   1770  N   ALA   124     118.231 102.629  35.788  1.00  0.00            
ATOM   1771  H   ALA   124     117.275 102.460  36.067  1.00  0.00            
ATOM   1772  CA  ALA   124     119.016 103.816  36.110  1.00  0.00            
ATOM   1773  HA  ALA   124     119.688 103.950  35.262  1.00  0.00            
ATOM   1774  CB  ALA   124     117.999 105.011  36.018  1.00  0.00            
ATOM   1775  HB1 ALA   124     117.698 104.959  34.971  1.00  0.00            
ATOM   1776  HB2 ALA   124     117.168 105.002  36.723  1.00  0.00            
ATOM   1777  HB3 ALA   124     118.601 105.916  36.104  1.00  0.00            
ATOM   1778  C   ALA   124     119.753 103.810  37.413  1.00  0.00            
ATOM   1779  O   ALA   124     119.400 104.497  38.344  1.00  0.00            
ATOM   1780  N   TYR   125     120.862 102.966  37.584  1.00  0.00            
ATOM   1781  H   TYR   125     121.008 102.372  36.780  1.00  0.00            
ATOM   1782  CA  TYR   125     121.834 102.933  38.712  1.00  0.00            
ATOM   1783  HA  TYR   125     121.286 102.712  39.628  1.00  0.00            
ATOM   1784  CB  TYR   125     122.864 101.817  38.378  1.00  0.00            
ATOM   1785  HB1 TYR   125     122.382 100.850  38.228  1.00  0.00            
ATOM   1786  HB2 TYR   125     123.481 101.768  39.274  1.00  0.00            
ATOM   1787  CG  TYR   125     123.798 102.120  37.256  1.00  0.00            
ATOM   1788  CD1 TYR   125     123.466 101.672  35.961  1.00  0.00            
ATOM   1789  HD1 TYR   125     122.588 101.067  35.791  1.00  0.00            
ATOM   1790  CE1 TYR   125     124.322 101.968  34.905  1.00  0.00            
ATOM   1791  HE1 TYR   125     124.006 101.675  33.915  1.00  0.00            
ATOM   1792  CZ  TYR   125     125.537 102.634  35.031  1.00  0.00            
ATOM   1793  OH  TYR   125     126.302 102.922  33.992  1.00  0.00            
ATOM   1794  HH  TYR   125     125.764 102.842  33.201  1.00  0.00            
ATOM   1795  CE2 TYR   125     125.810 103.136  36.299  1.00  0.00            
ATOM   1796  HE2 TYR   125     126.754 103.650  36.404  1.00  0.00            
ATOM   1797  CD2 TYR   125     124.999 102.811  37.409  1.00  0.00            
ATOM   1798  HD2 TYR   125     125.375 103.086  38.383  1.00  0.00            
ATOM   1799  C   TYR   125     122.517 104.264  38.996  1.00  0.00            
ATOM   1800  O   TYR   125     122.860 104.943  38.037  1.00  0.00            
ATOM   1801  N   GLU   126     122.621 104.736  40.254  1.00  0.00            
ATOM   1802  H   GLU   126     122.330 104.119  40.998  1.00  0.00            
ATOM   1803  CA  GLU   126     123.418 105.962  40.656  1.00  0.00            
ATOM   1804  HA  GLU   126     123.042 106.721  39.970  1.00  0.00            
ATOM   1805  CB  GLU   126     123.102 106.393  42.080  1.00  0.00            
ATOM   1806  HB1 GLU   126     123.694 107.253  42.390  1.00  0.00            
ATOM   1807  HB2 GLU   126     123.482 105.641  42.771  1.00  0.00            
ATOM   1808  CG  GLU   126     121.621 106.486  42.466  1.00  0.00            
ATOM   1809  HG1 GLU   126     121.574 106.554  43.553  1.00  0.00            
ATOM   1810  HG2 GLU   126     121.072 105.598  42.152  1.00  0.00            
ATOM   1811  CD  GLU   126     120.880 107.730  41.894  1.00  0.00            
ATOM   1812  OE1 GLU   126     119.689 107.948  42.227  1.00  0.00            
ATOM   1813  OE2 GLU   126     121.456 108.436  40.967  1.00  0.00            
ATOM   1814  C   GLU   126     124.938 105.865  40.456  1.00  0.00            
ATOM   1815  O   GLU   126     125.472 104.767  40.444  1.00  0.00            
ATOM   1816  N   MET   127     125.705 107.017  40.422  1.00  0.00            
ATOM   1817  H   MET   127     125.166 107.870  40.391  1.00  0.00            
ATOM   1818  CA  MET   127     127.080 107.171  40.943  1.00  0.00            
ATOM   1819  HA  MET   127     127.744 106.793  40.165  1.00  0.00            
ATOM   1820  CB  MET   127     127.293 108.611  41.310  1.00  0.00            
ATOM   1821  HB1 MET   127     128.260 108.646  41.812  1.00  0.00            
ATOM   1822  HB2 MET   127     126.575 109.127  41.947  1.00  0.00            
ATOM   1823  CG  MET   127     127.522 109.611  40.171  1.00  0.00            
ATOM   1824  HG1 MET   127     126.672 110.284  40.059  1.00  0.00            
ATOM   1825  HG2 MET   127     127.609 108.988  39.281  1.00  0.00            
ATOM   1826  SD  MET   127     128.935 110.722  40.343  1.00  0.00            
ATOM   1827  CE  MET   127     130.206 109.538  40.033  1.00  0.00            
ATOM   1828  HE1 MET   127     131.154 110.011  39.776  1.00  0.00            
ATOM   1829  HE2 MET   127     130.422 108.857  40.856  1.00  0.00            
ATOM   1830  HE3 MET   127     129.842 108.885  39.240  1.00  0.00            
ATOM   1831  C   MET   127     127.294 106.414  42.285  1.00  0.00            
ATOM   1832  O   MET   127     126.380 106.479  43.091  1.00  0.00            
ATOM   1833  N   PRO   128     128.435 105.729  42.465  1.00  0.00            
ATOM   1834  CD  PRO   128     129.515 105.571  41.515  1.00  0.00            
ATOM   1835  HD1 PRO   128     129.774 106.397  40.854  1.00  0.00            
ATOM   1836  HD2 PRO   128     129.203 104.862  40.749  1.00  0.00            
ATOM   1837  CG  PRO   128     130.710 104.942  42.369  1.00  0.00            
ATOM   1838  HG1 PRO   128     131.527 105.659  42.448  1.00  0.00            
ATOM   1839  HG2 PRO   128     131.087 104.062  41.848  1.00  0.00            
ATOM   1840  CB  PRO   128     130.060 104.537  43.618  1.00  0.00            
ATOM   1841  HB1 PRO   128     130.740 104.681  44.457  1.00  0.00            
ATOM   1842  HB2 PRO   128     129.861 103.468  43.544  1.00  0.00            
ATOM   1843  CA  PRO   128     128.724 105.150  43.780  1.00  0.00            
ATOM   1844  HA  PRO   128     127.992 104.383  44.032  1.00  0.00            
ATOM   1845  C   PRO   128     128.693 106.129  44.996  1.00  0.00            
ATOM   1846  O   PRO   128     128.981 107.322  44.861  1.00  0.00            
ATOM   1847  N   SEP   129     128.611 105.561  46.221  1.00  0.00            
ATOM   1848  H   SEP   129     128.317 104.598  46.304  1.00  0.00            
ATOM   1849  CA  SEP   129     128.841 106.225  47.508  1.00  0.00            
ATOM   1850  HA  SEP   129     129.438 107.123  47.355  1.00  0.00            
ATOM   1851  CB  SEP   129     127.422 106.748  47.925  1.00  0.00            
ATOM   1852  HB1 SEP   129     127.050 106.275  48.835  1.00  0.00            
ATOM   1853  HB2 SEP   129     126.692 106.594  47.131  1.00  0.00            
ATOM   1854  OG  SEP   129     127.301 108.154  48.066  1.00  0.00            
ATOM   1855  P   SEP   129     128.048 108.950  49.318  1.00  0.00            
ATOM   1856  O1P SEP   129     127.590 108.161  50.475  1.00  0.00            
ATOM   1857  O2P SEP   129     129.480 108.861  49.094  1.00  0.00            
ATOM   1858  O3P SEP   129     127.450 110.305  49.223  1.00  0.00            
ATOM   1859  C   SEP   129     129.502 105.288  48.578  1.00  0.00            
ATOM   1860  O   SEP   129     129.943 104.157  48.272  1.00  0.00            
ATOM   1861  N   GLU   130     129.419 105.792  49.768  1.00  0.00            
ATOM   1862  H   GLU   130     129.220 106.780  49.835  1.00  0.00            
ATOM   1863  CA  GLU   130     129.694 105.112  51.063  1.00  0.00            
ATOM   1864  HA  GLU   130     129.947 104.082  50.814  1.00  0.00            
ATOM   1865  CB  GLU   130     130.859 105.863  51.733  1.00  0.00            
ATOM   1866  HB1 GLU   130     130.782 105.690  52.806  1.00  0.00            
ATOM   1867  HB2 GLU   130     130.832 106.947  51.619  1.00  0.00            
ATOM   1868  CG  GLU   130     132.218 105.348  51.199  1.00  0.00            
ATOM   1869  HG1 GLU   130     132.261 105.421  50.113  1.00  0.00            
ATOM   1870  HG2 GLU   130     132.261 104.286  51.442  1.00  0.00            
ATOM   1871  CD  GLU   130     133.479 105.839  51.876  1.00  0.00            
ATOM   1872  OE1 GLU   130     133.408 106.462  52.968  1.00  0.00            
ATOM   1873  OE2 GLU   130     134.642 105.634  51.364  1.00  0.00            
ATOM   1874  C   GLU   130     128.505 104.969  51.994  1.00  0.00            
ATOM   1875  O   GLU   130     128.689 104.218  52.907  1.00  0.00            
ATOM   1876  N   GLU   131     127.367 105.640  51.859  1.00  0.00            
ATOM   1877  H   GLU   131     127.379 106.443  51.247  1.00  0.00            
ATOM   1878  CA  GLU   131     126.057 105.261  52.507  1.00  0.00            
ATOM   1879  HA  GLU   131     126.314 104.719  53.418  1.00  0.00            
ATOM   1880  CB  GLU   131     125.254 106.505  52.912  1.00  0.00            
ATOM   1881  HB1 GLU   131     124.178 106.332  52.921  1.00  0.00            
ATOM   1882  HB2 GLU   131     125.637 107.161  52.130  1.00  0.00            
ATOM   1883  CG  GLU   131     125.731 107.084  54.251  1.00  0.00            
ATOM   1884  HG1 GLU   131     126.816 107.154  54.185  1.00  0.00            
ATOM   1885  HG2 GLU   131     125.473 106.304  54.967  1.00  0.00            
ATOM   1886  CD  GLU   131     125.090 108.428  54.682  1.00  0.00            
ATOM   1887  OE1 GLU   131     124.482 108.504  55.761  1.00  0.00            
ATOM   1888  OE2 GLU   131     125.237 109.382  53.904  1.00  0.00            
ATOM   1889  C   GLU   131     125.187 104.274  51.689  1.00  0.00            
ATOM   1890  O   GLU   131     125.210 104.270  50.459  1.00  0.00            
ATOM   1891  N   GLY   132     124.366 103.553  52.402  1.00  0.00            
ATOM   1892  H   GLY   132     124.363 103.638  53.409  1.00  0.00            
ATOM   1893  CA  GLY   132     123.605 102.528  51.714  1.00  0.00            
ATOM   1894  HA1 GLY   132     123.374 102.768  50.676  1.00  0.00            
ATOM   1895  HA2 GLY   132     122.615 102.489  52.168  1.00  0.00            
ATOM   1896  C   GLY   132     124.191 101.092  51.642  1.00  0.00            
ATOM   1897  O   GLY   132     125.384 100.903  51.346  1.00  0.00            
ATOM   1898  N   TYR   133     123.393 100.079  51.965  1.00  0.00            
ATOM   1899  H   TYR   133     122.475 100.408  52.228  1.00  0.00            
ATOM   1900  CA  TYR   133     123.822  98.728  52.312  1.00  0.00            
ATOM   1901  HA  TYR   133     124.910  98.774  52.265  1.00  0.00            
ATOM   1902  CB  TYR   133     123.426  98.423  53.753  1.00  0.00            
ATOM   1903  HB1 TYR   133     122.346  98.511  53.871  1.00  0.00            
ATOM   1904  HB2 TYR   133     123.964  99.158  54.352  1.00  0.00            
ATOM   1905  CG  TYR   133     123.751  97.047  54.283  1.00  0.00            
ATOM   1906  CD1 TYR   133     125.008  96.736  54.706  1.00  0.00            
ATOM   1907  HD1 TYR   133     125.858  97.372  54.505  1.00  0.00            
ATOM   1908  CE1 TYR   133     125.193  95.437  55.269  1.00  0.00            
ATOM   1909  HE1 TYR   133     126.172  95.167  55.638  1.00  0.00            
ATOM   1910  CZ  TYR   133     124.177  94.457  55.431  1.00  0.00            
ATOM   1911  OH  TYR   133     124.477  93.172  55.922  1.00  0.00            
ATOM   1912  HH  TYR   133     123.842  92.521  55.615  1.00  0.00            
ATOM   1913  CE2 TYR   133     122.922  94.857  54.943  1.00  0.00            
ATOM   1914  HE2 TYR   133     122.067  94.206  55.051  1.00  0.00            
ATOM   1915  CD2 TYR   133     122.682  96.113  54.379  1.00  0.00            
ATOM   1916  HD2 TYR   133     121.705  96.379  54.004  1.00  0.00            
ATOM   1917  C   TYR   133     123.286  97.715  51.311  1.00  0.00            
ATOM   1918  O   TYR   133     122.138  97.750  50.895  1.00  0.00            
ATOM   1919  N   GLN   134     124.219  96.789  50.887  1.00  0.00            
ATOM   1920  H   GLN   134     125.110  96.711  51.354  1.00  0.00            
ATOM   1921  CA  GLN   134     123.907  95.668  49.974  1.00  0.00            
ATOM   1922  HA  GLN   134     123.706  95.998  48.955  1.00  0.00            
ATOM   1923  CB  GLN   134     125.108  94.718  49.961  1.00  0.00            
ATOM   1924  HB1 GLN   134     124.739  93.790  49.525  1.00  0.00            
ATOM   1925  HB2 GLN   134     125.421  94.457  50.971  1.00  0.00            
ATOM   1926  CG  GLN   134     126.228  95.148  48.964  1.00  0.00            
ATOM   1927  HG1 GLN   134     126.817  95.969  49.373  1.00  0.00            
ATOM   1928  HG2 GLN   134     125.798  95.581  48.061  1.00  0.00            
ATOM   1929  CD  GLN   134     127.213  94.052  48.733  1.00  0.00            
ATOM   1930  OE1 GLN   134     127.363  93.102  49.511  1.00  0.00            
ATOM   1931  NE2 GLN   134     127.928  94.187  47.628  1.00  0.00            
ATOM   1932 HE21 GLN   134     127.891  94.924  46.939  1.00  0.00            
ATOM   1933 HE22 GLN   134     128.679  93.513  47.623  1.00  0.00            
ATOM   1934  C   GLN   134     122.749  94.768  50.420  1.00  0.00            
ATOM   1935  O   GLN   134     122.557  94.521  51.589  1.00  0.00            
ATOM   1936  N   ASP   135     121.906  94.394  49.474  1.00  0.00            
ATOM   1937  H   ASP   135     122.161  94.601  48.519  1.00  0.00            
ATOM   1938  CA  ASP   135     120.614  93.638  49.591  1.00  0.00            
ATOM   1939  HA  ASP   135     120.856  92.917  50.371  1.00  0.00            
ATOM   1940  CB  ASP   135     119.397  94.549  49.973  1.00  0.00            
ATOM   1941  HB1 ASP   135     119.517  94.888  51.002  1.00  0.00            
ATOM   1942  HB2 ASP   135     118.492  93.961  50.128  1.00  0.00            
ATOM   1943  CG  ASP   135     119.155  95.722  49.016  1.00  0.00            
ATOM   1944  OD1 ASP   135     119.608  95.666  47.820  1.00  0.00            
ATOM   1945  OD2 ASP   135     118.607  96.745  49.440  1.00  0.00            
ATOM   1946  C   ASP   135     120.225  92.755  48.374  1.00  0.00            
ATOM   1947  O   ASP   135     119.112  92.218  48.327  1.00  0.00            
ATOM   1948  N   TYR   136     121.041  92.747  47.341  1.00  0.00            
ATOM   1949  H   TYR   136     121.789  93.425  47.293  1.00  0.00            
ATOM   1950  CA  TYR   136     120.788  92.114  46.104  1.00  0.00            
ATOM   1951  HA  TYR   136     119.869  91.546  46.255  1.00  0.00            
ATOM   1952  CB  TYR   136     120.511  93.283  45.108  1.00  0.00            
ATOM   1953  HB1 TYR   136     121.328  94.004  45.096  1.00  0.00            
ATOM   1954  HB2 TYR   136     119.706  93.915  45.483  1.00  0.00            
ATOM   1955  CG  TYR   136     120.068  92.782  43.754  1.00  0.00            
ATOM   1956  CD1 TYR   136     119.149  91.721  43.580  1.00  0.00            
ATOM   1957  HD1 TYR   136     118.746  91.352  44.511  1.00  0.00            
ATOM   1958  CE1 TYR   136     118.607  91.461  42.312  1.00  0.00            
ATOM   1959  HE1 TYR   136     117.944  90.619  42.180  1.00  0.00            
ATOM   1960  CZ  TYR   136     119.099  92.080  41.164  1.00  0.00            
ATOM   1961  OH  TYR   136     118.609  91.756  39.952  1.00  0.00            
ATOM   1962  HH  TYR   136     118.040  90.992  40.073  1.00  0.00            
ATOM   1963  CE2 TYR   136     120.151  93.020  41.312  1.00  0.00            
ATOM   1964  HE2 TYR   136     120.529  93.536  40.442  1.00  0.00            
ATOM   1965  CD2 TYR   136     120.596  93.454  42.583  1.00  0.00            
ATOM   1966  HD2 TYR   136     121.300  94.267  42.683  1.00  0.00            
ATOM   1967  C   TYR   136     121.867  91.123  45.647  1.00  0.00            
ATOM   1968  O   TYR   136     123.068  91.340  45.583  1.00  0.00            
ATOM   1969  N   GLU   137     121.460  89.899  45.334  1.00  0.00            
ATOM   1970  H   GLU   137     120.463  89.740  45.309  1.00  0.00            
ATOM   1971  CA  GLU   137     122.430  88.819  45.011  1.00  0.00            
ATOM   1972  HA  GLU   137     123.292  89.224  44.480  1.00  0.00            
ATOM   1973  CB  GLU   137     122.903  88.059  46.290  1.00  0.00            
ATOM   1974  HB1 GLU   137     122.082  87.484  46.720  1.00  0.00            
ATOM   1975  HB2 GLU   137     123.309  88.806  46.972  1.00  0.00            
ATOM   1976  CG  GLU   137     124.127  87.134  45.935  1.00  0.00            
ATOM   1977  HG1 GLU   137     124.898  87.789  45.528  1.00  0.00            
ATOM   1978  HG2 GLU   137     123.906  86.449  45.117  1.00  0.00            
ATOM   1979  CD  GLU   137     124.723  86.289  47.058  1.00  0.00            
ATOM   1980  OE1 GLU   137     124.359  86.489  48.208  1.00  0.00            
ATOM   1981  OE2 GLU   137     125.580  85.480  46.733  1.00  0.00            
ATOM   1982  C   GLU   137     121.752  87.858  44.039  1.00  0.00            
ATOM   1983  O   GLU   137     121.169  86.818  44.406  1.00  0.00            
ATOM   1984  N   PRO   138     121.761  88.203  42.735  1.00  0.00            
ATOM   1985  CD  PRO   138     122.225  89.477  42.275  1.00  0.00            
ATOM   1986  HD1 PRO   138     123.268  89.563  42.581  1.00  0.00            
ATOM   1987  HD2 PRO   138     121.707  90.309  42.751  1.00  0.00            
ATOM   1988  CG  PRO   138     122.090  89.612  40.766  1.00  0.00            
ATOM   1989  HG1 PRO   138     123.078  89.399  40.356  1.00  0.00            
ATOM   1990  HG2 PRO   138     121.801  90.617  40.458  1.00  0.00            
ATOM   1991  CB  PRO   138     120.932  88.544  40.520  1.00  0.00            
ATOM   1992  HB1 PRO   138     120.986  88.112  39.521  1.00  0.00            
ATOM   1993  HB2 PRO   138     119.968  89.049  40.588  1.00  0.00            
ATOM   1994  CA  PRO   138     121.121  87.502  41.633  1.00  0.00            
ATOM   1995  HA  PRO   138     120.127  87.223  41.981  1.00  0.00            
ATOM   1996  C   PRO   138     121.735  86.193  41.207  1.00  0.00            
ATOM   1997  O   PRO   138     121.882  85.983  39.969  1.00  0.00            
ATOM   1998  N   GLU   139     122.229  85.303  42.120  1.00  0.00            
ATOM   1999  H   GLU   139     122.045  85.533  43.086  1.00  0.00            
ATOM   2000  CA  GLU   139     122.499  83.902  41.840  1.00  0.00            
ATOM   2001  HA  GLU   139     123.011  83.712  40.897  1.00  0.00            
ATOM   2002  CB  GLU   139     123.448  83.336  42.958  1.00  0.00            
ATOM   2003  HB1 GLU   139     122.847  83.239  43.862  1.00  0.00            
ATOM   2004  HB2 GLU   139     124.210  84.090  43.154  1.00  0.00            
ATOM   2005  CG  GLU   139     124.162  81.966  42.662  1.00  0.00            
ATOM   2006  HG1 GLU   139     124.603  82.127  41.678  1.00  0.00            
ATOM   2007  HG2 GLU   139     123.453  81.139  42.614  1.00  0.00            
ATOM   2008  CD  GLU   139     125.343  81.634  43.656  1.00  0.00            
ATOM   2009  OE1 GLU   139     125.871  82.553  44.310  1.00  0.00            
ATOM   2010  OE2 GLU   139     125.630  80.465  43.871  1.00  0.00            
ATOM   2011  C   GLU   139     121.230  83.011  41.675  1.00  0.00            
ATOM   2012  O   GLU   139     120.472  82.864  42.601  1.00  0.00            
ATOM   2013  N   ALA   140     121.070  82.494  40.479  1.00  0.00            
ATOM   2014  H   ALA   140     121.819  82.600  39.810  1.00  0.00            
ATOM   2015  CA  ALA   140     119.918  81.812  40.066  1.00  0.00            
ATOM   2016  HA  ALA   140     119.294  81.363  40.840  1.00  0.00            
ATOM   2017  CB  ALA   140     118.933  82.809  39.349  1.00  0.00            
ATOM   2018  HB1 ALA   140     118.450  83.466  40.072  1.00  0.00            
ATOM   2019  HB2 ALA   140     119.431  83.421  38.597  1.00  0.00            
ATOM   2020  HB3 ALA   140     118.202  82.166  38.859  1.00  0.00            
ATOM   2021  C   ALA   140     120.260  80.634  39.097  1.00  0.00            
ATOM   2022  OC1 ALA   140     119.865  79.527  39.463  1.00  0.00            
ATOM   2023  OC2 ALA   140     120.901  80.747  38.058  1.00  0.00            
TER
ENDMDL
