# Supplementary material for: Impact of Phosphorylation on the Physiological Form of Human alpha-Synuclein in Aqueous Solution
Source: J Chem Inf Model. 2024 Oct 28;64(21):8215–26. doi: 10.1021/acs.jcim.4c01172 (PMC11558680; doi:10.1021/acs.jcim.4c01172)
Supplement: Supplementary file 2 — ci4c01172_si_003.zip [file ci4c01172_si_003.zip › pAS/pAS_15.pdb]

REMARK    GENERATED BY TRJCONV
TITLE     Protein in water
REMARK    THIS IS A SIMULATION BOX
CRYST1  134.646  134.646  135.124  60.12  60.12  90.00 P 1           1
MODEL        1
ATOM      1  CH3 ACE     0     122.768  95.050  49.874  1.00  0.00            
ATOM      2 HH31 ACE     0     123.304  95.978  49.676  1.00  0.00            
ATOM      3 HH32 ACE     0     122.693  94.472  48.953  1.00  0.00            
ATOM      4 HH33 ACE     0     121.739  95.311  50.121  1.00  0.00            
ATOM      5  C   ACE     0     123.425  94.233  50.943  1.00  0.00            
ATOM      6  O   ACE     0     124.483  94.517  51.478  1.00  0.00            
ATOM      7  N   MET     1     122.823  93.042  51.247  1.00  0.00            
ATOM      8  H   MET     1     121.912  92.890  50.839  1.00  0.00            
ATOM      9  CA  MET     1     123.325  92.134  52.238  1.00  0.00            
ATOM     10  HA  MET     1     123.722  92.735  53.056  1.00  0.00            
ATOM     11  CB  MET     1     122.179  91.315  52.784  1.00  0.00            
ATOM     12  HB1 MET     1     121.965  90.388  52.252  1.00  0.00            
ATOM     13  HB2 MET     1     121.258  91.885  52.664  1.00  0.00            
ATOM     14  CG  MET     1     122.334  91.124  54.309  1.00  0.00            
ATOM     15  HG1 MET     1     122.441  92.096  54.792  1.00  0.00            
ATOM     16  HG2 MET     1     123.150  90.452  54.574  1.00  0.00            
ATOM     17  SD  MET     1     121.015  90.137  55.016  1.00  0.00            
ATOM     18  CE  MET     1     121.128  90.606  56.726  1.00  0.00            
ATOM     19  HE1 MET     1     120.581  89.792  57.202  1.00  0.00            
ATOM     20  HE2 MET     1     122.128  90.715  57.147  1.00  0.00            
ATOM     21  HE3 MET     1     120.623  91.569  56.808  1.00  0.00            
ATOM     22  C   MET     1     124.479  91.249  51.922  1.00  0.00            
ATOM     23  O   MET     1     125.205  90.817  52.778  1.00  0.00            
ATOM     24  N   ASP     2     124.919  91.122  50.656  1.00  0.00            
ATOM     25  H   ASP     2     124.290  91.566  50.003  1.00  0.00            
ATOM     26  CA  ASP     2     126.218  90.469  50.273  1.00  0.00            
ATOM     27  HA  ASP     2     126.526  89.677  50.955  1.00  0.00            
ATOM     28  CB  ASP     2     126.215  90.051  48.816  1.00  0.00            
ATOM     29  HB1 ASP     2     125.478  89.250  48.888  1.00  0.00            
ATOM     30  HB2 ASP     2     127.112  89.501  48.534  1.00  0.00            
ATOM     31  CG  ASP     2     125.751  91.056  47.758  1.00  0.00            
ATOM     32  OD1 ASP     2     125.585  90.556  46.618  1.00  0.00            
ATOM     33  OD2 ASP     2     125.493  92.227  48.072  1.00  0.00            
ATOM     34  C   ASP     2     127.364  91.503  50.599  1.00  0.00            
ATOM     35  O   ASP     2     128.478  91.152  50.986  1.00  0.00            
ATOM     36  N   VAL     3     127.120  92.774  50.418  1.00  0.00            
ATOM     37  H   VAL     3     126.329  93.063  49.862  1.00  0.00            
ATOM     38  CA  VAL     3     128.054  93.887  50.814  1.00  0.00            
ATOM     39  HA  VAL     3     129.085  93.641  50.561  1.00  0.00            
ATOM     40  CB  VAL     3     127.666  95.330  50.296  1.00  0.00            
ATOM     41  HB  VAL     3     126.815  95.708  50.863  1.00  0.00            
ATOM     42  CG1 VAL     3     128.882  96.324  50.362  1.00  0.00            
ATOM     43 HG11 VAL     3     129.726  95.958  49.779  1.00  0.00            
ATOM     44 HG12 VAL     3     128.648  97.342  50.050  1.00  0.00            
ATOM     45 HG13 VAL     3     129.170  96.207  51.407  1.00  0.00            
ATOM     46  CG2 VAL     3     127.153  95.327  48.880  1.00  0.00            
ATOM     47 HG21 VAL     3     126.220  94.765  48.837  1.00  0.00            
ATOM     48 HG22 VAL     3     126.831  96.307  48.528  1.00  0.00            
ATOM     49 HG23 VAL     3     127.808  94.899  48.121  1.00  0.00            
ATOM     50  C   VAL     3     128.178  93.891  52.376  1.00  0.00            
ATOM     51  O   VAL     3     129.273  93.788  52.904  1.00  0.00            
ATOM     52  N   PHE     4     127.034  93.737  53.127  1.00  0.00            
ATOM     53  H   PHE     4     126.116  93.647  52.717  1.00  0.00            
ATOM     54  CA  PHE     4     127.050  93.521  54.563  1.00  0.00            
ATOM     55  HA  PHE     4     127.546  94.356  55.057  1.00  0.00            
ATOM     56  CB  PHE     4     125.638  93.408  55.113  1.00  0.00            
ATOM     57  HB1 PHE     4     125.027  92.753  54.492  1.00  0.00            
ATOM     58  HB2 PHE     4     125.170  94.388  55.020  1.00  0.00            
ATOM     59  CG  PHE     4     125.545  92.882  56.523  1.00  0.00            
ATOM     60  CD1 PHE     4     126.060  93.629  57.592  1.00  0.00            
ATOM     61  HD1 PHE     4     126.544  94.570  57.374  1.00  0.00            
ATOM     62  CE1 PHE     4     126.121  93.110  58.883  1.00  0.00            
ATOM     63  HE1 PHE     4     126.587  93.734  59.632  1.00  0.00            
ATOM     64  CZ  PHE     4     125.649  91.819  59.143  1.00  0.00            
ATOM     65  HZ  PHE     4     125.705  91.392  60.133  1.00  0.00            
ATOM     66  CE2 PHE     4     125.122  91.074  58.073  1.00  0.00            
ATOM     67  HE2 PHE     4     124.781  90.085  58.341  1.00  0.00            
ATOM     68  CD2 PHE     4     125.167  91.545  56.777  1.00  0.00            
ATOM     69  HD2 PHE     4     124.671  90.977  56.004  1.00  0.00            
ATOM     70  C   PHE     4     127.893  92.307  55.008  1.00  0.00            
ATOM     71  O   PHE     4     128.750  92.500  55.829  1.00  0.00            
ATOM     72  N   MET     5     127.584  91.116  54.456  1.00  0.00            
ATOM     73  H   MET     5     126.942  91.061  53.679  1.00  0.00            
ATOM     74  CA  MET     5     128.471  89.936  54.698  1.00  0.00            
ATOM     75  HA  MET     5     128.425  89.614  55.738  1.00  0.00            
ATOM     76  CB  MET     5     127.992  88.659  53.937  1.00  0.00            
ATOM     77  HB1 MET     5     128.640  87.818  54.184  1.00  0.00            
ATOM     78  HB2 MET     5     127.884  88.618  52.853  1.00  0.00            
ATOM     79  CG  MET     5     126.513  88.190  54.316  1.00  0.00            
ATOM     80  HG1 MET     5     126.195  87.276  53.815  1.00  0.00            
ATOM     81  HG2 MET     5     125.835  88.938  53.907  1.00  0.00            
ATOM     82  SD  MET     5     126.089  87.966  56.030  1.00  0.00            
ATOM     83  CE  MET     5     124.255  88.000  55.892  1.00  0.00            
ATOM     84  HE1 MET     5     123.736  87.441  56.672  1.00  0.00            
ATOM     85  HE2 MET     5     123.942  89.041  55.814  1.00  0.00            
ATOM     86  HE3 MET     5     123.945  87.555  54.947  1.00  0.00            
ATOM     87  C   MET     5     129.982  90.050  54.296  1.00  0.00            
ATOM     88  O   MET     5     130.806  89.491  55.122  1.00  0.00            
ATOM     89  N   LYS     6     130.360  90.749  53.227  1.00  0.00            
ATOM     90  H   LYS     6     129.658  90.930  52.524  1.00  0.00            
ATOM     91  CA  LYS     6     131.771  91.056  52.988  1.00  0.00            
ATOM     92  HA  LYS     6     132.440  90.199  52.902  1.00  0.00            
ATOM     93  CB  LYS     6     131.886  91.748  51.630  1.00  0.00            
ATOM     94  HB1 LYS     6     131.164  92.565  51.619  1.00  0.00            
ATOM     95  HB2 LYS     6     131.432  91.166  50.828  1.00  0.00            
ATOM     96  CG  LYS     6     133.316  92.255  51.213  1.00  0.00            
ATOM     97  HG1 LYS     6     133.884  91.357  50.971  1.00  0.00            
ATOM     98  HG2 LYS     6     133.750  92.904  51.973  1.00  0.00            
ATOM     99  CD  LYS     6     133.415  93.079  49.925  1.00  0.00            
ATOM    100  HD1 LYS     6     132.718  92.674  49.191  1.00  0.00            
ATOM    101  HD2 LYS     6     134.431  93.035  49.532  1.00  0.00            
ATOM    102  CE  LYS     6     132.969  94.465  50.323  1.00  0.00            
ATOM    103  HE1 LYS     6     133.537  94.891  51.150  1.00  0.00            
ATOM    104  HE2 LYS     6     131.921  94.476  50.623  1.00  0.00            
ATOM    105  NZ  LYS     6     133.116  95.326  49.225  1.00  0.00            
ATOM    106  HZ1 LYS     6     132.378  95.143  48.561  1.00  0.00            
ATOM    107  HZ2 LYS     6     132.831  96.216  49.608  1.00  0.00            
ATOM    108  HZ3 LYS     6     134.075  95.366  48.909  1.00  0.00            
ATOM    109  C   LYS     6     132.445  91.888  54.109  1.00  0.00            
ATOM    110  O   LYS     6     133.675  91.726  54.260  1.00  0.00            
ATOM    111  N   GLY     7     131.740  92.684  54.919  1.00  0.00            
ATOM    112  H   GLY     7     130.855  92.987  54.539  1.00  0.00            
ATOM    113  CA  GLY     7     132.332  93.359  56.067  1.00  0.00            
ATOM    114  HA1 GLY     7     131.719  94.215  56.350  1.00  0.00            
ATOM    115  HA2 GLY     7     133.284  93.836  55.836  1.00  0.00            
ATOM    116  C   GLY     7     132.617  92.338  57.177  1.00  0.00            
ATOM    117  O   GLY     7     133.782  92.107  57.507  1.00  0.00            
ATOM    118  N   LEU     8     131.553  91.688  57.636  1.00  0.00            
ATOM    119  H   LEU     8     130.710  91.901  57.122  1.00  0.00            
ATOM    120  CA  LEU     8     131.528  90.689  58.666  1.00  0.00            
ATOM    121  HA  LEU     8     131.806  91.248  59.560  1.00  0.00            
ATOM    122  CB  LEU     8     130.033  90.190  58.739  1.00  0.00            
ATOM    123  HB1 LEU     8     129.824  89.823  57.734  1.00  0.00            
ATOM    124  HB2 LEU     8     129.420  91.076  58.906  1.00  0.00            
ATOM    125  CG  LEU     8     129.725  89.103  59.779  1.00  0.00            
ATOM    126  HG  LEU     8     130.260  88.174  59.581  1.00  0.00            
ATOM    127  CD1 LEU     8     130.122  89.492  61.176  1.00  0.00            
ATOM    128 HD11 LEU     8     130.075  88.580  61.771  1.00  0.00            
ATOM    129 HD12 LEU     8     131.107  89.958  61.183  1.00  0.00            
ATOM    130 HD13 LEU     8     129.538  90.277  61.657  1.00  0.00            
ATOM    131  CD2 LEU     8     128.284  88.676  59.674  1.00  0.00            
ATOM    132 HD21 LEU     8     128.061  88.434  58.635  1.00  0.00            
ATOM    133 HD22 LEU     8     128.009  87.784  60.237  1.00  0.00            
ATOM    134 HD23 LEU     8     127.604  89.449  60.033  1.00  0.00            
ATOM    135  C   LEU     8     132.530  89.516  58.494  1.00  0.00            
ATOM    136  O   LEU     8     133.024  88.993  59.385  1.00  0.00            
ATOM    137  N   SER     9     132.865  89.209  57.254  1.00  0.00            
ATOM    138  H   SER     9     132.292  89.657  56.553  1.00  0.00            
ATOM    139  CA  SER     9     133.874  88.308  56.820  1.00  0.00            
ATOM    140  HA  SER     9     133.564  87.300  57.099  1.00  0.00            
ATOM    141  CB  SER     9     133.965  88.319  55.305  1.00  0.00            
ATOM    142  HB1 SER     9     134.960  87.999  54.995  1.00  0.00            
ATOM    143  HB2 SER     9     133.863  89.287  54.816  1.00  0.00            
ATOM    144  OG  SER     9     132.956  87.339  54.889  1.00  0.00            
ATOM    145  HG  SER     9     132.164  87.879  54.832  1.00  0.00            
ATOM    146  C   SER     9     135.248  88.668  57.416  1.00  0.00            
ATOM    147  O   SER     9     136.046  87.723  57.572  1.00  0.00            
ATOM    148  N   LYS    10     135.526  89.906  57.717  1.00  0.00            
ATOM    149  H   LYS    10     134.873  90.675  57.670  1.00  0.00            
ATOM    150  CA  LYS    10     136.713  90.371  58.495  1.00  0.00            
ATOM    151  HA  LYS    10     137.223  89.461  58.809  1.00  0.00            
ATOM    152  CB  LYS    10     137.622  91.151  57.573  1.00  0.00            
ATOM    153  HB1 LYS    10     138.506  91.562  58.062  1.00  0.00            
ATOM    154  HB2 LYS    10     137.087  92.031  57.216  1.00  0.00            
ATOM    155  CG  LYS    10     138.363  90.269  56.554  1.00  0.00            
ATOM    156  HG1 LYS    10     137.716  89.784  55.823  1.00  0.00            
ATOM    157  HG2 LYS    10     138.933  89.485  57.052  1.00  0.00            
ATOM    158  CD  LYS    10     139.379  91.040  55.675  1.00  0.00            
ATOM    159  HD1 LYS    10     140.127  91.559  56.274  1.00  0.00            
ATOM    160  HD2 LYS    10     138.766  91.807  55.202  1.00  0.00            
ATOM    161  CE  LYS    10     140.132  90.211  54.648  1.00  0.00            
ATOM    162  HE1 LYS    10     139.429  89.626  54.055  1.00  0.00            
ATOM    163  HE2 LYS    10     140.803  89.490  55.115  1.00  0.00            
ATOM    164  NZ  LYS    10     141.007  91.059  53.782  1.00  0.00            
ATOM    165  HZ1 LYS    10     141.780  91.515  54.245  1.00  0.00            
ATOM    166  HZ2 LYS    10     141.352  90.547  52.983  1.00  0.00            
ATOM    167  HZ3 LYS    10     140.504  91.819  53.346  1.00  0.00            
ATOM    168  C   LYS    10     136.236  91.058  59.848  1.00  0.00            
ATOM    169  O   LYS    10     135.055  91.121  60.216  1.00  0.00            
ATOM    170  N   ALA    11     137.286  91.583  60.543  1.00  0.00            
ATOM    171  H   ALA    11     138.196  91.404  60.144  1.00  0.00            
ATOM    172  CA  ALA    11     137.056  92.387  61.741  1.00  0.00            
ATOM    173  HA  ALA    11     136.298  91.911  62.363  1.00  0.00            
ATOM    174  CB  ALA    11     138.365  92.417  62.603  1.00  0.00            
ATOM    175  HB1 ALA    11     138.984  93.110  62.033  1.00  0.00            
ATOM    176  HB2 ALA    11     138.254  92.786  63.623  1.00  0.00            
ATOM    177  HB3 ALA    11     138.819  91.427  62.645  1.00  0.00            
ATOM    178  C   ALA    11     136.485  93.821  61.403  1.00  0.00            
ATOM    179  O   ALA    11     136.624  94.401  60.333  1.00  0.00            
ATOM    180  N   LYS    12     135.869  94.449  62.406  1.00  0.00            
ATOM    181  H   LYS    12     135.805  94.051  63.332  1.00  0.00            
ATOM    182  CA  LYS    12     135.341  95.741  62.260  1.00  0.00            
ATOM    183  HA  LYS    12     135.287  96.000  61.203  1.00  0.00            
ATOM    184  CB  LYS    12     133.844  95.667  62.664  1.00  0.00            
ATOM    185  HB1 LYS    12     133.553  95.614  63.713  1.00  0.00            
ATOM    186  HB2 LYS    12     133.383  94.773  62.245  1.00  0.00            
ATOM    187  CG  LYS    12     133.117  96.794  61.928  1.00  0.00            
ATOM    188  HG1 LYS    12     133.313  96.616  60.871  1.00  0.00            
ATOM    189  HG2 LYS    12     133.447  97.808  62.155  1.00  0.00            
ATOM    190  CD  LYS    12     131.642  96.730  62.149  1.00  0.00            
ATOM    191  HD1 LYS    12     131.470  96.897  63.213  1.00  0.00            
ATOM    192  HD2 LYS    12     131.271  95.748  61.856  1.00  0.00            
ATOM    193  CE  LYS    12     130.922  97.810  61.269  1.00  0.00            
ATOM    194  HE1 LYS    12     130.780  97.476  60.241  1.00  0.00            
ATOM    195  HE2 LYS    12     131.468  98.753  61.306  1.00  0.00            
ATOM    196  NZ  LYS    12     129.551  97.960  61.736  1.00  0.00            
ATOM    197  HZ1 LYS    12     129.600  98.190  62.718  1.00  0.00            
ATOM    198  HZ2 LYS    12     128.908  98.570  61.253  1.00  0.00            
ATOM    199  HZ3 LYS    12     129.002  97.112  61.719  1.00  0.00            
ATOM    200  C   LYS    12     136.163  96.784  63.005  1.00  0.00            
ATOM    201  O   LYS    12     136.665  96.545  64.115  1.00  0.00            
ATOM    202  N   GLU    13     136.384  97.943  62.353  1.00  0.00            
ATOM    203  H   GLU    13     135.879  98.172  61.508  1.00  0.00            
ATOM    204  CA  GLU    13     137.252  99.001  62.949  1.00  0.00            
ATOM    205  HA  GLU    13     138.023  98.501  63.535  1.00  0.00            
ATOM    206  CB  GLU    13     137.978  99.799  61.830  1.00  0.00            
ATOM    207  HB1 GLU    13     138.527 100.638  62.256  1.00  0.00            
ATOM    208  HB2 GLU    13     137.285 100.192  61.086  1.00  0.00            
ATOM    209  CG  GLU    13     139.017  99.011  60.956  1.00  0.00            
ATOM    210  HG1 GLU    13     138.579  98.248  60.313  1.00  0.00            
ATOM    211  HG2 GLU    13     139.724  98.467  61.583  1.00  0.00            
ATOM    212  CD  GLU    13     139.901  99.936  60.098  1.00  0.00            
ATOM    213  OE1 GLU    13     139.393 100.577  59.140  1.00  0.00            
ATOM    214  OE2 GLU    13     141.110  99.908  60.401  1.00  0.00            
ATOM    215  C   GLU    13     136.496  99.823  63.982  1.00  0.00            
ATOM    216  O   GLU    13     135.328 100.112  63.773  1.00  0.00            
ATOM    217  N   GLY    14     137.163 100.209  65.048  1.00  0.00            
ATOM    218  H   GLY    14     138.101  99.869  65.206  1.00  0.00            
ATOM    219  CA  GLY    14     136.652 101.011  66.192  1.00  0.00            
ATOM    220  HA1 GLY    14     135.594 101.262  66.121  1.00  0.00            
ATOM    221  HA2 GLY    14     137.172 101.968  66.246  1.00  0.00            
ATOM    222  C   GLY    14     136.797 100.211  67.534  1.00  0.00            
ATOM    223  O   GLY    14     137.684  99.360  67.759  1.00  0.00            
ATOM    224  N   VAL    15     135.795 100.449  68.350  1.00  0.00            
ATOM    225  H   VAL    15     135.248 101.241  68.047  1.00  0.00            
ATOM    226  CA  VAL    15     135.657  99.935  69.731  1.00  0.00            
ATOM    227  HA  VAL    15     136.376  99.130  69.888  1.00  0.00            
ATOM    228  CB  VAL    15     135.933 101.003  70.849  1.00  0.00            
ATOM    229  HB  VAL    15     135.909 100.621  71.870  1.00  0.00            
ATOM    230  CG1 VAL    15     137.347 101.573  70.771  1.00  0.00            
ATOM    231 HG11 VAL    15     138.069 100.756  70.762  1.00  0.00            
ATOM    232 HG12 VAL    15     137.422 102.085  69.812  1.00  0.00            
ATOM    233 HG13 VAL    15     137.469 102.272  71.598  1.00  0.00            
ATOM    234  CG2 VAL    15     134.922 102.153  70.753  1.00  0.00            
ATOM    235 HG21 VAL    15     135.114 102.766  71.633  1.00  0.00            
ATOM    236 HG22 VAL    15     135.075 102.800  69.890  1.00  0.00            
ATOM    237 HG23 VAL    15     133.898 101.789  70.828  1.00  0.00            
ATOM    238  C   VAL    15     134.266  99.238  69.908  1.00  0.00            
ATOM    239  O   VAL    15     133.223  99.587  69.305  1.00  0.00            
ATOM    240  N   VAL    16     134.321  98.159  70.607  1.00  0.00            
ATOM    241  H   VAL    16     135.182  97.914  71.075  1.00  0.00            
ATOM    242  CA  VAL    16     133.208  97.375  71.029  1.00  0.00            
ATOM    243  HA  VAL    16     132.315  97.514  70.419  1.00  0.00            
ATOM    244  CB  VAL    16     133.377  95.864  70.963  1.00  0.00            
ATOM    245  HB  VAL    16     132.470  95.484  71.433  1.00  0.00            
ATOM    246  CG1 VAL    16     133.513  95.399  69.473  1.00  0.00            
ATOM    247 HG11 VAL    16     132.665  95.714  68.866  1.00  0.00            
ATOM    248 HG12 VAL    16     134.333  95.928  68.988  1.00  0.00            
ATOM    249 HG13 VAL    16     133.656  94.322  69.384  1.00  0.00            
ATOM    250  CG2 VAL    16     134.588  95.317  71.739  1.00  0.00            
ATOM    251 HG21 VAL    16     135.483  95.734  71.279  1.00  0.00            
ATOM    252 HG22 VAL    16     134.401  95.577  72.781  1.00  0.00            
ATOM    253 HG23 VAL    16     134.760  94.262  71.527  1.00  0.00            
ATOM    254  C   VAL    16     132.642  97.910  72.331  1.00  0.00            
ATOM    255  O   VAL    16     133.322  98.229  73.299  1.00  0.00            
ATOM    256  N   ALA    17     131.336  97.776  72.448  1.00  0.00            
ATOM    257  H   ALA    17     130.872  97.741  71.552  1.00  0.00            
ATOM    258  CA  ALA    17     130.525  97.914  73.631  1.00  0.00            
ATOM    259  HA  ALA    17     130.798  98.839  74.140  1.00  0.00            
ATOM    260  CB  ALA    17     128.988  97.952  73.241  1.00  0.00            
ATOM    261  HB1 ALA    17     128.846  98.675  72.439  1.00  0.00            
ATOM    262  HB2 ALA    17     128.719  97.002  72.779  1.00  0.00            
ATOM    263  HB3 ALA    17     128.307  97.950  74.093  1.00  0.00            
ATOM    264  C   ALA    17     130.759  96.804  74.551  1.00  0.00            
ATOM    265  O   ALA    17     130.988  95.695  74.044  1.00  0.00            
ATOM    266  N   ALA    18     130.555  97.016  75.875  1.00  0.00            
ATOM    267  H   ALA    18     130.103  97.911  75.995  1.00  0.00            
ATOM    268  CA  ALA    18     130.713  96.078  77.020  1.00  0.00            
ATOM    269  HA  ALA    18     131.774  95.906  77.201  1.00  0.00            
ATOM    270  CB  ALA    18     130.145  96.855  78.223  1.00  0.00            
ATOM    271  HB1 ALA    18     130.966  97.429  78.653  1.00  0.00            
ATOM    272  HB2 ALA    18     129.222  97.414  78.066  1.00  0.00            
ATOM    273  HB3 ALA    18     129.945  96.190  79.063  1.00  0.00            
ATOM    274  C   ALA    18     129.945  94.765  76.890  1.00  0.00            
ATOM    275  O   ALA    18     128.766  94.759  76.519  1.00  0.00            
ATOM    276  N   ALA    19     130.587  93.681  77.268  1.00  0.00            
ATOM    277  H   ALA    19     131.497  93.819  77.684  1.00  0.00            
ATOM    278  CA  ALA    19     130.082  92.270  77.072  1.00  0.00            
ATOM    279  HA  ALA    19     129.642  92.185  76.079  1.00  0.00            
ATOM    280  CB  ALA    19     131.351  91.488  77.086  1.00  0.00            
ATOM    281  HB1 ALA    19     131.877  91.655  78.026  1.00  0.00            
ATOM    282  HB2 ALA    19     131.292  90.445  76.777  1.00  0.00            
ATOM    283  HB3 ALA    19     131.988  91.986  76.355  1.00  0.00            
ATOM    284  C   ALA    19     129.058  91.780  78.075  1.00  0.00            
ATOM    285  O   ALA    19     128.959  90.560  78.314  1.00  0.00            
ATOM    286  N   GLU    20     128.355  92.675  78.789  1.00  0.00            
ATOM    287  H   GLU    20     128.471  93.638  78.509  1.00  0.00            
ATOM    288  CA  GLU    20     127.304  92.326  79.676  1.00  0.00            
ATOM    289  HA  GLU    20     127.647  91.500  80.299  1.00  0.00            
ATOM    290  CB  GLU    20     126.969  93.471  80.645  1.00  0.00            
ATOM    291  HB1 GLU    20     126.124  93.148  81.253  1.00  0.00            
ATOM    292  HB2 GLU    20     126.557  94.273  80.034  1.00  0.00            
ATOM    293  CG  GLU    20     128.078  93.956  81.507  1.00  0.00            
ATOM    294  HG1 GLU    20     127.844  94.880  82.037  1.00  0.00            
ATOM    295  HG2 GLU    20     128.856  94.302  80.826  1.00  0.00            
ATOM    296  CD  GLU    20     128.738  92.920  82.417  1.00  0.00            
ATOM    297  OE1 GLU    20     127.985  92.080  83.050  1.00  0.00            
ATOM    298  OE2 GLU    20     129.962  92.769  82.302  1.00  0.00            
ATOM    299  C   GLU    20     126.143  91.776  78.938  1.00  0.00            
ATOM    300  O   GLU    20     125.369  92.548  78.389  1.00  0.00            
ATOM    301  N   LYS    21     125.979  90.393  78.907  1.00  0.00            
ATOM    302  H   LYS    21     126.583  89.828  79.488  1.00  0.00            
ATOM    303  CA  LYS    21     124.961  89.736  78.117  1.00  0.00            
ATOM    304  HA  LYS    21     125.089  89.738  77.035  1.00  0.00            
ATOM    305  CB  LYS    21     124.844  88.253  78.543  1.00  0.00            
ATOM    306  HB1 LYS    21     123.957  87.870  78.039  1.00  0.00            
ATOM    307  HB2 LYS    21     124.702  88.194  79.622  1.00  0.00            
ATOM    308  CG  LYS    21     126.040  87.272  78.288  1.00  0.00            
ATOM    309  HG1 LYS    21     125.855  86.304  78.753  1.00  0.00            
ATOM    310  HG2 LYS    21     126.973  87.728  78.620  1.00  0.00            
ATOM    311  CD  LYS    21     126.006  87.026  76.764  1.00  0.00            
ATOM    312  HD1 LYS    21     126.306  87.981  76.332  1.00  0.00            
ATOM    313  HD2 LYS    21     125.023  86.678  76.448  1.00  0.00            
ATOM    314  CE  LYS    21     127.043  85.928  76.413  1.00  0.00            
ATOM    315  HE1 LYS    21     126.786  84.963  76.851  1.00  0.00            
ATOM    316  HE2 LYS    21     128.029  86.238  76.759  1.00  0.00            
ATOM    317  NZ  LYS    21     127.192  85.797  74.972  1.00  0.00            
ATOM    318  HZ1 LYS    21     126.315  85.485  74.580  1.00  0.00            
ATOM    319  HZ2 LYS    21     127.490  86.710  74.659  1.00  0.00            
ATOM    320  HZ3 LYS    21     127.923  85.118  74.814  1.00  0.00            
ATOM    321  C   LYS    21     123.494  90.362  78.237  1.00  0.00            
ATOM    322  O   LYS    21     122.779  90.322  77.223  1.00  0.00            
ATOM    323  N   THR    22     123.053  90.822  79.391  1.00  0.00            
ATOM    324  H   THR    22     123.708  90.823  80.160  1.00  0.00            
ATOM    325  CA  THR    22     121.685  91.385  79.473  1.00  0.00            
ATOM    326  HA  THR    22     121.019  90.609  79.094  1.00  0.00            
ATOM    327  CB  THR    22     121.262  91.626  80.958  1.00  0.00            
ATOM    328  HB  THR    22     121.873  92.474  81.267  1.00  0.00            
ATOM    329  CG2 THR    22     119.735  91.901  81.230  1.00  0.00            
ATOM    330 HG21 THR    22     119.439  91.734  82.265  1.00  0.00            
ATOM    331 HG22 THR    22     119.629  92.968  81.032  1.00  0.00            
ATOM    332 HG23 THR    22     119.180  91.419  80.426  1.00  0.00            
ATOM    333  OG1 THR    22     121.581  90.489  81.752  1.00  0.00            
ATOM    334  HG1 THR    22     121.086  89.741  81.411  1.00  0.00            
ATOM    335  C   THR    22     121.499  92.698  78.638  1.00  0.00            
ATOM    336  O   THR    22     120.367  92.894  78.169  1.00  0.00            
ATOM    337  N   LYS    23     122.597  93.463  78.468  1.00  0.00            
ATOM    338  H   LYS    23     123.520  93.116  78.690  1.00  0.00            
ATOM    339  CA  LYS    23     122.584  94.727  77.764  1.00  0.00            
ATOM    340  HA  LYS    23     121.528  94.997  77.774  1.00  0.00            
ATOM    341  CB  LYS    23     123.364  95.734  78.599  1.00  0.00            
ATOM    342  HB1 LYS    23     124.406  95.664  78.286  1.00  0.00            
ATOM    343  HB2 LYS    23     123.462  95.498  79.659  1.00  0.00            
ATOM    344  CG  LYS    23     123.003  97.227  78.493  1.00  0.00            
ATOM    345  HG1 LYS    23     122.006  97.356  78.914  1.00  0.00            
ATOM    346  HG2 LYS    23     122.995  97.408  77.418  1.00  0.00            
ATOM    347  CD  LYS    23     124.024  98.090  79.321  1.00  0.00            
ATOM    348  HD1 LYS    23     124.984  97.962  78.821  1.00  0.00            
ATOM    349  HD2 LYS    23     123.930  97.731  80.346  1.00  0.00            
ATOM    350  CE  LYS    23     123.618  99.484  79.194  1.00  0.00            
ATOM    351  HE1 LYS    23     122.661  99.619  79.697  1.00  0.00            
ATOM    352  HE2 LYS    23     123.645  99.679  78.122  1.00  0.00            
ATOM    353  NZ  LYS    23     124.600 100.403  79.893  1.00  0.00            
ATOM    354  HZ1 LYS    23     125.436 100.715  79.419  1.00  0.00            
ATOM    355  HZ2 LYS    23     124.097 101.261  80.070  1.00  0.00            
ATOM    356  HZ3 LYS    23     124.821 100.126  80.839  1.00  0.00            
ATOM    357  C   LYS    23     123.048  94.627  76.324  1.00  0.00            
ATOM    358  O   LYS    23     122.759  95.538  75.535  1.00  0.00            
ATOM    359  N   GLN    24     123.759  93.497  76.013  1.00  0.00            
ATOM    360  H   GLN    24     123.886  92.751  76.682  1.00  0.00            
ATOM    361  CA  GLN    24     124.140  93.232  74.617  1.00  0.00            
ATOM    362  HA  GLN    24     124.630  94.092  74.159  1.00  0.00            
ATOM    363  CB  GLN    24     125.125  92.012  74.634  1.00  0.00            
ATOM    364  HB1 GLN    24     125.077  91.436  73.711  1.00  0.00            
ATOM    365  HB2 GLN    24     124.806  91.398  75.476  1.00  0.00            
ATOM    366  CG  GLN    24     126.549  92.563  74.804  1.00  0.00            
ATOM    367  HG1 GLN    24     126.602  93.058  75.774  1.00  0.00            
ATOM    368  HG2 GLN    24     126.691  93.215  73.942  1.00  0.00            
ATOM    369  CD  GLN    24     127.533  91.413  74.735  1.00  0.00            
ATOM    370  OE1 GLN    24     127.492  90.510  75.565  1.00  0.00            
ATOM    371  NE2 GLN    24     128.456  91.355  73.816  1.00  0.00            
ATOM    372 HE21 GLN    24     128.625  92.110  73.167  1.00  0.00            
ATOM    373 HE22 GLN    24     129.105  90.583  73.863  1.00  0.00            
ATOM    374  C   GLN    24     122.986  92.927  73.707  1.00  0.00            
ATOM    375  O   GLN    24     121.986  92.314  74.124  1.00  0.00            
ATOM    376  N   GLY    25     123.158  93.151  72.406  1.00  0.00            
ATOM    377  H   GLY    25     123.798  93.891  72.156  1.00  0.00            
ATOM    378  CA  GLY    25     122.375  92.565  71.344  1.00  0.00            
ATOM    379  HA1 GLY    25     122.330  93.276  70.519  1.00  0.00            
ATOM    380  HA2 GLY    25     121.343  92.401  71.654  1.00  0.00            
ATOM    381  C   GLY    25     122.952  91.265  70.896  1.00  0.00            
ATOM    382  O   GLY    25     123.405  91.280  69.757  1.00  0.00            
ATOM    383  N   VAL    26     122.927  90.292  71.782  1.00  0.00            
ATOM    384  H   VAL    26     122.584  90.570  72.690  1.00  0.00            
ATOM    385  CA  VAL    26     123.091  88.853  71.472  1.00  0.00            
ATOM    386  HA  VAL    26     124.168  88.695  71.423  1.00  0.00            
ATOM    387  CB  VAL    26     122.426  87.874  72.476  1.00  0.00            
ATOM    388  HB  VAL    26     122.610  86.874  72.083  1.00  0.00            
ATOM    389  CG1 VAL    26     123.263  87.874  73.794  1.00  0.00            
ATOM    390 HG11 VAL    26     122.910  87.163  74.541  1.00  0.00            
ATOM    391 HG12 VAL    26     124.210  87.487  73.419  1.00  0.00            
ATOM    392 HG13 VAL    26     123.385  88.842  74.281  1.00  0.00            
ATOM    393  CG2 VAL    26     120.959  88.083  72.855  1.00  0.00            
ATOM    394 HG21 VAL    26     120.352  87.855  71.979  1.00  0.00            
ATOM    395 HG22 VAL    26     120.668  87.384  73.639  1.00  0.00            
ATOM    396 HG23 VAL    26     120.646  89.033  73.291  1.00  0.00            
ATOM    397  C   VAL    26     122.543  88.476  70.049  1.00  0.00            
ATOM    398  O   VAL    26     121.476  88.948  69.641  1.00  0.00            
ATOM    399  N   ALA    27     123.211  87.456  69.454  1.00  0.00            
ATOM    400  H   ALA    27     123.903  86.970  70.007  1.00  0.00            
ATOM    401  CA  ALA    27     122.658  86.794  68.242  1.00  0.00            
ATOM    402  HA  ALA    27     122.402  87.556  67.507  1.00  0.00            
ATOM    403  CB  ALA    27     123.703  85.952  67.633  1.00  0.00            
ATOM    404  HB1 ALA    27     123.271  85.475  66.753  1.00  0.00            
ATOM    405  HB2 ALA    27     124.391  86.670  67.187  1.00  0.00            
ATOM    406  HB3 ALA    27     124.199  85.264  68.319  1.00  0.00            
ATOM    407  C   ALA    27     121.363  85.994  68.446  1.00  0.00            
ATOM    408  O   ALA    27     121.138  85.331  69.457  1.00  0.00            
ATOM    409  N   GLU    28     120.496  86.040  67.427  1.00  0.00            
ATOM    410  H   GLU    28     120.659  86.638  66.629  1.00  0.00            
ATOM    411  CA  GLU    28     119.374  85.043  67.300  1.00  0.00            
ATOM    412  HA  GLU    28     119.073  84.520  68.207  1.00  0.00            
ATOM    413  CB  GLU    28     118.111  85.741  66.840  1.00  0.00            
ATOM    414  HB1 GLU    28     118.307  86.228  65.885  1.00  0.00            
ATOM    415  HB2 GLU    28     117.875  86.459  67.626  1.00  0.00            
ATOM    416  CG  GLU    28     116.915  84.860  66.750  1.00  0.00            
ATOM    417  HG1 GLU    28     116.808  84.422  67.742  1.00  0.00            
ATOM    418  HG2 GLU    28     117.116  84.078  66.018  1.00  0.00            
ATOM    419  CD  GLU    28     115.733  85.692  66.263  1.00  0.00            
ATOM    420  OE1 GLU    28     114.656  85.028  66.161  1.00  0.00            
ATOM    421  OE2 GLU    28     115.767  86.955  66.066  1.00  0.00            
ATOM    422  C   GLU    28     119.634  83.912  66.307  1.00  0.00            
ATOM    423  O   GLU    28     119.450  82.767  66.652  1.00  0.00            
ATOM    424  N   ALA    29     120.164  84.217  65.104  1.00  0.00            
ATOM    425  H   ALA    29     120.256  85.204  64.914  1.00  0.00            
ATOM    426  CA  ALA    29     120.506  83.301  64.060  1.00  0.00            
ATOM    427  HA  ALA    29     120.298  82.306  64.455  1.00  0.00            
ATOM    428  CB  ALA    29     119.591  83.519  62.922  1.00  0.00            
ATOM    429  HB1 ALA    29     118.534  83.675  63.141  1.00  0.00            
ATOM    430  HB2 ALA    29     119.979  84.393  62.399  1.00  0.00            
ATOM    431  HB3 ALA    29     119.579  82.581  62.367  1.00  0.00            
ATOM    432  C   ALA    29     121.984  83.432  63.617  1.00  0.00            
ATOM    433  O   ALA    29     122.277  83.780  62.480  1.00  0.00            
ATOM    434  N   ALA    30     122.917  83.091  64.520  1.00  0.00            
ATOM    435  H   ALA    30     122.619  82.724  65.412  1.00  0.00            
ATOM    436  CA  ALA    30     124.337  83.044  64.295  1.00  0.00            
ATOM    437  HA  ALA    30     124.658  84.073  64.134  1.00  0.00            
ATOM    438  CB  ALA    30     124.940  82.508  65.642  1.00  0.00            
ATOM    439  HB1 ALA    30     124.691  83.110  66.516  1.00  0.00            
ATOM    440  HB2 ALA    30     124.515  81.516  65.798  1.00  0.00            
ATOM    441  HB3 ALA    30     126.030  82.484  65.630  1.00  0.00            
ATOM    442  C   ALA    30     124.704  82.120  63.078  1.00  0.00            
ATOM    443  O   ALA    30     125.597  82.406  62.300  1.00  0.00            
ATOM    444  N   GLY    31     124.192  80.929  63.009  1.00  0.00            
ATOM    445  H   GLY    31     123.530  80.678  63.730  1.00  0.00            
ATOM    446  CA  GLY    31     124.406  79.998  61.822  1.00  0.00            
ATOM    447  HA1 GLY    31     123.878  79.052  61.942  1.00  0.00            
ATOM    448  HA2 GLY    31     125.490  79.889  61.777  1.00  0.00            
ATOM    449  C   GLY    31     123.937  80.630  60.549  1.00  0.00            
ATOM    450  O   GLY    31     124.688  80.577  59.572  1.00  0.00            
ATOM    451  N   LYS    32     122.779  81.266  60.515  1.00  0.00            
ATOM    452  H   LYS    32     122.228  81.134  61.351  1.00  0.00            
ATOM    453  CA  LYS    32     122.264  82.126  59.364  1.00  0.00            
ATOM    454  HA  LYS    32     122.286  81.447  58.512  1.00  0.00            
ATOM    455  CB  LYS    32     120.848  82.531  59.612  1.00  0.00            
ATOM    456  HB1 LYS    32     120.765  83.277  60.403  1.00  0.00            
ATOM    457  HB2 LYS    32     120.338  81.637  59.970  1.00  0.00            
ATOM    458  CG  LYS    32     120.205  83.108  58.354  1.00  0.00            
ATOM    459  HG1 LYS    32     120.454  82.466  57.509  1.00  0.00            
ATOM    460  HG2 LYS    32     120.637  84.086  58.144  1.00  0.00            
ATOM    461  CD  LYS    32     118.664  83.298  58.496  1.00  0.00            
ATOM    462  HD1 LYS    32     118.440  83.929  59.355  1.00  0.00            
ATOM    463  HD2 LYS    32     118.245  82.324  58.749  1.00  0.00            
ATOM    464  CE  LYS    32     118.094  84.002  57.282  1.00  0.00            
ATOM    465  HE1 LYS    32     118.260  83.395  56.392  1.00  0.00            
ATOM    466  HE2 LYS    32     118.558  84.983  57.180  1.00  0.00            
ATOM    467  NZ  LYS    32     116.614  84.123  57.357  1.00  0.00            
ATOM    468  HZ1 LYS    32     116.322  84.660  58.160  1.00  0.00            
ATOM    469  HZ2 LYS    32     116.323  84.514  56.472  1.00  0.00            
ATOM    470  HZ3 LYS    32     116.218  83.207  57.518  1.00  0.00            
ATOM    471  C   LYS    32     123.192  83.290  59.072  1.00  0.00            
ATOM    472  O   LYS    32     123.402  83.458  57.913  1.00  0.00            
ATOM    473  N   THR    33     123.858  83.949  60.024  1.00  0.00            
ATOM    474  H   THR    33     123.551  83.892  60.984  1.00  0.00            
ATOM    475  CA  THR    33     124.973  84.883  59.629  1.00  0.00            
ATOM    476  HA  THR    33     124.595  85.503  58.816  1.00  0.00            
ATOM    477  CB  THR    33     125.301  86.052  60.614  1.00  0.00            
ATOM    478  HB  THR    33     126.292  86.441  60.378  1.00  0.00            
ATOM    479  CG2 THR    33     124.414  87.272  60.395  1.00  0.00            
ATOM    480 HG21 THR    33     124.604  87.993  61.191  1.00  0.00            
ATOM    481 HG22 THR    33     124.486  87.749  59.418  1.00  0.00            
ATOM    482 HG23 THR    33     123.384  86.919  60.455  1.00  0.00            
ATOM    483  OG1 THR    33     125.331  85.759  61.917  1.00  0.00            
ATOM    484  HG1 THR    33     126.256  85.695  62.165  1.00  0.00            
ATOM    485  C   THR    33     126.186  84.135  59.035  1.00  0.00            
ATOM    486  O   THR    33     126.683  84.538  57.985  1.00  0.00            
ATOM    487  N   LYS    34     126.740  83.039  59.651  1.00  0.00            
ATOM    488  H   LYS    34     126.272  82.661  60.462  1.00  0.00            
ATOM    489  CA  LYS    34     127.815  82.193  59.111  1.00  0.00            
ATOM    490  HA  LYS    34     128.628  82.919  59.091  1.00  0.00            
ATOM    491  CB  LYS    34     128.178  81.131  60.154  1.00  0.00            
ATOM    492  HB1 LYS    34     127.318  80.563  60.510  1.00  0.00            
ATOM    493  HB2 LYS    34     128.466  81.622  61.083  1.00  0.00            
ATOM    494  CG  LYS    34     129.197  80.137  59.699  1.00  0.00            
ATOM    495  HG1 LYS    34     129.014  79.684  58.725  1.00  0.00            
ATOM    496  HG2 LYS    34     129.286  79.339  60.437  1.00  0.00            
ATOM    497  CD  LYS    34     130.548  80.785  59.412  1.00  0.00            
ATOM    498  HD1 LYS    34     130.824  81.345  60.306  1.00  0.00            
ATOM    499  HD2 LYS    34     130.458  81.434  58.542  1.00  0.00            
ATOM    500  CE  LYS    34     131.479  79.657  59.158  1.00  0.00            
ATOM    501  HE1 LYS    34     131.125  79.108  58.286  1.00  0.00            
ATOM    502  HE2 LYS    34     131.500  78.922  59.963  1.00  0.00            
ATOM    503  NZ  LYS    34     132.825  80.082  58.851  1.00  0.00            
ATOM    504  HZ1 LYS    34     133.423  79.298  58.635  1.00  0.00            
ATOM    505  HZ2 LYS    34     132.885  80.806  58.149  1.00  0.00            
ATOM    506  HZ3 LYS    34     133.239  80.487  59.679  1.00  0.00            
ATOM    507  C   LYS    34     127.436  81.629  57.717  1.00  0.00            
ATOM    508  O   LYS    34     128.371  81.555  56.902  1.00  0.00            
ATOM    509  N   GLU    35     126.217  81.301  57.345  1.00  0.00            
ATOM    510  H   GLU    35     125.539  81.125  58.072  1.00  0.00            
ATOM    511  CA  GLU    35     125.649  80.942  55.980  1.00  0.00            
ATOM    512  HA  GLU    35     126.295  80.125  55.658  1.00  0.00            
ATOM    513  CB  GLU    35     124.123  80.479  56.079  1.00  0.00            
ATOM    514  HB1 GLU    35     123.589  81.212  56.684  1.00  0.00            
ATOM    515  HB2 GLU    35     124.071  79.569  56.676  1.00  0.00            
ATOM    516  CG  GLU    35     123.356  80.436  54.723  1.00  0.00            
ATOM    517  HG1 GLU    35     123.524  81.307  54.089  1.00  0.00            
ATOM    518  HG2 GLU    35     122.313  80.425  55.039  1.00  0.00            
ATOM    519  CD  GLU    35     123.594  79.065  54.074  1.00  0.00            
ATOM    520  OE1 GLU    35     123.504  78.964  52.848  1.00  0.00            
ATOM    521  OE2 GLU    35     123.701  78.039  54.750  1.00  0.00            
ATOM    522  C   GLU    35     125.812  82.079  55.024  1.00  0.00            
ATOM    523  O   GLU    35     126.342  81.957  53.907  1.00  0.00            
ATOM    524  N   GLY    36     125.490  83.273  55.557  1.00  0.00            
ATOM    525  H   GLY    36     125.138  83.339  56.501  1.00  0.00            
ATOM    526  CA  GLY    36     125.750  84.564  54.850  1.00  0.00            
ATOM    527  HA1 GLY    36     125.556  85.390  55.534  1.00  0.00            
ATOM    528  HA2 GLY    36     125.042  84.577  54.022  1.00  0.00            
ATOM    529  C   GLY    36     127.136  84.687  54.359  1.00  0.00            
ATOM    530  O   GLY    36     127.259  84.992  53.204  1.00  0.00            
ATOM    531  N   VAL    37     128.134  84.634  55.200  1.00  0.00            
ATOM    532  H   VAL    37     127.861  84.692  56.171  1.00  0.00            
ATOM    533  CA  VAL    37     129.544  84.854  54.870  1.00  0.00            
ATOM    534  HA  VAL    37     129.665  85.759  54.274  1.00  0.00            
ATOM    535  CB  VAL    37     130.546  85.071  55.997  1.00  0.00            
ATOM    536  HB  VAL    37     131.512  85.050  55.491  1.00  0.00            
ATOM    537  CG1 VAL    37     130.158  86.333  56.679  1.00  0.00            
ATOM    538 HG11 VAL    37     129.278  86.307  57.320  1.00  0.00            
ATOM    539 HG12 VAL    37     131.017  86.591  57.299  1.00  0.00            
ATOM    540 HG13 VAL    37     129.909  87.079  55.924  1.00  0.00            
ATOM    541  CG2 VAL    37     130.713  84.023  57.099  1.00  0.00            
ATOM    542 HG21 VAL    37     131.494  84.302  57.806  1.00  0.00            
ATOM    543 HG22 VAL    37     129.718  84.032  57.545  1.00  0.00            
ATOM    544 HG23 VAL    37     130.825  83.041  56.639  1.00  0.00            
ATOM    545  C   VAL    37     130.069  83.645  54.063  1.00  0.00            
ATOM    546  O   VAL    37     130.880  83.965  53.189  1.00  0.00            
ATOM    547  N   LEU    38     129.607  82.350  54.285  1.00  0.00            
ATOM    548  H   LEU    38     128.852  82.170  54.932  1.00  0.00            
ATOM    549  CA  LEU    38     129.932  81.261  53.372  1.00  0.00            
ATOM    550  HA  LEU    38     130.994  81.071  53.526  1.00  0.00            
ATOM    551  CB  LEU    38     129.269  79.965  53.865  1.00  0.00            
ATOM    552  HB1 LEU    38     129.178  79.340  52.977  1.00  0.00            
ATOM    553  HB2 LEU    38     128.298  80.117  54.337  1.00  0.00            
ATOM    554  CG  LEU    38     130.170  79.236  54.867  1.00  0.00            
ATOM    555  HG  LEU    38     130.286  79.816  55.783  1.00  0.00            
ATOM    556  CD1 LEU    38     129.514  77.948  55.329  1.00  0.00            
ATOM    557 HD11 LEU    38     130.208  77.449  56.005  1.00  0.00            
ATOM    558 HD12 LEU    38     128.576  78.237  55.802  1.00  0.00            
ATOM    559 HD13 LEU    38     129.291  77.279  54.498  1.00  0.00            
ATOM    560  CD2 LEU    38     131.541  78.805  54.390  1.00  0.00            
ATOM    561 HD21 LEU    38     132.041  78.571  55.330  1.00  0.00            
ATOM    562 HD22 LEU    38     131.496  77.932  53.739  1.00  0.00            
ATOM    563 HD23 LEU    38     132.119  79.576  53.881  1.00  0.00            
ATOM    564  C   LEU    38     129.599  81.519  51.903  1.00  0.00            
ATOM    565  O   LEU    38     130.525  81.393  51.100  1.00  0.00            
ATOM    566  N   TYR    39     128.427  82.090  51.467  1.00  0.00            
ATOM    567  H   TYR    39     127.640  82.224  52.085  1.00  0.00            
ATOM    568  CA  TYR    39     128.101  82.376  50.069  1.00  0.00            
ATOM    569  HA  TYR    39     127.947  81.438  49.535  1.00  0.00            
ATOM    570  CB  TYR    39     126.707  83.029  50.180  1.00  0.00            
ATOM    571  HB1 TYR    39     126.680  83.912  50.818  1.00  0.00            
ATOM    572  HB2 TYR    39     126.024  82.290  50.600  1.00  0.00            
ATOM    573  CG  TYR    39     126.073  83.379  48.884  1.00  0.00            
ATOM    574  CD1 TYR    39     125.361  82.418  48.211  1.00  0.00            
ATOM    575  HD1 TYR    39     125.319  81.418  48.616  1.00  0.00            
ATOM    576  CE1 TYR    39     124.568  82.719  47.094  1.00  0.00            
ATOM    577  HE1 TYR    39     123.958  81.933  46.673  1.00  0.00            
ATOM    578  CZ  TYR    39     124.625  84.040  46.579  1.00  0.00            
ATOM    579  OH  TYR    39     124.045  84.220  45.374  1.00  0.00            
ATOM    580  HH  TYR    39     123.984  85.162  45.197  1.00  0.00            
ATOM    581  CE2 TYR    39     125.480  85.029  47.177  1.00  0.00            
ATOM    582  HE2 TYR    39     125.537  86.014  46.737  1.00  0.00            
ATOM    583  CD2 TYR    39     126.225  84.676  48.341  1.00  0.00            
ATOM    584  HD2 TYR    39     126.834  85.326  48.952  1.00  0.00            
ATOM    585  C   TYR    39     129.140  83.304  49.407  1.00  0.00            
ATOM    586  O   TYR    39     129.497  82.993  48.281  1.00  0.00            
ATOM    587  N   VAL    40     129.638  84.294  50.171  1.00  0.00            
ATOM    588  H   VAL    40     129.163  84.571  51.018  1.00  0.00            
ATOM    589  CA  VAL    40     130.782  85.155  49.712  1.00  0.00            
ATOM    590  HA  VAL    40     130.746  85.214  48.624  1.00  0.00            
ATOM    591  CB  VAL    40     130.633  86.656  50.128  1.00  0.00            
ATOM    592  HB  VAL    40     131.326  87.230  49.514  1.00  0.00            
ATOM    593  CG1 VAL    40     129.209  87.262  49.801  1.00  0.00            
ATOM    594 HG11 VAL    40     128.925  87.081  48.765  1.00  0.00            
ATOM    595 HG12 VAL    40     128.480  86.684  50.370  1.00  0.00            
ATOM    596 HG13 VAL    40     129.049  88.311  50.052  1.00  0.00            
ATOM    597  CG2 VAL    40     130.882  87.077  51.633  1.00  0.00            
ATOM    598 HG21 VAL    40     130.124  86.679  52.308  1.00  0.00            
ATOM    599 HG22 VAL    40     131.906  86.810  51.895  1.00  0.00            
ATOM    600 HG23 VAL    40     130.863  88.167  51.643  1.00  0.00            
ATOM    601  C   VAL    40     132.220  84.622  49.984  1.00  0.00            
ATOM    602  O   VAL    40     133.115  85.135  49.391  1.00  0.00            
ATOM    603  N   GLY    41     132.376  83.517  50.674  1.00  0.00            
ATOM    604  H   GLY    41     131.555  83.282  51.213  1.00  0.00            
ATOM    605  CA  GLY    41     133.459  82.521  50.562  1.00  0.00            
ATOM    606  HA1 GLY    41     133.202  81.792  51.331  1.00  0.00            
ATOM    607  HA2 GLY    41     134.397  82.991  50.860  1.00  0.00            
ATOM    608  C   GLY    41     133.716  81.869  49.172  1.00  0.00            
ATOM    609  O   GLY    41     134.801  81.284  49.006  1.00  0.00            
ATOM    610  N   SER    42     132.769  82.005  48.275  1.00  0.00            
ATOM    611  H   SER    42     131.869  82.392  48.522  1.00  0.00            
ATOM    612  CA  SER    42     132.962  81.430  46.974  1.00  0.00            
ATOM    613  HA  SER    42     134.013  81.163  46.867  1.00  0.00            
ATOM    614  CB  SER    42     132.150  80.096  46.892  1.00  0.00            
ATOM    615  HB1 SER    42     132.363  79.470  47.758  1.00  0.00            
ATOM    616  HB2 SER    42     132.385  79.527  45.993  1.00  0.00            
ATOM    617  OG  SER    42     130.743  80.423  46.749  1.00  0.00            
ATOM    618  HG  SER    42     130.360  80.596  47.612  1.00  0.00            
ATOM    619  C   SER    42     132.586  82.423  45.843  1.00  0.00            
ATOM    620  O   SER    42     132.063  83.474  46.120  1.00  0.00            
ATOM    621  N   LYS    43     132.967  82.127  44.567  1.00  0.00            
ATOM    622  H   LYS    43     133.490  81.297  44.327  1.00  0.00            
ATOM    623  CA  LYS    43     132.592  82.904  43.382  1.00  0.00            
ATOM    624  HA  LYS    43     132.921  83.937  43.493  1.00  0.00            
ATOM    625  CB  LYS    43     133.276  82.371  42.064  1.00  0.00            
ATOM    626  HB1 LYS    43     132.992  83.059  41.268  1.00  0.00            
ATOM    627  HB2 LYS    43     132.825  81.424  41.768  1.00  0.00            
ATOM    628  CG  LYS    43     134.801  82.268  42.062  1.00  0.00            
ATOM    629  HG1 LYS    43     135.172  81.661  42.888  1.00  0.00            
ATOM    630  HG2 LYS    43     135.101  83.294  42.273  1.00  0.00            
ATOM    631  CD  LYS    43     135.508  81.731  40.831  1.00  0.00            
ATOM    632  HD1 LYS    43     135.171  82.296  39.962  1.00  0.00            
ATOM    633  HD2 LYS    43     135.154  80.718  40.640  1.00  0.00            
ATOM    634  CE  LYS    43     137.051  81.677  41.026  1.00  0.00            
ATOM    635  HE1 LYS    43     137.583  81.058  40.304  1.00  0.00            
ATOM    636  HE2 LYS    43     137.226  81.306  42.036  1.00  0.00            
ATOM    637  NZ  LYS    43     137.695  83.026  41.023  1.00  0.00            
ATOM    638  HZ1 LYS    43     137.703  83.362  41.975  1.00  0.00            
ATOM    639  HZ2 LYS    43     138.657  83.027  40.718  1.00  0.00            
ATOM    640  HZ3 LYS    43     137.184  83.694  40.464  1.00  0.00            
ATOM    641  C   LYS    43     131.028  82.916  43.205  1.00  0.00            
ATOM    642  O   LYS    43     130.354  81.961  42.794  1.00  0.00            
ATOM    643  N   THR    44     130.352  84.075  43.381  1.00  0.00            
ATOM    644  H   THR    44     130.890  84.834  43.775  1.00  0.00            
ATOM    645  CA  THR    44     128.979  84.444  42.882  1.00  0.00            
ATOM    646  HA  THR    44     128.321  84.072  43.667  1.00  0.00            
ATOM    647  CB  THR    44     128.734  85.941  42.972  1.00  0.00            
ATOM    648  HB  THR    44     127.935  86.227  42.287  1.00  0.00            
ATOM    649  CG2 THR    44     128.383  86.524  44.295  1.00  0.00            
ATOM    650 HG21 THR    44     127.653  85.884  44.791  1.00  0.00            
ATOM    651 HG22 THR    44     129.251  86.559  44.953  1.00  0.00            
ATOM    652 HG23 THR    44     128.009  87.545  44.224  1.00  0.00            
ATOM    653  OG1 THR    44     129.917  86.676  42.605  1.00  0.00            
ATOM    654  HG1 THR    44     130.033  86.463  41.676  1.00  0.00            
ATOM    655  C   THR    44     128.630  83.898  41.508  1.00  0.00            
ATOM    656  O   THR    44     128.888  84.638  40.576  1.00  0.00            
ATOM    657  N   LYS    45     127.957  82.749  41.422  1.00  0.00            
ATOM    658  H   LYS    45     127.810  82.271  42.299  1.00  0.00            
ATOM    659  CA  LYS    45     127.485  82.014  40.229  1.00  0.00            
ATOM    660  HA  LYS    45     127.768  82.579  39.341  1.00  0.00            
ATOM    661  CB  LYS    45     128.255  80.671  40.009  1.00  0.00            
ATOM    662  HB1 LYS    45     129.307  80.956  40.006  1.00  0.00            
ATOM    663  HB2 LYS    45     128.114  80.216  39.029  1.00  0.00            
ATOM    664  CG  LYS    45     127.982  79.632  41.111  1.00  0.00            
ATOM    665  HG1 LYS    45     126.927  79.392  40.983  1.00  0.00            
ATOM    666  HG2 LYS    45     128.040  80.051  42.116  1.00  0.00            
ATOM    667  CD  LYS    45     128.729  78.285  41.001  1.00  0.00            
ATOM    668  HD1 LYS    45     129.679  78.358  41.530  1.00  0.00            
ATOM    669  HD2 LYS    45     129.027  78.037  39.982  1.00  0.00            
ATOM    670  CE  LYS    45     127.861  77.209  41.575  1.00  0.00            
ATOM    671  HE1 LYS    45     127.239  76.785  40.787  1.00  0.00            
ATOM    672  HE2 LYS    45     127.276  77.516  42.442  1.00  0.00            
ATOM    673  NZ  LYS    45     128.624  76.038  42.156  1.00  0.00            
ATOM    674  HZ1 LYS    45     129.290  76.373  42.838  1.00  0.00            
ATOM    675  HZ2 LYS    45     128.125  75.368  42.724  1.00  0.00            
ATOM    676  HZ3 LYS    45     129.144  75.603  41.407  1.00  0.00            
ATOM    677  C   LYS    45     125.931  81.914  40.054  1.00  0.00            
ATOM    678  O   LYS    45     125.481  81.534  38.964  1.00  0.00            
ATOM    679  N   GLU    46     125.129  82.073  41.138  1.00  0.00            
ATOM    680  H   GLU    46     125.524  82.407  42.006  1.00  0.00            
ATOM    681  CA  GLU    46     123.709  82.182  41.106  1.00  0.00            
ATOM    682  HA  GLU    46     123.264  81.272  40.704  1.00  0.00            
ATOM    683  CB  GLU    46     123.190  82.306  42.509  1.00  0.00            
ATOM    684  HB1 GLU    46     123.362  83.329  42.843  1.00  0.00            
ATOM    685  HB2 GLU    46     123.718  81.674  43.223  1.00  0.00            
ATOM    686  CG  GLU    46     121.624  81.976  42.550  1.00  0.00            
ATOM    687  HG1 GLU    46     121.158  82.808  42.023  1.00  0.00            
ATOM    688  HG2 GLU    46     121.326  82.058  43.596  1.00  0.00            
ATOM    689  CD  GLU    46     121.089  80.765  41.794  1.00  0.00            
ATOM    690  OE1 GLU    46     119.861  80.698  41.618  1.00  0.00            
ATOM    691  OE2 GLU    46     121.900  79.910  41.418  1.00  0.00            
ATOM    692  C   GLU    46     123.193  83.286  40.180  1.00  0.00            
ATOM    693  O   GLU    46     122.385  82.990  39.304  1.00  0.00            
ATOM    694  N   GLY    47     123.759  84.464  40.244  1.00  0.00            
ATOM    695  H   GLY    47     124.279  84.530  41.108  1.00  0.00            
ATOM    696  CA  GLY    47     123.536  85.652  39.394  1.00  0.00            
ATOM    697  HA1 GLY    47     122.806  85.429  38.615  1.00  0.00            
ATOM    698  HA2 GLY    47     124.472  85.871  38.879  1.00  0.00            
ATOM    699  C   GLY    47     123.041  86.913  40.046  1.00  0.00            
ATOM    700  O   GLY    47     123.017  86.871  41.278  1.00  0.00            
ATOM    701  N   VAL    48     122.705  87.940  39.307  1.00  0.00            
ATOM    702  H   VAL    48     122.826  87.844  38.309  1.00  0.00            
ATOM    703  CA  VAL    48     122.314  89.238  39.853  1.00  0.00            
ATOM    704  HA  VAL    48     122.437  89.176  40.934  1.00  0.00            
ATOM    705  CB  VAL    48     123.187  90.364  39.301  1.00  0.00            
ATOM    706  HB  VAL    48     122.903  90.538  38.263  1.00  0.00            
ATOM    707  CG1 VAL    48     123.016  91.694  40.083  1.00  0.00            
ATOM    708 HG11 VAL    48     121.987  91.967  40.318  1.00  0.00            
ATOM    709 HG12 VAL    48     123.516  91.647  41.050  1.00  0.00            
ATOM    710 HG13 VAL    48     123.510  92.489  39.524  1.00  0.00            
ATOM    711  CG2 VAL    48     124.661  90.149  39.403  1.00  0.00            
ATOM    712 HG21 VAL    48     125.216  91.022  39.060  1.00  0.00            
ATOM    713 HG22 VAL    48     124.959  89.778  40.384  1.00  0.00            
ATOM    714 HG23 VAL    48     124.986  89.338  38.751  1.00  0.00            
ATOM    715  C   VAL    48     120.813  89.563  39.614  1.00  0.00            
ATOM    716  O   VAL    48     120.402  89.798  38.467  1.00  0.00            
ATOM    717  N   VAL    49     120.026  89.588  40.667  1.00  0.00            
ATOM    718  H   VAL    49     120.472  89.319  41.532  1.00  0.00            
ATOM    719  CA  VAL    49     118.628  90.079  40.600  1.00  0.00            
ATOM    720  HA  VAL    49     118.260  89.927  39.585  1.00  0.00            
ATOM    721  CB  VAL    49     117.647  89.364  41.533  1.00  0.00            
ATOM    722  HB  VAL    49     116.686  89.831  41.319  1.00  0.00            
ATOM    723  CG1 VAL    49     117.499  87.876  41.246  1.00  0.00            
ATOM    724 HG11 VAL    49     118.428  87.364  41.498  1.00  0.00            
ATOM    725 HG12 VAL    49     116.641  87.499  41.802  1.00  0.00            
ATOM    726 HG13 VAL    49     117.300  87.690  40.191  1.00  0.00            
ATOM    727  CG2 VAL    49     117.950  89.662  43.056  1.00  0.00            
ATOM    728 HG21 VAL    49     118.889  89.203  43.365  1.00  0.00            
ATOM    729 HG22 VAL    49     117.916  90.740  43.213  1.00  0.00            
ATOM    730 HG23 VAL    49     117.133  89.209  43.616  1.00  0.00            
ATOM    731  C   VAL    49     118.591  91.588  40.794  1.00  0.00            
ATOM    732  O   VAL    49     119.145  92.237  41.712  1.00  0.00            
ATOM    733  N   HIE    50     117.925  92.214  39.794  1.00  0.00            
ATOM    734  H   HIE    50     117.386  91.609  39.190  1.00  0.00            
ATOM    735  CA  HIE    50     117.664  93.684  39.611  1.00  0.00            
ATOM    736  HA  HIE    50     117.537  94.077  40.619  1.00  0.00            
ATOM    737  CB  HIE    50     118.733  94.391  38.853  1.00  0.00            
ATOM    738  HB1 HIE    50     119.525  94.600  39.572  1.00  0.00            
ATOM    739  HB2 HIE    50     118.339  95.375  38.602  1.00  0.00            
ATOM    740  CG  HIE    50     119.321  93.704  37.647  1.00  0.00            
ATOM    741  ND1 HIE    50     118.616  93.259  36.498  1.00  0.00            
ATOM    742  CE1 HIE    50     119.466  92.497  35.782  1.00  0.00            
ATOM    743  HE1 HIE    50     119.278  92.008  34.838  1.00  0.00            
ATOM    744  NE2 HIE    50     120.671  92.552  36.308  1.00  0.00            
ATOM    745  HE2 HIE    50     121.494  92.083  35.955  1.00  0.00            
ATOM    746  CD2 HIE    50     120.647  93.269  37.489  1.00  0.00            
ATOM    747  HD2 HIE    50     121.495  93.514  38.112  1.00  0.00            
ATOM    748  C   HIE    50     116.239  93.919  39.041  1.00  0.00            
ATOM    749  O   HIE    50     115.862  93.293  38.052  1.00  0.00            
ATOM    750  N   GLY    51     115.460  94.904  39.505  1.00  0.00            
ATOM    751  H   GLY    51     115.827  95.505  40.229  1.00  0.00            
ATOM    752  CA  GLY    51     114.153  95.368  38.849  1.00  0.00            
ATOM    753  HA1 GLY    51     113.436  94.570  39.038  1.00  0.00            
ATOM    754  HA2 GLY    51     114.275  95.483  37.772  1.00  0.00            
ATOM    755  C   GLY    51     113.719  96.785  39.349  1.00  0.00            
ATOM    756  O   GLY    51     114.543  97.757  39.498  1.00  0.00            
ATOM    757  N   VAL    52     112.410  97.022  39.504  1.00  0.00            
ATOM    758  H   VAL    52     111.788  96.404  39.003  1.00  0.00            
ATOM    759  CA  VAL    52     111.897  98.208  40.222  1.00  0.00            
ATOM    760  HA  VAL    52     112.359  99.094  39.789  1.00  0.00            
ATOM    761  CB  VAL    52     110.374  98.420  40.200  1.00  0.00            
ATOM    762  HB  VAL    52     110.021  99.221  40.850  1.00  0.00            
ATOM    763  CG1 VAL    52     109.901  98.754  38.778  1.00  0.00            
ATOM    764 HG11 VAL    52     110.414  98.077  38.095  1.00  0.00            
ATOM    765 HG12 VAL    52     108.823  98.595  38.808  1.00  0.00            
ATOM    766 HG13 VAL    52     110.166  99.794  38.592  1.00  0.00            
ATOM    767  CG2 VAL    52     109.494  97.280  40.708  1.00  0.00            
ATOM    768 HG21 VAL    52     109.886  96.826  41.618  1.00  0.00            
ATOM    769 HG22 VAL    52     108.549  97.740  40.999  1.00  0.00            
ATOM    770 HG23 VAL    52     109.339  96.476  39.990  1.00  0.00            
ATOM    771  C   VAL    52     112.341  98.201  41.666  1.00  0.00            
ATOM    772  O   VAL    52     112.774  97.112  42.166  1.00  0.00            
ATOM    773  N   ALA    53     112.305  99.283  42.359  1.00  0.00            
ATOM    774  H   ALA    53     111.892 100.092  41.918  1.00  0.00            
ATOM    775  CA  ALA    53     113.134  99.696  43.518  1.00  0.00            
ATOM    776  HA  ALA    53     114.158  99.615  43.153  1.00  0.00            
ATOM    777  CB  ALA    53     113.022 101.160  43.808  1.00  0.00            
ATOM    778  HB1 ALA    53     113.561 101.409  44.722  1.00  0.00            
ATOM    779  HB2 ALA    53     113.263 101.773  42.939  1.00  0.00            
ATOM    780  HB3 ALA    53     111.976 101.459  43.866  1.00  0.00            
ATOM    781  C   ALA    53     112.931  98.796  44.702  1.00  0.00            
ATOM    782  O   ALA    53     113.719  98.704  45.664  1.00  0.00            
ATOM    783  N   THR    54     111.711  98.212  44.866  1.00  0.00            
ATOM    784  H   THR    54     111.067  98.214  44.088  1.00  0.00            
ATOM    785  CA  THR    54     111.350  97.157  45.814  1.00  0.00            
ATOM    786  HA  THR    54     111.194  97.606  46.796  1.00  0.00            
ATOM    787  CB  THR    54     109.981  96.510  45.539  1.00  0.00            
ATOM    788  HB  THR    54     109.934  95.507  45.963  1.00  0.00            
ATOM    789  CG2 THR    54     108.753  97.355  46.025  1.00  0.00            
ATOM    790 HG21 THR    54     107.812  96.833  45.849  1.00  0.00            
ATOM    791 HG22 THR    54     108.893  97.626  47.072  1.00  0.00            
ATOM    792 HG23 THR    54     108.603  98.247  45.418  1.00  0.00            
ATOM    793  OG1 THR    54     109.807  96.539  44.188  1.00  0.00            
ATOM    794  HG1 THR    54     108.929  96.204  43.990  1.00  0.00            
ATOM    795  C   THR    54     112.448  96.077  46.028  1.00  0.00            
ATOM    796  O   THR    54     112.706  95.670  47.113  1.00  0.00            
ATOM    797  N   VAL    55     112.889  95.488  44.919  1.00  0.00            
ATOM    798  H   VAL    55     112.355  95.619  44.072  1.00  0.00            
ATOM    799  CA  VAL    55     113.880  94.373  44.862  1.00  0.00            
ATOM    800  HA  VAL    55     113.479  93.515  45.402  1.00  0.00            
ATOM    801  CB  VAL    55     114.261  93.905  43.426  1.00  0.00            
ATOM    802  HB  VAL    55     114.951  94.598  42.945  1.00  0.00            
ATOM    803  CG1 VAL    55     114.817  92.480  43.573  1.00  0.00            
ATOM    804 HG11 VAL    55     115.663  92.442  44.260  1.00  0.00            
ATOM    805 HG12 VAL    55     114.064  91.791  43.955  1.00  0.00            
ATOM    806 HG13 VAL    55     115.059  92.134  42.568  1.00  0.00            
ATOM    807  CG2 VAL    55     113.048  93.853  42.476  1.00  0.00            
ATOM    808 HG21 VAL    55     113.362  93.514  41.489  1.00  0.00            
ATOM    809 HG22 VAL    55     112.263  93.221  42.890  1.00  0.00            
ATOM    810 HG23 VAL    55     112.582  94.823  42.303  1.00  0.00            
ATOM    811  C   VAL    55     115.128  94.789  45.641  1.00  0.00            
ATOM    812  O   VAL    55     115.550  93.934  46.423  1.00  0.00            
ATOM    813  N   ALA    56     115.725  95.994  45.418  1.00  0.00            
ATOM    814  H   ALA    56     115.400  96.706  44.779  1.00  0.00            
ATOM    815  CA  ALA    56     116.992  96.256  46.144  1.00  0.00            
ATOM    816  HA  ALA    56     117.666  95.401  46.200  1.00  0.00            
ATOM    817  CB  ALA    56     117.725  97.380  45.366  1.00  0.00            
ATOM    818  HB1 ALA    56     117.080  98.258  45.353  1.00  0.00            
ATOM    819  HB2 ALA    56     118.588  97.692  45.953  1.00  0.00            
ATOM    820  HB3 ALA    56     118.026  97.103  44.356  1.00  0.00            
ATOM    821  C   ALA    56     116.748  96.507  47.620  1.00  0.00            
ATOM    822  O   ALA    56     117.505  96.032  48.458  1.00  0.00            
ATOM    823  N   GLU    57     115.586  97.065  48.083  1.00  0.00            
ATOM    824  H   GLU    57     114.955  97.395  47.365  1.00  0.00            
ATOM    825  CA  GLU    57     115.230  97.195  49.523  1.00  0.00            
ATOM    826  HA  GLU    57     116.162  97.504  49.997  1.00  0.00            
ATOM    827  CB  GLU    57     114.198  98.266  49.732  1.00  0.00            
ATOM    828  HB1 GLU    57     113.212  97.893  49.453  1.00  0.00            
ATOM    829  HB2 GLU    57     114.423  99.115  49.087  1.00  0.00            
ATOM    830  CG  GLU    57     114.103  98.909  51.125  1.00  0.00            
ATOM    831  HG1 GLU    57     114.996  99.452  51.437  1.00  0.00            
ATOM    832  HG2 GLU    57     113.978  98.169  51.916  1.00  0.00            
ATOM    833  CD  GLU    57     112.860  99.853  51.179  1.00  0.00            
ATOM    834  OE1 GLU    57     112.043  99.748  52.082  1.00  0.00            
ATOM    835  OE2 GLU    57     112.747 100.680  50.252  1.00  0.00            
ATOM    836  C   GLU    57     114.777  95.798  50.137  1.00  0.00            
ATOM    837  O   GLU    57     114.965  95.583  51.324  1.00  0.00            
ATOM    838  N   LYS    58     114.303  94.837  49.400  1.00  0.00            
ATOM    839  H   LYS    58     113.921  95.046  48.489  1.00  0.00            
ATOM    840  CA  LYS    58     114.297  93.429  49.788  1.00  0.00            
ATOM    841  HA  LYS    58     113.928  93.446  50.813  1.00  0.00            
ATOM    842  CB  LYS    58     113.260  92.575  48.980  1.00  0.00            
ATOM    843  HB1 LYS    58     113.590  92.441  47.950  1.00  0.00            
ATOM    844  HB2 LYS    58     112.356  93.184  48.975  1.00  0.00            
ATOM    845  CG  LYS    58     112.980  91.155  49.684  1.00  0.00            
ATOM    846  HG1 LYS    58     113.977  90.717  49.652  1.00  0.00            
ATOM    847  HG2 LYS    58     112.282  90.724  48.967  1.00  0.00            
ATOM    848  CD  LYS    58     112.469  91.197  51.138  1.00  0.00            
ATOM    849  HD1 LYS    58     111.617  91.876  51.173  1.00  0.00            
ATOM    850  HD2 LYS    58     113.277  91.691  51.676  1.00  0.00            
ATOM    851  CE  LYS    58     112.143  89.906  51.767  1.00  0.00            
ATOM    852  HE1 LYS    58     113.049  89.300  51.746  1.00  0.00            
ATOM    853  HE2 LYS    58     111.477  89.271  51.183  1.00  0.00            
ATOM    854  NZ  LYS    58     111.663  90.120  53.151  1.00  0.00            
ATOM    855  HZ1 LYS    58     112.338  90.662  53.671  1.00  0.00            
ATOM    856  HZ2 LYS    58     110.839  90.703  53.199  1.00  0.00            
ATOM    857  HZ3 LYS    58     111.545  89.207  53.566  1.00  0.00            
ATOM    858  C   LYS    58     115.783  92.798  49.889  1.00  0.00            
ATOM    859  O   LYS    58     116.170  92.092  50.821  1.00  0.00            
ATOM    860  N   THR    59     116.653  93.151  48.873  1.00  0.00            
ATOM    861  H   THR    59     116.304  93.714  48.110  1.00  0.00            
ATOM    862  CA  THR    59     118.083  92.831  48.875  1.00  0.00            
ATOM    863  HA  THR    59     118.052  91.753  49.034  1.00  0.00            
ATOM    864  CB  THR    59     118.646  93.090  47.490  1.00  0.00            
ATOM    865  HB  THR    59     118.773  94.135  47.209  1.00  0.00            
ATOM    866  CG2 THR    59     120.104  92.604  47.430  1.00  0.00            
ATOM    867 HG21 THR    59     120.365  92.564  46.373  1.00  0.00            
ATOM    868 HG22 THR    59     120.681  93.329  48.004  1.00  0.00            
ATOM    869 HG23 THR    59     120.044  91.618  47.891  1.00  0.00            
ATOM    870  OG1 THR    59     118.056  92.296  46.505  1.00  0.00            
ATOM    871  HG1 THR    59     117.966  92.859  45.733  1.00  0.00            
ATOM    872  C   THR    59     118.925  93.464  50.022  1.00  0.00            
ATOM    873  O   THR    59     119.943  92.886  50.438  1.00  0.00            
ATOM    874  N   LYS    60     118.396  94.506  50.800  1.00  0.00            
ATOM    875  H   LYS    60     117.594  94.994  50.426  1.00  0.00            
ATOM    876  CA  LYS    60     118.937  95.025  52.054  1.00  0.00            
ATOM    877  HA  LYS    60     119.944  95.393  51.854  1.00  0.00            
ATOM    878  CB  LYS    60     118.044  96.311  52.355  1.00  0.00            
ATOM    879  HB1 LYS    60     117.088  95.993  52.771  1.00  0.00            
ATOM    880  HB2 LYS    60     117.757  96.914  51.493  1.00  0.00            
ATOM    881  CG  LYS    60     118.673  97.214  53.442  1.00  0.00            
ATOM    882  HG1 LYS    60     119.240  98.053  53.039  1.00  0.00            
ATOM    883  HG2 LYS    60     119.296  96.629  54.118  1.00  0.00            
ATOM    884  CD  LYS    60     117.667  97.863  54.407  1.00  0.00            
ATOM    885  HD1 LYS    60     118.277  98.420  55.118  1.00  0.00            
ATOM    886  HD2 LYS    60     117.177  97.186  55.108  1.00  0.00            
ATOM    887  CE  LYS    60     116.597  98.800  53.758  1.00  0.00            
ATOM    888  HE1 LYS    60     115.976  98.212  53.081  1.00  0.00            
ATOM    889  HE2 LYS    60     117.009  99.665  53.239  1.00  0.00            
ATOM    890  NZ  LYS    60     115.708  99.282  54.780  1.00  0.00            
ATOM    891  HZ1 LYS    60     115.332  98.537  55.348  1.00  0.00            
ATOM    892  HZ2 LYS    60     116.313  99.819  55.385  1.00  0.00            
ATOM    893  HZ3 LYS    60     115.094  99.953  54.342  1.00  0.00            
ATOM    894  C   LYS    60     118.941  93.944  53.179  1.00  0.00            
ATOM    895  O   LYS    60     119.863  93.914  54.034  1.00  0.00            
ATOM    896  N   GLU    61     117.949  93.046  53.213  1.00  0.00            
ATOM    897  H   GLU    61     117.252  93.185  52.496  1.00  0.00            
ATOM    898  CA  GLU    61     117.841  91.990  54.229  1.00  0.00            
ATOM    899  HA  GLU    61     118.679  92.043  54.924  1.00  0.00            
ATOM    900  CB  GLU    61     116.558  92.297  55.029  1.00  0.00            
ATOM    901  HB1 GLU    61     116.526  93.348  55.316  1.00  0.00            
ATOM    902  HB2 GLU    61     116.602  91.744  55.967  1.00  0.00            
ATOM    903  CG  GLU    61     115.215  91.908  54.324  1.00  0.00            
ATOM    904  HG1 GLU    61     115.137  90.906  53.902  1.00  0.00            
ATOM    905  HG2 GLU    61     115.046  92.590  53.491  1.00  0.00            
ATOM    906  CD  GLU    61     114.032  92.082  55.275  1.00  0.00            
ATOM    907  OE1 GLU    61     114.085  92.667  56.398  1.00  0.00            
ATOM    908  OE2 GLU    61     112.938  91.689  54.837  1.00  0.00            
ATOM    909  C   GLU    61     117.772  90.607  53.634  1.00  0.00            
ATOM    910  O   GLU    61     117.194  89.719  54.293  1.00  0.00            
ATOM    911  N   GLN    62     118.416  90.348  52.500  1.00  0.00            
ATOM    912  H   GLN    62     118.873  91.072  51.965  1.00  0.00            
ATOM    913  CA  GLN    62     118.630  88.934  52.081  1.00  0.00            
ATOM    914  HA  GLN    62     118.784  88.390  53.012  1.00  0.00            
ATOM    915  CB  GLN    62     117.465  88.173  51.520  1.00  0.00            
ATOM    916  HB1 GLN    62     116.657  87.929  52.210  1.00  0.00            
ATOM    917  HB2 GLN    62     117.810  87.194  51.186  1.00  0.00            
ATOM    918  CG  GLN    62     116.781  88.787  50.314  1.00  0.00            
ATOM    919  HG1 GLN    62     117.506  89.059  49.546  1.00  0.00            
ATOM    920  HG2 GLN    62     116.217  89.646  50.677  1.00  0.00            
ATOM    921  CD  GLN    62     115.749  87.812  49.648  1.00  0.00            
ATOM    922  OE1 GLN    62     114.554  88.016  49.550  1.00  0.00            
ATOM    923  NE2 GLN    62     116.228  86.782  49.036  1.00  0.00            
ATOM    924 HE21 GLN    62     117.219  86.596  49.099  1.00  0.00            
ATOM    925 HE22 GLN    62     115.563  86.165  48.593  1.00  0.00            
ATOM    926  C   GLN    62     119.886  88.791  51.168  1.00  0.00            
ATOM    927  O   GLN    62     120.146  89.546  50.214  1.00  0.00            
ATOM    928  N   VAL    63     120.771  87.885  51.529  1.00  0.00            
ATOM    929  H   VAL    63     120.610  87.415  52.409  1.00  0.00            
ATOM    930  CA  VAL    63     122.067  87.748  50.870  1.00  0.00            
ATOM    931  HA  VAL    63     122.202  88.815  50.698  1.00  0.00            
ATOM    932  CB  VAL    63     123.171  87.281  51.782  1.00  0.00            
ATOM    933  HB  VAL    63     123.241  88.133  52.459  1.00  0.00            
ATOM    934  CG1 VAL    63     122.778  85.984  52.539  1.00  0.00            
ATOM    935 HG11 VAL    63     123.483  85.852  53.360  1.00  0.00            
ATOM    936 HG12 VAL    63     121.799  85.967  53.019  1.00  0.00            
ATOM    937 HG13 VAL    63     122.991  85.149  51.872  1.00  0.00            
ATOM    938  CG2 VAL    63     124.576  87.075  51.300  1.00  0.00            
ATOM    939 HG21 VAL    63     124.904  88.038  50.909  1.00  0.00            
ATOM    940 HG22 VAL    63     125.178  86.847  52.179  1.00  0.00            
ATOM    941 HG23 VAL    63     124.523  86.342  50.495  1.00  0.00            
ATOM    942  C   VAL    63     121.899  86.998  49.524  1.00  0.00            
ATOM    943  O   VAL    63     122.399  87.377  48.508  1.00  0.00            
ATOM    944  N   THR    64     121.263  85.804  49.626  1.00  0.00            
ATOM    945  H   THR    64     120.955  85.420  50.508  1.00  0.00            
ATOM    946  CA  THR    64     120.757  85.109  48.488  1.00  0.00            
ATOM    947  HA  THR    64     121.581  84.991  47.784  1.00  0.00            
ATOM    948  CB  THR    64     120.326  83.683  48.919  1.00  0.00            
ATOM    949  HB  THR    64     119.775  83.308  48.056  1.00  0.00            
ATOM    950  CG2 THR    64     121.526  82.765  49.249  1.00  0.00            
ATOM    951 HG21 THR    64     122.116  83.172  50.070  1.00  0.00            
ATOM    952 HG22 THR    64     121.190  81.771  49.544  1.00  0.00            
ATOM    953 HG23 THR    64     122.036  82.552  48.310  1.00  0.00            
ATOM    954  OG1 THR    64     119.469  83.645  50.039  1.00  0.00            
ATOM    955  HG1 THR    64     118.603  83.846  49.676  1.00  0.00            
ATOM    956  C   THR    64     119.634  85.838  47.769  1.00  0.00            
ATOM    957  O   THR    64     118.922  86.655  48.362  1.00  0.00            
ATOM    958  N   ASN    65     119.575  85.597  46.461  1.00  0.00            
ATOM    959  H   ASN    65     120.310  85.031  46.063  1.00  0.00            
ATOM    960  CA  ASN    65     118.772  86.243  45.470  1.00  0.00            
ATOM    961  HA  ASN    65     119.131  87.262  45.326  1.00  0.00            
ATOM    962  CB  ASN    65     119.065  85.538  44.070  1.00  0.00            
ATOM    963  HB1 ASN    65     118.326  85.791  43.311  1.00  0.00            
ATOM    964  HB2 ASN    65     119.043  84.449  44.067  1.00  0.00            
ATOM    965  CG  ASN    65     120.359  86.007  43.363  1.00  0.00            
ATOM    966  OD1 ASN    65     121.090  86.839  43.845  1.00  0.00            
ATOM    967  ND2 ASN    65     120.610  85.530  42.216  1.00  0.00            
ATOM    968 HD21 ASN    65     120.075  84.789  41.787  1.00  0.00            
ATOM    969 HD22 ASN    65     121.458  85.914  41.824  1.00  0.00            
ATOM    970  C   ASN    65     117.294  86.240  45.731  1.00  0.00            
ATOM    971  O   ASN    65     116.747  85.121  45.805  1.00  0.00            
ATOM    972  N   VAL    66     116.690  87.461  45.895  1.00  0.00            
ATOM    973  H   VAL    66     117.209  88.290  45.642  1.00  0.00            
ATOM    974  CA  VAL    66     115.245  87.692  46.014  1.00  0.00            
ATOM    975  HA  VAL    66     115.001  87.348  47.019  1.00  0.00            
ATOM    976  CB  VAL    66     114.984  89.198  45.996  1.00  0.00            
ATOM    977  HB  VAL    66     115.123  89.499  44.958  1.00  0.00            
ATOM    978  CG1 VAL    66     113.514  89.447  46.276  1.00  0.00            
ATOM    979 HG11 VAL    66     113.164  90.417  45.924  1.00  0.00            
ATOM    980 HG12 VAL    66     112.860  88.740  45.766  1.00  0.00            
ATOM    981 HG13 VAL    66     113.298  89.216  47.319  1.00  0.00            
ATOM    982  CG2 VAL    66     115.957  90.156  46.735  1.00  0.00            
ATOM    983 HG21 VAL    66     115.722  91.204  46.548  1.00  0.00            
ATOM    984 HG22 VAL    66     115.948  89.949  47.805  1.00  0.00            
ATOM    985 HG23 VAL    66     116.969  90.016  46.356  1.00  0.00            
ATOM    986  C   VAL    66     114.419  86.883  44.962  1.00  0.00            
ATOM    987  O   VAL    66     114.346  87.263  43.769  1.00  0.00            
ATOM    988  N   GLY    67     113.644  85.873  45.385  1.00  0.00            
ATOM    989  H   GLY    67     113.678  85.514  46.328  1.00  0.00            
ATOM    990  CA  GLY    67     112.717  85.115  44.619  1.00  0.00            
ATOM    991  HA1 GLY    67     112.495  85.665  43.705  1.00  0.00            
ATOM    992  HA2 GLY    67     111.858  85.035  45.284  1.00  0.00            
ATOM    993  C   GLY    67     113.224  83.725  44.066  1.00  0.00            
ATOM    994  O   GLY    67     112.360  82.982  43.519  1.00  0.00            
ATOM    995  N   GLY    68     114.511  83.339  44.221  1.00  0.00            
ATOM    996  H   GLY    68     115.230  83.868  44.692  1.00  0.00            
ATOM    997  CA  GLY    68     114.933  82.072  43.615  1.00  0.00            
ATOM    998  HA1 GLY    68     114.027  81.474  43.519  1.00  0.00            
ATOM    999  HA2 GLY    68     115.622  81.465  44.202  1.00  0.00            
ATOM   1000  C   GLY    68     115.533  82.243  42.239  1.00  0.00            
ATOM   1001  O   GLY    68     115.997  83.289  41.817  1.00  0.00            
ATOM   1002  N   ALA    69     115.618  81.146  41.515  1.00  0.00            
ATOM   1003  H   ALA    69     115.330  80.281  41.950  1.00  0.00            
ATOM   1004  CA  ALA    69     116.110  80.976  40.130  1.00  0.00            
ATOM   1005  HA  ALA    69     117.184  81.158  40.155  1.00  0.00            
ATOM   1006  CB  ALA    69     115.968  79.436  39.759  1.00  0.00            
ATOM   1007  HB1 ALA    69     116.148  79.255  38.700  1.00  0.00            
ATOM   1008  HB2 ALA    69     116.764  78.939  40.313  1.00  0.00            
ATOM   1009  HB3 ALA    69     115.027  78.950  40.015  1.00  0.00            
ATOM   1010  C   ALA    69     115.467  82.007  39.148  1.00  0.00            
ATOM   1011  O   ALA    69     114.251  82.248  39.049  1.00  0.00            
ATOM   1012  N   VAL    70     116.385  82.577  38.378  1.00  0.00            
ATOM   1013  H   VAL    70     117.348  82.329  38.552  1.00  0.00            
ATOM   1014  CA  VAL    70     116.074  83.206  37.104  1.00  0.00            
ATOM   1015  HA  VAL    70     115.665  84.185  37.351  1.00  0.00            
ATOM   1016  CB  VAL    70     117.369  83.541  36.280  1.00  0.00            
ATOM   1017  HB  VAL    70     118.043  82.699  36.126  1.00  0.00            
ATOM   1018  CG1 VAL    70     116.965  84.226  34.956  1.00  0.00            
ATOM   1019 HG11 VAL    70     116.671  83.405  34.302  1.00  0.00            
ATOM   1020 HG12 VAL    70     116.121  84.900  35.100  1.00  0.00            
ATOM   1021 HG13 VAL    70     117.846  84.739  34.570  1.00  0.00            
ATOM   1022  CG2 VAL    70     118.221  84.577  37.081  1.00  0.00            
ATOM   1023 HG21 VAL    70     119.047  84.939  36.468  1.00  0.00            
ATOM   1024 HG22 VAL    70     117.683  85.467  37.407  1.00  0.00            
ATOM   1025 HG23 VAL    70     118.812  84.198  37.914  1.00  0.00            
ATOM   1026  C   VAL    70     115.156  82.320  36.180  1.00  0.00            
ATOM   1027  O   VAL    70     115.518  81.175  35.794  1.00  0.00            
ATOM   1028  N   VAL    71     114.055  82.924  35.706  1.00  0.00            
ATOM   1029  H   VAL    71     113.856  83.885  35.942  1.00  0.00            
ATOM   1030  CA  VAL    71     113.303  82.338  34.605  1.00  0.00            
ATOM   1031  HA  VAL    71     113.561  81.287  34.475  1.00  0.00            
ATOM   1032  CB  VAL    71     111.746  82.324  34.816  1.00  0.00            
ATOM   1033  HB  VAL    71     111.184  81.951  33.960  1.00  0.00            
ATOM   1034  CG1 VAL    71     111.596  81.206  35.889  1.00  0.00            
ATOM   1035 HG11 VAL    71     110.543  80.926  35.923  1.00  0.00            
ATOM   1036 HG12 VAL    71     112.118  80.305  35.568  1.00  0.00            
ATOM   1037 HG13 VAL    71     111.906  81.498  36.893  1.00  0.00            
ATOM   1038  CG2 VAL    71     111.212  83.631  35.419  1.00  0.00            
ATOM   1039 HG21 VAL    71     111.421  83.777  36.479  1.00  0.00            
ATOM   1040 HG22 VAL    71     111.674  84.543  35.042  1.00  0.00            
ATOM   1041 HG23 VAL    71     110.130  83.652  35.291  1.00  0.00            
ATOM   1042  C   VAL    71     113.662  82.939  33.271  1.00  0.00            
ATOM   1043  O   VAL    71     113.760  84.146  33.183  1.00  0.00            
ATOM   1044  N   THR    72     113.711  82.139  32.204  1.00  0.00            
ATOM   1045  H   THR    72     113.544  81.150  32.315  1.00  0.00            
ATOM   1046  CA  THR    72     113.755  82.593  30.823  1.00  0.00            
ATOM   1047  HA  THR    72     114.311  83.528  30.893  1.00  0.00            
ATOM   1048  CB  THR    72     114.443  81.717  29.756  1.00  0.00            
ATOM   1049  HB  THR    72     113.813  80.852  29.547  1.00  0.00            
ATOM   1050  CG2 THR    72     114.816  82.525  28.469  1.00  0.00            
ATOM   1051 HG21 THR    72     115.510  83.347  28.646  1.00  0.00            
ATOM   1052 HG22 THR    72     115.217  81.808  27.753  1.00  0.00            
ATOM   1053 HG23 THR    72     113.942  82.922  27.953  1.00  0.00            
ATOM   1054  OG1 THR    72     115.711  81.331  30.250  1.00  0.00            
ATOM   1055  HG1 THR    72     115.934  82.080  30.807  1.00  0.00            
ATOM   1056  C   THR    72     112.349  83.032  30.316  1.00  0.00            
ATOM   1057  O   THR    72     111.551  82.150  30.160  1.00  0.00            
ATOM   1058  N   GLY    73     112.121  84.327  30.015  1.00  0.00            
ATOM   1059  H   GLY    73     112.777  84.951  30.462  1.00  0.00            
ATOM   1060  CA  GLY    73     110.839  84.849  29.498  1.00  0.00            
ATOM   1061  HA1 GLY    73     110.643  85.864  29.844  1.00  0.00            
ATOM   1062  HA2 GLY    73     109.986  84.272  29.854  1.00  0.00            
ATOM   1063  C   GLY    73     110.721  84.939  27.986  1.00  0.00            
ATOM   1064  O   GLY    73     111.697  85.143  27.249  1.00  0.00            
ATOM   1065  N   VAL    74     109.492  84.694  27.472  1.00  0.00            
ATOM   1066  H   VAL    74     108.821  84.317  28.125  1.00  0.00            
ATOM   1067  CA  VAL    74     109.190  84.684  26.085  1.00  0.00            
ATOM   1068  HA  VAL    74     110.094  84.407  25.542  1.00  0.00            
ATOM   1069  CB  VAL    74     108.164  83.625  25.644  1.00  0.00            
ATOM   1070  HB  VAL    74     108.313  83.708  24.567  1.00  0.00            
ATOM   1071  CG1 VAL    74     108.603  82.135  25.938  1.00  0.00            
ATOM   1072 HG11 VAL    74     108.709  81.893  26.995  1.00  0.00            
ATOM   1073 HG12 VAL    74     107.908  81.475  25.420  1.00  0.00            
ATOM   1074 HG13 VAL    74     109.581  82.023  25.470  1.00  0.00            
ATOM   1075  CG2 VAL    74     106.697  83.911  26.039  1.00  0.00            
ATOM   1076 HG21 VAL    74     106.480  83.668  27.079  1.00  0.00            
ATOM   1077 HG22 VAL    74     106.505  84.969  25.861  1.00  0.00            
ATOM   1078 HG23 VAL    74     106.010  83.334  25.420  1.00  0.00            
ATOM   1079  C   VAL    74     108.839  86.045  25.480  1.00  0.00            
ATOM   1080  O   VAL    74     108.946  86.359  24.250  1.00  0.00            
ATOM   1081  N   THR    75     108.394  86.942  26.299  1.00  0.00            
ATOM   1082  H   THR    75     108.289  86.608  27.246  1.00  0.00            
ATOM   1083  CA  THR    75     108.390  88.391  25.984  1.00  0.00            
ATOM   1084  HA  THR    75     108.643  88.324  24.926  1.00  0.00            
ATOM   1085  CB  THR    75     106.998  89.009  26.128  1.00  0.00            
ATOM   1086  HB  THR    75     107.013  90.093  26.014  1.00  0.00            
ATOM   1087  CG2 THR    75     106.121  88.404  25.075  1.00  0.00            
ATOM   1088 HG21 THR    75     106.617  88.616  24.128  1.00  0.00            
ATOM   1089 HG22 THR    75     106.101  87.328  25.246  1.00  0.00            
ATOM   1090 HG23 THR    75     105.075  88.703  25.006  1.00  0.00            
ATOM   1091  OG1 THR    75     106.472  88.734  27.405  1.00  0.00            
ATOM   1092  HG1 THR    75     106.792  89.445  27.965  1.00  0.00            
ATOM   1093  C   THR    75     109.456  89.129  26.766  1.00  0.00            
ATOM   1094  O   THR    75     109.732  88.816  27.977  1.00  0.00            
ATOM   1095  N   ALA    76     109.893  90.270  26.181  1.00  0.00            
ATOM   1096  H   ALA    76     109.515  90.564  25.292  1.00  0.00            
ATOM   1097  CA  ALA    76     110.976  91.117  26.722  1.00  0.00            
ATOM   1098  HA  ALA    76     111.808  90.500  27.062  1.00  0.00            
ATOM   1099  CB  ALA    76     111.536  91.974  25.580  1.00  0.00            
ATOM   1100  HB1 ALA    76     110.727  92.611  25.224  1.00  0.00            
ATOM   1101  HB2 ALA    76     112.361  92.602  25.914  1.00  0.00            
ATOM   1102  HB3 ALA    76     111.806  91.302  24.766  1.00  0.00            
ATOM   1103  C   ALA    76     110.563  91.942  27.976  1.00  0.00            
ATOM   1104  O   ALA    76     109.842  92.906  27.836  1.00  0.00            
ATOM   1105  N   VAL    77     111.058  91.556  29.143  1.00  0.00            
ATOM   1106  H   VAL    77     111.538  90.670  29.203  1.00  0.00            
ATOM   1107  CA  VAL    77     110.706  92.109  30.426  1.00  0.00            
ATOM   1108  HA  VAL    77     110.387  93.105  30.118  1.00  0.00            
ATOM   1109  CB  VAL    77     109.539  91.312  31.077  1.00  0.00            
ATOM   1110  HB  VAL    77     109.255  91.792  32.013  1.00  0.00            
ATOM   1111  CG1 VAL    77     108.215  91.264  30.271  1.00  0.00            
ATOM   1112 HG11 VAL    77     108.366  90.718  29.340  1.00  0.00            
ATOM   1113 HG12 VAL    77     107.462  90.688  30.808  1.00  0.00            
ATOM   1114 HG13 VAL    77     107.725  92.226  30.123  1.00  0.00            
ATOM   1115  CG2 VAL    77     110.012  89.903  31.519  1.00  0.00            
ATOM   1116 HG21 VAL    77     110.460  89.308  30.723  1.00  0.00            
ATOM   1117 HG22 VAL    77     110.875  89.945  32.182  1.00  0.00            
ATOM   1118 HG23 VAL    77     109.178  89.385  31.992  1.00  0.00            
ATOM   1119  C   VAL    77     111.923  92.186  31.424  1.00  0.00            
ATOM   1120  O   VAL    77     112.955  91.437  31.306  1.00  0.00            
ATOM   1121  N   ALA    78     111.736  92.925  32.479  1.00  0.00            
ATOM   1122  H   ALA    78     110.906  93.499  32.490  1.00  0.00            
ATOM   1123  CA  ALA    78     112.620  92.844  33.699  1.00  0.00            
ATOM   1124  HA  ALA    78     113.638  93.073  33.383  1.00  0.00            
ATOM   1125  CB  ALA    78     112.258  93.845  34.829  1.00  0.00            
ATOM   1126  HB1 ALA    78     112.956  93.736  35.659  1.00  0.00            
ATOM   1127  HB2 ALA    78     112.361  94.881  34.507  1.00  0.00            
ATOM   1128  HB3 ALA    78     111.207  93.845  35.118  1.00  0.00            
ATOM   1129  C   ALA    78     112.660  91.420  34.289  1.00  0.00            
ATOM   1130  O   ALA    78     111.573  90.827  34.521  1.00  0.00            
ATOM   1131  N   GLN    79     113.876  90.971  34.419  1.00  0.00            
ATOM   1132  H   GLN    79     114.669  91.597  34.414  1.00  0.00            
ATOM   1133  CA  GLN    79     114.129  89.593  34.574  1.00  0.00            
ATOM   1134  HA  GLN    79     113.794  89.150  33.636  1.00  0.00            
ATOM   1135  CB  GLN    79     115.685  89.433  34.520  1.00  0.00            
ATOM   1136  HB1 GLN    79     116.244  89.737  35.404  1.00  0.00            
ATOM   1137  HB2 GLN    79     116.144  89.941  33.672  1.00  0.00            
ATOM   1138  CG  GLN    79     115.989  87.936  34.307  1.00  0.00            
ATOM   1139  HG1 GLN    79     115.476  87.641  33.392  1.00  0.00            
ATOM   1140  HG2 GLN    79     115.546  87.354  35.116  1.00  0.00            
ATOM   1141  CD  GLN    79     117.484  87.615  34.087  1.00  0.00            
ATOM   1142  OE1 GLN    79     118.239  87.279  34.987  1.00  0.00            
ATOM   1143  NE2 GLN    79     117.882  87.626  32.806  1.00  0.00            
ATOM   1144 HE21 GLN    79     117.343  88.038  32.058  1.00  0.00            
ATOM   1145 HE22 GLN    79     118.847  87.406  32.602  1.00  0.00            
ATOM   1146  C   GLN    79     113.564  88.966  35.849  1.00  0.00            
ATOM   1147  O   GLN    79     113.895  89.453  36.953  1.00  0.00            
ATOM   1148  N   LYS    80     112.719  87.980  35.802  1.00  0.00            
ATOM   1149  H   LYS    80     112.540  87.564  34.900  1.00  0.00            
ATOM   1150  CA  LYS    80     111.930  87.480  36.898  1.00  0.00            
ATOM   1151  HA  LYS    80     111.925  88.269  37.650  1.00  0.00            
ATOM   1152  CB  LYS    80     110.498  87.149  36.385  1.00  0.00            
ATOM   1153  HB1 LYS    80     109.982  86.478  37.072  1.00  0.00            
ATOM   1154  HB2 LYS    80     110.476  86.706  35.390  1.00  0.00            
ATOM   1155  CG  LYS    80     109.625  88.399  36.244  1.00  0.00            
ATOM   1156  HG1 LYS    80     110.050  89.165  35.595  1.00  0.00            
ATOM   1157  HG2 LYS    80     109.482  89.007  37.138  1.00  0.00            
ATOM   1158  CD  LYS    80     108.253  88.112  35.607  1.00  0.00            
ATOM   1159  HD1 LYS    80     107.626  87.772  36.430  1.00  0.00            
ATOM   1160  HD2 LYS    80     108.432  87.406  34.796  1.00  0.00            
ATOM   1161  CE  LYS    80     107.625  89.440  35.049  1.00  0.00            
ATOM   1162  HE1 LYS    80     106.782  89.250  34.385  1.00  0.00            
ATOM   1163  HE2 LYS    80     108.340  89.923  34.384  1.00  0.00            
ATOM   1164  NZ  LYS    80     107.291  90.344  36.243  1.00  0.00            
ATOM   1165  HZ1 LYS    80     106.695  89.851  36.892  1.00  0.00            
ATOM   1166  HZ2 LYS    80     108.093  90.634  36.785  1.00  0.00            
ATOM   1167  HZ3 LYS    80     106.778  91.133  35.877  1.00  0.00            
ATOM   1168  C   LYS    80     112.509  86.178  37.468  1.00  0.00            
ATOM   1169  O   LYS    80     113.224  85.457  36.805  1.00  0.00            
ATOM   1170  N   THR    81     112.184  85.944  38.730  1.00  0.00            
ATOM   1171  H   THR    81     111.647  86.630  39.242  1.00  0.00            
ATOM   1172  CA  THR    81     112.552  84.715  39.481  1.00  0.00            
ATOM   1173  HA  THR    81     113.108  84.051  38.819  1.00  0.00            
ATOM   1174  CB  THR    81     113.340  85.057  40.726  1.00  0.00            
ATOM   1175  HB  THR    81     113.523  84.100  41.214  1.00  0.00            
ATOM   1176  CG2 THR    81     114.727  85.643  40.362  1.00  0.00            
ATOM   1177 HG21 THR    81     115.437  85.615  41.189  1.00  0.00            
ATOM   1178 HG22 THR    81     115.090  85.082  39.501  1.00  0.00            
ATOM   1179 HG23 THR    81     114.597  86.667  40.011  1.00  0.00            
ATOM   1180  OG1 THR    81     112.786  85.964  41.701  1.00  0.00            
ATOM   1181  HG1 THR    81     113.506  86.232  42.276  1.00  0.00            
ATOM   1182  C   THR    81     111.281  83.946  39.843  1.00  0.00            
ATOM   1183  O   THR    81     110.139  84.429  39.835  1.00  0.00            
ATOM   1184  N   VAL    82     111.430  82.758  40.305  1.00  0.00            
ATOM   1185  H   VAL    82     112.377  82.435  40.445  1.00  0.00            
ATOM   1186  CA  VAL    82     110.379  81.718  40.474  1.00  0.00            
ATOM   1187  HA  VAL    82     109.843  81.726  39.524  1.00  0.00            
ATOM   1188  CB  VAL    82     110.862  80.293  40.700  1.00  0.00            
ATOM   1189  HB  VAL    82     109.947  79.700  40.708  1.00  0.00            
ATOM   1190  CG1 VAL    82     111.677  79.765  39.596  1.00  0.00            
ATOM   1191 HG11 VAL    82     112.669  80.214  39.536  1.00  0.00            
ATOM   1192 HG12 VAL    82     111.880  78.695  39.654  1.00  0.00            
ATOM   1193 HG13 VAL    82     111.218  80.035  38.645  1.00  0.00            
ATOM   1194  CG2 VAL    82     111.764  80.086  41.915  1.00  0.00            
ATOM   1195 HG21 VAL    82     112.713  80.617  41.834  1.00  0.00            
ATOM   1196 HG22 VAL    82     111.222  80.473  42.777  1.00  0.00            
ATOM   1197 HG23 VAL    82     111.924  79.024  42.100  1.00  0.00            
ATOM   1198  C   VAL    82     109.266  82.108  41.385  1.00  0.00            
ATOM   1199  O   VAL    82     108.171  81.529  41.289  1.00  0.00            
ATOM   1200  N   GLU    83     109.451  83.018  42.340  1.00  0.00            
ATOM   1201  H   GLU    83     110.372  83.419  42.448  1.00  0.00            
ATOM   1202  CA  GLU    83     108.331  83.498  43.198  1.00  0.00            
ATOM   1203  HA  GLU    83     107.806  82.592  43.500  1.00  0.00            
ATOM   1204  CB  GLU    83     108.830  83.955  44.599  1.00  0.00            
ATOM   1205  HB1 GLU    83     109.302  84.922  44.425  1.00  0.00            
ATOM   1206  HB2 GLU    83     109.496  83.168  44.953  1.00  0.00            
ATOM   1207  CG  GLU    83     107.649  84.107  45.563  1.00  0.00            
ATOM   1208  HG1 GLU    83     107.072  83.182  45.532  1.00  0.00            
ATOM   1209  HG2 GLU    83     107.019  84.953  45.289  1.00  0.00            
ATOM   1210  CD  GLU    83     108.150  84.404  47.051  1.00  0.00            
ATOM   1211  OE1 GLU    83     109.389  84.440  47.306  1.00  0.00            
ATOM   1212  OE2 GLU    83     107.337  84.746  47.941  1.00  0.00            
ATOM   1213  C   GLU    83     107.266  84.308  42.520  1.00  0.00            
ATOM   1214  O   GLU    83     106.185  83.803  42.149  1.00  0.00            
ATOM   1215  N   GLY    84     107.607  85.544  42.138  1.00  0.00            
ATOM   1216  H   GLY    84     108.588  85.785  42.167  1.00  0.00            
ATOM   1217  CA  GLY    84     106.788  86.510  41.310  1.00  0.00            
ATOM   1218  HA1 GLY    84     107.295  87.474  41.262  1.00  0.00            
ATOM   1219  HA2 GLY    84     105.864  86.704  41.853  1.00  0.00            
ATOM   1220  C   GLY    84     106.361  86.076  39.881  1.00  0.00            
ATOM   1221  O   GLY    84     105.269  86.357  39.386  1.00  0.00            
ATOM   1222  N   ALA    85     107.196  85.143  39.318  1.00  0.00            
ATOM   1223  H   ALA    85     108.047  84.802  39.743  1.00  0.00            
ATOM   1224  CA  ALA    85     106.732  84.422  38.067  1.00  0.00            
ATOM   1225  HA  ALA    85     106.302  85.149  37.379  1.00  0.00            
ATOM   1226  CB  ALA    85     107.890  83.769  37.259  1.00  0.00            
ATOM   1227  HB1 ALA    85     108.339  82.994  37.880  1.00  0.00            
ATOM   1228  HB2 ALA    85     107.602  83.480  36.248  1.00  0.00            
ATOM   1229  HB3 ALA    85     108.647  84.530  37.066  1.00  0.00            
ATOM   1230  C   ALA    85     105.510  83.441  38.280  1.00  0.00            
ATOM   1231  O   ALA    85     104.797  83.170  37.334  1.00  0.00            
ATOM   1232  N   GLY    86     105.322  82.747  39.414  1.00  0.00            
ATOM   1233  H   GLY    86     105.912  83.048  40.176  1.00  0.00            
ATOM   1234  CA  GLY    86     104.340  81.689  39.627  1.00  0.00            
ATOM   1235  HA1 GLY    86     104.786  80.947  40.290  1.00  0.00            
ATOM   1236  HA2 GLY    86     104.051  81.320  38.643  1.00  0.00            
ATOM   1237  C   GLY    86     103.042  82.130  40.354  1.00  0.00            
ATOM   1238  O   GLY    86     102.924  83.314  40.676  1.00  0.00            
ATOM   1239  N   SER    87     102.063  81.225  40.445  1.00  0.00            
ATOM   1240  H   SER    87     102.314  80.300  40.125  1.00  0.00            
ATOM   1241  CA  SER    87     100.641  81.460  40.885  1.00  0.00            
ATOM   1242  HA  SER    87     100.114  80.537  40.644  1.00  0.00            
ATOM   1243  CB  SER    87     100.525  81.793  42.387  1.00  0.00            
ATOM   1244  HB1 SER    87      99.516  82.013  42.734  1.00  0.00            
ATOM   1245  HB2 SER    87     101.264  82.591  42.453  1.00  0.00            
ATOM   1246  OG  SER    87     100.940  80.641  43.163  1.00  0.00            
ATOM   1247  HG  SER    87     101.432  80.990  43.911  1.00  0.00            
ATOM   1248  C   SER    87      99.919  82.412  39.891  1.00  0.00            
ATOM   1249  O   SER    87      99.122  83.216  40.387  1.00  0.00            
ATOM   1250  N   ILE    88     100.192  82.364  38.543  1.00  0.00            
ATOM   1251  H   ILE    88     100.775  81.608  38.214  1.00  0.00            
ATOM   1252  CA  ILE    88      99.381  82.977  37.507  1.00  0.00            
ATOM   1253  HA  ILE    88      99.432  84.021  37.814  1.00  0.00            
ATOM   1254  CB  ILE    88     100.082  82.804  36.111  1.00  0.00            
ATOM   1255  HB  ILE    88     100.249  81.731  36.011  1.00  0.00            
ATOM   1256  CG2 ILE    88      99.339  83.464  34.929  1.00  0.00            
ATOM   1257 HG21 ILE    88      99.885  83.373  33.990  1.00  0.00            
ATOM   1258 HG22 ILE    88      98.404  82.932  34.750  1.00  0.00            
ATOM   1259 HG23 ILE    88      99.073  84.493  35.168  1.00  0.00            
ATOM   1260  CG1 ILE    88     101.539  83.346  36.149  1.00  0.00            
ATOM   1261 HG11 ILE    88     101.880  83.274  35.117  1.00  0.00            
ATOM   1262 HG12 ILE    88     102.183  82.767  36.811  1.00  0.00            
ATOM   1263  CD  ILE    88     101.767  84.782  36.627  1.00  0.00            
ATOM   1264  HD1 ILE    88     101.143  85.469  36.056  1.00  0.00            
ATOM   1265  HD2 ILE    88     101.432  84.944  37.651  1.00  0.00            
ATOM   1266  HD3 ILE    88     102.804  85.104  36.533  1.00  0.00            
ATOM   1267  C   ILE    88      97.866  82.547  37.452  1.00  0.00            
ATOM   1268  O   ILE    88      97.486  81.439  37.062  1.00  0.00            
ATOM   1269  N   ALA    89      96.947  83.400  37.940  1.00  0.00            
ATOM   1270  H   ALA    89      97.220  84.237  38.434  1.00  0.00            
ATOM   1271  CA  ALA    89      95.546  83.374  37.460  1.00  0.00            
ATOM   1272  HA  ALA    89      95.365  82.655  36.661  1.00  0.00            
ATOM   1273  CB  ALA    89      94.633  82.888  38.575  1.00  0.00            
ATOM   1274  HB1 ALA    89      94.814  83.487  39.467  1.00  0.00            
ATOM   1275  HB2 ALA    89      93.647  83.230  38.260  1.00  0.00            
ATOM   1276  HB3 ALA    89      94.646  81.806  38.710  1.00  0.00            
ATOM   1277  C   ALA    89      95.128  84.765  36.931  1.00  0.00            
ATOM   1278  O   ALA    89      95.245  85.752  37.611  1.00  0.00            
ATOM   1279  N   ALA    90      94.952  84.771  35.594  1.00  0.00            
ATOM   1280  H   ALA    90      94.860  83.844  35.204  1.00  0.00            
ATOM   1281  CA  ALA    90      94.848  86.028  34.799  1.00  0.00            
ATOM   1282  HA  ALA    90      95.392  86.754  35.402  1.00  0.00            
ATOM   1283  CB  ALA    90      95.420  85.766  33.415  1.00  0.00            
ATOM   1284  HB1 ALA    90      94.926  84.905  32.965  1.00  0.00            
ATOM   1285  HB2 ALA    90      95.432  86.627  32.747  1.00  0.00            
ATOM   1286  HB3 ALA    90      96.445  85.476  33.646  1.00  0.00            
ATOM   1287  C   ALA    90      93.391  86.572  34.801  1.00  0.00            
ATOM   1288  O   ALA    90      92.412  85.832  35.042  1.00  0.00            
ATOM   1289  N   ALA    91      93.240  87.880  34.545  1.00  0.00            
ATOM   1290  H   ALA    91      94.003  88.407  34.146  1.00  0.00            
ATOM   1291  CA  ALA    91      91.985  88.619  34.771  1.00  0.00            
ATOM   1292  HA  ALA    91      91.182  87.895  34.914  1.00  0.00            
ATOM   1293  CB  ALA    91      92.114  89.421  36.035  1.00  0.00            
ATOM   1294  HB1 ALA    91      91.118  89.717  36.364  1.00  0.00            
ATOM   1295  HB2 ALA    91      92.431  88.792  36.868  1.00  0.00            
ATOM   1296  HB3 ALA    91      92.698  90.333  35.916  1.00  0.00            
ATOM   1297  C   ALA    91      91.532  89.358  33.563  1.00  0.00            
ATOM   1298  O   ALA    91      92.170  90.412  33.148  1.00  0.00            
ATOM   1299  N   THR    92      90.405  88.957  32.974  1.00  0.00            
ATOM   1300  H   THR    92      90.061  88.063  33.293  1.00  0.00            
ATOM   1301  CA  THR    92      90.002  89.308  31.625  1.00  0.00            
ATOM   1302  HA  THR    92      90.442  90.294  31.477  1.00  0.00            
ATOM   1303  CB  THR    92      90.425  88.391  30.433  1.00  0.00            
ATOM   1304  HB  THR    92      89.783  88.627  29.585  1.00  0.00            
ATOM   1305  CG2 THR    92      91.879  88.518  30.088  1.00  0.00            
ATOM   1306 HG21 THR    92      91.973  89.422  29.486  1.00  0.00            
ATOM   1307 HG22 THR    92      92.473  88.615  30.997  1.00  0.00            
ATOM   1308 HG23 THR    92      92.143  87.690  29.430  1.00  0.00            
ATOM   1309  OG1 THR    92      90.247  87.039  30.791  1.00  0.00            
ATOM   1310  HG1 THR    92      89.301  87.009  30.951  1.00  0.00            
ATOM   1311  C   THR    92      88.503  89.669  31.613  1.00  0.00            
ATOM   1312  O   THR    92      87.668  89.112  32.325  1.00  0.00            
ATOM   1313  N   GLY    93      88.046  90.511  30.588  1.00  0.00            
ATOM   1314  H   GLY    93      88.734  90.973  30.009  1.00  0.00            
ATOM   1315  CA  GLY    93      86.688  90.959  30.411  1.00  0.00            
ATOM   1316  HA1 GLY    93      86.707  91.892  30.975  1.00  0.00            
ATOM   1317  HA2 GLY    93      85.969  90.208  30.739  1.00  0.00            
ATOM   1318  C   GLY    93      86.253  91.362  29.007  1.00  0.00            
ATOM   1319  O   GLY    93      87.090  91.921  28.311  1.00  0.00            
ATOM   1320  N   PHE    94      85.068  91.070  28.513  1.00  0.00            
ATOM   1321  H   PHE    94      84.323  90.643  29.045  1.00  0.00            
ATOM   1322  CA  PHE    94      84.783  91.247  27.078  1.00  0.00            
ATOM   1323  HA  PHE    94      85.734  91.068  26.577  1.00  0.00            
ATOM   1324  CB  PHE    94      83.804  90.127  26.681  1.00  0.00            
ATOM   1325  HB1 PHE    94      84.302  89.223  27.032  1.00  0.00            
ATOM   1326  HB2 PHE    94      83.728  90.135  25.594  1.00  0.00            
ATOM   1327  CG  PHE    94      82.446  90.082  27.318  1.00  0.00            
ATOM   1328  CD1 PHE    94      82.136  89.236  28.376  1.00  0.00            
ATOM   1329  HD1 PHE    94      82.834  88.457  28.642  1.00  0.00            
ATOM   1330  CE1 PHE    94      80.946  89.328  29.117  1.00  0.00            
ATOM   1331  HE1 PHE    94      80.833  88.728  30.008  1.00  0.00            
ATOM   1332  CZ  PHE    94      79.971  90.254  28.687  1.00  0.00            
ATOM   1333  HZ  PHE    94      78.997  90.307  29.148  1.00  0.00            
ATOM   1334  CE2 PHE    94      80.320  91.211  27.650  1.00  0.00            
ATOM   1335  HE2 PHE    94      79.668  92.005  27.318  1.00  0.00            
ATOM   1336  CD2 PHE    94      81.526  91.066  26.957  1.00  0.00            
ATOM   1337  HD2 PHE    94      81.829  91.738  26.167  1.00  0.00            
ATOM   1338  C   PHE    94      84.338  92.592  26.590  1.00  0.00            
ATOM   1339  O   PHE    94      83.856  93.450  27.360  1.00  0.00            
ATOM   1340  N   VAL    95      84.512  92.924  25.300  1.00  0.00            
ATOM   1341  H   VAL    95      85.008  92.292  24.689  1.00  0.00            
ATOM   1342  CA  VAL    95      83.990  94.209  24.759  1.00  0.00            
ATOM   1343  HA  VAL    95      84.072  95.023  25.479  1.00  0.00            
ATOM   1344  CB  VAL    95      84.781  94.576  23.542  1.00  0.00            
ATOM   1345  HB  VAL    95      84.204  95.342  23.024  1.00  0.00            
ATOM   1346  CG1 VAL    95      86.147  95.116  24.001  1.00  0.00            
ATOM   1347 HG11 VAL    95      86.024  95.994  24.635  1.00  0.00            
ATOM   1348 HG12 VAL    95      86.776  94.375  24.494  1.00  0.00            
ATOM   1349 HG13 VAL    95      86.769  95.306  23.126  1.00  0.00            
ATOM   1350  CG2 VAL    95      85.065  93.442  22.505  1.00  0.00            
ATOM   1351 HG21 VAL    95      85.860  92.783  22.853  1.00  0.00            
ATOM   1352 HG22 VAL    95      84.195  92.871  22.182  1.00  0.00            
ATOM   1353 HG23 VAL    95      85.380  93.845  21.543  1.00  0.00            
ATOM   1354  C   VAL    95      82.536  94.191  24.498  1.00  0.00            
ATOM   1355  O   VAL    95      81.896  93.166  23.990  1.00  0.00            
ATOM   1356  N   LYS    96      81.854  95.258  24.824  1.00  0.00            
ATOM   1357  H   LYS    96      82.380  95.971  25.309  1.00  0.00            
ATOM   1358  CA  LYS    96      80.470  95.529  24.366  1.00  0.00            
ATOM   1359  HA  LYS    96      79.848  94.689  24.674  1.00  0.00            
ATOM   1360  CB  LYS    96      79.857  96.797  24.944  1.00  0.00            
ATOM   1361  HB1 LYS    96      78.891  96.966  24.469  1.00  0.00            
ATOM   1362  HB2 LYS    96      80.368  97.716  24.655  1.00  0.00            
ATOM   1363  CG  LYS    96      79.545  96.813  26.443  1.00  0.00            
ATOM   1364  HG1 LYS    96      78.766  97.546  26.650  1.00  0.00            
ATOM   1365  HG2 LYS    96      80.457  97.211  26.889  1.00  0.00            
ATOM   1366  CD  LYS    96      79.268  95.463  27.130  1.00  0.00            
ATOM   1367  HD1 LYS    96      80.164  94.844  27.076  1.00  0.00            
ATOM   1368  HD2 LYS    96      78.469  94.993  26.556  1.00  0.00            
ATOM   1369  CE  LYS    96      78.981  95.737  28.608  1.00  0.00            
ATOM   1370  HE1 LYS    96      78.137  96.423  28.530  1.00  0.00            
ATOM   1371  HE2 LYS    96      79.828  96.188  29.124  1.00  0.00            
ATOM   1372  NZ  LYS    96      78.667  94.462  29.294  1.00  0.00            
ATOM   1373  HZ1 LYS    96      77.815  94.100  28.888  1.00  0.00            
ATOM   1374  HZ2 LYS    96      79.365  93.740  29.186  1.00  0.00            
ATOM   1375  HZ3 LYS    96      78.624  94.544  30.300  1.00  0.00            
ATOM   1376  C   LYS    96      80.354  95.598  22.791  1.00  0.00            
ATOM   1377  O   LYS    96      81.222  96.212  22.148  1.00  0.00            
ATOM   1378  N   LYS    97      79.278  95.049  22.260  1.00  0.00            
ATOM   1379  H   LYS    97      78.676  94.432  22.786  1.00  0.00            
ATOM   1380  CA  LYS    97      78.838  95.387  20.891  1.00  0.00            
ATOM   1381  HA  LYS    97      79.708  95.449  20.239  1.00  0.00            
ATOM   1382  CB  LYS    97      77.948  94.246  20.339  1.00  0.00            
ATOM   1383  HB1 LYS    97      78.498  93.308  20.419  1.00  0.00            
ATOM   1384  HB2 LYS    97      77.704  94.357  19.282  1.00  0.00            
ATOM   1385  CG  LYS    97      76.644  93.966  21.054  1.00  0.00            
ATOM   1386  HG1 LYS    97      75.930  94.779  20.923  1.00  0.00            
ATOM   1387  HG2 LYS    97      76.770  93.796  22.124  1.00  0.00            
ATOM   1388  CD  LYS    97      76.073  92.703  20.438  1.00  0.00            
ATOM   1389  HD1 LYS    97      76.714  91.874  20.738  1.00  0.00            
ATOM   1390  HD2 LYS    97      76.065  92.781  19.351  1.00  0.00            
ATOM   1391  CE  LYS    97      74.652  92.455  20.902  1.00  0.00            
ATOM   1392  HE1 LYS    97      73.999  93.225  20.492  1.00  0.00            
ATOM   1393  HE2 LYS    97      74.581  92.554  21.985  1.00  0.00            
ATOM   1394  NZ  LYS    97      74.190  91.078  20.444  1.00  0.00            
ATOM   1395  HZ1 LYS    97      74.909  90.435  20.745  1.00  0.00            
ATOM   1396  HZ2 LYS    97      73.308  90.952  20.919  1.00  0.00            
ATOM   1397  HZ3 LYS    97      74.177  91.066  19.434  1.00  0.00            
ATOM   1398  C   LYS    97      78.138  96.800  20.905  1.00  0.00            
ATOM   1399  O   LYS    97      77.177  96.980  21.693  1.00  0.00            
ATOM   1400  N   ASP    98      78.637  97.733  20.088  1.00  0.00            
ATOM   1401  H   ASP    98      79.455  97.527  19.532  1.00  0.00            
ATOM   1402  CA  ASP    98      78.108  99.068  19.968  1.00  0.00            
ATOM   1403  HA  ASP    98      77.654  99.255  20.941  1.00  0.00            
ATOM   1404  CB  ASP    98      79.087 100.171  19.772  1.00  0.00            
ATOM   1405  HB1 ASP    98      79.742 100.236  20.641  1.00  0.00            
ATOM   1406  HB2 ASP    98      78.532 101.083  19.557  1.00  0.00            
ATOM   1407  CG  ASP    98      80.062  99.842  18.585  1.00  0.00            
ATOM   1408  OD1 ASP    98      80.420 100.708  17.733  1.00  0.00            
ATOM   1409  OD2 ASP    98      80.375  98.640  18.261  1.00  0.00            
ATOM   1410  C   ASP    98      76.929  99.082  19.023  1.00  0.00            
ATOM   1411  O   ASP    98      77.030  99.466  17.816  1.00  0.00            
ATOM   1412  N   GLN    99      75.844  98.564  19.586  1.00  0.00            
ATOM   1413  H   GLN    99      75.876  98.204  20.529  1.00  0.00            
ATOM   1414  CA  GLN    99      74.606  98.299  18.848  1.00  0.00            
ATOM   1415  HA  GLN    99      74.952  97.612  18.076  1.00  0.00            
ATOM   1416  CB  GLN    99      73.443  97.539  19.702  1.00  0.00            
ATOM   1417  HB1 GLN    99      73.903  96.723  20.260  1.00  0.00            
ATOM   1418  HB2 GLN    99      72.631  97.139  19.094  1.00  0.00            
ATOM   1419  CG  GLN    99      72.791  98.402  20.768  1.00  0.00            
ATOM   1420  HG1 GLN    99      71.897  97.820  20.990  1.00  0.00            
ATOM   1421  HG2 GLN    99      72.576  99.433  20.487  1.00  0.00            
ATOM   1422  CD  GLN    99      73.607  98.420  22.052  1.00  0.00            
ATOM   1423  OE1 GLN    99      74.384  99.329  22.315  1.00  0.00            
ATOM   1424  NE2 GLN    99      73.660  97.309  22.725  1.00  0.00            
ATOM   1425 HE21 GLN    99      73.296  96.439  22.362  1.00  0.00            
ATOM   1426 HE22 GLN    99      74.377  97.204  23.429  1.00  0.00            
ATOM   1427  C   GLN    99      74.056  99.529  18.223  1.00  0.00            
ATOM   1428  O   GLN    99      74.183 100.698  18.575  1.00  0.00            
ATOM   1429  N   LEU   100      73.292  99.262  17.141  1.00  0.00            
ATOM   1430  H   LEU   100      73.297  98.281  16.900  1.00  0.00            
ATOM   1431  CA  LEU   100      72.832 100.216  16.131  1.00  0.00            
ATOM   1432  HA  LEU   100      72.702 101.146  16.682  1.00  0.00            
ATOM   1433  CB  LEU   100      73.781 100.406  14.912  1.00  0.00            
ATOM   1434  HB1 LEU   100      73.225 100.628  14.002  1.00  0.00            
ATOM   1435  HB2 LEU   100      74.304  99.460  14.770  1.00  0.00            
ATOM   1436  CG  LEU   100      74.806 101.583  14.964  1.00  0.00            
ATOM   1437  HG  LEU   100      75.464 101.570  15.831  1.00  0.00            
ATOM   1438  CD1 LEU   100      75.758 101.531  13.738  1.00  0.00            
ATOM   1439 HD11 LEU   100      76.121 100.503  13.715  1.00  0.00            
ATOM   1440 HD12 LEU   100      75.187 101.774  12.843  1.00  0.00            
ATOM   1441 HD13 LEU   100      76.509 102.321  13.754  1.00  0.00            
ATOM   1442  CD2 LEU   100      74.164 102.948  14.954  1.00  0.00            
ATOM   1443 HD21 LEU   100      73.395 103.007  15.725  1.00  0.00            
ATOM   1444 HD22 LEU   100      74.951 103.683  15.122  1.00  0.00            
ATOM   1445 HD23 LEU   100      73.731 103.003  13.955  1.00  0.00            
ATOM   1446  C   LEU   100      71.513  99.803  15.587  1.00  0.00            
ATOM   1447  O   LEU   100      71.105  98.624  15.613  1.00  0.00            
ATOM   1448  N   GLY   101      70.773 100.809  15.079  1.00  0.00            
ATOM   1449  H   GLY   101      71.206 101.710  14.932  1.00  0.00            
ATOM   1450  CA  GLY   101      69.319 100.665  14.690  1.00  0.00            
ATOM   1451  HA1 GLY   101      69.262  99.661  14.269  1.00  0.00            
ATOM   1452  HA2 GLY   101      69.125 101.309  13.831  1.00  0.00            
ATOM   1453  C   GLY   101      68.266 100.791  15.767  1.00  0.00            
ATOM   1454  O   GLY   101      68.461 101.619  16.643  1.00  0.00            
ATOM   1455  N   LYS   102      67.140 100.113  15.584  1.00  0.00            
ATOM   1456  H   LYS   102      67.086  99.624  14.701  1.00  0.00            
ATOM   1457  CA  LYS   102      65.962 100.298  16.422  1.00  0.00            
ATOM   1458  HA  LYS   102      66.152 101.045  17.193  1.00  0.00            
ATOM   1459  CB  LYS   102      64.862 100.889  15.455  1.00  0.00            
ATOM   1460  HB1 LYS   102      64.524 100.124  14.756  1.00  0.00            
ATOM   1461  HB2 LYS   102      65.325 101.696  14.887  1.00  0.00            
ATOM   1462  CG  LYS   102      63.679 101.528  16.215  1.00  0.00            
ATOM   1463  HG1 LYS   102      64.049 102.103  17.062  1.00  0.00            
ATOM   1464  HG2 LYS   102      63.020 100.742  16.583  1.00  0.00            
ATOM   1465  CD  LYS   102      62.845 102.526  15.320  1.00  0.00            
ATOM   1466  HD1 LYS   102      62.302 102.026  14.518  1.00  0.00            
ATOM   1467  HD2 LYS   102      63.582 103.210  14.899  1.00  0.00            
ATOM   1468  CE  LYS   102      61.831 103.327  16.166  1.00  0.00            
ATOM   1469  HE1 LYS   102      62.338 104.108  16.733  1.00  0.00            
ATOM   1470  HE2 LYS   102      61.266 102.701  16.856  1.00  0.00            
ATOM   1471  NZ  LYS   102      60.985 104.069  15.204  1.00  0.00            
ATOM   1472  HZ1 LYS   102      60.634 103.431  14.503  1.00  0.00            
ATOM   1473  HZ2 LYS   102      60.183 104.513  15.627  1.00  0.00            
ATOM   1474  HZ3 LYS   102      61.524 104.774  14.721  1.00  0.00            
ATOM   1475  C   LYS   102      65.496  99.074  17.130  1.00  0.00            
ATOM   1476  O   LYS   102      65.231  99.165  18.374  1.00  0.00            
ATOM   1477  N   ASN   103      65.359  97.980  16.433  1.00  0.00            
ATOM   1478  H   ASN   103      65.613  98.039  15.457  1.00  0.00            
ATOM   1479  CA  ASN   103      65.381  96.638  16.926  1.00  0.00            
ATOM   1480  HA  ASN   103      64.501  96.440  17.537  1.00  0.00            
ATOM   1481  CB  ASN   103      65.123  95.691  15.757  1.00  0.00            
ATOM   1482  HB1 ASN   103      65.984  95.403  15.154  1.00  0.00            
ATOM   1483  HB2 ASN   103      64.455  96.141  15.023  1.00  0.00            
ATOM   1484  CG  ASN   103      64.666  94.381  16.314  1.00  0.00            
ATOM   1485  OD1 ASN   103      65.345  93.478  16.633  1.00  0.00            
ATOM   1486  ND2 ASN   103      63.399  94.246  16.561  1.00  0.00            
ATOM   1487 HD21 ASN   103      62.704  94.936  16.315  1.00  0.00            
ATOM   1488 HD22 ASN   103      63.074  93.357  16.912  1.00  0.00            
ATOM   1489  C   ASN   103      66.660  96.419  17.806  1.00  0.00            
ATOM   1490  O   ASN   103      67.770  96.424  17.278  1.00  0.00            
ATOM   1491  N   GLU   104      66.412  96.294  19.133  1.00  0.00            
ATOM   1492  H   GLU   104      65.461  96.477  19.419  1.00  0.00            
ATOM   1493  CA  GLU   104      67.505  96.213  20.185  1.00  0.00            
ATOM   1494  HA  GLU   104      68.444  96.100  19.642  1.00  0.00            
ATOM   1495  CB  GLU   104      67.670  97.544  21.024  1.00  0.00            
ATOM   1496  HB1 GLU   104      66.885  97.703  21.763  1.00  0.00            
ATOM   1497  HB2 GLU   104      67.553  98.375  20.329  1.00  0.00            
ATOM   1498  CG  GLU   104      69.096  97.591  21.562  1.00  0.00            
ATOM   1499  HG1 GLU   104      69.629  98.048  20.728  1.00  0.00            
ATOM   1500  HG2 GLU   104      69.640  96.694  21.862  1.00  0.00            
ATOM   1501  CD  GLU   104      69.264  98.444  22.817  1.00  0.00            
ATOM   1502  OE1 GLU   104      69.356  99.664  22.725  1.00  0.00            
ATOM   1503  OE2 GLU   104      69.236  97.866  23.918  1.00  0.00            
ATOM   1504  C   GLU   104      67.323  94.968  21.111  1.00  0.00            
ATOM   1505  O   GLU   104      66.206  94.613  21.407  1.00  0.00            
ATOM   1506  N   GLU   105      68.420  94.269  21.411  1.00  0.00            
ATOM   1507  H   GLU   105      69.264  94.402  20.872  1.00  0.00            
ATOM   1508  CA  GLU   105      68.323  93.087  22.259  1.00  0.00            
ATOM   1509  HA  GLU   105      67.515  92.421  21.955  1.00  0.00            
ATOM   1510  CB  GLU   105      69.525  92.127  22.244  1.00  0.00            
ATOM   1511  HB1 GLU   105      69.571  91.383  23.040  1.00  0.00            
ATOM   1512  HB2 GLU   105      70.396  92.781  22.229  1.00  0.00            
ATOM   1513  CG  GLU   105      69.573  91.313  21.036  1.00  0.00            
ATOM   1514  HG1 GLU   105      69.486  91.987  20.184  1.00  0.00            
ATOM   1515  HG2 GLU   105      68.783  90.594  21.249  1.00  0.00            
ATOM   1516  CD  GLU   105      70.828  90.449  20.924  1.00  0.00            
ATOM   1517  OE1 GLU   105      71.694  90.457  21.856  1.00  0.00            
ATOM   1518  OE2 GLU   105      70.960  89.731  19.936  1.00  0.00            
ATOM   1519  C   GLU   105      67.917  93.444  23.613  1.00  0.00            
ATOM   1520  O   GLU   105      68.577  94.320  24.205  1.00  0.00            
ATOM   1521  N   GLY   106      67.079  92.643  24.173  1.00  0.00            
ATOM   1522  H   GLY   106      66.569  91.891  23.733  1.00  0.00            
ATOM   1523  CA  GLY   106      66.572  92.829  25.562  1.00  0.00            
ATOM   1524  HA1 GLY   106      65.661  92.240  25.672  1.00  0.00            
ATOM   1525  HA2 GLY   106      66.226  93.858  25.660  1.00  0.00            
ATOM   1526  C   GLY   106      67.728  92.605  26.574  1.00  0.00            
ATOM   1527  O   GLY   106      68.634  91.830  26.294  1.00  0.00            
ATOM   1528  N   ALA   107      67.666  93.332  27.721  1.00  0.00            
ATOM   1529  H   ALA   107      66.825  93.832  27.972  1.00  0.00            
ATOM   1530  CA  ALA   107      68.560  93.488  28.779  1.00  0.00            
ATOM   1531  HA  ALA   107      69.212  94.352  28.648  1.00  0.00            
ATOM   1532  CB  ALA   107      67.786  93.803  30.046  1.00  0.00            
ATOM   1533  HB1 ALA   107      67.028  93.072  30.328  1.00  0.00            
ATOM   1534  HB2 ALA   107      68.511  93.965  30.844  1.00  0.00            
ATOM   1535  HB3 ALA   107      67.345  94.746  29.722  1.00  0.00            
ATOM   1536  C   ALA   107      69.486  92.311  29.116  1.00  0.00            
ATOM   1537  O   ALA   107      69.072  91.241  29.472  1.00  0.00            
ATOM   1538  N   PRO   108      70.785  92.429  28.903  1.00  0.00            
ATOM   1539  CD  PRO   108      71.323  93.594  28.178  1.00  0.00            
ATOM   1540  HD1 PRO   108      71.383  94.534  28.725  1.00  0.00            
ATOM   1541  HD2 PRO   108      70.834  93.731  27.214  1.00  0.00            
ATOM   1542  CG  PRO   108      72.807  93.321  28.093  1.00  0.00            
ATOM   1543  HG1 PRO   108      73.343  94.099  28.638  1.00  0.00            
ATOM   1544  HG2 PRO   108      73.166  93.313  27.063  1.00  0.00            
ATOM   1545  CB  PRO   108      73.080  92.099  28.922  1.00  0.00            
ATOM   1546  HB1 PRO   108      73.334  92.419  29.933  1.00  0.00            
ATOM   1547  HB2 PRO   108      73.904  91.485  28.558  1.00  0.00            
ATOM   1548  CA  PRO   108      71.746  91.367  28.958  1.00  0.00            
ATOM   1549  HA  PRO   108      71.770  90.932  27.959  1.00  0.00            
ATOM   1550  C   PRO   108      71.668  90.373  30.090  1.00  0.00            
ATOM   1551  O   PRO   108      71.615  90.795  31.276  1.00  0.00            
ATOM   1552  N   GLN   109      71.733  89.098  29.690  1.00  0.00            
ATOM   1553  H   GLN   109      71.857  89.010  28.692  1.00  0.00            
ATOM   1554  CA  GLN   109      71.724  87.994  30.713  1.00  0.00            
ATOM   1555  HA  GLN   109      71.108  88.237  31.579  1.00  0.00            
ATOM   1556  CB  GLN   109      71.123  86.756  29.981  1.00  0.00            
ATOM   1557  HB1 GLN   109      71.187  85.825  30.544  1.00  0.00            
ATOM   1558  HB2 GLN   109      71.738  86.665  29.085  1.00  0.00            
ATOM   1559  CG  GLN   109      69.675  87.033  29.496  1.00  0.00            
ATOM   1560  HG1 GLN   109      69.364  86.169  28.909  1.00  0.00            
ATOM   1561  HG2 GLN   109      69.548  87.830  28.764  1.00  0.00            
ATOM   1562  CD  GLN   109      68.643  87.273  30.626  1.00  0.00            
ATOM   1563  OE1 GLN   109      68.893  87.140  31.816  1.00  0.00            
ATOM   1564  NE2 GLN   109      67.437  87.557  30.373  1.00  0.00            
ATOM   1565 HE21 GLN   109      67.187  87.982  29.491  1.00  0.00            
ATOM   1566 HE22 GLN   109      66.849  87.969  31.083  1.00  0.00            
ATOM   1567  C   GLN   109      73.198  87.752  31.262  1.00  0.00            
ATOM   1568  O   GLN   109      74.163  87.955  30.564  1.00  0.00            
ATOM   1569  N   GLU   110      73.421  87.488  32.550  1.00  0.00            
ATOM   1570  H   GLU   110      72.632  87.267  33.140  1.00  0.00            
ATOM   1571  CA  GLU   110      74.760  87.287  33.176  1.00  0.00            
ATOM   1572  HA  GLU   110      75.324  88.073  32.675  1.00  0.00            
ATOM   1573  CB  GLU   110      74.679  87.688  34.643  1.00  0.00            
ATOM   1574  HB1 GLU   110      75.671  87.522  35.065  1.00  0.00            
ATOM   1575  HB2 GLU   110      74.093  86.988  35.239  1.00  0.00            
ATOM   1576  CG  GLU   110      74.259  89.173  34.979  1.00  0.00            
ATOM   1577  HG1 GLU   110      74.209  89.236  36.066  1.00  0.00            
ATOM   1578  HG2 GLU   110      73.278  89.431  34.582  1.00  0.00            
ATOM   1579  CD  GLU   110      75.223  90.218  34.422  1.00  0.00            
ATOM   1580  OE1 GLU   110      75.110  91.355  34.947  1.00  0.00            
ATOM   1581  OE2 GLU   110      75.990  90.058  33.441  1.00  0.00            
ATOM   1582  C   GLU   110      75.357  85.925  32.912  1.00  0.00            
ATOM   1583  O   GLU   110      74.603  84.932  32.822  1.00  0.00            
ATOM   1584  N   GLY   111      76.691  85.952  32.764  1.00  0.00            
ATOM   1585  H   GLY   111      77.215  86.807  32.646  1.00  0.00            
ATOM   1586  CA  GLY   111      77.386  84.787  32.276  1.00  0.00            
ATOM   1587  HA1 GLY   111      77.175  83.883  32.848  1.00  0.00            
ATOM   1588  HA2 GLY   111      78.466  84.897  32.365  1.00  0.00            
ATOM   1589  C   GLY   111      77.104  84.402  30.810  1.00  0.00            
ATOM   1590  O   GLY   111      77.621  83.363  30.404  1.00  0.00            
ATOM   1591  N   ILE   112      76.287  85.160  30.020  1.00  0.00            
ATOM   1592  H   ILE   112      75.839  85.998  30.364  1.00  0.00            
ATOM   1593  CA  ILE   112      75.958  84.728  28.714  1.00  0.00            
ATOM   1594  HA  ILE   112      76.098  83.647  28.692  1.00  0.00            
ATOM   1595  CB  ILE   112      74.480  84.993  28.507  1.00  0.00            
ATOM   1596  HB  ILE   112      74.333  86.048  28.736  1.00  0.00            
ATOM   1597  CG2 ILE   112      74.007  84.778  27.033  1.00  0.00            
ATOM   1598 HG21 ILE   112      74.515  85.397  26.294  1.00  0.00            
ATOM   1599 HG22 ILE   112      74.211  83.775  26.659  1.00  0.00            
ATOM   1600 HG23 ILE   112      72.945  85.025  27.029  1.00  0.00            
ATOM   1601  CG1 ILE   112      73.549  84.125  29.317  1.00  0.00            
ATOM   1602 HG11 ILE   112      72.523  84.239  28.967  1.00  0.00            
ATOM   1603 HG12 ILE   112      73.606  84.647  30.272  1.00  0.00            
ATOM   1604  CD  ILE   112      74.057  82.654  29.438  1.00  0.00            
ATOM   1605  HD1 ILE   112      73.499  82.056  30.159  1.00  0.00            
ATOM   1606  HD2 ILE   112      74.031  82.167  28.463  1.00  0.00            
ATOM   1607  HD3 ILE   112      75.104  82.635  29.741  1.00  0.00            
ATOM   1608  C   ILE   112      76.927  85.351  27.707  1.00  0.00            
ATOM   1609  O   ILE   112      76.792  86.544  27.446  1.00  0.00            
ATOM   1610  N   LEU   113      77.879  84.501  27.262  1.00  0.00            
ATOM   1611  H   LEU   113      77.909  83.540  27.570  1.00  0.00            
ATOM   1612  CA  LEU   113      78.907  84.863  26.283  1.00  0.00            
ATOM   1613  HA  LEU   113      79.235  85.899  26.366  1.00  0.00            
ATOM   1614  CB  LEU   113      80.212  84.023  26.376  1.00  0.00            
ATOM   1615  HB1 LEU   113      81.007  84.408  25.736  1.00  0.00            
ATOM   1616  HB2 LEU   113      80.099  82.976  26.097  1.00  0.00            
ATOM   1617  CG  LEU   113      80.828  83.926  27.799  1.00  0.00            
ATOM   1618  HG  LEU   113      80.170  83.553  28.584  1.00  0.00            
ATOM   1619  CD1 LEU   113      82.065  83.074  27.744  1.00  0.00            
ATOM   1620 HD11 LEU   113      81.659  82.179  27.272  1.00  0.00            
ATOM   1621 HD12 LEU   113      82.831  83.546  27.130  1.00  0.00            
ATOM   1622 HD13 LEU   113      82.404  82.838  28.753  1.00  0.00            
ATOM   1623  CD2 LEU   113      81.234  85.299  28.240  1.00  0.00            
ATOM   1624 HD21 LEU   113      80.370  85.963  28.267  1.00  0.00            
ATOM   1625 HD22 LEU   113      81.690  85.432  29.221  1.00  0.00            
ATOM   1626 HD23 LEU   113      82.014  85.754  27.629  1.00  0.00            
ATOM   1627  C   LEU   113      78.380  84.776  24.826  1.00  0.00            
ATOM   1628  O   LEU   113      77.862  83.693  24.463  1.00  0.00            
ATOM   1629  N   GLU   114      78.570  85.790  24.095  1.00  0.00            
ATOM   1630  H   GLU   114      79.009  86.602  24.504  1.00  0.00            
ATOM   1631  CA  GLU   114      78.211  85.800  22.614  1.00  0.00            
ATOM   1632  HA  GLU   114      77.543  84.950  22.477  1.00  0.00            
ATOM   1633  CB  GLU   114      77.421  87.179  22.317  1.00  0.00            
ATOM   1634  HB1 GLU   114      78.163  87.918  22.013  1.00  0.00            
ATOM   1635  HB2 GLU   114      76.868  87.521  23.192  1.00  0.00            
ATOM   1636  CG  GLU   114      76.461  86.986  21.171  1.00  0.00            
ATOM   1637  HG1 GLU   114      75.592  86.416  21.501  1.00  0.00            
ATOM   1638  HG2 GLU   114      76.905  86.481  20.313  1.00  0.00            
ATOM   1639  CD  GLU   114      75.887  88.281  20.619  1.00  0.00            
ATOM   1640  OE1 GLU   114      76.137  89.401  21.140  1.00  0.00            
ATOM   1641  OE2 GLU   114      75.129  88.193  19.602  1.00  0.00            
ATOM   1642  C   GLU   114      79.458  85.631  21.664  1.00  0.00            
ATOM   1643  O   GLU   114      79.344  85.769  20.457  1.00  0.00            
ATOM   1644  N   ASP   115      80.666  85.384  22.246  1.00  0.00            
ATOM   1645  H   ASP   115      80.655  85.508  23.249  1.00  0.00            
ATOM   1646  CA  ASP   115      82.009  85.217  21.591  1.00  0.00            
ATOM   1647  HA  ASP   115      82.607  84.745  22.370  1.00  0.00            
ATOM   1648  CB  ASP   115      81.989  84.224  20.470  1.00  0.00            
ATOM   1649  HB1 ASP   115      83.040  84.042  20.246  1.00  0.00            
ATOM   1650  HB2 ASP   115      81.533  84.736  19.623  1.00  0.00            
ATOM   1651  CG  ASP   115      81.335  82.881  20.761  1.00  0.00            
ATOM   1652  OD1 ASP   115      81.121  82.509  21.969  1.00  0.00            
ATOM   1653  OD2 ASP   115      81.135  82.040  19.817  1.00  0.00            
ATOM   1654  C   ASP   115      82.815  86.560  21.398  1.00  0.00            
ATOM   1655  O   ASP   115      83.551  86.700  20.426  1.00  0.00            
ATOM   1656  N   MET   116      82.678  87.582  22.228  1.00  0.00            
ATOM   1657  H   MET   116      81.909  87.520  22.880  1.00  0.00            
ATOM   1658  CA  MET   116      83.298  88.903  22.056  1.00  0.00            
ATOM   1659  HA  MET   116      83.434  89.008  20.980  1.00  0.00            
ATOM   1660  CB  MET   116      82.394  90.055  22.398  1.00  0.00            
ATOM   1661  HB1 MET   116      83.048  90.927  22.385  1.00  0.00            
ATOM   1662  HB2 MET   116      81.988  89.903  23.398  1.00  0.00            
ATOM   1663  CG  MET   116      81.262  90.080  21.313  1.00  0.00            
ATOM   1664  HG1 MET   116      80.391  90.530  21.789  1.00  0.00            
ATOM   1665  HG2 MET   116      80.876  89.118  20.974  1.00  0.00            
ATOM   1666  SD  MET   116      81.771  91.110  19.879  1.00  0.00            
ATOM   1667  CE  MET   116      81.667  92.747  20.621  1.00  0.00            
ATOM   1668  HE1 MET   116      82.186  93.540  20.082  1.00  0.00            
ATOM   1669  HE2 MET   116      80.629  93.075  20.680  1.00  0.00            
ATOM   1670  HE3 MET   116      82.079  92.684  21.628  1.00  0.00            
ATOM   1671  C   MET   116      84.675  88.993  22.691  1.00  0.00            
ATOM   1672  O   MET   116      84.967  88.446  23.775  1.00  0.00            
ATOM   1673  N   PRO   117      85.637  89.586  22.015  1.00  0.00            
ATOM   1674  CD  PRO   117      85.484  90.151  20.645  1.00  0.00            
ATOM   1675  HD1 PRO   117      85.340  91.216  20.829  1.00  0.00            
ATOM   1676  HD2 PRO   117      84.809  89.595  19.994  1.00  0.00            
ATOM   1677  CG  PRO   117      86.881  90.042  20.012  1.00  0.00            
ATOM   1678  HG1 PRO   117      86.987  90.666  19.125  1.00  0.00            
ATOM   1679  HG2 PRO   117      87.073  89.005  19.737  1.00  0.00            
ATOM   1680  CB  PRO   117      87.676  90.487  21.275  1.00  0.00            
ATOM   1681  HB1 PRO   117      87.532  91.556  21.426  1.00  0.00            
ATOM   1682  HB2 PRO   117      88.737  90.242  21.320  1.00  0.00            
ATOM   1683  CA  PRO   117      87.029  89.721  22.406  1.00  0.00            
ATOM   1684  HA  PRO   117      87.521  88.761  22.563  1.00  0.00            
ATOM   1685  C   PRO   117      87.215  90.406  23.733  1.00  0.00            
ATOM   1686  O   PRO   117      86.272  91.039  24.190  1.00  0.00            
ATOM   1687  N   VAL   118      88.337  90.238  24.323  1.00  0.00            
ATOM   1688  H   VAL   118      88.998  89.659  23.825  1.00  0.00            
ATOM   1689  CA  VAL   118      88.535  90.568  25.730  1.00  0.00            
ATOM   1690  HA  VAL   118      87.594  91.077  25.937  1.00  0.00            
ATOM   1691  CB  VAL   118      88.668  89.354  26.748  1.00  0.00            
ATOM   1692  HB  VAL   118      88.675  89.762  27.759  1.00  0.00            
ATOM   1693  CG1 VAL   118      87.426  88.445  26.579  1.00  0.00            
ATOM   1694 HG11 VAL   118      87.461  87.572  27.231  1.00  0.00            
ATOM   1695 HG12 VAL   118      86.516  89.045  26.626  1.00  0.00            
ATOM   1696 HG13 VAL   118      87.621  88.011  25.599  1.00  0.00            
ATOM   1697  CG2 VAL   118      89.905  88.523  26.535  1.00  0.00            
ATOM   1698 HG21 VAL   118      89.884  87.709  27.260  1.00  0.00            
ATOM   1699 HG22 VAL   118      89.865  88.062  25.549  1.00  0.00            
ATOM   1700 HG23 VAL   118      90.843  89.073  26.614  1.00  0.00            
ATOM   1701  C   VAL   118      89.745  91.451  26.072  1.00  0.00            
ATOM   1702  O   VAL   118      90.712  91.487  25.302  1.00  0.00            
ATOM   1703  N   ASP   119      89.598  92.171  27.190  1.00  0.00            
ATOM   1704  H   ASP   119      88.710  92.097  27.665  1.00  0.00            
ATOM   1705  CA  ASP   119      90.654  93.096  27.727  1.00  0.00            
ATOM   1706  HA  ASP   119      91.292  93.413  26.902  1.00  0.00            
ATOM   1707  CB  ASP   119      90.075  94.396  28.266  1.00  0.00            
ATOM   1708  HB1 ASP   119      90.868  95.035  28.654  1.00  0.00            
ATOM   1709  HB2 ASP   119      89.478  94.077  29.121  1.00  0.00            
ATOM   1710  CG  ASP   119      89.094  95.259  27.332  1.00  0.00            
ATOM   1711  OD1 ASP   119      88.170  95.898  27.915  1.00  0.00            
ATOM   1712  OD2 ASP   119      89.327  95.418  26.114  1.00  0.00            
ATOM   1713  C   ASP   119      91.483  92.493  28.891  1.00  0.00            
ATOM   1714  O   ASP   119      90.886  91.874  29.745  1.00  0.00            
ATOM   1715  N   PRO   120      92.865  92.605  28.867  1.00  0.00            
ATOM   1716  CD  PRO   120      93.694  92.976  27.823  1.00  0.00            
ATOM   1717  HD1 PRO   120      93.702  94.065  27.815  1.00  0.00            
ATOM   1718  HD2 PRO   120      93.272  92.649  26.872  1.00  0.00            
ATOM   1719  CG  PRO   120      95.067  92.373  27.942  1.00  0.00            
ATOM   1720  HG1 PRO   120      95.798  93.063  27.521  1.00  0.00            
ATOM   1721  HG2 PRO   120      95.271  91.385  27.530  1.00  0.00            
ATOM   1722  CB  PRO   120      95.195  92.315  29.457  1.00  0.00            
ATOM   1723  HB1 PRO   120      95.826  93.099  29.876  1.00  0.00            
ATOM   1724  HB2 PRO   120      95.694  91.405  29.788  1.00  0.00            
ATOM   1725  CA  PRO   120      93.763  92.258  30.013  1.00  0.00            
ATOM   1726  HA  PRO   120      93.658  91.203  30.268  1.00  0.00            
ATOM   1727  C   PRO   120      93.492  93.182  31.236  1.00  0.00            
ATOM   1728  O   PRO   120      92.751  94.204  31.173  1.00  0.00            
ATOM   1729  N   ASP   121      94.022  92.863  32.430  1.00  0.00            
ATOM   1730  H   ASP   121      94.521  91.985  32.446  1.00  0.00            
ATOM   1731  CA  ASP   121      93.912  93.651  33.599  1.00  0.00            
ATOM   1732  HA  ASP   121      94.267  93.033  34.424  1.00  0.00            
ATOM   1733  CB  ASP   121      94.975  94.873  33.501  1.00  0.00            
ATOM   1734  HB1 ASP   121      94.989  95.457  34.420  1.00  0.00            
ATOM   1735  HB2 ASP   121      94.597  95.467  32.669  1.00  0.00            
ATOM   1736  CG  ASP   121      96.415  94.543  33.186  1.00  0.00            
ATOM   1737  OD1 ASP   121      97.243  95.425  32.765  1.00  0.00            
ATOM   1738  OD2 ASP   121      96.813  93.361  33.246  1.00  0.00            
ATOM   1739  C   ASP   121      92.522  93.978  34.148  1.00  0.00            
ATOM   1740  O   ASP   121      92.389  95.036  34.736  1.00  0.00            
ATOM   1741  N   ASN   122      91.529  93.189  33.881  1.00  0.00            
ATOM   1742  H   ASN   122      91.701  92.397  33.279  1.00  0.00            
ATOM   1743  CA  ASN   122      90.150  93.465  34.303  1.00  0.00            
ATOM   1744  HA  ASN   122      89.991  94.540  34.220  1.00  0.00            
ATOM   1745  CB  ASN   122      89.233  92.780  33.316  1.00  0.00            
ATOM   1746  HB1 ASN   122      89.107  91.761  33.681  1.00  0.00            
ATOM   1747  HB2 ASN   122      89.661  92.734  32.314  1.00  0.00            
ATOM   1748  CG  ASN   122      87.855  93.258  33.154  1.00  0.00            
ATOM   1749  OD1 ASN   122      86.900  92.702  33.681  1.00  0.00            
ATOM   1750  ND2 ASN   122      87.726  94.277  32.314  1.00  0.00            
ATOM   1751 HD21 ASN   122      88.536  94.670  31.856  1.00  0.00            
ATOM   1752 HD22 ASN   122      86.786  94.606  32.145  1.00  0.00            
ATOM   1753  C   ASN   122      89.989  93.072  35.812  1.00  0.00            
ATOM   1754  O   ASN   122      89.175  92.250  36.174  1.00  0.00            
ATOM   1755  N   GLU   123      90.794  93.605  36.758  1.00  0.00            
ATOM   1756  H   GLU   123      91.435  94.315  36.435  1.00  0.00            
ATOM   1757  CA  GLU   123      90.647  93.250  38.208  1.00  0.00            
ATOM   1758  HA  GLU   123      89.862  92.495  38.245  1.00  0.00            
ATOM   1759  CB  GLU   123      91.876  92.603  38.872  1.00  0.00            
ATOM   1760  HB1 GLU   123      92.030  91.601  38.474  1.00  0.00            
ATOM   1761  HB2 GLU   123      91.588  92.491  39.917  1.00  0.00            
ATOM   1762  CG  GLU   123      93.208  93.362  38.898  1.00  0.00            
ATOM   1763  HG1 GLU   123      93.060  94.250  39.513  1.00  0.00            
ATOM   1764  HG2 GLU   123      93.549  93.696  37.918  1.00  0.00            
ATOM   1765  CD  GLU   123      94.420  92.517  39.515  1.00  0.00            
ATOM   1766  OE1 GLU   123      95.130  93.064  40.383  1.00  0.00            
ATOM   1767  OE2 GLU   123      94.595  91.340  39.039  1.00  0.00            
ATOM   1768  C   GLU   123      90.253  94.472  39.094  1.00  0.00            
ATOM   1769  O   GLU   123      90.656  95.607  38.736  1.00  0.00            
ATOM   1770  N   ALA   124      89.386  94.290  40.087  1.00  0.00            
ATOM   1771  H   ALA   124      89.174  93.337  40.347  1.00  0.00            
ATOM   1772  CA  ALA   124      88.901  95.388  41.005  1.00  0.00            
ATOM   1773  HA  ALA   124      88.766  96.373  40.560  1.00  0.00            
ATOM   1774  CB  ALA   124      87.579  94.931  41.585  1.00  0.00            
ATOM   1775  HB1 ALA   124      87.699  93.897  41.907  1.00  0.00            
ATOM   1776  HB2 ALA   124      87.202  95.542  42.406  1.00  0.00            
ATOM   1777  HB3 ALA   124      86.748  95.101  40.900  1.00  0.00            
ATOM   1778  C   ALA   124      89.920  95.794  42.128  1.00  0.00            
ATOM   1779  O   ALA   124      89.701  95.603  43.340  1.00  0.00            
ATOM   1780  N   TYR   125      91.066  96.277  41.679  1.00  0.00            
ATOM   1781  H   TYR   125      91.313  96.241  40.701  1.00  0.00            
ATOM   1782  CA  TYR   125      92.239  96.603  42.519  1.00  0.00            
ATOM   1783  HA  TYR   125      92.342  95.766  43.210  1.00  0.00            
ATOM   1784  CB  TYR   125      93.562  96.827  41.721  1.00  0.00            
ATOM   1785  HB1 TYR   125      93.677  95.893  41.171  1.00  0.00            
ATOM   1786  HB2 TYR   125      94.445  96.872  42.358  1.00  0.00            
ATOM   1787  CG  TYR   125      93.559  97.972  40.761  1.00  0.00            
ATOM   1788  CD1 TYR   125      93.640  99.272  41.175  1.00  0.00            
ATOM   1789  HD1 TYR   125      93.841  99.488  42.214  1.00  0.00            
ATOM   1790  CE1 TYR   125      93.601 100.333  40.257  1.00  0.00            
ATOM   1791  HE1 TYR   125      93.816 101.303  40.679  1.00  0.00            
ATOM   1792  CZ  TYR   125      93.413 100.058  38.922  1.00  0.00            
ATOM   1793  OH  TYR   125      93.397 100.996  37.988  1.00  0.00            
ATOM   1794  HH  TYR   125      93.694 101.840  38.336  1.00  0.00            
ATOM   1795  CE2 TYR   125      93.233  98.737  38.483  1.00  0.00            
ATOM   1796  HE2 TYR   125      93.109  98.576  37.422  1.00  0.00            
ATOM   1797  CD2 TYR   125      93.394  97.702  39.374  1.00  0.00            
ATOM   1798  HD2 TYR   125      93.320  96.703  38.970  1.00  0.00            
ATOM   1799  C   TYR   125      91.989  97.754  43.514  1.00  0.00            
ATOM   1800  O   TYR   125      91.412  98.813  43.249  1.00  0.00            
ATOM   1801  N   GLU   126      92.714  97.699  44.658  1.00  0.00            
ATOM   1802  H   GLU   126      93.054  96.797  44.959  1.00  0.00            
ATOM   1803  CA  GLU   126      93.018  98.679  45.744  1.00  0.00            
ATOM   1804  HA  GLU   126      92.178  99.374  45.748  1.00  0.00            
ATOM   1805  CB  GLU   126      93.279  97.872  47.060  1.00  0.00            
ATOM   1806  HB1 GLU   126      93.498  98.510  47.916  1.00  0.00            
ATOM   1807  HB2 GLU   126      94.115  97.215  46.818  1.00  0.00            
ATOM   1808  CG  GLU   126      92.107  96.986  47.500  1.00  0.00            
ATOM   1809  HG1 GLU   126      92.412  96.625  48.482  1.00  0.00            
ATOM   1810  HG2 GLU   126      91.900  96.185  46.790  1.00  0.00            
ATOM   1811  CD  GLU   126      90.803  97.728  47.788  1.00  0.00            
ATOM   1812  OE1 GLU   126      90.782  98.853  48.216  1.00  0.00            
ATOM   1813  OE2 GLU   126      89.791  97.048  47.658  1.00  0.00            
ATOM   1814  C   GLU   126      94.166  99.709  45.443  1.00  0.00            
ATOM   1815  O   GLU   126      95.297  99.290  45.104  1.00  0.00            
ATOM   1816  N   MET   127      93.897 100.984  45.693  1.00  0.00            
ATOM   1817  H   MET   127      93.015 101.297  46.073  1.00  0.00            
ATOM   1818  CA  MET   127      94.776 102.052  45.259  1.00  0.00            
ATOM   1819  HA  MET   127      95.767 101.642  45.454  1.00  0.00            
ATOM   1820  CB  MET   127      94.650 102.289  43.752  1.00  0.00            
ATOM   1821  HB1 MET   127      93.602 102.366  43.463  1.00  0.00            
ATOM   1822  HB2 MET   127      94.948 101.394  43.206  1.00  0.00            
ATOM   1823  CG  MET   127      95.346 103.504  43.163  1.00  0.00            
ATOM   1824  HG1 MET   127      95.099 104.287  43.879  1.00  0.00            
ATOM   1825  HG2 MET   127      94.815 103.805  42.260  1.00  0.00            
ATOM   1826  SD  MET   127      97.157 103.428  42.901  1.00  0.00            
ATOM   1827  CE  MET   127      97.130 101.897  41.823  1.00  0.00            
ATOM   1828  HE1 MET   127      97.959 101.864  41.116  1.00  0.00            
ATOM   1829  HE2 MET   127      97.288 100.996  42.416  1.00  0.00            
ATOM   1830  HE3 MET   127      96.236 101.948  41.201  1.00  0.00            
ATOM   1831  C   MET   127      94.428 103.346  46.037  1.00  0.00            
ATOM   1832  O   MET   127      93.316 103.818  45.975  1.00  0.00            
ATOM   1833  N   PRO   128      95.365 103.982  46.810  1.00  0.00            
ATOM   1834  CD  PRO   128      96.716 103.603  47.056  1.00  0.00            
ATOM   1835  HD1 PRO   128      97.195 103.702  46.082  1.00  0.00            
ATOM   1836  HD2 PRO   128      96.821 102.644  47.564  1.00  0.00            
ATOM   1837  CG  PRO   128      97.338 104.725  47.910  1.00  0.00            
ATOM   1838  HG1 PRO   128      97.663 105.504  47.221  1.00  0.00            
ATOM   1839  HG2 PRO   128      98.134 104.353  48.554  1.00  0.00            
ATOM   1840  CB  PRO   128      96.120 105.184  48.719  1.00  0.00            
ATOM   1841  HB1 PRO   128      96.279 106.214  49.038  1.00  0.00            
ATOM   1842  HB2 PRO   128      95.961 104.578  49.611  1.00  0.00            
ATOM   1843  CA  PRO   128      94.965 105.022  47.779  1.00  0.00            
ATOM   1844  HA  PRO   128      94.147 104.504  48.281  1.00  0.00            
ATOM   1845  C   PRO   128      94.447 106.330  47.072  1.00  0.00            
ATOM   1846  O   PRO   128      94.975 106.790  46.060  1.00  0.00            
ATOM   1847  N   SEP   129      93.402 106.968  47.602  1.00  0.00            
ATOM   1848  H   SEP   129      92.977 106.579  48.432  1.00  0.00            
ATOM   1849  CA  SEP   129      92.807 108.167  47.103  1.00  0.00            
ATOM   1850  HA  SEP   129      92.896 108.045  46.023  1.00  0.00            
ATOM   1851  CB  SEP   129      91.294 108.225  47.388  1.00  0.00            
ATOM   1852  HB1 SEP   129      91.172 109.282  47.624  1.00  0.00            
ATOM   1853  HB2 SEP   129      91.028 107.627  48.260  1.00  0.00            
ATOM   1854  OG  SEP   129      90.371 107.970  46.264  1.00  0.00            
ATOM   1855  P   SEP   129      90.476 108.715  44.901  1.00  0.00            
ATOM   1856  O1P SEP   129      89.170 108.352  44.324  1.00  0.00            
ATOM   1857  O2P SEP   129      90.551 110.166  45.166  1.00  0.00            
ATOM   1858  O3P SEP   129      91.627 108.120  44.247  1.00  0.00            
ATOM   1859  C   SEP   129      93.615 109.386  47.508  1.00  0.00            
ATOM   1860  O   SEP   129      94.660 109.329  48.208  1.00  0.00            
ATOM   1861  N   GLU   130      93.179 110.557  47.070  1.00  0.00            
ATOM   1862  H   GLU   130      92.307 110.412  46.580  1.00  0.00            
ATOM   1863  CA  GLU   130      93.756 111.768  47.462  1.00  0.00            
ATOM   1864  HA  GLU   130      94.787 111.633  47.786  1.00  0.00            
ATOM   1865  CB  GLU   130      93.832 112.716  46.294  1.00  0.00            
ATOM   1866  HB1 GLU   130      94.498 112.292  45.542  1.00  0.00            
ATOM   1867  HB2 GLU   130      94.348 113.626  46.600  1.00  0.00            
ATOM   1868  CG  GLU   130      92.486 113.174  45.564  1.00  0.00            
ATOM   1869  HG1 GLU   130      91.731 113.212  46.350  1.00  0.00            
ATOM   1870  HG2 GLU   130      92.217 112.434  44.810  1.00  0.00            
ATOM   1871  CD  GLU   130      92.799 114.530  44.832  1.00  0.00            
ATOM   1872  OE1 GLU   130      93.408 114.615  43.758  1.00  0.00            
ATOM   1873  OE2 GLU   130      92.391 115.604  45.277  1.00  0.00            
ATOM   1874  C   GLU   130      93.202 112.461  48.741  1.00  0.00            
ATOM   1875  O   GLU   130      92.107 112.110  49.228  1.00  0.00            
ATOM   1876  N   GLU   131      93.975 113.389  49.345  1.00  0.00            
ATOM   1877  H   GLU   131      94.778 113.735  48.838  1.00  0.00            
ATOM   1878  CA  GLU   131      93.660 113.933  50.713  1.00  0.00            
ATOM   1879  HA  GLU   131      93.162 113.159  51.297  1.00  0.00            
ATOM   1880  CB  GLU   131      94.917 114.352  51.443  1.00  0.00            
ATOM   1881  HB1 GLU   131      94.551 114.934  52.289  1.00  0.00            
ATOM   1882  HB2 GLU   131      95.499 114.985  50.774  1.00  0.00            
ATOM   1883  CG  GLU   131      95.623 112.998  51.763  1.00  0.00            
ATOM   1884  HG1 GLU   131      95.973 112.668  50.784  1.00  0.00            
ATOM   1885  HG2 GLU   131      94.884 112.289  52.137  1.00  0.00            
ATOM   1886  CD  GLU   131      96.835 113.158  52.754  1.00  0.00            
ATOM   1887  OE1 GLU   131      96.825 112.475  53.800  1.00  0.00            
ATOM   1888  OE2 GLU   131      97.670 114.089  52.587  1.00  0.00            
ATOM   1889  C   GLU   131      92.687 115.073  50.642  1.00  0.00            
ATOM   1890  O   GLU   131      92.897 116.027  49.883  1.00  0.00            
ATOM   1891  N   GLY   132      91.554 115.090  51.374  1.00  0.00            
ATOM   1892  H   GLY   132      91.384 114.327  52.013  1.00  0.00            
ATOM   1893  CA  GLY   132      90.473 116.119  51.168  1.00  0.00            
ATOM   1894  HA1 GLY   132      89.467 115.706  51.081  1.00  0.00            
ATOM   1895  HA2 GLY   132      90.816 116.784  50.376  1.00  0.00            
ATOM   1896  C   GLY   132      90.381 116.990  52.411  1.00  0.00            
ATOM   1897  O   GLY   132      91.146 116.829  53.340  1.00  0.00            
ATOM   1898  N   TYR   133      89.333 117.903  52.427  1.00  0.00            
ATOM   1899  H   TYR   133      88.665 117.802  51.675  1.00  0.00            
ATOM   1900  CA  TYR   133      89.247 118.947  53.436  1.00  0.00            
ATOM   1901  HA  TYR   133      90.146 119.563  53.479  1.00  0.00            
ATOM   1902  CB  TYR   133      88.170 119.924  53.065  1.00  0.00            
ATOM   1903  HB1 TYR   133      87.165 119.558  53.276  1.00  0.00            
ATOM   1904  HB2 TYR   133      88.222 120.133  51.996  1.00  0.00            
ATOM   1905  CG  TYR   133      88.273 121.239  53.823  1.00  0.00            
ATOM   1906  CD1 TYR   133      89.440 121.972  53.644  1.00  0.00            
ATOM   1907  HD1 TYR   133      90.180 121.609  52.946  1.00  0.00            
ATOM   1908  CE1 TYR   133      89.701 123.152  54.345  1.00  0.00            
ATOM   1909  HE1 TYR   133      90.606 123.734  54.256  1.00  0.00            
ATOM   1910  CZ  TYR   133      88.670 123.671  55.180  1.00  0.00            
ATOM   1911  OH  TYR   133      88.775 124.879  55.707  1.00  0.00            
ATOM   1912  HH  TYR   133      89.482 125.336  55.247  1.00  0.00            
ATOM   1913  CE2 TYR   133      87.469 122.955  55.347  1.00  0.00            
ATOM   1914  HE2 TYR   133      86.716 123.407  55.976  1.00  0.00            
ATOM   1915  CD2 TYR   133      87.288 121.692  54.666  1.00  0.00            
ATOM   1916  HD2 TYR   133      86.350 121.175  54.809  1.00  0.00            
ATOM   1917  C   TYR   133      89.049 118.457  54.897  1.00  0.00            
ATOM   1918  O   TYR   133      88.025 117.939  55.313  1.00  0.00            
ATOM   1919  N   GLN   134      89.977 118.915  55.744  1.00  0.00            
ATOM   1920  H   GLN   134      90.831 119.324  55.391  1.00  0.00            
ATOM   1921  CA  GLN   134      89.968 118.592  57.184  1.00  0.00            
ATOM   1922  HA  GLN   134      89.441 117.640  57.226  1.00  0.00            
ATOM   1923  CB  GLN   134      91.410 118.249  57.656  1.00  0.00            
ATOM   1924  HB1 GLN   134      91.386 117.896  58.686  1.00  0.00            
ATOM   1925  HB2 GLN   134      91.994 119.164  57.555  1.00  0.00            
ATOM   1926  CG  GLN   134      91.971 117.033  56.884  1.00  0.00            
ATOM   1927  HG1 GLN   134      92.954 116.719  57.235  1.00  0.00            
ATOM   1928  HG2 GLN   134      92.172 117.385  55.872  1.00  0.00            
ATOM   1929  CD  GLN   134      90.941 115.880  56.822  1.00  0.00            
ATOM   1930  OE1 GLN   134      90.509 115.382  57.812  1.00  0.00            
ATOM   1931  NE2 GLN   134      90.517 115.379  55.670  1.00  0.00            
ATOM   1932 HE21 GLN   134      90.848 115.719  54.778  1.00  0.00            
ATOM   1933 HE22 GLN   134      89.983 114.524  55.725  1.00  0.00            
ATOM   1934  C   GLN   134      89.093 119.449  58.078  1.00  0.00            
ATOM   1935  O   GLN   134      89.591 120.316  58.822  1.00  0.00            
ATOM   1936  N   ASP   135      87.780 119.336  57.941  1.00  0.00            
ATOM   1937  H   ASP   135      87.560 118.575  57.313  1.00  0.00            
ATOM   1938  CA  ASP   135      86.778 120.107  58.650  1.00  0.00            
ATOM   1939  HA  ASP   135      87.109 121.138  58.527  1.00  0.00            
ATOM   1940  CB  ASP   135      85.415 120.169  57.955  1.00  0.00            
ATOM   1941  HB1 ASP   135      85.449 120.904  57.151  1.00  0.00            
ATOM   1942  HB2 ASP   135      84.747 120.704  58.631  1.00  0.00            
ATOM   1943  CG  ASP   135      84.724 118.830  57.512  1.00  0.00            
ATOM   1944  OD1 ASP   135      84.952 117.830  58.253  1.00  0.00            
ATOM   1945  OD2 ASP   135      83.991 118.808  56.444  1.00  0.00            
ATOM   1946  C   ASP   135      86.741 119.878  60.157  1.00  0.00            
ATOM   1947  O   ASP   135      86.131 120.776  60.819  1.00  0.00            
ATOM   1948  N   TYR   136      87.351 118.853  60.754  1.00  0.00            
ATOM   1949  H   TYR   136      87.806 118.175  60.158  1.00  0.00            
ATOM   1950  CA  TYR   136      87.388 118.579  62.178  1.00  0.00            
ATOM   1951  HA  TYR   136      86.365 118.475  62.538  1.00  0.00            
ATOM   1952  CB  TYR   136      88.139 117.240  62.476  1.00  0.00            
ATOM   1953  HB1 TYR   136      89.101 117.334  61.974  1.00  0.00            
ATOM   1954  HB2 TYR   136      87.667 116.352  62.054  1.00  0.00            
ATOM   1955  CG  TYR   136      88.342 116.990  63.963  1.00  0.00            
ATOM   1956  CD1 TYR   136      87.175 116.883  64.727  1.00  0.00            
ATOM   1957  HD1 TYR   136      86.199 117.079  64.307  1.00  0.00            
ATOM   1958  CE1 TYR   136      87.288 116.570  66.057  1.00  0.00            
ATOM   1959  HE1 TYR   136      86.409 116.796  66.643  1.00  0.00            
ATOM   1960  CZ  TYR   136      88.567 116.412  66.681  1.00  0.00            
ATOM   1961  OH  TYR   136      88.616 116.446  67.997  1.00  0.00            
ATOM   1962  HH  TYR   136      89.511 116.189  68.231  1.00  0.00            
ATOM   1963  CE2 TYR   136      89.756 116.437  65.899  1.00  0.00            
ATOM   1964  HE2 TYR   136      90.723 116.445  66.380  1.00  0.00            
ATOM   1965  CD2 TYR   136      89.618 116.760  64.537  1.00  0.00            
ATOM   1966  HD2 TYR   136      90.502 116.946  63.944  1.00  0.00            
ATOM   1967  C   TYR   136      88.137 119.678  63.008  1.00  0.00            
ATOM   1968  O   TYR   136      89.168 120.133  62.623  1.00  0.00            
ATOM   1969  N   GLU   137      87.589 120.134  64.152  1.00  0.00            
ATOM   1970  H   GLU   137      86.634 119.842  64.306  1.00  0.00            
ATOM   1971  CA  GLU   137      88.207 121.070  65.037  1.00  0.00            
ATOM   1972  HA  GLU   137      89.250 121.171  64.736  1.00  0.00            
ATOM   1973  CB  GLU   137      87.558 122.428  64.702  1.00  0.00            
ATOM   1974  HB1 GLU   137      86.494 122.448  64.935  1.00  0.00            
ATOM   1975  HB2 GLU   137      87.686 122.714  63.658  1.00  0.00            
ATOM   1976  CG  GLU   137      88.166 123.486  65.658  1.00  0.00            
ATOM   1977  HG1 GLU   137      89.252 123.397  65.618  1.00  0.00            
ATOM   1978  HG2 GLU   137      87.896 123.266  66.691  1.00  0.00            
ATOM   1979  CD  GLU   137      87.841 124.908  65.305  1.00  0.00            
ATOM   1980  OE1 GLU   137      88.518 125.695  66.013  1.00  0.00            
ATOM   1981  OE2 GLU   137      86.832 125.357  64.704  1.00  0.00            
ATOM   1982  C   GLU   137      88.203 120.702  66.521  1.00  0.00            
ATOM   1983  O   GLU   137      87.059 120.617  67.087  1.00  0.00            
ATOM   1984  N   PRO   138      89.387 120.564  67.110  1.00  0.00            
ATOM   1985  CD  PRO   138      90.685 120.504  66.466  1.00  0.00            
ATOM   1986  HD1 PRO   138      90.868 121.409  65.886  1.00  0.00            
ATOM   1987  HD2 PRO   138      90.602 119.607  65.853  1.00  0.00            
ATOM   1988  CG  PRO   138      91.636 120.302  67.569  1.00  0.00            
ATOM   1989  HG1 PRO   138      91.820 121.206  68.149  1.00  0.00            
ATOM   1990  HG2 PRO   138      92.591 119.924  67.203  1.00  0.00            
ATOM   1991  CB  PRO   138      90.912 119.360  68.475  1.00  0.00            
ATOM   1992  HB1 PRO   138      91.317 119.422  69.485  1.00  0.00            
ATOM   1993  HB2 PRO   138      91.025 118.327  68.145  1.00  0.00            
ATOM   1994  CA  PRO   138      89.518 120.026  68.415  1.00  0.00            
ATOM   1995  HA  PRO   138      88.775 119.291  68.723  1.00  0.00            
ATOM   1996  C   PRO   138      89.399 121.119  69.473  1.00  0.00            
ATOM   1997  O   PRO   138      89.399 122.322  69.195  1.00  0.00            
ATOM   1998  N   GLU   139      89.264 120.668  70.757  1.00  0.00            
ATOM   1999  H   GLU   139      89.307 119.678  70.951  1.00  0.00            
ATOM   2000  CA  GLU   139      89.175 121.703  71.874  1.00  0.00            
ATOM   2001  HA  GLU   139      88.358 122.389  71.649  1.00  0.00            
ATOM   2002  CB  GLU   139      88.788 121.045  73.224  1.00  0.00            
ATOM   2003  HB1 GLU   139      89.266 121.651  73.994  1.00  0.00            
ATOM   2004  HB2 GLU   139      89.092 119.999  73.175  1.00  0.00            
ATOM   2005  CG  GLU   139      87.313 121.187  73.399  1.00  0.00            
ATOM   2006  HG1 GLU   139      86.735 120.822  72.550  1.00  0.00            
ATOM   2007  HG2 GLU   139      87.135 122.261  73.457  1.00  0.00            
ATOM   2008  CD  GLU   139      86.882 120.633  74.745  1.00  0.00            
ATOM   2009  OE1 GLU   139      85.640 120.628  74.964  1.00  0.00            
ATOM   2010  OE2 GLU   139      87.655 119.984  75.481  1.00  0.00            
ATOM   2011  C   GLU   139      90.460 122.561  71.965  1.00  0.00            
ATOM   2012  O   GLU   139      91.578 122.071  71.876  1.00  0.00            
ATOM   2013  N   ALA   140      90.271 123.843  72.188  1.00  0.00            
ATOM   2014  H   ALA   140      89.320 124.181  72.200  1.00  0.00            
ATOM   2015  CA  ALA   140      91.279 124.757  72.643  1.00  0.00            
ATOM   2016  HA  ALA   140      92.141 124.130  72.872  1.00  0.00            
ATOM   2017  CB  ALA   140      91.527 125.797  71.513  1.00  0.00            
ATOM   2018  HB1 ALA   140      90.792 126.589  71.363  1.00  0.00            
ATOM   2019  HB2 ALA   140      92.526 126.220  71.619  1.00  0.00            
ATOM   2020  HB3 ALA   140      91.510 125.300  70.543  1.00  0.00            
ATOM   2021  C   ALA   140      90.930 125.444  73.981  1.00  0.00            
ATOM   2022  OC1 ALA   140      90.459 126.594  73.957  1.00  0.00            
ATOM   2023  OC2 ALA   140      91.029 124.884  75.085  1.00  0.00            
TER
ENDMDL
