# Supplementary material for: Impact of Phosphorylation on the Physiological Form of Human alpha-Synuclein in Aqueous Solution
Source: J Chem Inf Model. 2024 Oct 28;64(21):8215–26. doi: 10.1021/acs.jcim.4c01172 (PMC11558680; doi:10.1021/acs.jcim.4c01172)
Supplement: Supplementary file 2 — ci4c01172_si_003.zip [file ci4c01172_si_003.zip › pAS/pAS_11.pdb]

REMARK    GENERATED BY TRJCONV
TITLE     Protein in water
REMARK    THIS IS A SIMULATION BOX
CRYST1  134.727  134.727  135.206  60.12  60.12  90.00 P 1           1
MODEL        1
ATOM      1  CH3 ACE     0      90.725 114.359  53.568  1.00  0.00            
ATOM      2 HH31 ACE     0      90.651 115.380  53.943  1.00  0.00            
ATOM      3 HH32 ACE     0      90.830 114.301  52.485  1.00  0.00            
ATOM      4 HH33 ACE     0      89.773 113.860  53.749  1.00  0.00            
ATOM      5  C   ACE     0      91.788 113.419  54.184  1.00  0.00            
ATOM      6  O   ACE     0      91.517 112.604  55.073  1.00  0.00            
ATOM      7  N   MET     1      92.945 113.322  53.572  1.00  0.00            
ATOM      8  H   MET     1      93.074 113.942  52.785  1.00  0.00            
ATOM      9  CA  MET     1      94.096 112.512  54.097  1.00  0.00            
ATOM     10  HA  MET     1      93.809 111.473  54.256  1.00  0.00            
ATOM     11  CB  MET     1      95.354 112.650  53.158  1.00  0.00            
ATOM     12  HB1 MET     1      95.728 113.663  53.309  1.00  0.00            
ATOM     13  HB2 MET     1      95.101 112.499  52.108  1.00  0.00            
ATOM     14  CG  MET     1      96.590 111.713  53.510  1.00  0.00            
ATOM     15  HG1 MET     1      97.064 112.026  54.440  1.00  0.00            
ATOM     16  HG2 MET     1      97.290 111.946  52.708  1.00  0.00            
ATOM     17  SD  MET     1      96.178 109.960  53.579  1.00  0.00            
ATOM     18  CE  MET     1      96.651 109.446  51.970  1.00  0.00            
ATOM     19  HE1 MET     1      96.416 108.388  51.855  1.00  0.00            
ATOM     20  HE2 MET     1      96.154 110.111  51.264  1.00  0.00            
ATOM     21  HE3 MET     1      97.729 109.599  52.021  1.00  0.00            
ATOM     22  C   MET     1      94.440 112.882  55.538  1.00  0.00            
ATOM     23  O   MET     1      94.721 111.963  56.328  1.00  0.00            
ATOM     24  N   ASP     2      94.489 114.153  55.888  1.00  0.00            
ATOM     25  H   ASP     2      94.420 114.787  55.105  1.00  0.00            
ATOM     26  CA  ASP     2      94.784 114.678  57.252  1.00  0.00            
ATOM     27  HA  ASP     2      95.795 114.416  57.565  1.00  0.00            
ATOM     28  CB  ASP     2      94.681 116.213  57.291  1.00  0.00            
ATOM     29  HB1 ASP     2      95.398 116.626  56.581  1.00  0.00            
ATOM     30  HB2 ASP     2      94.878 116.548  58.309  1.00  0.00            
ATOM     31  CG  ASP     2      93.378 116.772  56.784  1.00  0.00            
ATOM     32  OD1 ASP     2      93.324 118.022  56.674  1.00  0.00            
ATOM     33  OD2 ASP     2      92.445 116.002  56.380  1.00  0.00            
ATOM     34  C   ASP     2      93.914 113.987  58.381  1.00  0.00            
ATOM     35  O   ASP     2      94.439 113.311  59.196  1.00  0.00            
ATOM     36  N   VAL     3      92.581 114.137  58.322  1.00  0.00            
ATOM     37  H   VAL     3      92.192 114.653  57.546  1.00  0.00            
ATOM     38  CA  VAL     3      91.648 113.556  59.242  1.00  0.00            
ATOM     39  HA  VAL     3      92.015 113.947  60.191  1.00  0.00            
ATOM     40  CB  VAL     3      90.288 114.112  59.152  1.00  0.00            
ATOM     41  HB  VAL     3      89.783 113.624  59.986  1.00  0.00            
ATOM     42  CG1 VAL     3      90.362 115.711  59.253  1.00  0.00            
ATOM     43 HG11 VAL     3      90.976 116.149  60.040  1.00  0.00            
ATOM     44 HG12 VAL     3      90.646 116.218  58.331  1.00  0.00            
ATOM     45 HG13 VAL     3      89.304 115.903  59.431  1.00  0.00            
ATOM     46  CG2 VAL     3      89.494 113.743  57.870  1.00  0.00            
ATOM     47 HG21 VAL     3      90.145 114.036  57.046  1.00  0.00            
ATOM     48 HG22 VAL     3      89.300 112.671  57.884  1.00  0.00            
ATOM     49 HG23 VAL     3      88.593 114.339  57.729  1.00  0.00            
ATOM     50  C   VAL     3      91.721 112.045  59.313  1.00  0.00            
ATOM     51  O   VAL     3      91.719 111.526  60.442  1.00  0.00            
ATOM     52  N   PHE     4      91.784 111.288  58.170  1.00  0.00            
ATOM     53  H   PHE     4      91.768 111.795  57.297  1.00  0.00            
ATOM     54  CA  PHE     4      92.089 109.876  58.104  1.00  0.00            
ATOM     55  HA  PHE     4      91.271 109.319  58.560  1.00  0.00            
ATOM     56  CB  PHE     4      92.229 109.446  56.651  1.00  0.00            
ATOM     57  HB1 PHE     4      93.026 110.005  56.159  1.00  0.00            
ATOM     58  HB2 PHE     4      91.246 109.676  56.240  1.00  0.00            
ATOM     59  CG  PHE     4      92.543 107.975  56.375  1.00  0.00            
ATOM     60  CD1 PHE     4      93.816 107.509  56.041  1.00  0.00            
ATOM     61  HD1 PHE     4      94.662 108.176  56.119  1.00  0.00            
ATOM     62  CE1 PHE     4      94.073 106.168  55.830  1.00  0.00            
ATOM     63  HE1 PHE     4      95.013 105.651  55.705  1.00  0.00            
ATOM     64  CZ  PHE     4      92.979 105.282  55.772  1.00  0.00            
ATOM     65  HZ  PHE     4      93.144 104.233  55.576  1.00  0.00            
ATOM     66  CE2 PHE     4      91.669 105.689  55.994  1.00  0.00            
ATOM     67  HE2 PHE     4      90.903 104.941  56.134  1.00  0.00            
ATOM     68  CD2 PHE     4      91.423 107.027  56.366  1.00  0.00            
ATOM     69  HD2 PHE     4      90.447 107.430  56.596  1.00  0.00            
ATOM     70  C   PHE     4      93.327 109.412  58.826  1.00  0.00            
ATOM     71  O   PHE     4      93.246 108.493  59.676  1.00  0.00            
ATOM     72  N   MET     5      94.528 109.928  58.428  1.00  0.00            
ATOM     73  H   MET     5      94.551 110.566  57.646  1.00  0.00            
ATOM     74  CA  MET     5      95.744 109.566  59.112  1.00  0.00            
ATOM     75  HA  MET     5      95.903 108.493  59.003  1.00  0.00            
ATOM     76  CB  MET     5      97.004 110.142  58.458  1.00  0.00            
ATOM     77  HB1 MET     5      97.806 110.163  59.195  1.00  0.00            
ATOM     78  HB2 MET     5      96.848 111.160  58.102  1.00  0.00            
ATOM     79  CG  MET     5      97.315 109.337  57.170  1.00  0.00            
ATOM     80  HG1 MET     5      98.104 109.884  56.654  1.00  0.00            
ATOM     81  HG2 MET     5      96.435 109.251  56.532  1.00  0.00            
ATOM     82  SD  MET     5      97.951 107.704  57.527  1.00  0.00            
ATOM     83  CE  MET     5      97.632 106.963  55.902  1.00  0.00            
ATOM     84  HE1 MET     5      96.557 106.921  55.726  1.00  0.00            
ATOM     85  HE2 MET     5      98.036 107.643  55.152  1.00  0.00            
ATOM     86  HE3 MET     5      98.199 106.033  55.873  1.00  0.00            
ATOM     87  C   MET     5      95.701 109.954  60.667  1.00  0.00            
ATOM     88  O   MET     5      96.364 109.279  61.402  1.00  0.00            
ATOM     89  N   LYS     6      94.961 110.962  61.127  1.00  0.00            
ATOM     90  H   LYS     6      94.487 111.541  60.449  1.00  0.00            
ATOM     91  CA  LYS     6      94.784 111.199  62.595  1.00  0.00            
ATOM     92  HA  LYS     6      95.745 111.074  63.095  1.00  0.00            
ATOM     93  CB  LYS     6      94.307 112.652  62.886  1.00  0.00            
ATOM     94  HB1 LYS     6      93.812 112.798  63.846  1.00  0.00            
ATOM     95  HB2 LYS     6      93.548 112.850  62.128  1.00  0.00            
ATOM     96  CG  LYS     6      95.423 113.665  62.780  1.00  0.00            
ATOM     97  HG1 LYS     6      95.765 113.818  61.757  1.00  0.00            
ATOM     98  HG2 LYS     6      96.227 113.463  63.488  1.00  0.00            
ATOM     99  CD  LYS     6      94.800 114.971  63.219  1.00  0.00            
ATOM    100  HD1 LYS     6      95.678 115.611  63.311  1.00  0.00            
ATOM    101  HD2 LYS     6      94.291 114.832  64.172  1.00  0.00            
ATOM    102  CE  LYS     6      93.806 115.676  62.243  1.00  0.00            
ATOM    103  HE1 LYS     6      92.838 115.180  62.167  1.00  0.00            
ATOM    104  HE2 LYS     6      94.307 115.518  61.288  1.00  0.00            
ATOM    105  NZ  LYS     6      93.676 117.080  62.679  1.00  0.00            
ATOM    106  HZ1 LYS     6      93.150 117.682  62.063  1.00  0.00            
ATOM    107  HZ2 LYS     6      93.510 117.174  63.671  1.00  0.00            
ATOM    108  HZ3 LYS     6      94.550 117.582  62.745  1.00  0.00            
ATOM    109  C   LYS     6      93.923 110.125  63.224  1.00  0.00            
ATOM    110  O   LYS     6      94.274 109.521  64.197  1.00  0.00            
ATOM    111  N   GLY     7      92.799 109.755  62.674  1.00  0.00            
ATOM    112  H   GLY     7      92.510 110.160  61.796  1.00  0.00            
ATOM    113  CA  GLY     7      91.890 108.828  63.235  1.00  0.00            
ATOM    114  HA1 GLY     7      91.082 108.838  62.503  1.00  0.00            
ATOM    115  HA2 GLY     7      91.461 109.197  64.167  1.00  0.00            
ATOM    116  C   GLY     7      92.519 107.421  63.394  1.00  0.00            
ATOM    117  O   GLY     7      92.496 106.819  64.451  1.00  0.00            
ATOM    118  N   LEU     8      93.319 107.029  62.398  1.00  0.00            
ATOM    119  H   LEU     8      93.224 107.607  61.575  1.00  0.00            
ATOM    120  CA  LEU     8      94.270 105.943  62.427  1.00  0.00            
ATOM    121  HA  LEU     8      93.644 105.055  62.518  1.00  0.00            
ATOM    122  CB  LEU     8      95.169 105.804  61.170  1.00  0.00            
ATOM    123  HB1 LEU     8      95.976 105.105  61.389  1.00  0.00            
ATOM    124  HB2 LEU     8      95.663 106.722  60.851  1.00  0.00            
ATOM    125  CG  LEU     8      94.438 105.227  59.954  1.00  0.00            
ATOM    126  HG  LEU     8      93.555 105.808  59.689  1.00  0.00            
ATOM    127  CD1 LEU     8      95.488 105.344  58.824  1.00  0.00            
ATOM    128 HD11 LEU     8      95.143 105.040  57.835  1.00  0.00            
ATOM    129 HD12 LEU     8      95.745 106.403  58.789  1.00  0.00            
ATOM    130 HD13 LEU     8      96.382 104.783  59.095  1.00  0.00            
ATOM    131  CD2 LEU     8      94.161 103.780  60.047  1.00  0.00            
ATOM    132 HD21 LEU     8      95.054 103.202  60.286  1.00  0.00            
ATOM    133 HD22 LEU     8      93.502 103.540  60.882  1.00  0.00            
ATOM    134 HD23 LEU     8      93.710 103.363  59.147  1.00  0.00            
ATOM    135  C   LEU     8      95.249 105.885  63.605  1.00  0.00            
ATOM    136  O   LEU     8      95.663 104.808  64.030  1.00  0.00            
ATOM    137  N   SER     9      95.797 106.992  64.074  1.00  0.00            
ATOM    138  H   SER     9      95.417 107.846  63.693  1.00  0.00            
ATOM    139  CA  SER     9      96.734 107.106  65.200  1.00  0.00            
ATOM    140  HA  SER     9      97.243 106.146  65.296  1.00  0.00            
ATOM    141  CB  SER     9      97.910 108.011  64.690  1.00  0.00            
ATOM    142  HB1 SER     9      98.309 107.508  63.809  1.00  0.00            
ATOM    143  HB2 SER     9      98.663 108.078  65.476  1.00  0.00            
ATOM    144  OG  SER     9      97.429 109.273  64.275  1.00  0.00            
ATOM    145  HG  SER     9      97.765 109.542  63.418  1.00  0.00            
ATOM    146  C   SER     9      96.140 107.343  66.546  1.00  0.00            
ATOM    147  O   SER     9      96.898 107.191  67.490  1.00  0.00            
ATOM    148  N   LYS    10      94.757 107.512  66.715  1.00  0.00            
ATOM    149  H   LYS    10      94.139 107.436  65.920  1.00  0.00            
ATOM    150  CA  LYS    10      94.084 107.489  68.039  1.00  0.00            
ATOM    151  HA  LYS    10      94.560 108.184  68.730  1.00  0.00            
ATOM    152  CB  LYS    10      92.611 108.004  67.978  1.00  0.00            
ATOM    153  HB1 LYS    10      92.105 107.931  68.941  1.00  0.00            
ATOM    154  HB2 LYS    10      92.113 107.224  67.402  1.00  0.00            
ATOM    155  CG  LYS    10      92.302 109.387  67.382  1.00  0.00            
ATOM    156  HG1 LYS    10      92.732 109.544  66.393  1.00  0.00            
ATOM    157  HG2 LYS    10      92.766 110.157  67.998  1.00  0.00            
ATOM    158  CD  LYS    10      90.791 109.678  67.362  1.00  0.00            
ATOM    159  HD1 LYS    10      90.527 110.626  66.894  1.00  0.00            
ATOM    160  HD2 LYS    10      90.332 109.589  68.347  1.00  0.00            
ATOM    161  CE  LYS    10      90.011 108.753  66.321  1.00  0.00            
ATOM    162  HE1 LYS    10      89.990 107.746  66.738  1.00  0.00            
ATOM    163  HE2 LYS    10      90.439 108.734  65.319  1.00  0.00            
ATOM    164  NZ  LYS    10      88.573 109.099  66.284  1.00  0.00            
ATOM    165  HZ1 LYS    10      88.099 109.159  67.173  1.00  0.00            
ATOM    166  HZ2 LYS    10      88.409 109.939  65.748  1.00  0.00            
ATOM    167  HZ3 LYS    10      87.976 108.449  65.793  1.00  0.00            
ATOM    168  C   LYS    10      94.194 106.092  68.735  1.00  0.00            
ATOM    169  O   LYS    10      93.985 105.031  68.107  1.00  0.00            
ATOM    170  N   ALA    11      94.309 106.088  70.083  1.00  0.00            
ATOM    171  H   ALA    11      94.425 106.952  70.593  1.00  0.00            
ATOM    172  CA  ALA    11      93.910 104.983  70.916  1.00  0.00            
ATOM    173  HA  ALA    11      94.645 104.214  70.674  1.00  0.00            
ATOM    174  CB  ALA    11      94.127 105.293  72.387  1.00  0.00            
ATOM    175  HB1 ALA    11      93.887 104.433  73.012  1.00  0.00            
ATOM    176  HB2 ALA    11      95.105 105.603  72.754  1.00  0.00            
ATOM    177  HB3 ALA    11      93.434 106.089  72.660  1.00  0.00            
ATOM    178  C   ALA    11      92.446 104.556  70.664  1.00  0.00            
ATOM    179  O   ALA    11      91.608 105.351  70.245  1.00  0.00            
ATOM    180  N   LYS    12      92.166 103.240  70.907  1.00  0.00            
ATOM    181  H   LYS    12      92.992 102.724  71.176  1.00  0.00            
ATOM    182  CA  LYS    12      90.859 102.593  71.072  1.00  0.00            
ATOM    183  HA  LYS    12      90.524 102.336  70.067  1.00  0.00            
ATOM    184  CB  LYS    12      91.097 101.238  71.809  1.00  0.00            
ATOM    185  HB1 LYS    12      90.205 100.787  72.245  1.00  0.00            
ATOM    186  HB2 LYS    12      91.718 101.396  72.690  1.00  0.00            
ATOM    187  CG  LYS    12      91.614 100.143  70.859  1.00  0.00            
ATOM    188  HG1 LYS    12      92.682 100.277  70.683  1.00  0.00            
ATOM    189  HG2 LYS    12      91.163 100.286  69.877  1.00  0.00            
ATOM    190  CD  LYS    12      91.218  98.738  71.268  1.00  0.00            
ATOM    191  HD1 LYS    12      91.453  97.995  70.506  1.00  0.00            
ATOM    192  HD2 LYS    12      90.134  98.784  71.378  1.00  0.00            
ATOM    193  CE  LYS    12      92.063  98.465  72.538  1.00  0.00            
ATOM    194  HE1 LYS    12      91.735  99.213  73.259  1.00  0.00            
ATOM    195  HE2 LYS    12      93.117  98.636  72.316  1.00  0.00            
ATOM    196  NZ  LYS    12      91.878  97.060  72.989  1.00  0.00            
ATOM    197  HZ1 LYS    12      91.848  96.419  72.210  1.00  0.00            
ATOM    198  HZ2 LYS    12      92.688  96.781  73.524  1.00  0.00            
ATOM    199  HZ3 LYS    12      91.063  96.959  73.577  1.00  0.00            
ATOM    200  C   LYS    12      89.861 103.439  71.835  1.00  0.00            
ATOM    201  O   LYS    12      90.258 104.108  72.877  1.00  0.00            
ATOM    202  N   GLU    13      88.577 103.390  71.390  1.00  0.00            
ATOM    203  H   GLU    13      88.304 102.763  70.647  1.00  0.00            
ATOM    204  CA  GLU    13      87.514 104.037  72.250  1.00  0.00            
ATOM    205  HA  GLU    13      87.904 105.020  72.515  1.00  0.00            
ATOM    206  CB  GLU    13      86.290 104.339  71.445  1.00  0.00            
ATOM    207  HB1 GLU    13      85.494 104.760  72.059  1.00  0.00            
ATOM    208  HB2 GLU    13      85.989 103.425  70.933  1.00  0.00            
ATOM    209  CG  GLU    13      86.546 105.372  70.360  1.00  0.00            
ATOM    210  HG1 GLU    13      85.607 105.609  69.859  1.00  0.00            
ATOM    211  HG2 GLU    13      87.273 104.959  69.661  1.00  0.00            
ATOM    212  CD  GLU    13      87.004 106.756  70.930  1.00  0.00            
ATOM    213  OE1 GLU    13      86.867 107.027  72.155  1.00  0.00            
ATOM    214  OE2 GLU    13      87.393 107.592  70.134  1.00  0.00            
ATOM    215  C   GLU    13      87.179 103.359  73.546  1.00  0.00            
ATOM    216  O   GLU    13      87.210 102.118  73.582  1.00  0.00            
ATOM    217  N   GLY    14      86.834 104.111  74.555  1.00  0.00            
ATOM    218  H   GLY    14      86.891 105.115  74.465  1.00  0.00            
ATOM    219  CA  GLY    14      86.272 103.668  75.842  1.00  0.00            
ATOM    220  HA1 GLY    14      86.215 104.402  76.646  1.00  0.00            
ATOM    221  HA2 GLY    14      86.984 102.903  76.150  1.00  0.00            
ATOM    222  C   GLY    14      84.846 103.048  75.635  1.00  0.00            
ATOM    223  O   GLY    14      84.046 103.449  76.497  1.00  0.00            
ATOM    224  N   VAL    15      84.584 102.186  74.679  1.00  0.00            
ATOM    225  H   VAL    15      85.397 101.766  74.251  1.00  0.00            
ATOM    226  CA  VAL    15      83.312 101.436  74.588  1.00  0.00            
ATOM    227  HA  VAL    15      82.571 102.056  75.092  1.00  0.00            
ATOM    228  CB  VAL    15      82.770 101.344  73.170  1.00  0.00            
ATOM    229  HB  VAL    15      81.852 100.758  73.141  1.00  0.00            
ATOM    230  CG1 VAL    15      82.482 102.707  72.580  1.00  0.00            
ATOM    231 HG11 VAL    15      81.756 103.241  73.193  1.00  0.00            
ATOM    232 HG12 VAL    15      83.319 103.401  72.501  1.00  0.00            
ATOM    233 HG13 VAL    15      82.014 102.543  71.610  1.00  0.00            
ATOM    234  CG2 VAL    15      83.839 100.585  72.321  1.00  0.00            
ATOM    235 HG21 VAL    15      84.726 101.213  72.240  1.00  0.00            
ATOM    236 HG22 VAL    15      84.099  99.676  72.864  1.00  0.00            
ATOM    237 HG23 VAL    15      83.360 100.419  71.357  1.00  0.00            
ATOM    238  C   VAL    15      83.286 100.146  75.405  1.00  0.00            
ATOM    239  O   VAL    15      84.269  99.574  75.842  1.00  0.00            
ATOM    240  N   VAL    16      82.073  99.508  75.537  1.00  0.00            
ATOM    241  H   VAL    16      81.321  99.976  75.051  1.00  0.00            
ATOM    242  CA  VAL    16      81.736  98.178  76.026  1.00  0.00            
ATOM    243  HA  VAL    16      82.655  97.830  76.497  1.00  0.00            
ATOM    244  CB  VAL    16      80.567  98.161  77.077  1.00  0.00            
ATOM    245  HB  VAL    16      79.661  98.557  76.619  1.00  0.00            
ATOM    246  CG1 VAL    16      80.262  96.736  77.496  1.00  0.00            
ATOM    247 HG11 VAL    16      79.198  96.722  77.733  1.00  0.00            
ATOM    248 HG12 VAL    16      80.379  95.924  76.778  1.00  0.00            
ATOM    249 HG13 VAL    16      80.843  96.505  78.389  1.00  0.00            
ATOM    250  CG2 VAL    16      80.772  99.124  78.264  1.00  0.00            
ATOM    251 HG21 VAL    16      79.860  99.067  78.858  1.00  0.00            
ATOM    252 HG22 VAL    16      81.574  98.729  78.887  1.00  0.00            
ATOM    253 HG23 VAL    16      80.935 100.144  77.915  1.00  0.00            
ATOM    254  C   VAL    16      81.596  97.170  74.857  1.00  0.00            
ATOM    255  O   VAL    16      82.372  96.215  74.834  1.00  0.00            
ATOM    256  N   ALA    17      80.725  97.456  73.845  1.00  0.00            
ATOM    257  H   ALA    17      80.157  98.290  73.894  1.00  0.00            
ATOM    258  CA  ALA    17      80.701  96.815  72.547  1.00  0.00            
ATOM    259  HA  ALA    17      80.847  95.750  72.725  1.00  0.00            
ATOM    260  CB  ALA    17      79.326  96.984  71.909  1.00  0.00            
ATOM    261  HB1 ALA    17      79.279  96.669  70.867  1.00  0.00            
ATOM    262  HB2 ALA    17      78.585  96.387  72.440  1.00  0.00            
ATOM    263  HB3 ALA    17      79.117  98.043  72.061  1.00  0.00            
ATOM    264  C   ALA    17      81.866  97.332  71.714  1.00  0.00            
ATOM    265  O   ALA    17      81.684  98.190  70.925  1.00  0.00            
ATOM    266  N   ALA    18      82.975  96.618  71.685  1.00  0.00            
ATOM    267  H   ALA    18      82.911  95.733  72.166  1.00  0.00            
ATOM    268  CA  ALA    18      84.253  97.079  71.109  1.00  0.00            
ATOM    269  HA  ALA    18      84.174  98.154  70.949  1.00  0.00            
ATOM    270  CB  ALA    18      85.441  96.809  72.157  1.00  0.00            
ATOM    271  HB1 ALA    18      86.346  97.122  71.636  1.00  0.00            
ATOM    272  HB2 ALA    18      85.286  97.439  73.032  1.00  0.00            
ATOM    273  HB3 ALA    18      85.413  95.757  72.441  1.00  0.00            
ATOM    274  C   ALA    18      84.512  96.437  69.750  1.00  0.00            
ATOM    275  O   ALA    18      83.913  95.453  69.239  1.00  0.00            
ATOM    276  N   ALA    19      85.483  97.027  69.047  1.00  0.00            
ATOM    277  H   ALA    19      85.895  97.898  69.348  1.00  0.00            
ATOM    278  CA  ALA    19      85.958  96.454  67.746  1.00  0.00            
ATOM    279  HA  ALA    19      85.101  96.270  67.098  1.00  0.00            
ATOM    280  CB  ALA    19      86.914  97.507  67.005  1.00  0.00            
ATOM    281  HB1 ALA    19      87.835  97.695  67.556  1.00  0.00            
ATOM    282  HB2 ALA    19      87.194  97.075  66.044  1.00  0.00            
ATOM    283  HB3 ALA    19      86.435  98.476  66.862  1.00  0.00            
ATOM    284  C   ALA    19      86.578  95.114  67.888  1.00  0.00            
ATOM    285  O   ALA    19      87.438  94.921  68.758  1.00  0.00            
ATOM    286  N   GLU    20      86.117  94.210  67.021  1.00  0.00            
ATOM    287  H   GLU    20      85.313  94.439  66.454  1.00  0.00            
ATOM    288  CA  GLU    20      86.745  92.893  66.688  1.00  0.00            
ATOM    289  HA  GLU    20      86.991  92.463  67.660  1.00  0.00            
ATOM    290  CB  GLU    20      85.788  91.921  65.938  1.00  0.00            
ATOM    291  HB1 GLU    20      86.375  91.144  65.447  1.00  0.00            
ATOM    292  HB2 GLU    20      85.290  92.327  65.057  1.00  0.00            
ATOM    293  CG  GLU    20      84.713  91.287  66.854  1.00  0.00            
ATOM    294  HG1 GLU    20      84.001  92.062  67.134  1.00  0.00            
ATOM    295  HG2 GLU    20      85.217  90.892  67.736  1.00  0.00            
ATOM    296  CD  GLU    20      83.918  90.146  66.181  1.00  0.00            
ATOM    297  OE1 GLU    20      82.828  89.799  66.754  1.00  0.00            
ATOM    298  OE2 GLU    20      84.356  89.588  65.150  1.00  0.00            
ATOM    299  C   GLU    20      88.026  93.131  66.005  1.00  0.00            
ATOM    300  O   GLU    20      88.064  93.581  64.874  1.00  0.00            
ATOM    301  N   LYS    21      89.191  92.906  66.663  1.00  0.00            
ATOM    302  H   LYS    21      89.059  92.692  67.641  1.00  0.00            
ATOM    303  CA  LYS    21      90.562  92.962  66.165  1.00  0.00            
ATOM    304  HA  LYS    21      90.854  93.995  65.975  1.00  0.00            
ATOM    305  CB  LYS    21      91.520  92.378  67.285  1.00  0.00            
ATOM    306  HB1 LYS    21      91.299  91.311  67.269  1.00  0.00            
ATOM    307  HB2 LYS    21      91.282  92.840  68.243  1.00  0.00            
ATOM    308  CG  LYS    21      93.026  92.632  66.933  1.00  0.00            
ATOM    309  HG1 LYS    21      93.220  93.705  66.951  1.00  0.00            
ATOM    310  HG2 LYS    21      93.246  92.201  65.957  1.00  0.00            
ATOM    311  CD  LYS    21      93.914  92.010  67.974  1.00  0.00            
ATOM    312  HD1 LYS    21      94.904  92.070  67.521  1.00  0.00            
ATOM    313  HD2 LYS    21      93.599  90.972  68.083  1.00  0.00            
ATOM    314  CE  LYS    21      93.932  92.758  69.330  1.00  0.00            
ATOM    315  HE1 LYS    21      92.938  92.618  69.755  1.00  0.00            
ATOM    316  HE2 LYS    21      94.101  93.820  69.152  1.00  0.00            
ATOM    317  NZ  LYS    21      94.961  92.170  70.184  1.00  0.00            
ATOM    318  HZ1 LYS    21      94.823  91.170  70.206  1.00  0.00            
ATOM    319  HZ2 LYS    21      95.880  92.355  69.808  1.00  0.00            
ATOM    320  HZ3 LYS    21      94.860  92.461  71.146  1.00  0.00            
ATOM    321  C   LYS    21      90.769  92.262  64.786  1.00  0.00            
ATOM    322  O   LYS    21      91.440  92.948  63.981  1.00  0.00            
ATOM    323  N   THR    22      90.058  91.170  64.490  1.00  0.00            
ATOM    324  H   THR    22      89.644  90.718  65.293  1.00  0.00            
ATOM    325  CA  THR    22      89.988  90.529  63.186  1.00  0.00            
ATOM    326  HA  THR    22      90.990  90.230  62.879  1.00  0.00            
ATOM    327  CB  THR    22      89.067  89.278  63.301  1.00  0.00            
ATOM    328  HB  THR    22      88.654  89.016  62.327  1.00  0.00            
ATOM    329  CG2 THR    22      89.836  88.145  63.656  1.00  0.00            
ATOM    330 HG21 THR    22      90.238  88.184  64.668  1.00  0.00            
ATOM    331 HG22 THR    22      89.226  87.254  63.505  1.00  0.00            
ATOM    332 HG23 THR    22      90.697  88.089  62.991  1.00  0.00            
ATOM    333  OG1 THR    22      87.960  89.298  64.168  1.00  0.00            
ATOM    334  HG1 THR    22      87.132  89.270  63.682  1.00  0.00            
ATOM    335  C   THR    22      89.437  91.450  62.068  1.00  0.00            
ATOM    336  O   THR    22      89.595  91.139  60.914  1.00  0.00            
ATOM    337  N   LYS    23      88.735  92.552  62.426  1.00  0.00            
ATOM    338  H   LYS    23      88.567  92.651  63.418  1.00  0.00            
ATOM    339  CA  LYS    23      88.051  93.428  61.490  1.00  0.00            
ATOM    340  HA  LYS    23      88.162  93.056  60.471  1.00  0.00            
ATOM    341  CB  LYS    23      86.584  93.568  61.927  1.00  0.00            
ATOM    342  HB1 LYS    23      86.113  94.430  61.454  1.00  0.00            
ATOM    343  HB2 LYS    23      86.473  93.798  62.987  1.00  0.00            
ATOM    344  CG  LYS    23      85.743  92.325  61.719  1.00  0.00            
ATOM    345  HG1 LYS    23      86.276  91.542  62.258  1.00  0.00            
ATOM    346  HG2 LYS    23      85.638  92.177  60.644  1.00  0.00            
ATOM    347  CD  LYS    23      84.237  92.511  62.205  1.00  0.00            
ATOM    348  HD1 LYS    23      83.873  93.371  61.643  1.00  0.00            
ATOM    349  HD2 LYS    23      84.346  92.673  63.278  1.00  0.00            
ATOM    350  CE  LYS    23      83.392  91.271  61.955  1.00  0.00            
ATOM    351  HE1 LYS    23      83.845  90.435  62.488  1.00  0.00            
ATOM    352  HE2 LYS    23      83.488  91.074  60.887  1.00  0.00            
ATOM    353  NZ  LYS    23      81.998  91.368  62.304  1.00  0.00            
ATOM    354  HZ1 LYS    23      81.592  90.445  62.352  1.00  0.00            
ATOM    355  HZ2 LYS    23      81.859  91.882  63.162  1.00  0.00            
ATOM    356  HZ3 LYS    23      81.468  91.815  61.569  1.00  0.00            
ATOM    357  C   LYS    23      88.669  94.832  61.560  1.00  0.00            
ATOM    358  O   LYS    23      88.871  95.469  60.566  1.00  0.00            
ATOM    359  N   GLN    24      88.899  95.326  62.792  1.00  0.00            
ATOM    360  H   GLN    24      88.599  94.756  63.570  1.00  0.00            
ATOM    361  CA  GLN    24      89.444  96.667  63.085  1.00  0.00            
ATOM    362  HA  GLN    24      90.105  97.082  62.323  1.00  0.00            
ATOM    363  CB  GLN    24      88.286  97.694  63.075  1.00  0.00            
ATOM    364  HB1 GLN    24      87.600  97.351  63.849  1.00  0.00            
ATOM    365  HB2 GLN    24      87.705  97.756  62.155  1.00  0.00            
ATOM    366  CG  GLN    24      88.771  99.139  63.401  1.00  0.00            
ATOM    367  HG1 GLN    24      89.441  99.469  62.607  1.00  0.00            
ATOM    368  HG2 GLN    24      89.333  99.033  64.329  1.00  0.00            
ATOM    369  CD  GLN    24      87.708 100.141  63.733  1.00  0.00            
ATOM    370  OE1 GLN    24      87.602 100.637  64.829  1.00  0.00            
ATOM    371  NE2 GLN    24      86.969 100.644  62.791  1.00  0.00            
ATOM    372 HE21 GLN    24      87.030 100.304  61.841  1.00  0.00            
ATOM    373 HE22 GLN    24      86.239 101.307  63.007  1.00  0.00            
ATOM    374  C   GLN    24      90.371  96.543  64.281  1.00  0.00            
ATOM    375  O   GLN    24      89.926  96.403  65.405  1.00  0.00            
ATOM    376  N   GLY    25      91.705  96.660  64.132  1.00  0.00            
ATOM    377  H   GLY    25      92.061  96.684  63.187  1.00  0.00            
ATOM    378  CA  GLY    25      92.610  96.810  65.329  1.00  0.00            
ATOM    379  HA1 GLY    25      93.226  95.911  65.341  1.00  0.00            
ATOM    380  HA2 GLY    25      92.123  96.869  66.302  1.00  0.00            
ATOM    381  C   GLY    25      93.531  98.002  65.212  1.00  0.00            
ATOM    382  O   GLY    25      93.737  98.524  64.133  1.00  0.00            
ATOM    383  N   VAL    26      94.159  98.283  66.324  1.00  0.00            
ATOM    384  H   VAL    26      93.897  97.756  67.144  1.00  0.00            
ATOM    385  CA  VAL    26      95.113  99.360  66.451  1.00  0.00            
ATOM    386  HA  VAL    26      94.787 100.158  65.783  1.00  0.00            
ATOM    387  CB  VAL    26      95.256  99.992  67.843  1.00  0.00            
ATOM    388  HB  VAL    26      96.118 100.659  67.849  1.00  0.00            
ATOM    389  CG1 VAL    26      94.055 100.842  68.243  1.00  0.00            
ATOM    390 HG11 VAL    26      93.972 101.695  67.569  1.00  0.00            
ATOM    391 HG12 VAL    26      93.173 100.247  68.004  1.00  0.00            
ATOM    392 HG13 VAL    26      94.078 101.134  69.293  1.00  0.00            
ATOM    393  CG2 VAL    26      95.539  98.931  68.933  1.00  0.00            
ATOM    394 HG21 VAL    26      96.280  98.209  68.590  1.00  0.00            
ATOM    395 HG22 VAL    26      95.795  99.444  69.860  1.00  0.00            
ATOM    396 HG23 VAL    26      94.639  98.352  69.139  1.00  0.00            
ATOM    397  C   VAL    26      96.453  99.077  65.788  1.00  0.00            
ATOM    398  O   VAL    26      96.906  99.864  65.010  1.00  0.00            
ATOM    399  N   ALA    27      97.017  97.890  66.002  1.00  0.00            
ATOM    400  H   ALA    27      96.458  97.304  66.605  1.00  0.00            
ATOM    401  CA  ALA    27      98.222  97.349  65.497  1.00  0.00            
ATOM    402  HA  ALA    27      98.968  98.103  65.746  1.00  0.00            
ATOM    403  CB  ALA    27      98.687  96.007  66.107  1.00  0.00            
ATOM    404  HB1 ALA    27      99.071  96.103  67.123  1.00  0.00            
ATOM    405  HB2 ALA    27      97.793  95.413  66.297  1.00  0.00            
ATOM    406  HB3 ALA    27      99.523  95.524  65.601  1.00  0.00            
ATOM    407  C   ALA    27      98.202  97.343  63.852  1.00  0.00            
ATOM    408  O   ALA    27      99.245  97.653  63.318  1.00  0.00            
ATOM    409  N   GLU    28      97.098  97.000  63.172  1.00  0.00            
ATOM    410  H   GLU    28      96.439  96.528  63.775  1.00  0.00            
ATOM    411  CA  GLU    28      96.855  97.193  61.725  1.00  0.00            
ATOM    412  HA  GLU    28      97.778  96.892  61.229  1.00  0.00            
ATOM    413  CB  GLU    28      95.840  96.257  61.155  1.00  0.00            
ATOM    414  HB1 GLU    28      94.830  96.436  61.525  1.00  0.00            
ATOM    415  HB2 GLU    28      96.075  95.227  61.421  1.00  0.00            
ATOM    416  CG  GLU    28      95.706  96.335  59.665  1.00  0.00            
ATOM    417  HG1 GLU    28      95.226  97.277  59.402  1.00  0.00            
ATOM    418  HG2 GLU    28      94.946  95.604  59.390  1.00  0.00            
ATOM    419  CD  GLU    28      96.951  96.020  58.819  1.00  0.00            
ATOM    420  OE1 GLU    28      96.897  96.042  57.550  1.00  0.00            
ATOM    421  OE2 GLU    28      97.969  95.686  59.419  1.00  0.00            
ATOM    422  C   GLU    28      96.733  98.635  61.440  1.00  0.00            
ATOM    423  O   GLU    28      97.492  98.952  60.519  1.00  0.00            
ATOM    424  N   ALA    29      95.954  99.526  62.132  1.00  0.00            
ATOM    425  H   ALA    29      95.347  99.190  62.866  1.00  0.00            
ATOM    426  CA  ALA    29      95.921 101.033  61.927  1.00  0.00            
ATOM    427  HA  ALA    29      95.500 101.297  60.957  1.00  0.00            
ATOM    428  CB  ALA    29      94.825 101.659  62.808  1.00  0.00            
ATOM    429  HB1 ALA    29      94.986 101.423  63.860  1.00  0.00            
ATOM    430  HB2 ALA    29      94.834 102.745  62.726  1.00  0.00            
ATOM    431  HB3 ALA    29      93.920 101.224  62.383  1.00  0.00            
ATOM    432  C   ALA    29      97.283 101.674  62.019  1.00  0.00            
ATOM    433  O   ALA    29      97.631 102.433  61.180  1.00  0.00            
ATOM    434  N   ALA    30      98.094 101.241  62.927  1.00  0.00            
ATOM    435  H   ALA    30      97.650 100.826  63.734  1.00  0.00            
ATOM    436  CA  ALA    30      99.527 101.612  63.112  1.00  0.00            
ATOM    437  HA  ALA    30      99.680 102.658  63.379  1.00  0.00            
ATOM    438  CB  ALA    30     100.018 100.863  64.375  1.00  0.00            
ATOM    439  HB1 ALA    30     101.035 101.161  64.631  1.00  0.00            
ATOM    440  HB2 ALA    30      99.436 101.206  65.231  1.00  0.00            
ATOM    441  HB3 ALA    30     100.033  99.792  64.175  1.00  0.00            
ATOM    442  C   ALA    30     100.452 101.316  61.920  1.00  0.00            
ATOM    443  O   ALA    30     101.264 102.142  61.467  1.00  0.00            
ATOM    444  N   GLY    31     100.261 100.138  61.322  1.00  0.00            
ATOM    445  H   GLY    31      99.661  99.434  61.727  1.00  0.00            
ATOM    446  CA  GLY    31     101.020  99.713  60.168  1.00  0.00            
ATOM    447  HA1 GLY    31     101.007  98.627  60.080  1.00  0.00            
ATOM    448  HA2 GLY    31     102.064  99.967  60.353  1.00  0.00            
ATOM    449  C   GLY    31     100.491 100.347  58.918  1.00  0.00            
ATOM    450  O   GLY    31     101.284 100.832  58.156  1.00  0.00            
ATOM    451  N   LYS    32      99.177 100.418  58.742  1.00  0.00            
ATOM    452  H   LYS    32      98.562  99.838  59.295  1.00  0.00            
ATOM    453  CA  LYS    32      98.564 101.364  57.789  1.00  0.00            
ATOM    454  HA  LYS    32      98.803 101.041  56.775  1.00  0.00            
ATOM    455  CB  LYS    32      97.016 101.336  57.947  1.00  0.00            
ATOM    456  HB1 LYS    32      96.697 102.338  57.660  1.00  0.00            
ATOM    457  HB2 LYS    32      96.699 101.282  58.989  1.00  0.00            
ATOM    458  CG  LYS    32      96.349 100.185  57.197  1.00  0.00            
ATOM    459  HG1 LYS    32      96.832  99.260  57.511  1.00  0.00            
ATOM    460  HG2 LYS    32      96.623 100.248  56.144  1.00  0.00            
ATOM    461  CD  LYS    32      94.919 100.099  57.664  1.00  0.00            
ATOM    462  HD1 LYS    32      94.364 100.997  57.392  1.00  0.00            
ATOM    463  HD2 LYS    32      94.886  99.891  58.734  1.00  0.00            
ATOM    464  CE  LYS    32      94.472  98.888  56.895  1.00  0.00            
ATOM    465  HE1 LYS    32      95.140  98.071  57.167  1.00  0.00            
ATOM    466  HE2 LYS    32      94.558  98.978  55.812  1.00  0.00            
ATOM    467  NZ  LYS    32      93.144  98.419  57.349  1.00  0.00            
ATOM    468  HZ1 LYS    32      92.815  97.579  56.895  1.00  0.00            
ATOM    469  HZ2 LYS    32      93.119  98.332  58.355  1.00  0.00            
ATOM    470  HZ3 LYS    32      92.458  99.153  57.243  1.00  0.00            
ATOM    471  C   LYS    32      99.131 102.801  57.798  1.00  0.00            
ATOM    472  O   LYS    32      99.520 103.277  56.707  1.00  0.00            
ATOM    473  N   THR    33      99.248 103.491  58.995  1.00  0.00            
ATOM    474  H   THR    33      98.751 103.248  59.840  1.00  0.00            
ATOM    475  CA  THR    33      99.958 104.815  59.037  1.00  0.00            
ATOM    476  HA  THR    33      99.433 105.495  58.365  1.00  0.00            
ATOM    477  CB  THR    33      99.759 105.471  60.398  1.00  0.00            
ATOM    478  HB  THR    33     100.553 105.136  61.065  1.00  0.00            
ATOM    479  CG2 THR    33      99.866 106.962  60.464  1.00  0.00            
ATOM    480 HG21 THR    33     100.347 107.137  61.426  1.00  0.00            
ATOM    481 HG22 THR    33     100.437 107.382  59.635  1.00  0.00            
ATOM    482 HG23 THR    33      98.869 107.404  60.470  1.00  0.00            
ATOM    483  OG1 THR    33      98.593 105.132  61.047  1.00  0.00            
ATOM    484  HG1 THR    33      97.915 105.722  60.710  1.00  0.00            
ATOM    485  C   THR    33     101.410 104.712  58.652  1.00  0.00            
ATOM    486  O   THR    33     101.746 105.569  57.853  1.00  0.00            
ATOM    487  N   LYS    34     102.180 103.773  59.297  1.00  0.00            
ATOM    488  H   LYS    34     101.785 103.072  59.907  1.00  0.00            
ATOM    489  CA  LYS    34     103.581 103.641  59.049  1.00  0.00            
ATOM    490  HA  LYS    34     104.072 104.556  59.379  1.00  0.00            
ATOM    491  CB  LYS    34     104.166 102.449  59.818  1.00  0.00            
ATOM    492  HB1 LYS    34     103.679 101.519  59.525  1.00  0.00            
ATOM    493  HB2 LYS    34     103.993 102.648  60.876  1.00  0.00            
ATOM    494  CG  LYS    34     105.635 102.192  59.630  1.00  0.00            
ATOM    495  HG1 LYS    34     105.856 101.719  58.674  1.00  0.00            
ATOM    496  HG2 LYS    34     105.942 101.425  60.341  1.00  0.00            
ATOM    497  CD  LYS    34     106.537 103.423  59.798  1.00  0.00            
ATOM    498  HD1 LYS    34     106.385 103.750  60.827  1.00  0.00            
ATOM    499  HD2 LYS    34     106.238 104.259  59.165  1.00  0.00            
ATOM    500  CE  LYS    34     108.016 103.014  59.475  1.00  0.00            
ATOM    501  HE1 LYS    34     108.027 102.852  58.397  1.00  0.00            
ATOM    502  HE2 LYS    34     108.168 102.014  59.881  1.00  0.00            
ATOM    503  NZ  LYS    34     109.008 104.002  59.949  1.00  0.00            
ATOM    504  HZ1 LYS    34     108.999 103.918  60.955  1.00  0.00            
ATOM    505  HZ2 LYS    34     109.934 103.763  59.624  1.00  0.00            
ATOM    506  HZ3 LYS    34     108.688 104.941  59.761  1.00  0.00            
ATOM    507  C   LYS    34     103.882 103.421  57.508  1.00  0.00            
ATOM    508  O   LYS    34     104.571 104.275  56.931  1.00  0.00            
ATOM    509  N   GLU    35     103.200 102.496  56.846  1.00  0.00            
ATOM    510  H   GLU    35     102.618 101.830  57.334  1.00  0.00            
ATOM    511  CA  GLU    35     103.245 102.377  55.357  1.00  0.00            
ATOM    512  HA  GLU    35     104.306 102.358  55.107  1.00  0.00            
ATOM    513  CB  GLU    35     102.644 101.055  54.852  1.00  0.00            
ATOM    514  HB1 GLU    35     102.684 100.268  55.605  1.00  0.00            
ATOM    515  HB2 GLU    35     103.331 100.744  54.064  1.00  0.00            
ATOM    516  CG  GLU    35     101.173 101.091  54.513  1.00  0.00            
ATOM    517  HG1 GLU    35     101.027 101.818  53.714  1.00  0.00            
ATOM    518  HG2 GLU    35     100.587 101.350  55.395  1.00  0.00            
ATOM    519  CD  GLU    35     100.634  99.821  53.846  1.00  0.00            
ATOM    520  OE1 GLU    35      99.535  99.848  53.350  1.00  0.00            
ATOM    521  OE2 GLU    35     101.412  98.856  53.846  1.00  0.00            
ATOM    522  C   GLU    35     102.892 103.681  54.596  1.00  0.00            
ATOM    523  O   GLU    35     103.607 103.988  53.614  1.00  0.00            
ATOM    524  N   GLY    36     101.936 104.533  55.104  1.00  0.00            
ATOM    525  H   GLY    36     101.581 104.302  56.021  1.00  0.00            
ATOM    526  CA  GLY    36     101.655 105.810  54.455  1.00  0.00            
ATOM    527  HA1 GLY    36     100.735 106.202  54.890  1.00  0.00            
ATOM    528  HA2 GLY    36     101.477 105.762  53.381  1.00  0.00            
ATOM    529  C   GLY    36     102.743 106.824  54.516  1.00  0.00            
ATOM    530  O   GLY    36     102.989 107.480  53.523  1.00  0.00            
ATOM    531  N   VAL    37     103.452 107.032  55.627  1.00  0.00            
ATOM    532  H   VAL    37     103.094 106.523  56.422  1.00  0.00            
ATOM    533  CA  VAL    37     104.594 107.918  55.661  1.00  0.00            
ATOM    534  HA  VAL    37     104.192 108.694  55.010  1.00  0.00            
ATOM    535  CB  VAL    37     104.904 108.384  57.141  1.00  0.00            
ATOM    536  HB  VAL    37     105.801 109.003  57.149  1.00  0.00            
ATOM    537  CG1 VAL    37     103.791 109.357  57.616  1.00  0.00            
ATOM    538 HG11 VAL    37     102.975 108.744  57.999  1.00  0.00            
ATOM    539 HG12 VAL    37     104.137 109.961  58.454  1.00  0.00            
ATOM    540 HG13 VAL    37     103.413 110.016  56.834  1.00  0.00            
ATOM    541  CG2 VAL    37     105.195 107.235  58.108  1.00  0.00            
ATOM    542 HG21 VAL    37     106.072 106.694  57.752  1.00  0.00            
ATOM    543 HG22 VAL    37     105.411 107.594  59.114  1.00  0.00            
ATOM    544 HG23 VAL    37     104.385 106.506  58.138  1.00  0.00            
ATOM    545  C   VAL    37     105.706 107.250  54.908  1.00  0.00            
ATOM    546  O   VAL    37     106.262 107.978  54.031  1.00  0.00            
ATOM    547  N   LEU    38     105.956 105.946  54.994  1.00  0.00            
ATOM    548  H   LEU    38     105.312 105.391  55.540  1.00  0.00            
ATOM    549  CA  LEU    38     107.092 105.351  54.235  1.00  0.00            
ATOM    550  HA  LEU    38     108.007 105.888  54.485  1.00  0.00            
ATOM    551  CB  LEU    38     107.294 103.868  54.574  1.00  0.00            
ATOM    552  HB1 LEU    38     107.710 103.338  53.717  1.00  0.00            
ATOM    553  HB2 LEU    38     106.306 103.432  54.728  1.00  0.00            
ATOM    554  CG  LEU    38     108.009 103.518  55.878  1.00  0.00            
ATOM    555  HG  LEU    38     107.409 103.786  56.747  1.00  0.00            
ATOM    556  CD1 LEU    38     108.088 101.932  55.841  1.00  0.00            
ATOM    557 HD11 LEU    38     108.777 101.611  56.622  1.00  0.00            
ATOM    558 HD12 LEU    38     107.143 101.413  56.002  1.00  0.00            
ATOM    559 HD13 LEU    38     108.588 101.608  54.929  1.00  0.00            
ATOM    560  CD2 LEU    38     109.316 104.297  55.915  1.00  0.00            
ATOM    561 HD21 LEU    38     109.932 103.770  56.644  1.00  0.00            
ATOM    562 HD22 LEU    38     109.783 104.403  54.936  1.00  0.00            
ATOM    563 HD23 LEU    38     109.149 105.324  56.239  1.00  0.00            
ATOM    564  C   LEU    38     106.936 105.529  52.713  1.00  0.00            
ATOM    565  O   LEU    38     107.960 105.621  51.998  1.00  0.00            
ATOM    566  N   TYR    39     105.721 105.496  52.226  1.00  0.00            
ATOM    567  H   TYR    39     104.997 105.109  52.815  1.00  0.00            
ATOM    568  CA  TYR    39     105.323 105.777  50.856  1.00  0.00            
ATOM    569  HA  TYR    39     105.824 105.037  50.233  1.00  0.00            
ATOM    570  CB  TYR    39     103.821 105.502  50.577  1.00  0.00            
ATOM    571  HB1 TYR    39     103.134 105.854  51.346  1.00  0.00            
ATOM    572  HB2 TYR    39     103.772 104.415  50.636  1.00  0.00            
ATOM    573  CG  TYR    39     103.388 106.034  49.286  1.00  0.00            
ATOM    574  CD1 TYR    39     103.745 105.327  48.162  1.00  0.00            
ATOM    575  HD1 TYR    39     104.335 104.426  48.253  1.00  0.00            
ATOM    576  CE1 TYR    39     103.348 105.826  46.915  1.00  0.00            
ATOM    577  HE1 TYR    39     103.501 105.241  46.020  1.00  0.00            
ATOM    578  CZ  TYR    39     102.475 106.952  46.908  1.00  0.00            
ATOM    579  OH  TYR    39     102.120 107.377  45.616  1.00  0.00            
ATOM    580  HH  TYR    39     101.554 108.147  45.523  1.00  0.00            
ATOM    581  CE2 TYR    39     102.158 107.724  47.984  1.00  0.00            
ATOM    582  HE2 TYR    39     101.591 108.633  47.845  1.00  0.00            
ATOM    583  CD2 TYR    39     102.606 107.232  49.185  1.00  0.00            
ATOM    584  HD2 TYR    39     102.213 107.752  50.046  1.00  0.00            
ATOM    585  C   TYR    39     105.675 107.169  50.377  1.00  0.00            
ATOM    586  O   TYR    39     106.481 107.276  49.450  1.00  0.00            
ATOM    587  N   VAL    40     105.205 108.254  51.072  1.00  0.00            
ATOM    588  H   VAL    40     104.424 108.104  51.695  1.00  0.00            
ATOM    589  CA  VAL    40     105.630 109.635  50.940  1.00  0.00            
ATOM    590  HA  VAL    40     105.422 109.944  49.915  1.00  0.00            
ATOM    591  CB  VAL    40     104.739 110.567  51.721  1.00  0.00            
ATOM    592  HB  VAL    40     104.813 110.355  52.787  1.00  0.00            
ATOM    593  CG1 VAL    40     105.272 112.010  51.450  1.00  0.00            
ATOM    594 HG11 VAL    40     104.690 112.811  51.906  1.00  0.00            
ATOM    595 HG12 VAL    40     106.316 112.167  51.721  1.00  0.00            
ATOM    596 HG13 VAL    40     105.263 112.203  50.378  1.00  0.00            
ATOM    597  CG2 VAL    40     103.268 110.523  51.261  1.00  0.00            
ATOM    598 HG21 VAL    40     102.802 111.412  51.687  1.00  0.00            
ATOM    599 HG22 VAL    40     103.243 110.661  50.180  1.00  0.00            
ATOM    600 HG23 VAL    40     102.753 109.615  51.576  1.00  0.00            
ATOM    601  C   VAL    40     107.119 109.830  51.035  1.00  0.00            
ATOM    602  O   VAL    40     107.680 110.617  50.250  1.00  0.00            
ATOM    603  N   GLY    41     107.823 109.215  52.004  1.00  0.00            
ATOM    604  H   GLY    41     107.347 108.622  52.669  1.00  0.00            
ATOM    605  CA  GLY    41     109.288 109.346  52.061  1.00  0.00            
ATOM    606  HA1 GLY    41     109.575 108.919  53.022  1.00  0.00            
ATOM    607  HA2 GLY    41     109.715 110.349  52.038  1.00  0.00            
ATOM    608  C   GLY    41     110.042 108.592  50.945  1.00  0.00            
ATOM    609  O   GLY    41     111.018 109.133  50.469  1.00  0.00            
ATOM    610  N   SER    42     109.583 107.473  50.467  1.00  0.00            
ATOM    611  H   SER    42     108.798 107.111  50.989  1.00  0.00            
ATOM    612  CA  SER    42     109.973 106.857  49.179  1.00  0.00            
ATOM    613  HA  SER    42     111.058 106.768  49.218  1.00  0.00            
ATOM    614  CB  SER    42     109.428 105.443  48.974  1.00  0.00            
ATOM    615  HB1 SER    42     109.873 105.277  47.993  1.00  0.00            
ATOM    616  HB2 SER    42     108.364 105.399  48.743  1.00  0.00            
ATOM    617  OG  SER    42     109.789 104.494  49.934  1.00  0.00            
ATOM    618  HG  SER    42     109.340 104.741  50.745  1.00  0.00            
ATOM    619  C   SER    42     109.617 107.686  47.859  1.00  0.00            
ATOM    620  O   SER    42     110.465 107.804  46.946  1.00  0.00            
ATOM    621  N   LYS    43     108.438 108.443  47.813  1.00  0.00            
ATOM    622  H   LYS    43     107.739 108.256  48.518  1.00  0.00            
ATOM    623  CA  LYS    43     108.086 109.430  46.753  1.00  0.00            
ATOM    624  HA  LYS    43     108.318 108.970  45.792  1.00  0.00            
ATOM    625  CB  LYS    43     106.610 109.796  46.757  1.00  0.00            
ATOM    626  HB1 LYS    43     106.525 110.621  46.049  1.00  0.00            
ATOM    627  HB2 LYS    43     106.210 110.254  47.662  1.00  0.00            
ATOM    628  CG  LYS    43     105.742 108.611  46.183  1.00  0.00            
ATOM    629  HG1 LYS    43     104.712 108.967  46.168  1.00  0.00            
ATOM    630  HG2 LYS    43     105.764 107.885  46.995  1.00  0.00            
ATOM    631  CD  LYS    43     106.036 107.926  44.842  1.00  0.00            
ATOM    632  HD1 LYS    43     105.279 107.168  44.642  1.00  0.00            
ATOM    633  HD2 LYS    43     107.025 107.468  44.877  1.00  0.00            
ATOM    634  CE  LYS    43     106.102 109.017  43.744  1.00  0.00            
ATOM    635  HE1 LYS    43     106.975 109.644  43.928  1.00  0.00            
ATOM    636  HE2 LYS    43     105.195 109.620  43.710  1.00  0.00            
ATOM    637  NZ  LYS    43     106.406 108.279  42.388  1.00  0.00            
ATOM    638  HZ1 LYS    43     106.684 108.943  41.679  1.00  0.00            
ATOM    639  HZ2 LYS    43     107.160 107.608  42.427  1.00  0.00            
ATOM    640  HZ3 LYS    43     105.638 107.731  42.027  1.00  0.00            
ATOM    641  C   LYS    43     109.037 110.713  46.712  1.00  0.00            
ATOM    642  O   LYS    43     109.474 111.056  45.654  1.00  0.00            
ATOM    643  N   THR    44     109.406 111.246  47.855  1.00  0.00            
ATOM    644  H   THR    44     108.886 111.072  48.704  1.00  0.00            
ATOM    645  CA  THR    44     110.548 112.153  48.032  1.00  0.00            
ATOM    646  HA  THR    44     110.268 113.016  47.427  1.00  0.00            
ATOM    647  CB  THR    44     110.639 112.685  49.437  1.00  0.00            
ATOM    648  HB  THR    44     110.929 111.927  50.163  1.00  0.00            
ATOM    649  CG2 THR    44     111.540 113.890  49.544  1.00  0.00            
ATOM    650 HG21 THR    44     112.570 113.774  49.209  1.00  0.00            
ATOM    651 HG22 THR    44     111.062 114.772  49.119  1.00  0.00            
ATOM    652 HG23 THR    44     111.633 114.164  50.595  1.00  0.00            
ATOM    653  OG1 THR    44     109.337 113.068  49.851  1.00  0.00            
ATOM    654  HG1 THR    44     109.222 112.915  50.792  1.00  0.00            
ATOM    655  C   THR    44     111.814 111.672  47.398  1.00  0.00            
ATOM    656  O   THR    44     112.258 112.364  46.480  1.00  0.00            
ATOM    657  N   LYS    45     112.229 110.403  47.643  1.00  0.00            
ATOM    658  H   LYS    45     111.623 109.886  48.264  1.00  0.00            
ATOM    659  CA  LYS    45     113.466 109.853  47.080  1.00  0.00            
ATOM    660  HA  LYS    45     114.239 110.621  47.113  1.00  0.00            
ATOM    661  CB  LYS    45     113.852 108.639  47.962  1.00  0.00            
ATOM    662  HB1 LYS    45     113.104 107.847  47.927  1.00  0.00            
ATOM    663  HB2 LYS    45     113.964 108.980  48.991  1.00  0.00            
ATOM    664  CG  LYS    45     115.209 108.019  47.523  1.00  0.00            
ATOM    665  HG1 LYS    45     116.048 108.715  47.539  1.00  0.00            
ATOM    666  HG2 LYS    45     115.098 107.638  46.507  1.00  0.00            
ATOM    667  CD  LYS    45     115.545 106.813  48.432  1.00  0.00            
ATOM    668  HD1 LYS    45     114.661 106.182  48.527  1.00  0.00            
ATOM    669  HD2 LYS    45     115.784 107.170  49.434  1.00  0.00            
ATOM    670  CE  LYS    45     116.761 105.969  47.933  1.00  0.00            
ATOM    671  HE1 LYS    45     116.623 105.687  46.889  1.00  0.00            
ATOM    672  HE2 LYS    45     116.715 105.034  48.491  1.00  0.00            
ATOM    673  NZ  LYS    45     118.079 106.565  48.117  1.00  0.00            
ATOM    674  HZ1 LYS    45     118.179 107.466  47.672  1.00  0.00            
ATOM    675  HZ2 LYS    45     118.187 106.700  49.112  1.00  0.00            
ATOM    676  HZ3 LYS    45     118.805 105.927  47.821  1.00  0.00            
ATOM    677  C   LYS    45     113.363 109.605  45.580  1.00  0.00            
ATOM    678  O   LYS    45     114.354 109.627  44.841  1.00  0.00            
ATOM    679  N   GLU    46     112.155 109.321  45.043  1.00  0.00            
ATOM    680  H   GLU    46     111.415 109.070  45.683  1.00  0.00            
ATOM    681  CA  GLU    46     111.898 109.190  43.578  1.00  0.00            
ATOM    682  HA  GLU    46     112.739 108.706  43.081  1.00  0.00            
ATOM    683  CB  GLU    46     110.535 108.463  43.289  1.00  0.00            
ATOM    684  HB1 GLU    46     110.183 108.670  42.279  1.00  0.00            
ATOM    685  HB2 GLU    46     109.822 108.759  44.059  1.00  0.00            
ATOM    686  CG  GLU    46     110.633 106.942  43.497  1.00  0.00            
ATOM    687  HG1 GLU    46     111.095 106.700  44.454  1.00  0.00            
ATOM    688  HG2 GLU    46     111.396 106.546  42.827  1.00  0.00            
ATOM    689  CD  GLU    46     109.248 106.256  43.388  1.00  0.00            
ATOM    690  OE1 GLU    46     108.351 106.563  42.563  1.00  0.00            
ATOM    691  OE2 GLU    46     109.115 105.234  44.104  1.00  0.00            
ATOM    692  C   GLU    46     111.923 110.644  42.886  1.00  0.00            
ATOM    693  O   GLU    46     112.257 110.682  41.699  1.00  0.00            
ATOM    694  N   GLY    47     111.662 111.734  43.603  1.00  0.00            
ATOM    695  H   GLY    47     111.437 111.591  44.578  1.00  0.00            
ATOM    696  CA  GLY    47     111.749 113.136  43.113  1.00  0.00            
ATOM    697  HA1 GLY    47     111.186 113.692  43.863  1.00  0.00            
ATOM    698  HA2 GLY    47     111.176 113.267  42.195  1.00  0.00            
ATOM    699  C   GLY    47     113.191 113.636  43.001  1.00  0.00            
ATOM    700  O   GLY    47     113.593 114.141  41.942  1.00  0.00            
ATOM    701  N   VAL    48     114.113 113.302  43.937  1.00  0.00            
ATOM    702  H   VAL    48     113.744 112.900  44.786  1.00  0.00            
ATOM    703  CA  VAL    48     115.540 113.460  43.806  1.00  0.00            
ATOM    704  HA  VAL    48     115.753 114.175  43.011  1.00  0.00            
ATOM    705  CB  VAL    48     116.183 114.035  45.079  1.00  0.00            
ATOM    706  HB  VAL    48     117.267 114.030  44.963  1.00  0.00            
ATOM    707  CG1 VAL    48     115.808 115.468  45.290  1.00  0.00            
ATOM    708 HG11 VAL    48     116.266 115.947  46.155  1.00  0.00            
ATOM    709 HG12 VAL    48     116.200 115.981  44.411  1.00  0.00            
ATOM    710 HG13 VAL    48     114.733 115.626  45.382  1.00  0.00            
ATOM    711  CG2 VAL    48     115.917 113.299  46.392  1.00  0.00            
ATOM    712 HG21 VAL    48     114.889 113.446  46.721  1.00  0.00            
ATOM    713 HG22 VAL    48     116.045 112.232  46.209  1.00  0.00            
ATOM    714 HG23 VAL    48     116.673 113.652  47.093  1.00  0.00            
ATOM    715  C   VAL    48     116.228 112.265  43.162  1.00  0.00            
ATOM    716  O   VAL    48     117.211 111.679  43.687  1.00  0.00            
ATOM    717  N   VAL    49     115.548 111.708  42.141  1.00  0.00            
ATOM    718  H   VAL    49     114.742 112.135  41.707  1.00  0.00            
ATOM    719  CA  VAL    49     116.156 110.555  41.427  1.00  0.00            
ATOM    720  HA  VAL    49     116.147 109.713  42.119  1.00  0.00            
ATOM    721  CB  VAL    49     115.236 110.147  40.272  1.00  0.00            
ATOM    722  HB  VAL    49     114.289 109.862  40.731  1.00  0.00            
ATOM    723  CG1 VAL    49     114.883 111.169  39.205  1.00  0.00            
ATOM    724 HG11 VAL    49     115.701 111.193  38.485  1.00  0.00            
ATOM    725 HG12 VAL    49     113.966 110.880  38.691  1.00  0.00            
ATOM    726 HG13 VAL    49     114.734 112.142  39.673  1.00  0.00            
ATOM    727  CG2 VAL    49     115.826 108.959  39.473  1.00  0.00            
ATOM    728 HG21 VAL    49     116.739 109.217  38.937  1.00  0.00            
ATOM    729 HG22 VAL    49     116.111 108.144  40.139  1.00  0.00            
ATOM    730 HG23 VAL    49     115.070 108.493  38.841  1.00  0.00            
ATOM    731  C   VAL    49     117.574 110.741  40.930  1.00  0.00            
ATOM    732  O   VAL    49     117.940 111.744  40.338  1.00  0.00            
ATOM    733  N   HIE    50     118.441 109.766  41.254  1.00  0.00            
ATOM    734  H   HIE    50     117.953 109.003  41.701  1.00  0.00            
ATOM    735  CA  HIE    50     119.772 109.752  40.831  1.00  0.00            
ATOM    736  HA  HIE    50     120.245 110.690  41.122  1.00  0.00            
ATOM    737  CB  HIE    50     120.528 108.630  41.546  1.00  0.00            
ATOM    738  HB1 HIE    50     120.222 107.662  41.149  1.00  0.00            
ATOM    739  HB2 HIE    50     120.397 108.700  42.626  1.00  0.00            
ATOM    740  CG  HIE    50     122.023 108.724  41.267  1.00  0.00            
ATOM    741  ND1 HIE    50     122.642 108.375  40.043  1.00  0.00            
ATOM    742  CE1 HIE    50     123.910 108.719  40.249  1.00  0.00            
ATOM    743  HE1 HIE    50     124.767 108.497  39.629  1.00  0.00            
ATOM    744  NE2 HIE    50     124.093 109.238  41.477  1.00  0.00            
ATOM    745  HE2 HIE    50     125.014 109.343  41.880  1.00  0.00            
ATOM    746  CD2 HIE    50     122.943 109.265  42.137  1.00  0.00            
ATOM    747  HD2 HIE    50     122.689 109.632  43.120  1.00  0.00            
ATOM    748  C   HIE    50     120.008 109.760  39.275  1.00  0.00            
ATOM    749  O   HIE    50     119.409 108.986  38.580  1.00  0.00            
ATOM    750  N   GLY    51     120.723 110.769  38.805  1.00  0.00            
ATOM    751  H   GLY    51     120.862 111.506  39.482  1.00  0.00            
ATOM    752  CA  GLY    51     121.240 110.772  37.418  1.00  0.00            
ATOM    753  HA1 GLY    51     120.470 110.573  36.673  1.00  0.00            
ATOM    754  HA2 GLY    51     122.060 110.060  37.323  1.00  0.00            
ATOM    755  C   GLY    51     121.871 112.089  37.008  1.00  0.00            
ATOM    756  O   GLY    51     121.863 113.040  37.742  1.00  0.00            
ATOM    757  N   VAL    52     122.381 112.083  35.771  1.00  0.00            
ATOM    758  H   VAL    52     122.233 111.265  35.199  1.00  0.00            
ATOM    759  CA  VAL    52     122.970 113.318  35.175  1.00  0.00            
ATOM    760  HA  VAL    52     123.666 113.725  35.909  1.00  0.00            
ATOM    761  CB  VAL    52     123.751 112.866  33.932  1.00  0.00            
ATOM    762  HB  VAL    52     124.164 113.758  33.461  1.00  0.00            
ATOM    763  CG1 VAL    52     124.968 111.972  34.341  1.00  0.00            
ATOM    764 HG11 VAL    52     125.659 112.656  34.834  1.00  0.00            
ATOM    765 HG12 VAL    52     124.673 111.096  34.919  1.00  0.00            
ATOM    766 HG13 VAL    52     125.420 111.677  33.395  1.00  0.00            
ATOM    767  CG2 VAL    52     122.882 112.100  32.913  1.00  0.00            
ATOM    768 HG21 VAL    52     123.469 112.165  31.997  1.00  0.00            
ATOM    769 HG22 VAL    52     122.794 111.040  33.155  1.00  0.00            
ATOM    770 HG23 VAL    52     121.925 112.618  32.854  1.00  0.00            
ATOM    771  C   VAL    52     122.020 114.532  34.856  1.00  0.00            
ATOM    772  O   VAL    52     120.823 114.448  34.659  1.00  0.00            
ATOM    773  N   ALA    53     122.619 115.717  34.964  1.00  0.00            
ATOM    774  H   ALA    53     123.578 115.756  35.278  1.00  0.00            
ATOM    775  CA  ALA    53     122.003 117.030  34.886  1.00  0.00            
ATOM    776  HA  ALA    53     121.572 117.214  35.870  1.00  0.00            
ATOM    777  CB  ALA    53     123.135 118.090  34.680  1.00  0.00            
ATOM    778  HB1 ALA    53     123.764 118.079  35.570  1.00  0.00            
ATOM    779  HB2 ALA    53     123.724 117.845  33.796  1.00  0.00            
ATOM    780  HB3 ALA    53     122.807 119.124  34.567  1.00  0.00            
ATOM    781  C   ALA    53     120.864 117.297  33.835  1.00  0.00            
ATOM    782  O   ALA    53     119.780 117.796  34.329  1.00  0.00            
ATOM    783  N   THR    54     120.886 116.841  32.566  1.00  0.00            
ATOM    784  H   THR    54     121.720 116.381  32.231  1.00  0.00            
ATOM    785  CA  THR    54     119.772 117.018  31.650  1.00  0.00            
ATOM    786  HA  THR    54     119.704 118.101  31.546  1.00  0.00            
ATOM    787  CB  THR    54     120.057 116.340  30.307  1.00  0.00            
ATOM    788  HB  THR    54     119.169 116.413  29.679  1.00  0.00            
ATOM    789  CG2 THR    54     121.297 116.943  29.650  1.00  0.00            
ATOM    790 HG21 THR    54     121.038 117.051  28.597  1.00  0.00            
ATOM    791 HG22 THR    54     121.440 117.941  30.063  1.00  0.00            
ATOM    792 HG23 THR    54     122.237 116.393  29.708  1.00  0.00            
ATOM    793  OG1 THR    54     120.324 114.960  30.322  1.00  0.00            
ATOM    794  HG1 THR    54     120.167 114.632  29.434  1.00  0.00            
ATOM    795  C   THR    54     118.427 116.515  32.064  1.00  0.00            
ATOM    796  O   THR    54     117.394 117.117  31.715  1.00  0.00            
ATOM    797  N   VAL    55     118.292 115.370  32.715  1.00  0.00            
ATOM    798  H   VAL    55     119.117 114.831  32.936  1.00  0.00            
ATOM    799  CA  VAL    55     117.002 114.776  33.188  1.00  0.00            
ATOM    800  HA  VAL    55     116.303 114.631  32.364  1.00  0.00            
ATOM    801  CB  VAL    55     117.354 113.392  33.857  1.00  0.00            
ATOM    802  HB  VAL    55     118.048 113.596  34.673  1.00  0.00            
ATOM    803  CG1 VAL    55     116.139 112.761  34.557  1.00  0.00            
ATOM    804 HG11 VAL    55     115.328 112.529  33.867  1.00  0.00            
ATOM    805 HG12 VAL    55     116.444 111.916  35.175  1.00  0.00            
ATOM    806 HG13 VAL    55     115.909 113.531  35.293  1.00  0.00            
ATOM    807  CG2 VAL    55     118.029 112.314  32.935  1.00  0.00            
ATOM    808 HG21 VAL    55     118.190 111.399  33.504  1.00  0.00            
ATOM    809 HG22 VAL    55     117.301 112.114  32.149  1.00  0.00            
ATOM    810 HG23 VAL    55     118.905 112.798  32.502  1.00  0.00            
ATOM    811  C   VAL    55     116.344 115.728  34.188  1.00  0.00            
ATOM    812  O   VAL    55     115.216 116.083  33.843  1.00  0.00            
ATOM    813  N   ALA    56     116.939 116.150  35.293  1.00  0.00            
ATOM    814  H   ALA    56     117.857 115.795  35.520  1.00  0.00            
ATOM    815  CA  ALA    56     116.401 117.143  36.151  1.00  0.00            
ATOM    816  HA  ALA    56     115.382 116.811  36.350  1.00  0.00            
ATOM    817  CB  ALA    56     117.107 117.106  37.521  1.00  0.00            
ATOM    818  HB1 ALA    56     116.859 117.944  38.172  1.00  0.00            
ATOM    819  HB2 ALA    56     116.881 116.160  38.013  1.00  0.00            
ATOM    820  HB3 ALA    56     118.188 117.130  37.383  1.00  0.00            
ATOM    821  C   ALA    56     116.279 118.548  35.551  1.00  0.00            
ATOM    822  O   ALA    56     115.375 119.246  36.006  1.00  0.00            
ATOM    823  N   GLU    57     117.006 119.013  34.548  1.00  0.00            
ATOM    824  H   GLU    57     117.683 118.393  34.127  1.00  0.00            
ATOM    825  CA  GLU    57     116.698 120.249  33.902  1.00  0.00            
ATOM    826  HA  GLU    57     116.495 121.117  34.530  1.00  0.00            
ATOM    827  CB  GLU    57     117.909 120.712  33.043  1.00  0.00            
ATOM    828  HB1 GLU    57     117.685 121.626  32.493  1.00  0.00            
ATOM    829  HB2 GLU    57     118.213 119.947  32.328  1.00  0.00            
ATOM    830  CG  GLU    57     119.063 121.226  33.936  1.00  0.00            
ATOM    831  HG1 GLU    57     119.421 120.408  34.560  1.00  0.00            
ATOM    832  HG2 GLU    57     118.734 122.027  34.598  1.00  0.00            
ATOM    833  CD  GLU    57     120.258 121.780  33.196  1.00  0.00            
ATOM    834  OE1 GLU    57     121.284 122.009  33.860  1.00  0.00            
ATOM    835  OE2 GLU    57     120.290 121.636  31.926  1.00  0.00            
ATOM    836  C   GLU    57     115.415 120.086  33.032  1.00  0.00            
ATOM    837  O   GLU    57     114.585 121.011  33.131  1.00  0.00            
ATOM    838  N   LYS    58     115.292 119.013  32.187  1.00  0.00            
ATOM    839  H   LYS    58     116.039 118.375  31.955  1.00  0.00            
ATOM    840  CA  LYS    58     114.155 118.763  31.390  1.00  0.00            
ATOM    841  HA  LYS    58     114.046 119.723  30.885  1.00  0.00            
ATOM    842  CB  LYS    58     114.379 117.589  30.376  1.00  0.00            
ATOM    843  HB1 LYS    58     113.957 116.696  30.837  1.00  0.00            
ATOM    844  HB2 LYS    58     115.397 117.357  30.063  1.00  0.00            
ATOM    845  CG  LYS    58     113.504 117.908  29.054  1.00  0.00            
ATOM    846  HG1 LYS    58     113.956 118.754  28.537  1.00  0.00            
ATOM    847  HG2 LYS    58     112.526 118.224  29.416  1.00  0.00            
ATOM    848  CD  LYS    58     113.446 116.702  28.168  1.00  0.00            
ATOM    849  HD1 LYS    58     112.894 115.945  28.726  1.00  0.00            
ATOM    850  HD2 LYS    58     114.425 116.299  27.909  1.00  0.00            
ATOM    851  CE  LYS    58     112.701 117.000  26.925  1.00  0.00            
ATOM    852  HE1 LYS    58     113.157 117.649  26.177  1.00  0.00            
ATOM    853  HE2 LYS    58     111.771 117.533  27.122  1.00  0.00            
ATOM    854  NZ  LYS    58     112.302 115.755  26.206  1.00  0.00            
ATOM    855  HZ1 LYS    58     111.868 115.955  25.316  1.00  0.00            
ATOM    856  HZ2 LYS    58     113.086 115.126  26.309  1.00  0.00            
ATOM    857  HZ3 LYS    58     111.551 115.381  26.768  1.00  0.00            
ATOM    858  C   LYS    58     112.887 118.523  32.271  1.00  0.00            
ATOM    859  O   LYS    58     111.799 119.016  32.005  1.00  0.00            
ATOM    860  N   THR    59     113.060 117.902  33.408  1.00  0.00            
ATOM    861  H   THR    59     113.938 117.403  33.387  1.00  0.00            
ATOM    862  CA  THR    59     112.099 117.622  34.509  1.00  0.00            
ATOM    863  HA  THR    59     111.315 117.034  34.032  1.00  0.00            
ATOM    864  CB  THR    59     112.705 116.905  35.718  1.00  0.00            
ATOM    865  HB  THR    59     113.585 117.460  36.045  1.00  0.00            
ATOM    866  CG2 THR    59     111.806 116.783  36.933  1.00  0.00            
ATOM    867 HG21 THR    59     111.449 117.766  37.240  1.00  0.00            
ATOM    868 HG22 THR    59     110.936 116.252  36.546  1.00  0.00            
ATOM    869 HG23 THR    59     112.420 116.440  37.765  1.00  0.00            
ATOM    870  OG1 THR    59     113.103 115.602  35.421  1.00  0.00            
ATOM    871  HG1 THR    59     113.952 115.590  34.973  1.00  0.00            
ATOM    872  C   THR    59     111.546 119.009  34.977  1.00  0.00            
ATOM    873  O   THR    59     110.304 119.170  34.923  1.00  0.00            
ATOM    874  N   LYS    60     112.350 119.971  35.413  1.00  0.00            
ATOM    875  H   LYS    60     113.339 119.764  35.385  1.00  0.00            
ATOM    876  CA  LYS    60     111.939 121.308  35.628  1.00  0.00            
ATOM    877  HA  LYS    60     111.394 121.182  36.563  1.00  0.00            
ATOM    878  CB  LYS    60     113.104 122.219  35.950  1.00  0.00            
ATOM    879  HB1 LYS    60     113.598 122.380  34.991  1.00  0.00            
ATOM    880  HB2 LYS    60     113.792 121.774  36.668  1.00  0.00            
ATOM    881  CG  LYS    60     112.582 123.590  36.541  1.00  0.00            
ATOM    882  HG1 LYS    60     112.238 123.376  37.553  1.00  0.00            
ATOM    883  HG2 LYS    60     111.753 124.027  35.984  1.00  0.00            
ATOM    884  CD  LYS    60     113.734 124.617  36.625  1.00  0.00            
ATOM    885  HD1 LYS    60     114.160 124.767  35.633  1.00  0.00            
ATOM    886  HD2 LYS    60     114.548 124.132  37.165  1.00  0.00            
ATOM    887  CE  LYS    60     113.337 125.908  37.337  1.00  0.00            
ATOM    888  HE1 LYS    60     112.591 125.708  38.106  1.00  0.00            
ATOM    889  HE2 LYS    60     113.058 126.680  36.621  1.00  0.00            
ATOM    890  NZ  LYS    60     114.532 126.444  38.108  1.00  0.00            
ATOM    891  HZ1 LYS    60     114.199 127.180  38.715  1.00  0.00            
ATOM    892  HZ2 LYS    60     115.113 125.854  38.688  1.00  0.00            
ATOM    893  HZ3 LYS    60     115.155 126.893  37.451  1.00  0.00            
ATOM    894  C   LYS    60     110.951 121.850  34.524  1.00  0.00            
ATOM    895  O   LYS    60     109.826 122.195  34.902  1.00  0.00            
ATOM    896  N   GLU    61     111.297 121.775  33.234  1.00  0.00            
ATOM    897  H   GLU    61     112.245 121.454  33.097  1.00  0.00            
ATOM    898  CA  GLU    61     110.475 122.260  32.091  1.00  0.00            
ATOM    899  HA  GLU    61     110.412 123.342  32.209  1.00  0.00            
ATOM    900  CB  GLU    61     111.138 122.119  30.766  1.00  0.00            
ATOM    901  HB1 GLU    61     110.444 122.424  29.983  1.00  0.00            
ATOM    902  HB2 GLU    61     111.595 121.137  30.644  1.00  0.00            
ATOM    903  CG  GLU    61     112.269 123.185  30.567  1.00  0.00            
ATOM    904  HG1 GLU    61     112.789 122.950  29.638  1.00  0.00            
ATOM    905  HG2 GLU    61     112.991 123.121  31.382  1.00  0.00            
ATOM    906  CD  GLU    61     111.838 124.678  30.621  1.00  0.00            
ATOM    907  OE1 GLU    61     110.614 124.968  30.747  1.00  0.00            
ATOM    908  OE2 GLU    61     112.693 125.552  30.617  1.00  0.00            
ATOM    909  C   GLU    61     109.047 121.686  31.979  1.00  0.00            
ATOM    910  O   GLU    61     108.068 122.384  31.644  1.00  0.00            
ATOM    911  N   GLN    62     109.031 120.329  32.095  1.00  0.00            
ATOM    912  H   GLN    62     109.881 119.821  32.296  1.00  0.00            
ATOM    913  CA  GLN    62     107.799 119.557  32.028  1.00  0.00            
ATOM    914  HA  GLN    62     107.253 119.944  31.167  1.00  0.00            
ATOM    915  CB  GLN    62     108.178 118.131  31.600  1.00  0.00            
ATOM    916  HB1 GLN    62     107.288 117.501  31.610  1.00  0.00            
ATOM    917  HB2 GLN    62     108.852 117.696  32.338  1.00  0.00            
ATOM    918  CG  GLN    62     108.832 118.200  30.228  1.00  0.00            
ATOM    919  HG1 GLN    62     109.750 118.787  30.226  1.00  0.00            
ATOM    920  HG2 GLN    62     108.205 118.794  29.563  1.00  0.00            
ATOM    921  CD  GLN    62     109.156 116.854  29.579  1.00  0.00            
ATOM    922  OE1 GLN    62     110.245 116.277  29.582  1.00  0.00            
ATOM    923  NE2 GLN    62     108.302 116.338  28.759  1.00  0.00            
ATOM    924 HE21 GLN    62     107.415 116.811  28.664  1.00  0.00            
ATOM    925 HE22 GLN    62     108.414 115.418  28.357  1.00  0.00            
ATOM    926  C   GLN    62     106.973 119.654  33.316  1.00  0.00            
ATOM    927  O   GLN    62     105.770 119.694  33.160  1.00  0.00            
ATOM    928  N   VAL    63     107.550 119.833  34.513  1.00  0.00            
ATOM    929  H   VAL    63     108.533 119.618  34.598  1.00  0.00            
ATOM    930  CA  VAL    63     106.803 120.347  35.724  1.00  0.00            
ATOM    931  HA  VAL    63     105.904 119.735  35.793  1.00  0.00            
ATOM    932  CB  VAL    63     107.723 120.273  36.948  1.00  0.00            
ATOM    933  HB  VAL    63     108.640 120.790  36.666  1.00  0.00            
ATOM    934  CG1 VAL    63     107.114 120.956  38.193  1.00  0.00            
ATOM    935 HG11 VAL    63     107.644 120.615  39.082  1.00  0.00            
ATOM    936 HG12 VAL    63     107.097 122.043  38.119  1.00  0.00            
ATOM    937 HG13 VAL    63     106.078 120.657  38.354  1.00  0.00            
ATOM    938  CG2 VAL    63     107.940 118.764  37.295  1.00  0.00            
ATOM    939 HG21 VAL    63     108.357 118.264  36.421  1.00  0.00            
ATOM    940 HG22 VAL    63     108.693 118.703  38.081  1.00  0.00            
ATOM    941 HG23 VAL    63     106.976 118.311  37.525  1.00  0.00            
ATOM    942  C   VAL    63     106.145 121.731  35.567  1.00  0.00            
ATOM    943  O   VAL    63     104.969 121.837  35.858  1.00  0.00            
ATOM    944  N   THR    64     106.872 122.669  34.991  1.00  0.00            
ATOM    945  H   THR    64     107.856 122.448  34.943  1.00  0.00            
ATOM    946  CA  THR    64     106.476 124.069  34.666  1.00  0.00            
ATOM    947  HA  THR    64     106.070 124.453  35.601  1.00  0.00            
ATOM    948  CB  THR    64     107.670 124.929  34.296  1.00  0.00            
ATOM    949  HB  THR    64     108.151 124.503  33.416  1.00  0.00            
ATOM    950  CG2 THR    64     107.325 126.404  34.136  1.00  0.00            
ATOM    951 HG21 THR    64     106.652 126.473  33.281  1.00  0.00            
ATOM    952 HG22 THR    64     107.045 126.865  35.083  1.00  0.00            
ATOM    953 HG23 THR    64     108.214 126.929  33.784  1.00  0.00            
ATOM    954  OG1 THR    64     108.600 124.778  35.333  1.00  0.00            
ATOM    955  HG1 THR    64     109.196 124.120  34.970  1.00  0.00            
ATOM    956  C   THR    64     105.351 124.077  33.570  1.00  0.00            
ATOM    957  O   THR    64     104.438 124.911  33.739  1.00  0.00            
ATOM    958  N   ASN    65     105.375 123.234  32.497  1.00  0.00            
ATOM    959  H   ASN    65     106.192 122.674  32.297  1.00  0.00            
ATOM    960  CA  ASN    65     104.317 123.137  31.515  1.00  0.00            
ATOM    961  HA  ASN    65     104.039 124.170  31.309  1.00  0.00            
ATOM    962  CB  ASN    65     104.956 122.808  30.124  1.00  0.00            
ATOM    963  HB1 ASN    65     105.876 123.359  29.930  1.00  0.00            
ATOM    964  HB2 ASN    65     104.264 123.132  29.347  1.00  0.00            
ATOM    965  CG  ASN    65     105.319 121.404  29.869  1.00  0.00            
ATOM    966  OD1 ASN    65     106.411 121.062  29.521  1.00  0.00            
ATOM    967  ND2 ASN    65     104.391 120.542  29.978  1.00  0.00            
ATOM    968 HD21 ASN    65     103.439 120.842  30.131  1.00  0.00            
ATOM    969 HD22 ASN    65     104.596 119.561  29.852  1.00  0.00            
ATOM    970  C   ASN    65     103.039 122.394  32.000  1.00  0.00            
ATOM    971  O   ASN    65     102.147 122.255  31.170  1.00  0.00            
ATOM    972  N   VAL    66     102.929 121.843  33.217  1.00  0.00            
ATOM    973  H   VAL    66     103.776 121.789  33.764  1.00  0.00            
ATOM    974  CA  VAL    66     101.673 121.429  33.864  1.00  0.00            
ATOM    975  HA  VAL    66     101.286 120.581  33.299  1.00  0.00            
ATOM    976  CB  VAL    66     101.737 121.030  35.320  1.00  0.00            
ATOM    977  HB  VAL    66     102.418 121.725  35.810  1.00  0.00            
ATOM    978  CG1 VAL    66     100.448 120.994  36.218  1.00  0.00            
ATOM    979 HG11 VAL    66     100.591 120.907  37.295  1.00  0.00            
ATOM    980 HG12 VAL    66      99.800 121.865  36.123  1.00  0.00            
ATOM    981 HG13 VAL    66      99.918 120.084  35.936  1.00  0.00            
ATOM    982  CG2 VAL    66     102.342 119.626  35.416  1.00  0.00            
ATOM    983 HG21 VAL    66     103.355 119.608  35.014  1.00  0.00            
ATOM    984 HG22 VAL    66     102.484 119.371  36.466  1.00  0.00            
ATOM    985 HG23 VAL    66     101.695 118.934  34.876  1.00  0.00            
ATOM    986  C   VAL    66     100.526 122.489  33.672  1.00  0.00            
ATOM    987  O   VAL    66     100.657 123.693  33.994  1.00  0.00            
ATOM    988  N   GLY    67      99.418 122.050  33.101  1.00  0.00            
ATOM    989  H   GLY    67      99.233 121.057  33.071  1.00  0.00            
ATOM    990  CA  GLY    67      98.331 122.883  32.683  1.00  0.00            
ATOM    991  HA1 GLY    67      98.201 123.637  33.460  1.00  0.00            
ATOM    992  HA2 GLY    67      97.401 122.317  32.626  1.00  0.00            
ATOM    993  C   GLY    67      98.535 123.661  31.381  1.00  0.00            
ATOM    994  O   GLY    67      97.586 124.377  31.042  1.00  0.00            
ATOM    995  N   GLY    68      99.635 123.548  30.582  1.00  0.00            
ATOM    996  H   GLY    68     100.466 123.128  30.972  1.00  0.00            
ATOM    997  CA  GLY    68      99.636 123.869  29.108  1.00  0.00            
ATOM    998  HA1 GLY    68     100.689 123.805  28.834  1.00  0.00            
ATOM    999  HA2 GLY    68      99.381 124.915  28.941  1.00  0.00            
ATOM   1000  C   GLY    68      98.884 122.874  28.191  1.00  0.00            
ATOM   1001  O   GLY    68      98.814 121.672  28.498  1.00  0.00            
ATOM   1002  N   ALA    69      98.221 123.322  27.073  1.00  0.00            
ATOM   1003  H   ALA    69      98.202 124.327  26.978  1.00  0.00            
ATOM   1004  CA  ALA    69      97.504 122.507  26.039  1.00  0.00            
ATOM   1005  HA  ALA    69      97.001 121.713  26.592  1.00  0.00            
ATOM   1006  CB  ALA    69      96.522 123.446  25.379  1.00  0.00            
ATOM   1007  HB1 ALA    69      96.993 124.199  24.747  1.00  0.00            
ATOM   1008  HB2 ALA    69      95.807 122.954  24.719  1.00  0.00            
ATOM   1009  HB3 ALA    69      96.003 124.129  26.051  1.00  0.00            
ATOM   1010  C   ALA    69      98.452 121.728  25.092  1.00  0.00            
ATOM   1011  O   ALA    69      98.550 121.963  23.896  1.00  0.00            
ATOM   1012  N   VAL    70      99.308 120.812  25.649  1.00  0.00            
ATOM   1013  H   VAL    70      98.975 120.427  26.521  1.00  0.00            
ATOM   1014  CA  VAL    70     100.485 120.105  24.987  1.00  0.00            
ATOM   1015  HA  VAL    70     101.059 120.932  24.569  1.00  0.00            
ATOM   1016  CB  VAL    70     101.552 119.411  25.899  1.00  0.00            
ATOM   1017  HB  VAL    70     102.347 118.931  25.329  1.00  0.00            
ATOM   1018  CG1 VAL    70     102.377 120.471  26.721  1.00  0.00            
ATOM   1019 HG11 VAL    70     101.672 120.997  27.365  1.00  0.00            
ATOM   1020 HG12 VAL    70     103.122 119.911  27.286  1.00  0.00            
ATOM   1021 HG13 VAL    70     102.895 121.111  26.007  1.00  0.00            
ATOM   1022  CG2 VAL    70     100.956 118.251  26.741  1.00  0.00            
ATOM   1023 HG21 VAL    70     100.023 118.480  27.255  1.00  0.00            
ATOM   1024 HG22 VAL    70     100.869 117.462  25.994  1.00  0.00            
ATOM   1025 HG23 VAL    70     101.675 117.894  27.478  1.00  0.00            
ATOM   1026  C   VAL    70     100.132 119.227  23.828  1.00  0.00            
ATOM   1027  O   VAL    70      99.231 118.379  23.853  1.00  0.00            
ATOM   1028  N   VAL    71     100.823 119.427  22.707  1.00  0.00            
ATOM   1029  H   VAL    71     101.484 120.189  22.763  1.00  0.00            
ATOM   1030  CA  VAL    71     100.905 118.605  21.467  1.00  0.00            
ATOM   1031  HA  VAL    71      99.865 118.393  21.221  1.00  0.00            
ATOM   1032  CB  VAL    71     101.667 119.446  20.393  1.00  0.00            
ATOM   1033  HB  VAL    71     101.569 118.801  19.519  1.00  0.00            
ATOM   1034  CG1 VAL    71     100.942 120.831  20.261  1.00  0.00            
ATOM   1035 HG11 VAL    71      99.862 120.685  20.299  1.00  0.00            
ATOM   1036 HG12 VAL    71     101.283 121.376  21.141  1.00  0.00            
ATOM   1037 HG13 VAL    71     101.338 121.350  19.389  1.00  0.00            
ATOM   1038  CG2 VAL    71     103.211 119.654  20.676  1.00  0.00            
ATOM   1039 HG21 VAL    71     103.505 120.007  21.664  1.00  0.00            
ATOM   1040 HG22 VAL    71     103.699 118.694  20.510  1.00  0.00            
ATOM   1041 HG23 VAL    71     103.632 120.408  20.010  1.00  0.00            
ATOM   1042  C   VAL    71     101.609 117.244  21.646  1.00  0.00            
ATOM   1043  O   VAL    71     102.320 117.047  22.667  1.00  0.00            
ATOM   1044  N   THR    72     101.371 116.365  20.634  1.00  0.00            
ATOM   1045  H   THR    72     100.756 116.598  19.868  1.00  0.00            
ATOM   1046  CA  THR    72     101.979 115.060  20.783  1.00  0.00            
ATOM   1047  HA  THR    72     102.142 115.042  21.861  1.00  0.00            
ATOM   1048  CB  THR    72     101.145 113.770  20.515  1.00  0.00            
ATOM   1049  HB  THR    72     101.879 112.981  20.680  1.00  0.00            
ATOM   1050  CG2 THR    72      99.840 113.582  21.300  1.00  0.00            
ATOM   1051 HG21 THR    72     100.070 113.719  22.356  1.00  0.00            
ATOM   1052 HG22 THR    72      99.126 114.352  21.008  1.00  0.00            
ATOM   1053 HG23 THR    72      99.407 112.586  21.214  1.00  0.00            
ATOM   1054  OG1 THR    72     100.775 113.792  19.139  1.00  0.00            
ATOM   1055  HG1 THR    72     100.301 112.990  18.908  1.00  0.00            
ATOM   1056  C   THR    72     103.310 115.009  20.094  1.00  0.00            
ATOM   1057  O   THR    72     103.533 115.643  19.039  1.00  0.00            
ATOM   1058  N   GLY    73     104.197 114.318  20.819  1.00  0.00            
ATOM   1059  H   GLY    73     103.938 113.977  21.733  1.00  0.00            
ATOM   1060  CA  GLY    73     105.549 113.995  20.311  1.00  0.00            
ATOM   1061  HA1 GLY    73     105.788 114.279  19.286  1.00  0.00            
ATOM   1062  HA2 GLY    73     105.572 112.911  20.204  1.00  0.00            
ATOM   1063  C   GLY    73     106.648 114.357  21.368  1.00  0.00            
ATOM   1064  O   GLY    73     106.528 115.323  22.114  1.00  0.00            
ATOM   1065  N   VAL    74     107.780 113.678  21.336  1.00  0.00            
ATOM   1066  H   VAL    74     107.829 113.050  20.547  1.00  0.00            
ATOM   1067  CA  VAL    74     109.032 113.951  22.058  1.00  0.00            
ATOM   1068  HA  VAL    74     108.704 114.422  22.984  1.00  0.00            
ATOM   1069  CB  VAL    74     109.871 112.642  22.427  1.00  0.00            
ATOM   1070  HB  VAL    74     110.526 112.328  21.614  1.00  0.00            
ATOM   1071  CG1 VAL    74     110.816 113.143  23.474  1.00  0.00            
ATOM   1072 HG11 VAL    74     110.259 113.555  24.315  1.00  0.00            
ATOM   1073 HG12 VAL    74     111.413 112.312  23.849  1.00  0.00            
ATOM   1074 HG13 VAL    74     111.473 113.933  23.109  1.00  0.00            
ATOM   1075  CG2 VAL    74     108.901 111.420  22.763  1.00  0.00            
ATOM   1076 HG21 VAL    74     109.574 110.645  23.128  1.00  0.00            
ATOM   1077 HG22 VAL    74     108.308 111.632  23.653  1.00  0.00            
ATOM   1078 HG23 VAL    74     108.332 111.047  21.911  1.00  0.00            
ATOM   1079  C   VAL    74     109.915 115.069  21.426  1.00  0.00            
ATOM   1080  O   VAL    74     110.532 114.951  20.389  1.00  0.00            
ATOM   1081  N   THR    75     110.028 116.206  22.129  1.00  0.00            
ATOM   1082  H   THR    75     109.538 116.353  22.999  1.00  0.00            
ATOM   1083  CA  THR    75     110.832 117.322  21.672  1.00  0.00            
ATOM   1084  HA  THR    75     111.342 117.061  20.744  1.00  0.00            
ATOM   1085  CB  THR    75     110.060 118.598  21.416  1.00  0.00            
ATOM   1086  HB  THR    75     110.802 119.392  21.339  1.00  0.00            
ATOM   1087  CG2 THR    75     109.461 118.332  20.022  1.00  0.00            
ATOM   1088 HG21 THR    75     108.987 119.207  19.577  1.00  0.00            
ATOM   1089 HG22 THR    75     110.133 118.034  19.218  1.00  0.00            
ATOM   1090 HG23 THR    75     108.671 117.588  20.132  1.00  0.00            
ATOM   1091  OG1 THR    75     109.128 119.000  22.402  1.00  0.00            
ATOM   1092  HG1 THR    75     109.438 119.751  22.913  1.00  0.00            
ATOM   1093  C   THR    75     111.999 117.628  22.598  1.00  0.00            
ATOM   1094  O   THR    75     111.870 117.516  23.798  1.00  0.00            
ATOM   1095  N   ALA    76     113.140 118.011  22.008  1.00  0.00            
ATOM   1096  H   ALA    76     113.096 118.150  21.008  1.00  0.00            
ATOM   1097  CA  ALA    76     114.460 118.021  22.605  1.00  0.00            
ATOM   1098  HA  ALA    76     114.674 116.955  22.681  1.00  0.00            
ATOM   1099  CB  ALA    76     115.542 118.602  21.640  1.00  0.00            
ATOM   1100  HB1 ALA    76     116.352 119.063  22.206  1.00  0.00            
ATOM   1101  HB2 ALA    76     115.897 117.797  20.997  1.00  0.00            
ATOM   1102  HB3 ALA    76     115.143 119.410  21.026  1.00  0.00            
ATOM   1103  C   ALA    76     114.573 118.747  24.038  1.00  0.00            
ATOM   1104  O   ALA    76     115.216 118.208  24.916  1.00  0.00            
ATOM   1105  N   VAL    77     114.004 119.990  24.223  1.00  0.00            
ATOM   1106  H   VAL    77     113.645 120.396  23.371  1.00  0.00            
ATOM   1107  CA  VAL    77     114.230 120.905  25.392  1.00  0.00            
ATOM   1108  HA  VAL    77     114.613 120.404  26.282  1.00  0.00            
ATOM   1109  CB  VAL    77     115.290 121.972  24.972  1.00  0.00            
ATOM   1110  HB  VAL    77     115.355 122.557  25.889  1.00  0.00            
ATOM   1111  CG1 VAL    77     116.656 121.333  24.663  1.00  0.00            
ATOM   1112 HG11 VAL    77     117.415 122.091  24.470  1.00  0.00            
ATOM   1113 HG12 VAL    77     117.020 120.671  25.449  1.00  0.00            
ATOM   1114 HG13 VAL    77     116.590 120.719  23.765  1.00  0.00            
ATOM   1115  CG2 VAL    77     114.869 122.913  23.768  1.00  0.00            
ATOM   1116 HG21 VAL    77     115.008 122.429  22.802  1.00  0.00            
ATOM   1117 HG22 VAL    77     113.888 123.321  24.015  1.00  0.00            
ATOM   1118 HG23 VAL    77     115.615 123.701  23.872  1.00  0.00            
ATOM   1119  C   VAL    77     112.878 121.501  25.898  1.00  0.00            
ATOM   1120  O   VAL    77     112.704 121.710  27.097  1.00  0.00            
ATOM   1121  N   ALA    78     111.884 121.737  25.065  1.00  0.00            
ATOM   1122  H   ALA    78     112.008 121.699  24.064  1.00  0.00            
ATOM   1123  CA  ALA    78     110.582 122.255  25.482  1.00  0.00            
ATOM   1124  HA  ALA    78     110.339 121.847  26.463  1.00  0.00            
ATOM   1125  CB  ALA    78     110.595 123.798  25.508  1.00  0.00            
ATOM   1126  HB1 ALA    78     109.759 124.056  26.159  1.00  0.00            
ATOM   1127  HB2 ALA    78     111.456 124.222  26.025  1.00  0.00            
ATOM   1128  HB3 ALA    78     110.562 124.240  24.512  1.00  0.00            
ATOM   1129  C   ALA    78     109.450 121.694  24.699  1.00  0.00            
ATOM   1130  O   ALA    78     109.613 121.428  23.493  1.00  0.00            
ATOM   1131  N   GLN    79     108.301 121.537  25.407  1.00  0.00            
ATOM   1132  H   GLN    79     108.273 121.753  26.393  1.00  0.00            
ATOM   1133  CA  GLN    79     107.070 121.008  24.823  1.00  0.00            
ATOM   1134  HA  GLN    79     107.320 120.396  23.957  1.00  0.00            
ATOM   1135  CB  GLN    79     106.331 120.094  25.777  1.00  0.00            
ATOM   1136  HB1 GLN    79     105.326 120.019  25.362  1.00  0.00            
ATOM   1137  HB2 GLN    79     106.213 120.565  26.753  1.00  0.00            
ATOM   1138  CG  GLN    79     106.827 118.711  25.953  1.00  0.00            
ATOM   1139  HG1 GLN    79     107.661 118.699  26.655  1.00  0.00            
ATOM   1140  HG2 GLN    79     107.063 118.175  25.034  1.00  0.00            
ATOM   1141  CD  GLN    79     105.756 117.862  26.615  1.00  0.00            
ATOM   1142  OE1 GLN    79     105.754 117.403  27.706  1.00  0.00            
ATOM   1143  NE2 GLN    79     104.790 117.403  25.853  1.00  0.00            
ATOM   1144 HE21 GLN    79     104.864 117.415  24.846  1.00  0.00            
ATOM   1145 HE22 GLN    79     104.265 116.676  26.319  1.00  0.00            
ATOM   1146  C   GLN    79     106.106 122.213  24.401  1.00  0.00            
ATOM   1147  O   GLN    79     105.903 123.197  25.169  1.00  0.00            
ATOM   1148  N   LYS    80     105.503 122.054  23.151  1.00  0.00            
ATOM   1149  H   LYS    80     105.776 121.311  22.523  1.00  0.00            
ATOM   1150  CA  LYS    80     104.689 123.133  22.706  1.00  0.00            
ATOM   1151  HA  LYS    80     104.966 124.012  23.287  1.00  0.00            
ATOM   1152  CB  LYS    80     105.046 123.326  21.199  1.00  0.00            
ATOM   1153  HB1 LYS    80     104.365 124.077  20.799  1.00  0.00            
ATOM   1154  HB2 LYS    80     104.708 122.479  20.600  1.00  0.00            
ATOM   1155  CG  LYS    80     106.473 123.672  20.857  1.00  0.00            
ATOM   1156  HG1 LYS    80     107.063 122.766  20.995  1.00  0.00            
ATOM   1157  HG2 LYS    80     106.716 124.472  21.557  1.00  0.00            
ATOM   1158  CD  LYS    80     106.472 124.217  19.412  1.00  0.00            
ATOM   1159  HD1 LYS    80     105.805 125.079  19.369  1.00  0.00            
ATOM   1160  HD2 LYS    80     106.043 123.410  18.818  1.00  0.00            
ATOM   1161  CE  LYS    80     107.907 124.663  19.036  1.00  0.00            
ATOM   1162  HE1 LYS    80     108.559 123.792  19.096  1.00  0.00            
ATOM   1163  HE2 LYS    80     108.146 125.523  19.661  1.00  0.00            
ATOM   1164  NZ  LYS    80     108.000 125.097  17.650  1.00  0.00            
ATOM   1165  HZ1 LYS    80     107.813 124.297  17.063  1.00  0.00            
ATOM   1166  HZ2 LYS    80     107.345 125.811  17.365  1.00  0.00            
ATOM   1167  HZ3 LYS    80     108.958 125.360  17.467  1.00  0.00            
ATOM   1168  C   LYS    80     103.140 122.933  22.945  1.00  0.00            
ATOM   1169  O   LYS    80     102.687 121.868  23.320  1.00  0.00            
ATOM   1170  N   THR    81     102.423 123.977  22.720  1.00  0.00            
ATOM   1171  H   THR    81     102.755 124.844  22.323  1.00  0.00            
ATOM   1172  CA  THR    81     101.035 124.033  23.201  1.00  0.00            
ATOM   1173  HA  THR    81     100.600 123.064  23.445  1.00  0.00            
ATOM   1174  CB  THR    81     100.902 124.942  24.416  1.00  0.00            
ATOM   1175  HB  THR    81      99.873 125.256  24.589  1.00  0.00            
ATOM   1176  CG2 THR    81     101.419 124.267  25.648  1.00  0.00            
ATOM   1177 HG21 THR    81     100.727 123.461  25.894  1.00  0.00            
ATOM   1178 HG22 THR    81     102.309 123.660  25.486  1.00  0.00            
ATOM   1179 HG23 THR    81     101.639 124.977  26.446  1.00  0.00            
ATOM   1180  OG1 THR    81     101.759 126.147  24.302  1.00  0.00            
ATOM   1181  HG1 THR    81     101.196 126.921  24.385  1.00  0.00            
ATOM   1182  C   THR    81     100.230 124.548  22.043  1.00  0.00            
ATOM   1183  O   THR    81     100.676 125.411  21.254  1.00  0.00            
ATOM   1184  N   VAL    82      99.028 123.953  21.797  1.00  0.00            
ATOM   1185  H   VAL    82      98.895 123.212  22.470  1.00  0.00            
ATOM   1186  CA  VAL    82      97.962 124.633  21.006  1.00  0.00            
ATOM   1187  HA  VAL    82      98.203 125.689  20.890  1.00  0.00            
ATOM   1188  CB  VAL    82      97.937 124.005  19.571  1.00  0.00            
ATOM   1189  HB  VAL    82      98.964 123.981  19.209  1.00  0.00            
ATOM   1190  CG1 VAL    82      97.221 122.682  19.303  1.00  0.00            
ATOM   1191 HG11 VAL    82      97.478 121.936  20.056  1.00  0.00            
ATOM   1192 HG12 VAL    82      96.144 122.846  19.306  1.00  0.00            
ATOM   1193 HG13 VAL    82      97.482 122.349  18.298  1.00  0.00            
ATOM   1194  CG2 VAL    82      97.215 125.119  18.712  1.00  0.00            
ATOM   1195 HG21 VAL    82      97.626 126.076  19.033  1.00  0.00            
ATOM   1196 HG22 VAL    82      97.316 124.957  17.639  1.00  0.00            
ATOM   1197 HG23 VAL    82      96.133 125.241  18.767  1.00  0.00            
ATOM   1198  C   VAL    82      96.631 124.464  21.805  1.00  0.00            
ATOM   1199  O   VAL    82      96.243 123.302  21.954  1.00  0.00            
ATOM   1200  N   GLU    83      96.065 125.524  22.316  1.00  0.00            
ATOM   1201  H   GLU    83      96.257 126.453  21.969  1.00  0.00            
ATOM   1202  CA  GLU    83      94.915 125.402  23.165  1.00  0.00            
ATOM   1203  HA  GLU    83      95.182 124.750  23.997  1.00  0.00            
ATOM   1204  CB  GLU    83      94.653 126.769  23.675  1.00  0.00            
ATOM   1205  HB1 GLU    83      94.333 127.413  22.856  1.00  0.00            
ATOM   1206  HB2 GLU    83      95.554 127.248  24.058  1.00  0.00            
ATOM   1207  CG  GLU    83      93.700 126.916  24.848  1.00  0.00            
ATOM   1208  HG1 GLU    83      94.027 126.200  25.603  1.00  0.00            
ATOM   1209  HG2 GLU    83      92.655 126.710  24.618  1.00  0.00            
ATOM   1210  CD  GLU    83      93.622 128.217  25.496  1.00  0.00            
ATOM   1211  OE1 GLU    83      94.560 129.040  25.681  1.00  0.00            
ATOM   1212  OE2 GLU    83      92.487 128.627  25.881  1.00  0.00            
ATOM   1213  C   GLU    83      93.652 124.903  22.534  1.00  0.00            
ATOM   1214  O   GLU    83      92.858 124.300  23.302  1.00  0.00            
ATOM   1215  N   GLY    84      93.398 124.995  21.218  1.00  0.00            
ATOM   1216  H   GLY    84      94.016 125.568  20.661  1.00  0.00            
ATOM   1217  CA  GLY    84      92.207 124.425  20.571  1.00  0.00            
ATOM   1218  HA1 GLY    84      92.044 124.869  19.589  1.00  0.00            
ATOM   1219  HA2 GLY    84      91.347 124.661  21.197  1.00  0.00            
ATOM   1220  C   GLY    84      92.157 122.845  20.456  1.00  0.00            
ATOM   1221  O   GLY    84      91.052 122.293  20.583  1.00  0.00            
ATOM   1222  N   ALA    85      93.329 122.228  20.141  1.00  0.00            
ATOM   1223  H   ALA    85      94.100 122.811  19.847  1.00  0.00            
ATOM   1224  CA  ALA    85      93.428 120.803  19.971  1.00  0.00            
ATOM   1225  HA  ALA    85      92.415 120.410  20.059  1.00  0.00            
ATOM   1226  CB  ALA    85      93.894 120.485  18.537  1.00  0.00            
ATOM   1227  HB1 ALA    85      93.349 119.573  18.292  1.00  0.00            
ATOM   1228  HB2 ALA    85      93.565 121.228  17.810  1.00  0.00            
ATOM   1229  HB3 ALA    85      94.961 120.296  18.423  1.00  0.00            
ATOM   1230  C   ALA    85      94.284 120.035  21.021  1.00  0.00            
ATOM   1231  O   ALA    85      93.964 118.871  21.239  1.00  0.00            
ATOM   1232  N   GLY    86      95.445 120.529  21.474  1.00  0.00            
ATOM   1233  H   GLY    86      95.601 121.521  21.369  1.00  0.00            
ATOM   1234  CA  GLY    86      96.322 119.831  22.438  1.00  0.00            
ATOM   1235  HA1 GLY    86      97.222 120.436  22.550  1.00  0.00            
ATOM   1236  HA2 GLY    86      96.550 118.824  22.090  1.00  0.00            
ATOM   1237  C   GLY    86      95.693 119.622  23.834  1.00  0.00            
ATOM   1238  O   GLY    86      94.878 120.433  24.327  1.00  0.00            
ATOM   1239  N   SER    87      96.093 118.571  24.495  1.00  0.00            
ATOM   1240  H   SER    87      96.983 118.199  24.194  1.00  0.00            
ATOM   1241  CA  SER    87      95.590 118.150  25.831  1.00  0.00            
ATOM   1242  HA  SER    87      94.519 118.327  25.728  1.00  0.00            
ATOM   1243  CB  SER    87      95.870 116.639  26.011  1.00  0.00            
ATOM   1244  HB1 SER    87      95.438 116.241  26.929  1.00  0.00            
ATOM   1245  HB2 SER    87      96.952 116.502  26.008  1.00  0.00            
ATOM   1246  OG  SER    87      95.316 115.987  24.851  1.00  0.00            
ATOM   1247  HG  SER    87      96.021 115.732  24.251  1.00  0.00            
ATOM   1248  C   SER    87      96.094 118.985  27.031  1.00  0.00            
ATOM   1249  O   SER    87      97.278 119.256  27.041  1.00  0.00            
ATOM   1250  N   ILE    88      95.206 119.514  27.901  1.00  0.00            
ATOM   1251  H   ILE    88      94.213 119.493  27.717  1.00  0.00            
ATOM   1252  CA  ILE    88      95.701 120.275  29.036  1.00  0.00            
ATOM   1253  HA  ILE    88      96.330 121.035  28.573  1.00  0.00            
ATOM   1254  CB  ILE    88      94.609 121.005  29.820  1.00  0.00            
ATOM   1255  HB  ILE    88      93.884 120.263  30.154  1.00  0.00            
ATOM   1256  CG2 ILE    88      95.196 121.691  31.044  1.00  0.00            
ATOM   1257 HG21 ILE    88      95.251 121.026  31.906  1.00  0.00            
ATOM   1258 HG22 ILE    88      96.130 122.185  30.775  1.00  0.00            
ATOM   1259 HG23 ILE    88      94.666 122.598  31.333  1.00  0.00            
ATOM   1260  CG1 ILE    88      93.996 122.060  28.871  1.00  0.00            
ATOM   1261 HG11 ILE    88      93.070 122.472  29.273  1.00  0.00            
ATOM   1262 HG12 ILE    88      93.732 121.555  27.942  1.00  0.00            
ATOM   1263  CD  ILE    88      94.930 123.224  28.413  1.00  0.00            
ATOM   1264  HD1 ILE    88      94.395 123.844  27.693  1.00  0.00            
ATOM   1265  HD2 ILE    88      95.274 123.848  29.238  1.00  0.00            
ATOM   1266  HD3 ILE    88      95.810 122.835  27.900  1.00  0.00            
ATOM   1267  C   ILE    88      96.568 119.433  29.968  1.00  0.00            
ATOM   1268  O   ILE    88      96.000 118.463  30.547  1.00  0.00            
ATOM   1269  N   ALA    89      97.886 119.689  30.182  1.00  0.00            
ATOM   1270  H   ALA    89      98.252 120.450  29.628  1.00  0.00            
ATOM   1271  CA  ALA    89      98.806 118.854  30.931  1.00  0.00            
ATOM   1272  HA  ALA    89      98.829 117.890  30.424  1.00  0.00            
ATOM   1273  CB  ALA    89     100.251 119.327  30.922  1.00  0.00            
ATOM   1274  HB1 ALA    89     100.969 118.852  31.590  1.00  0.00            
ATOM   1275  HB2 ALA    89     100.611 119.033  29.936  1.00  0.00            
ATOM   1276  HB3 ALA    89     100.355 120.412  30.928  1.00  0.00            
ATOM   1277  C   ALA    89      98.182 118.753  32.356  1.00  0.00            
ATOM   1278  O   ALA    89      97.885 119.787  32.946  1.00  0.00            
ATOM   1279  N   ALA    90      97.919 117.552  32.910  1.00  0.00            
ATOM   1280  H   ALA    90      98.141 116.688  32.436  1.00  0.00            
ATOM   1281  CA  ALA    90      97.994 117.432  34.368  1.00  0.00            
ATOM   1282  HA  ALA    90      97.972 118.460  34.730  1.00  0.00            
ATOM   1283  CB  ALA    90      96.756 116.792  34.923  1.00  0.00            
ATOM   1284  HB1 ALA    90      95.858 117.327  34.612  1.00  0.00            
ATOM   1285  HB2 ALA    90      96.684 115.758  34.588  1.00  0.00            
ATOM   1286  HB3 ALA    90      96.809 116.926  36.004  1.00  0.00            
ATOM   1287  C   ALA    90      99.279 116.854  34.986  1.00  0.00            
ATOM   1288  O   ALA    90     100.098 116.418  34.203  1.00  0.00            
ATOM   1289  N   ALA    91      99.625 117.016  36.230  1.00  0.00            
ATOM   1290  H   ALA    91      98.989 117.457  36.879  1.00  0.00            
ATOM   1291  CA  ALA    91     100.924 116.610  36.801  1.00  0.00            
ATOM   1292  HA  ALA    91     101.747 116.963  36.180  1.00  0.00            
ATOM   1293  CB  ALA    91     101.141 117.339  38.147  1.00  0.00            
ATOM   1294  HB1 ALA    91     100.330 117.182  38.859  1.00  0.00            
ATOM   1295  HB2 ALA    91     102.096 117.047  38.583  1.00  0.00            
ATOM   1296  HB3 ALA    91     101.069 118.394  37.883  1.00  0.00            
ATOM   1297  C   ALA    91     100.966 115.105  36.874  1.00  0.00            
ATOM   1298  O   ALA    91      99.996 114.425  37.058  1.00  0.00            
ATOM   1299  N   THR    92     102.203 114.609  36.834  1.00  0.00            
ATOM   1300  H   THR    92     102.884 115.319  36.607  1.00  0.00            
ATOM   1301  CA  THR    92     102.457 113.189  36.548  1.00  0.00            
ATOM   1302  HA  THR    92     101.598 112.541  36.721  1.00  0.00            
ATOM   1303  CB  THR    92     102.669 112.990  34.976  1.00  0.00            
ATOM   1304  HB  THR    92     102.939 111.956  34.763  1.00  0.00            
ATOM   1305  CG2 THR    92     101.431 113.122  34.100  1.00  0.00            
ATOM   1306 HG21 THR    92     101.696 112.969  33.054  1.00  0.00            
ATOM   1307 HG22 THR    92     100.791 112.310  34.446  1.00  0.00            
ATOM   1308 HG23 THR    92     100.984 114.105  34.249  1.00  0.00            
ATOM   1309  OG1 THR    92     103.522 113.918  34.305  1.00  0.00            
ATOM   1310  HG1 THR    92     104.406 113.621  34.530  1.00  0.00            
ATOM   1311  C   THR    92     103.755 112.735  37.235  1.00  0.00            
ATOM   1312  O   THR    92     104.649 113.559  37.596  1.00  0.00            
ATOM   1313  N   GLY    93     103.841 111.391  37.373  1.00  0.00            
ATOM   1314  H   GLY    93     102.995 110.869  37.193  1.00  0.00            
ATOM   1315  CA  GLY    93     105.014 110.541  37.652  1.00  0.00            
ATOM   1316  HA1 GLY    93     104.873 110.207  38.680  1.00  0.00            
ATOM   1317  HA2 GLY    93     105.956 111.089  37.621  1.00  0.00            
ATOM   1318  C   GLY    93     105.031 109.311  36.762  1.00  0.00            
ATOM   1319  O   GLY    93     104.533 109.357  35.647  1.00  0.00            
ATOM   1320  N   PHE    94     105.651 108.279  37.262  1.00  0.00            
ATOM   1321  H   PHE    94     105.915 108.204  38.235  1.00  0.00            
ATOM   1322  CA  PHE    94     105.767 106.970  36.651  1.00  0.00            
ATOM   1323  HA  PHE    94     105.435 106.969  35.613  1.00  0.00            
ATOM   1324  CB  PHE    94     107.220 106.588  36.669  1.00  0.00            
ATOM   1325  HB1 PHE    94     107.210 105.502  36.576  1.00  0.00            
ATOM   1326  HB2 PHE    94     107.559 106.848  37.672  1.00  0.00            
ATOM   1327  CG  PHE    94     107.988 107.221  35.585  1.00  0.00            
ATOM   1328  CD1 PHE    94     108.938 108.237  35.853  1.00  0.00            
ATOM   1329  HD1 PHE    94     109.164 108.512  36.873  1.00  0.00            
ATOM   1330  CE1 PHE    94     109.599 108.830  34.776  1.00  0.00            
ATOM   1331  HE1 PHE    94     110.291 109.621  35.027  1.00  0.00            
ATOM   1332  CZ  PHE    94     109.498 108.296  33.472  1.00  0.00            
ATOM   1333  HZ  PHE    94     109.994 108.791  32.650  1.00  0.00            
ATOM   1334  CE2 PHE    94     108.578 107.267  33.182  1.00  0.00            
ATOM   1335  HE2 PHE    94     108.390 106.887  32.189  1.00  0.00            
ATOM   1336  CD2 PHE    94     107.896 106.702  34.238  1.00  0.00            
ATOM   1337  HD2 PHE    94     107.263 105.851  34.035  1.00  0.00            
ATOM   1338  C   PHE    94     104.743 105.994  37.186  1.00  0.00            
ATOM   1339  O   PHE    94     104.440 106.084  38.357  1.00  0.00            
ATOM   1340  N   VAL    95     104.125 105.157  36.366  1.00  0.00            
ATOM   1341  H   VAL    95     104.405 105.065  35.400  1.00  0.00            
ATOM   1342  CA  VAL    95     103.362 104.010  36.932  1.00  0.00            
ATOM   1343  HA  VAL    95     102.475 104.486  37.350  1.00  0.00            
ATOM   1344  CB  VAL    95     102.708 103.099  35.854  1.00  0.00            
ATOM   1345  HB  VAL    95     102.076 102.393  36.393  1.00  0.00            
ATOM   1346  CG1 VAL    95     101.738 103.851  35.027  1.00  0.00            
ATOM   1347 HG11 VAL    95     101.138 103.092  34.526  1.00  0.00            
ATOM   1348 HG12 VAL    95     101.109 104.385  35.739  1.00  0.00            
ATOM   1349 HG13 VAL    95     102.272 104.640  34.498  1.00  0.00            
ATOM   1350  CG2 VAL    95     103.654 102.324  34.906  1.00  0.00            
ATOM   1351 HG21 VAL    95     104.394 102.970  34.433  1.00  0.00            
ATOM   1352 HG22 VAL    95     104.275 101.591  35.421  1.00  0.00            
ATOM   1353 HG23 VAL    95     103.086 101.822  34.122  1.00  0.00            
ATOM   1354  C   VAL    95     104.058 103.281  38.069  1.00  0.00            
ATOM   1355  O   VAL    95     105.277 103.011  37.944  1.00  0.00            
ATOM   1356  N   LYS    96     103.296 102.921  39.089  1.00  0.00            
ATOM   1357  H   LYS    96     102.314 103.151  39.027  1.00  0.00            
ATOM   1358  CA  LYS    96     103.650 102.098  40.273  1.00  0.00            
ATOM   1359  HA  LYS    96     104.423 102.695  40.756  1.00  0.00            
ATOM   1360  CB  LYS    96     102.432 102.048  41.250  1.00  0.00            
ATOM   1361  HB1 LYS    96     101.520 101.905  40.669  1.00  0.00            
ATOM   1362  HB2 LYS    96     102.217 103.034  41.663  1.00  0.00            
ATOM   1363  CG  LYS    96     102.567 100.943  42.375  1.00  0.00            
ATOM   1364  HG1 LYS    96     103.569 101.034  42.792  1.00  0.00            
ATOM   1365  HG2 LYS    96     102.529 100.007  41.819  1.00  0.00            
ATOM   1366  CD  LYS    96     101.475 101.162  43.462  1.00  0.00            
ATOM   1367  HD1 LYS    96     100.493 101.255  42.998  1.00  0.00            
ATOM   1368  HD2 LYS    96     101.712 102.099  43.965  1.00  0.00            
ATOM   1369  CE  LYS    96     101.417  99.946  44.436  1.00  0.00            
ATOM   1370  HE1 LYS    96     102.451  99.761  44.728  1.00  0.00            
ATOM   1371  HE2 LYS    96     101.118  99.046  43.898  1.00  0.00            
ATOM   1372  NZ  LYS    96     100.620 100.366  45.549  1.00  0.00            
ATOM   1373  HZ1 LYS    96     100.715  99.637  46.242  1.00  0.00            
ATOM   1374  HZ2 LYS    96     100.914 101.245  45.950  1.00  0.00            
ATOM   1375  HZ3 LYS    96      99.626 100.382  45.372  1.00  0.00            
ATOM   1376  C   LYS    96     104.214 100.714  39.860  1.00  0.00            
ATOM   1377  O   LYS    96     103.718 100.089  39.006  1.00  0.00            
ATOM   1378  N   LYS    97     105.341 100.309  40.468  1.00  0.00            
ATOM   1379  H   LYS    97     105.649 100.851  41.262  1.00  0.00            
ATOM   1380  CA  LYS    97     106.039  99.069  40.076  1.00  0.00            
ATOM   1381  HA  LYS    97     106.276  99.061  39.012  1.00  0.00            
ATOM   1382  CB  LYS    97     107.492  99.124  40.682  1.00  0.00            
ATOM   1383  HB1 LYS    97     107.932  98.136  40.544  1.00  0.00            
ATOM   1384  HB2 LYS    97     107.426  99.271  41.760  1.00  0.00            
ATOM   1385  CG  LYS    97     108.445 100.136  39.953  1.00  0.00            
ATOM   1386  HG1 LYS    97     107.948 101.102  39.863  1.00  0.00            
ATOM   1387  HG2 LYS    97     108.715  99.744  38.973  1.00  0.00            
ATOM   1388  CD  LYS    97     109.741 100.306  40.699  1.00  0.00            
ATOM   1389  HD1 LYS    97     110.313  99.379  40.738  1.00  0.00            
ATOM   1390  HD2 LYS    97     109.500 100.667  41.699  1.00  0.00            
ATOM   1391  CE  LYS    97     110.527 101.377  39.908  1.00  0.00            
ATOM   1392  HE1 LYS    97     110.383 101.203  38.842  1.00  0.00            
ATOM   1393  HE2 LYS    97     111.551 101.153  40.209  1.00  0.00            
ATOM   1394  NZ  LYS    97     110.078 102.699  40.228  1.00  0.00            
ATOM   1395  HZ1 LYS    97     109.660 102.674  41.147  1.00  0.00            
ATOM   1396  HZ2 LYS    97     110.863 103.334  40.182  1.00  0.00            
ATOM   1397  HZ3 LYS    97     109.382 103.021  39.572  1.00  0.00            
ATOM   1398  C   LYS    97     105.352  97.772  40.516  1.00  0.00            
ATOM   1399  O   LYS    97     105.055  97.599  41.708  1.00  0.00            
ATOM   1400  N   ASP    98     105.170  96.895  39.615  1.00  0.00            
ATOM   1401  H   ASP    98     105.507  97.145  38.696  1.00  0.00            
ATOM   1402  CA  ASP    98     104.597  95.601  39.826  1.00  0.00            
ATOM   1403  HA  ASP    98     104.134  95.599  40.813  1.00  0.00            
ATOM   1404  CB  ASP    98     103.463  95.425  38.807  1.00  0.00            
ATOM   1405  HB1 ASP    98     102.876  94.522  38.977  1.00  0.00            
ATOM   1406  HB2 ASP    98     103.974  95.268  37.857  1.00  0.00            
ATOM   1407  CG  ASP    98     102.445  96.530  38.784  1.00  0.00            
ATOM   1408  OD1 ASP    98     101.588  96.668  39.734  1.00  0.00            
ATOM   1409  OD2 ASP    98     102.412  97.282  37.827  1.00  0.00            
ATOM   1410  C   ASP    98     105.644  94.427  39.853  1.00  0.00            
ATOM   1411  O   ASP    98     106.719  94.486  39.339  1.00  0.00            
ATOM   1412  N   GLN    99     105.193  93.365  40.496  1.00  0.00            
ATOM   1413  H   GLN    99     104.302  93.480  40.957  1.00  0.00            
ATOM   1414  CA  GLN    99     105.874  92.050  40.506  1.00  0.00            
ATOM   1415  HA  GLN    99     106.891  92.205  40.869  1.00  0.00            
ATOM   1416  CB  GLN    99     105.222  91.018  41.473  1.00  0.00            
ATOM   1417  HB1 GLN    99     105.689  90.039  41.362  1.00  0.00            
ATOM   1418  HB2 GLN    99     104.163  90.913  41.240  1.00  0.00            
ATOM   1419  CG  GLN    99     105.397  91.446  42.946  1.00  0.00            
ATOM   1420  HG1 GLN    99     105.097  92.493  42.983  1.00  0.00            
ATOM   1421  HG2 GLN    99     106.459  91.502  43.184  1.00  0.00            
ATOM   1422  CD  GLN    99     104.662  90.640  44.072  1.00  0.00            
ATOM   1423  OE1 GLN    99     104.477  91.072  45.221  1.00  0.00            
ATOM   1424  NE2 GLN    99     104.096  89.496  43.741  1.00  0.00            
ATOM   1425 HE21 GLN    99     104.301  89.104  42.833  1.00  0.00            
ATOM   1426 HE22 GLN    99     103.612  89.012  44.483  1.00  0.00            
ATOM   1427  C   GLN    99     106.095  91.450  39.059  1.00  0.00            
ATOM   1428  O   GLN    99     105.100  91.269  38.312  1.00  0.00            
ATOM   1429  N   LEU   100     107.359  91.062  38.748  1.00  0.00            
ATOM   1430  H   LEU   100     108.073  91.394  39.381  1.00  0.00            
ATOM   1431  CA  LEU   100     107.766  90.434  37.569  1.00  0.00            
ATOM   1432  HA  LEU   100     106.982  90.660  36.846  1.00  0.00            
ATOM   1433  CB  LEU   100     109.033  91.140  37.029  1.00  0.00            
ATOM   1434  HB1 LEU   100     109.039  90.819  35.988  1.00  0.00            
ATOM   1435  HB2 LEU   100     109.959  90.915  37.558  1.00  0.00            
ATOM   1436  CG  LEU   100     108.929  92.732  37.030  1.00  0.00            
ATOM   1437  HG  LEU   100     108.726  93.089  38.040  1.00  0.00            
ATOM   1438  CD1 LEU   100     110.265  93.200  36.480  1.00  0.00            
ATOM   1439 HD11 LEU   100     110.245  94.290  36.480  1.00  0.00            
ATOM   1440 HD12 LEU   100     111.084  92.795  37.074  1.00  0.00            
ATOM   1441 HD13 LEU   100     110.414  92.764  35.492  1.00  0.00            
ATOM   1442  CD2 LEU   100     107.905  93.285  36.071  1.00  0.00            
ATOM   1443 HD21 LEU   100     106.890  93.102  36.421  1.00  0.00            
ATOM   1444 HD22 LEU   100     108.101  94.349  35.938  1.00  0.00            
ATOM   1445 HD23 LEU   100     107.894  92.761  35.115  1.00  0.00            
ATOM   1446  C   LEU   100     107.830  88.936  37.554  1.00  0.00            
ATOM   1447  O   LEU   100     107.886  88.298  38.626  1.00  0.00            
ATOM   1448  N   GLY   101     107.811  88.378  36.365  1.00  0.00            
ATOM   1449  H   GLY   101     107.838  89.013  35.580  1.00  0.00            
ATOM   1450  CA  GLY   101     107.815  86.971  36.011  1.00  0.00            
ATOM   1451  HA1 GLY   101     107.878  86.980  34.923  1.00  0.00            
ATOM   1452  HA2 GLY   101     106.922  86.442  36.346  1.00  0.00            
ATOM   1453  C   GLY   101     109.010  86.187  36.570  1.00  0.00            
ATOM   1454  O   GLY   101     110.142  86.678  36.524  1.00  0.00            
ATOM   1455  N   LYS   102     108.882  84.929  36.885  1.00  0.00            
ATOM   1456  H   LYS   102     107.991  84.470  36.764  1.00  0.00            
ATOM   1457  CA  LYS   102     109.904  84.134  37.578  1.00  0.00            
ATOM   1458  HA  LYS   102     110.881  84.346  37.146  1.00  0.00            
ATOM   1459  CB  LYS   102     110.029  84.554  39.064  1.00  0.00            
ATOM   1460  HB1 LYS   102     109.100  84.223  39.528  1.00  0.00            
ATOM   1461  HB2 LYS   102     110.044  85.642  39.130  1.00  0.00            
ATOM   1462  CG  LYS   102     111.201  84.112  39.880  1.00  0.00            
ATOM   1463  HG1 LYS   102     112.167  84.365  39.444  1.00  0.00            
ATOM   1464  HG2 LYS   102     111.218  83.022  39.875  1.00  0.00            
ATOM   1465  CD  LYS   102     110.991  84.489  41.400  1.00  0.00            
ATOM   1466  HD1 LYS   102     110.040  84.088  41.748  1.00  0.00            
ATOM   1467  HD2 LYS   102     111.051  85.577  41.411  1.00  0.00            
ATOM   1468  CE  LYS   102     112.034  84.067  42.400  1.00  0.00            
ATOM   1469  HE1 LYS   102     111.526  84.007  43.362  1.00  0.00            
ATOM   1470  HE2 LYS   102     112.901  84.727  42.384  1.00  0.00            
ATOM   1471  NZ  LYS   102     112.571  82.669  42.173  1.00  0.00            
ATOM   1472  HZ1 LYS   102     113.073  82.455  43.022  1.00  0.00            
ATOM   1473  HZ2 LYS   102     111.799  82.023  42.091  1.00  0.00            
ATOM   1474  HZ3 LYS   102     113.184  82.606  41.373  1.00  0.00            
ATOM   1475  C   LYS   102     109.608  82.654  37.383  1.00  0.00            
ATOM   1476  O   LYS   102     108.488  82.241  37.494  1.00  0.00            
ATOM   1477  N   ASN   103     110.696  81.862  37.323  1.00  0.00            
ATOM   1478  H   ASN   103     111.571  82.293  37.059  1.00  0.00            
ATOM   1479  CA  ASN   103     110.639  80.386  37.262  1.00  0.00            
ATOM   1480  HA  ASN   103     109.689  80.060  36.838  1.00  0.00            
ATOM   1481  CB  ASN   103     111.623  79.742  36.311  1.00  0.00            
ATOM   1482  HB1 ASN   103     111.593  78.663  36.463  1.00  0.00            
ATOM   1483  HB2 ASN   103     112.631  80.065  36.569  1.00  0.00            
ATOM   1484  CG  ASN   103     111.196  79.922  34.892  1.00  0.00            
ATOM   1485  OD1 ASN   103     110.570  80.934  34.504  1.00  0.00            
ATOM   1486  ND2 ASN   103     111.500  78.910  34.061  1.00  0.00            
ATOM   1487 HD21 ASN   103     111.895  78.031  34.364  1.00  0.00            
ATOM   1488 HD22 ASN   103     111.221  78.942  33.091  1.00  0.00            
ATOM   1489  C   ASN   103     110.797  79.729  38.687  1.00  0.00            
ATOM   1490  O   ASN   103     111.486  80.263  39.580  1.00  0.00            
ATOM   1491  N   GLU   104     110.238  78.525  38.890  1.00  0.00            
ATOM   1492  H   GLU   104     109.740  78.081  38.132  1.00  0.00            
ATOM   1493  CA  GLU   104     110.261  77.770  40.144  1.00  0.00            
ATOM   1494  HA  GLU   104     109.462  78.218  40.735  1.00  0.00            
ATOM   1495  CB  GLU   104     109.800  76.316  39.830  1.00  0.00            
ATOM   1496  HB1 GLU   104     110.498  75.860  39.128  1.00  0.00            
ATOM   1497  HB2 GLU   104     108.897  76.479  39.243  1.00  0.00            
ATOM   1498  CG  GLU   104     109.646  75.331  41.018  1.00  0.00            
ATOM   1499  HG1 GLU   104     108.838  75.798  41.581  1.00  0.00            
ATOM   1500  HG2 GLU   104     110.498  75.399  41.695  1.00  0.00            
ATOM   1501  CD  GLU   104     109.341  73.896  40.780  1.00  0.00            
ATOM   1502  OE1 GLU   104     109.263  73.204  41.834  1.00  0.00            
ATOM   1503  OE2 GLU   104     109.377  73.399  39.612  1.00  0.00            
ATOM   1504  C   GLU   104     111.638  77.723  40.907  1.00  0.00            
ATOM   1505  O   GLU   104     111.645  77.995  42.117  1.00  0.00            
ATOM   1506  N   GLU   105     112.812  77.522  40.285  1.00  0.00            
ATOM   1507  H   GLU   105     112.720  77.434  39.283  1.00  0.00            
ATOM   1508  CA  GLU   105     114.055  77.461  40.889  1.00  0.00            
ATOM   1509  HA  GLU   105     113.772  77.894  41.848  1.00  0.00            
ATOM   1510  CB  GLU   105     114.553  75.989  41.023  1.00  0.00            
ATOM   1511  HB1 GLU   105     115.378  76.005  41.736  1.00  0.00            
ATOM   1512  HB2 GLU   105     114.890  75.598  40.063  1.00  0.00            
ATOM   1513  CG  GLU   105     113.532  75.057  41.711  1.00  0.00            
ATOM   1514  HG1 GLU   105     112.672  74.807  41.089  1.00  0.00            
ATOM   1515  HG2 GLU   105     113.279  75.548  42.651  1.00  0.00            
ATOM   1516  CD  GLU   105     114.256  73.773  42.147  1.00  0.00            
ATOM   1517  OE1 GLU   105     115.369  73.431  41.795  1.00  0.00            
ATOM   1518  OE2 GLU   105     113.673  73.044  43.030  1.00  0.00            
ATOM   1519  C   GLU   105     115.079  78.418  40.146  1.00  0.00            
ATOM   1520  O   GLU   105     116.152  77.967  40.044  1.00  0.00            
ATOM   1521  N   GLY   106     114.746  79.657  39.743  1.00  0.00            
ATOM   1522  H   GLY   106     113.873  80.074  40.033  1.00  0.00            
ATOM   1523  CA  GLY   106     115.622  80.548  39.003  1.00  0.00            
ATOM   1524  HA1 GLY   106     115.289  80.532  37.965  1.00  0.00            
ATOM   1525  HA2 GLY   106     116.654  80.204  39.071  1.00  0.00            
ATOM   1526  C   GLY   106     115.521  82.011  39.542  1.00  0.00            
ATOM   1527  O   GLY   106     114.701  82.423  40.430  1.00  0.00            
ATOM   1528  N   ALA   107     116.238  82.903  38.896  1.00  0.00            
ATOM   1529  H   ALA   107     116.827  82.717  38.096  1.00  0.00            
ATOM   1530  CA  ALA   107     116.205  84.318  39.371  1.00  0.00            
ATOM   1531  HA  ALA   107     116.059  84.393  40.449  1.00  0.00            
ATOM   1532  CB  ALA   107     117.600  84.942  39.114  1.00  0.00            
ATOM   1533  HB1 ALA   107     118.356  84.538  39.787  1.00  0.00            
ATOM   1534  HB2 ALA   107     117.793  84.887  38.042  1.00  0.00            
ATOM   1535  HB3 ALA   107     117.514  85.974  39.454  1.00  0.00            
ATOM   1536  C   ALA   107     115.108  85.101  38.643  1.00  0.00            
ATOM   1537  O   ALA   107     114.821  84.763  37.497  1.00  0.00            
ATOM   1538  N   PRO   108     114.435  86.089  39.293  1.00  0.00            
ATOM   1539  CD  PRO   108     114.812  86.576  40.651  1.00  0.00            
ATOM   1540  HD1 PRO   108     115.881  86.761  40.755  1.00  0.00            
ATOM   1541  HD2 PRO   108     114.623  85.819  41.412  1.00  0.00            
ATOM   1542  CG  PRO   108     113.997  87.847  40.724  1.00  0.00            
ATOM   1543  HG1 PRO   108     114.593  88.731  40.497  1.00  0.00            
ATOM   1544  HG2 PRO   108     113.585  87.971  41.726  1.00  0.00            
ATOM   1545  CB  PRO   108     112.864  87.856  39.736  1.00  0.00            
ATOM   1546  HB1 PRO   108     112.533  88.842  39.409  1.00  0.00            
ATOM   1547  HB2 PRO   108     112.025  87.322  40.184  1.00  0.00            
ATOM   1548  CA  PRO   108     113.295  86.899  38.662  1.00  0.00            
ATOM   1549  HA  PRO   108     112.466  86.235  38.419  1.00  0.00            
ATOM   1550  C   PRO   108     113.711  87.612  37.360  1.00  0.00            
ATOM   1551  O   PRO   108     114.915  87.831  37.172  1.00  0.00            
ATOM   1552  N   GLN   109     112.806  88.052  36.555  1.00  0.00            
ATOM   1553  H   GLN   109     111.820  87.882  36.697  1.00  0.00            
ATOM   1554  CA  GLN   109     112.902  89.161  35.590  1.00  0.00            
ATOM   1555  HA  GLN   109     113.702  88.895  34.899  1.00  0.00            
ATOM   1556  CB  GLN   109     111.560  89.279  34.791  1.00  0.00            
ATOM   1557  HB1 GLN   109     111.626  90.192  34.200  1.00  0.00            
ATOM   1558  HB2 GLN   109     110.657  89.262  35.401  1.00  0.00            
ATOM   1559  CG  GLN   109     111.585  88.121  33.787  1.00  0.00            
ATOM   1560  HG1 GLN   109     111.647  87.157  34.292  1.00  0.00            
ATOM   1561  HG2 GLN   109     112.495  88.120  33.186  1.00  0.00            
ATOM   1562  CD  GLN   109     110.354  88.185  32.921  1.00  0.00            
ATOM   1563  OE1 GLN   109     109.195  87.839  33.257  1.00  0.00            
ATOM   1564  NE2 GLN   109     110.464  88.848  31.790  1.00  0.00            
ATOM   1565 HE21 GLN   109     111.341  89.206  31.440  1.00  0.00            
ATOM   1566 HE22 GLN   109     109.607  88.867  31.254  1.00  0.00            
ATOM   1567  C   GLN   109     113.276  90.502  36.329  1.00  0.00            
ATOM   1568  O   GLN   109     112.632  90.809  37.307  1.00  0.00            
ATOM   1569  N   GLU   110     114.282  91.204  35.847  1.00  0.00            
ATOM   1570  H   GLU   110     114.839  90.803  35.106  1.00  0.00            
ATOM   1571  CA  GLU   110     114.528  92.619  36.206  1.00  0.00            
ATOM   1572  HA  GLU   110     114.356  92.613  37.282  1.00  0.00            
ATOM   1573  CB  GLU   110     115.999  93.048  35.999  1.00  0.00            
ATOM   1574  HB1 GLU   110     116.586  92.308  36.543  1.00  0.00            
ATOM   1575  HB2 GLU   110     116.291  94.052  36.307  1.00  0.00            
ATOM   1576  CG  GLU   110     116.432  92.934  34.554  1.00  0.00            
ATOM   1577  HG1 GLU   110     115.755  93.540  33.952  1.00  0.00            
ATOM   1578  HG2 GLU   110     116.385  91.900  34.212  1.00  0.00            
ATOM   1579  CD  GLU   110     117.879  93.352  34.263  1.00  0.00            
ATOM   1580  OE1 GLU   110     118.704  93.286  35.222  1.00  0.00            
ATOM   1581  OE2 GLU   110     118.140  93.734  33.049  1.00  0.00            
ATOM   1582  C   GLU   110     113.501  93.592  35.687  1.00  0.00            
ATOM   1583  O   GLU   110     113.164  93.432  34.563  1.00  0.00            
ATOM   1584  N   GLY   111     113.261  94.683  36.389  1.00  0.00            
ATOM   1585  H   GLY   111     113.779  94.852  37.239  1.00  0.00            
ATOM   1586  CA  GLY   111     112.548  95.881  35.808  1.00  0.00            
ATOM   1587  HA1 GLY   111     112.104  96.613  36.482  1.00  0.00            
ATOM   1588  HA2 GLY   111     111.708  95.465  35.253  1.00  0.00            
ATOM   1589  C   GLY   111     113.265  96.598  34.709  1.00  0.00            
ATOM   1590  O   GLY   111     114.492  96.934  34.759  1.00  0.00            
ATOM   1591  N   ILE   112     112.562  96.887  33.645  1.00  0.00            
ATOM   1592  H   ILE   112     111.600  96.581  33.629  1.00  0.00            
ATOM   1593  CA  ILE   112     113.016  97.652  32.564  1.00  0.00            
ATOM   1594  HA  ILE   112     114.102  97.657  32.664  1.00  0.00            
ATOM   1595  CB  ILE   112     112.768  96.920  31.239  1.00  0.00            
ATOM   1596  HB  ILE   112     111.760  96.505  31.253  1.00  0.00            
ATOM   1597  CG2 ILE   112     112.953  97.806  30.049  1.00  0.00            
ATOM   1598 HG21 ILE   112     113.971  98.195  30.047  1.00  0.00            
ATOM   1599 HG22 ILE   112     112.761  97.261  29.124  1.00  0.00            
ATOM   1600 HG23 ILE   112     112.260  98.648  30.061  1.00  0.00            
ATOM   1601  CG1 ILE   112     113.608  95.562  31.018  1.00  0.00            
ATOM   1602 HG11 ILE   112     113.372  94.989  30.121  1.00  0.00            
ATOM   1603 HG12 ILE   112     113.289  94.923  31.841  1.00  0.00            
ATOM   1604  CD  ILE   112     115.099  95.767  31.085  1.00  0.00            
ATOM   1605  HD1 ILE   112     115.432  96.248  32.005  1.00  0.00            
ATOM   1606  HD2 ILE   112     115.604  94.812  30.943  1.00  0.00            
ATOM   1607  HD3 ILE   112     115.421  96.496  30.341  1.00  0.00            
ATOM   1608  C   ILE   112     112.725  99.188  32.621  1.00  0.00            
ATOM   1609  O   ILE   112     111.552  99.586  32.601  1.00  0.00            
ATOM   1610  N   LEU   113     113.798  99.996  32.781  1.00  0.00            
ATOM   1611  H   LEU   113     114.697  99.537  32.759  1.00  0.00            
ATOM   1612  CA  LEU   113     113.705 101.438  32.781  1.00  0.00            
ATOM   1613  HA  LEU   113     112.948 101.530  33.560  1.00  0.00            
ATOM   1614  CB  LEU   113     114.981 102.079  33.336  1.00  0.00            
ATOM   1615  HB1 LEU   113     115.644 102.081  32.471  1.00  0.00            
ATOM   1616  HB2 LEU   113     115.355 101.525  34.197  1.00  0.00            
ATOM   1617  CG  LEU   113     114.886 103.569  33.637  1.00  0.00            
ATOM   1618  HG  LEU   113     114.535 104.116  32.762  1.00  0.00            
ATOM   1619  CD1 LEU   113     114.093 103.740  34.917  1.00  0.00            
ATOM   1620 HD11 LEU   113     113.852 104.777  35.151  1.00  0.00            
ATOM   1621 HD12 LEU   113     113.142 103.231  34.761  1.00  0.00            
ATOM   1622 HD13 LEU   113     114.631 103.255  35.732  1.00  0.00            
ATOM   1623  CD2 LEU   113     116.302 104.031  33.935  1.00  0.00            
ATOM   1624 HD21 LEU   113     116.277 105.071  34.263  1.00  0.00            
ATOM   1625 HD22 LEU   113     116.792 103.482  34.739  1.00  0.00            
ATOM   1626 HD23 LEU   113     116.903 103.905  33.034  1.00  0.00            
ATOM   1627  C   LEU   113     113.156 102.048  31.399  1.00  0.00            
ATOM   1628  O   LEU   113     112.646 103.204  31.419  1.00  0.00            
ATOM   1629  N   GLU   114     113.376 101.307  30.343  1.00  0.00            
ATOM   1630  H   GLU   114     113.823 100.428  30.565  1.00  0.00            
ATOM   1631  CA  GLU   114     112.947 101.689  28.930  1.00  0.00            
ATOM   1632  HA  GLU   114     113.338 102.698  28.804  1.00  0.00            
ATOM   1633  CB  GLU   114     113.645 100.817  27.917  1.00  0.00            
ATOM   1634  HB1 GLU   114     113.280 100.972  26.902  1.00  0.00            
ATOM   1635  HB2 GLU   114     113.445  99.777  28.173  1.00  0.00            
ATOM   1636  CG  GLU   114     115.128 100.946  27.760  1.00  0.00            
ATOM   1637  HG1 GLU   114     115.477 100.111  27.153  1.00  0.00            
ATOM   1638  HG2 GLU   114     115.558 100.943  28.762  1.00  0.00            
ATOM   1639  CD  GLU   114     115.532 102.384  27.215  1.00  0.00            
ATOM   1640  OE1 GLU   114     114.679 103.079  26.641  1.00  0.00            
ATOM   1641  OE2 GLU   114     116.620 102.848  27.575  1.00  0.00            
ATOM   1642  C   GLU   114     111.467 101.869  28.714  1.00  0.00            
ATOM   1643  O   GLU   114     110.812 100.872  28.995  1.00  0.00            
ATOM   1644  N   ASP   115     111.077 103.130  28.372  1.00  0.00            
ATOM   1645  H   ASP   115     111.792 103.829  28.234  1.00  0.00            
ATOM   1646  CA  ASP   115     109.742 103.425  27.933  1.00  0.00            
ATOM   1647  HA  ASP   115     109.734 104.507  27.800  1.00  0.00            
ATOM   1648  CB  ASP   115     109.487 102.837  26.574  1.00  0.00            
ATOM   1649  HB1 ASP   115     109.258 101.772  26.538  1.00  0.00            
ATOM   1650  HB2 ASP   115     110.338 103.248  26.031  1.00  0.00            
ATOM   1651  CG  ASP   115     108.398 103.640  25.782  1.00  0.00            
ATOM   1652  OD1 ASP   115     108.173 104.830  26.126  1.00  0.00            
ATOM   1653  OD2 ASP   115     107.978 103.059  24.740  1.00  0.00            
ATOM   1654  C   ASP   115     108.605 103.068  28.991  1.00  0.00            
ATOM   1655  O   ASP   115     107.596 102.450  28.709  1.00  0.00            
ATOM   1656  N   MET   116     108.858 103.492  30.218  1.00  0.00            
ATOM   1657  H   MET   116     109.619 104.148  30.319  1.00  0.00            
ATOM   1658  CA  MET   116     107.827 103.442  31.254  1.00  0.00            
ATOM   1659  HA  MET   116     107.513 102.412  31.085  1.00  0.00            
ATOM   1660  CB  MET   116     108.477 103.607  32.641  1.00  0.00            
ATOM   1661  HB1 MET   116     108.822 104.619  32.853  1.00  0.00            
ATOM   1662  HB2 MET   116     109.352 102.958  32.676  1.00  0.00            
ATOM   1663  CG  MET   116     107.655 103.021  33.713  1.00  0.00            
ATOM   1664  HG1 MET   116     107.214 102.156  33.218  1.00  0.00            
ATOM   1665  HG2 MET   116     106.856 103.752  33.842  1.00  0.00            
ATOM   1666  SD  MET   116     108.448 102.803  35.398  1.00  0.00            
ATOM   1667  CE  MET   116     109.717 101.560  35.010  1.00  0.00            
ATOM   1668  HE1 MET   116     110.590 101.903  34.454  1.00  0.00            
ATOM   1669  HE2 MET   116     110.132 101.204  35.953  1.00  0.00            
ATOM   1670  HE3 MET   116     109.296 100.643  34.596  1.00  0.00            
ATOM   1671  C   MET   116     106.654 104.392  30.996  1.00  0.00            
ATOM   1672  O   MET   116     106.808 105.561  30.713  1.00  0.00            
ATOM   1673  N   PRO   117     105.421 103.913  31.261  1.00  0.00            
ATOM   1674  CD  PRO   117     105.059 102.531  31.464  1.00  0.00            
ATOM   1675  HD1 PRO   117     105.084 102.255  32.518  1.00  0.00            
ATOM   1676  HD2 PRO   117     105.562 101.885  30.745  1.00  0.00            
ATOM   1677  CG  PRO   117     103.604 102.401  30.981  1.00  0.00            
ATOM   1678  HG1 PRO   117     103.100 101.633  31.568  1.00  0.00            
ATOM   1679  HG2 PRO   117     103.523 102.174  29.918  1.00  0.00            
ATOM   1680  CB  PRO   117     103.045 103.759  31.269  1.00  0.00            
ATOM   1681  HB1 PRO   117     102.781 103.817  32.325  1.00  0.00            
ATOM   1682  HB2 PRO   117     102.236 104.032  30.592  1.00  0.00            
ATOM   1683  CA  PRO   117     104.229 104.760  31.110  1.00  0.00            
ATOM   1684  HA  PRO   117     104.326 105.264  30.148  1.00  0.00            
ATOM   1685  C   PRO   117     104.102 105.789  32.260  1.00  0.00            
ATOM   1686  O   PRO   117     104.566 105.556  33.370  1.00  0.00            
ATOM   1687  N   VAL   118     103.645 107.014  31.954  1.00  0.00            
ATOM   1688  H   VAL   118     103.440 107.299  31.007  1.00  0.00            
ATOM   1689  CA  VAL   118     103.462 108.113  32.935  1.00  0.00            
ATOM   1690  HA  VAL   118     104.034 107.901  33.838  1.00  0.00            
ATOM   1691  CB  VAL   118     104.037 109.398  32.336  1.00  0.00            
ATOM   1692  HB  VAL   118     103.789 110.195  33.037  1.00  0.00            
ATOM   1693  CG1 VAL   118     105.553 109.329  32.229  1.00  0.00            
ATOM   1694 HG11 VAL   118     105.882 108.679  33.039  1.00  0.00            
ATOM   1695 HG12 VAL   118     105.899 108.973  31.258  1.00  0.00            
ATOM   1696 HG13 VAL   118     105.931 110.321  32.478  1.00  0.00            
ATOM   1697  CG2 VAL   118     103.431 109.793  30.966  1.00  0.00            
ATOM   1698 HG21 VAL   118     103.639 110.844  30.763  1.00  0.00            
ATOM   1699 HG22 VAL   118     103.847 109.260  30.111  1.00  0.00            
ATOM   1700 HG23 VAL   118     102.342 109.737  30.954  1.00  0.00            
ATOM   1701  C   VAL   118     102.059 108.251  33.483  1.00  0.00            
ATOM   1702  O   VAL   118     101.081 108.021  32.730  1.00  0.00            
ATOM   1703  N   ASP   119     101.926 108.531  34.728  1.00  0.00            
ATOM   1704  H   ASP   119     102.726 108.730  35.311  1.00  0.00            
ATOM   1705  CA  ASP   119     100.703 108.474  35.475  1.00  0.00            
ATOM   1706  HA  ASP   119      99.864 108.248  34.818  1.00  0.00            
ATOM   1707  CB  ASP   119     100.679 107.343  36.519  1.00  0.00            
ATOM   1708  HB1 ASP   119     100.827 107.785  37.505  1.00  0.00            
ATOM   1709  HB2 ASP   119     101.518 106.686  36.290  1.00  0.00            
ATOM   1710  CG  ASP   119      99.305 106.574  36.610  1.00  0.00            
ATOM   1711  OD1 ASP   119      98.482 106.569  35.702  1.00  0.00            
ATOM   1712  OD2 ASP   119      99.142 106.027  37.745  1.00  0.00            
ATOM   1713  C   ASP   119     100.361 109.827  36.132  1.00  0.00            
ATOM   1714  O   ASP   119     101.229 110.442  36.733  1.00  0.00            
ATOM   1715  N   PRO   120      99.097 110.252  35.950  1.00  0.00            
ATOM   1716  CD  PRO   120      98.013 109.522  35.252  1.00  0.00            
ATOM   1717  HD1 PRO   120      97.364 108.965  35.928  1.00  0.00            
ATOM   1718  HD2 PRO   120      98.356 109.001  34.358  1.00  0.00            
ATOM   1719  CG  PRO   120      97.066 110.673  34.833  1.00  0.00            
ATOM   1720  HG1 PRO   120      96.022 110.423  34.643  1.00  0.00            
ATOM   1721  HG2 PRO   120      97.377 111.158  33.908  1.00  0.00            
ATOM   1722  CB  PRO   120      97.226 111.692  35.996  1.00  0.00            
ATOM   1723  HB1 PRO   120      96.388 111.653  36.692  1.00  0.00            
ATOM   1724  HB2 PRO   120      97.278 112.716  35.624  1.00  0.00            
ATOM   1725  CA  PRO   120      98.544 111.433  36.644  1.00  0.00            
ATOM   1726  HA  PRO   120      99.248 112.233  36.416  1.00  0.00            
ATOM   1727  C   PRO   120      98.560 111.353  38.177  1.00  0.00            
ATOM   1728  O   PRO   120      98.255 110.277  38.730  1.00  0.00            
ATOM   1729  N   ASP   121      98.878 112.446  38.866  1.00  0.00            
ATOM   1730  H   ASP   121      99.270 113.255  38.406  1.00  0.00            
ATOM   1731  CA  ASP   121      98.706 112.501  40.287  1.00  0.00            
ATOM   1732  HA  ASP   121      99.000 111.498  40.598  1.00  0.00            
ATOM   1733  CB  ASP   121      99.778 113.507  40.770  1.00  0.00            
ATOM   1734  HB1 ASP   121      99.462 114.443  40.311  1.00  0.00            
ATOM   1735  HB2 ASP   121     100.741 113.326  40.292  1.00  0.00            
ATOM   1736  CG  ASP   121      99.909 113.687  42.262  1.00  0.00            
ATOM   1737  OD1 ASP   121     100.748 114.530  42.682  1.00  0.00            
ATOM   1738  OD2 ASP   121      99.205 113.077  43.151  1.00  0.00            
ATOM   1739  C   ASP   121      97.278 112.771  40.778  1.00  0.00            
ATOM   1740  O   ASP   121      96.664 113.656  40.249  1.00  0.00            
ATOM   1741  N   ASN   122      96.655 111.958  41.650  1.00  0.00            
ATOM   1742  H   ASN   122      97.165 111.224  42.121  1.00  0.00            
ATOM   1743  CA  ASN   122      95.292 112.229  42.185  1.00  0.00            
ATOM   1744  HA  ASN   122      94.750 112.768  41.407  1.00  0.00            
ATOM   1745  CB  ASN   122      94.401 111.044  42.591  1.00  0.00            
ATOM   1746  HB1 ASN   122      93.369 111.375  42.478  1.00  0.00            
ATOM   1747  HB2 ASN   122      94.599 110.674  43.597  1.00  0.00            
ATOM   1748  CG  ASN   122      94.532 109.897  41.685  1.00  0.00            
ATOM   1749  OD1 ASN   122      94.930 108.810  42.049  1.00  0.00            
ATOM   1750  ND2 ASN   122      94.262 110.059  40.424  1.00  0.00            
ATOM   1751 HD21 ASN   122      94.192 111.025  40.136  1.00  0.00            
ATOM   1752 HD22 ASN   122      94.506 109.411  39.689  1.00  0.00            
ATOM   1753  C   ASN   122      95.483 113.279  43.255  1.00  0.00            
ATOM   1754  O   ASN   122      95.817 112.969  44.415  1.00  0.00            
ATOM   1755  N   GLU   123      95.241 114.531  42.971  1.00  0.00            
ATOM   1756  H   GLU   123      94.897 114.819  42.066  1.00  0.00            
ATOM   1757  CA  GLU   123      95.418 115.633  43.940  1.00  0.00            
ATOM   1758  HA  GLU   123      96.154 115.307  44.675  1.00  0.00            
ATOM   1759  CB  GLU   123      95.844 116.972  43.243  1.00  0.00            
ATOM   1760  HB1 GLU   123      96.046 117.817  43.901  1.00  0.00            
ATOM   1761  HB2 GLU   123      95.159 117.167  42.418  1.00  0.00            
ATOM   1762  CG  GLU   123      97.249 116.857  42.530  1.00  0.00            
ATOM   1763  HG1 GLU   123      97.264 115.968  41.900  1.00  0.00            
ATOM   1764  HG2 GLU   123      97.992 116.781  43.324  1.00  0.00            
ATOM   1765  CD  GLU   123      97.576 118.082  41.632  1.00  0.00            
ATOM   1766  OE1 GLU   123      98.693 118.236  41.092  1.00  0.00            
ATOM   1767  OE2 GLU   123      96.756 118.987  41.523  1.00  0.00            
ATOM   1768  C   GLU   123      94.182 115.759  44.875  1.00  0.00            
ATOM   1769  O   GLU   123      94.420 116.053  46.070  1.00  0.00            
ATOM   1770  N   ALA   124      92.996 115.616  44.317  1.00  0.00            
ATOM   1771  H   ALA   124      92.986 115.198  43.398  1.00  0.00            
ATOM   1772  CA  ALA   124      91.814 115.434  45.160  1.00  0.00            
ATOM   1773  HA  ALA   124      91.828 116.223  45.912  1.00  0.00            
ATOM   1774  CB  ALA   124      90.477 115.739  44.495  1.00  0.00            
ATOM   1775  HB1 ALA   124      90.226 114.901  43.845  1.00  0.00            
ATOM   1776  HB2 ALA   124      89.679 115.725  45.238  1.00  0.00            
ATOM   1777  HB3 ALA   124      90.589 116.693  43.979  1.00  0.00            
ATOM   1778  C   ALA   124      91.844 114.111  45.944  1.00  0.00            
ATOM   1779  O   ALA   124      92.187 113.008  45.454  1.00  0.00            
ATOM   1780  N   TYR   125      91.617 114.175  47.261  1.00  0.00            
ATOM   1781  H   TYR   125      91.260 115.039  47.645  1.00  0.00            
ATOM   1782  CA  TYR   125      91.550 112.978  48.075  1.00  0.00            
ATOM   1783  HA  TYR   125      92.407 112.323  47.921  1.00  0.00            
ATOM   1784  CB  TYR   125      91.663 113.406  49.516  1.00  0.00            
ATOM   1785  HB1 TYR   125      90.973 114.218  49.745  1.00  0.00            
ATOM   1786  HB2 TYR   125      92.618 113.919  49.631  1.00  0.00            
ATOM   1787  CG  TYR   125      91.455 112.339  50.568  1.00  0.00            
ATOM   1788  CD1 TYR   125      90.128 112.184  51.086  1.00  0.00            
ATOM   1789  HD1 TYR   125      89.277 112.674  50.635  1.00  0.00            
ATOM   1790  CE1 TYR   125      89.937 111.121  52.027  1.00  0.00            
ATOM   1791  HE1 TYR   125      89.009 111.013  52.569  1.00  0.00            
ATOM   1792  CZ  TYR   125      91.001 110.295  52.433  1.00  0.00            
ATOM   1793  OH  TYR   125      90.752 109.313  53.304  1.00  0.00            
ATOM   1794  HH  TYR   125      91.492 108.701  53.314  1.00  0.00            
ATOM   1795  CE2 TYR   125      92.221 110.346  51.705  1.00  0.00            
ATOM   1796  HE2 TYR   125      93.041 109.646  51.770  1.00  0.00            
ATOM   1797  CD2 TYR   125      92.488 111.470  50.869  1.00  0.00            
ATOM   1798  HD2 TYR   125      93.385 111.589  50.278  1.00  0.00            
ATOM   1799  C   TYR   125      90.179 112.236  47.792  1.00  0.00            
ATOM   1800  O   TYR   125      89.040 112.717  48.102  1.00  0.00            
ATOM   1801  N   GLU   126      90.361 111.055  47.293  1.00  0.00            
ATOM   1802  H   GLU   126      91.298 110.731  47.101  1.00  0.00            
ATOM   1803  CA  GLU   126      89.296 110.083  47.175  1.00  0.00            
ATOM   1804  HA  GLU   126      88.479 110.512  46.594  1.00  0.00            
ATOM   1805  CB  GLU   126      89.799 108.844  46.474  1.00  0.00            
ATOM   1806  HB1 GLU   126      90.503 108.226  47.031  1.00  0.00            
ATOM   1807  HB2 GLU   126      90.154 109.167  45.495  1.00  0.00            
ATOM   1808  CG  GLU   126      88.716 107.871  46.054  1.00  0.00            
ATOM   1809  HG1 GLU   126      88.103 108.306  45.265  1.00  0.00            
ATOM   1810  HG2 GLU   126      88.025 107.681  46.875  1.00  0.00            
ATOM   1811  CD  GLU   126      89.339 106.549  45.575  1.00  0.00            
ATOM   1812  OE1 GLU   126      88.517 105.544  45.570  1.00  0.00            
ATOM   1813  OE2 GLU   126      90.540 106.583  45.063  1.00  0.00            
ATOM   1814  C   GLU   126      88.747 109.733  48.570  1.00  0.00            
ATOM   1815  O   GLU   126      89.484 109.199  49.426  1.00  0.00            
ATOM   1816  N   MET   127      87.437 109.981  48.858  1.00  0.00            
ATOM   1817  H   MET   127      86.855 110.491  48.209  1.00  0.00            
ATOM   1818  CA  MET   127      86.764 109.467  50.124  1.00  0.00            
ATOM   1819  HA  MET   127      87.276 109.879  50.994  1.00  0.00            
ATOM   1820  CB  MET   127      85.340 109.930  50.044  1.00  0.00            
ATOM   1821  HB1 MET   127      84.892 109.517  50.947  1.00  0.00            
ATOM   1822  HB2 MET   127      84.852 109.486  49.177  1.00  0.00            
ATOM   1823  CG  MET   127      85.257 111.448  50.029  1.00  0.00            
ATOM   1824  HG1 MET   127      84.240 111.807  50.188  1.00  0.00            
ATOM   1825  HG2 MET   127      85.502 111.826  49.037  1.00  0.00            
ATOM   1826  SD  MET   127      86.220 112.356  51.379  1.00  0.00            
ATOM   1827  CE  MET   127      85.648 111.790  53.001  1.00  0.00            
ATOM   1828  HE1 MET   127      86.207 112.266  53.805  1.00  0.00            
ATOM   1829  HE2 MET   127      84.619 112.149  53.033  1.00  0.00            
ATOM   1830  HE3 MET   127      85.737 110.707  53.083  1.00  0.00            
ATOM   1831  C   MET   127      86.824 107.922  50.233  1.00  0.00            
ATOM   1832  O   MET   127      86.687 107.260  49.186  1.00  0.00            
ATOM   1833  N   PRO   128      87.096 107.491  51.457  1.00  0.00            
ATOM   1834  CD  PRO   128      87.609 108.235  52.562  1.00  0.00            
ATOM   1835  HD1 PRO   128      86.784 108.620  53.161  1.00  0.00            
ATOM   1836  HD2 PRO   128      88.293 109.001  52.196  1.00  0.00            
ATOM   1837  CG  PRO   128      88.436 107.196  53.373  1.00  0.00            
ATOM   1838  HG1 PRO   128      88.660 107.544  54.381  1.00  0.00            
ATOM   1839  HG2 PRO   128      89.354 107.120  52.790  1.00  0.00            
ATOM   1840  CB  PRO   128      87.574 105.944  53.309  1.00  0.00            
ATOM   1841  HB1 PRO   128      86.729 105.876  53.995  1.00  0.00            
ATOM   1842  HB2 PRO   128      88.098 104.989  53.331  1.00  0.00            
ATOM   1843  CA  PRO   128      86.987 106.090  51.836  1.00  0.00            
ATOM   1844  HA  PRO   128      87.622 105.600  51.097  1.00  0.00            
ATOM   1845  C   PRO   128      85.610 105.431  51.573  1.00  0.00            
ATOM   1846  O   PRO   128      84.529 106.048  51.461  1.00  0.00            
ATOM   1847  N   SEP   129      85.550 104.120  51.452  1.00  0.00            
ATOM   1848  H   SEP   129      86.361 103.540  51.611  1.00  0.00            
ATOM   1849  CA  SEP   129      84.361 103.384  51.282  1.00  0.00            
ATOM   1850  HA  SEP   129      83.857 103.568  50.334  1.00  0.00            
ATOM   1851  CB  SEP   129      84.813 101.898  51.314  1.00  0.00            
ATOM   1852  HB1 SEP   129      85.132 101.631  52.321  1.00  0.00            
ATOM   1853  HB2 SEP   129      85.656 101.706  50.649  1.00  0.00            
ATOM   1854  OG  SEP   129      83.728 101.007  51.023  1.00  0.00            
ATOM   1855  P   SEP   129      83.039 100.975  49.574  1.00  0.00            
ATOM   1856  O1P SEP   129      81.991  99.953  49.696  1.00  0.00            
ATOM   1857  O2P SEP   129      82.578 102.358  49.293  1.00  0.00            
ATOM   1858  O3P SEP   129      84.116 100.611  48.653  1.00  0.00            
ATOM   1859  C   SEP   129      83.306 103.626  52.390  1.00  0.00            
ATOM   1860  O   SEP   129      83.556 104.085  53.538  1.00  0.00            
ATOM   1861  N   GLU   130      82.073 103.536  51.907  1.00  0.00            
ATOM   1862  H   GLU   130      81.887 103.380  50.926  1.00  0.00            
ATOM   1863  CA  GLU   130      80.909 103.573  52.778  1.00  0.00            
ATOM   1864  HA  GLU   130      81.209 104.062  53.706  1.00  0.00            
ATOM   1865  CB  GLU   130      79.738 104.461  52.249  1.00  0.00            
ATOM   1866  HB1 GLU   130      80.126 105.468  52.099  1.00  0.00            
ATOM   1867  HB2 GLU   130      79.005 104.457  53.055  1.00  0.00            
ATOM   1868  CG  GLU   130      78.869 103.951  51.044  1.00  0.00            
ATOM   1869  HG1 GLU   130      78.300 103.028  51.158  1.00  0.00            
ATOM   1870  HG2 GLU   130      79.542 103.637  50.246  1.00  0.00            
ATOM   1871  CD  GLU   130      77.787 104.925  50.670  1.00  0.00            
ATOM   1872  OE1 GLU   130      77.151 105.264  51.679  1.00  0.00            
ATOM   1873  OE2 GLU   130      77.686 105.334  49.526  1.00  0.00            
ATOM   1874  C   GLU   130      80.455 102.188  53.152  1.00  0.00            
ATOM   1875  O   GLU   130      79.837 102.096  54.218  1.00  0.00            
ATOM   1876  N   GLU   131      80.693 101.120  52.377  1.00  0.00            
ATOM   1877  H   GLU   131      81.276 101.211  51.557  1.00  0.00            
ATOM   1878  CA  GLU   131      80.353  99.719  52.825  1.00  0.00            
ATOM   1879  HA  GLU   131      79.709  99.798  53.701  1.00  0.00            
ATOM   1880  CB  GLU   131      79.501  98.911  51.849  1.00  0.00            
ATOM   1881  HB1 GLU   131      79.026  98.091  52.387  1.00  0.00            
ATOM   1882  HB2 GLU   131      80.144  98.372  51.153  1.00  0.00            
ATOM   1883  CG  GLU   131      78.457  99.786  51.082  1.00  0.00            
ATOM   1884  HG1 GLU   131      78.895 100.425  50.315  1.00  0.00            
ATOM   1885  HG2 GLU   131      77.970 100.429  51.815  1.00  0.00            
ATOM   1886  CD  GLU   131      77.328  99.004  50.511  1.00  0.00            
ATOM   1887  OE1 GLU   131      76.425  99.667  49.967  1.00  0.00            
ATOM   1888  OE2 GLU   131      77.295  97.736  50.531  1.00  0.00            
ATOM   1889  C   GLU   131      81.484  98.906  53.398  1.00  0.00            
ATOM   1890  O   GLU   131      81.211  98.275  54.436  1.00  0.00            
ATOM   1891  N   GLY   132      82.655  98.944  52.826  1.00  0.00            
ATOM   1892  H   GLY   132      82.765  99.502  51.992  1.00  0.00            
ATOM   1893  CA  GLY   132      83.877  98.240  53.257  1.00  0.00            
ATOM   1894  HA1 GLY   132      84.632  98.314  52.474  1.00  0.00            
ATOM   1895  HA2 GLY   132      83.614  97.200  53.455  1.00  0.00            
ATOM   1896  C   GLY   132      84.396  98.883  54.567  1.00  0.00            
ATOM   1897  O   GLY   132      84.188 100.104  54.828  1.00  0.00            
ATOM   1898  N   TYR   133      85.109  98.048  55.338  1.00  0.00            
ATOM   1899  H   TYR   133      85.344  97.207  54.830  1.00  0.00            
ATOM   1900  CA  TYR   133      85.251  98.199  56.781  1.00  0.00            
ATOM   1901  HA  TYR   133      84.294  98.461  57.232  1.00  0.00            
ATOM   1902  CB  TYR   133      85.566  96.883  57.503  1.00  0.00            
ATOM   1903  HB1 TYR   133      86.644  96.724  57.535  1.00  0.00            
ATOM   1904  HB2 TYR   133      85.324  96.040  56.856  1.00  0.00            
ATOM   1905  CG  TYR   133      84.942  96.612  58.868  1.00  0.00            
ATOM   1906  CD1 TYR   133      83.703  95.886  59.043  1.00  0.00            
ATOM   1907  HD1 TYR   133      83.263  95.367  58.204  1.00  0.00            
ATOM   1908  CE1 TYR   133      83.111  95.775  60.288  1.00  0.00            
ATOM   1909  HE1 TYR   133      82.235  95.143  60.288  1.00  0.00            
ATOM   1910  CZ  TYR   133      83.689  96.291  61.430  1.00  0.00            
ATOM   1911  OH  TYR   133      83.127  96.084  62.645  1.00  0.00            
ATOM   1912  HH  TYR   133      83.745  96.350  63.330  1.00  0.00            
ATOM   1913  CE2 TYR   133      84.963  96.987  61.295  1.00  0.00            
ATOM   1914  HE2 TYR   133      85.449  97.504  62.109  1.00  0.00            
ATOM   1915  CD2 TYR   133      85.509  97.155  60.021  1.00  0.00            
ATOM   1916  HD2 TYR   133      86.431  97.693  59.859  1.00  0.00            
ATOM   1917  C   TYR   133      86.218  99.408  57.088  1.00  0.00            
ATOM   1918  O   TYR   133      87.245  99.567  56.432  1.00  0.00            
ATOM   1919  N   GLN   134      85.774 100.205  58.051  1.00  0.00            
ATOM   1920  H   GLN   134      84.816 100.136  58.366  1.00  0.00            
ATOM   1921  CA  GLN   134      86.496 101.406  58.513  1.00  0.00            
ATOM   1922  HA  GLN   134      86.835 101.978  57.650  1.00  0.00            
ATOM   1923  CB  GLN   134      85.493 102.264  59.250  1.00  0.00            
ATOM   1924  HB1 GLN   134      86.062 103.121  59.612  1.00  0.00            
ATOM   1925  HB2 GLN   134      85.151 101.912  60.223  1.00  0.00            
ATOM   1926  CG  GLN   134      84.329 102.806  58.486  1.00  0.00            
ATOM   1927  HG1 GLN   134      83.917 102.139  57.729  1.00  0.00            
ATOM   1928  HG2 GLN   134      84.705 103.540  57.774  1.00  0.00            
ATOM   1929  CD  GLN   134      83.363 103.514  59.411  1.00  0.00            
ATOM   1930  OE1 GLN   134      82.416 102.896  59.969  1.00  0.00            
ATOM   1931  NE2 GLN   134      83.447 104.801  59.689  1.00  0.00            
ATOM   1932 HE21 GLN   134      84.275 105.362  59.549  1.00  0.00            
ATOM   1933 HE22 GLN   134      82.714 105.143  60.294  1.00  0.00            
ATOM   1934  C   GLN   134      87.716 101.090  59.353  1.00  0.00            
ATOM   1935  O   GLN   134      87.732 100.156  60.082  1.00  0.00            
ATOM   1936  N   ASP   135      88.751 101.931  59.240  1.00  0.00            
ATOM   1937  H   ASP   135      88.710 102.682  58.567  1.00  0.00            
ATOM   1938  CA  ASP   135      90.031 101.628  59.961  1.00  0.00            
ATOM   1939  HA  ASP   135      90.080 100.549  60.103  1.00  0.00            
ATOM   1940  CB  ASP   135      91.297 101.964  59.065  1.00  0.00            
ATOM   1941  HB1 ASP   135      92.187 101.607  59.583  1.00  0.00            
ATOM   1942  HB2 ASP   135      91.356 103.047  59.169  1.00  0.00            
ATOM   1943  CG  ASP   135      91.227 101.546  57.606  1.00  0.00            
ATOM   1944  OD1 ASP   135      91.461 100.381  57.251  1.00  0.00            
ATOM   1945  OD2 ASP   135      90.802 102.381  56.729  1.00  0.00            
ATOM   1946  C   ASP   135      90.098 102.154  61.402  1.00  0.00            
ATOM   1947  O   ASP   135      90.898 101.702  62.150  1.00  0.00            
ATOM   1948  N   TYR   136      89.171 103.064  61.772  1.00  0.00            
ATOM   1949  H   TYR   136      88.670 103.445  60.982  1.00  0.00            
ATOM   1950  CA  TYR   136      89.089 103.753  63.110  1.00  0.00            
ATOM   1951  HA  TYR   136      89.352 103.044  63.895  1.00  0.00            
ATOM   1952  CB  TYR   136      90.069 104.932  63.205  1.00  0.00            
ATOM   1953  HB1 TYR   136      91.127 104.692  63.108  1.00  0.00            
ATOM   1954  HB2 TYR   136      90.154 105.255  64.243  1.00  0.00            
ATOM   1955  CG  TYR   136      89.805 106.025  62.137  1.00  0.00            
ATOM   1956  CD1 TYR   136      88.915 107.094  62.376  1.00  0.00            
ATOM   1957  HD1 TYR   136      88.251 107.058  63.226  1.00  0.00            
ATOM   1958  CE1 TYR   136      88.686 108.169  61.479  1.00  0.00            
ATOM   1959  HE1 TYR   136      87.938 108.937  61.617  1.00  0.00            
ATOM   1960  CZ  TYR   136      89.473 108.085  60.314  1.00  0.00            
ATOM   1961  OH  TYR   136      89.390 109.050  59.410  1.00  0.00            
ATOM   1962  HH  TYR   136      88.901 109.836  59.662  1.00  0.00            
ATOM   1963  CE2 TYR   136      90.318 107.002  60.022  1.00  0.00            
ATOM   1964  HE2 TYR   136      90.852 107.016  59.084  1.00  0.00            
ATOM   1965  CD2 TYR   136      90.605 106.058  60.986  1.00  0.00            
ATOM   1966  HD2 TYR   136      91.365 105.318  60.785  1.00  0.00            
ATOM   1967  C   TYR   136      87.608 104.310  63.348  1.00  0.00            
ATOM   1968  O   TYR   136      86.835 104.415  62.405  1.00  0.00            
ATOM   1969  N   GLU   137      87.329 104.599  64.642  1.00  0.00            
ATOM   1970  H   GLU   137      87.977 104.373  65.383  1.00  0.00            
ATOM   1971  CA  GLU   137      86.043 105.149  65.052  1.00  0.00            
ATOM   1972  HA  GLU   137      85.214 104.568  64.649  1.00  0.00            
ATOM   1973  CB  GLU   137      85.847 104.736  66.504  1.00  0.00            
ATOM   1974  HB1 GLU   137      86.568 105.237  67.150  1.00  0.00            
ATOM   1975  HB2 GLU   137      86.031 103.665  66.428  1.00  0.00            
ATOM   1976  CG  GLU   137      84.403 105.092  66.857  1.00  0.00            
ATOM   1977  HG1 GLU   137      84.324 106.174  66.756  1.00  0.00            
ATOM   1978  HG2 GLU   137      84.360 104.934  67.934  1.00  0.00            
ATOM   1979  CD  GLU   137      83.338 104.274  66.082  1.00  0.00            
ATOM   1980  OE1 GLU   137      82.113 104.552  66.230  1.00  0.00            
ATOM   1981  OE2 GLU   137      83.612 103.368  65.245  1.00  0.00            
ATOM   1982  C   GLU   137      85.862 106.708  64.765  1.00  0.00            
ATOM   1983  O   GLU   137      86.749 107.433  65.175  1.00  0.00            
ATOM   1984  N   PRO   138      84.742 107.179  64.051  1.00  0.00            
ATOM   1985  CD  PRO   138      84.039 106.397  63.100  1.00  0.00            
ATOM   1986  HD1 PRO   138      83.026 106.208  63.455  1.00  0.00            
ATOM   1987  HD2 PRO   138      84.507 105.472  62.762  1.00  0.00            
ATOM   1988  CG  PRO   138      83.794 107.322  61.954  1.00  0.00            
ATOM   1989  HG1 PRO   138      82.916 107.085  61.352  1.00  0.00            
ATOM   1990  HG2 PRO   138      84.774 107.351  61.477  1.00  0.00            
ATOM   1991  CB  PRO   138      83.537 108.656  62.579  1.00  0.00            
ATOM   1992  HB1 PRO   138      82.512 108.871  62.883  1.00  0.00            
ATOM   1993  HB2 PRO   138      83.930 109.419  61.907  1.00  0.00            
ATOM   1994  CA  PRO   138      84.449 108.574  63.859  1.00  0.00            
ATOM   1995  HA  PRO   138      85.400 109.038  63.597  1.00  0.00            
ATOM   1996  C   PRO   138      83.903 109.346  65.120  1.00  0.00            
ATOM   1997  O   PRO   138      83.575 108.775  66.145  1.00  0.00            
ATOM   1998  N   GLU   139      83.862 110.653  65.014  1.00  0.00            
ATOM   1999  H   GLU   139      84.249 111.076  64.182  1.00  0.00            
ATOM   2000  CA  GLU   139      83.015 111.461  65.962  1.00  0.00            
ATOM   2001  HA  GLU   139      83.420 111.339  66.967  1.00  0.00            
ATOM   2002  CB  GLU   139      83.108 112.970  65.617  1.00  0.00            
ATOM   2003  HB1 GLU   139      82.546 113.197  64.711  1.00  0.00            
ATOM   2004  HB2 GLU   139      84.132 113.295  65.436  1.00  0.00            
ATOM   2005  CG  GLU   139      82.549 113.794  66.784  1.00  0.00            
ATOM   2006  HG1 GLU   139      83.133 113.433  67.630  1.00  0.00            
ATOM   2007  HG2 GLU   139      81.485 113.566  66.847  1.00  0.00            
ATOM   2008  CD  GLU   139      82.564 115.353  66.661  1.00  0.00            
ATOM   2009  OE1 GLU   139      83.210 115.916  65.774  1.00  0.00            
ATOM   2010  OE2 GLU   139      82.031 116.049  67.517  1.00  0.00            
ATOM   2011  C   GLU   139      81.595 111.018  66.034  1.00  0.00            
ATOM   2012  O   GLU   139      80.917 110.984  65.060  1.00  0.00            
ATOM   2013  N   ALA   140      81.226 110.564  67.215  1.00  0.00            
ATOM   2014  H   ALA   140      81.987 110.439  67.868  1.00  0.00            
ATOM   2015  CA  ALA   140      79.805 110.380  67.700  1.00  0.00            
ATOM   2016  HA  ALA   140      79.302 109.654  67.061  1.00  0.00            
ATOM   2017  CB  ALA   140      79.841 109.791  69.128  1.00  0.00            
ATOM   2018  HB1 ALA   140      80.401 110.382  69.852  1.00  0.00            
ATOM   2019  HB2 ALA   140      78.794 109.783  69.434  1.00  0.00            
ATOM   2020  HB3 ALA   140      80.190 108.765  69.012  1.00  0.00            
ATOM   2021  C   ALA   140      79.071 111.730  67.596  1.00  0.00            
ATOM   2022  OC1 ALA   140      78.345 111.958  66.619  1.00  0.00            
ATOM   2023  OC2 ALA   140      79.206 112.559  68.538  1.00  0.00            
TER
ENDMDL
