# Supplementary material for: Impact of Phosphorylation on the Physiological Form of Human alpha-Synuclein in Aqueous Solution
Source: J Chem Inf Model. 2024 Oct 28;64(21):8215–26. doi: 10.1021/acs.jcim.4c01172 (PMC11558680; doi:10.1021/acs.jcim.4c01172)
Supplement: Supplementary file 2 — ci4c01172_si_003.zip [file ci4c01172_si_003.zip › pAS/pAS_10.pdb]

REMARK    GENERATED BY TRJCONV
TITLE     Protein in water
REMARK    THIS IS A SIMULATION BOX
CRYST1  134.774  134.774  135.252  60.12  60.12  90.00 P 1           1
MODEL        1
ATOM      1  CH3 ACE     0     120.013  74.568  40.437  1.00  0.00            
ATOM      2 HH31 ACE     0     120.213  73.626  39.928  1.00  0.00            
ATOM      3 HH32 ACE     0     119.115  75.065  40.070  1.00  0.00            
ATOM      4 HH33 ACE     0     120.913  75.134  40.195  1.00  0.00            
ATOM      5  C   ACE     0     119.876  74.367  41.984  1.00  0.00            
ATOM      6  O   ACE     0     119.015  74.935  42.660  1.00  0.00            
ATOM      7  N   MET     1     120.687  73.409  42.487  1.00  0.00            
ATOM      8  H   MET     1     121.507  73.052  42.018  1.00  0.00            
ATOM      9  CA  MET     1     120.388  72.809  43.783  1.00  0.00            
ATOM     10  HA  MET     1     119.613  73.422  44.241  1.00  0.00            
ATOM     11  CB  MET     1     119.864  71.372  43.492  1.00  0.00            
ATOM     12  HB1 MET     1     120.684  70.691  43.265  1.00  0.00            
ATOM     13  HB2 MET     1     119.243  71.357  42.596  1.00  0.00            
ATOM     14  CG  MET     1     118.963  70.810  44.651  1.00  0.00            
ATOM     15  HG1 MET     1     119.681  70.677  45.460  1.00  0.00            
ATOM     16  HG2 MET     1     118.500  69.885  44.308  1.00  0.00            
ATOM     17  SD  MET     1     117.715  71.854  45.370  1.00  0.00            
ATOM     18  CE  MET     1     117.430  71.011  46.984  1.00  0.00            
ATOM     19  HE1 MET     1     118.375  70.998  47.526  1.00  0.00            
ATOM     20  HE2 MET     1     116.696  71.664  47.456  1.00  0.00            
ATOM     21  HE3 MET     1     116.973  70.021  47.011  1.00  0.00            
ATOM     22  C   MET     1     121.506  72.809  44.781  1.00  0.00            
ATOM     23  O   MET     1     122.705  72.685  44.415  1.00  0.00            
ATOM     24  N   ASP     2     121.225  72.747  46.089  1.00  0.00            
ATOM     25  H   ASP     2     120.264  72.723  46.400  1.00  0.00            
ATOM     26  CA  ASP     2     122.265  72.414  47.152  1.00  0.00            
ATOM     27  HA  ASP     2     123.233  72.445  46.652  1.00  0.00            
ATOM     28  CB  ASP     2     122.095  73.443  48.274  1.00  0.00            
ATOM     29  HB1 ASP     2     122.832  73.225  49.048  1.00  0.00            
ATOM     30  HB2 ASP     2     121.056  73.387  48.599  1.00  0.00            
ATOM     31  CG  ASP     2     122.183  74.951  47.884  1.00  0.00            
ATOM     32  OD1 ASP     2     123.309  75.382  47.616  1.00  0.00            
ATOM     33  OD2 ASP     2     121.167  75.636  47.964  1.00  0.00            
ATOM     34  C   ASP     2     122.253  70.961  47.836  1.00  0.00            
ATOM     35  O   ASP     2     121.192  70.300  48.018  1.00  0.00            
ATOM     36  N   VAL     3     123.476  70.456  48.232  1.00  0.00            
ATOM     37  H   VAL     3     124.243  71.113  48.206  1.00  0.00            
ATOM     38  CA  VAL     3     123.615  69.150  48.856  1.00  0.00            
ATOM     39  HA  VAL     3     122.800  68.512  48.516  1.00  0.00            
ATOM     40  CB  VAL     3     124.918  68.372  48.577  1.00  0.00            
ATOM     41  HB  VAL     3     124.950  67.428  49.122  1.00  0.00            
ATOM     42  CG1 VAL     3     125.159  68.000  47.139  1.00  0.00            
ATOM     43 HG11 VAL     3     124.429  67.194  47.063  1.00  0.00            
ATOM     44 HG12 VAL     3     125.005  68.874  46.505  1.00  0.00            
ATOM     45 HG13 VAL     3     126.200  67.695  47.036  1.00  0.00            
ATOM     46  CG2 VAL     3     126.116  69.223  49.027  1.00  0.00            
ATOM     47 HG21 VAL     3     126.258  70.056  48.338  1.00  0.00            
ATOM     48 HG22 VAL     3     126.012  69.679  50.012  1.00  0.00            
ATOM     49 HG23 VAL     3     127.047  68.656  49.050  1.00  0.00            
ATOM     50  C   VAL     3     123.236  69.076  50.340  1.00  0.00            
ATOM     51  O   VAL     3     122.751  67.991  50.804  1.00  0.00            
ATOM     52  N   PHE     4     123.274  70.215  51.053  1.00  0.00            
ATOM     53  H   PHE     4     123.649  71.032  50.591  1.00  0.00            
ATOM     54  CA  PHE     4     122.810  70.335  52.419  1.00  0.00            
ATOM     55  HA  PHE     4     122.672  69.336  52.832  1.00  0.00            
ATOM     56  CB  PHE     4     123.754  71.146  53.324  1.00  0.00            
ATOM     57  HB1 PHE     4     123.859  72.146  52.904  1.00  0.00            
ATOM     58  HB2 PHE     4     124.699  70.623  53.176  1.00  0.00            
ATOM     59  CG  PHE     4     123.340  71.186  54.850  1.00  0.00            
ATOM     60  CD1 PHE     4     122.249  72.001  55.292  1.00  0.00            
ATOM     61  HD1 PHE     4     121.696  72.683  54.664  1.00  0.00            
ATOM     62  CE1 PHE     4     121.875  71.827  56.609  1.00  0.00            
ATOM     63  HE1 PHE     4     121.112  72.481  57.002  1.00  0.00            
ATOM     64  CZ  PHE     4     122.529  70.973  57.507  1.00  0.00            
ATOM     65  HZ  PHE     4     122.235  70.894  58.543  1.00  0.00            
ATOM     66  CE2 PHE     4     123.592  70.131  57.046  1.00  0.00            
ATOM     67  HE2 PHE     4     124.097  69.462  57.727  1.00  0.00            
ATOM     68  CD2 PHE     4     123.986  70.231  55.680  1.00  0.00            
ATOM     69  HD2 PHE     4     124.824  69.619  55.383  1.00  0.00            
ATOM     70  C   PHE     4     121.400  70.907  52.424  1.00  0.00            
ATOM     71  O   PHE     4     121.044  71.922  51.860  1.00  0.00            
ATOM     72  N   MET     5     120.515  70.181  53.130  1.00  0.00            
ATOM     73  H   MET     5     120.818  69.348  53.614  1.00  0.00            
ATOM     74  CA  MET     5     119.104  70.524  53.203  1.00  0.00            
ATOM     75  HA  MET     5     118.784  71.154  52.373  1.00  0.00            
ATOM     76  CB  MET     5     118.267  69.193  53.020  1.00  0.00            
ATOM     77  HB1 MET     5     118.552  68.384  53.694  1.00  0.00            
ATOM     78  HB2 MET     5     118.488  68.822  52.019  1.00  0.00            
ATOM     79  CG  MET     5     116.745  69.380  53.161  1.00  0.00            
ATOM     80  HG1 MET     5     116.516  69.869  54.108  1.00  0.00            
ATOM     81  HG2 MET     5     116.258  68.408  53.246  1.00  0.00            
ATOM     82  SD  MET     5     115.873  70.289  51.845  1.00  0.00            
ATOM     83  CE  MET     5     115.760  68.977  50.494  1.00  0.00            
ATOM     84  HE1 MET     5     115.110  68.207  50.910  1.00  0.00            
ATOM     85  HE2 MET     5     115.150  69.268  49.638  1.00  0.00            
ATOM     86  HE3 MET     5     116.732  68.614  50.160  1.00  0.00            
ATOM     87  C   MET     5     118.792  71.252  54.562  1.00  0.00            
ATOM     88  O   MET     5     118.813  70.597  55.637  1.00  0.00            
ATOM     89  N   LYS     6     118.336  72.462  54.479  1.00  0.00            
ATOM     90  H   LYS     6     118.232  72.821  53.540  1.00  0.00            
ATOM     91  CA  LYS     6     117.966  73.324  55.633  1.00  0.00            
ATOM     92  HA  LYS     6     118.609  73.250  56.509  1.00  0.00            
ATOM     93  CB  LYS     6     118.078  74.791  55.306  1.00  0.00            
ATOM     94  HB1 LYS     6     117.613  75.452  56.038  1.00  0.00            
ATOM     95  HB2 LYS     6     117.570  75.033  54.373  1.00  0.00            
ATOM     96  CG  LYS     6     119.558  75.125  55.152  1.00  0.00            
ATOM     97  HG1 LYS     6     119.950  74.632  54.262  1.00  0.00            
ATOM     98  HG2 LYS     6     120.058  74.709  56.027  1.00  0.00            
ATOM     99  CD  LYS     6     119.804  76.619  55.042  1.00  0.00            
ATOM    100  HD1 LYS     6     119.490  77.190  55.916  1.00  0.00            
ATOM    101  HD2 LYS     6     119.244  77.077  54.227  1.00  0.00            
ATOM    102  CE  LYS     6     121.323  77.001  54.827  1.00  0.00            
ATOM    103  HE1 LYS     6     121.785  76.400  54.043  1.00  0.00            
ATOM    104  HE2 LYS     6     121.824  76.758  55.764  1.00  0.00            
ATOM    105  NZ  LYS     6     121.487  78.444  54.652  1.00  0.00            
ATOM    106  HZ1 LYS     6     121.154  78.662  53.724  1.00  0.00            
ATOM    107  HZ2 LYS     6     120.898  78.851  55.364  1.00  0.00            
ATOM    108  HZ3 LYS     6     122.435  78.751  54.820  1.00  0.00            
ATOM    109  C   LYS     6     116.565  73.023  56.151  1.00  0.00            
ATOM    110  O   LYS     6     115.645  72.941  55.391  1.00  0.00            
ATOM    111  N   GLY     7     116.432  73.000  57.467  1.00  0.00            
ATOM    112  H   GLY     7     117.217  73.178  58.076  1.00  0.00            
ATOM    113  CA  GLY     7     115.187  72.694  58.148  1.00  0.00            
ATOM    114  HA1 GLY     7     114.408  73.276  57.656  1.00  0.00            
ATOM    115  HA2 GLY     7     115.294  73.109  59.150  1.00  0.00            
ATOM    116  C   GLY     7     114.687  71.262  58.231  1.00  0.00            
ATOM    117  O   GLY     7     113.498  71.014  58.408  1.00  0.00            
ATOM    118  N   LEU     8     115.608  70.348  58.052  1.00  0.00            
ATOM    119  H   LEU     8     116.579  70.595  57.922  1.00  0.00            
ATOM    120  CA  LEU     8     115.338  68.923  58.194  1.00  0.00            
ATOM    121  HA  LEU     8     114.391  68.756  58.709  1.00  0.00            
ATOM    122  CB  LEU     8     115.211  68.227  56.817  1.00  0.00            
ATOM    123  HB1 LEU     8     116.177  68.059  56.341  1.00  0.00            
ATOM    124  HB2 LEU     8     114.612  68.825  56.130  1.00  0.00            
ATOM    125  CG  LEU     8     114.524  66.884  57.033  1.00  0.00            
ATOM    126  HG  LEU     8     115.084  66.348  57.800  1.00  0.00            
ATOM    127  CD1 LEU     8     113.049  67.113  57.457  1.00  0.00            
ATOM    128 HD11 LEU     8     112.603  67.664  56.629  1.00  0.00            
ATOM    129 HD12 LEU     8     112.586  66.131  57.551  1.00  0.00            
ATOM    130 HD13 LEU     8     112.976  67.615  58.422  1.00  0.00            
ATOM    131  CD2 LEU     8     114.594  66.118  55.755  1.00  0.00            
ATOM    132 HD21 LEU     8     115.575  66.194  55.286  1.00  0.00            
ATOM    133 HD22 LEU     8     114.443  65.041  55.838  1.00  0.00            
ATOM    134 HD23 LEU     8     113.844  66.488  55.057  1.00  0.00            
ATOM    135  C   LEU     8     116.442  68.228  59.032  1.00  0.00            
ATOM    136  O   LEU     8     117.568  68.090  58.493  1.00  0.00            
ATOM    137  N   SER     9     116.170  67.980  60.316  1.00  0.00            
ATOM    138  H   SER     9     115.217  68.022  60.648  1.00  0.00            
ATOM    139  CA  SER     9     117.195  67.396  61.196  1.00  0.00            
ATOM    140  HA  SER     9     118.189  67.417  60.750  1.00  0.00            
ATOM    141  CB  SER     9     117.465  68.405  62.389  1.00  0.00            
ATOM    142  HB1 SER     9     117.970  69.306  62.043  1.00  0.00            
ATOM    143  HB2 SER     9     118.118  67.942  63.129  1.00  0.00            
ATOM    144  OG  SER     9     116.179  68.667  62.970  1.00  0.00            
ATOM    145  HG  SER     9     116.318  68.818  63.908  1.00  0.00            
ATOM    146  C   SER     9     116.870  65.998  61.803  1.00  0.00            
ATOM    147  O   SER     9     115.708  65.658  62.039  1.00  0.00            
ATOM    148  N   LYS    10     117.953  65.280  62.163  1.00  0.00            
ATOM    149  H   LYS    10     118.887  65.634  62.009  1.00  0.00            
ATOM    150  CA  LYS    10     117.796  64.012  62.815  1.00  0.00            
ATOM    151  HA  LYS    10     117.305  63.327  62.123  1.00  0.00            
ATOM    152  CB  LYS    10     119.138  63.346  63.140  1.00  0.00            
ATOM    153  HB1 LYS    10     118.874  62.443  63.691  1.00  0.00            
ATOM    154  HB2 LYS    10     119.726  63.984  63.800  1.00  0.00            
ATOM    155  CG  LYS    10     119.960  62.905  61.933  1.00  0.00            
ATOM    156  HG1 LYS    10     120.165  63.850  61.430  1.00  0.00            
ATOM    157  HG2 LYS    10     119.237  62.376  61.311  1.00  0.00            
ATOM    158  CD  LYS    10     121.175  61.992  62.318  1.00  0.00            
ATOM    159  HD1 LYS    10     120.836  61.126  62.888  1.00  0.00            
ATOM    160  HD2 LYS    10     121.863  62.627  62.876  1.00  0.00            
ATOM    161  CE  LYS    10     121.948  61.382  61.106  1.00  0.00            
ATOM    162  HE1 LYS    10     122.349  62.254  60.591  1.00  0.00            
ATOM    163  HE2 LYS    10     121.270  60.892  60.406  1.00  0.00            
ATOM    164  NZ  LYS    10     123.003  60.505  61.598  1.00  0.00            
ATOM    165  HZ1 LYS    10     123.143  59.785  60.903  1.00  0.00            
ATOM    166  HZ2 LYS    10     123.859  61.039  61.649  1.00  0.00            
ATOM    167  HZ3 LYS    10     122.820  60.116  62.512  1.00  0.00            
ATOM    168  C   LYS    10     116.852  64.069  64.016  1.00  0.00            
ATOM    169  O   LYS    10     116.934  64.974  64.823  1.00  0.00            
ATOM    170  N   ALA    11     115.893  63.164  64.028  1.00  0.00            
ATOM    171  H   ALA    11     115.862  62.569  63.212  1.00  0.00            
ATOM    172  CA  ALA    11     114.824  63.201  64.995  1.00  0.00            
ATOM    173  HA  ALA    11     114.226  64.107  64.895  1.00  0.00            
ATOM    174  CB  ALA    11     113.804  62.074  64.559  1.00  0.00            
ATOM    175  HB1 ALA    11     113.030  62.059  65.327  1.00  0.00            
ATOM    176  HB2 ALA    11     113.271  62.370  63.656  1.00  0.00            
ATOM    177  HB3 ALA    11     114.284  61.104  64.432  1.00  0.00            
ATOM    178  C   ALA    11     115.338  63.069  66.451  1.00  0.00            
ATOM    179  O   ALA    11     116.174  62.165  66.702  1.00  0.00            
ATOM    180  N   LYS    12     114.776  63.787  67.417  1.00  0.00            
ATOM    181  H   LYS    12     113.968  64.345  67.182  1.00  0.00            
ATOM    182  CA  LYS    12     114.879  63.380  68.802  1.00  0.00            
ATOM    183  HA  LYS    12     115.912  63.143  69.056  1.00  0.00            
ATOM    184  CB  LYS    12     114.324  64.560  69.604  1.00  0.00            
ATOM    185  HB1 LYS    12     113.245  64.656  69.478  1.00  0.00            
ATOM    186  HB2 LYS    12     114.734  65.520  69.293  1.00  0.00            
ATOM    187  CG  LYS    12     114.509  64.263  71.059  1.00  0.00            
ATOM    188  HG1 LYS    12     115.551  64.543  71.213  1.00  0.00            
ATOM    189  HG2 LYS    12     114.233  63.235  71.295  1.00  0.00            
ATOM    190  CD  LYS    12     113.675  65.334  71.858  1.00  0.00            
ATOM    191  HD1 LYS    12     112.673  65.457  71.447  1.00  0.00            
ATOM    192  HD2 LYS    12     114.062  66.353  71.871  1.00  0.00            
ATOM    193  CE  LYS    12     113.581  64.755  73.269  1.00  0.00            
ATOM    194  HE1 LYS    12     114.583  64.367  73.452  1.00  0.00            
ATOM    195  HE2 LYS    12     112.978  63.847  73.279  1.00  0.00            
ATOM    196  NZ  LYS    12     113.134  65.762  74.295  1.00  0.00            
ATOM    197  HZ1 LYS    12     112.382  66.238  73.819  1.00  0.00            
ATOM    198  HZ2 LYS    12     112.921  65.326  75.181  1.00  0.00            
ATOM    199  HZ3 LYS    12     113.835  66.488  74.347  1.00  0.00            
ATOM    200  C   LYS    12     114.087  62.130  68.958  1.00  0.00            
ATOM    201  O   LYS    12     112.872  62.078  68.718  1.00  0.00            
ATOM    202  N   GLU    13     114.684  61.130  69.492  1.00  0.00            
ATOM    203  H   GLU    13     115.656  61.313  69.698  1.00  0.00            
ATOM    204  CA  GLU    13     114.070  59.876  69.796  1.00  0.00            
ATOM    205  HA  GLU    13     113.157  59.711  69.224  1.00  0.00            
ATOM    206  CB  GLU    13     115.078  58.774  69.301  1.00  0.00            
ATOM    207  HB1 GLU    13     115.479  59.057  68.328  1.00  0.00            
ATOM    208  HB2 GLU    13     114.514  57.875  69.055  1.00  0.00            
ATOM    209  CG  GLU    13     116.186  58.432  70.302  1.00  0.00            
ATOM    210  HG1 GLU    13     115.760  57.784  71.068  1.00  0.00            
ATOM    211  HG2 GLU    13     116.564  59.392  70.654  1.00  0.00            
ATOM    212  CD  GLU    13     117.318  57.564  69.692  1.00  0.00            
ATOM    213  OE1 GLU    13     117.366  56.356  70.011  1.00  0.00            
ATOM    214  OE2 GLU    13     118.163  58.094  68.934  1.00  0.00            
ATOM    215  C   GLU    13     113.747  59.716  71.322  1.00  0.00            
ATOM    216  O   GLU    13     114.077  60.611  72.153  1.00  0.00            
ATOM    217  N   GLY    14     113.072  58.595  71.625  1.00  0.00            
ATOM    218  H   GLY    14     112.755  57.994  70.878  1.00  0.00            
ATOM    219  CA  GLY    14     112.500  58.280  72.939  1.00  0.00            
ATOM    220  HA1 GLY    14     113.252  58.647  73.638  1.00  0.00            
ATOM    221  HA2 GLY    14     112.246  57.220  72.932  1.00  0.00            
ATOM    222  C   GLY    14     111.322  59.136  73.329  1.00  0.00            
ATOM    223  O   GLY    14     111.009  59.108  74.513  1.00  0.00            
ATOM    224  N   VAL    15     110.587  59.871  72.440  1.00  0.00            
ATOM    225  H   VAL    15     110.891  59.610  71.513  1.00  0.00            
ATOM    226  CA  VAL    15     109.421  60.745  72.673  1.00  0.00            
ATOM    227  HA  VAL    15     109.108  60.529  73.695  1.00  0.00            
ATOM    228  CB  VAL    15     109.768  62.293  72.647  1.00  0.00            
ATOM    229  HB  VAL    15     108.821  62.831  72.609  1.00  0.00            
ATOM    230  CG1 VAL    15     110.560  62.662  73.908  1.00  0.00            
ATOM    231 HG11 VAL    15     110.045  62.539  74.861  1.00  0.00            
ATOM    232 HG12 VAL    15     111.459  62.048  73.956  1.00  0.00            
ATOM    233 HG13 VAL    15     110.895  63.699  73.862  1.00  0.00            
ATOM    234  CG2 VAL    15     110.647  62.809  71.454  1.00  0.00            
ATOM    235 HG21 VAL    15     111.590  62.267  71.518  1.00  0.00            
ATOM    236 HG22 VAL    15     110.097  62.627  70.531  1.00  0.00            
ATOM    237 HG23 VAL    15     110.860  63.878  71.440  1.00  0.00            
ATOM    238  C   VAL    15     108.238  60.419  71.704  1.00  0.00            
ATOM    239  O   VAL    15     108.415  60.154  70.513  1.00  0.00            
ATOM    240  N   VAL    16     107.069  60.511  72.283  1.00  0.00            
ATOM    241  H   VAL    16     107.163  60.849  73.230  1.00  0.00            
ATOM    242  CA  VAL    16     105.727  60.297  71.801  1.00  0.00            
ATOM    243  HA  VAL    16     105.600  60.164  70.726  1.00  0.00            
ATOM    244  CB  VAL    16     105.306  58.836  72.205  1.00  0.00            
ATOM    245  HB  VAL    16     105.928  58.542  73.050  1.00  0.00            
ATOM    246  CG1 VAL    16     103.788  58.644  72.456  1.00  0.00            
ATOM    247 HG11 VAL    16     103.232  58.842  71.540  1.00  0.00            
ATOM    248 HG12 VAL    16     103.524  57.652  72.822  1.00  0.00            
ATOM    249 HG13 VAL    16     103.553  59.419  73.186  1.00  0.00            
ATOM    250  CG2 VAL    16     105.724  57.858  71.070  1.00  0.00            
ATOM    251 HG21 VAL    16     106.795  57.846  70.867  1.00  0.00            
ATOM    252 HG22 VAL    16     105.327  56.884  71.358  1.00  0.00            
ATOM    253 HG23 VAL    16     105.263  58.186  70.138  1.00  0.00            
ATOM    254  C   VAL    16     104.799  61.433  72.212  1.00  0.00            
ATOM    255  O   VAL    16     104.976  62.113  73.244  1.00  0.00            
ATOM    256  N   ALA    17     103.864  61.719  71.266  1.00  0.00            
ATOM    257  H   ALA    17     103.883  61.222  70.387  1.00  0.00            
ATOM    258  CA  ALA    17     102.766  62.642  71.569  1.00  0.00            
ATOM    259  HA  ALA    17     102.792  62.854  72.638  1.00  0.00            
ATOM    260  CB  ALA    17     103.005  63.950  70.728  1.00  0.00            
ATOM    261  HB1 ALA    17     102.314  64.764  70.951  1.00  0.00            
ATOM    262  HB2 ALA    17     103.975  64.345  71.031  1.00  0.00            
ATOM    263  HB3 ALA    17     103.022  63.865  69.642  1.00  0.00            
ATOM    264  C   ALA    17     101.340  62.028  71.261  1.00  0.00            
ATOM    265  O   ALA    17     101.165  61.226  70.346  1.00  0.00            
ATOM    266  N   ALA    18     100.288  62.474  72.002  1.00  0.00            
ATOM    267  H   ALA    18     100.555  63.170  72.684  1.00  0.00            
ATOM    268  CA  ALA    18      98.905  62.168  71.789  1.00  0.00            
ATOM    269  HA  ALA    18      98.807  61.085  71.868  1.00  0.00            
ATOM    270  CB  ALA    18      98.075  62.732  72.945  1.00  0.00            
ATOM    271  HB1 ALA    18      98.367  62.450  73.957  1.00  0.00            
ATOM    272  HB2 ALA    18      98.105  63.820  72.879  1.00  0.00            
ATOM    273  HB3 ALA    18      97.046  62.393  72.827  1.00  0.00            
ATOM    274  C   ALA    18      98.388  62.521  70.383  1.00  0.00            
ATOM    275  O   ALA    18      98.705  63.604  69.839  1.00  0.00            
ATOM    276  N   ALA    19      97.689  61.596  69.694  1.00  0.00            
ATOM    277  H   ALA    19      97.538  60.716  70.165  1.00  0.00            
ATOM    278  CA  ALA    19      97.175  61.816  68.345  1.00  0.00            
ATOM    279  HA  ALA    19      97.916  62.459  67.870  1.00  0.00            
ATOM    280  CB  ALA    19      97.027  60.486  67.671  1.00  0.00            
ATOM    281  HB1 ALA    19      96.616  60.659  66.676  1.00  0.00            
ATOM    282  HB2 ALA    19      97.949  59.934  67.487  1.00  0.00            
ATOM    283  HB3 ALA    19      96.276  59.930  68.232  1.00  0.00            
ATOM    284  C   ALA    19      95.831  62.487  68.452  1.00  0.00            
ATOM    285  O   ALA    19      95.080  62.424  69.457  1.00  0.00            
ATOM    286  N   GLU    20      95.460  62.948  67.285  1.00  0.00            
ATOM    287  H   GLU    20      96.119  62.769  66.541  1.00  0.00            
ATOM    288  CA  GLU    20      94.251  63.741  67.080  1.00  0.00            
ATOM    289  HA  GLU    20      93.669  63.306  67.893  1.00  0.00            
ATOM    290  CB  GLU    20      94.331  65.207  67.386  1.00  0.00            
ATOM    291  HB1 GLU    20      93.306  65.511  67.173  1.00  0.00            
ATOM    292  HB2 GLU    20      94.935  65.666  66.603  1.00  0.00            
ATOM    293  CG  GLU    20      94.745  65.514  68.894  1.00  0.00            
ATOM    294  HG1 GLU    20      95.721  65.054  69.047  1.00  0.00            
ATOM    295  HG2 GLU    20      93.977  65.006  69.476  1.00  0.00            
ATOM    296  CD  GLU    20      94.902  66.959  69.201  1.00  0.00            
ATOM    297  OE1 GLU    20      95.280  67.773  68.332  1.00  0.00            
ATOM    298  OE2 GLU    20      94.777  67.314  70.414  1.00  0.00            
ATOM    299  C   GLU    20      93.517  63.368  65.757  1.00  0.00            
ATOM    300  O   GLU    20      94.196  63.333  64.724  1.00  0.00            
ATOM    301  N   LYS    21      92.211  63.125  65.736  1.00  0.00            
ATOM    302  H   LYS    21      91.642  63.058  66.568  1.00  0.00            
ATOM    303  CA  LYS    21      91.497  62.795  64.481  1.00  0.00            
ATOM    304  HA  LYS    21      91.897  61.924  63.963  1.00  0.00            
ATOM    305  CB  LYS    21      90.027  62.484  64.859  1.00  0.00            
ATOM    306  HB1 LYS    21      90.103  61.578  65.460  1.00  0.00            
ATOM    307  HB2 LYS    21      89.529  62.362  63.897  1.00  0.00            
ATOM    308  CG  LYS    21      89.274  63.588  65.570  1.00  0.00            
ATOM    309  HG1 LYS    21      89.255  64.396  64.840  1.00  0.00            
ATOM    310  HG2 LYS    21      89.855  63.999  66.396  1.00  0.00            
ATOM    311  CD  LYS    21      87.889  63.254  66.033  1.00  0.00            
ATOM    312  HD1 LYS    21      87.508  64.215  66.379  1.00  0.00            
ATOM    313  HD2 LYS    21      87.956  62.606  66.907  1.00  0.00            
ATOM    314  CE  LYS    21      86.960  62.671  64.970  1.00  0.00            
ATOM    315  HE1 LYS    21      87.410  61.739  64.629  1.00  0.00            
ATOM    316  HE2 LYS    21      86.869  63.354  64.125  1.00  0.00            
ATOM    317  NZ  LYS    21      85.616  62.556  65.439  1.00  0.00            
ATOM    318  HZ1 LYS    21      85.295  63.430  65.830  1.00  0.00            
ATOM    319  HZ2 LYS    21      85.092  62.097  64.708  1.00  0.00            
ATOM    320  HZ3 LYS    21      85.596  61.829  66.140  1.00  0.00            
ATOM    321  C   LYS    21      91.540  63.952  63.345  1.00  0.00            
ATOM    322  O   LYS    21      91.466  63.538  62.179  1.00  0.00            
ATOM    323  N   THR    22      91.574  65.253  63.638  1.00  0.00            
ATOM    324  H   THR    22      91.562  65.441  64.631  1.00  0.00            
ATOM    325  CA  THR    22      91.874  66.226  62.683  1.00  0.00            
ATOM    326  HA  THR    22      92.422  65.795  61.844  1.00  0.00            
ATOM    327  CB  THR    22      90.575  66.942  62.120  1.00  0.00            
ATOM    328  HB  THR    22      90.973  67.507  61.277  1.00  0.00            
ATOM    329  CG2 THR    22      89.565  66.023  61.480  1.00  0.00            
ATOM    330 HG21 THR    22      90.020  65.271  60.836  1.00  0.00            
ATOM    331 HG22 THR    22      89.071  65.545  62.326  1.00  0.00            
ATOM    332 HG23 THR    22      88.857  66.693  60.992  1.00  0.00            
ATOM    333  OG1 THR    22      89.997  67.862  62.996  1.00  0.00            
ATOM    334  HG1 THR    22      89.897  68.716  62.570  1.00  0.00            
ATOM    335  C   THR    22      92.815  67.324  63.216  1.00  0.00            
ATOM    336  O   THR    22      93.143  67.465  64.382  1.00  0.00            
ATOM    337  N   LYS    23      93.305  68.174  62.320  1.00  0.00            
ATOM    338  H   LYS    23      93.099  68.135  61.332  1.00  0.00            
ATOM    339  CA  LYS    23      94.097  69.378  62.741  1.00  0.00            
ATOM    340  HA  LYS    23      95.023  69.170  63.277  1.00  0.00            
ATOM    341  CB  LYS    23      94.551  70.041  61.396  1.00  0.00            
ATOM    342  HB1 LYS    23      93.664  70.392  60.869  1.00  0.00            
ATOM    343  HB2 LYS    23      94.934  69.339  60.655  1.00  0.00            
ATOM    344  CG  LYS    23      95.510  71.217  61.554  1.00  0.00            
ATOM    345  HG1 LYS    23      96.393  70.940  62.130  1.00  0.00            
ATOM    346  HG2 LYS    23      95.018  71.957  62.185  1.00  0.00            
ATOM    347  CD  LYS    23      95.833  71.876  60.254  1.00  0.00            
ATOM    348  HD1 LYS    23      95.055  72.447  59.749  1.00  0.00            
ATOM    349  HD2 LYS    23      96.257  71.179  59.531  1.00  0.00            
ATOM    350  CE  LYS    23      96.899  72.906  60.393  1.00  0.00            
ATOM    351  HE1 LYS    23      97.666  72.473  61.035  1.00  0.00            
ATOM    352  HE2 LYS    23      96.476  73.766  60.911  1.00  0.00            
ATOM    353  NZ  LYS    23      97.618  73.170  59.126  1.00  0.00            
ATOM    354  HZ1 LYS    23      98.259  73.944  59.223  1.00  0.00            
ATOM    355  HZ2 LYS    23      98.198  72.404  58.816  1.00  0.00            
ATOM    356  HZ3 LYS    23      96.969  73.437  58.399  1.00  0.00            
ATOM    357  C   LYS    23      93.334  70.313  63.603  1.00  0.00            
ATOM    358  O   LYS    23      92.187  70.717  63.326  1.00  0.00            
ATOM    359  N   GLN    24      93.968  70.854  64.588  1.00  0.00            
ATOM    360  H   GLN    24      94.898  70.486  64.734  1.00  0.00            
ATOM    361  CA  GLN    24      93.552  72.015  65.422  1.00  0.00            
ATOM    362  HA  GLN    24      92.676  71.792  66.032  1.00  0.00            
ATOM    363  CB  GLN    24      94.746  72.391  66.371  1.00  0.00            
ATOM    364  HB1 GLN    24      94.833  73.305  66.958  1.00  0.00            
ATOM    365  HB2 GLN    24      95.645  72.426  65.756  1.00  0.00            
ATOM    366  CG  GLN    24      95.114  71.280  67.402  1.00  0.00            
ATOM    367  HG1 GLN    24      96.039  71.596  67.885  1.00  0.00            
ATOM    368  HG2 GLN    24      95.283  70.351  66.858  1.00  0.00            
ATOM    369  CD  GLN    24      94.067  71.174  68.517  1.00  0.00            
ATOM    370  OE1 GLN    24      93.035  71.768  68.552  1.00  0.00            
ATOM    371  NE2 GLN    24      94.134  70.230  69.378  1.00  0.00            
ATOM    372 HE21 GLN    24      94.908  69.585  69.451  1.00  0.00            
ATOM    373 HE22 GLN    24      93.589  70.427  70.206  1.00  0.00            
ATOM    374  C   GLN    24      93.118  73.281  64.663  1.00  0.00            
ATOM    375  O   GLN    24      93.726  73.756  63.704  1.00  0.00            
ATOM    376  N   GLY    25      92.121  73.818  65.327  1.00  0.00            
ATOM    377  H   GLY    25      91.709  73.383  66.140  1.00  0.00            
ATOM    378  CA  GLY    25      91.546  75.066  64.830  1.00  0.00            
ATOM    379  HA1 GLY    25      92.339  75.630  64.339  1.00  0.00            
ATOM    380  HA2 GLY    25      91.146  75.580  65.705  1.00  0.00            
ATOM    381  C   GLY    25      90.490  74.903  63.774  1.00  0.00            
ATOM    382  O   GLY    25      90.046  73.807  63.459  1.00  0.00            
ATOM    383  N   VAL    26      90.037  76.053  63.278  1.00  0.00            
ATOM    384  H   VAL    26      90.423  76.931  63.595  1.00  0.00            
ATOM    385  CA  VAL    26      88.902  76.181  62.307  1.00  0.00            
ATOM    386  HA  VAL    26      88.100  75.553  62.693  1.00  0.00            
ATOM    387  CB  VAL    26      88.285  77.610  62.149  1.00  0.00            
ATOM    388  HB  VAL    26      87.481  77.562  61.414  1.00  0.00            
ATOM    389  CG1 VAL    26      87.709  78.201  63.420  1.00  0.00            
ATOM    390 HG11 VAL    26      87.143  79.106  63.197  1.00  0.00            
ATOM    391 HG12 VAL    26      87.108  77.458  63.944  1.00  0.00            
ATOM    392 HG13 VAL    26      88.501  78.427  64.134  1.00  0.00            
ATOM    393  CG2 VAL    26      89.219  78.703  61.589  1.00  0.00            
ATOM    394 HG21 VAL    26      90.030  78.848  62.303  1.00  0.00            
ATOM    395 HG22 VAL    26      89.608  78.507  60.590  1.00  0.00            
ATOM    396 HG23 VAL    26      88.695  79.654  61.495  1.00  0.00            
ATOM    397  C   VAL    26      89.243  75.491  61.000  1.00  0.00            
ATOM    398  O   VAL    26      90.372  75.539  60.463  1.00  0.00            
ATOM    399  N   ALA    27      88.158  74.975  60.372  1.00  0.00            
ATOM    400  H   ALA    27      87.224  75.072  60.742  1.00  0.00            
ATOM    401  CA  ALA    27      88.249  74.373  59.026  1.00  0.00            
ATOM    402  HA  ALA    27      89.111  73.712  59.112  1.00  0.00            
ATOM    403  CB  ALA    27      87.140  73.348  58.900  1.00  0.00            
ATOM    404  HB1 ALA    27      87.252  72.617  58.099  1.00  0.00            
ATOM    405  HB2 ALA    27      87.260  72.719  59.782  1.00  0.00            
ATOM    406  HB3 ALA    27      86.173  73.847  58.829  1.00  0.00            
ATOM    407  C   ALA    27      88.483  75.276  57.863  1.00  0.00            
ATOM    408  O   ALA    27      88.051  76.425  57.817  1.00  0.00            
ATOM    409  N   GLU    28      89.020  74.678  56.781  1.00  0.00            
ATOM    410  H   GLU    28      89.272  73.701  56.828  1.00  0.00            
ATOM    411  CA  GLU    28      89.378  75.472  55.640  1.00  0.00            
ATOM    412  HA  GLU    28      88.967  76.473  55.772  1.00  0.00            
ATOM    413  CB  GLU    28      90.862  75.634  55.489  1.00  0.00            
ATOM    414  HB1 GLU    28      90.996  76.386  54.712  1.00  0.00            
ATOM    415  HB2 GLU    28      91.327  74.748  55.056  1.00  0.00            
ATOM    416  CG  GLU    28      91.609  76.047  56.699  1.00  0.00            
ATOM    417  HG1 GLU    28      91.467  75.289  57.469  1.00  0.00            
ATOM    418  HG2 GLU    28      91.134  76.945  57.092  1.00  0.00            
ATOM    419  CD  GLU    28      93.070  76.402  56.413  1.00  0.00            
ATOM    420  OE1 GLU    28      93.847  76.583  57.370  1.00  0.00            
ATOM    421  OE2 GLU    28      93.370  76.592  55.224  1.00  0.00            
ATOM    422  C   GLU    28      88.624  75.028  54.343  1.00  0.00            
ATOM    423  O   GLU    28      88.314  75.899  53.507  1.00  0.00            
ATOM    424  N   ALA    29      88.330  73.755  54.157  1.00  0.00            
ATOM    425  H   ALA    29      88.560  73.128  54.915  1.00  0.00            
ATOM    426  CA  ALA    29      87.586  73.161  53.066  1.00  0.00            
ATOM    427  HA  ALA    29      87.824  73.652  52.122  1.00  0.00            
ATOM    428  CB  ALA    29      87.856  71.646  53.018  1.00  0.00            
ATOM    429  HB1 ALA    29      88.838  71.428  52.597  1.00  0.00            
ATOM    430  HB2 ALA    29      87.831  71.171  53.998  1.00  0.00            
ATOM    431  HB3 ALA    29      87.097  71.209  52.370  1.00  0.00            
ATOM    432  C   ALA    29      86.076  73.458  53.303  1.00  0.00            
ATOM    433  O   ALA    29      85.351  72.644  53.850  1.00  0.00            
ATOM    434  N   ALA    30      85.577  74.618  52.865  1.00  0.00            
ATOM    435  H   ALA    30      86.163  75.257  52.346  1.00  0.00            
ATOM    436  CA  ALA    30      84.288  75.191  53.307  1.00  0.00            
ATOM    437  HA  ALA    30      83.602  74.361  53.479  1.00  0.00            
ATOM    438  CB  ALA    30      84.491  75.821  54.693  1.00  0.00            
ATOM    439  HB1 ALA    30      84.822  75.028  55.364  1.00  0.00            
ATOM    440  HB2 ALA    30      85.085  76.732  54.626  1.00  0.00            
ATOM    441  HB3 ALA    30      83.502  76.139  55.023  1.00  0.00            
ATOM    442  C   ALA    30      83.564  76.089  52.221  1.00  0.00            
ATOM    443  O   ALA    30      83.202  77.240  52.569  1.00  0.00            
ATOM    444  N   GLY    31      83.479  75.624  50.996  1.00  0.00            
ATOM    445  H   GLY    31      83.749  74.663  50.846  1.00  0.00            
ATOM    446  CA  GLY    31      82.915  76.350  49.848  1.00  0.00            
ATOM    447  HA1 GLY    31      82.036  76.824  50.284  1.00  0.00            
ATOM    448  HA2 GLY    31      82.606  75.648  49.074  1.00  0.00            
ATOM    449  C   GLY    31      83.759  77.522  49.283  1.00  0.00            
ATOM    450  O   GLY    31      84.683  77.926  49.992  1.00  0.00            
ATOM    451  N   LYS    32      83.573  77.973  48.053  1.00  0.00            
ATOM    452  H   LYS    32      82.813  77.601  47.502  1.00  0.00            
ATOM    453  CA  LYS    32      84.486  78.861  47.410  1.00  0.00            
ATOM    454  HA  LYS    32      85.203  79.178  48.167  1.00  0.00            
ATOM    455  CB  LYS    32      85.215  78.092  46.298  1.00  0.00            
ATOM    456  HB1 LYS    32      84.472  78.122  45.502  1.00  0.00            
ATOM    457  HB2 LYS    32      85.381  77.054  46.584  1.00  0.00            
ATOM    458  CG  LYS    32      86.665  78.455  45.941  1.00  0.00            
ATOM    459  HG1 LYS    32      87.196  78.171  46.849  1.00  0.00            
ATOM    460  HG2 LYS    32      86.833  79.513  45.738  1.00  0.00            
ATOM    461  CD  LYS    32      87.280  77.551  44.874  1.00  0.00            
ATOM    462  HD1 LYS    32      87.416  76.516  45.187  1.00  0.00            
ATOM    463  HD2 LYS    32      88.279  77.912  44.629  1.00  0.00            
ATOM    464  CE  LYS    32      86.388  77.459  43.613  1.00  0.00            
ATOM    465  HE1 LYS    32      85.853  78.397  43.461  1.00  0.00            
ATOM    466  HE2 LYS    32      85.628  76.703  43.807  1.00  0.00            
ATOM    467  NZ  LYS    32      87.269  77.252  42.396  1.00  0.00            
ATOM    468  HZ1 LYS    32      87.450  78.161  41.995  1.00  0.00            
ATOM    469  HZ2 LYS    32      88.134  76.769  42.595  1.00  0.00            
ATOM    470  HZ3 LYS    32      86.763  76.707  41.713  1.00  0.00            
ATOM    471  C   LYS    32      83.841  80.117  46.776  1.00  0.00            
ATOM    472  O   LYS    32      82.636  80.117  46.600  1.00  0.00            
ATOM    473  N   THR    33      84.691  81.163  46.554  1.00  0.00            
ATOM    474  H   THR    33      85.669  81.078  46.787  1.00  0.00            
ATOM    475  CA  THR    33      84.194  82.349  45.773  1.00  0.00            
ATOM    476  HA  THR    33      83.273  81.961  45.337  1.00  0.00            
ATOM    477  CB  THR    33      83.900  83.574  46.662  1.00  0.00            
ATOM    478  HB  THR    33      83.375  84.254  45.991  1.00  0.00            
ATOM    479  CG2 THR    33      83.030  83.287  47.884  1.00  0.00            
ATOM    480 HG21 THR    33      82.045  82.980  47.531  1.00  0.00            
ATOM    481 HG22 THR    33      83.423  82.463  48.480  1.00  0.00            
ATOM    482 HG23 THR    33      82.900  84.230  48.416  1.00  0.00            
ATOM    483  OG1 THR    33      85.082  84.149  47.140  1.00  0.00            
ATOM    484  HG1 THR    33      84.707  84.908  47.592  1.00  0.00            
ATOM    485  C   THR    33      85.127  82.791  44.640  1.00  0.00            
ATOM    486  O   THR    33      86.287  82.444  44.665  1.00  0.00            
ATOM    487  N   LYS    34      84.696  83.458  43.618  1.00  0.00            
ATOM    488  H   LYS    34      83.699  83.611  43.660  1.00  0.00            
ATOM    489  CA  LYS    34      85.468  83.892  42.483  1.00  0.00            
ATOM    490  HA  LYS    34      86.447  83.418  42.412  1.00  0.00            
ATOM    491  CB  LYS    34      84.683  83.502  41.149  1.00  0.00            
ATOM    492  HB1 LYS    34      84.990  84.091  40.285  1.00  0.00            
ATOM    493  HB2 LYS    34      83.638  83.725  41.364  1.00  0.00            
ATOM    494  CG  LYS    34      84.874  82.001  41.016  1.00  0.00            
ATOM    495  HG1 LYS    34      84.202  81.546  41.744  1.00  0.00            
ATOM    496  HG2 LYS    34      85.943  81.845  41.162  1.00  0.00            
ATOM    497  CD  LYS    34      84.474  81.579  39.588  1.00  0.00            
ATOM    498  HD1 LYS    34      85.131  82.006  38.829  1.00  0.00            
ATOM    499  HD2 LYS    34      83.433  81.877  39.466  1.00  0.00            
ATOM    500  CE  LYS    34      84.769  80.118  39.397  1.00  0.00            
ATOM    501  HE1 LYS    34      84.610  79.442  40.237  1.00  0.00            
ATOM    502  HE2 LYS    34      85.829  80.036  39.156  1.00  0.00            
ATOM    503  NZ  LYS    34      84.135  79.437  38.245  1.00  0.00            
ATOM    504  HZ1 LYS    34      83.151  79.660  38.205  1.00  0.00            
ATOM    505  HZ2 LYS    34      84.449  79.752  37.338  1.00  0.00            
ATOM    506  HZ3 LYS    34      84.307  78.442  38.234  1.00  0.00            
ATOM    507  C   LYS    34      85.805  85.400  42.569  1.00  0.00            
ATOM    508  O   LYS    34      85.421  86.120  43.502  1.00  0.00            
ATOM    509  N   GLU    35      86.499  85.955  41.581  1.00  0.00            
ATOM    510  H   GLU    35      87.046  85.317  41.020  1.00  0.00            
ATOM    511  CA  GLU    35      86.775  87.358  41.264  1.00  0.00            
ATOM    512  HA  GLU    35      87.309  87.826  42.091  1.00  0.00            
ATOM    513  CB  GLU    35      87.701  87.510  40.122  1.00  0.00            
ATOM    514  HB1 GLU    35      87.083  87.124  39.312  1.00  0.00            
ATOM    515  HB2 GLU    35      88.519  86.829  40.356  1.00  0.00            
ATOM    516  CG  GLU    35      88.091  89.001  39.940  1.00  0.00            
ATOM    517  HG1 GLU    35      88.298  89.402  40.932  1.00  0.00            
ATOM    518  HG2 GLU    35      87.300  89.653  39.572  1.00  0.00            
ATOM    519  CD  GLU    35      89.416  89.149  39.063  1.00  0.00            
ATOM    520  OE1 GLU    35      89.694  88.159  38.351  1.00  0.00            
ATOM    521  OE2 GLU    35      90.058  90.254  38.959  1.00  0.00            
ATOM    522  C   GLU    35      85.546  88.300  41.188  1.00  0.00            
ATOM    523  O   GLU    35      84.678  88.079  40.413  1.00  0.00            
ATOM    524  N   GLY    36      85.400  89.201  42.140  1.00  0.00            
ATOM    525  H   GLY    36      86.082  89.234  42.884  1.00  0.00            
ATOM    526  CA  GLY    36      84.331  90.143  42.281  1.00  0.00            
ATOM    527  HA1 GLY    36      84.320  90.509  43.308  1.00  0.00            
ATOM    528  HA2 GLY    36      83.328  89.724  42.193  1.00  0.00            
ATOM    529  C   GLY    36      84.497  91.332  41.352  1.00  0.00            
ATOM    530  O   GLY    36      85.590  91.646  40.801  1.00  0.00            
ATOM    531  N   VAL    37      83.330  91.844  41.015  1.00  0.00            
ATOM    532  H   VAL    37      82.552  91.565  41.595  1.00  0.00            
ATOM    533  CA  VAL    37      83.081  92.981  40.116  1.00  0.00            
ATOM    534  HA  VAL    37      83.911  93.107  39.420  1.00  0.00            
ATOM    535  CB  VAL    37      81.912  92.686  39.146  1.00  0.00            
ATOM    536  HB  VAL    37      80.987  92.666  39.723  1.00  0.00            
ATOM    537  CG1 VAL    37      81.805  93.722  38.062  1.00  0.00            
ATOM    538 HG11 VAL    37      80.995  93.614  37.340  1.00  0.00            
ATOM    539 HG12 VAL    37      81.754  94.714  38.509  1.00  0.00            
ATOM    540 HG13 VAL    37      82.661  93.669  37.390  1.00  0.00            
ATOM    541  CG2 VAL    37      82.171  91.323  38.426  1.00  0.00            
ATOM    542 HG21 VAL    37      81.267  91.084  37.866  1.00  0.00            
ATOM    543 HG22 VAL    37      83.083  91.352  37.830  1.00  0.00            
ATOM    544 HG23 VAL    37      82.243  90.464  39.094  1.00  0.00            
ATOM    545  C   VAL    37      82.910  94.235  40.938  1.00  0.00            
ATOM    546  O   VAL    37      82.126  94.273  41.888  1.00  0.00            
ATOM    547  N   LEU    38      83.679  95.260  40.554  1.00  0.00            
ATOM    548  H   LEU    38      84.231  95.108  39.722  1.00  0.00            
ATOM    549  CA  LEU    38      83.671  96.552  41.157  1.00  0.00            
ATOM    550  HA  LEU    38      83.323  96.279  42.153  1.00  0.00            
ATOM    551  CB  LEU    38      85.053  97.165  41.253  1.00  0.00            
ATOM    552  HB1 LEU    38      84.977  98.133  41.748  1.00  0.00            
ATOM    553  HB2 LEU    38      85.393  97.409  40.246  1.00  0.00            
ATOM    554  CG  LEU    38      86.124  96.309  41.966  1.00  0.00            
ATOM    555  HG  LEU    38      86.243  95.375  41.417  1.00  0.00            
ATOM    556  CD1 LEU    38      87.501  97.004  41.860  1.00  0.00            
ATOM    557 HD11 LEU    38      88.233  96.416  42.413  1.00  0.00            
ATOM    558 HD12 LEU    38      87.850  97.106  40.832  1.00  0.00            
ATOM    559 HD13 LEU    38      87.552  98.011  42.274  1.00  0.00            
ATOM    560  CD2 LEU    38      85.732  96.036  43.431  1.00  0.00            
ATOM    561 HD21 LEU    38      85.498  96.961  43.958  1.00  0.00            
ATOM    562 HD22 LEU    38      84.865  95.376  43.478  1.00  0.00            
ATOM    563 HD23 LEU    38      86.534  95.447  43.875  1.00  0.00            
ATOM    564  C   LEU    38      82.592  97.547  40.688  1.00  0.00            
ATOM    565  O   LEU    38      82.398  97.714  39.501  1.00  0.00            
ATOM    566  N   TYR    39      82.022  98.384  41.584  1.00  0.00            
ATOM    567  H   TYR    39      82.194  98.112  42.541  1.00  0.00            
ATOM    568  CA  TYR    39      80.962  99.399  41.364  1.00  0.00            
ATOM    569  HA  TYR    39      80.929  99.583  40.290  1.00  0.00            
ATOM    570  CB  TYR    39      79.616  98.802  41.828  1.00  0.00            
ATOM    571  HB1 TYR    39      78.896  99.618  41.893  1.00  0.00            
ATOM    572  HB2 TYR    39      79.902  98.393  42.797  1.00  0.00            
ATOM    573  CG  TYR    39      79.189  97.521  41.078  1.00  0.00            
ATOM    574  CD1 TYR    39      79.090  97.653  39.701  1.00  0.00            
ATOM    575  HD1 TYR    39      79.288  98.500  39.062  1.00  0.00            
ATOM    576  CE1 TYR    39      78.762  96.575  38.898  1.00  0.00            
ATOM    577  HE1 TYR    39      78.610  96.586  37.829  1.00  0.00            
ATOM    578  CZ  TYR    39      78.494  95.313  39.552  1.00  0.00            
ATOM    579  OH  TYR    39      78.167  94.284  38.737  1.00  0.00            
ATOM    580  HH  TYR    39      78.097  93.444  39.197  1.00  0.00            
ATOM    581  CE2 TYR    39      78.584  95.237  40.970  1.00  0.00            
ATOM    582  HE2 TYR    39      78.315  94.315  41.463  1.00  0.00            
ATOM    583  CD2 TYR    39      79.024  96.329  41.744  1.00  0.00            
ATOM    584  HD2 TYR    39      79.213  96.183  42.797  1.00  0.00            
ATOM    585  C   TYR    39      81.266 100.733  42.063  1.00  0.00            
ATOM    586  O   TYR    39      80.509 101.272  42.825  1.00  0.00            
ATOM    587  N   VAL    40      82.427 101.321  41.790  1.00  0.00            
ATOM    588  H   VAL    40      83.025 100.812  41.154  1.00  0.00            
ATOM    589  CA  VAL    40      82.943 102.554  42.343  1.00  0.00            
ATOM    590  HA  VAL    40      82.202 103.077  42.947  1.00  0.00            
ATOM    591  CB  VAL    40      84.107 102.297  43.363  1.00  0.00            
ATOM    592  HB  VAL    40      84.993 101.899  42.868  1.00  0.00            
ATOM    593  CG1 VAL    40      84.405 103.662  43.981  1.00  0.00            
ATOM    594 HG11 VAL    40      85.134 103.717  44.790  1.00  0.00            
ATOM    595 HG12 VAL    40      84.756 104.379  43.239  1.00  0.00            
ATOM    596 HG13 VAL    40      83.483 104.133  44.323  1.00  0.00            
ATOM    597  CG2 VAL    40      83.749 101.338  44.442  1.00  0.00            
ATOM    598 HG21 VAL    40      84.443 101.279  45.280  1.00  0.00            
ATOM    599 HG22 VAL    40      82.786 101.739  44.758  1.00  0.00            
ATOM    600 HG23 VAL    40      83.688 100.335  44.019  1.00  0.00            
ATOM    601  C   VAL    40      83.488 103.516  41.216  1.00  0.00            
ATOM    602  O   VAL    40      84.476 103.328  40.521  1.00  0.00            
ATOM    603  N   GLY    41      82.732 104.631  41.008  1.00  0.00            
ATOM    604  H   GLY    41      81.891 104.776  41.549  1.00  0.00            
ATOM    605  CA  GLY    41      82.963 105.657  40.071  1.00  0.00            
ATOM    606  HA1 GLY    41      84.006 105.970  40.024  1.00  0.00            
ATOM    607  HA2 GLY    41      82.431 106.559  40.374  1.00  0.00            
ATOM    608  C   GLY    41      82.425 105.287  38.652  1.00  0.00            
ATOM    609  O   GLY    41      81.176 105.233  38.479  1.00  0.00            
ATOM    610  N   SER    42      83.348 105.047  37.758  1.00  0.00            
ATOM    611  H   SER    42      84.311 105.289  37.943  1.00  0.00            
ATOM    612  CA  SER    42      83.141 104.549  36.423  1.00  0.00            
ATOM    613  HA  SER    42      82.290 105.104  36.027  1.00  0.00            
ATOM    614  CB  SER    42      84.461 104.895  35.687  1.00  0.00            
ATOM    615  HB1 SER    42      84.674 105.948  35.872  1.00  0.00            
ATOM    616  HB2 SER    42      84.226 104.877  34.623  1.00  0.00            
ATOM    617  OG  SER    42      85.566 104.027  35.932  1.00  0.00            
ATOM    618  HG  SER    42      86.335 104.524  35.645  1.00  0.00            
ATOM    619  C   SER    42      82.650 103.138  36.302  1.00  0.00            
ATOM    620  O   SER    42      82.864 102.293  37.211  1.00  0.00            
ATOM    621  N   LYS    43      82.111 102.825  35.128  1.00  0.00            
ATOM    622  H   LYS    43      81.966 103.600  34.498  1.00  0.00            
ATOM    623  CA  LYS    43      81.699 101.467  34.797  1.00  0.00            
ATOM    624  HA  LYS    43      81.450 100.924  35.708  1.00  0.00            
ATOM    625  CB  LYS    43      80.529 101.589  33.796  1.00  0.00            
ATOM    626  HB1 LYS    43      80.142 100.581  33.640  1.00  0.00            
ATOM    627  HB2 LYS    43      80.889 101.973  32.842  1.00  0.00            
ATOM    628  CG  LYS    43      79.397 102.354  34.496  1.00  0.00            
ATOM    629  HG1 LYS    43      79.585 103.427  34.463  1.00  0.00            
ATOM    630  HG2 LYS    43      79.228 102.053  35.530  1.00  0.00            
ATOM    631  CD  LYS    43      78.058 102.295  33.733  1.00  0.00            
ATOM    632  HD1 LYS    43      77.800 101.287  33.408  1.00  0.00            
ATOM    633  HD2 LYS    43      78.211 102.833  32.798  1.00  0.00            
ATOM    634  CE  LYS    43      76.986 102.843  34.632  1.00  0.00            
ATOM    635  HE1 LYS    43      77.257 103.833  34.999  1.00  0.00            
ATOM    636  HE2 LYS    43      76.987 102.296  35.575  1.00  0.00            
ATOM    637  NZ  LYS    43      75.648 102.754  33.990  1.00  0.00            
ATOM    638  HZ1 LYS    43      75.112 101.945  34.272  1.00  0.00            
ATOM    639  HZ2 LYS    43      75.107 103.581  34.196  1.00  0.00            
ATOM    640  HZ3 LYS    43      75.726 102.636  32.990  1.00  0.00            
ATOM    641  C   LYS    43      82.900 100.684  34.205  1.00  0.00            
ATOM    642  O   LYS    43      83.511 101.103  33.256  1.00  0.00            
ATOM    643  N   THR    44      83.143  99.435  34.748  1.00  0.00            
ATOM    644  H   THR    44      82.583  99.135  35.533  1.00  0.00            
ATOM    645  CA  THR    44      84.356  98.664  34.608  1.00  0.00            
ATOM    646  HA  THR    44      85.195  99.350  34.489  1.00  0.00            
ATOM    647  CB  THR    44      84.447  97.846  35.907  1.00  0.00            
ATOM    648  HB  THR    44      83.756  97.007  35.986  1.00  0.00            
ATOM    649  CG2 THR    44      85.881  97.365  36.008  1.00  0.00            
ATOM    650 HG21 THR    44      86.460  98.231  36.327  1.00  0.00            
ATOM    651 HG22 THR    44      86.105  96.673  36.820  1.00  0.00            
ATOM    652 HG23 THR    44      86.314  97.074  35.050  1.00  0.00            
ATOM    653  OG1 THR    44      84.263  98.721  37.047  1.00  0.00            
ATOM    654  HG1 THR    44      83.503  98.379  37.524  1.00  0.00            
ATOM    655  C   THR    44      84.342  97.744  33.371  1.00  0.00            
ATOM    656  O   THR    44      83.351  97.100  33.053  1.00  0.00            
ATOM    657  N   LYS    45      85.414  97.669  32.624  1.00  0.00            
ATOM    658  H   LYS    45      86.145  98.355  32.742  1.00  0.00            
ATOM    659  CA  LYS    45      85.694  96.734  31.475  1.00  0.00            
ATOM    660  HA  LYS    45      84.862  96.800  30.774  1.00  0.00            
ATOM    661  CB  LYS    45      86.988  97.033  30.677  1.00  0.00            
ATOM    662  HB1 LYS    45      87.088  96.257  29.918  1.00  0.00            
ATOM    663  HB2 LYS    45      87.837  97.062  31.359  1.00  0.00            
ATOM    664  CG  LYS    45      86.664  98.370  29.993  1.00  0.00            
ATOM    665  HG1 LYS    45      86.102  99.066  30.615  1.00  0.00            
ATOM    666  HG2 LYS    45      85.980  98.124  29.180  1.00  0.00            
ATOM    667  CD  LYS    45      87.950  98.889  29.407  1.00  0.00            
ATOM    668  HD1 LYS    45      88.128  98.147  28.628  1.00  0.00            
ATOM    669  HD2 LYS    45      88.721  98.827  30.175  1.00  0.00            
ATOM    670  CE  LYS    45      87.866 100.274  28.861  1.00  0.00            
ATOM    671  HE1 LYS    45      87.421 100.896  29.638  1.00  0.00            
ATOM    672  HE2 LYS    45      87.196 100.146  28.011  1.00  0.00            
ATOM    673  NZ  LYS    45      89.205 100.682  28.486  1.00  0.00            
ATOM    674  HZ1 LYS    45      89.270 101.652  28.214  1.00  0.00            
ATOM    675  HZ2 LYS    45      89.974 100.600  29.136  1.00  0.00            
ATOM    676  HZ3 LYS    45      89.441 100.149  27.661  1.00  0.00            
ATOM    677  C   LYS    45      85.840  95.306  32.048  1.00  0.00            
ATOM    678  O   LYS    45      86.413  95.162  33.152  1.00  0.00            
ATOM    679  N   GLU    46      85.451  94.305  31.275  1.00  0.00            
ATOM    680  H   GLU    46      84.989  94.512  30.401  1.00  0.00            
ATOM    681  CA  GLU    46      85.684  92.869  31.506  1.00  0.00            
ATOM    682  HA  GLU    46      85.143  92.615  32.418  1.00  0.00            
ATOM    683  CB  GLU    46      85.034  92.079  30.326  1.00  0.00            
ATOM    684  HB1 GLU    46      85.374  91.045  30.380  1.00  0.00            
ATOM    685  HB2 GLU    46      85.373  92.371  29.332  1.00  0.00            
ATOM    686  CG  GLU    46      83.511  92.001  30.459  1.00  0.00            
ATOM    687  HG1 GLU    46      83.143  93.014  30.295  1.00  0.00            
ATOM    688  HG2 GLU    46      83.293  91.601  31.449  1.00  0.00            
ATOM    689  CD  GLU    46      82.860  91.175  29.369  1.00  0.00            
ATOM    690  OE1 GLU    46      82.375  90.044  29.626  1.00  0.00            
ATOM    691  OE2 GLU    46      82.924  91.628  28.201  1.00  0.00            
ATOM    692  C   GLU    46      87.177  92.604  31.650  1.00  0.00            
ATOM    693  O   GLU    46      87.992  92.990  30.776  1.00  0.00            
ATOM    694  N   GLY    47      87.503  91.883  32.752  1.00  0.00            
ATOM    695  H   GLY    47      86.723  91.509  33.274  1.00  0.00            
ATOM    696  CA  GLY    47      88.867  91.627  33.352  1.00  0.00            
ATOM    697  HA1 GLY    47      88.723  91.256  34.367  1.00  0.00            
ATOM    698  HA2 GLY    47      89.326  92.615  33.394  1.00  0.00            
ATOM    699  C   GLY    47      89.795  90.585  32.582  1.00  0.00            
ATOM    700  O   GLY    47      90.853  90.215  33.120  1.00  0.00            
ATOM    701  N   VAL    48      89.429  90.032  31.419  1.00  0.00            
ATOM    702  H   VAL    48      88.606  90.467  31.026  1.00  0.00            
ATOM    703  CA  VAL    48      90.143  89.177  30.473  1.00  0.00            
ATOM    704  HA  VAL    48      90.204  88.224  31.000  1.00  0.00            
ATOM    705  CB  VAL    48      89.289  88.812  29.199  1.00  0.00            
ATOM    706  HB  VAL    48      89.914  88.385  28.415  1.00  0.00            
ATOM    707  CG1 VAL    48      88.129  87.877  29.647  1.00  0.00            
ATOM    708 HG11 VAL    48      88.605  86.950  29.968  1.00  0.00            
ATOM    709 HG12 VAL    48      87.494  88.258  30.446  1.00  0.00            
ATOM    710 HG13 VAL    48      87.467  87.549  28.846  1.00  0.00            
ATOM    711  CG2 VAL    48      88.571  90.095  28.674  1.00  0.00            
ATOM    712 HG21 VAL    48      89.366  90.733  28.288  1.00  0.00            
ATOM    713 HG22 VAL    48      87.948  89.910  27.798  1.00  0.00            
ATOM    714 HG23 VAL    48      88.038  90.697  29.410  1.00  0.00            
ATOM    715  C   VAL    48      91.592  89.539  30.045  1.00  0.00            
ATOM    716  O   VAL    48      92.005  90.735  29.908  1.00  0.00            
ATOM    717  N   VAL    49      92.469  88.498  30.108  1.00  0.00            
ATOM    718  H   VAL    49      92.124  87.690  30.607  1.00  0.00            
ATOM    719  CA  VAL    49      93.894  88.613  29.649  1.00  0.00            
ATOM    720  HA  VAL    49      94.398  89.411  30.194  1.00  0.00            
ATOM    721  CB  VAL    49      94.761  87.423  30.064  1.00  0.00            
ATOM    722  HB  VAL    49      95.732  87.434  29.569  1.00  0.00            
ATOM    723  CG1 VAL    49      95.116  87.466  31.479  1.00  0.00            
ATOM    724 HG11 VAL    49      95.564  86.481  31.610  1.00  0.00            
ATOM    725 HG12 VAL    49      95.738  88.348  31.634  1.00  0.00            
ATOM    726 HG13 VAL    49      94.252  87.422  32.142  1.00  0.00            
ATOM    727  CG2 VAL    49      94.276  86.042  29.747  1.00  0.00            
ATOM    728 HG21 VAL    49      95.078  85.314  29.868  1.00  0.00            
ATOM    729 HG22 VAL    49      93.486  85.819  30.464  1.00  0.00            
ATOM    730 HG23 VAL    49      93.858  85.900  28.750  1.00  0.00            
ATOM    731  C   VAL    49      94.015  89.065  28.208  1.00  0.00            
ATOM    732  O   VAL    49      93.640  88.300  27.290  1.00  0.00            
ATOM    733  N   HIE    50      94.508  90.252  27.980  1.00  0.00            
ATOM    734  H   HIE    50      94.923  90.774  28.738  1.00  0.00            
ATOM    735  CA  HIE    50      94.746  90.953  26.630  1.00  0.00            
ATOM    736  HA  HIE    50      94.852  90.238  25.814  1.00  0.00            
ATOM    737  CB  HIE    50      93.511  91.835  26.401  1.00  0.00            
ATOM    738  HB1 HIE    50      93.854  92.605  25.710  1.00  0.00            
ATOM    739  HB2 HIE    50      93.238  92.331  27.333  1.00  0.00            
ATOM    740  CG  HIE    50      92.254  91.118  25.885  1.00  0.00            
ATOM    741  ND1 HIE    50      92.218  90.087  24.919  1.00  0.00            
ATOM    742  CE1 HIE    50      90.974  89.621  24.937  1.00  0.00            
ATOM    743  HE1 HIE    50      90.657  88.776  24.345  1.00  0.00            
ATOM    744  NE2 HIE    50      90.177  90.325  25.752  1.00  0.00            
ATOM    745  HE2 HIE    50      89.212  90.110  25.960  1.00  0.00            
ATOM    746  CD2 HIE    50      91.013  91.258  26.374  1.00  0.00            
ATOM    747  HD2 HIE    50      90.697  91.974  27.119  1.00  0.00            
ATOM    748  C   HIE    50      96.044  91.798  26.563  1.00  0.00            
ATOM    749  O   HIE    50      96.608  92.164  27.564  1.00  0.00            
ATOM    750  N   GLY    51      96.407  91.984  25.283  1.00  0.00            
ATOM    751  H   GLY    51      95.927  91.435  24.585  1.00  0.00            
ATOM    752  CA  GLY    51      97.553  92.820  24.834  1.00  0.00            
ATOM    753  HA1 GLY    51      97.517  93.863  25.146  1.00  0.00            
ATOM    754  HA2 GLY    51      97.598  92.779  23.746  1.00  0.00            
ATOM    755  C   GLY    51      98.907  92.255  25.435  1.00  0.00            
ATOM    756  O   GLY    51      99.173  91.057  25.240  1.00  0.00            
ATOM    757  N   VAL    52      99.695  93.151  26.068  1.00  0.00            
ATOM    758  H   VAL    52      99.288  94.048  26.291  1.00  0.00            
ATOM    759  CA  VAL    52     100.957  92.864  26.787  1.00  0.00            
ATOM    760  HA  VAL    52     101.702  92.525  26.067  1.00  0.00            
ATOM    761  CB  VAL    52     101.484  94.199  27.330  1.00  0.00            
ATOM    762  HB  VAL    52     100.691  94.751  27.835  1.00  0.00            
ATOM    763  CG1 VAL    52     102.593  94.143  28.324  1.00  0.00            
ATOM    764 HG11 VAL    52     102.299  93.575  29.207  1.00  0.00            
ATOM    765 HG12 VAL    52     103.427  93.678  27.798  1.00  0.00            
ATOM    766 HG13 VAL    52     102.822  95.170  28.609  1.00  0.00            
ATOM    767  CG2 VAL    52     101.979  95.008  26.142  1.00  0.00            
ATOM    768 HG21 VAL    52     102.628  94.355  25.558  1.00  0.00            
ATOM    769 HG22 VAL    52     101.098  95.315  25.579  1.00  0.00            
ATOM    770 HG23 VAL    52     102.539  95.886  26.464  1.00  0.00            
ATOM    771  C   VAL    52     100.892  91.791  27.862  1.00  0.00            
ATOM    772  O   VAL    52     100.095  91.942  28.738  1.00  0.00            
ATOM    773  N   ALA    53     101.871  90.898  27.943  1.00  0.00            
ATOM    774  H   ALA    53     102.579  90.814  27.228  1.00  0.00            
ATOM    775  CA  ALA    53     102.033  90.024  29.102  1.00  0.00            
ATOM    776  HA  ALA    53     101.265  90.373  29.793  1.00  0.00            
ATOM    777  CB  ALA    53     101.766  88.606  28.709  1.00  0.00            
ATOM    778  HB1 ALA    53     102.597  88.239  28.105  1.00  0.00            
ATOM    779  HB2 ALA    53     101.691  88.030  29.631  1.00  0.00            
ATOM    780  HB3 ALA    53     100.853  88.563  28.116  1.00  0.00            
ATOM    781  C   ALA    53     103.349  90.123  29.900  1.00  0.00            
ATOM    782  O   ALA    53     103.302  89.516  30.973  1.00  0.00            
ATOM    783  N   THR    54     104.435  90.758  29.427  1.00  0.00            
ATOM    784  H   THR    54     104.424  91.208  28.523  1.00  0.00            
ATOM    785  CA  THR    54     105.751  90.651  29.944  1.00  0.00            
ATOM    786  HA  THR    54     105.518  90.256  30.934  1.00  0.00            
ATOM    787  CB  THR    54     106.683  89.717  29.155  1.00  0.00            
ATOM    788  HB  THR    54     107.682  89.618  29.580  1.00  0.00            
ATOM    789  CG2 THR    54     106.252  88.292  29.256  1.00  0.00            
ATOM    790 HG21 THR    54     106.966  87.634  28.760  1.00  0.00            
ATOM    791 HG22 THR    54     106.026  88.060  30.297  1.00  0.00            
ATOM    792 HG23 THR    54     105.285  88.064  28.806  1.00  0.00            
ATOM    793  OG1 THR    54     106.811  90.187  27.816  1.00  0.00            
ATOM    794  HG1 THR    54     107.171  89.458  27.305  1.00  0.00            
ATOM    795  C   THR    54     106.493  91.985  30.230  1.00  0.00            
ATOM    796  O   THR    54     106.299  92.933  29.420  1.00  0.00            
ATOM    797  N   VAL    55     107.385  91.995  31.248  1.00  0.00            
ATOM    798  H   VAL    55     107.541  91.125  31.735  1.00  0.00            
ATOM    799  CA  VAL    55     108.433  93.029  31.427  1.00  0.00            
ATOM    800  HA  VAL    55     107.917  93.952  31.691  1.00  0.00            
ATOM    801  CB  VAL    55     109.432  92.600  32.573  1.00  0.00            
ATOM    802  HB  VAL    55     109.769  91.590  32.342  1.00  0.00            
ATOM    803  CG1 VAL    55     110.623  93.542  32.633  1.00  0.00            
ATOM    804 HG11 VAL    55     111.356  93.216  33.372  1.00  0.00            
ATOM    805 HG12 VAL    55     111.179  93.610  31.699  1.00  0.00            
ATOM    806 HG13 VAL    55     110.251  94.542  32.856  1.00  0.00            
ATOM    807  CG2 VAL    55     108.799  92.475  33.959  1.00  0.00            
ATOM    808 HG21 VAL    55     108.489  93.475  34.264  1.00  0.00            
ATOM    809 HG22 VAL    55     107.918  91.835  34.000  1.00  0.00            
ATOM    810 HG23 VAL    55     109.528  92.133  34.694  1.00  0.00            
ATOM    811  C   VAL    55     109.157  93.388  30.090  1.00  0.00            
ATOM    812  O   VAL    55     109.411  94.550  29.800  1.00  0.00            
ATOM    813  N   ALA    56     109.447  92.386  29.268  1.00  0.00            
ATOM    814  H   ALA    56     109.342  91.469  29.678  1.00  0.00            
ATOM    815  CA  ALA    56     109.973  92.461  27.919  1.00  0.00            
ATOM    816  HA  ALA    56     110.913  93.013  27.935  1.00  0.00            
ATOM    817  CB  ALA    56     110.321  90.994  27.451  1.00  0.00            
ATOM    818  HB1 ALA    56     110.977  90.454  28.134  1.00  0.00            
ATOM    819  HB2 ALA    56     109.388  90.433  27.505  1.00  0.00            
ATOM    820  HB3 ALA    56     110.760  91.052  26.455  1.00  0.00            
ATOM    821  C   ALA    56     109.168  93.190  26.876  1.00  0.00            
ATOM    822  O   ALA    56     109.738  94.013  26.136  1.00  0.00            
ATOM    823  N   GLU    57     107.827  92.905  26.815  1.00  0.00            
ATOM    824  H   GLU    57     107.475  92.071  27.263  1.00  0.00            
ATOM    825  CA  GLU    57     106.876  93.575  25.916  1.00  0.00            
ATOM    826  HA  GLU    57     107.180  93.515  24.871  1.00  0.00            
ATOM    827  CB  GLU    57     105.580  92.776  26.031  1.00  0.00            
ATOM    828  HB1 GLU    57     104.693  93.262  25.626  1.00  0.00            
ATOM    829  HB2 GLU    57     105.359  92.477  27.056  1.00  0.00            
ATOM    830  CG  GLU    57     105.722  91.609  25.031  1.00  0.00            
ATOM    831  HG1 GLU    57     106.585  91.001  25.304  1.00  0.00            
ATOM    832  HG2 GLU    57     105.760  91.964  24.001  1.00  0.00            
ATOM    833  CD  GLU    57     104.560  90.586  25.178  1.00  0.00            
ATOM    834  OE1 GLU    57     103.436  90.942  25.625  1.00  0.00            
ATOM    835  OE2 GLU    57     104.777  89.500  24.641  1.00  0.00            
ATOM    836  C   GLU    57     106.652  95.024  26.305  1.00  0.00            
ATOM    837  O   GLU    57     106.724  95.887  25.417  1.00  0.00            
ATOM    838  N   LYS    58     106.601  95.319  27.629  1.00  0.00            
ATOM    839  H   LYS    58     106.580  94.565  28.300  1.00  0.00            
ATOM    840  CA  LYS    58     106.822  96.673  28.226  1.00  0.00            
ATOM    841  HA  LYS    58     105.959  97.246  27.886  1.00  0.00            
ATOM    842  CB  LYS    58     106.855  96.682  29.808  1.00  0.00            
ATOM    843  HB1 LYS    58     107.312  97.618  30.129  1.00  0.00            
ATOM    844  HB2 LYS    58     107.315  95.778  30.207  1.00  0.00            
ATOM    845  CG  LYS    58     105.416  96.673  30.346  1.00  0.00            
ATOM    846  HG1 LYS    58     105.298  96.817  31.420  1.00  0.00            
ATOM    847  HG2 LYS    58     105.005  95.692  30.109  1.00  0.00            
ATOM    848  CD  LYS    58     104.469  97.645  29.627  1.00  0.00            
ATOM    849  HD1 LYS    58     103.466  97.561  30.048  1.00  0.00            
ATOM    850  HD2 LYS    58     104.411  97.349  28.579  1.00  0.00            
ATOM    851  CE  LYS    58     104.873  99.106  29.656  1.00  0.00            
ATOM    852  HE1 LYS    58     105.635  99.260  28.893  1.00  0.00            
ATOM    853  HE2 LYS    58     105.300  99.350  30.629  1.00  0.00            
ATOM    854  NZ  LYS    58     103.753 100.059  29.484  1.00  0.00            
ATOM    855  HZ1 LYS    58     103.056  99.911  30.200  1.00  0.00            
ATOM    856  HZ2 LYS    58     104.083 101.007  29.598  1.00  0.00            
ATOM    857  HZ3 LYS    58     103.369 100.013  28.551  1.00  0.00            
ATOM    858  C   LYS    58     107.941  97.519  27.567  1.00  0.00            
ATOM    859  O   LYS    58     107.556  98.568  27.102  1.00  0.00            
ATOM    860  N   THR    59     109.190  97.062  27.537  1.00  0.00            
ATOM    861  H   THR    59     109.478  96.153  27.870  1.00  0.00            
ATOM    862  CA  THR    59     110.330  97.830  26.953  1.00  0.00            
ATOM    863  HA  THR    59     110.496  98.781  27.459  1.00  0.00            
ATOM    864  CB  THR    59     111.621  96.950  27.100  1.00  0.00            
ATOM    865  HB  THR    59     111.685  96.151  26.361  1.00  0.00            
ATOM    866  CG2 THR    59     112.771  97.883  27.094  1.00  0.00            
ATOM    867 HG21 THR    59     113.612  97.230  27.329  1.00  0.00            
ATOM    868 HG22 THR    59     112.864  98.282  26.084  1.00  0.00            
ATOM    869 HG23 THR    59     112.822  98.666  27.850  1.00  0.00            
ATOM    870  OG1 THR    59     111.639  96.403  28.390  1.00  0.00            
ATOM    871  HG1 THR    59     112.066  97.066  28.938  1.00  0.00            
ATOM    872  C   THR    59     110.057  98.069  25.498  1.00  0.00            
ATOM    873  O   THR    59     110.338  99.172  25.079  1.00  0.00            
ATOM    874  N   LYS    60     109.492  97.103  24.739  1.00  0.00            
ATOM    875  H   LYS    60     109.050  96.319  25.196  1.00  0.00            
ATOM    876  CA  LYS    60     109.265  97.289  23.328  1.00  0.00            
ATOM    877  HA  LYS    60     110.231  97.545  22.894  1.00  0.00            
ATOM    878  CB  LYS    60     108.854  95.996  22.641  1.00  0.00            
ATOM    879  HB1 LYS    60     108.388  96.294  21.702  1.00  0.00            
ATOM    880  HB2 LYS    60     108.061  95.480  23.181  1.00  0.00            
ATOM    881  CG  LYS    60     109.974  94.964  22.499  1.00  0.00            
ATOM    882  HG1 LYS    60     109.573  94.001  22.183  1.00  0.00            
ATOM    883  HG2 LYS    60     110.436  94.801  23.473  1.00  0.00            
ATOM    884  CD  LYS    60     111.047  95.271  21.474  1.00  0.00            
ATOM    885  HD1 LYS    60     111.798  94.484  21.398  1.00  0.00            
ATOM    886  HD2 LYS    60     111.501  96.237  21.695  1.00  0.00            
ATOM    887  CE  LYS    60     110.474  95.386  20.066  1.00  0.00            
ATOM    888  HE1 LYS    60     109.587  96.009  20.185  1.00  0.00            
ATOM    889  HE2 LYS    60     110.208  94.382  19.737  1.00  0.00            
ATOM    890  NZ  LYS    60     111.520  95.970  19.180  1.00  0.00            
ATOM    891  HZ1 LYS    60     112.370  95.425  19.180  1.00  0.00            
ATOM    892  HZ2 LYS    60     111.275  95.898  18.203  1.00  0.00            
ATOM    893  HZ3 LYS    60     111.696  96.924  19.462  1.00  0.00            
ATOM    894  C   LYS    60     108.421  98.521  23.106  1.00  0.00            
ATOM    895  O   LYS    60     108.905  99.487  22.549  1.00  0.00            
ATOM    896  N   GLU    61     107.208  98.656  23.574  1.00  0.00            
ATOM    897  H   GLU    61     106.857  97.839  24.054  1.00  0.00            
ATOM    898  CA  GLU    61     106.317  99.852  23.530  1.00  0.00            
ATOM    899  HA  GLU    61     106.218 100.202  22.502  1.00  0.00            
ATOM    900  CB  GLU    61     104.848  99.538  24.051  1.00  0.00            
ATOM    901  HB1 GLU    61     104.462  98.759  23.393  1.00  0.00            
ATOM    902  HB2 GLU    61     104.306 100.443  23.780  1.00  0.00            
ATOM    903  CG  GLU    61     104.669  99.169  25.471  1.00  0.00            
ATOM    904  HG1 GLU    61     105.193  99.884  26.105  1.00  0.00            
ATOM    905  HG2 GLU    61     105.209  98.223  25.521  1.00  0.00            
ATOM    906  CD  GLU    61     103.215  99.042  25.837  1.00  0.00            
ATOM    907  OE1 GLU    61     102.906  99.252  26.996  1.00  0.00            
ATOM    908  OE2 GLU    61     102.343  98.840  25.013  1.00  0.00            
ATOM    909  C   GLU    61     106.882 101.093  24.246  1.00  0.00            
ATOM    910  O   GLU    61     106.368 102.192  23.921  1.00  0.00            
ATOM    911  N   GLN    62     107.753 100.929  25.317  1.00  0.00            
ATOM    912  H   GLN    62     107.981  99.974  25.553  1.00  0.00            
ATOM    913  CA  GLN    62     108.326 102.053  26.083  1.00  0.00            
ATOM    914  HA  GLN    62     107.535 102.802  26.115  1.00  0.00            
ATOM    915  CB  GLN    62     108.656 101.696  27.512  1.00  0.00            
ATOM    916  HB1 GLN    62     109.327 102.466  27.891  1.00  0.00            
ATOM    917  HB2 GLN    62     109.217 100.762  27.519  1.00  0.00            
ATOM    918  CG  GLN    62     107.523 101.600  28.444  1.00  0.00            
ATOM    919  HG1 GLN    62     106.816 100.854  28.081  1.00  0.00            
ATOM    920  HG2 GLN    62     107.103 102.603  28.367  1.00  0.00            
ATOM    921  CD  GLN    62     108.074 101.237  29.849  1.00  0.00            
ATOM    922  OE1 GLN    62     108.141 100.133  30.364  1.00  0.00            
ATOM    923  NE2 GLN    62     108.461 102.195  30.621  1.00  0.00            
ATOM    924 HE21 GLN    62     108.525 103.112  30.202  1.00  0.00            
ATOM    925 HE22 GLN    62     108.980 101.985  31.462  1.00  0.00            
ATOM    926  C   GLN    62     109.535 102.716  25.391  1.00  0.00            
ATOM    927  O   GLN    62     109.676 103.946  25.455  1.00  0.00            
ATOM    928  N   VAL    63     110.285 101.873  24.644  1.00  0.00            
ATOM    929  H   VAL    63     110.296 100.886  24.856  1.00  0.00            
ATOM    930  CA  VAL    63     111.421 102.334  23.734  1.00  0.00            
ATOM    931  HA  VAL    63     112.020 103.013  24.341  1.00  0.00            
ATOM    932  CB  VAL    63     112.157 101.056  23.330  1.00  0.00            
ATOM    933  HB  VAL    63     111.508 100.187  23.219  1.00  0.00            
ATOM    934  CG1 VAL    63     113.076 101.202  22.160  1.00  0.00            
ATOM    935 HG11 VAL    63     112.531 101.530  21.275  1.00  0.00            
ATOM    936 HG12 VAL    63     113.689 102.086  22.336  1.00  0.00            
ATOM    937 HG13 VAL    63     113.651 100.313  21.902  1.00  0.00            
ATOM    938  CG2 VAL    63     113.129 100.710  24.463  1.00  0.00            
ATOM    939 HG21 VAL    63     113.888 101.482  24.582  1.00  0.00            
ATOM    940 HG22 VAL    63     112.699 100.747  25.464  1.00  0.00            
ATOM    941 HG23 VAL    63     113.589  99.724  24.387  1.00  0.00            
ATOM    942  C   VAL    63     110.834 103.169  22.595  1.00  0.00            
ATOM    943  O   VAL    63     111.424 104.235  22.316  1.00  0.00            
ATOM    944  N   THR    64     109.690 102.782  21.986  1.00  0.00            
ATOM    945  H   THR    64     109.315 101.844  22.006  1.00  0.00            
ATOM    946  CA  THR    64     108.905 103.552  20.946  1.00  0.00            
ATOM    947  HA  THR    64     109.476 103.652  20.023  1.00  0.00            
ATOM    948  CB  THR    64     107.594 102.853  20.625  1.00  0.00            
ATOM    949  HB  THR    64     106.985 102.952  21.524  1.00  0.00            
ATOM    950  CG2 THR    64     106.789 103.350  19.446  1.00  0.00            
ATOM    951 HG21 THR    64     105.976 102.650  19.251  1.00  0.00            
ATOM    952 HG22 THR    64     106.300 104.290  19.702  1.00  0.00            
ATOM    953 HG23 THR    64     107.480 103.438  18.608  1.00  0.00            
ATOM    954  OG1 THR    64     107.972 101.473  20.343  1.00  0.00            
ATOM    955  HG1 THR    64     107.245 100.916  20.631  1.00  0.00            
ATOM    956  C   THR    64     108.630 104.931  21.565  1.00  0.00            
ATOM    957  O   THR    64     108.733 105.924  20.873  1.00  0.00            
ATOM    958  N   ASN    65     108.140 105.025  22.816  1.00  0.00            
ATOM    959  H   ASN    65     108.123 104.201  23.400  1.00  0.00            
ATOM    960  CA  ASN    65     107.492 106.193  23.419  1.00  0.00            
ATOM    961  HA  ASN    65     106.871 106.614  22.628  1.00  0.00            
ATOM    962  CB  ASN    65     106.489 105.845  24.567  1.00  0.00            
ATOM    963  HB1 ASN    65     106.941 105.589  25.525  1.00  0.00            
ATOM    964  HB2 ASN    65     105.832 105.029  24.267  1.00  0.00            
ATOM    965  CG  ASN    65     105.534 106.977  24.709  1.00  0.00            
ATOM    966  OD1 ASN    65     104.886 107.355  23.706  1.00  0.00            
ATOM    967  ND2 ASN    65     105.433 107.696  25.788  1.00  0.00            
ATOM    968 HD21 ASN    65     105.724 107.393  26.706  1.00  0.00            
ATOM    969 HD22 ASN    65     104.741 108.432  25.767  1.00  0.00            
ATOM    970  C   ASN    65     108.520 107.237  24.030  1.00  0.00            
ATOM    971  O   ASN    65     108.276 108.450  23.949  1.00  0.00            
ATOM    972  N   VAL    66     109.634 106.744  24.538  1.00  0.00            
ATOM    973  H   VAL    66     109.757 105.742  24.541  1.00  0.00            
ATOM    974  CA  VAL    66     110.687 107.579  25.100  1.00  0.00            
ATOM    975  HA  VAL    66     110.232 108.549  25.302  1.00  0.00            
ATOM    976  CB  VAL    66     111.203 106.996  26.422  1.00  0.00            
ATOM    977  HB  VAL    66     111.656 106.050  26.124  1.00  0.00            
ATOM    978  CG1 VAL    66     112.204 108.026  27.048  1.00  0.00            
ATOM    979 HG11 VAL    66     113.003 108.245  26.339  1.00  0.00            
ATOM    980 HG12 VAL    66     111.605 108.928  27.173  1.00  0.00            
ATOM    981 HG13 VAL    66     112.637 107.666  27.981  1.00  0.00            
ATOM    982  CG2 VAL    66     110.175 106.783  27.576  1.00  0.00            
ATOM    983 HG21 VAL    66     109.351 106.216  27.144  1.00  0.00            
ATOM    984 HG22 VAL    66     110.734 106.323  28.390  1.00  0.00            
ATOM    985 HG23 VAL    66     109.761 107.764  27.812  1.00  0.00            
ATOM    986  C   VAL    66     111.748 107.898  24.130  1.00  0.00            
ATOM    987  O   VAL    66     112.218 109.013  24.081  1.00  0.00            
ATOM    988  N   GLY    67     112.048 107.059  23.107  1.00  0.00            
ATOM    989  H   GLY    67     111.713 106.108  23.039  1.00  0.00            
ATOM    990  CA  GLY    67     113.086 107.267  22.121  1.00  0.00            
ATOM    991  HA1 GLY    67     112.944 108.258  21.691  1.00  0.00            
ATOM    992  HA2 GLY    67     113.075 106.524  21.322  1.00  0.00            
ATOM    993  C   GLY    67     114.534 107.201  22.730  1.00  0.00            
ATOM    994  O   GLY    67     114.846 106.339  23.536  1.00  0.00            
ATOM    995  N   GLY    68     115.267 108.225  22.342  1.00  0.00            
ATOM    996  H   GLY    68     114.794 108.946  21.816  1.00  0.00            
ATOM    997  CA  GLY    68     116.707 108.347  22.575  1.00  0.00            
ATOM    998  HA1 GLY    68     117.127 108.623  21.608  1.00  0.00            
ATOM    999  HA2 GLY    68     117.143 107.382  22.836  1.00  0.00            
ATOM   1000  C   GLY    68     117.147 109.383  23.568  1.00  0.00            
ATOM   1001  O   GLY    68     118.357 109.481  23.908  1.00  0.00            
ATOM   1002  N   ALA    69     116.348 110.277  24.129  1.00  0.00            
ATOM   1003  H   ALA    69     115.369 110.238  23.882  1.00  0.00            
ATOM   1004  CA  ALA    69     116.799 111.122  25.205  1.00  0.00            
ATOM   1005  HA  ALA    69     117.887 111.180  25.246  1.00  0.00            
ATOM   1006  CB  ALA    69     116.341 112.528  25.044  1.00  0.00            
ATOM   1007  HB1 ALA    69     116.370 112.754  23.978  1.00  0.00            
ATOM   1008  HB2 ALA    69     115.324 112.611  25.428  1.00  0.00            
ATOM   1009  HB3 ALA    69     117.106 113.076  25.593  1.00  0.00            
ATOM   1010  C   ALA    69     116.518 110.541  26.636  1.00  0.00            
ATOM   1011  O   ALA    69     115.452 109.956  26.835  1.00  0.00            
ATOM   1012  N   VAL    70     117.419 110.680  27.609  1.00  0.00            
ATOM   1013  H   VAL    70     118.207 111.236  27.309  1.00  0.00            
ATOM   1014  CA  VAL    70     117.199 110.194  28.989  1.00  0.00            
ATOM   1015  HA  VAL    70     116.765 109.197  28.917  1.00  0.00            
ATOM   1016  CB  VAL    70     118.475 109.890  29.759  1.00  0.00            
ATOM   1017  HB  VAL    70     119.150 109.320  29.121  1.00  0.00            
ATOM   1018  CG1 VAL    70     119.223 111.162  30.105  1.00  0.00            
ATOM   1019 HG11 VAL    70     120.160 110.870  30.580  1.00  0.00            
ATOM   1020 HG12 VAL    70     119.481 111.688  29.185  1.00  0.00            
ATOM   1021 HG13 VAL    70     118.644 111.923  30.627  1.00  0.00            
ATOM   1022  CG2 VAL    70     118.234 109.059  30.994  1.00  0.00            
ATOM   1023 HG21 VAL    70     117.644 108.229  30.606  1.00  0.00            
ATOM   1024 HG22 VAL    70     119.175 108.652  31.364  1.00  0.00            
ATOM   1025 HG23 VAL    70     117.744 109.696  31.731  1.00  0.00            
ATOM   1026  C   VAL    70     116.096 111.097  29.648  1.00  0.00            
ATOM   1027  O   VAL    70     115.948 112.283  29.413  1.00  0.00            
ATOM   1028  N   VAL    71     115.378 110.509  30.646  1.00  0.00            
ATOM   1029  H   VAL    71     115.419 109.502  30.710  1.00  0.00            
ATOM   1030  CA  VAL    71     114.288 111.211  31.341  1.00  0.00            
ATOM   1031  HA  VAL    71     114.280 112.210  30.905  1.00  0.00            
ATOM   1032  CB  VAL    71     112.906 110.675  30.965  1.00  0.00            
ATOM   1033  HB  VAL    71     112.152 111.267  31.484  1.00  0.00            
ATOM   1034  CG1 VAL    71     112.697 110.916  29.437  1.00  0.00            
ATOM   1035 HG11 VAL    71     111.650 110.756  29.179  1.00  0.00            
ATOM   1036 HG12 VAL    71     112.833 111.920  29.036  1.00  0.00            
ATOM   1037 HG13 VAL    71     113.344 110.270  28.844  1.00  0.00            
ATOM   1038  CG2 VAL    71     112.598 109.169  31.211  1.00  0.00            
ATOM   1039 HG21 VAL    71     112.681 109.003  32.285  1.00  0.00            
ATOM   1040 HG22 VAL    71     111.545 108.972  31.012  1.00  0.00            
ATOM   1041 HG23 VAL    71     113.214 108.437  30.688  1.00  0.00            
ATOM   1042  C   VAL    71     114.526 111.355  32.825  1.00  0.00            
ATOM   1043  O   VAL    71     114.142 112.438  33.353  1.00  0.00            
ATOM   1044  N   THR    72     114.979 110.317  33.535  1.00  0.00            
ATOM   1045  H   THR    72     115.063 109.393  33.137  1.00  0.00            
ATOM   1046  CA  THR    72     115.250 110.402  34.970  1.00  0.00            
ATOM   1047  HA  THR    72     114.295 110.738  35.374  1.00  0.00            
ATOM   1048  CB  THR    72     115.678 109.034  35.590  1.00  0.00            
ATOM   1049  HB  THR    72     114.878 108.304  35.464  1.00  0.00            
ATOM   1050  CG2 THR    72     116.992 108.548  35.095  1.00  0.00            
ATOM   1051 HG21 THR    72     117.751 109.236  35.468  1.00  0.00            
ATOM   1052 HG22 THR    72     117.153 107.609  35.623  1.00  0.00            
ATOM   1053 HG23 THR    72     117.092 108.523  34.010  1.00  0.00            
ATOM   1054  OG1 THR    72     115.847 109.327  36.984  1.00  0.00            
ATOM   1055  HG1 THR    72     115.246 108.763  37.477  1.00  0.00            
ATOM   1056  C   THR    72     116.300 111.488  35.286  1.00  0.00            
ATOM   1057  O   THR    72     117.181 111.757  34.399  1.00  0.00            
ATOM   1058  N   GLY    73     116.185 112.199  36.448  1.00  0.00            
ATOM   1059  H   GLY    73     115.424 111.869  37.025  1.00  0.00            
ATOM   1060  CA  GLY    73     117.082 113.136  36.984  1.00  0.00            
ATOM   1061  HA1 GLY    73     118.034 112.769  36.601  1.00  0.00            
ATOM   1062  HA2 GLY    73     116.992 113.103  38.069  1.00  0.00            
ATOM   1063  C   GLY    73     116.843 114.542  36.439  1.00  0.00            
ATOM   1064  O   GLY    73     117.077 115.583  37.138  1.00  0.00            
ATOM   1065  N   VAL    74     116.395 114.647  35.116  1.00  0.00            
ATOM   1066  H   VAL    74     116.190 113.791  34.620  1.00  0.00            
ATOM   1067  CA  VAL    74     115.950 115.864  34.422  1.00  0.00            
ATOM   1068  HA  VAL    74     116.299 116.693  35.038  1.00  0.00            
ATOM   1069  CB  VAL    74     116.571 115.900  32.911  1.00  0.00            
ATOM   1070  HB  VAL    74     116.130 116.738  32.371  1.00  0.00            
ATOM   1071  CG1 VAL    74     118.009 116.245  33.125  1.00  0.00            
ATOM   1072 HG11 VAL    74     118.368 116.458  32.118  1.00  0.00            
ATOM   1073 HG12 VAL    74     118.146 117.119  33.762  1.00  0.00            
ATOM   1074 HG13 VAL    74     118.533 115.371  33.511  1.00  0.00            
ATOM   1075  CG2 VAL    74     116.586 114.566  32.164  1.00  0.00            
ATOM   1076 HG21 VAL    74     115.577 114.240  31.912  1.00  0.00            
ATOM   1077 HG22 VAL    74     117.230 114.656  31.290  1.00  0.00            
ATOM   1078 HG23 VAL    74     117.105 113.824  32.772  1.00  0.00            
ATOM   1079  C   VAL    74     114.510 116.192  34.243  1.00  0.00            
ATOM   1080  O   VAL    74     114.171 117.362  34.550  1.00  0.00            
ATOM   1081  N   THR    75     113.685 115.180  33.940  1.00  0.00            
ATOM   1082  H   THR    75     114.053 114.277  33.676  1.00  0.00            
ATOM   1083  CA  THR    75     112.208 115.290  33.902  1.00  0.00            
ATOM   1084  HA  THR    75     111.955 116.238  34.377  1.00  0.00            
ATOM   1085  CB  THR    75     111.477 115.252  32.518  1.00  0.00            
ATOM   1086  HB  THR    75     110.414 115.077  32.686  1.00  0.00            
ATOM   1087  CG2 THR    75     111.813 116.493  31.637  1.00  0.00            
ATOM   1088 HG21 THR    75     111.486 116.303  30.614  1.00  0.00            
ATOM   1089 HG22 THR    75     111.249 117.363  31.972  1.00  0.00            
ATOM   1090 HG23 THR    75     112.843 116.824  31.772  1.00  0.00            
ATOM   1091  OG1 THR    75     111.916 114.119  31.746  1.00  0.00            
ATOM   1092  HG1 THR    75     112.692 114.421  31.268  1.00  0.00            
ATOM   1093  C   THR    75     111.503 114.357  34.919  1.00  0.00            
ATOM   1094  O   THR    75     110.745 114.905  35.722  1.00  0.00            
ATOM   1095  N   ALA    76     111.796 113.024  34.863  1.00  0.00            
ATOM   1096  H   ALA    76     112.367 112.681  34.104  1.00  0.00            
ATOM   1097  CA  ALA    76     111.311 112.117  35.932  1.00  0.00            
ATOM   1098  HA  ALA    76     110.259 112.300  36.150  1.00  0.00            
ATOM   1099  CB  ALA    76     111.312 110.699  35.431  1.00  0.00            
ATOM   1100  HB1 ALA    76     112.223 110.372  34.930  1.00  0.00            
ATOM   1101  HB2 ALA    76     111.084 110.015  36.248  1.00  0.00            
ATOM   1102  HB3 ALA    76     110.485 110.685  34.721  1.00  0.00            
ATOM   1103  C   ALA    76     112.195 112.258  37.173  1.00  0.00            
ATOM   1104  O   ALA    76     113.146 111.474  37.396  1.00  0.00            
ATOM   1105  N   VAL    77     111.914 113.243  37.985  1.00  0.00            
ATOM   1106  H   VAL    77     111.117 113.851  37.855  1.00  0.00            
ATOM   1107  CA  VAL    77     112.773 113.563  39.137  1.00  0.00            
ATOM   1108  HA  VAL    77     113.762 113.153  38.936  1.00  0.00            
ATOM   1109  CB  VAL    77     112.922 115.068  39.382  1.00  0.00            
ATOM   1110  HB  VAL    77     113.653 115.229  40.175  1.00  0.00            
ATOM   1111  CG1 VAL    77     113.450 115.788  38.206  1.00  0.00            
ATOM   1112 HG11 VAL    77     114.274 115.266  37.720  1.00  0.00            
ATOM   1113 HG12 VAL    77     112.728 116.013  37.420  1.00  0.00            
ATOM   1114 HG13 VAL    77     113.860 116.715  38.607  1.00  0.00            
ATOM   1115  CG2 VAL    77     111.627 115.801  39.614  1.00  0.00            
ATOM   1116 HG21 VAL    77     111.815 116.874  39.661  1.00  0.00            
ATOM   1117 HG22 VAL    77     110.932 115.595  38.800  1.00  0.00            
ATOM   1118 HG23 VAL    77     111.257 115.599  40.619  1.00  0.00            
ATOM   1119  C   VAL    77     112.263 112.834  40.415  1.00  0.00            
ATOM   1120  O   VAL    77     111.093 112.542  40.454  1.00  0.00            
ATOM   1121  N   ALA    78     113.107 112.786  41.481  1.00  0.00            
ATOM   1122  H   ALA    78     114.053 113.129  41.399  1.00  0.00            
ATOM   1123  CA  ALA    78     112.716 112.277  42.799  1.00  0.00            
ATOM   1124  HA  ALA    78     112.495 111.221  42.640  1.00  0.00            
ATOM   1125  CB  ALA    78     113.941 112.427  43.795  1.00  0.00            
ATOM   1126  HB1 ALA    78     114.828 111.856  43.520  1.00  0.00            
ATOM   1127  HB2 ALA    78     114.268 113.454  43.631  1.00  0.00            
ATOM   1128  HB3 ALA    78     113.604 112.347  44.828  1.00  0.00            
ATOM   1129  C   ALA    78     111.429 112.953  43.359  1.00  0.00            
ATOM   1130  O   ALA    78     110.492 112.208  43.642  1.00  0.00            
ATOM   1131  N   GLN    79     111.427 114.282  43.600  1.00  0.00            
ATOM   1132  H   GLN    79     112.095 114.988  43.326  1.00  0.00            
ATOM   1133  CA  GLN    79     110.258 114.922  44.134  1.00  0.00            
ATOM   1134  HA  GLN    79     109.879 114.319  44.960  1.00  0.00            
ATOM   1135  CB  GLN    79     110.550 116.326  44.631  1.00  0.00            
ATOM   1136  HB1 GLN    79     109.558 116.766  44.732  1.00  0.00            
ATOM   1137  HB2 GLN    79     111.060 116.949  43.895  1.00  0.00            
ATOM   1138  CG  GLN    79     111.348 116.238  45.948  1.00  0.00            
ATOM   1139  HG1 GLN    79     111.960 115.338  45.987  1.00  0.00            
ATOM   1140  HG2 GLN    79     110.618 116.023  46.729  1.00  0.00            
ATOM   1141  CD  GLN    79     112.091 117.526  46.380  1.00  0.00            
ATOM   1142  OE1 GLN    79     111.834 118.562  45.879  1.00  0.00            
ATOM   1143  NE2 GLN    79     112.988 117.502  47.333  1.00  0.00            
ATOM   1144 HE21 GLN    79     113.340 116.607  47.642  1.00  0.00            
ATOM   1145 HE22 GLN    79     113.460 118.352  47.610  1.00  0.00            
ATOM   1146  C   GLN    79     109.084 114.960  43.144  1.00  0.00            
ATOM   1147  O   GLN    79     109.216 115.667  42.125  1.00  0.00            
ATOM   1148  N   LYS    80     108.055 114.176  43.355  1.00  0.00            
ATOM   1149  H   LYS    80     108.106 113.712  44.251  1.00  0.00            
ATOM   1150  CA  LYS    80     106.899 113.995  42.572  1.00  0.00            
ATOM   1151  HA  LYS    80     107.262 113.591  41.627  1.00  0.00            
ATOM   1152  CB  LYS    80     105.835 113.096  43.205  1.00  0.00            
ATOM   1153  HB1 LYS    80     104.898 113.178  42.653  1.00  0.00            
ATOM   1154  HB2 LYS    80     105.735 113.382  44.252  1.00  0.00            
ATOM   1155  CG  LYS    80     106.321 111.694  43.157  1.00  0.00            
ATOM   1156  HG1 LYS    80     107.025 111.481  43.961  1.00  0.00            
ATOM   1157  HG2 LYS    80     106.716 111.425  42.178  1.00  0.00            
ATOM   1158  CD  LYS    80     105.152 110.791  43.578  1.00  0.00            
ATOM   1159  HD1 LYS    80     104.249 111.127  43.068  1.00  0.00            
ATOM   1160  HD2 LYS    80     105.193 110.898  44.662  1.00  0.00            
ATOM   1161  CE  LYS    80     105.392 109.314  43.171  1.00  0.00            
ATOM   1162  HE1 LYS    80     106.098 108.939  43.911  1.00  0.00            
ATOM   1163  HE2 LYS    80     105.905 109.387  42.212  1.00  0.00            
ATOM   1164  NZ  LYS    80     104.171 108.483  43.168  1.00  0.00            
ATOM   1165  HZ1 LYS    80     104.344 107.542  42.845  1.00  0.00            
ATOM   1166  HZ2 LYS    80     103.730 108.455  44.076  1.00  0.00            
ATOM   1167  HZ3 LYS    80     103.481 108.809  42.506  1.00  0.00            
ATOM   1168  C   LYS    80     106.200 115.383  42.180  1.00  0.00            
ATOM   1169  O   LYS    80     106.180 116.308  42.954  1.00  0.00            
ATOM   1170  N   THR    81     105.482 115.408  41.013  1.00  0.00            
ATOM   1171  H   THR    81     105.347 114.571  40.465  1.00  0.00            
ATOM   1172  CA  THR    81     104.641 116.540  40.617  1.00  0.00            
ATOM   1173  HA  THR    81     105.293 117.412  40.674  1.00  0.00            
ATOM   1174  CB  THR    81     104.181 116.474  39.097  1.00  0.00            
ATOM   1175  HB  THR    81     103.521 117.304  38.841  1.00  0.00            
ATOM   1176  CG2 THR    81     105.480 116.479  38.226  1.00  0.00            
ATOM   1177 HG21 THR    81     105.181 116.202  37.215  1.00  0.00            
ATOM   1178 HG22 THR    81     105.958 117.458  38.185  1.00  0.00            
ATOM   1179 HG23 THR    81     106.122 115.644  38.504  1.00  0.00            
ATOM   1180  OG1 THR    81     103.385 115.338  38.889  1.00  0.00            
ATOM   1181  HG1 THR    81     102.760 115.195  39.604  1.00  0.00            
ATOM   1182  C   THR    81     103.522 116.903  41.562  1.00  0.00            
ATOM   1183  O   THR    81     102.600 116.103  41.690  1.00  0.00            
ATOM   1184  N   VAL    82     103.786 117.988  42.277  1.00  0.00            
ATOM   1185  H   VAL    82     104.598 118.557  42.084  1.00  0.00            
ATOM   1186  CA  VAL    82     102.756 118.466  43.216  1.00  0.00            
ATOM   1187  HA  VAL    82     102.375 117.546  43.657  1.00  0.00            
ATOM   1188  CB  VAL    82     103.306 119.555  44.242  1.00  0.00            
ATOM   1189  HB  VAL    82     102.552 119.687  45.018  1.00  0.00            
ATOM   1190  CG1 VAL    82     104.539 119.113  44.988  1.00  0.00            
ATOM   1191 HG11 VAL    82     104.205 118.273  45.598  1.00  0.00            
ATOM   1192 HG12 VAL    82     105.283 118.682  44.318  1.00  0.00            
ATOM   1193 HG13 VAL    82     104.997 119.862  45.634  1.00  0.00            
ATOM   1194  CG2 VAL    82     103.557 120.904  43.572  1.00  0.00            
ATOM   1195 HG21 VAL    82     102.643 121.408  43.255  1.00  0.00            
ATOM   1196 HG22 VAL    82     104.111 121.631  44.165  1.00  0.00            
ATOM   1197 HG23 VAL    82     104.119 120.815  42.642  1.00  0.00            
ATOM   1198  C   VAL    82     101.458 119.017  42.461  1.00  0.00            
ATOM   1199  O   VAL    82     101.531 119.434  41.261  1.00  0.00            
ATOM   1200  N   GLU    83     100.299 118.883  43.064  1.00  0.00            
ATOM   1201  H   GLU    83     100.236 118.423  43.961  1.00  0.00            
ATOM   1202  CA  GLU    83      99.040 119.187  42.375  1.00  0.00            
ATOM   1203  HA  GLU    83      99.296 118.985  41.334  1.00  0.00            
ATOM   1204  CB  GLU    83      97.932 118.317  42.822  1.00  0.00            
ATOM   1205  HB1 GLU    83      97.065 118.504  42.190  1.00  0.00            
ATOM   1206  HB2 GLU    83      97.764 118.556  43.873  1.00  0.00            
ATOM   1207  CG  GLU    83      98.113 116.738  42.663  1.00  0.00            
ATOM   1208  HG1 GLU    83      98.972 116.484  43.285  1.00  0.00            
ATOM   1209  HG2 GLU    83      98.230 116.594  41.589  1.00  0.00            
ATOM   1210  CD  GLU    83      96.902 115.975  43.111  1.00  0.00            
ATOM   1211  OE1 GLU    83      95.796 116.341  42.813  1.00  0.00            
ATOM   1212  OE2 GLU    83      97.084 115.015  43.851  1.00  0.00            
ATOM   1213  C   GLU    83      98.621 120.650  42.388  1.00  0.00            
ATOM   1214  O   GLU    83      97.514 120.975  41.908  1.00  0.00            
ATOM   1215  N   GLY    84      99.475 121.612  42.794  1.00  0.00            
ATOM   1216  H   GLY    84     100.282 121.343  43.338  1.00  0.00            
ATOM   1217  CA  GLY    84      99.154 122.991  42.751  1.00  0.00            
ATOM   1218  HA1 GLY    84      98.078 123.114  42.880  1.00  0.00            
ATOM   1219  HA2 GLY    84      99.489 123.425  41.809  1.00  0.00            
ATOM   1220  C   GLY    84      99.775 123.751  43.940  1.00  0.00            
ATOM   1221  O   GLY    84     100.338 123.090  44.845  1.00  0.00            
ATOM   1222  N   ALA    85      99.624 125.059  44.028  1.00  0.00            
ATOM   1223  H   ALA    85      99.213 125.476  43.205  1.00  0.00            
ATOM   1224  CA  ALA    85     100.166 125.900  45.082  1.00  0.00            
ATOM   1225  HA  ALA    85     101.243 125.756  45.005  1.00  0.00            
ATOM   1226  CB  ALA    85      99.764 127.325  44.765  1.00  0.00            
ATOM   1227  HB1 ALA    85     100.238 127.570  43.814  1.00  0.00            
ATOM   1228  HB2 ALA    85      98.695 127.298  44.557  1.00  0.00            
ATOM   1229  HB3 ALA    85      99.997 127.907  45.656  1.00  0.00            
ATOM   1230  C   ALA    85      99.639 125.418  46.461  1.00  0.00            
ATOM   1231  O   ALA    85      98.492 125.567  46.775  1.00  0.00            
ATOM   1232  N   GLY    86     100.543 125.078  47.347  1.00  0.00            
ATOM   1233  H   GLY    86     101.460 124.901  46.962  1.00  0.00            
ATOM   1234  CA  GLY    86     100.359 124.796  48.743  1.00  0.00            
ATOM   1235  HA1 GLY    86      99.702 125.572  49.135  1.00  0.00            
ATOM   1236  HA2 GLY    86     101.253 124.806  49.367  1.00  0.00            
ATOM   1237  C   GLY    86      99.489 123.484  48.923  1.00  0.00            
ATOM   1238  O   GLY    86      98.911 123.235  49.996  1.00  0.00            
ATOM   1239  N   SER    87      99.295 122.604  47.907  1.00  0.00            
ATOM   1240  H   SER    87      99.752 122.923  47.064  1.00  0.00            
ATOM   1241  CA  SER    87      98.687 121.319  48.041  1.00  0.00            
ATOM   1242  HA  SER    87      97.761 121.409  48.611  1.00  0.00            
ATOM   1243  CB  SER    87      98.402 120.688  46.695  1.00  0.00            
ATOM   1244  HB1 SER    87      98.134 119.635  46.780  1.00  0.00            
ATOM   1245  HB2 SER    87      99.286 120.785  46.063  1.00  0.00            
ATOM   1246  OG  SER    87      97.260 121.293  46.107  1.00  0.00            
ATOM   1247  HG  SER    87      96.597 120.600  46.065  1.00  0.00            
ATOM   1248  C   SER    87      99.525 120.333  48.888  1.00  0.00            
ATOM   1249  O   SER    87      98.904 119.387  49.456  1.00  0.00            
ATOM   1250  N   ILE    88     100.827 120.602  49.040  1.00  0.00            
ATOM   1251  H   ILE    88     101.366 121.203  48.433  1.00  0.00            
ATOM   1252  CA  ILE    88     101.638 119.912  50.074  1.00  0.00            
ATOM   1253  HA  ILE    88     101.147 119.015  50.451  1.00  0.00            
ATOM   1254  CB  ILE    88     102.989 119.515  49.472  1.00  0.00            
ATOM   1255  HB  ILE    88     103.483 120.446  49.195  1.00  0.00            
ATOM   1256  CG2 ILE    88     103.765 118.758  50.599  1.00  0.00            
ATOM   1257 HG21 ILE    88     103.950 119.451  51.420  1.00  0.00            
ATOM   1258 HG22 ILE    88     103.109 117.942  50.902  1.00  0.00            
ATOM   1259 HG23 ILE    88     104.683 118.308  50.219  1.00  0.00            
ATOM   1260  CG1 ILE    88     103.044 118.752  48.091  1.00  0.00            
ATOM   1261 HG11 ILE    88     104.080 118.529  47.836  1.00  0.00            
ATOM   1262 HG12 ILE    88     102.667 119.354  47.265  1.00  0.00            
ATOM   1263  CD  ILE    88     102.124 117.488  48.179  1.00  0.00            
ATOM   1264  HD1 ILE    88     102.213 116.839  47.308  1.00  0.00            
ATOM   1265  HD2 ILE    88     102.457 116.860  49.005  1.00  0.00            
ATOM   1266  HD3 ILE    88     101.096 117.839  48.276  1.00  0.00            
ATOM   1267  C   ILE    88     101.749 120.841  51.324  1.00  0.00            
ATOM   1268  O   ILE    88     102.115 121.993  51.253  1.00  0.00            
ATOM   1269  N   ALA    89     101.288 120.291  52.456  1.00  0.00            
ATOM   1270  H   ALA    89     100.899 119.365  52.351  1.00  0.00            
ATOM   1271  CA  ALA    89     101.449 120.824  53.750  1.00  0.00            
ATOM   1272  HA  ALA    89     100.619 121.522  53.859  1.00  0.00            
ATOM   1273  CB  ALA    89     101.149 119.640  54.675  1.00  0.00            
ATOM   1274  HB1 ALA    89     100.273 119.060  54.384  1.00  0.00            
ATOM   1275  HB2 ALA    89     102.040 119.013  54.662  1.00  0.00            
ATOM   1276  HB3 ALA    89     101.006 119.994  55.696  1.00  0.00            
ATOM   1277  C   ALA    89     102.769 121.534  54.018  1.00  0.00            
ATOM   1278  O   ALA    89     103.847 120.922  53.771  1.00  0.00            
ATOM   1279  N   ALA    90     102.696 122.790  54.487  1.00  0.00            
ATOM   1280  H   ALA    90     101.799 123.240  54.603  1.00  0.00            
ATOM   1281  CA  ALA    90     103.910 123.479  54.886  1.00  0.00            
ATOM   1282  HA  ALA    90     104.531 123.661  54.009  1.00  0.00            
ATOM   1283  CB  ALA    90     103.568 124.806  55.519  1.00  0.00            
ATOM   1284  HB1 ALA    90     102.687 124.774  56.159  1.00  0.00            
ATOM   1285  HB2 ALA    90     104.409 125.247  56.055  1.00  0.00            
ATOM   1286  HB3 ALA    90     103.153 125.553  54.843  1.00  0.00            
ATOM   1287  C   ALA    90     104.795 122.681  55.823  1.00  0.00            
ATOM   1288  O   ALA    90     104.365 122.113  56.835  1.00  0.00            
ATOM   1289  N   ALA    91     106.038 122.540  55.415  1.00  0.00            
ATOM   1290  H   ALA    91     106.288 122.785  54.467  1.00  0.00            
ATOM   1291  CA  ALA    91     107.033 121.730  56.176  1.00  0.00            
ATOM   1292  HA  ALA    91     106.522 120.938  56.724  1.00  0.00            
ATOM   1293  CB  ALA    91     107.997 121.233  55.160  1.00  0.00            
ATOM   1294  HB1 ALA    91     107.502 120.575  54.445  1.00  0.00            
ATOM   1295  HB2 ALA    91     108.411 121.982  54.485  1.00  0.00            
ATOM   1296  HB3 ALA    91     108.804 120.669  55.629  1.00  0.00            
ATOM   1297  C   ALA    91     107.760 122.607  57.185  1.00  0.00            
ATOM   1298  O   ALA    91     108.412 123.609  56.816  1.00  0.00            
ATOM   1299  N   THR    92     107.771 122.147  58.434  1.00  0.00            
ATOM   1300  H   THR    92     107.169 121.367  58.656  1.00  0.00            
ATOM   1301  CA  THR    92     108.337 122.860  59.607  1.00  0.00            
ATOM   1302  HA  THR    92     109.029 123.619  59.243  1.00  0.00            
ATOM   1303  CB  THR    92     107.171 123.531  60.395  1.00  0.00            
ATOM   1304  HB  THR    92     107.458 123.788  61.415  1.00  0.00            
ATOM   1305  CG2 THR    92     106.637 124.821  59.769  1.00  0.00            
ATOM   1306 HG21 THR    92     106.386 124.650  58.722  1.00  0.00            
ATOM   1307 HG22 THR    92     105.845 125.232  60.395  1.00  0.00            
ATOM   1308 HG23 THR    92     107.306 125.671  59.900  1.00  0.00            
ATOM   1309  OG1 THR    92     106.026 122.648  60.361  1.00  0.00            
ATOM   1310  HG1 THR    92     106.002 122.228  61.224  1.00  0.00            
ATOM   1311  C   THR    92     109.216 121.907  60.496  1.00  0.00            
ATOM   1312  O   THR    92     109.089 120.691  60.315  1.00  0.00            
ATOM   1313  N   GLY    93     110.050 122.292  61.405  1.00  0.00            
ATOM   1314  H   GLY    93     110.214 123.273  61.580  1.00  0.00            
ATOM   1315  CA  GLY    93     110.726 121.390  62.445  1.00  0.00            
ATOM   1316  HA1 GLY    93     111.799 121.460  62.267  1.00  0.00            
ATOM   1317  HA2 GLY    93     110.495 120.339  62.271  1.00  0.00            
ATOM   1318  C   GLY    93     110.364 121.599  63.943  1.00  0.00            
ATOM   1319  O   GLY    93     109.432 122.379  64.298  1.00  0.00            
ATOM   1320  N   PHE    94     111.007 120.879  64.822  1.00  0.00            
ATOM   1321  H   PHE    94     111.764 120.335  64.433  1.00  0.00            
ATOM   1322  CA  PHE    94     110.660 120.755  66.225  1.00  0.00            
ATOM   1323  HA  PHE    94     109.576 120.869  66.204  1.00  0.00            
ATOM   1324  CB  PHE    94     110.961 119.284  66.641  1.00  0.00            
ATOM   1325  HB1 PHE    94     112.016 119.073  66.816  1.00  0.00            
ATOM   1326  HB2 PHE    94     110.663 118.634  65.819  1.00  0.00            
ATOM   1327  CG  PHE    94     110.049 118.737  67.790  1.00  0.00            
ATOM   1328  CD1 PHE    94     108.755 118.320  67.481  1.00  0.00            
ATOM   1329  HD1 PHE    94     108.325 118.473  66.502  1.00  0.00            
ATOM   1330  CE1 PHE    94     107.959 117.888  68.590  1.00  0.00            
ATOM   1331  HE1 PHE    94     106.948 117.601  68.343  1.00  0.00            
ATOM   1332  CZ  PHE    94     108.376 117.838  69.891  1.00  0.00            
ATOM   1333  HZ  PHE    94     107.717 117.459  70.658  1.00  0.00            
ATOM   1334  CE2 PHE    94     109.688 118.181  70.164  1.00  0.00            
ATOM   1335  HE2 PHE    94     110.097 118.041  71.154  1.00  0.00            
ATOM   1336  CD2 PHE    94     110.482 118.695  69.125  1.00  0.00            
ATOM   1337  HD2 PHE    94     111.528 118.937  69.239  1.00  0.00            
ATOM   1338  C   PHE    94     111.181 121.946  67.131  1.00  0.00            
ATOM   1339  O   PHE    94     111.769 121.717  68.155  1.00  0.00            
ATOM   1340  N   VAL    95     110.946 123.177  66.654  1.00  0.00            
ATOM   1341  H   VAL    95     110.495 123.282  65.756  1.00  0.00            
ATOM   1342  CA  VAL    95     111.576 124.432  67.172  1.00  0.00            
ATOM   1343  HA  VAL    95     111.544 124.327  68.256  1.00  0.00            
ATOM   1344  CB  VAL    95     113.068 124.544  66.719  1.00  0.00            
ATOM   1345  HB  VAL    95     113.587 123.585  66.754  1.00  0.00            
ATOM   1346  CG1 VAL    95     113.356 125.017  65.325  1.00  0.00            
ATOM   1347 HG11 VAL    95     114.359 124.783  64.969  1.00  0.00            
ATOM   1348 HG12 VAL    95     112.632 124.475  64.716  1.00  0.00            
ATOM   1349 HG13 VAL    95     113.162 126.080  65.187  1.00  0.00            
ATOM   1350  CG2 VAL    95     113.889 125.410  67.768  1.00  0.00            
ATOM   1351 HG21 VAL    95     114.912 125.503  67.403  1.00  0.00            
ATOM   1352 HG22 VAL    95     113.467 126.395  67.971  1.00  0.00            
ATOM   1353 HG23 VAL    95     113.896 124.877  68.719  1.00  0.00            
ATOM   1354  C   VAL    95     110.711 125.625  66.643  1.00  0.00            
ATOM   1355  O   VAL    95     110.151 125.558  65.549  1.00  0.00            
ATOM   1356  N   LYS    96     110.594 126.757  67.352  1.00  0.00            
ATOM   1357  H   LYS    96     111.037 126.896  68.249  1.00  0.00            
ATOM   1358  CA  LYS    96     110.007 128.017  66.797  1.00  0.00            
ATOM   1359  HA  LYS    96     109.144 127.641  66.246  1.00  0.00            
ATOM   1360  CB  LYS    96     109.472 128.957  67.909  1.00  0.00            
ATOM   1361  HB1 LYS    96     109.042 129.877  67.513  1.00  0.00            
ATOM   1362  HB2 LYS    96     110.340 129.396  68.401  1.00  0.00            
ATOM   1363  CG  LYS    96     108.422 128.248  68.863  1.00  0.00            
ATOM   1364  HG1 LYS    96     107.945 129.012  69.477  1.00  0.00            
ATOM   1365  HG2 LYS    96     108.919 127.499  69.479  1.00  0.00            
ATOM   1366  CD  LYS    96     107.273 127.523  68.015  1.00  0.00            
ATOM   1367  HD1 LYS    96     107.788 126.813  67.368  1.00  0.00            
ATOM   1368  HD2 LYS    96     106.766 128.273  67.407  1.00  0.00            
ATOM   1369  CE  LYS    96     106.175 126.932  68.887  1.00  0.00            
ATOM   1370  HE1 LYS    96     105.669 127.770  69.366  1.00  0.00            
ATOM   1371  HE2 LYS    96     106.633 126.281  69.632  1.00  0.00            
ATOM   1372  NZ  LYS    96     105.262 126.243  68.058  1.00  0.00            
ATOM   1373  HZ1 LYS    96     104.606 125.649  68.546  1.00  0.00            
ATOM   1374  HZ2 LYS    96     104.692 126.994  67.697  1.00  0.00            
ATOM   1375  HZ3 LYS    96     105.717 125.805  67.270  1.00  0.00            
ATOM   1376  C   LYS    96     110.955 128.790  65.829  1.00  0.00            
ATOM   1377  O   LYS    96     112.207 128.734  65.978  1.00  0.00            
ATOM   1378  N   LYS    97     110.341 129.559  64.935  1.00  0.00            
ATOM   1379  H   LYS    97     109.335 129.470  64.902  1.00  0.00            
ATOM   1380  CA  LYS    97     111.042 130.357  63.931  1.00  0.00            
ATOM   1381  HA  LYS    97     111.813 129.729  63.483  1.00  0.00            
ATOM   1382  CB  LYS    97     110.153 130.635  62.806  1.00  0.00            
ATOM   1383  HB1 LYS    97     109.630 129.717  62.540  1.00  0.00            
ATOM   1384  HB2 LYS    97     110.721 130.792  61.890  1.00  0.00            
ATOM   1385  CG  LYS    97     109.218 131.834  62.881  1.00  0.00            
ATOM   1386  HG1 LYS    97     109.751 132.714  63.241  1.00  0.00            
ATOM   1387  HG2 LYS    97     108.611 131.613  63.759  1.00  0.00            
ATOM   1388  CD  LYS    97     108.333 132.151  61.611  1.00  0.00            
ATOM   1389  HD1 LYS    97     107.422 132.622  61.981  1.00  0.00            
ATOM   1390  HD2 LYS    97     108.162 131.191  61.124  1.00  0.00            
ATOM   1391  CE  LYS    97     109.037 133.156  60.609  1.00  0.00            
ATOM   1392  HE1 LYS    97     109.960 132.710  60.240  1.00  0.00            
ATOM   1393  HE2 LYS    97     109.204 134.081  61.162  1.00  0.00            
ATOM   1394  NZ  LYS    97     108.430 133.558  59.331  1.00  0.00            
ATOM   1395  HZ1 LYS    97     107.582 134.066  59.539  1.00  0.00            
ATOM   1396  HZ2 LYS    97     109.165 134.112  58.916  1.00  0.00            
ATOM   1397  HZ3 LYS    97     108.023 132.832  58.759  1.00  0.00            
ATOM   1398  C   LYS    97     111.870 131.608  64.458  1.00  0.00            
ATOM   1399  O   LYS    97     112.406 132.402  63.625  1.00  0.00            
ATOM   1400  N   ASP    98     111.920 131.873  65.763  1.00  0.00            
ATOM   1401  H   ASP    98     111.386 131.348  66.440  1.00  0.00            
ATOM   1402  CA  ASP    98     112.476 133.140  66.206  1.00  0.00            
ATOM   1403  HA  ASP    98     113.192 133.442  65.441  1.00  0.00            
ATOM   1404  CB  ASP    98     111.483 134.294  66.547  1.00  0.00            
ATOM   1405  HB1 ASP    98     110.820 133.813  67.267  1.00  0.00            
ATOM   1406  HB2 ASP    98     110.825 134.500  65.703  1.00  0.00            
ATOM   1407  CG  ASP    98     112.090 135.607  67.077  1.00  0.00            
ATOM   1408  OD1 ASP    98     113.308 135.681  67.398  1.00  0.00            
ATOM   1409  OD2 ASP    98     111.310 136.582  67.240  1.00  0.00            
ATOM   1410  C   ASP    98     113.348 132.817  67.430  1.00  0.00            
ATOM   1411  O   ASP    98     112.869 132.478  68.579  1.00  0.00            
ATOM   1412  N   GLN    99     114.669 132.875  67.240  1.00  0.00            
ATOM   1413  H   GLN    99     115.079 133.259  66.401  1.00  0.00            
ATOM   1414  CA  GLN    99     115.683 132.557  68.233  1.00  0.00            
ATOM   1415  HA  GLN    99     115.256 132.466  69.231  1.00  0.00            
ATOM   1416  CB  GLN    99     116.364 131.190  67.982  1.00  0.00            
ATOM   1417  HB1 GLN    99     116.981 130.884  68.826  1.00  0.00            
ATOM   1418  HB2 GLN    99     117.085 131.270  67.168  1.00  0.00            
ATOM   1419  CG  GLN    99     115.468 129.992  67.567  1.00  0.00            
ATOM   1420  HG1 GLN    99     116.088 129.127  67.332  1.00  0.00            
ATOM   1421  HG2 GLN    99     114.883 130.299  66.700  1.00  0.00            
ATOM   1422  CD  GLN    99     114.616 129.569  68.748  1.00  0.00            
ATOM   1423  OE1 GLN    99     115.026 129.831  69.899  1.00  0.00            
ATOM   1424  NE2 GLN    99     113.458 128.948  68.675  1.00  0.00            
ATOM   1425 HE21 GLN    99     113.089 128.669  67.778  1.00  0.00            
ATOM   1426 HE22 GLN    99     112.973 128.870  69.558  1.00  0.00            
ATOM   1427  C   GLN    99     116.687 133.787  68.370  1.00  0.00            
ATOM   1428  O   GLN    99     117.083 134.465  67.442  1.00  0.00            
ATOM   1429  N   LEU   100     117.198 133.915  69.620  1.00  0.00            
ATOM   1430  H   LEU   100     116.706 133.423  70.351  1.00  0.00            
ATOM   1431  CA  LEU   100     118.296 134.738  69.989  1.00  0.00            
ATOM   1432  HA  LEU   100     118.155 135.763  69.645  1.00  0.00            
ATOM   1433  CB  LEU   100     118.253 134.667  71.504  1.00  0.00            
ATOM   1434  HB1 LEU   100     119.206 134.971  71.936  1.00  0.00            
ATOM   1435  HB2 LEU   100     118.138 133.624  71.801  1.00  0.00            
ATOM   1436  CG  LEU   100     117.112 135.484  72.210  1.00  0.00            
ATOM   1437  HG  LEU   100     116.200 135.184  71.695  1.00  0.00            
ATOM   1438  CD1 LEU   100     116.917 135.108  73.628  1.00  0.00            
ATOM   1439 HD11 LEU   100     115.968 135.516  73.975  1.00  0.00            
ATOM   1440 HD12 LEU   100     116.897 134.022  73.720  1.00  0.00            
ATOM   1441 HD13 LEU   100     117.726 135.529  74.225  1.00  0.00            
ATOM   1442  CD2 LEU   100     117.339 136.981  72.009  1.00  0.00            
ATOM   1443 HD21 LEU   100     118.249 137.230  72.556  1.00  0.00            
ATOM   1444 HD22 LEU   100     117.292 137.203  70.943  1.00  0.00            
ATOM   1445 HD23 LEU   100     116.613 137.678  72.426  1.00  0.00            
ATOM   1446  C   LEU   100     119.703 134.305  69.372  1.00  0.00            
ATOM   1447  O   LEU   100     120.203 133.115  69.436  1.00  0.00            
ATOM   1448  N   GLY   101     120.426 135.341  68.897  1.00  0.00            
ATOM   1449  H   GLY   101     120.038 136.269  68.991  1.00  0.00            
ATOM   1450  CA  GLY   101     121.700 135.276  68.301  1.00  0.00            
ATOM   1451  HA1 GLY   101     122.397 134.771  68.970  1.00  0.00            
ATOM   1452  HA2 GLY   101     121.995 136.306  68.103  1.00  0.00            
ATOM   1453  C   GLY   101     121.756 134.490  67.022  1.00  0.00            
ATOM   1454  O   GLY   101     122.884 134.198  66.612  1.00  0.00            
ATOM   1455  N   LYS   102     120.678 134.177  66.340  1.00  0.00            
ATOM   1456  H   LYS   102     119.768 134.470  66.667  1.00  0.00            
ATOM   1457  CA  LYS   102     120.662 133.337  65.143  1.00  0.00            
ATOM   1458  HA  LYS   102     121.681 133.063  64.872  1.00  0.00            
ATOM   1459  CB  LYS   102     119.948 131.962  65.531  1.00  0.00            
ATOM   1460  HB1 LYS   102     118.878 132.155  65.608  1.00  0.00            
ATOM   1461  HB2 LYS   102     120.254 131.661  66.534  1.00  0.00            
ATOM   1462  CG  LYS   102     120.253 130.913  64.453  1.00  0.00            
ATOM   1463  HG1 LYS   102     121.307 130.736  64.242  1.00  0.00            
ATOM   1464  HG2 LYS   102     119.936 131.353  63.507  1.00  0.00            
ATOM   1465  CD  LYS   102     119.594 129.541  64.716  1.00  0.00            
ATOM   1466  HD1 LYS   102     120.023 129.176  65.649  1.00  0.00            
ATOM   1467  HD2 LYS   102     119.929 128.857  63.937  1.00  0.00            
ATOM   1468  CE  LYS   102     118.079 129.654  64.773  1.00  0.00            
ATOM   1469  HE1 LYS   102     117.785 130.214  63.886  1.00  0.00            
ATOM   1470  HE2 LYS   102     117.797 130.218  65.662  1.00  0.00            
ATOM   1471  NZ  LYS   102     117.504 128.284  64.890  1.00  0.00            
ATOM   1472  HZ1 LYS   102     117.759 127.886  65.783  1.00  0.00            
ATOM   1473  HZ2 LYS   102     116.495 128.335  64.871  1.00  0.00            
ATOM   1474  HZ3 LYS   102     117.830 127.732  64.110  1.00  0.00            
ATOM   1475  C   LYS   102     120.026 133.966  63.947  1.00  0.00            
ATOM   1476  O   LYS   102     118.806 134.087  63.900  1.00  0.00            
ATOM   1477  N   ASN   103     120.819 134.420  62.971  1.00  0.00            
ATOM   1478  H   ASN   103     121.811 134.296  63.116  1.00  0.00            
ATOM   1479  CA  ASN   103     120.445 135.164  61.793  1.00  0.00            
ATOM   1480  HA  ASN   103     121.369 135.465  61.298  1.00  0.00            
ATOM   1481  CB  ASN   103     119.579 134.306  60.790  1.00  0.00            
ATOM   1482  HB1 ASN   103     119.131 134.960  60.042  1.00  0.00            
ATOM   1483  HB2 ASN   103     118.855 133.773  61.407  1.00  0.00            
ATOM   1484  CG  ASN   103     120.293 133.254  59.982  1.00  0.00            
ATOM   1485  OD1 ASN   103     121.490 133.093  60.000  1.00  0.00            
ATOM   1486  ND2 ASN   103     119.613 132.416  59.215  1.00  0.00            
ATOM   1487 HD21 ASN   103     118.651 132.213  59.445  1.00  0.00            
ATOM   1488 HD22 ASN   103     120.254 131.775  58.769  1.00  0.00            
ATOM   1489  C   ASN   103     119.774 136.505  62.193  1.00  0.00            
ATOM   1490  O   ASN   103     118.658 136.852  61.697  1.00  0.00            
ATOM   1491  N   GLU   104     120.393 137.191  63.187  1.00  0.00            
ATOM   1492  H   GLU   104     121.274 136.889  63.579  1.00  0.00            
ATOM   1493  CA  GLU   104     119.677 138.370  63.764  1.00  0.00            
ATOM   1494  HA  GLU   104     118.640 138.072  63.923  1.00  0.00            
ATOM   1495  CB  GLU   104     120.261 138.760  65.119  1.00  0.00            
ATOM   1496  HB1 GLU   104     120.221 139.848  65.181  1.00  0.00            
ATOM   1497  HB2 GLU   104     121.296 138.429  65.037  1.00  0.00            
ATOM   1498  CG  GLU   104     119.558 137.995  66.290  1.00  0.00            
ATOM   1499  HG1 GLU   104     119.654 136.931  66.077  1.00  0.00            
ATOM   1500  HG2 GLU   104     118.474 138.111  66.283  1.00  0.00            
ATOM   1501  CD  GLU   104     120.026 138.348  67.705  1.00  0.00            
ATOM   1502  OE1 GLU   104     119.325 137.990  68.698  1.00  0.00            
ATOM   1503  OE2 GLU   104     121.125 138.908  67.921  1.00  0.00            
ATOM   1504  C   GLU   104     119.545 139.656  62.756  1.00  0.00            
ATOM   1505  O   GLU   104     118.643 140.460  62.877  1.00  0.00            
ATOM   1506  N   GLU   105     120.358 139.694  61.718  1.00  0.00            
ATOM   1507  H   GLU   105     121.236 139.197  61.776  1.00  0.00            
ATOM   1508  CA  GLU   105     120.161 140.619  60.551  1.00  0.00            
ATOM   1509  HA  GLU   105     120.087 141.664  60.853  1.00  0.00            
ATOM   1510  CB  GLU   105     121.396 140.476  59.598  1.00  0.00            
ATOM   1511  HB1 GLU   105     121.226 139.466  59.226  1.00  0.00            
ATOM   1512  HB2 GLU   105     122.280 140.495  60.236  1.00  0.00            
ATOM   1513  CG  GLU   105     121.641 141.548  58.532  1.00  0.00            
ATOM   1514  HG1 GLU   105     121.759 142.514  59.022  1.00  0.00            
ATOM   1515  HG2 GLU   105     120.675 141.627  58.033  1.00  0.00            
ATOM   1516  CD  GLU   105     122.722 141.322  57.516  1.00  0.00            
ATOM   1517  OE1 GLU   105     123.871 141.854  57.762  1.00  0.00            
ATOM   1518  OE2 GLU   105     122.419 140.626  56.555  1.00  0.00            
ATOM   1519  C   GLU   105     118.854 140.391  59.790  1.00  0.00            
ATOM   1520  O   GLU   105     118.241 141.417  59.360  1.00  0.00            
ATOM   1521  N   GLY   106     118.385 139.128  59.629  1.00  0.00            
ATOM   1522  H   GLY   106     119.038 138.377  59.802  1.00  0.00            
ATOM   1523  CA  GLY   106     117.085 138.863  58.991  1.00  0.00            
ATOM   1524  HA1 GLY   106     117.113 137.874  58.534  1.00  0.00            
ATOM   1525  HA2 GLY   106     116.992 139.710  58.311  1.00  0.00            
ATOM   1526  C   GLY   106     115.885 138.807  59.972  1.00  0.00            
ATOM   1527  O   GLY   106     114.722 138.802  59.501  1.00  0.00            
ATOM   1528  N   ALA   107     116.115 138.817  61.303  1.00  0.00            
ATOM   1529  H   ALA   107     117.066 138.884  61.635  1.00  0.00            
ATOM   1530  CA  ALA   107     115.140 138.680  62.357  1.00  0.00            
ATOM   1531  HA  ALA   107     114.693 137.723  62.088  1.00  0.00            
ATOM   1532  CB  ALA   107     115.783 138.270  63.715  1.00  0.00            
ATOM   1533  HB1 ALA   107     115.051 137.873  64.418  1.00  0.00            
ATOM   1534  HB2 ALA   107     116.467 137.427  63.616  1.00  0.00            
ATOM   1535  HB3 ALA   107     116.311 139.069  64.234  1.00  0.00            
ATOM   1536  C   ALA   107     114.083 139.813  62.364  1.00  0.00            
ATOM   1537  O   ALA   107     114.423 140.922  62.774  1.00  0.00            
ATOM   1538  N   PRO   108     112.774 139.525  62.047  1.00  0.00            
ATOM   1539  CD  PRO   108     112.265 138.221  61.685  1.00  0.00            
ATOM   1540  HD1 PRO   108     112.195 137.533  62.528  1.00  0.00            
ATOM   1541  HD2 PRO   108     112.911 137.658  61.011  1.00  0.00            
ATOM   1542  CG  PRO   108     110.880 138.478  61.053  1.00  0.00            
ATOM   1543  HG1 PRO   108     110.364 137.543  61.270  1.00  0.00            
ATOM   1544  HG2 PRO   108     110.958 138.709  59.991  1.00  0.00            
ATOM   1545  CB  PRO   108     110.344 139.614  61.923  1.00  0.00            
ATOM   1546  HB1 PRO   108     109.798 139.236  62.787  1.00  0.00            
ATOM   1547  HB2 PRO   108     109.700 140.263  61.329  1.00  0.00            
ATOM   1548  CA  PRO   108     111.630 140.354  62.352  1.00  0.00            
ATOM   1549  HA  PRO   108     111.811 141.138  61.616  1.00  0.00            
ATOM   1550  C   PRO   108     111.486 140.912  63.810  1.00  0.00            
ATOM   1551  O   PRO   108     111.725 140.163  64.756  1.00  0.00            
ATOM   1552  N   GLN   109     111.321 142.217  63.904  1.00  0.00            
ATOM   1553  H   GLN   109     111.227 142.750  63.051  1.00  0.00            
ATOM   1554  CA  GLN   109     111.165 142.992  65.163  1.00  0.00            
ATOM   1555  HA  GLN   109     111.969 142.635  65.806  1.00  0.00            
ATOM   1556  CB  GLN   109     111.466 144.446  64.959  1.00  0.00            
ATOM   1557  HB1 GLN   109     111.250 144.971  65.890  1.00  0.00            
ATOM   1558  HB2 GLN   109     110.926 144.840  64.098  1.00  0.00            
ATOM   1559  CG  GLN   109     112.994 144.735  64.804  1.00  0.00            
ATOM   1560  HG1 GLN   109     113.662 144.320  65.558  1.00  0.00            
ATOM   1561  HG2 GLN   109     113.071 145.799  65.030  1.00  0.00            
ATOM   1562  CD  GLN   109     113.586 144.300  63.404  1.00  0.00            
ATOM   1563  OE1 GLN   109     113.031 144.217  62.335  1.00  0.00            
ATOM   1564  NE2 GLN   109     114.862 144.060  63.329  1.00  0.00            
ATOM   1565 HE21 GLN   109     115.363 143.788  64.163  1.00  0.00            
ATOM   1566 HE22 GLN   109     115.314 143.650  62.524  1.00  0.00            
ATOM   1567  C   GLN   109     109.838 142.595  65.743  1.00  0.00            
ATOM   1568  O   GLN   109     108.762 143.170  65.512  1.00  0.00            
ATOM   1569  N   GLU   110     109.919 141.507  66.486  1.00  0.00            
ATOM   1570  H   GLU   110     110.829 141.093  66.629  1.00  0.00            
ATOM   1571  CA  GLU   110     108.829 140.838  67.038  1.00  0.00            
ATOM   1572  HA  GLU   110     109.171 139.835  67.296  1.00  0.00            
ATOM   1573  CB  GLU   110     108.324 141.607  68.259  1.00  0.00            
ATOM   1574  HB1 GLU   110     107.496 141.016  68.650  1.00  0.00            
ATOM   1575  HB2 GLU   110     107.939 142.600  68.028  1.00  0.00            
ATOM   1576  CG  GLU   110     109.382 141.731  69.406  1.00  0.00            
ATOM   1577  HG1 GLU   110     110.055 142.558  69.181  1.00  0.00            
ATOM   1578  HG2 GLU   110     110.004 140.841  69.513  1.00  0.00            
ATOM   1579  CD  GLU   110     108.755 141.999  70.819  1.00  0.00            
ATOM   1580  OE1 GLU   110     107.474 142.104  70.853  1.00  0.00            
ATOM   1581  OE2 GLU   110     109.480 142.184  71.794  1.00  0.00            
ATOM   1582  C   GLU   110     107.582 140.471  66.163  1.00  0.00            
ATOM   1583  O   GLU   110     106.486 141.091  66.213  1.00  0.00            
ATOM   1584  N   GLY   111     107.831 139.525  65.211  1.00  0.00            
ATOM   1585  H   GLY   111     108.729 139.066  65.272  1.00  0.00            
ATOM   1586  CA  GLY   111     106.950 139.025  64.159  1.00  0.00            
ATOM   1587  HA1 GLY   111     107.634 138.482  63.507  1.00  0.00            
ATOM   1588  HA2 GLY   111     106.551 139.894  63.636  1.00  0.00            
ATOM   1589  C   GLY   111     105.853 138.075  64.670  1.00  0.00            
ATOM   1590  O   GLY   111     105.421 138.107  65.844  1.00  0.00            
ATOM   1591  N   ILE   112     105.147 137.358  63.786  1.00  0.00            
ATOM   1592  H   ILE   112     105.367 137.595  62.829  1.00  0.00            
ATOM   1593  CA  ILE   112     104.140 136.359  64.218  1.00  0.00            
ATOM   1594  HA  ILE   112     103.671 136.803  65.096  1.00  0.00            
ATOM   1595  CB  ILE   112     103.075 136.099  63.182  1.00  0.00            
ATOM   1596  HB  ILE   112     102.552 135.198  63.504  1.00  0.00            
ATOM   1597  CG2 ILE   112     102.233 137.396  63.329  1.00  0.00            
ATOM   1598 HG21 ILE   112     101.227 137.111  63.022  1.00  0.00            
ATOM   1599 HG22 ILE   112     102.113 137.723  64.362  1.00  0.00            
ATOM   1600 HG23 ILE   112     102.642 138.112  62.615  1.00  0.00            
ATOM   1601  CG1 ILE   112     103.551 135.903  61.689  1.00  0.00            
ATOM   1602 HG11 ILE   112     104.121 134.978  61.601  1.00  0.00            
ATOM   1603 HG12 ILE   112     104.138 136.794  61.467  1.00  0.00            
ATOM   1604  CD  ILE   112     102.399 135.821  60.657  1.00  0.00            
ATOM   1605  HD1 ILE   112     101.896 136.787  60.698  1.00  0.00            
ATOM   1606  HD2 ILE   112     102.831 135.605  59.680  1.00  0.00            
ATOM   1607  HD3 ILE   112     101.737 134.972  60.832  1.00  0.00            
ATOM   1608  C   ILE   112     104.850 134.979  64.636  1.00  0.00            
ATOM   1609  O   ILE   112     105.801 134.445  64.066  1.00  0.00            
ATOM   1610  N   LEU   113     104.365 134.426  65.797  1.00  0.00            
ATOM   1611  H   LEU   113     103.677 134.935  66.333  1.00  0.00            
ATOM   1612  CA  LEU   113     104.787 133.139  66.413  1.00  0.00            
ATOM   1613  HA  LEU   113     105.874 133.088  66.474  1.00  0.00            
ATOM   1614  CB  LEU   113     104.299 133.014  67.848  1.00  0.00            
ATOM   1615  HB1 LEU   113     103.331 133.506  67.950  1.00  0.00            
ATOM   1616  HB2 LEU   113     104.909 133.677  68.461  1.00  0.00            
ATOM   1617  CG  LEU   113     104.011 131.594  68.477  1.00  0.00            
ATOM   1618  HG  LEU   113     103.444 131.008  67.754  1.00  0.00            
ATOM   1619  CD1 LEU   113     105.339 130.898  68.870  1.00  0.00            
ATOM   1620 HD11 LEU   113     105.099 129.907  69.256  1.00  0.00            
ATOM   1621 HD12 LEU   113     105.949 130.836  67.969  1.00  0.00            
ATOM   1622 HD13 LEU   113     105.835 131.563  69.577  1.00  0.00            
ATOM   1623  CD2 LEU   113     103.215 131.811  69.760  1.00  0.00            
ATOM   1624 HD21 LEU   113     102.268 132.320  69.576  1.00  0.00            
ATOM   1625 HD22 LEU   113     102.929 130.818  70.106  1.00  0.00            
ATOM   1626 HD23 LEU   113     103.765 132.359  70.525  1.00  0.00            
ATOM   1627  C   LEU   113     104.349 131.906  65.548  1.00  0.00            
ATOM   1628  O   LEU   113     103.185 131.811  65.165  1.00  0.00            
ATOM   1629  N   GLU   114     105.291 130.970  65.315  1.00  0.00            
ATOM   1630  H   GLU   114     106.206 131.119  65.717  1.00  0.00            
ATOM   1631  CA  GLU   114     105.072 129.676  64.576  1.00  0.00            
ATOM   1632  HA  GLU   114     104.388 129.044  65.142  1.00  0.00            
ATOM   1633  CB  GLU   114     104.554 129.724  63.175  1.00  0.00            
ATOM   1634  HB1 GLU   114     103.588 130.222  63.263  1.00  0.00            
ATOM   1635  HB2 GLU   114     104.417 128.774  62.659  1.00  0.00            
ATOM   1636  CG  GLU   114     105.442 130.640  62.239  1.00  0.00            
ATOM   1637  HG1 GLU   114     106.382 130.114  62.075  1.00  0.00            
ATOM   1638  HG2 GLU   114     105.612 131.646  62.625  1.00  0.00            
ATOM   1639  CD  GLU   114     104.733 130.756  60.873  1.00  0.00            
ATOM   1640  OE1 GLU   114     103.475 130.833  60.804  1.00  0.00            
ATOM   1641  OE2 GLU   114     105.486 130.751  59.839  1.00  0.00            
ATOM   1642  C   GLU   114     106.397 128.814  64.581  1.00  0.00            
ATOM   1643  O   GLU   114     107.441 129.269  65.056  1.00  0.00            
ATOM   1644  N   ASP   115     106.279 127.525  64.144  1.00  0.00            
ATOM   1645  H   ASP   115     105.383 127.275  63.750  1.00  0.00            
ATOM   1646  CA  ASP   115     107.475 126.715  63.977  1.00  0.00            
ATOM   1647  HA  ASP   115     107.989 126.862  64.927  1.00  0.00            
ATOM   1648  CB  ASP   115     107.145 125.188  63.844  1.00  0.00            
ATOM   1649  HB1 ASP   115     108.155 124.778  63.836  1.00  0.00            
ATOM   1650  HB2 ASP   115     106.638 124.970  62.904  1.00  0.00            
ATOM   1651  CG  ASP   115     106.258 124.674  64.945  1.00  0.00            
ATOM   1652  OD1 ASP   115     106.253 125.147  66.119  1.00  0.00            
ATOM   1653  OD2 ASP   115     105.484 123.701  64.720  1.00  0.00            
ATOM   1654  C   ASP   115     108.395 127.180  62.885  1.00  0.00            
ATOM   1655  O   ASP   115     107.968 127.824  61.906  1.00  0.00            
ATOM   1656  N   MET   116     109.639 126.800  62.950  1.00  0.00            
ATOM   1657  H   MET   116     109.769 126.160  63.720  1.00  0.00            
ATOM   1658  CA  MET   116     110.664 127.114  61.932  1.00  0.00            
ATOM   1659  HA  MET   116     110.613 128.199  61.836  1.00  0.00            
ATOM   1660  CB  MET   116     112.069 126.711  62.380  1.00  0.00            
ATOM   1661  HB1 MET   116     112.054 125.626  62.486  1.00  0.00            
ATOM   1662  HB2 MET   116     112.239 127.131  63.371  1.00  0.00            
ATOM   1663  CG  MET   116     113.171 127.220  61.436  1.00  0.00            
ATOM   1664  HG1 MET   116     113.145 126.762  60.447  1.00  0.00            
ATOM   1665  HG2 MET   116     114.098 126.976  61.954  1.00  0.00            
ATOM   1666  SD  MET   116     113.386 129.072  61.292  1.00  0.00            
ATOM   1667  CE  MET   116     114.075 129.267  59.653  1.00  0.00            
ATOM   1668  HE1 MET   116     115.006 128.704  59.718  1.00  0.00            
ATOM   1669  HE2 MET   116     113.467 128.711  58.940  1.00  0.00            
ATOM   1670  HE3 MET   116     114.158 130.344  59.507  1.00  0.00            
ATOM   1671  C   MET   116     110.332 126.336  60.636  1.00  0.00            
ATOM   1672  O   MET   116     110.085 125.184  60.727  1.00  0.00            
ATOM   1673  N   PRO   117     110.278 126.983  59.439  1.00  0.00            
ATOM   1674  CD  PRO   117     110.262 128.425  59.285  1.00  0.00            
ATOM   1675  HD1 PRO   117     111.107 128.966  59.711  1.00  0.00            
ATOM   1676  HD2 PRO   117     109.336 128.856  59.666  1.00  0.00            
ATOM   1677  CG  PRO   117     110.398 128.642  57.763  1.00  0.00            
ATOM   1678  HG1 PRO   117     111.475 128.662  57.597  1.00  0.00            
ATOM   1679  HG2 PRO   117     109.997 129.596  57.420  1.00  0.00            
ATOM   1680  CB  PRO   117     109.744 127.386  57.165  1.00  0.00            
ATOM   1681  HB1 PRO   117     109.978 127.314  56.103  1.00  0.00            
ATOM   1682  HB2 PRO   117     108.702 127.696  57.253  1.00  0.00            
ATOM   1683  CA  PRO   117     110.027 126.347  58.162  1.00  0.00            
ATOM   1684  HA  PRO   117     109.222 125.616  58.228  1.00  0.00            
ATOM   1685  C   PRO   117     111.224 125.508  57.845  1.00  0.00            
ATOM   1686  O   PRO   117     112.351 125.852  58.305  1.00  0.00            
ATOM   1687  N   VAL   118     111.109 124.343  57.189  1.00  0.00            
ATOM   1688  H   VAL   118     110.258 124.033  56.742  1.00  0.00            
ATOM   1689  CA  VAL   118     112.331 123.703  56.705  1.00  0.00            
ATOM   1690  HA  VAL   118     113.112 124.360  57.087  1.00  0.00            
ATOM   1691  CB  VAL   118     112.538 122.409  57.553  1.00  0.00            
ATOM   1692  HB  VAL   118     113.468 122.009  57.149  1.00  0.00            
ATOM   1693  CG1 VAL   118     112.784 122.632  59.008  1.00  0.00            
ATOM   1694 HG11 VAL   118     113.758 123.063  59.241  1.00  0.00            
ATOM   1695 HG12 VAL   118     111.982 123.246  59.418  1.00  0.00            
ATOM   1696 HG13 VAL   118     112.784 121.678  59.535  1.00  0.00            
ATOM   1697  CG2 VAL   118     111.503 121.308  57.217  1.00  0.00            
ATOM   1698 HG21 VAL   118     111.586 120.984  56.180  1.00  0.00            
ATOM   1699 HG22 VAL   118     111.683 120.431  57.839  1.00  0.00            
ATOM   1700 HG23 VAL   118     110.529 121.762  57.401  1.00  0.00            
ATOM   1701  C   VAL   118     112.369 123.426  55.203  1.00  0.00            
ATOM   1702  O   VAL   118     111.365 123.217  54.517  1.00  0.00            
ATOM   1703  N   ASP   119     113.578 123.311  54.653  1.00  0.00            
ATOM   1704  H   ASP   119     114.348 123.390  55.301  1.00  0.00            
ATOM   1705  CA  ASP   119     113.760 123.608  53.246  1.00  0.00            
ATOM   1706  HA  ASP   119     113.018 124.311  52.867  1.00  0.00            
ATOM   1707  CB  ASP   119     115.207 124.121  53.016  1.00  0.00            
ATOM   1708  HB1 ASP   119     115.480 124.299  51.976  1.00  0.00            
ATOM   1709  HB2 ASP   119     115.825 123.330  53.442  1.00  0.00            
ATOM   1710  CG  ASP   119     115.582 125.334  53.800  1.00  0.00            
ATOM   1711  OD1 ASP   119     114.911 126.379  53.765  1.00  0.00            
ATOM   1712  OD2 ASP   119     116.487 125.173  54.622  1.00  0.00            
ATOM   1713  C   ASP   119     113.383 122.373  52.274  1.00  0.00            
ATOM   1714  O   ASP   119     113.226 121.253  52.707  1.00  0.00            
ATOM   1715  N   PRO   120     113.129 122.590  50.946  1.00  0.00            
ATOM   1716  CD  PRO   120     113.256 123.906  50.363  1.00  0.00            
ATOM   1717  HD1 PRO   120     114.237 124.143  49.951  1.00  0.00            
ATOM   1718  HD2 PRO   120     112.944 124.703  51.038  1.00  0.00            
ATOM   1719  CG  PRO   120     112.318 123.943  49.233  1.00  0.00            
ATOM   1720  HG1 PRO   120     112.641 124.673  48.490  1.00  0.00            
ATOM   1721  HG2 PRO   120     111.315 124.115  49.623  1.00  0.00            
ATOM   1722  CB  PRO   120     112.377 122.526  48.670  1.00  0.00            
ATOM   1723  HB1 PRO   120     113.305 122.382  48.116  1.00  0.00            
ATOM   1724  HB2 PRO   120     111.511 122.196  48.096  1.00  0.00            
ATOM   1725  CA  PRO   120     112.484 121.703  49.975  1.00  0.00            
ATOM   1726  HA  PRO   120     111.433 121.662  50.261  1.00  0.00            
ATOM   1727  C   PRO   120     113.279 120.356  49.870  1.00  0.00            
ATOM   1728  O   PRO   120     112.693 119.368  49.374  1.00  0.00            
ATOM   1729  N   ASP   121     114.551 120.257  50.257  1.00  0.00            
ATOM   1730  H   ASP   121     115.002 121.066  50.659  1.00  0.00            
ATOM   1731  CA  ASP   121     115.226 118.911  50.319  1.00  0.00            
ATOM   1732  HA  ASP   121     114.484 118.243  49.882  1.00  0.00            
ATOM   1733  CB  ASP   121     116.439 118.882  49.365  1.00  0.00            
ATOM   1734  HB1 ASP   121     116.669 117.840  49.141  1.00  0.00            
ATOM   1735  HB2 ASP   121     117.314 119.276  49.882  1.00  0.00            
ATOM   1736  CG  ASP   121     116.264 119.668  48.057  1.00  0.00            
ATOM   1737  OD1 ASP   121     115.456 119.254  47.203  1.00  0.00            
ATOM   1738  OD2 ASP   121     117.001 120.666  47.998  1.00  0.00            
ATOM   1739  C   ASP   121     115.490 118.338  51.754  1.00  0.00            
ATOM   1740  O   ASP   121     116.104 117.252  51.919  1.00  0.00            
ATOM   1741  N   ASN   122     115.071 119.036  52.854  1.00  0.00            
ATOM   1742  H   ASN   122     114.533 119.874  52.686  1.00  0.00            
ATOM   1743  CA  ASN   122     115.577 118.865  54.184  1.00  0.00            
ATOM   1744  HA  ASN   122     116.442 118.231  53.985  1.00  0.00            
ATOM   1745  CB  ASN   122     116.032 120.225  54.770  1.00  0.00            
ATOM   1746  HB1 ASN   122     116.248 120.034  55.821  1.00  0.00            
ATOM   1747  HB2 ASN   122     115.206 120.936  54.734  1.00  0.00            
ATOM   1748  CG  ASN   122     117.210 120.912  54.092  1.00  0.00            
ATOM   1749  OD1 ASN   122     117.470 120.677  52.877  1.00  0.00            
ATOM   1750  ND2 ASN   122     117.857 121.811  54.763  1.00  0.00            
ATOM   1751 HD21 ASN   122     117.712 122.052  55.733  1.00  0.00            
ATOM   1752 HD22 ASN   122     118.683 122.152  54.293  1.00  0.00            
ATOM   1753  C   ASN   122     114.435 118.234  54.978  1.00  0.00            
ATOM   1754  O   ASN   122     114.162 118.621  56.161  1.00  0.00            
ATOM   1755  N   GLU   123     113.722 117.283  54.396  1.00  0.00            
ATOM   1756  H   GLU   123     114.009 117.134  53.440  1.00  0.00            
ATOM   1757  CA  GLU   123     112.924 116.244  55.007  1.00  0.00            
ATOM   1758  HA  GLU   123     112.056 116.657  55.520  1.00  0.00            
ATOM   1759  CB  GLU   123     112.270 115.311  54.041  1.00  0.00            
ATOM   1760  HB1 GLU   123     113.044 114.725  53.545  1.00  0.00            
ATOM   1761  HB2 GLU   123     111.772 115.786  53.196  1.00  0.00            
ATOM   1762  CG  GLU   123     111.263 114.289  54.637  1.00  0.00            
ATOM   1763  HG1 GLU   123     110.586 114.922  55.211  1.00  0.00            
ATOM   1764  HG2 GLU   123     111.821 113.587  55.257  1.00  0.00            
ATOM   1765  CD  GLU   123     110.406 113.539  53.600  1.00  0.00            
ATOM   1766  OE1 GLU   123     109.856 114.103  52.636  1.00  0.00            
ATOM   1767  OE2 GLU   123     110.364 112.287  53.828  1.00  0.00            
ATOM   1768  C   GLU   123     113.716 115.570  56.082  1.00  0.00            
ATOM   1769  O   GLU   123     114.831 115.064  55.817  1.00  0.00            
ATOM   1770  N   ALA   124     113.180 115.479  57.262  1.00  0.00            
ATOM   1771  H   ALA   124     112.262 115.870  57.419  1.00  0.00            
ATOM   1772  CA  ALA   124     113.596 114.492  58.225  1.00  0.00            
ATOM   1773  HA  ALA   124     114.668 114.551  58.415  1.00  0.00            
ATOM   1774  CB  ALA   124     113.064 114.885  59.625  1.00  0.00            
ATOM   1775  HB1 ALA   124     112.023 114.585  59.751  1.00  0.00            
ATOM   1776  HB2 ALA   124     113.595 114.323  60.393  1.00  0.00            
ATOM   1777  HB3 ALA   124     113.048 115.966  59.761  1.00  0.00            
ATOM   1778  C   ALA   124     113.248 113.058  57.860  1.00  0.00            
ATOM   1779  O   ALA   124     112.148 112.510  58.035  1.00  0.00            
ATOM   1780  N   TYR   125     114.271 112.323  57.337  1.00  0.00            
ATOM   1781  H   TYR   125     115.177 112.753  57.224  1.00  0.00            
ATOM   1782  CA  TYR   125     114.043 110.931  56.922  1.00  0.00            
ATOM   1783  HA  TYR   125     113.012 110.863  56.574  1.00  0.00            
ATOM   1784  CB  TYR   125     114.985 110.502  55.858  1.00  0.00            
ATOM   1785  HB1 TYR   125     114.934 109.419  55.742  1.00  0.00            
ATOM   1786  HB2 TYR   125     116.011 110.751  56.130  1.00  0.00            
ATOM   1787  CG  TYR   125     114.733 111.137  54.541  1.00  0.00            
ATOM   1788  CD1 TYR   125     113.620 110.802  53.741  1.00  0.00            
ATOM   1789  HD1 TYR   125     112.885 110.077  54.060  1.00  0.00            
ATOM   1790  CE1 TYR   125     113.342 111.522  52.564  1.00  0.00            
ATOM   1791  HE1 TYR   125     112.491 111.221  51.970  1.00  0.00            
ATOM   1792  CZ  TYR   125     114.179 112.557  52.140  1.00  0.00            
ATOM   1793  OH  TYR   125     113.918 113.054  50.878  1.00  0.00            
ATOM   1794  HH  TYR   125     114.443 113.851  50.781  1.00  0.00            
ATOM   1795  CE2 TYR   125     115.272 112.948  52.975  1.00  0.00            
ATOM   1796  HE2 TYR   125     115.980 113.719  52.707  1.00  0.00            
ATOM   1797  CD2 TYR   125     115.531 112.188  54.147  1.00  0.00            
ATOM   1798  HD2 TYR   125     116.356 112.428  54.801  1.00  0.00            
ATOM   1799  C   TYR   125     114.211 109.990  58.135  1.00  0.00            
ATOM   1800  O   TYR   125     115.005 110.223  59.008  1.00  0.00            
ATOM   1801  N   GLU   126     113.391 108.898  58.147  1.00  0.00            
ATOM   1802  H   GLU   126     112.739 108.706  57.400  1.00  0.00            
ATOM   1803  CA  GLU   126     113.538 107.776  59.045  1.00  0.00            
ATOM   1804  HA  GLU   126     113.769 108.187  60.027  1.00  0.00            
ATOM   1805  CB  GLU   126     112.150 107.043  59.096  1.00  0.00            
ATOM   1806  HB1 GLU   126     112.078 106.141  59.704  1.00  0.00            
ATOM   1807  HB2 GLU   126     111.825 106.800  58.085  1.00  0.00            
ATOM   1808  CG  GLU   126     111.002 107.776  59.812  1.00  0.00            
ATOM   1809  HG1 GLU   126     111.004 108.756  59.333  1.00  0.00            
ATOM   1810  HG2 GLU   126     111.183 107.769  60.886  1.00  0.00            
ATOM   1811  CD  GLU   126     109.653 107.256  59.490  1.00  0.00            
ATOM   1812  OE1 GLU   126     108.652 107.818  60.051  1.00  0.00            
ATOM   1813  OE2 GLU   126     109.475 106.207  58.810  1.00  0.00            
ATOM   1814  C   GLU   126     114.691 106.769  58.722  1.00  0.00            
ATOM   1815  O   GLU   126     115.282 106.653  57.628  1.00  0.00            
ATOM   1816  N   MET   127     115.137 106.042  59.729  1.00  0.00            
ATOM   1817  H   MET   127     114.566 106.088  60.561  1.00  0.00            
ATOM   1818  CA  MET   127     116.088 104.889  59.717  1.00  0.00            
ATOM   1819  HA  MET   127     117.076 105.283  59.479  1.00  0.00            
ATOM   1820  CB  MET   127     116.071 104.300  61.128  1.00  0.00            
ATOM   1821  HB1 MET   127     115.144 103.737  61.242  1.00  0.00            
ATOM   1822  HB2 MET   127     116.256 104.890  62.025  1.00  0.00            
ATOM   1823  CG  MET   127     117.217 103.254  61.294  1.00  0.00            
ATOM   1824  HG1 MET   127     117.047 102.495  60.531  1.00  0.00            
ATOM   1825  HG2 MET   127     117.082 102.827  62.288  1.00  0.00            
ATOM   1826  SD  MET   127     118.899 103.908  61.198  1.00  0.00            
ATOM   1827  CE  MET   127     119.761 102.393  60.853  1.00  0.00            
ATOM   1828  HE1 MET   127     119.165 101.577  60.445  1.00  0.00            
ATOM   1829  HE2 MET   127     120.604 102.547  60.179  1.00  0.00            
ATOM   1830  HE3 MET   127     120.152 101.999  61.791  1.00  0.00            
ATOM   1831  C   MET   127     115.676 103.835  58.605  1.00  0.00            
ATOM   1832  O   MET   127     114.498 103.511  58.532  1.00  0.00            
ATOM   1833  N   PRO   128     116.576 103.426  57.699  1.00  0.00            
ATOM   1834  CD  PRO   128     117.766 104.231  57.584  1.00  0.00            
ATOM   1835  HD1 PRO   128     118.625 103.846  58.134  1.00  0.00            
ATOM   1836  HD2 PRO   128     117.572 105.280  57.807  1.00  0.00            
ATOM   1837  CG  PRO   128     118.208 103.953  56.117  1.00  0.00            
ATOM   1838  HG1 PRO   128     119.296 103.956  56.048  1.00  0.00            
ATOM   1839  HG2 PRO   128     117.778 104.772  55.541  1.00  0.00            
ATOM   1840  CB  PRO   128     117.643 102.533  55.819  1.00  0.00            
ATOM   1841  HB1 PRO   128     118.413 101.823  56.118  1.00  0.00            
ATOM   1842  HB2 PRO   128     117.422 102.422  54.757  1.00  0.00            
ATOM   1843  CA  PRO   128     116.367 102.487  56.569  1.00  0.00            
ATOM   1844  HA  PRO   128     115.560 102.855  55.936  1.00  0.00            
ATOM   1845  C   PRO   128     116.135 101.049  56.989  1.00  0.00            
ATOM   1846  O   PRO   128     116.462 100.698  58.130  1.00  0.00            
ATOM   1847  N   SEP   129     115.535 100.158  56.205  1.00  0.00            
ATOM   1848  H   SEP   129     115.313 100.532  55.294  1.00  0.00            
ATOM   1849  CA  SEP   129     115.399  98.632  56.499  1.00  0.00            
ATOM   1850  HA  SEP   129     114.503  98.692  57.116  1.00  0.00            
ATOM   1851  CB  SEP   129     115.113  97.912  55.121  1.00  0.00            
ATOM   1852  HB1 SEP   129     114.778  96.878  55.204  1.00  0.00            
ATOM   1853  HB2 SEP   129     116.123  97.849  54.715  1.00  0.00            
ATOM   1854  OG  SEP   129     114.235  98.655  54.349  1.00  0.00            
ATOM   1855  P   SEP   129     113.944  98.247  52.868  1.00  0.00            
ATOM   1856  O1P SEP   129     113.083  99.326  52.420  1.00  0.00            
ATOM   1857  O2P SEP   129     115.262  98.194  52.180  1.00  0.00            
ATOM   1858  O3P SEP   129     113.410  96.876  53.043  1.00  0.00            
ATOM   1859  C   SEP   129     116.501  97.935  57.316  1.00  0.00            
ATOM   1860  O   SEP   129     117.669  98.208  57.158  1.00  0.00            
ATOM   1861  N   GLU   130     116.098  96.967  58.119  1.00  0.00            
ATOM   1862  H   GLU   130     115.117  96.732  58.078  1.00  0.00            
ATOM   1863  CA  GLU   130     116.990  96.026  58.701  1.00  0.00            
ATOM   1864  HA  GLU   130     117.878  96.480  59.141  1.00  0.00            
ATOM   1865  CB  GLU   130     116.225  95.195  59.731  1.00  0.00            
ATOM   1866  HB1 GLU   130     115.502  94.483  59.331  1.00  0.00            
ATOM   1867  HB2 GLU   130     115.706  95.798  60.476  1.00  0.00            
ATOM   1868  CG  GLU   130     117.229  94.307  60.511  1.00  0.00            
ATOM   1869  HG1 GLU   130     118.102  94.855  60.866  1.00  0.00            
ATOM   1870  HG2 GLU   130     117.653  93.519  59.889  1.00  0.00            
ATOM   1871  CD  GLU   130     116.682  93.614  61.745  1.00  0.00            
ATOM   1872  OE1 GLU   130     116.454  92.427  61.753  1.00  0.00            
ATOM   1873  OE2 GLU   130     116.595  94.376  62.761  1.00  0.00            
ATOM   1874  C   GLU   130     117.612  95.150  57.710  1.00  0.00            
ATOM   1875  O   GLU   130     116.980  94.365  56.980  1.00  0.00            
ATOM   1876  N   GLU   131     118.927  95.106  57.756  1.00  0.00            
ATOM   1877  H   GLU   131     119.434  95.582  58.488  1.00  0.00            
ATOM   1878  CA  GLU   131     119.860  94.182  57.000  1.00  0.00            
ATOM   1879  HA  GLU   131     119.318  93.550  56.296  1.00  0.00            
ATOM   1880  CB  GLU   131     120.953  95.001  56.238  1.00  0.00            
ATOM   1881  HB1 GLU   131     121.686  95.434  56.918  1.00  0.00            
ATOM   1882  HB2 GLU   131     120.372  95.807  55.791  1.00  0.00            
ATOM   1883  CG  GLU   131     121.522  94.127  55.173  1.00  0.00            
ATOM   1884  HG1 GLU   131     120.751  94.079  54.404  1.00  0.00            
ATOM   1885  HG2 GLU   131     121.660  93.128  55.588  1.00  0.00            
ATOM   1886  CD  GLU   131     122.728  94.768  54.500  1.00  0.00            
ATOM   1887  OE1 GLU   131     123.122  95.936  54.804  1.00  0.00            
ATOM   1888  OE2 GLU   131     123.262  94.094  53.566  1.00  0.00            
ATOM   1889  C   GLU   131     120.467  93.231  58.070  1.00  0.00            
ATOM   1890  O   GLU   131     120.870  93.690  59.137  1.00  0.00            
ATOM   1891  N   GLY   132     120.435  91.994  57.743  1.00  0.00            
ATOM   1892  H   GLY   132     119.800  91.697  57.016  1.00  0.00            
ATOM   1893  CA  GLY   132     120.981  91.011  58.630  1.00  0.00            
ATOM   1894  HA1 GLY   132     120.486  91.155  59.591  1.00  0.00            
ATOM   1895  HA2 GLY   132     122.058  91.086  58.774  1.00  0.00            
ATOM   1896  C   GLY   132     120.635  89.549  58.192  1.00  0.00            
ATOM   1897  O   GLY   132     119.987  89.336  57.180  1.00  0.00            
ATOM   1898  N   TYR   133     121.239  88.605  58.875  1.00  0.00            
ATOM   1899  H   TYR   133     121.865  88.888  59.615  1.00  0.00            
ATOM   1900  CA  TYR   133     120.939  87.105  58.977  1.00  0.00            
ATOM   1901  HA  TYR   133     120.332  86.789  58.128  1.00  0.00            
ATOM   1902  CB  TYR   133     122.269  86.314  59.052  1.00  0.00            
ATOM   1903  HB1 TYR   133     122.077  85.349  59.521  1.00  0.00            
ATOM   1904  HB2 TYR   133     122.939  86.837  59.734  1.00  0.00            
ATOM   1905  CG  TYR   133     122.999  85.930  57.812  1.00  0.00            
ATOM   1906  CD1 TYR   133     122.326  85.351  56.727  1.00  0.00            
ATOM   1907  HD1 TYR   133     121.271  85.123  56.758  1.00  0.00            
ATOM   1908  CE1 TYR   133     123.036  85.064  55.552  1.00  0.00            
ATOM   1909  HE1 TYR   133     122.456  84.765  54.691  1.00  0.00            
ATOM   1910  CZ  TYR   133     124.461  85.414  55.418  1.00  0.00            
ATOM   1911  OH  TYR   133     125.084  85.107  54.267  1.00  0.00            
ATOM   1912  HH  TYR   133     125.992  85.418  54.247  1.00  0.00            
ATOM   1913  CE2 TYR   133     125.179  85.920  56.580  1.00  0.00            
ATOM   1914  HE2 TYR   133     126.230  86.106  56.409  1.00  0.00            
ATOM   1915  CD2 TYR   133     124.421  86.198  57.751  1.00  0.00            
ATOM   1916  HD2 TYR   133     124.909  86.656  58.599  1.00  0.00            
ATOM   1917  C   TYR   133     120.112  86.747  60.185  1.00  0.00            
ATOM   1918  O   TYR   133     119.918  87.540  61.107  1.00  0.00            
ATOM   1919  N   GLN   134     119.540  85.561  60.211  1.00  0.00            
ATOM   1920  H   GLN   134     119.808  84.908  59.488  1.00  0.00            
ATOM   1921  CA  GLN   134     118.697  84.986  61.325  1.00  0.00            
ATOM   1922  HA  GLN   134     118.009  85.753  61.680  1.00  0.00            
ATOM   1923  CB  GLN   134     118.007  83.659  60.920  1.00  0.00            
ATOM   1924  HB1 GLN   134     118.697  82.816  60.934  1.00  0.00            
ATOM   1925  HB2 GLN   134     117.686  83.852  59.896  1.00  0.00            
ATOM   1926  CG  GLN   134     116.742  83.302  61.721  1.00  0.00            
ATOM   1927  HG1 GLN   134     115.975  84.040  61.490  1.00  0.00            
ATOM   1928  HG2 GLN   134     117.039  83.296  62.770  1.00  0.00            
ATOM   1929  CD  GLN   134     116.170  81.952  61.436  1.00  0.00            
ATOM   1930  OE1 GLN   134     116.527  81.305  60.424  1.00  0.00            
ATOM   1931  NE2 GLN   134     115.068  81.668  62.000  1.00  0.00            
ATOM   1932 HE21 GLN   134     114.635  82.418  62.521  1.00  0.00            
ATOM   1933 HE22 GLN   134     114.511  81.016  61.466  1.00  0.00            
ATOM   1934  C   GLN   134     119.501  84.789  62.626  1.00  0.00            
ATOM   1935  O   GLN   134     120.679  84.388  62.581  1.00  0.00            
ATOM   1936  N   ASP   135     118.918  85.126  63.706  1.00  0.00            
ATOM   1937  H   ASP   135     117.992  85.499  63.553  1.00  0.00            
ATOM   1938  CA  ASP   135     119.586  85.063  65.017  1.00  0.00            
ATOM   1939  HA  ASP   135     120.460  85.713  64.987  1.00  0.00            
ATOM   1940  CB  ASP   135     118.613  85.495  66.178  1.00  0.00            
ATOM   1941  HB1 ASP   135     119.146  85.616  67.121  1.00  0.00            
ATOM   1942  HB2 ASP   135     117.890  84.683  66.253  1.00  0.00            
ATOM   1943  CG  ASP   135     117.681  86.722  66.056  1.00  0.00            
ATOM   1944  OD1 ASP   135     118.167  87.849  66.107  1.00  0.00            
ATOM   1945  OD2 ASP   135     116.440  86.567  65.936  1.00  0.00            
ATOM   1946  C   ASP   135     120.162  83.654  65.342  1.00  0.00            
ATOM   1947  O   ASP   135     119.461  82.683  65.440  1.00  0.00            
ATOM   1948  N   TYR   136     121.482  83.637  65.615  1.00  0.00            
ATOM   1949  H   TYR   136     121.987  84.511  65.575  1.00  0.00            
ATOM   1950  CA  TYR   136     122.121  82.440  66.176  1.00  0.00            
ATOM   1951  HA  TYR   136     121.895  81.605  65.512  1.00  0.00            
ATOM   1952  CB  TYR   136     123.654  82.542  66.233  1.00  0.00            
ATOM   1953  HB1 TYR   136     124.021  82.492  65.208  1.00  0.00            
ATOM   1954  HB2 TYR   136     123.968  81.597  66.675  1.00  0.00            
ATOM   1955  CG  TYR   136     124.278  83.689  67.030  1.00  0.00            
ATOM   1956  CD1 TYR   136     124.524  84.971  66.537  1.00  0.00            
ATOM   1957  HD1 TYR   136     124.175  85.263  65.558  1.00  0.00            
ATOM   1958  CE1 TYR   136     125.249  85.916  67.274  1.00  0.00            
ATOM   1959  HE1 TYR   136     125.430  86.899  66.866  1.00  0.00            
ATOM   1960  CZ  TYR   136     125.652  85.651  68.560  1.00  0.00            
ATOM   1961  OH  TYR   136     126.179  86.700  69.328  1.00  0.00            
ATOM   1962  HH  TYR   136     126.229  86.418  70.244  1.00  0.00            
ATOM   1963  CE2 TYR   136     125.212  84.449  69.149  1.00  0.00            
ATOM   1964  HE2 TYR   136     125.557  84.328  70.165  1.00  0.00            
ATOM   1965  CD2 TYR   136     124.589  83.491  68.384  1.00  0.00            
ATOM   1966  HD2 TYR   136     124.332  82.492  68.702  1.00  0.00            
ATOM   1967  C   TYR   136     121.556  82.103  67.581  1.00  0.00            
ATOM   1968  O   TYR   136     121.419  82.904  68.482  1.00  0.00            
ATOM   1969  N   GLU   137     121.243  80.808  67.779  1.00  0.00            
ATOM   1970  H   GLU   137     121.348  80.139  67.029  1.00  0.00            
ATOM   1971  CA  GLU   137     120.897  80.340  69.057  1.00  0.00            
ATOM   1972  HA  GLU   137     120.420  81.177  69.568  1.00  0.00            
ATOM   1973  CB  GLU   137     119.998  79.102  68.894  1.00  0.00            
ATOM   1974  HB1 GLU   137     120.616  78.307  68.477  1.00  0.00            
ATOM   1975  HB2 GLU   137     119.098  79.391  68.351  1.00  0.00            
ATOM   1976  CG  GLU   137     119.418  78.525  70.207  1.00  0.00            
ATOM   1977  HG1 GLU   137     120.148  78.108  70.900  1.00  0.00            
ATOM   1978  HG2 GLU   137     118.745  77.701  69.970  1.00  0.00            
ATOM   1979  CD  GLU   137     118.570  79.540  70.936  1.00  0.00            
ATOM   1980  OE1 GLU   137     118.178  79.293  72.112  1.00  0.00            
ATOM   1981  OE2 GLU   137     118.267  80.644  70.430  1.00  0.00            
ATOM   1982  C   GLU   137     122.152  80.084  69.890  1.00  0.00            
ATOM   1983  O   GLU   137     122.937  79.186  69.543  1.00  0.00            
ATOM   1984  N   PRO   138     122.550  80.840  70.908  1.00  0.00            
ATOM   1985  CD  PRO   138     121.818  81.930  71.562  1.00  0.00            
ATOM   1986  HD1 PRO   138     121.066  81.610  72.283  1.00  0.00            
ATOM   1987  HD2 PRO   138     121.438  82.608  70.798  1.00  0.00            
ATOM   1988  CG  PRO   138     122.805  82.730  72.345  1.00  0.00            
ATOM   1989  HG1 PRO   138     122.299  83.278  73.140  1.00  0.00            
ATOM   1990  HG2 PRO   138     123.322  83.439  71.699  1.00  0.00            
ATOM   1991  CB  PRO   138     123.774  81.650  72.839  1.00  0.00            
ATOM   1992  HB1 PRO   138     123.417  81.324  73.817  1.00  0.00            
ATOM   1993  HB2 PRO   138     124.819  81.955  72.789  1.00  0.00            
ATOM   1994  CA  PRO   138     123.585  80.464  71.894  1.00  0.00            
ATOM   1995  HA  PRO   138     124.527  80.326  71.363  1.00  0.00            
ATOM   1996  C   PRO   138     123.288  79.118  72.532  1.00  0.00            
ATOM   1997  O   PRO   138     122.174  78.898  72.954  1.00  0.00            
ATOM   1998  N   GLU   139     124.296  78.210  72.750  1.00  0.00            
ATOM   1999  H   GLU   139     125.258  78.417  72.523  1.00  0.00            
ATOM   2000  CA  GLU   139     124.093  76.846  73.300  1.00  0.00            
ATOM   2001  HA  GLU   139     123.385  76.445  72.574  1.00  0.00            
ATOM   2002  CB  GLU   139     125.419  76.026  73.254  1.00  0.00            
ATOM   2003  HB1 GLU   139     126.150  76.139  74.055  1.00  0.00            
ATOM   2004  HB2 GLU   139     126.008  76.424  72.427  1.00  0.00            
ATOM   2005  CG  GLU   139     125.033  74.545  73.081  1.00  0.00            
ATOM   2006  HG1 GLU   139     124.156  74.293  73.676  1.00  0.00            
ATOM   2007  HG2 GLU   139     125.906  73.956  73.362  1.00  0.00            
ATOM   2008  CD  GLU   139     124.761  74.223  71.610  1.00  0.00            
ATOM   2009  OE1 GLU   139     124.962  75.131  70.761  1.00  0.00            
ATOM   2010  OE2 GLU   139     124.329  73.049  71.283  1.00  0.00            
ATOM   2011  C   GLU   139     123.499  76.791  74.801  1.00  0.00            
ATOM   2012  O   GLU   139     123.937  77.611  75.619  1.00  0.00            
ATOM   2013  N   ALA   140     122.584  75.890  75.086  1.00  0.00            
ATOM   2014  H   ALA   140     122.091  75.496  74.297  1.00  0.00            
ATOM   2015  CA  ALA   140     122.085  75.549  76.415  1.00  0.00            
ATOM   2016  HA  ALA   140     122.904  75.871  77.058  1.00  0.00            
ATOM   2017  CB  ALA   140     120.859  76.381  76.715  1.00  0.00            
ATOM   2018  HB1 ALA   140     121.213  77.409  76.805  1.00  0.00            
ATOM   2019  HB2 ALA   140     120.171  76.186  75.893  1.00  0.00            
ATOM   2020  HB3 ALA   140     120.498  76.063  77.693  1.00  0.00            
ATOM   2021  C   ALA   140     121.746  74.043  76.575  1.00  0.00            
ATOM   2022  OC1 ALA   140     121.388  73.368  75.551  1.00  0.00            
ATOM   2023  OC2 ALA   140     121.820  73.703  77.780  1.00  0.00            
TER
ENDMDL
