# Supplementary material for: Impact of Phosphorylation on the Physiological Form of Human alpha-Synuclein in Aqueous Solution
Source: J Chem Inf Model. 2024 Oct 28;64(21):8215–26. doi: 10.1021/acs.jcim.4c01172 (PMC11558680; doi:10.1021/acs.jcim.4c01172)
Supplement: Supplementary file 2 — ci4c01172_si_003.zip [file ci4c01172_si_003.zip › pAS/pAS_12.pdb]

REMARK    GENERATED BY TRJCONV
TITLE     Protein in water
REMARK    THIS IS A SIMULATION BOX
CRYST1  134.783  134.783  135.261  60.12  60.12  90.00 P 1           1
MODEL        1
ATOM      1  CH3 ACE     0     100.870  90.023  41.201  1.00  0.00            
ATOM      2 HH31 ACE     0     101.137  90.773  41.946  1.00  0.00            
ATOM      3 HH32 ACE     0     100.313  89.182  41.615  1.00  0.00            
ATOM      4 HH33 ACE     0     101.773  89.548  40.815  1.00  0.00            
ATOM      5  C   ACE     0     100.107  90.691  40.015  1.00  0.00            
ATOM      6  O   ACE     0      99.051  90.244  39.622  1.00  0.00            
ATOM      7  N   MET     1     100.736  91.708  39.445  1.00  0.00            
ATOM      8  H   MET     1     101.563  92.121  39.851  1.00  0.00            
ATOM      9  CA  MET     1     100.292  92.393  38.180  1.00  0.00            
ATOM     10  HA  MET     1      99.260  92.117  37.960  1.00  0.00            
ATOM     11  CB  MET     1     100.318  93.855  38.338  1.00  0.00            
ATOM     12  HB1 MET     1      99.854  94.308  37.462  1.00  0.00            
ATOM     13  HB2 MET     1     101.263  94.327  38.608  1.00  0.00            
ATOM     14  CG  MET     1      99.390  94.346  39.477  1.00  0.00            
ATOM     15  HG1 MET     1      99.934  94.147  40.400  1.00  0.00            
ATOM     16  HG2 MET     1      98.538  93.672  39.551  1.00  0.00            
ATOM     17  SD  MET     1      99.121  96.103  39.273  1.00  0.00            
ATOM     18  CE  MET     1      97.961  96.415  40.608  1.00  0.00            
ATOM     19  HE1 MET     1      97.038  95.836  40.557  1.00  0.00            
ATOM     20  HE2 MET     1      98.434  96.232  41.572  1.00  0.00            
ATOM     21  HE3 MET     1      97.638  97.455  40.661  1.00  0.00            
ATOM     22  C   MET     1     100.930  91.938  36.850  1.00  0.00            
ATOM     23  O   MET     1     100.361  92.034  35.792  1.00  0.00            
ATOM     24  N   ASP     2     102.166  91.485  36.879  1.00  0.00            
ATOM     25  H   ASP     2     102.625  91.214  37.737  1.00  0.00            
ATOM     26  CA  ASP     2     102.970  91.249  35.646  1.00  0.00            
ATOM     27  HA  ASP     2     103.098  92.200  35.128  1.00  0.00            
ATOM     28  CB  ASP     2     104.390  90.819  36.032  1.00  0.00            
ATOM     29  HB1 ASP     2     104.336  89.898  36.613  1.00  0.00            
ATOM     30  HB2 ASP     2     104.810  91.626  36.632  1.00  0.00            
ATOM     31  CG  ASP     2     105.368  90.666  34.828  1.00  0.00            
ATOM     32  OD1 ASP     2     105.909  89.492  34.680  1.00  0.00            
ATOM     33  OD2 ASP     2     105.588  91.582  33.995  1.00  0.00            
ATOM     34  C   ASP     2     102.363  90.273  34.704  1.00  0.00            
ATOM     35  O   ASP     2     102.344  90.584  33.474  1.00  0.00            
ATOM     36  N   VAL     3     101.993  89.081  35.155  1.00  0.00            
ATOM     37  H   VAL     3     102.058  88.812  36.126  1.00  0.00            
ATOM     38  CA  VAL     3     101.386  88.089  34.281  1.00  0.00            
ATOM     39  HA  VAL     3     102.152  87.873  33.536  1.00  0.00            
ATOM     40  CB  VAL     3     101.209  86.780  35.185  1.00  0.00            
ATOM     41  HB  VAL     3     100.661  87.025  36.095  1.00  0.00            
ATOM     42  CG1 VAL     3     100.476  85.720  34.333  1.00  0.00            
ATOM     43 HG11 VAL     3     101.148  85.530  33.496  1.00  0.00            
ATOM     44 HG12 VAL     3     100.104  84.836  34.851  1.00  0.00            
ATOM     45 HG13 VAL     3      99.570  86.245  34.028  1.00  0.00            
ATOM     46  CG2 VAL     3     102.531  86.115  35.630  1.00  0.00            
ATOM     47 HG21 VAL     3     103.211  85.942  34.797  1.00  0.00            
ATOM     48 HG22 VAL     3     103.042  86.764  36.342  1.00  0.00            
ATOM     49 HG23 VAL     3     102.180  85.277  36.232  1.00  0.00            
ATOM     50  C   VAL     3     100.192  88.623  33.428  1.00  0.00            
ATOM     51  O   VAL     3     100.241  88.444  32.209  1.00  0.00            
ATOM     52  N   PHE     4      99.229  89.395  34.032  1.00  0.00            
ATOM     53  H   PHE     4      99.231  89.610  35.019  1.00  0.00            
ATOM     54  CA  PHE     4      98.095  90.038  33.343  1.00  0.00            
ATOM     55  HA  PHE     4      97.738  89.338  32.588  1.00  0.00            
ATOM     56  CB  PHE     4      96.856  90.379  34.260  1.00  0.00            
ATOM     57  HB1 PHE     4      96.654  89.433  34.762  1.00  0.00            
ATOM     58  HB2 PHE     4      96.030  90.566  33.574  1.00  0.00            
ATOM     59  CG  PHE     4      96.897  91.451  35.378  1.00  0.00            
ATOM     60  CD1 PHE     4      96.642  92.807  35.037  1.00  0.00            
ATOM     61  HD1 PHE     4      96.590  93.085  33.995  1.00  0.00            
ATOM     62  CE1 PHE     4      96.669  93.800  36.025  1.00  0.00            
ATOM     63  HE1 PHE     4      96.507  94.825  35.726  1.00  0.00            
ATOM     64  CZ  PHE     4      96.741  93.467  37.349  1.00  0.00            
ATOM     65  HZ  PHE     4      96.929  94.206  38.114  1.00  0.00            
ATOM     66  CE2 PHE     4      96.959  92.139  37.706  1.00  0.00            
ATOM     67  HE2 PHE     4      97.132  91.883  38.741  1.00  0.00            
ATOM     68  CD2 PHE     4      97.055  91.107  36.716  1.00  0.00            
ATOM     69  HD2 PHE     4      97.229  90.085  37.020  1.00  0.00            
ATOM     70  C   PHE     4      98.473  91.287  32.507  1.00  0.00            
ATOM     71  O   PHE     4      97.934  91.469  31.489  1.00  0.00            
ATOM     72  N   MET     5      99.529  92.092  32.909  1.00  0.00            
ATOM     73  H   MET     5      99.786  92.079  33.886  1.00  0.00            
ATOM     74  CA  MET     5     100.191  93.096  32.071  1.00  0.00            
ATOM     75  HA  MET     5      99.459  93.827  31.725  1.00  0.00            
ATOM     76  CB  MET     5     101.293  93.858  32.857  1.00  0.00            
ATOM     77  HB1 MET     5     101.761  94.561  32.168  1.00  0.00            
ATOM     78  HB2 MET     5     102.079  93.249  33.304  1.00  0.00            
ATOM     79  CG  MET     5     100.749  94.863  33.907  1.00  0.00            
ATOM     80  HG1 MET     5     101.505  95.472  34.402  1.00  0.00            
ATOM     81  HG2 MET     5     100.259  94.323  34.718  1.00  0.00            
ATOM     82  SD  MET     5      99.404  95.990  33.270  1.00  0.00            
ATOM     83  CE  MET     5      99.490  97.131  34.554  1.00  0.00            
ATOM     84  HE1 MET     5      99.045  96.730  35.465  1.00  0.00            
ATOM     85  HE2 MET     5     100.493  97.393  34.892  1.00  0.00            
ATOM     86  HE3 MET     5      98.916  98.032  34.337  1.00  0.00            
ATOM     87  C   MET     5     100.773  92.382  30.792  1.00  0.00            
ATOM     88  O   MET     5     100.612  92.725  29.623  1.00  0.00            
ATOM     89  N   LYS     6     101.426  91.222  30.978  1.00  0.00            
ATOM     90  H   LYS     6     101.782  90.944  31.882  1.00  0.00            
ATOM     91  CA  LYS     6     101.903  90.383  29.888  1.00  0.00            
ATOM     92  HA  LYS     6     102.362  91.149  29.263  1.00  0.00            
ATOM     93  CB  LYS     6     103.011  89.469  30.450  1.00  0.00            
ATOM     94  HB1 LYS     6     103.218  88.663  29.746  1.00  0.00            
ATOM     95  HB2 LYS     6     102.651  88.938  31.331  1.00  0.00            
ATOM     96  CG  LYS     6     104.352  90.250  30.633  1.00  0.00            
ATOM     97  HG1 LYS     6     104.250  91.142  31.251  1.00  0.00            
ATOM     98  HG2 LYS     6     104.641  90.531  29.620  1.00  0.00            
ATOM     99  CD  LYS     6     105.390  89.249  31.049  1.00  0.00            
ATOM    100  HD1 LYS     6     105.535  88.419  30.358  1.00  0.00            
ATOM    101  HD2 LYS     6     105.017  88.886  32.007  1.00  0.00            
ATOM    102  CE  LYS     6     106.813  89.899  31.203  1.00  0.00            
ATOM    103  HE1 LYS     6     107.188  89.914  30.179  1.00  0.00            
ATOM    104  HE2 LYS     6     107.396  89.157  31.748  1.00  0.00            
ATOM    105  NZ  LYS     6     106.705  91.209  31.792  1.00  0.00            
ATOM    106  HZ1 LYS     6     107.617  91.634  31.700  1.00  0.00            
ATOM    107  HZ2 LYS     6     106.010  91.810  31.373  1.00  0.00            
ATOM    108  HZ3 LYS     6     106.400  91.143  32.753  1.00  0.00            
ATOM    109  C   LYS     6     100.852  89.624  28.996  1.00  0.00            
ATOM    110  O   LYS     6     101.171  89.332  27.862  1.00  0.00            
ATOM    111  N   GLY     7      99.632  89.441  29.480  1.00  0.00            
ATOM    112  H   GLY     7      99.445  89.713  30.434  1.00  0.00            
ATOM    113  CA  GLY     7      98.516  88.989  28.703  1.00  0.00            
ATOM    114  HA1 GLY     7      97.717  88.688  29.381  1.00  0.00            
ATOM    115  HA2 GLY     7      98.787  88.151  28.060  1.00  0.00            
ATOM    116  C   GLY     7      97.931  90.154  27.903  1.00  0.00            
ATOM    117  O   GLY     7      97.582  89.968  26.727  1.00  0.00            
ATOM    118  N   LEU     8      97.877  91.403  28.422  1.00  0.00            
ATOM    119  H   LEU     8      97.874  91.543  29.423  1.00  0.00            
ATOM    120  CA  LEU     8      97.684  92.598  27.582  1.00  0.00            
ATOM    121  HA  LEU     8      96.729  92.415  27.090  1.00  0.00            
ATOM    122  CB  LEU     8      97.469  93.905  28.451  1.00  0.00            
ATOM    123  HB1 LEU     8      97.339  94.769  27.800  1.00  0.00            
ATOM    124  HB2 LEU     8      98.324  94.123  29.090  1.00  0.00            
ATOM    125  CG  LEU     8      96.148  93.782  29.206  1.00  0.00            
ATOM    126  HG  LEU     8      96.085  92.800  29.676  1.00  0.00            
ATOM    127  CD1 LEU     8      96.078  94.863  30.314  1.00  0.00            
ATOM    128 HD11 LEU     8      96.359  95.856  29.962  1.00  0.00            
ATOM    129 HD12 LEU     8      95.033  94.869  30.624  1.00  0.00            
ATOM    130 HD13 LEU     8      96.575  94.559  31.236  1.00  0.00            
ATOM    131  CD2 LEU     8      94.992  94.042  28.257  1.00  0.00            
ATOM    132 HD21 LEU     8      94.899  93.146  27.644  1.00  0.00            
ATOM    133 HD22 LEU     8      94.026  94.125  28.755  1.00  0.00            
ATOM    134 HD23 LEU     8      95.117  94.918  27.619  1.00  0.00            
ATOM    135  C   LEU     8      98.732  92.848  26.439  1.00  0.00            
ATOM    136  O   LEU     8      98.382  93.393  25.397  1.00  0.00            
ATOM    137  N   SER     9      99.997  92.429  26.561  1.00  0.00            
ATOM    138  H   SER     9     100.351  92.012  27.410  1.00  0.00            
ATOM    139  CA  SER     9     100.970  92.406  25.479  1.00  0.00            
ATOM    140  HA  SER     9     100.686  93.312  24.943  1.00  0.00            
ATOM    141  CB  SER     9     102.412  92.552  26.003  1.00  0.00            
ATOM    142  HB1 SER     9     102.581  93.590  26.290  1.00  0.00            
ATOM    143  HB2 SER     9     103.165  92.362  25.238  1.00  0.00            
ATOM    144  OG  SER     9     102.762  91.719  27.074  1.00  0.00            
ATOM    145  HG  SER     9     103.554  91.957  27.562  1.00  0.00            
ATOM    146  C   SER     9     100.934  91.296  24.518  1.00  0.00            
ATOM    147  O   SER     9     101.104  91.622  23.367  1.00  0.00            
ATOM    148  N   LYS    10     100.522  90.076  24.936  1.00  0.00            
ATOM    149  H   LYS    10     100.486  89.789  25.904  1.00  0.00            
ATOM    150  CA  LYS    10     100.113  89.117  23.870  1.00  0.00            
ATOM    151  HA  LYS    10     100.919  89.123  23.135  1.00  0.00            
ATOM    152  CB  LYS    10      99.940  87.663  24.445  1.00  0.00            
ATOM    153  HB1 LYS    10      99.457  87.011  23.717  1.00  0.00            
ATOM    154  HB2 LYS    10      99.252  87.801  25.279  1.00  0.00            
ATOM    155  CG  LYS    10     101.210  87.011  24.897  1.00  0.00            
ATOM    156  HG1 LYS    10     101.551  87.359  25.872  1.00  0.00            
ATOM    157  HG2 LYS    10     101.967  87.020  24.112  1.00  0.00            
ATOM    158  CD  LYS    10     100.920  85.539  25.173  1.00  0.00            
ATOM    159  HD1 LYS    10     100.645  85.087  24.220  1.00  0.00            
ATOM    160  HD2 LYS    10     100.143  85.464  25.934  1.00  0.00            
ATOM    161  CE  LYS    10     102.215  84.837  25.651  1.00  0.00            
ATOM    162  HE1 LYS    10     102.396  85.164  26.675  1.00  0.00            
ATOM    163  HE2 LYS    10     103.065  85.208  25.079  1.00  0.00            
ATOM    164  NZ  LYS    10     102.081  83.395  25.569  1.00  0.00            
ATOM    165  HZ1 LYS    10     101.650  83.101  24.704  1.00  0.00            
ATOM    166  HZ2 LYS    10     102.991  82.977  25.704  1.00  0.00            
ATOM    167  HZ3 LYS    10     101.522  82.978  26.299  1.00  0.00            
ATOM    168  C   LYS    10      98.798  89.508  23.042  1.00  0.00            
ATOM    169  O   LYS    10      98.745  89.182  21.878  1.00  0.00            
ATOM    170  N   ALA    11      97.825  90.261  23.580  1.00  0.00            
ATOM    171  H   ALA    11      97.879  90.378  24.582  1.00  0.00            
ATOM    172  CA  ALA    11      96.764  90.847  22.745  1.00  0.00            
ATOM    173  HA  ALA    11      96.676  90.075  21.981  1.00  0.00            
ATOM    174  CB  ALA    11      95.481  91.069  23.526  1.00  0.00            
ATOM    175  HB1 ALA    11      95.236  90.127  24.016  1.00  0.00            
ATOM    176  HB2 ALA    11      95.735  91.664  24.403  1.00  0.00            
ATOM    177  HB3 ALA    11      94.650  91.494  22.962  1.00  0.00            
ATOM    178  C   ALA    11      97.179  92.132  21.975  1.00  0.00            
ATOM    179  O   ALA    11      96.441  92.539  21.077  1.00  0.00            
ATOM    180  N   LYS    12      98.394  92.686  22.200  1.00  0.00            
ATOM    181  H   LYS    12      98.942  92.162  22.867  1.00  0.00            
ATOM    182  CA  LYS    12      98.813  94.043  21.826  1.00  0.00            
ATOM    183  HA  LYS    12      99.656  94.281  22.474  1.00  0.00            
ATOM    184  CB  LYS    12      99.460  94.176  20.369  1.00  0.00            
ATOM    185  HB1 LYS    12      99.672  95.222  20.146  1.00  0.00            
ATOM    186  HB2 LYS    12      98.689  93.928  19.639  1.00  0.00            
ATOM    187  CG  LYS    12     100.688  93.371  20.155  1.00  0.00            
ATOM    188  HG1 LYS    12     100.349  92.340  20.053  1.00  0.00            
ATOM    189  HG2 LYS    12     101.427  93.485  20.948  1.00  0.00            
ATOM    190  CD  LYS    12     101.514  93.675  18.902  1.00  0.00            
ATOM    191  HD1 LYS    12     100.857  93.588  18.037  1.00  0.00            
ATOM    192  HD2 LYS    12     102.312  92.947  18.752  1.00  0.00            
ATOM    193  CE  LYS    12     101.980  95.133  18.764  1.00  0.00            
ATOM    194  HE1 LYS    12     102.923  95.241  19.300  1.00  0.00            
ATOM    195  HE2 LYS    12     101.315  95.851  19.243  1.00  0.00            
ATOM    196  NZ  LYS    12     102.146  95.553  17.319  1.00  0.00            
ATOM    197  HZ1 LYS    12     102.293  96.533  17.127  1.00  0.00            
ATOM    198  HZ2 LYS    12     102.875  95.101  16.785  1.00  0.00            
ATOM    199  HZ3 LYS    12     101.280  95.332  16.848  1.00  0.00            
ATOM    200  C   LYS    12      97.765  95.180  22.130  1.00  0.00            
ATOM    201  O   LYS    12      97.199  95.725  21.166  1.00  0.00            
ATOM    202  N   GLU    13      97.438  95.423  23.420  1.00  0.00            
ATOM    203  H   GLU    13      98.010  95.019  24.147  1.00  0.00            
ATOM    204  CA  GLU    13      96.367  96.419  23.781  1.00  0.00            
ATOM    205  HA  GLU    13      95.940  96.863  22.882  1.00  0.00            
ATOM    206  CB  GLU    13      95.280  95.728  24.528  1.00  0.00            
ATOM    207  HB1 GLU    13      94.663  96.510  24.971  1.00  0.00            
ATOM    208  HB2 GLU    13      95.767  95.224  25.363  1.00  0.00            
ATOM    209  CG  GLU    13      94.319  94.812  23.636  1.00  0.00            
ATOM    210  HG1 GLU    13      94.842  93.876  23.439  1.00  0.00            
ATOM    211  HG2 GLU    13      94.137  95.303  22.680  1.00  0.00            
ATOM    212  CD  GLU    13      92.989  94.502  24.340  1.00  0.00            
ATOM    213  OE1 GLU    13      92.092  94.061  23.580  1.00  0.00            
ATOM    214  OE2 GLU    13      92.687  94.782  25.509  1.00  0.00            
ATOM    215  C   GLU    13      96.938  97.536  24.631  1.00  0.00            
ATOM    216  O   GLU    13      97.947  97.441  25.321  1.00  0.00            
ATOM    217  N   GLY    14      96.279  98.649  24.462  1.00  0.00            
ATOM    218  H   GLY    14      95.365  98.608  24.033  1.00  0.00            
ATOM    219  CA  GLY    14      96.713  99.953  25.031  1.00  0.00            
ATOM    220  HA1 GLY    14      96.369 100.714  24.331  1.00  0.00            
ATOM    221  HA2 GLY    14      97.803  99.922  25.043  1.00  0.00            
ATOM    222  C   GLY    14      96.121 100.246  26.373  1.00  0.00            
ATOM    223  O   GLY    14      94.969  99.960  26.580  1.00  0.00            
ATOM    224  N   VAL    15      96.871 101.017  27.133  1.00  0.00            
ATOM    225  H   VAL    15      97.839 101.161  26.883  1.00  0.00            
ATOM    226  CA  VAL    15      96.423 101.774  28.285  1.00  0.00            
ATOM    227  HA  VAL    15      96.161 100.992  28.998  1.00  0.00            
ATOM    228  CB  VAL    15      97.498 102.743  28.784  1.00  0.00            
ATOM    229  HB  VAL    15      97.574 103.613  28.132  1.00  0.00            
ATOM    230  CG1 VAL    15      97.215 103.333  30.180  1.00  0.00            
ATOM    231 HG11 VAL    15      96.327 103.950  30.314  1.00  0.00            
ATOM    232 HG12 VAL    15      97.292 102.525  30.907  1.00  0.00            
ATOM    233 HG13 VAL    15      97.994 104.077  30.346  1.00  0.00            
ATOM    234  CG2 VAL    15      98.796 101.969  28.934  1.00  0.00            
ATOM    235 HG21 VAL    15      99.519 102.610  29.439  1.00  0.00            
ATOM    236 HG22 VAL    15      98.548 101.141  29.597  1.00  0.00            
ATOM    237 HG23 VAL    15      99.306 101.705  28.008  1.00  0.00            
ATOM    238  C   VAL    15      95.145 102.530  28.061  1.00  0.00            
ATOM    239  O   VAL    15      94.293 102.406  28.929  1.00  0.00            
ATOM    240  N   VAL    16      94.898 103.185  26.918  1.00  0.00            
ATOM    241  H   VAL    16      95.684 103.195  26.284  1.00  0.00            
ATOM    242  CA  VAL    16      93.515 103.591  26.520  1.00  0.00            
ATOM    243  HA  VAL    16      93.081 103.940  27.457  1.00  0.00            
ATOM    244  CB  VAL    16      93.568 104.742  25.515  1.00  0.00            
ATOM    245  HB  VAL    16      94.024 104.431  24.574  1.00  0.00            
ATOM    246  CG1 VAL    16      92.140 105.272  25.240  1.00  0.00            
ATOM    247 HG11 VAL    16      91.645 104.558  24.581  1.00  0.00            
ATOM    248 HG12 VAL    16      91.483 105.239  26.109  1.00  0.00            
ATOM    249 HG13 VAL    16      92.182 106.260  24.781  1.00  0.00            
ATOM    250  CG2 VAL    16      94.341 105.893  26.075  1.00  0.00            
ATOM    251 HG21 VAL    16      93.951 106.056  27.080  1.00  0.00            
ATOM    252 HG22 VAL    16      95.404 105.654  26.107  1.00  0.00            
ATOM    253 HG23 VAL    16      94.112 106.820  25.550  1.00  0.00            
ATOM    254  C   VAL    16      92.631 102.419  26.118  1.00  0.00            
ATOM    255  O   VAL    16      92.509 102.031  24.939  1.00  0.00            
ATOM    256  N   ALA    17      91.916 101.960  27.128  1.00  0.00            
ATOM    257  H   ALA    17      91.967 102.456  28.006  1.00  0.00            
ATOM    258  CA  ALA    17      90.923 100.924  27.092  1.00  0.00            
ATOM    259  HA  ALA    17      91.181 100.166  26.354  1.00  0.00            
ATOM    260  CB  ALA    17      91.088 100.116  28.424  1.00  0.00            
ATOM    261  HB1 ALA    17      92.068  99.660  28.561  1.00  0.00            
ATOM    262  HB2 ALA    17      90.899 100.836  29.220  1.00  0.00            
ATOM    263  HB3 ALA    17      90.379  99.289  28.465  1.00  0.00            
ATOM    264  C   ALA    17      89.485 101.322  26.705  1.00  0.00            
ATOM    265  O   ALA    17      89.176 102.514  26.711  1.00  0.00            
ATOM    266  N   ALA    18      88.623 100.384  26.275  1.00  0.00            
ATOM    267  H   ALA    18      88.947  99.429  26.343  1.00  0.00            
ATOM    268  CA  ALA    18      87.560 100.807  25.383  1.00  0.00            
ATOM    269  HA  ALA    18      88.048 101.430  24.633  1.00  0.00            
ATOM    270  CB  ALA    18      86.952  99.526  24.808  1.00  0.00            
ATOM    271  HB1 ALA    18      86.509  98.840  25.529  1.00  0.00            
ATOM    272  HB2 ALA    18      86.193  99.896  24.119  1.00  0.00            
ATOM    273  HB3 ALA    18      87.675  99.001  24.184  1.00  0.00            
ATOM    274  C   ALA    18      86.460 101.621  26.083  1.00  0.00            
ATOM    275  O   ALA    18      85.873 102.470  25.420  1.00  0.00            
ATOM    276  N   ALA    19      86.224 101.550  27.402  1.00  0.00            
ATOM    277  H   ALA    19      86.802 101.011  28.031  1.00  0.00            
ATOM    278  CA  ALA    19      85.175 102.382  28.053  1.00  0.00            
ATOM    279  HA  ALA    19      84.458 102.535  27.247  1.00  0.00            
ATOM    280  CB  ALA    19      84.447 101.549  29.169  1.00  0.00            
ATOM    281  HB1 ALA    19      83.577 102.115  29.501  1.00  0.00            
ATOM    282  HB2 ALA    19      84.140 100.553  28.848  1.00  0.00            
ATOM    283  HB3 ALA    19      85.175 101.425  29.971  1.00  0.00            
ATOM    284  C   ALA    19      85.606 103.846  28.363  1.00  0.00            
ATOM    285  O   ALA    19      85.370 104.367  29.456  1.00  0.00            
ATOM    286  N   GLU    20      86.398 104.452  27.469  1.00  0.00            
ATOM    287  H   GLU    20      86.506 103.945  26.602  1.00  0.00            
ATOM    288  CA  GLU    20      87.026 105.787  27.551  1.00  0.00            
ATOM    289  HA  GLU    20      87.689 105.891  26.692  1.00  0.00            
ATOM    290  CB  GLU    20      85.998 106.871  27.449  1.00  0.00            
ATOM    291  HB1 GLU    20      86.403 107.814  27.815  1.00  0.00            
ATOM    292  HB2 GLU    20      85.106 106.661  28.040  1.00  0.00            
ATOM    293  CG  GLU    20      85.423 107.129  26.073  1.00  0.00            
ATOM    294  HG1 GLU    20      84.995 106.177  25.761  1.00  0.00            
ATOM    295  HG2 GLU    20      86.289 107.349  25.448  1.00  0.00            
ATOM    296  CD  GLU    20      84.470 108.288  25.911  1.00  0.00            
ATOM    297  OE1 GLU    20      84.700 109.447  26.416  1.00  0.00            
ATOM    298  OE2 GLU    20      83.395 108.136  25.328  1.00  0.00            
ATOM    299  C   GLU    20      87.975 105.865  28.814  1.00  0.00            
ATOM    300  O   GLU    20      87.953 106.834  29.611  1.00  0.00            
ATOM    301  N   LYS    21      88.796 104.805  29.044  1.00  0.00            
ATOM    302  H   LYS    21      88.907 104.062  28.369  1.00  0.00            
ATOM    303  CA  LYS    21      89.727 104.844  30.200  1.00  0.00            
ATOM    304  HA  LYS    21      89.580 105.734  30.811  1.00  0.00            
ATOM    305  CB  LYS    21      89.503 103.547  31.164  1.00  0.00            
ATOM    306  HB1 LYS    21      90.350 103.489  31.848  1.00  0.00            
ATOM    307  HB2 LYS    21      89.397 102.678  30.515  1.00  0.00            
ATOM    308  CG  LYS    21      88.168 103.636  31.863  1.00  0.00            
ATOM    309  HG1 LYS    21      88.237 102.708  32.431  1.00  0.00            
ATOM    310  HG2 LYS    21      87.406 103.454  31.105  1.00  0.00            
ATOM    311  CD  LYS    21      87.771 104.855  32.772  1.00  0.00            
ATOM    312  HD1 LYS    21      87.881 105.835  32.306  1.00  0.00            
ATOM    313  HD2 LYS    21      88.394 104.922  33.664  1.00  0.00            
ATOM    314  CE  LYS    21      86.351 104.601  33.075  1.00  0.00            
ATOM    315  HE1 LYS    21      86.222 103.666  33.621  1.00  0.00            
ATOM    316  HE2 LYS    21      85.836 104.494  32.120  1.00  0.00            
ATOM    317  NZ  LYS    21      85.762 105.687  33.885  1.00  0.00            
ATOM    318  HZ1 LYS    21      85.843 106.558  33.380  1.00  0.00            
ATOM    319  HZ2 LYS    21      84.761 105.576  33.965  1.00  0.00            
ATOM    320  HZ3 LYS    21      86.157 105.795  34.808  1.00  0.00            
ATOM    321  C   LYS    21      91.180 104.999  29.735  1.00  0.00            
ATOM    322  O   LYS    21      91.613 104.422  28.777  1.00  0.00            
ATOM    323  N   THR    22      91.882 105.898  30.470  1.00  0.00            
ATOM    324  H   THR    22      91.471 106.355  31.271  1.00  0.00            
ATOM    325  CA  THR    22      93.164 106.380  30.039  1.00  0.00            
ATOM    326  HA  THR    22      93.400 105.775  29.164  1.00  0.00            
ATOM    327  CB  THR    22      93.035 107.807  29.554  1.00  0.00            
ATOM    328  HB  THR    22      93.904 107.958  28.914  1.00  0.00            
ATOM    329  CG2 THR    22      91.792 107.977  28.670  1.00  0.00            
ATOM    330 HG21 THR    22      91.785 107.147  27.963  1.00  0.00            
ATOM    331 HG22 THR    22      90.823 107.983  29.169  1.00  0.00            
ATOM    332 HG23 THR    22      91.690 108.909  28.114  1.00  0.00            
ATOM    333  OG1 THR    22      92.916 108.701  30.671  1.00  0.00            
ATOM    334  HG1 THR    22      92.860 109.590  30.312  1.00  0.00            
ATOM    335  C   THR    22      94.411 106.216  30.932  1.00  0.00            
ATOM    336  O   THR    22      95.539 106.367  30.423  1.00  0.00            
ATOM    337  N   LYS    23      94.246 105.689  32.125  1.00  0.00            
ATOM    338  H   LYS    23      93.364 105.460  32.561  1.00  0.00            
ATOM    339  CA  LYS    23      95.355 105.534  33.069  1.00  0.00            
ATOM    340  HA  LYS    23      96.276 105.662  32.500  1.00  0.00            
ATOM    341  CB  LYS    23      95.314 106.681  34.177  1.00  0.00            
ATOM    342  HB1 LYS    23      95.992 106.370  34.972  1.00  0.00            
ATOM    343  HB2 LYS    23      94.266 106.808  34.448  1.00  0.00            
ATOM    344  CG  LYS    23      95.915 107.973  33.694  1.00  0.00            
ATOM    345  HG1 LYS    23      95.480 108.224  32.726  1.00  0.00            
ATOM    346  HG2 LYS    23      96.999 107.861  33.716  1.00  0.00            
ATOM    347  CD  LYS    23      95.555 109.074  34.715  1.00  0.00            
ATOM    348  HD1 LYS    23      96.006 108.823  35.676  1.00  0.00            
ATOM    349  HD2 LYS    23      94.469 109.160  34.671  1.00  0.00            
ATOM    350  CE  LYS    23      96.181 110.325  34.207  1.00  0.00            
ATOM    351  HE1 LYS    23      95.945 110.378  33.144  1.00  0.00            
ATOM    352  HE2 LYS    23      97.270 110.294  34.256  1.00  0.00            
ATOM    353  NZ  LYS    23      95.672 111.549  34.835  1.00  0.00            
ATOM    354  HZ1 LYS    23      95.743 111.478  35.840  1.00  0.00            
ATOM    355  HZ2 LYS    23      96.237 112.360  34.624  1.00  0.00            
ATOM    356  HZ3 LYS    23      94.704 111.769  34.653  1.00  0.00            
ATOM    357  C   LYS    23      95.468 104.187  33.720  1.00  0.00            
ATOM    358  O   LYS    23      94.495 103.484  33.671  1.00  0.00            
ATOM    359  N   GLN    24      96.580 103.874  34.469  1.00  0.00            
ATOM    360  H   GLN    24      97.396 104.436  34.272  1.00  0.00            
ATOM    361  CA  GLN    24      96.741 102.667  35.268  1.00  0.00            
ATOM    362  HA  GLN    24      96.114 101.901  34.813  1.00  0.00            
ATOM    363  CB  GLN    24      98.210 102.204  35.243  1.00  0.00            
ATOM    364  HB1 GLN    24      98.224 101.455  36.035  1.00  0.00            
ATOM    365  HB2 GLN    24      98.997 102.951  35.347  1.00  0.00            
ATOM    366  CG  GLN    24      98.381 101.444  33.847  1.00  0.00            
ATOM    367  HG1 GLN    24      98.330 102.162  33.028  1.00  0.00            
ATOM    368  HG2 GLN    24      97.586 100.707  33.735  1.00  0.00            
ATOM    369  CD  GLN    24      99.710 100.676  33.730  1.00  0.00            
ATOM    370  OE1 GLN    24     100.695 100.794  34.370  1.00  0.00            
ATOM    371  NE2 GLN    24      99.679  99.737  32.818  1.00  0.00            
ATOM    372 HE21 GLN    24      98.785  99.449  32.446  1.00  0.00            
ATOM    373 HE22 GLN    24     100.528  99.244  32.583  1.00  0.00            
ATOM    374  C   GLN    24      96.189 102.850  36.619  1.00  0.00            
ATOM    375  O   GLN    24      96.627 103.678  37.374  1.00  0.00            
ATOM    376  N   GLY    25      95.097 102.095  36.939  1.00  0.00            
ATOM    377  H   GLY    25      94.883 101.329  36.317  1.00  0.00            
ATOM    378  CA  GLY    25      94.658 101.927  38.310  1.00  0.00            
ATOM    379  HA1 GLY    25      95.582 101.917  38.889  1.00  0.00            
ATOM    380  HA2 GLY    25      94.176 100.952  38.376  1.00  0.00            
ATOM    381  C   GLY    25      93.849 102.980  38.828  1.00  0.00            
ATOM    382  O   GLY    25      94.045 103.316  39.973  1.00  0.00            
ATOM    383  N   VAL    26      93.027 103.628  38.041  1.00  0.00            
ATOM    384  H   VAL    26      93.045 103.531  37.036  1.00  0.00            
ATOM    385  CA  VAL    26      92.007 104.474  38.602  1.00  0.00            
ATOM    386  HA  VAL    26      92.564 105.097  39.303  1.00  0.00            
ATOM    387  CB  VAL    26      91.484 105.414  37.479  1.00  0.00            
ATOM    388  HB  VAL    26      91.008 104.879  36.658  1.00  0.00            
ATOM    389  CG1 VAL    26      90.509 106.511  38.045  1.00  0.00            
ATOM    390 HG11 VAL    26      89.759 105.957  38.609  1.00  0.00            
ATOM    391 HG12 VAL    26      91.007 107.093  38.821  1.00  0.00            
ATOM    392 HG13 VAL    26      90.131 107.075  37.192  1.00  0.00            
ATOM    393  CG2 VAL    26      92.635 106.247  36.790  1.00  0.00            
ATOM    394 HG21 VAL    26      93.167 105.612  36.081  1.00  0.00            
ATOM    395 HG22 VAL    26      92.359 107.127  36.209  1.00  0.00            
ATOM    396 HG23 VAL    26      93.394 106.401  37.558  1.00  0.00            
ATOM    397  C   VAL    26      90.954 103.675  39.332  1.00  0.00            
ATOM    398  O   VAL    26      90.147 103.032  38.716  1.00  0.00            
ATOM    399  N   ALA    27      90.939 103.625  40.693  1.00  0.00            
ATOM    400  H   ALA    27      91.355 104.407  41.179  1.00  0.00            
ATOM    401  CA  ALA    27      90.117 102.696  41.399  1.00  0.00            
ATOM    402  HA  ALA    27      90.100 101.800  40.779  1.00  0.00            
ATOM    403  CB  ALA    27      90.788 102.253  42.727  1.00  0.00            
ATOM    404  HB1 ALA    27      91.704 101.666  42.653  1.00  0.00            
ATOM    405  HB2 ALA    27      91.028 103.122  43.339  1.00  0.00            
ATOM    406  HB3 ALA    27      90.053 101.771  43.372  1.00  0.00            
ATOM    407  C   ALA    27      88.681 103.227  41.625  1.00  0.00            
ATOM    408  O   ALA    27      88.440 104.110  42.420  1.00  0.00            
ATOM    409  N   GLU    28      87.650 102.594  41.004  1.00  0.00            
ATOM    410  H   GLU    28      87.869 101.801  40.419  1.00  0.00            
ATOM    411  CA  GLU    28      86.200 102.670  41.422  1.00  0.00            
ATOM    412  HA  GLU    28      85.880 103.712  41.407  1.00  0.00            
ATOM    413  CB  GLU    28      85.421 101.865  40.357  1.00  0.00            
ATOM    414  HB1 GLU    28      85.861 100.884  40.182  1.00  0.00            
ATOM    415  HB2 GLU    28      85.459 102.445  39.435  1.00  0.00            
ATOM    416  CG  GLU    28      83.887 101.760  40.576  1.00  0.00            
ATOM    417  HG1 GLU    28      83.711 101.307  41.551  1.00  0.00            
ATOM    418  HG2 GLU    28      83.553 101.150  39.737  1.00  0.00            
ATOM    419  CD  GLU    28      83.306 103.122  40.583  1.00  0.00            
ATOM    420  OE1 GLU    28      82.533 103.405  39.641  1.00  0.00            
ATOM    421  OE2 GLU    28      83.601 103.844  41.574  1.00  0.00            
ATOM    422  C   GLU    28      86.100 101.987  42.791  1.00  0.00            
ATOM    423  O   GLU    28      86.727 100.931  43.036  1.00  0.00            
ATOM    424  N   ALA    29      85.188 102.486  43.580  1.00  0.00            
ATOM    425  H   ALA    29      84.680 103.273  43.204  1.00  0.00            
ATOM    426  CA  ALA    29      84.849 102.086  44.893  1.00  0.00            
ATOM    427  HA  ALA    29      85.759 101.709  45.360  1.00  0.00            
ATOM    428  CB  ALA    29      84.371 103.303  45.724  1.00  0.00            
ATOM    429  HB1 ALA    29      83.558 103.817  45.211  1.00  0.00            
ATOM    430  HB2 ALA    29      84.280 102.934  46.745  1.00  0.00            
ATOM    431  HB3 ALA    29      85.187 104.022  45.787  1.00  0.00            
ATOM    432  C   ALA    29      83.823 100.951  44.927  1.00  0.00            
ATOM    433  O   ALA    29      82.758 100.929  44.372  1.00  0.00            
ATOM    434  N   ALA    30      84.185  99.973  45.765  1.00  0.00            
ATOM    435  H   ALA    30      84.970 100.102  46.387  1.00  0.00            
ATOM    436  CA  ALA    30      83.413  98.714  45.982  1.00  0.00            
ATOM    437  HA  ALA    30      83.191  98.273  45.010  1.00  0.00            
ATOM    438  CB  ALA    30      84.326  97.588  46.392  1.00  0.00            
ATOM    439  HB1 ALA    30      85.247  97.577  45.810  1.00  0.00            
ATOM    440  HB2 ALA    30      84.592  97.745  47.437  1.00  0.00            
ATOM    441  HB3 ALA    30      83.785  96.652  46.249  1.00  0.00            
ATOM    442  C   ALA    30      82.113  98.897  46.835  1.00  0.00            
ATOM    443  O   ALA    30      82.173  99.473  47.902  1.00  0.00            
ATOM    444  N   GLY    31      80.966  98.364  46.356  1.00  0.00            
ATOM    445  H   GLY    31      81.148  97.962  45.447  1.00  0.00            
ATOM    446  CA  GLY    31      79.591  98.407  46.888  1.00  0.00            
ATOM    447  HA1 GLY    31      79.277  99.342  47.352  1.00  0.00            
ATOM    448  HA2 GLY    31      79.518  97.680  47.697  1.00  0.00            
ATOM    449  C   GLY    31      78.572  97.892  45.947  1.00  0.00            
ATOM    450  O   GLY    31      78.965  97.396  44.842  1.00  0.00            
ATOM    451  N   LYS    32      77.271  98.005  46.238  1.00  0.00            
ATOM    452  H   LYS    32      76.964  98.646  46.956  1.00  0.00            
ATOM    453  CA  LYS    32      76.319  97.460  45.300  1.00  0.00            
ATOM    454  HA  LYS    32      76.884  96.846  44.599  1.00  0.00            
ATOM    455  CB  LYS    32      75.412  96.482  46.091  1.00  0.00            
ATOM    456  HB1 LYS    32      74.677  96.321  45.302  1.00  0.00            
ATOM    457  HB2 LYS    32      74.885  96.974  46.908  1.00  0.00            
ATOM    458  CG  LYS    32      76.134  95.223  46.708  1.00  0.00            
ATOM    459  HG1 LYS    32      76.772  95.544  47.531  1.00  0.00            
ATOM    460  HG2 LYS    32      76.768  94.738  45.966  1.00  0.00            
ATOM    461  CD  LYS    32      75.121  94.220  47.245  1.00  0.00            
ATOM    462  HD1 LYS    32      74.450  93.959  46.427  1.00  0.00            
ATOM    463  HD2 LYS    32      74.455  94.739  47.936  1.00  0.00            
ATOM    464  CE  LYS    32      75.773  93.005  47.907  1.00  0.00            
ATOM    465  HE1 LYS    32      74.928  92.333  48.054  1.00  0.00            
ATOM    466  HE2 LYS    32      76.123  93.332  48.886  1.00  0.00            
ATOM    467  NZ  LYS    32      76.819  92.375  47.047  1.00  0.00            
ATOM    468  HZ1 LYS    32      76.485  92.448  46.097  1.00  0.00            
ATOM    469  HZ2 LYS    32      77.657  92.915  47.209  1.00  0.00            
ATOM    470  HZ3 LYS    32      76.988  91.407  47.281  1.00  0.00            
ATOM    471  C   LYS    32      75.633  98.554  44.496  1.00  0.00            
ATOM    472  O   LYS    32      75.232  99.625  44.950  1.00  0.00            
ATOM    473  N   THR    33      75.314  98.180  43.274  1.00  0.00            
ATOM    474  H   THR    33      75.631  97.275  42.956  1.00  0.00            
ATOM    475  CA  THR    33      74.619  99.014  42.296  1.00  0.00            
ATOM    476  HA  THR    33      75.196  99.892  42.007  1.00  0.00            
ATOM    477  CB  THR    33      74.319  98.173  41.092  1.00  0.00            
ATOM    478  HB  THR    33      73.704  97.338  41.429  1.00  0.00            
ATOM    479  CG2 THR    33      73.702  98.996  39.996  1.00  0.00            
ATOM    480 HG21 THR    33      72.747  99.377  40.360  1.00  0.00            
ATOM    481 HG22 THR    33      74.306  99.847  39.680  1.00  0.00            
ATOM    482 HG23 THR    33      73.361  98.424  39.133  1.00  0.00            
ATOM    483  OG1 THR    33      75.537  97.691  40.475  1.00  0.00            
ATOM    484  HG1 THR    33      76.116  98.444  40.339  1.00  0.00            
ATOM    485  C   THR    33      73.280  99.642  42.853  1.00  0.00            
ATOM    486  O   THR    33      72.435  98.994  43.469  1.00  0.00            
ATOM    487  N   LYS    34      73.280 100.948  42.701  1.00  0.00            
ATOM    488  H   LYS    34      74.093 101.422  42.335  1.00  0.00            
ATOM    489  CA  LYS    34      72.257 101.853  43.190  1.00  0.00            
ATOM    490  HA  LYS    34      72.752 102.820  43.105  1.00  0.00            
ATOM    491  CB  LYS    34      71.056 101.949  42.231  1.00  0.00            
ATOM    492  HB1 LYS    34      70.264 102.516  42.721  1.00  0.00            
ATOM    493  HB2 LYS    34      70.658 100.977  41.940  1.00  0.00            
ATOM    494  CG  LYS    34      71.331 102.664  40.951  1.00  0.00            
ATOM    495  HG1 LYS    34      72.193 102.118  40.566  1.00  0.00            
ATOM    496  HG2 LYS    34      71.774 103.642  41.137  1.00  0.00            
ATOM    497  CD  LYS    34      70.119 102.765  39.977  1.00  0.00            
ATOM    498  HD1 LYS    34      69.565 101.826  39.976  1.00  0.00            
ATOM    499  HD2 LYS    34      70.547 103.030  39.011  1.00  0.00            
ATOM    500  CE  LYS    34      69.241 103.970  40.367  1.00  0.00            
ATOM    501  HE1 LYS    34      69.975 104.775  40.407  1.00  0.00            
ATOM    502  HE2 LYS    34      68.800 103.889  41.361  1.00  0.00            
ATOM    503  NZ  LYS    34      68.180 104.240  39.418  1.00  0.00            
ATOM    504  HZ1 LYS    34      67.487 103.509  39.499  1.00  0.00            
ATOM    505  HZ2 LYS    34      67.822 105.180  39.500  1.00  0.00            
ATOM    506  HZ3 LYS    34      68.518 104.137  38.472  1.00  0.00            
ATOM    507  C   LYS    34      71.831 101.764  44.691  1.00  0.00            
ATOM    508  O   LYS    34      71.293 102.797  45.089  1.00  0.00            
ATOM    509  N   GLU    35      72.302 100.873  45.555  1.00  0.00            
ATOM    510  H   GLU    35      72.909 100.179  45.144  1.00  0.00            
ATOM    511  CA  GLU    35      72.317 101.006  47.004  1.00  0.00            
ATOM    512  HA  GLU    35      71.443 101.650  47.101  1.00  0.00            
ATOM    513  CB  GLU    35      72.035  99.632  47.705  1.00  0.00            
ATOM    514  HB1 GLU    35      71.874  99.763  48.775  1.00  0.00            
ATOM    515  HB2 GLU    35      72.960  99.074  47.563  1.00  0.00            
ATOM    516  CG  GLU    35      70.788  98.873  47.305  1.00  0.00            
ATOM    517  HG1 GLU    35      70.965  98.466  46.310  1.00  0.00            
ATOM    518  HG2 GLU    35      69.952  99.573  47.305  1.00  0.00            
ATOM    519  CD  GLU    35      70.452  97.701  48.261  1.00  0.00            
ATOM    520  OE1 GLU    35      70.908  97.673  49.417  1.00  0.00            
ATOM    521  OE2 GLU    35      69.732  96.771  47.740  1.00  0.00            
ATOM    522  C   GLU    35      73.480 101.825  47.529  1.00  0.00            
ATOM    523  O   GLU    35      74.150 101.332  48.437  1.00  0.00            
ATOM    524  N   GLY    36      73.667 103.077  47.026  1.00  0.00            
ATOM    525  H   GLY    36      72.904 103.436  46.470  1.00  0.00            
ATOM    526  CA  GLY    36      74.679 103.997  47.449  1.00  0.00            
ATOM    527  HA1 GLY    36      74.612 103.925  48.535  1.00  0.00            
ATOM    528  HA2 GLY    36      74.378 105.038  47.341  1.00  0.00            
ATOM    529  C   GLY    36      76.109 103.708  46.904  1.00  0.00            
ATOM    530  O   GLY    36      76.391 102.658  46.231  1.00  0.00            
ATOM    531  N   VAL    37      77.012 104.652  47.176  1.00  0.00            
ATOM    532  H   VAL    37      76.674 105.498  47.611  1.00  0.00            
ATOM    533  CA  VAL    37      78.301 104.667  46.720  1.00  0.00            
ATOM    534  HA  VAL    37      78.559 103.711  46.263  1.00  0.00            
ATOM    535  CB  VAL    37      78.521 105.843  45.680  1.00  0.00            
ATOM    536  HB  VAL    37      79.609 105.876  45.621  1.00  0.00            
ATOM    537  CG1 VAL    37      77.899 105.543  44.291  1.00  0.00            
ATOM    538 HG11 VAL    37      78.281 106.154  43.473  1.00  0.00            
ATOM    539 HG12 VAL    37      78.166 104.520  44.030  1.00  0.00            
ATOM    540 HG13 VAL    37      76.810 105.500  44.313  1.00  0.00            
ATOM    541  CG2 VAL    37      78.118 107.364  46.083  1.00  0.00            
ATOM    542 HG21 VAL    37      78.570 107.729  47.006  1.00  0.00            
ATOM    543 HG22 VAL    37      78.407 108.045  45.283  1.00  0.00            
ATOM    544 HG23 VAL    37      77.030 107.351  46.140  1.00  0.00            
ATOM    545  C   VAL    37      79.301 104.817  47.898  1.00  0.00            
ATOM    546  O   VAL    37      79.117 105.672  48.788  1.00  0.00            
ATOM    547  N   LEU    38      80.364 103.987  47.960  1.00  0.00            
ATOM    548  H   LEU    38      80.462 103.304  47.222  1.00  0.00            
ATOM    549  CA  LEU    38      81.374 104.012  49.035  1.00  0.00            
ATOM    550  HA  LEU    38      80.822 104.203  49.955  1.00  0.00            
ATOM    551  CB  LEU    38      82.122 102.713  49.186  1.00  0.00            
ATOM    552  HB1 LEU    38      82.606 102.430  48.251  1.00  0.00            
ATOM    553  HB2 LEU    38      81.314 101.998  49.346  1.00  0.00            
ATOM    554  CG  LEU    38      83.121 102.635  50.412  1.00  0.00            
ATOM    555  HG  LEU    38      83.791 103.486  50.293  1.00  0.00            
ATOM    556  CD1 LEU    38      82.391 102.844  51.758  1.00  0.00            
ATOM    557 HD11 LEU    38      81.880 103.806  51.789  1.00  0.00            
ATOM    558 HD12 LEU    38      81.778 101.973  51.991  1.00  0.00            
ATOM    559 HD13 LEU    38      83.178 102.856  52.512  1.00  0.00            
ATOM    560  CD2 LEU    38      83.911 101.302  50.441  1.00  0.00            
ATOM    561 HD21 LEU    38      84.692 101.292  51.200  1.00  0.00            
ATOM    562 HD22 LEU    38      83.274 100.440  50.639  1.00  0.00            
ATOM    563 HD23 LEU    38      84.351 101.251  49.445  1.00  0.00            
ATOM    564  C   LEU    38      82.265 105.252  48.908  1.00  0.00            
ATOM    565  O   LEU    38      83.000 105.312  47.938  1.00  0.00            
ATOM    566  N   TYR    39      82.304 106.137  49.891  1.00  0.00            
ATOM    567  H   TYR    39      81.615 106.091  50.627  1.00  0.00            
ATOM    568  CA  TYR    39      83.295 107.185  50.080  1.00  0.00            
ATOM    569  HA  TYR    39      84.108 107.148  49.354  1.00  0.00            
ATOM    570  CB  TYR    39      82.645 108.598  50.005  1.00  0.00            
ATOM    571  HB1 TYR    39      83.336 109.356  50.375  1.00  0.00            
ATOM    572  HB2 TYR    39      81.745 108.709  50.609  1.00  0.00            
ATOM    573  CG  TYR    39      82.363 109.001  48.575  1.00  0.00            
ATOM    574  CD1 TYR    39      81.071 109.421  48.136  1.00  0.00            
ATOM    575  HD1 TYR    39      80.289 109.537  48.871  1.00  0.00            
ATOM    576  CE1 TYR    39      80.812 109.704  46.777  1.00  0.00            
ATOM    577  HE1 TYR    39      79.858 110.080  46.438  1.00  0.00            
ATOM    578  CZ  TYR    39      81.805 109.558  45.806  1.00  0.00            
ATOM    579  OH  TYR    39      81.623 109.795  44.483  1.00  0.00            
ATOM    580  HH  TYR    39      82.458 109.638  44.035  1.00  0.00            
ATOM    581  CE2 TYR    39      83.106 109.318  46.265  1.00  0.00            
ATOM    582  HE2 TYR    39      83.879 109.136  45.533  1.00  0.00            
ATOM    583  CD2 TYR    39      83.382 109.019  47.580  1.00  0.00            
ATOM    584  HD2 TYR    39      84.412 108.754  47.770  1.00  0.00            
ATOM    585  C   TYR    39      83.987 107.064  51.434  1.00  0.00            
ATOM    586  O   TYR    39      83.318 107.127  52.476  1.00  0.00            
ATOM    587  N   VAL    40      85.278 106.891  51.513  1.00  0.00            
ATOM    588  H   VAL    40      85.834 106.670  50.699  1.00  0.00            
ATOM    589  CA  VAL    40      86.048 106.750  52.719  1.00  0.00            
ATOM    590  HA  VAL    40      85.431 106.188  53.420  1.00  0.00            
ATOM    591  CB  VAL    40      87.228 105.770  52.429  1.00  0.00            
ATOM    592  HB  VAL    40      87.684 105.599  53.404  1.00  0.00            
ATOM    593  CG1 VAL    40      86.758 104.400  51.885  1.00  0.00            
ATOM    594 HG11 VAL    40      86.779 104.435  50.796  1.00  0.00            
ATOM    595 HG12 VAL    40      87.528 103.704  52.218  1.00  0.00            
ATOM    596 HG13 VAL    40      85.789 104.095  52.279  1.00  0.00            
ATOM    597  CG2 VAL    40      88.352 106.213  51.504  1.00  0.00            
ATOM    598 HG21 VAL    40      87.973 106.567  50.545  1.00  0.00            
ATOM    599 HG22 VAL    40      88.970 107.028  51.882  1.00  0.00            
ATOM    600 HG23 VAL    40      88.980 105.329  51.399  1.00  0.00            
ATOM    601  C   VAL    40      86.568 108.100  53.333  1.00  0.00            
ATOM    602  O   VAL    40      86.835 108.193  54.494  1.00  0.00            
ATOM    603  N   GLY    41      86.800 109.191  52.522  1.00  0.00            
ATOM    604  H   GLY    41      86.603 109.142  51.533  1.00  0.00            
ATOM    605  CA  GLY    41      87.475 110.314  53.084  1.00  0.00            
ATOM    606  HA1 GLY    41      88.363 110.007  53.635  1.00  0.00            
ATOM    607  HA2 GLY    41      86.880 110.774  53.873  1.00  0.00            
ATOM    608  C   GLY    41      87.704 111.500  52.104  1.00  0.00            
ATOM    609  O   GLY    41      88.822 112.023  52.090  1.00  0.00            
ATOM    610  N   SER    42      86.695 112.052  51.407  1.00  0.00            
ATOM    611  H   SER    42      85.821 111.545  51.429  1.00  0.00            
ATOM    612  CA  SER    42      86.749 113.240  50.581  1.00  0.00            
ATOM    613  HA  SER    42      87.454 113.088  49.765  1.00  0.00            
ATOM    614  CB  SER    42      85.474 113.405  49.817  1.00  0.00            
ATOM    615  HB1 SER    42      85.524 114.214  49.089  1.00  0.00            
ATOM    616  HB2 SER    42      84.637 113.590  50.490  1.00  0.00            
ATOM    617  OG  SER    42      85.237 112.220  49.055  1.00  0.00            
ATOM    618  HG  SER    42      84.608 112.495  48.383  1.00  0.00            
ATOM    619  C   SER    42      87.115 114.571  51.263  1.00  0.00            
ATOM    620  O   SER    42      87.741 115.366  50.618  1.00  0.00            
ATOM    621  N   LYS    43      86.823 114.829  52.540  1.00  0.00            
ATOM    622  H   LYS    43      86.220 114.176  53.020  1.00  0.00            
ATOM    623  CA  LYS    43      87.397 115.931  53.407  1.00  0.00            
ATOM    624  HA  LYS    43      87.717 116.724  52.731  1.00  0.00            
ATOM    625  CB  LYS    43      86.259 116.465  54.308  1.00  0.00            
ATOM    626  HB1 LYS    43      85.888 115.664  54.948  1.00  0.00            
ATOM    627  HB2 LYS    43      85.376 116.671  53.703  1.00  0.00            
ATOM    628  CG  LYS    43      86.483 117.827  55.082  1.00  0.00            
ATOM    629  HG1 LYS    43      86.868 118.559  54.372  1.00  0.00            
ATOM    630  HG2 LYS    43      87.305 117.567  55.748  1.00  0.00            
ATOM    631  CD  LYS    43      85.301 118.246  55.962  1.00  0.00            
ATOM    632  HD1 LYS    43      85.691 119.082  56.543  1.00  0.00            
ATOM    633  HD2 LYS    43      85.049 117.351  56.532  1.00  0.00            
ATOM    634  CE  LYS    43      84.096 118.799  55.141  1.00  0.00            
ATOM    635  HE1 LYS    43      83.841 118.050  54.391  1.00  0.00            
ATOM    636  HE2 LYS    43      84.412 119.757  54.731  1.00  0.00            
ATOM    637  NZ  LYS    43      82.937 119.177  55.930  1.00  0.00            
ATOM    638  HZ1 LYS    43      82.793 118.440  56.606  1.00  0.00            
ATOM    639  HZ2 LYS    43      83.277 119.951  56.482  1.00  0.00            
ATOM    640  HZ3 LYS    43      82.154 119.397  55.331  1.00  0.00            
ATOM    641  C   LYS    43      88.688 115.546  54.149  1.00  0.00            
ATOM    642  O   LYS    43      88.681 114.504  54.759  1.00  0.00            
ATOM    643  N   THR    44      89.725 116.386  54.175  1.00  0.00            
ATOM    644  H   THR    44      89.660 117.277  53.704  1.00  0.00            
ATOM    645  CA  THR    44      91.191 116.019  54.478  1.00  0.00            
ATOM    646  HA  THR    44      91.443 115.229  53.771  1.00  0.00            
ATOM    647  CB  THR    44      92.105 117.204  54.240  1.00  0.00            
ATOM    648  HB  THR    44      93.137 116.930  54.456  1.00  0.00            
ATOM    649  CG2 THR    44      91.995 117.644  52.735  1.00  0.00            
ATOM    650 HG21 THR    44      91.080 118.191  52.507  1.00  0.00            
ATOM    651 HG22 THR    44      92.917 118.207  52.593  1.00  0.00            
ATOM    652 HG23 THR    44      91.863 116.718  52.175  1.00  0.00            
ATOM    653  OG1 THR    44      91.559 118.355  54.915  1.00  0.00            
ATOM    654  HG1 THR    44      92.304 118.730  55.390  1.00  0.00            
ATOM    655  C   THR    44      91.530 115.420  55.830  1.00  0.00            
ATOM    656  O   THR    44      92.562 114.811  56.025  1.00  0.00            
ATOM    657  N   LYS    45      90.604 115.559  56.743  1.00  0.00            
ATOM    658  H   LYS    45      89.917 116.270  56.533  1.00  0.00            
ATOM    659  CA  LYS    45      90.507 114.928  58.051  1.00  0.00            
ATOM    660  HA  LYS    45      91.437 115.320  58.460  1.00  0.00            
ATOM    661  CB  LYS    45      89.414 115.610  58.812  1.00  0.00            
ATOM    662  HB1 LYS    45      89.509 116.692  58.731  1.00  0.00            
ATOM    663  HB2 LYS    45      89.543 115.335  59.859  1.00  0.00            
ATOM    664  CG  LYS    45      88.007 115.240  58.526  1.00  0.00            
ATOM    665  HG1 LYS    45      87.796 114.190  58.729  1.00  0.00            
ATOM    666  HG2 LYS    45      87.870 115.440  57.463  1.00  0.00            
ATOM    667  CD  LYS    45      87.043 116.123  59.264  1.00  0.00            
ATOM    668  HD1 LYS    45      86.076 115.945  58.795  1.00  0.00            
ATOM    669  HD2 LYS    45      87.476 117.110  59.099  1.00  0.00            
ATOM    670  CE  LYS    45      86.912 115.953  60.816  1.00  0.00            
ATOM    671  HE1 LYS    45      87.851 116.133  61.339  1.00  0.00            
ATOM    672  HE2 LYS    45      86.372 115.053  61.109  1.00  0.00            
ATOM    673  NZ  LYS    45      86.023 117.002  61.339  1.00  0.00            
ATOM    674  HZ1 LYS    45      85.910 117.006  62.343  1.00  0.00            
ATOM    675  HZ2 LYS    45      86.236 117.893  60.914  1.00  0.00            
ATOM    676  HZ3 LYS    45      85.085 116.750  61.062  1.00  0.00            
ATOM    677  C   LYS    45      90.432 113.462  58.119  1.00  0.00            
ATOM    678  O   LYS    45      90.805 112.819  59.106  1.00  0.00            
ATOM    679  N   GLU    46      89.826 112.754  57.119  1.00  0.00            
ATOM    680  H   GLU    46      89.451 113.203  56.296  1.00  0.00            
ATOM    681  CA  GLU    46      89.867 111.282  57.045  1.00  0.00            
ATOM    682  HA  GLU    46      89.752 110.983  58.087  1.00  0.00            
ATOM    683  CB  GLU    46      88.702 110.700  56.258  1.00  0.00            
ATOM    684  HB1 GLU    46      88.681 109.638  56.503  1.00  0.00            
ATOM    685  HB2 GLU    46      88.817 110.888  55.190  1.00  0.00            
ATOM    686  CG  GLU    46      87.289 111.235  56.612  1.00  0.00            
ATOM    687  HG1 GLU    46      86.652 110.887  55.799  1.00  0.00            
ATOM    688  HG2 GLU    46      87.324 112.324  56.592  1.00  0.00            
ATOM    689  CD  GLU    46      86.613 110.812  57.966  1.00  0.00            
ATOM    690  OE1 GLU    46      85.350 110.850  58.149  1.00  0.00            
ATOM    691  OE2 GLU    46      87.328 110.299  58.856  1.00  0.00            
ATOM    692  C   GLU    46      91.212 110.772  56.516  1.00  0.00            
ATOM    693  O   GLU    46      91.704 111.392  55.555  1.00  0.00            
ATOM    694  N   GLY    47      91.617 109.627  57.067  1.00  0.00            
ATOM    695  H   GLY    47      90.967 109.191  57.706  1.00  0.00            
ATOM    696  CA  GLY    47      92.867 108.903  56.802  1.00  0.00            
ATOM    697  HA1 GLY    47      92.995 108.188  57.615  1.00  0.00            
ATOM    698  HA2 GLY    47      93.668 109.638  56.876  1.00  0.00            
ATOM    699  C   GLY    47      92.973 108.105  55.455  1.00  0.00            
ATOM    700  O   GLY    47      93.353 106.977  55.470  1.00  0.00            
ATOM    701  N   VAL    48      92.816 108.830  54.315  1.00  0.00            
ATOM    702  H   VAL    48      92.456 109.774  54.342  1.00  0.00            
ATOM    703  CA  VAL    48      92.942 108.328  52.919  1.00  0.00            
ATOM    704  HA  VAL    48      92.371 107.409  52.786  1.00  0.00            
ATOM    705  CB  VAL    48      92.455 109.361  51.853  1.00  0.00            
ATOM    706  HB  VAL    48      92.582 108.959  50.847  1.00  0.00            
ATOM    707  CG1 VAL    48      90.928 109.595  52.150  1.00  0.00            
ATOM    708 HG11 VAL    48      90.489 108.598  52.107  1.00  0.00            
ATOM    709 HG12 VAL    48      90.720 110.195  53.036  1.00  0.00            
ATOM    710 HG13 VAL    48      90.447 110.040  51.279  1.00  0.00            
ATOM    711  CG2 VAL    48      93.179 110.671  51.865  1.00  0.00            
ATOM    712 HG21 VAL    48      92.816 111.305  51.056  1.00  0.00            
ATOM    713 HG22 VAL    48      93.083 111.139  52.844  1.00  0.00            
ATOM    714 HG23 VAL    48      94.204 110.376  51.642  1.00  0.00            
ATOM    715  C   VAL    48      94.389 107.820  52.594  1.00  0.00            
ATOM    716  O   VAL    48      94.563 106.969  51.685  1.00  0.00            
ATOM    717  N   VAL    49      95.389 108.382  53.283  1.00  0.00            
ATOM    718  H   VAL    49      95.158 109.092  53.963  1.00  0.00            
ATOM    719  CA  VAL    49      96.746 107.804  53.381  1.00  0.00            
ATOM    720  HA  VAL    49      96.916 107.136  52.537  1.00  0.00            
ATOM    721  CB  VAL    49      97.832 108.948  53.311  1.00  0.00            
ATOM    722  HB  VAL    49      97.639 109.728  54.048  1.00  0.00            
ATOM    723  CG1 VAL    49      99.243 108.422  53.587  1.00  0.00            
ATOM    724 HG11 VAL    49      99.231 107.902  54.544  1.00  0.00            
ATOM    725 HG12 VAL    49      99.597 107.614  52.947  1.00  0.00            
ATOM    726 HG13 VAL    49      99.981 109.216  53.706  1.00  0.00            
ATOM    727  CG2 VAL    49      98.100 109.621  51.934  1.00  0.00            
ATOM    728 HG21 VAL    49      98.906 110.349  52.026  1.00  0.00            
ATOM    729 HG22 VAL    49      98.443 108.825  51.274  1.00  0.00            
ATOM    730 HG23 VAL    49      97.215 110.154  51.585  1.00  0.00            
ATOM    731  C   VAL    49      96.790 106.875  54.628  1.00  0.00            
ATOM    732  O   VAL    49      96.680 107.281  55.766  1.00  0.00            
ATOM    733  N   HIE    50      97.007 105.578  54.286  1.00  0.00            
ATOM    734  H   HIE    50      97.022 105.192  53.352  1.00  0.00            
ATOM    735  CA  HIE    50      97.470 104.625  55.357  1.00  0.00            
ATOM    736  HA  HIE    50      96.817 104.796  56.213  1.00  0.00            
ATOM    737  CB  HIE    50      97.227 103.207  54.889  1.00  0.00            
ATOM    738  HB1 HIE    50      97.746 103.026  53.947  1.00  0.00            
ATOM    739  HB2 HIE    50      96.163 103.063  54.702  1.00  0.00            
ATOM    740  CG  HIE    50      97.736 102.280  55.984  1.00  0.00            
ATOM    741  ND1 HIE    50      98.710 101.286  55.945  1.00  0.00            
ATOM    742  CE1 HIE    50      98.902 100.935  57.199  1.00  0.00            
ATOM    743  HE1 HIE    50      99.590 100.145  57.461  1.00  0.00            
ATOM    744  NE2 HIE    50      98.084 101.596  58.016  1.00  0.00            
ATOM    745  HE2 HIE    50      97.893 101.431  58.994  1.00  0.00            
ATOM    746  CD2 HIE    50      97.337 102.482  57.307  1.00  0.00            
ATOM    747  HD2 HIE    50      96.547 103.114  57.685  1.00  0.00            
ATOM    748  C   HIE    50      98.937 104.914  55.720  1.00  0.00            
ATOM    749  O   HIE    50      99.842 104.885  54.894  1.00  0.00            
ATOM    750  N   GLY    51      99.155 105.368  56.998  1.00  0.00            
ATOM    751  H   GLY    51      98.318 105.607  57.509  1.00  0.00            
ATOM    752  CA  GLY    51     100.467 105.726  57.645  1.00  0.00            
ATOM    753  HA1 GLY    51     101.185 105.131  57.081  1.00  0.00            
ATOM    754  HA2 GLY    51     100.542 105.594  58.725  1.00  0.00            
ATOM    755  C   GLY    51     100.765 107.221  57.319  1.00  0.00            
ATOM    756  O   GLY    51      99.877 108.011  57.531  1.00  0.00            
ATOM    757  N   VAL    52     101.942 107.639  56.887  1.00  0.00            
ATOM    758  H   VAL    52     102.612 106.914  56.677  1.00  0.00            
ATOM    759  CA  VAL    52     102.413 109.037  56.639  1.00  0.00            
ATOM    760  HA  VAL    52     101.563 109.649  56.339  1.00  0.00            
ATOM    761  CB  VAL    52     103.079 109.778  57.811  1.00  0.00            
ATOM    762  HB  VAL    52     103.981 109.239  58.100  1.00  0.00            
ATOM    763  CG1 VAL    52     103.457 111.268  57.414  1.00  0.00            
ATOM    764 HG11 VAL    52     102.600 111.746  56.938  1.00  0.00            
ATOM    765 HG12 VAL    52     103.935 111.768  58.256  1.00  0.00            
ATOM    766 HG13 VAL    52     104.304 111.183  56.734  1.00  0.00            
ATOM    767  CG2 VAL    52     102.101 109.854  59.034  1.00  0.00            
ATOM    768 HG21 VAL    52     101.302 110.583  58.900  1.00  0.00            
ATOM    769 HG22 VAL    52     101.661 108.882  59.257  1.00  0.00            
ATOM    770 HG23 VAL    52     102.648 110.066  59.953  1.00  0.00            
ATOM    771  C   VAL    52     103.316 108.976  55.405  1.00  0.00            
ATOM    772  O   VAL    52     104.298 108.204  55.415  1.00  0.00            
ATOM    773  N   ALA    53     103.005 109.795  54.433  1.00  0.00            
ATOM    774  H   ALA    53     102.359 110.536  54.660  1.00  0.00            
ATOM    775  CA  ALA    53     103.611 109.750  53.129  1.00  0.00            
ATOM    776  HA  ALA    53     104.371 108.971  53.180  1.00  0.00            
ATOM    777  CB  ALA    53     102.549 109.234  52.084  1.00  0.00            
ATOM    778  HB1 ALA    53     101.656 109.850  52.189  1.00  0.00            
ATOM    779  HB2 ALA    53     102.920 109.223  51.059  1.00  0.00            
ATOM    780  HB3 ALA    53     102.238 108.202  52.247  1.00  0.00            
ATOM    781  C   ALA    53     104.345 110.987  52.630  1.00  0.00            
ATOM    782  O   ALA    53     103.902 112.089  52.955  1.00  0.00            
ATOM    783  N   THR    54     105.559 110.753  52.032  1.00  0.00            
ATOM    784  H   THR    54     105.768 109.805  51.754  1.00  0.00            
ATOM    785  CA  THR    54     106.417 111.862  51.606  1.00  0.00            
ATOM    786  HA  THR    54     106.449 112.595  52.412  1.00  0.00            
ATOM    787  CB  THR    54     107.885 111.354  51.393  1.00  0.00            
ATOM    788  HB  THR    54     108.461 112.235  51.109  1.00  0.00            
ATOM    789  CG2 THR    54     108.456 110.797  52.612  1.00  0.00            
ATOM    790 HG21 THR    54     107.951 109.857  52.830  1.00  0.00            
ATOM    791 HG22 THR    54     109.494 110.549  52.388  1.00  0.00            
ATOM    792 HG23 THR    54     108.517 111.566  53.381  1.00  0.00            
ATOM    793  OG1 THR    54     107.877 110.287  50.424  1.00  0.00            
ATOM    794  HG1 THR    54     108.567 109.666  50.669  1.00  0.00            
ATOM    795  C   THR    54     105.902 112.586  50.326  1.00  0.00            
ATOM    796  O   THR    54     105.210 112.060  49.432  1.00  0.00            
ATOM    797  N   VAL    55     106.404 113.825  50.059  1.00  0.00            
ATOM    798  H   VAL    55     107.064 114.224  50.710  1.00  0.00            
ATOM    799  CA  VAL    55     106.280 114.508  48.749  1.00  0.00            
ATOM    800  HA  VAL    55     105.624 113.943  48.087  1.00  0.00            
ATOM    801  CB  VAL    55     105.659 115.948  48.840  1.00  0.00            
ATOM    802  HB  VAL    55     105.726 116.378  47.841  1.00  0.00            
ATOM    803  CG1 VAL    55     104.166 115.896  49.084  1.00  0.00            
ATOM    804 HG11 VAL    55     103.976 115.607  50.118  1.00  0.00            
ATOM    805 HG12 VAL    55     103.742 116.900  49.068  1.00  0.00            
ATOM    806 HG13 VAL    55     103.674 115.301  48.314  1.00  0.00            
ATOM    807  CG2 VAL    55     106.458 116.838  49.844  1.00  0.00            
ATOM    808 HG21 VAL    55     105.931 117.781  49.993  1.00  0.00            
ATOM    809 HG22 VAL    55     106.563 116.308  50.791  1.00  0.00            
ATOM    810 HG23 VAL    55     107.444 117.027  49.420  1.00  0.00            
ATOM    811  C   VAL    55     107.685 114.590  48.040  1.00  0.00            
ATOM    812  O   VAL    55     108.773 114.498  48.690  1.00  0.00            
ATOM    813  N   ALA    56     107.658 114.692  46.751  1.00  0.00            
ATOM    814  H   ALA    56     106.762 114.734  46.288  1.00  0.00            
ATOM    815  CA  ALA    56     108.783 114.454  45.914  1.00  0.00            
ATOM    816  HA  ALA    56     109.602 114.270  46.609  1.00  0.00            
ATOM    817  CB  ALA    56     108.619 113.166  45.089  1.00  0.00            
ATOM    818  HB1 ALA    56     107.625 112.988  44.679  1.00  0.00            
ATOM    819  HB2 ALA    56     109.143 113.191  44.134  1.00  0.00            
ATOM    820  HB3 ALA    56     108.844 112.295  45.705  1.00  0.00            
ATOM    821  C   ALA    56     109.247 115.712  45.171  1.00  0.00            
ATOM    822  O   ALA    56     108.469 116.740  45.037  1.00  0.00            
ATOM    823  N   GLU    57     110.499 115.640  44.705  1.00  0.00            
ATOM    824  H   GLU    57     111.123 114.895  44.980  1.00  0.00            
ATOM    825  CA  GLU    57     111.240 116.766  44.067  1.00  0.00            
ATOM    826  HA  GLU    57     110.451 117.384  43.637  1.00  0.00            
ATOM    827  CB  GLU    57     112.006 117.638  45.154  1.00  0.00            
ATOM    828  HB1 GLU    57     112.797 117.000  45.549  1.00  0.00            
ATOM    829  HB2 GLU    57     111.333 118.023  45.921  1.00  0.00            
ATOM    830  CG  GLU    57     112.677 118.930  44.724  1.00  0.00            
ATOM    831  HG1 GLU    57     113.402 118.744  43.931  1.00  0.00            
ATOM    832  HG2 GLU    57     113.172 119.291  45.625  1.00  0.00            
ATOM    833  CD  GLU    57     111.786 119.989  44.174  1.00  0.00            
ATOM    834  OE1 GLU    57     110.890 120.480  44.890  1.00  0.00            
ATOM    835  OE2 GLU    57     112.027 120.411  43.044  1.00  0.00            
ATOM    836  C   GLU    57     112.209 116.283  42.996  1.00  0.00            
ATOM    837  O   GLU    57     112.904 115.313  43.117  1.00  0.00            
ATOM    838  N   LYS    58     112.326 117.007  41.913  1.00  0.00            
ATOM    839  H   LYS    58     111.741 117.819  41.774  1.00  0.00            
ATOM    840  CA  LYS    58     113.002 116.584  40.735  1.00  0.00            
ATOM    841  HA  LYS    58     113.404 115.585  40.898  1.00  0.00            
ATOM    842  CB  LYS    58     112.055 116.516  39.552  1.00  0.00            
ATOM    843  HB1 LYS    58     112.600 116.334  38.625  1.00  0.00            
ATOM    844  HB2 LYS    58     111.552 117.481  39.492  1.00  0.00            
ATOM    845  CG  LYS    58     110.974 115.365  39.631  1.00  0.00            
ATOM    846  HG1 LYS    58     110.110 115.740  40.180  1.00  0.00            
ATOM    847  HG2 LYS    58     111.292 114.448  40.127  1.00  0.00            
ATOM    848  CD  LYS    58     110.396 114.909  38.188  1.00  0.00            
ATOM    849  HD1 LYS    58     111.172 114.454  37.572  1.00  0.00            
ATOM    850  HD2 LYS    58     110.058 115.814  37.683  1.00  0.00            
ATOM    851  CE  LYS    58     109.222 113.923  38.201  1.00  0.00            
ATOM    852  HE1 LYS    58     108.368 114.301  38.764  1.00  0.00            
ATOM    853  HE2 LYS    58     109.529 112.972  38.636  1.00  0.00            
ATOM    854  NZ  LYS    58     108.863 113.652  36.873  1.00  0.00            
ATOM    855  HZ1 LYS    58     108.110 112.983  36.793  1.00  0.00            
ATOM    856  HZ2 LYS    58     108.478 114.452  36.391  1.00  0.00            
ATOM    857  HZ3 LYS    58     109.551 113.239  36.260  1.00  0.00            
ATOM    858  C   LYS    58     114.153 117.536  40.419  1.00  0.00            
ATOM    859  O   LYS    58     114.122 118.709  40.788  1.00  0.00            
ATOM    860  N   THR    59     115.093 116.978  39.672  1.00  0.00            
ATOM    861  H   THR    59     115.040 115.991  39.467  1.00  0.00            
ATOM    862  CA  THR    59     116.201 117.729  39.031  1.00  0.00            
ATOM    863  HA  THR    59     116.767 118.181  39.846  1.00  0.00            
ATOM    864  CB  THR    59     117.160 116.779  38.324  1.00  0.00            
ATOM    865  HB  THR    59     117.835 117.255  37.613  1.00  0.00            
ATOM    866  CG2 THR    59     118.064 116.185  39.400  1.00  0.00            
ATOM    867 HG21 THR    59     118.814 115.551  38.928  1.00  0.00            
ATOM    868 HG22 THR    59     118.499 116.966  40.023  1.00  0.00            
ATOM    869 HG23 THR    59     117.477 115.687  40.172  1.00  0.00            
ATOM    870  OG1 THR    59     116.570 115.703  37.626  1.00  0.00            
ATOM    871  HG1 THR    59     116.936 115.778  36.742  1.00  0.00            
ATOM    872  C   THR    59     115.933 118.885  38.047  1.00  0.00            
ATOM    873  O   THR    59     114.950 118.925  37.388  1.00  0.00            
ATOM    874  N   LYS    60     116.743 119.975  38.101  1.00  0.00            
ATOM    875  H   LYS    60     117.508 120.061  38.755  1.00  0.00            
ATOM    876  CA  LYS    60     116.437 121.075  37.213  1.00  0.00            
ATOM    877  HA  LYS    60     115.372 121.284  37.320  1.00  0.00            
ATOM    878  CB  LYS    60     117.115 122.376  37.665  1.00  0.00            
ATOM    879  HB1 LYS    60     116.879 122.600  38.705  1.00  0.00            
ATOM    880  HB2 LYS    60     116.761 123.112  36.944  1.00  0.00            
ATOM    881  CG  LYS    60     118.641 122.348  37.421  1.00  0.00            
ATOM    882  HG1 LYS    60     118.764 122.296  36.339  1.00  0.00            
ATOM    883  HG2 LYS    60     119.137 121.519  37.926  1.00  0.00            
ATOM    884  CD  LYS    60     119.329 123.625  37.950  1.00  0.00            
ATOM    885  HD1 LYS    60     120.396 123.450  37.812  1.00  0.00            
ATOM    886  HD2 LYS    60     119.071 123.750  39.001  1.00  0.00            
ATOM    887  CE  LYS    60     118.941 124.875  37.158  1.00  0.00            
ATOM    888  HE1 LYS    60     117.878 125.114  37.124  1.00  0.00            
ATOM    889  HE2 LYS    60     119.365 124.798  36.157  1.00  0.00            
ATOM    890  NZ  LYS    60     119.643 126.056  37.793  1.00  0.00            
ATOM    891  HZ1 LYS    60     120.640 125.893  37.808  1.00  0.00            
ATOM    892  HZ2 LYS    60     119.547 126.902  37.249  1.00  0.00            
ATOM    893  HZ3 LYS    60     119.216 126.220  38.693  1.00  0.00            
ATOM    894  C   LYS    60     116.651 120.663  35.770  1.00  0.00            
ATOM    895  O   LYS    60     117.571 119.899  35.459  1.00  0.00            
ATOM    896  N   GLU    61     115.902 121.255  34.853  1.00  0.00            
ATOM    897  H   GLU    61     115.330 122.050  35.096  1.00  0.00            
ATOM    898  CA  GLU    61     115.721 120.761  33.473  1.00  0.00            
ATOM    899  HA  GLU    61     115.992 119.708  33.558  1.00  0.00            
ATOM    900  CB  GLU    61     114.351 120.984  32.949  1.00  0.00            
ATOM    901  HB1 GLU    61     114.317 121.246  31.891  1.00  0.00            
ATOM    902  HB2 GLU    61     113.847 121.855  33.367  1.00  0.00            
ATOM    903  CG  GLU    61     113.362 119.788  33.245  1.00  0.00            
ATOM    904  HG1 GLU    61     113.244 119.733  34.327  1.00  0.00            
ATOM    905  HG2 GLU    61     113.895 118.906  32.888  1.00  0.00            
ATOM    906  CD  GLU    61     112.059 119.687  32.419  1.00  0.00            
ATOM    907  OE1 GLU    61     111.849 120.472  31.477  1.00  0.00            
ATOM    908  OE2 GLU    61     111.265 118.812  32.850  1.00  0.00            
ATOM    909  C   GLU    61     116.770 121.342  32.566  1.00  0.00            
ATOM    910  O   GLU    61     116.606 122.525  32.173  1.00  0.00            
ATOM    911  N   GLN    62     117.861 120.666  32.315  1.00  0.00            
ATOM    912  H   GLN    62     117.727 119.733  32.679  1.00  0.00            
ATOM    913  CA  GLN    62     118.961 120.986  31.453  1.00  0.00            
ATOM    914  HA  GLN    62     119.407 121.881  31.885  1.00  0.00            
ATOM    915  CB  GLN    62     119.991 119.851  31.456  1.00  0.00            
ATOM    916  HB1 GLN    62     120.782 120.122  30.756  1.00  0.00            
ATOM    917  HB2 GLN    62     119.471 118.925  31.213  1.00  0.00            
ATOM    918  CG  GLN    62     120.785 119.721  32.742  1.00  0.00            
ATOM    919  HG1 GLN    62     121.648 119.072  32.595  1.00  0.00            
ATOM    920  HG2 GLN    62     120.301 119.093  33.490  1.00  0.00            
ATOM    921  CD  GLN    62     121.204 121.051  33.361  1.00  0.00            
ATOM    922  OE1 GLN    62     121.901 121.815  32.661  1.00  0.00            
ATOM    923  NE2 GLN    62     120.993 121.283  34.634  1.00  0.00            
ATOM    924 HE21 GLN    62     120.570 120.545  35.178  1.00  0.00            
ATOM    925 HE22 GLN    62     121.351 122.133  35.047  1.00  0.00            
ATOM    926  C   GLN    62     118.445 121.139  30.006  1.00  0.00            
ATOM    927  O   GLN    62     117.812 120.189  29.343  1.00  0.00            
ATOM    928  N   VAL    63     118.751 122.259  29.380  1.00  0.00            
ATOM    929  H   VAL    63     119.074 123.064  29.898  1.00  0.00            
ATOM    930  CA  VAL    63     118.557 122.499  27.948  1.00  0.00            
ATOM    931  HA  VAL    63     118.016 121.648  27.535  1.00  0.00            
ATOM    932  CB  VAL    63     117.889 123.872  27.801  1.00  0.00            
ATOM    933  HB  VAL    63     118.456 124.611  28.367  1.00  0.00            
ATOM    934  CG1 VAL    63     117.761 124.383  26.407  1.00  0.00            
ATOM    935 HG11 VAL    63     117.292 123.796  25.617  1.00  0.00            
ATOM    936 HG12 VAL    63     117.250 125.341  26.508  1.00  0.00            
ATOM    937 HG13 VAL    63     118.765 124.604  26.044  1.00  0.00            
ATOM    938  CG2 VAL    63     116.467 123.933  28.413  1.00  0.00            
ATOM    939 HG21 VAL    63     116.685 123.865  29.479  1.00  0.00            
ATOM    940 HG22 VAL    63     115.911 124.836  28.159  1.00  0.00            
ATOM    941 HG23 VAL    63     115.920 123.019  28.183  1.00  0.00            
ATOM    942  C   VAL    63     119.941 122.474  27.326  1.00  0.00            
ATOM    943  O   VAL    63     120.791 123.342  27.653  1.00  0.00            
ATOM    944  N   THR    64     120.108 121.530  26.371  1.00  0.00            
ATOM    945  H   THR    64     119.344 120.907  26.154  1.00  0.00            
ATOM    946  CA  THR    64     121.332 121.397  25.514  1.00  0.00            
ATOM    947  HA  THR    64     121.909 122.301  25.709  1.00  0.00            
ATOM    948  CB  THR    64     122.233 120.197  25.881  1.00  0.00            
ATOM    949  HB  THR    64     123.046 120.160  25.157  1.00  0.00            
ATOM    950  CG2 THR    64     122.871 120.288  27.287  1.00  0.00            
ATOM    951 HG21 THR    64     123.243 121.313  27.278  1.00  0.00            
ATOM    952 HG22 THR    64     122.057 120.317  28.010  1.00  0.00            
ATOM    953 HG23 THR    64     123.632 119.558  27.562  1.00  0.00            
ATOM    954  OG1 THR    64     121.533 118.997  25.850  1.00  0.00            
ATOM    955  HG1 THR    64     122.266 118.386  25.954  1.00  0.00            
ATOM    956  C   THR    64     120.998 121.403  24.012  1.00  0.00            
ATOM    957  O   THR    64     119.816 121.291  23.592  1.00  0.00            
ATOM    958  N   ASN    65     122.001 121.368  23.109  1.00  0.00            
ATOM    959  H   ASN    65     122.851 121.742  23.505  1.00  0.00            
ATOM    960  CA  ASN    65     121.897 121.180  21.713  1.00  0.00            
ATOM    961  HA  ASN    65     120.820 121.299  21.599  1.00  0.00            
ATOM    962  CB  ASN    65     122.800 122.166  20.931  1.00  0.00            
ATOM    963  HB1 ASN    65     123.837 122.164  21.266  1.00  0.00            
ATOM    964  HB2 ASN    65     122.444 123.179  21.120  1.00  0.00            
ATOM    965  CG  ASN    65     122.914 122.026  19.401  1.00  0.00            
ATOM    966  OD1 ASN    65     121.946 121.627  18.822  1.00  0.00            
ATOM    967  ND2 ASN    65     123.817 122.692  18.824  1.00  0.00            
ATOM    968 HD21 ASN    65     124.623 123.053  19.314  1.00  0.00            
ATOM    969 HD22 ASN    65     123.785 122.626  17.817  1.00  0.00            
ATOM    970  C   ASN    65     122.126 119.769  21.295  1.00  0.00            
ATOM    971  O   ASN    65     123.260 119.237  21.373  1.00  0.00            
ATOM    972  N   VAL    66     121.084 119.123  20.804  1.00  0.00            
ATOM    973  H   VAL    66     120.210 119.565  20.557  1.00  0.00            
ATOM    974  CA  VAL    66     121.152 117.707  20.294  1.00  0.00            
ATOM    975  HA  VAL    66     122.178 117.381  20.117  1.00  0.00            
ATOM    976  CB  VAL    66     120.489 116.670  21.189  1.00  0.00            
ATOM    977  HB  VAL    66     119.400 116.681  21.168  1.00  0.00            
ATOM    978  CG1 VAL    66     120.908 115.241  20.755  1.00  0.00            
ATOM    979 HG11 VAL    66     120.584 115.039  19.734  1.00  0.00            
ATOM    980 HG12 VAL    66     121.987 115.108  20.834  1.00  0.00            
ATOM    981 HG13 VAL    66     120.375 114.419  21.233  1.00  0.00            
ATOM    982  CG2 VAL    66     121.082 116.796  22.683  1.00  0.00            
ATOM    983 HG21 VAL    66     120.765 115.961  23.308  1.00  0.00            
ATOM    984 HG22 VAL    66     122.162 116.808  22.536  1.00  0.00            
ATOM    985 HG23 VAL    66     120.716 117.676  23.211  1.00  0.00            
ATOM    986  C   VAL    66     120.525 117.684  18.883  1.00  0.00            
ATOM    987  O   VAL    66     119.374 118.060  18.717  1.00  0.00            
ATOM    988  N   GLY    67     121.326 117.391  17.877  1.00  0.00            
ATOM    989  H   GLY    67     122.272 117.097  18.075  1.00  0.00            
ATOM    990  CA  GLY    67     120.980 117.384  16.416  1.00  0.00            
ATOM    991  HA1 GLY    67     120.061 116.810  16.291  1.00  0.00            
ATOM    992  HA2 GLY    67     121.774 116.817  15.929  1.00  0.00            
ATOM    993  C   GLY    67     120.784 118.638  15.614  1.00  0.00            
ATOM    994  O   GLY    67     120.151 118.590  14.550  1.00  0.00            
ATOM    995  N   GLY    68     121.044 119.863  16.222  1.00  0.00            
ATOM    996  H   GLY    68     121.625 119.814  17.046  1.00  0.00            
ATOM    997  CA  GLY    68     120.697 121.159  15.606  1.00  0.00            
ATOM    998  HA1 GLY    68     120.336 121.169  14.577  1.00  0.00            
ATOM    999  HA2 GLY    68     121.639 121.665  15.816  1.00  0.00            
ATOM   1000  C   GLY    68     119.637 121.906  16.395  1.00  0.00            
ATOM   1001  O   GLY    68     119.224 122.943  15.827  1.00  0.00            
ATOM   1002  N   ALA    69     119.171 121.441  17.516  1.00  0.00            
ATOM   1003  H   ALA    69     119.688 120.640  17.851  1.00  0.00            
ATOM   1004  CA  ALA    69     117.977 121.950  18.207  1.00  0.00            
ATOM   1005  HA  ALA    69     117.851 122.962  17.821  1.00  0.00            
ATOM   1006  CB  ALA    69     116.802 121.046  17.819  1.00  0.00            
ATOM   1007  HB1 ALA    69     117.028 120.008  18.060  1.00  0.00            
ATOM   1008  HB2 ALA    69     115.923 121.235  18.435  1.00  0.00            
ATOM   1009  HB3 ALA    69     116.472 121.247  16.800  1.00  0.00            
ATOM   1010  C   ALA    69     118.190 121.953  19.743  1.00  0.00            
ATOM   1011  O   ALA    69     118.871 121.051  20.288  1.00  0.00            
ATOM   1012  N   VAL    70     117.596 122.897  20.422  1.00  0.00            
ATOM   1013  H   VAL    70     117.174 123.621  19.859  1.00  0.00            
ATOM   1014  CA  VAL    70     117.736 123.023  21.809  1.00  0.00            
ATOM   1015  HA  VAL    70     118.615 122.477  22.150  1.00  0.00            
ATOM   1016  CB  VAL    70     118.026 124.444  22.374  1.00  0.00            
ATOM   1017  HB  VAL    70     118.078 124.296  23.453  1.00  0.00            
ATOM   1018  CG1 VAL    70     119.238 125.090  21.868  1.00  0.00            
ATOM   1019 HG11 VAL    70     120.087 124.415  21.763  1.00  0.00            
ATOM   1020 HG12 VAL    70     119.017 125.533  20.897  1.00  0.00            
ATOM   1021 HG13 VAL    70     119.514 125.935  22.498  1.00  0.00            
ATOM   1022  CG2 VAL    70     116.830 125.395  22.135  1.00  0.00            
ATOM   1023 HG21 VAL    70     116.815 125.557  21.057  1.00  0.00            
ATOM   1024 HG22 VAL    70     115.891 124.994  22.517  1.00  0.00            
ATOM   1025 HG23 VAL    70     117.055 126.330  22.647  1.00  0.00            
ATOM   1026  C   VAL    70     116.572 122.345  22.466  1.00  0.00            
ATOM   1027  O   VAL    70     115.391 122.535  22.153  1.00  0.00            
ATOM   1028  N   VAL    71     116.914 121.465  23.430  1.00  0.00            
ATOM   1029  H   VAL    71     117.899 121.384  23.636  1.00  0.00            
ATOM   1030  CA  VAL    71     115.961 120.561  24.046  1.00  0.00            
ATOM   1031  HA  VAL    71     114.913 120.837  23.931  1.00  0.00            
ATOM   1032  CB  VAL    71     116.077 119.253  23.282  1.00  0.00            
ATOM   1033  HB  VAL    71     115.575 118.424  23.781  1.00  0.00            
ATOM   1034  CG1 VAL    71     115.462 119.448  21.890  1.00  0.00            
ATOM   1035 HG11 VAL    71     115.397 118.443  21.472  1.00  0.00            
ATOM   1036 HG12 VAL    71     114.522 119.984  22.021  1.00  0.00            
ATOM   1037 HG13 VAL    71     116.099 120.122  21.317  1.00  0.00            
ATOM   1038  CG2 VAL    71     117.487 118.708  23.025  1.00  0.00            
ATOM   1039 HG21 VAL    71     117.386 117.686  22.658  1.00  0.00            
ATOM   1040 HG22 VAL    71     117.931 119.224  22.174  1.00  0.00            
ATOM   1041 HG23 VAL    71     118.118 118.614  23.909  1.00  0.00            
ATOM   1042  C   VAL    71     116.220 120.208  25.537  1.00  0.00            
ATOM   1043  O   VAL    71     117.355 120.272  25.991  1.00  0.00            
ATOM   1044  N   THR    72     115.220 120.039  26.382  1.00  0.00            
ATOM   1045  H   THR    72     114.273 120.249  26.102  1.00  0.00            
ATOM   1046  CA  THR    72     115.307 119.630  27.812  1.00  0.00            
ATOM   1047  HA  THR    72     116.168 120.218  28.130  1.00  0.00            
ATOM   1048  CB  THR    72     114.034 120.067  28.568  1.00  0.00            
ATOM   1049  HB  THR    72     114.046 121.146  28.724  1.00  0.00            
ATOM   1050  CG2 THR    72     112.641 119.697  27.939  1.00  0.00            
ATOM   1051 HG21 THR    72     112.474 120.442  27.162  1.00  0.00            
ATOM   1052 HG22 THR    72     112.488 118.656  27.653  1.00  0.00            
ATOM   1053 HG23 THR    72     111.913 119.986  28.698  1.00  0.00            
ATOM   1054  OG1 THR    72     113.948 119.494  29.818  1.00  0.00            
ATOM   1055  HG1 THR    72     113.345 120.059  30.307  1.00  0.00            
ATOM   1056  C   THR    72     115.614 118.109  27.958  1.00  0.00            
ATOM   1057  O   THR    72     115.563 117.299  26.980  1.00  0.00            
ATOM   1058  N   GLY    73     116.214 117.607  29.048  1.00  0.00            
ATOM   1059  H   GLY    73     116.327 118.275  29.798  1.00  0.00            
ATOM   1060  CA  GLY    73     116.621 116.234  29.280  1.00  0.00            
ATOM   1061  HA1 GLY    73     117.694 116.053  29.341  1.00  0.00            
ATOM   1062  HA2 GLY    73     116.434 115.622  28.397  1.00  0.00            
ATOM   1063  C   GLY    73     115.860 115.643  30.487  1.00  0.00            
ATOM   1064  O   GLY    73     115.255 116.365  31.273  1.00  0.00            
ATOM   1065  N   VAL    74     115.983 114.315  30.510  1.00  0.00            
ATOM   1066  H   VAL    74     116.593 113.910  29.815  1.00  0.00            
ATOM   1067  CA  VAL    74     115.316 113.438  31.497  1.00  0.00            
ATOM   1068  HA  VAL    74     114.289 113.803  31.520  1.00  0.00            
ATOM   1069  CB  VAL    74     115.129 111.940  31.099  1.00  0.00            
ATOM   1070  HB  VAL    74     114.839 111.504  32.055  1.00  0.00            
ATOM   1071  CG1 VAL    74     114.021 111.867  30.050  1.00  0.00            
ATOM   1072 HG11 VAL    74     113.630 110.849  30.044  1.00  0.00            
ATOM   1073 HG12 VAL    74     113.252 112.531  30.443  1.00  0.00            
ATOM   1074 HG13 VAL    74     114.403 112.124  29.062  1.00  0.00            
ATOM   1075  CG2 VAL    74     116.324 111.136  30.595  1.00  0.00            
ATOM   1076 HG21 VAL    74     116.205 110.070  30.788  1.00  0.00            
ATOM   1077 HG22 VAL    74     116.494 111.250  29.524  1.00  0.00            
ATOM   1078 HG23 VAL    74     117.265 111.415  31.068  1.00  0.00            
ATOM   1079  C   VAL    74     115.762 113.676  32.944  1.00  0.00            
ATOM   1080  O   VAL    74     116.967 113.697  33.297  1.00  0.00            
ATOM   1081  N   THR    75     114.756 113.831  33.787  1.00  0.00            
ATOM   1082  H   THR    75     113.818 113.722  33.429  1.00  0.00            
ATOM   1083  CA  THR    75     114.899 114.133  35.193  1.00  0.00            
ATOM   1084  HA  THR    75     115.772 114.779  35.285  1.00  0.00            
ATOM   1085  CB  THR    75     113.777 115.136  35.675  1.00  0.00            
ATOM   1086  HB  THR    75     113.835 115.242  36.759  1.00  0.00            
ATOM   1087  CG2 THR    75     113.983 116.414  34.982  1.00  0.00            
ATOM   1088 HG21 THR    75     113.530 117.243  35.525  1.00  0.00            
ATOM   1089 HG22 THR    75     115.057 116.604  34.982  1.00  0.00            
ATOM   1090 HG23 THR    75     113.668 116.401  33.939  1.00  0.00            
ATOM   1091  OG1 THR    75     112.528 114.715  35.246  1.00  0.00            
ATOM   1092  HG1 THR    75     111.926 115.430  35.466  1.00  0.00            
ATOM   1093  C   THR    75     114.975 112.979  36.166  1.00  0.00            
ATOM   1094  O   THR    75     114.469 111.874  35.834  1.00  0.00            
ATOM   1095  N   ALA    76     115.426 113.224  37.385  1.00  0.00            
ATOM   1096  H   ALA    76     115.759 114.136  37.665  1.00  0.00            
ATOM   1097  CA  ALA    76     115.347 112.330  38.573  1.00  0.00            
ATOM   1098  HA  ALA    76     114.880 111.415  38.210  1.00  0.00            
ATOM   1099  CB  ALA    76     116.794 112.133  39.125  1.00  0.00            
ATOM   1100  HB1 ALA    76     117.130 113.096  39.511  1.00  0.00            
ATOM   1101  HB2 ALA    76     116.808 111.268  39.788  1.00  0.00            
ATOM   1102  HB3 ALA    76     117.496 111.893  38.327  1.00  0.00            
ATOM   1103  C   ALA    76     114.549 112.962  39.756  1.00  0.00            
ATOM   1104  O   ALA    76     114.533 114.175  39.926  1.00  0.00            
ATOM   1105  N   VAL    77     114.007 112.049  40.558  1.00  0.00            
ATOM   1106  H   VAL    77     114.061 111.056  40.380  1.00  0.00            
ATOM   1107  CA  VAL    77     113.668 112.341  41.949  1.00  0.00            
ATOM   1108  HA  VAL    77     113.222 113.334  41.990  1.00  0.00            
ATOM   1109  CB  VAL    77     112.483 111.473  42.375  1.00  0.00            
ATOM   1110  HB  VAL    77     112.696 110.418  42.205  1.00  0.00            
ATOM   1111  CG1 VAL    77     112.275 111.732  43.858  1.00  0.00            
ATOM   1112 HG11 VAL    77     112.262 112.819  43.942  1.00  0.00            
ATOM   1113 HG12 VAL    77     111.378 111.277  44.278  1.00  0.00            
ATOM   1114 HG13 VAL    77     113.145 111.380  44.412  1.00  0.00            
ATOM   1115  CG2 VAL    77     111.161 111.848  41.606  1.00  0.00            
ATOM   1116 HG21 VAL    77     111.263 112.038  40.538  1.00  0.00            
ATOM   1117 HG22 VAL    77     110.346 111.124  41.582  1.00  0.00            
ATOM   1118 HG23 VAL    77     110.845 112.846  41.909  1.00  0.00            
ATOM   1119  C   VAL    77     114.932 112.325  42.937  1.00  0.00            
ATOM   1120  O   VAL    77     115.855 111.483  42.818  1.00  0.00            
ATOM   1121  N   ALA    78     115.062 113.513  43.548  1.00  0.00            
ATOM   1122  H   ALA    78     114.211 114.032  43.389  1.00  0.00            
ATOM   1123  CA  ALA    78     116.264 114.196  44.068  1.00  0.00            
ATOM   1124  HA  ALA    78     116.761 113.586  44.823  1.00  0.00            
ATOM   1125  CB  ALA    78     117.300 114.312  42.894  1.00  0.00            
ATOM   1126  HB1 ALA    78     116.868 114.955  42.127  1.00  0.00            
ATOM   1127  HB2 ALA    78     118.162 114.794  43.356  1.00  0.00            
ATOM   1128  HB3 ALA    78     117.504 113.324  42.480  1.00  0.00            
ATOM   1129  C   ALA    78     115.924 115.594  44.613  1.00  0.00            
ATOM   1130  O   ALA    78     115.672 116.546  43.867  1.00  0.00            
ATOM   1131  N   GLN    79     115.775 115.633  45.900  1.00  0.00            
ATOM   1132  H   GLN    79     115.920 114.725  46.317  1.00  0.00            
ATOM   1133  CA  GLN    79     115.630 116.761  46.819  1.00  0.00            
ATOM   1134  HA  GLN    79     114.882 117.468  46.463  1.00  0.00            
ATOM   1135  CB  GLN    79     115.126 116.197  48.158  1.00  0.00            
ATOM   1136  HB1 GLN    79     115.972 115.749  48.680  1.00  0.00            
ATOM   1137  HB2 GLN    79     114.303 115.516  47.940  1.00  0.00            
ATOM   1138  CG  GLN    79     114.572 117.240  49.114  1.00  0.00            
ATOM   1139  HG1 GLN    79     115.395 117.792  49.568  1.00  0.00            
ATOM   1140  HG2 GLN    79     114.034 116.607  49.820  1.00  0.00            
ATOM   1141  CD  GLN    79     113.495 118.150  48.535  1.00  0.00            
ATOM   1142  OE1 GLN    79     112.320 117.800  48.344  1.00  0.00            
ATOM   1143  NE2 GLN    79     113.898 119.391  48.221  1.00  0.00            
ATOM   1144 HE21 GLN    79     114.818 119.636  48.558  1.00  0.00            
ATOM   1145 HE22 GLN    79     113.284 120.043  47.754  1.00  0.00            
ATOM   1146  C   GLN    79     116.993 117.607  46.938  1.00  0.00            
ATOM   1147  O   GLN    79     116.876 118.815  47.209  1.00  0.00            
ATOM   1148  N   LYS    80     118.185 117.033  46.724  1.00  0.00            
ATOM   1149  H   LYS    80     118.204 116.024  46.700  1.00  0.00            
ATOM   1150  CA  LYS    80     119.447 117.760  46.685  1.00  0.00            
ATOM   1151  HA  LYS    80     119.297 118.755  46.266  1.00  0.00            
ATOM   1152  CB  LYS    80     119.915 117.874  48.185  1.00  0.00            
ATOM   1153  HB1 LYS    80     120.327 116.887  48.393  1.00  0.00            
ATOM   1154  HB2 LYS    80     119.082 118.024  48.873  1.00  0.00            
ATOM   1155  CG  LYS    80     120.937 118.960  48.232  1.00  0.00            
ATOM   1156  HG1 LYS    80     120.460 119.894  47.935  1.00  0.00            
ATOM   1157  HG2 LYS    80     121.796 118.736  47.599  1.00  0.00            
ATOM   1158  CD  LYS    80     121.527 119.141  49.619  1.00  0.00            
ATOM   1159  HD1 LYS    80     121.973 118.182  49.881  1.00  0.00            
ATOM   1160  HD2 LYS    80     120.681 119.331  50.280  1.00  0.00            
ATOM   1161  CE  LYS    80     122.557 120.271  49.746  1.00  0.00            
ATOM   1162  HE1 LYS    80     123.304 120.253  48.953  1.00  0.00            
ATOM   1163  HE2 LYS    80     123.044 120.167  50.715  1.00  0.00            
ATOM   1164  NZ  LYS    80     122.000 121.670  49.675  1.00  0.00            
ATOM   1165  HZ1 LYS    80     122.455 122.340  50.279  1.00  0.00            
ATOM   1166  HZ2 LYS    80     122.034 121.880  48.687  1.00  0.00            
ATOM   1167  HZ3 LYS    80     121.025 121.726  49.934  1.00  0.00            
ATOM   1168  C   LYS    80     120.464 117.043  45.768  1.00  0.00            
ATOM   1169  O   LYS    80     120.713 115.844  45.867  1.00  0.00            
ATOM   1170  N   THR    81     121.132 117.875  44.960  1.00  0.00            
ATOM   1171  H   THR    81     120.904 118.828  45.205  1.00  0.00            
ATOM   1172  CA  THR    81     122.295 117.461  44.208  1.00  0.00            
ATOM   1173  HA  THR    81     122.352 116.378  44.312  1.00  0.00            
ATOM   1174  CB  THR    81     122.153 117.794  42.732  1.00  0.00            
ATOM   1175  HB  THR    81     121.846 118.829  42.577  1.00  0.00            
ATOM   1176  CG2 THR    81     123.341 117.490  41.903  1.00  0.00            
ATOM   1177 HG21 THR    81     124.095 118.266  42.032  1.00  0.00            
ATOM   1178 HG22 THR    81     123.724 116.509  42.186  1.00  0.00            
ATOM   1179 HG23 THR    81     123.157 117.573  40.832  1.00  0.00            
ATOM   1180  OG1 THR    81     121.078 116.940  42.194  1.00  0.00            
ATOM   1181  HG1 THR    81     120.244 117.334  42.457  1.00  0.00            
ATOM   1182  C   THR    81     123.602 118.075  44.751  1.00  0.00            
ATOM   1183  O   THR    81     123.760 119.313  44.879  1.00  0.00            
ATOM   1184  N   VAL    82     124.628 117.238  44.994  1.00  0.00            
ATOM   1185  H   VAL    82     124.525 116.233  44.986  1.00  0.00            
ATOM   1186  CA  VAL    82     125.874 117.795  45.614  1.00  0.00            
ATOM   1187  HA  VAL    82     125.885 118.862  45.391  1.00  0.00            
ATOM   1188  CB  VAL    82     125.812 117.564  47.155  1.00  0.00            
ATOM   1189  HB  VAL    82     125.598 116.518  47.375  1.00  0.00            
ATOM   1190  CG1 VAL    82     127.063 117.938  47.972  1.00  0.00            
ATOM   1191 HG11 VAL    82     126.911 117.639  49.009  1.00  0.00            
ATOM   1192 HG12 VAL    82     127.965 117.504  47.541  1.00  0.00            
ATOM   1193 HG13 VAL    82     127.186 119.021  47.961  1.00  0.00            
ATOM   1194  CG2 VAL    82     124.645 118.314  47.790  1.00  0.00            
ATOM   1195 HG21 VAL    82     124.597 119.316  47.364  1.00  0.00            
ATOM   1196 HG22 VAL    82     123.789 117.703  47.507  1.00  0.00            
ATOM   1197 HG23 VAL    82     124.627 118.286  48.880  1.00  0.00            
ATOM   1198  C   VAL    82     127.193 117.177  45.106  1.00  0.00            
ATOM   1199  O   VAL    82     127.324 115.944  44.950  1.00  0.00            
ATOM   1200  N   GLU    83     128.141 118.112  44.823  1.00  0.00            
ATOM   1201  H   GLU    83     127.801 119.060  44.913  1.00  0.00            
ATOM   1202  CA  GLU    83     129.556 117.868  44.670  1.00  0.00            
ATOM   1203  HA  GLU    83     129.708 116.847  44.318  1.00  0.00            
ATOM   1204  CB  GLU    83     130.004 118.852  43.545  1.00  0.00            
ATOM   1205  HB1 GLU    83     130.339 119.813  43.933  1.00  0.00            
ATOM   1206  HB2 GLU    83     129.215 119.001  42.807  1.00  0.00            
ATOM   1207  CG  GLU    83     131.129 118.169  42.684  1.00  0.00            
ATOM   1208  HG1 GLU    83     130.747 117.264  42.211  1.00  0.00            
ATOM   1209  HG2 GLU    83     132.027 117.944  43.260  1.00  0.00            
ATOM   1210  CD  GLU    83     131.477 119.068  41.476  1.00  0.00            
ATOM   1211  OE1 GLU    83     132.231 118.541  40.612  1.00  0.00            
ATOM   1212  OE2 GLU    83     131.145 120.278  41.443  1.00  0.00            
ATOM   1213  C   GLU    83     130.414 117.955  45.919  1.00  0.00            
ATOM   1214  O   GLU    83     130.191 118.851  46.697  1.00  0.00            
ATOM   1215  N   GLY    84     131.396 117.064  46.132  1.00  0.00            
ATOM   1216  H   GLY    84     131.441 116.227  45.567  1.00  0.00            
ATOM   1217  CA  GLY    84     132.272 117.241  47.316  1.00  0.00            
ATOM   1218  HA1 GLY    84     132.104 118.254  47.681  1.00  0.00            
ATOM   1219  HA2 GLY    84     133.306 117.003  47.070  1.00  0.00            
ATOM   1220  C   GLY    84     131.960 116.358  48.533  1.00  0.00            
ATOM   1221  O   GLY    84     131.070 115.511  48.444  1.00  0.00            
ATOM   1222  N   ALA    85     132.629 116.514  49.649  1.00  0.00            
ATOM   1223  H   ALA    85     133.234 117.319  49.730  1.00  0.00            
ATOM   1224  CA  ALA    85     132.551 115.667  50.848  1.00  0.00            
ATOM   1225  HA  ALA    85     132.686 114.684  50.397  1.00  0.00            
ATOM   1226  CB  ALA    85     133.733 116.066  51.731  1.00  0.00            
ATOM   1227  HB1 ALA    85     133.682 117.118  52.013  1.00  0.00            
ATOM   1228  HB2 ALA    85     133.792 115.521  52.673  1.00  0.00            
ATOM   1229  HB3 ALA    85     134.680 116.097  51.192  1.00  0.00            
ATOM   1230  C   ALA    85     131.242 115.605  51.610  1.00  0.00            
ATOM   1231  O   ALA    85     130.977 114.738  52.386  1.00  0.00            
ATOM   1232  N   GLY    86     130.342 116.525  51.399  1.00  0.00            
ATOM   1233  H   GLY    86     130.411 117.162  50.618  1.00  0.00            
ATOM   1234  CA  GLY    86     129.021 116.491  51.970  1.00  0.00            
ATOM   1235  HA1 GLY    86     128.651 117.482  52.234  1.00  0.00            
ATOM   1236  HA2 GLY    86     129.082 115.967  52.924  1.00  0.00            
ATOM   1237  C   GLY    86     128.035 115.755  51.082  1.00  0.00            
ATOM   1238  O   GLY    86     126.844 115.929  51.445  1.00  0.00            
ATOM   1239  N   SER    87     128.376 115.078  49.933  1.00  0.00            
ATOM   1240  H   SER    87     129.322 115.121  49.583  1.00  0.00            
ATOM   1241  CA  SER    87     127.423 114.640  48.880  1.00  0.00            
ATOM   1242  HA  SER    87     126.620 115.376  48.875  1.00  0.00            
ATOM   1243  CB  SER    87     128.092 114.354  47.506  1.00  0.00            
ATOM   1244  HB1 SER    87     128.548 115.256  47.094  1.00  0.00            
ATOM   1245  HB2 SER    87     127.346 114.015  46.786  1.00  0.00            
ATOM   1246  OG  SER    87     129.022 113.377  47.541  1.00  0.00            
ATOM   1247  HG  SER    87     129.130 112.950  46.689  1.00  0.00            
ATOM   1248  C   SER    87     126.576 113.375  49.295  1.00  0.00            
ATOM   1249  O   SER    87     125.547 113.216  48.641  1.00  0.00            
ATOM   1250  N   ILE    88     126.874 112.632  50.395  1.00  0.00            
ATOM   1251  H   ILE    88     127.816 112.596  50.757  1.00  0.00            
ATOM   1252  CA  ILE    88     125.895 111.737  50.994  1.00  0.00            
ATOM   1253  HA  ILE    88     125.172 111.492  50.217  1.00  0.00            
ATOM   1254  CB  ILE    88     126.553 110.498  51.610  1.00  0.00            
ATOM   1255  HB  ILE    88     127.219 110.718  52.445  1.00  0.00            
ATOM   1256  CG2 ILE    88     125.432 109.523  52.153  1.00  0.00            
ATOM   1257 HG21 ILE    88     124.618 109.326  51.454  1.00  0.00            
ATOM   1258 HG22 ILE    88     125.909 108.552  52.286  1.00  0.00            
ATOM   1259 HG23 ILE    88     125.025 109.885  53.097  1.00  0.00            
ATOM   1260  CG1 ILE    88     127.332 109.678  50.568  1.00  0.00            
ATOM   1261 HG11 ILE    88     127.603 108.708  50.984  1.00  0.00            
ATOM   1262 HG12 ILE    88     128.301 110.151  50.406  1.00  0.00            
ATOM   1263  CD  ILE    88     126.625 109.304  49.332  1.00  0.00            
ATOM   1264  HD1 ILE    88     126.361 110.253  48.866  1.00  0.00            
ATOM   1265  HD2 ILE    88     127.214 108.662  48.675  1.00  0.00            
ATOM   1266  HD3 ILE    88     125.695 108.773  49.535  1.00  0.00            
ATOM   1267  C   ILE    88     125.091 112.553  52.017  1.00  0.00            
ATOM   1268  O   ILE    88     125.372 112.521  53.225  1.00  0.00            
ATOM   1269  N   ALA    89     124.051 113.325  51.580  1.00  0.00            
ATOM   1270  H   ALA    89     123.666 113.018  50.698  1.00  0.00            
ATOM   1271  CA  ALA    89     123.160 114.134  52.422  1.00  0.00            
ATOM   1272  HA  ALA    89     123.826 114.776  52.998  1.00  0.00            
ATOM   1273  CB  ALA    89     122.265 115.053  51.539  1.00  0.00            
ATOM   1274  HB1 ALA    89     122.825 115.719  50.883  1.00  0.00            
ATOM   1275  HB2 ALA    89     121.799 114.286  50.919  1.00  0.00            
ATOM   1276  HB3 ALA    89     121.488 115.591  52.082  1.00  0.00            
ATOM   1277  C   ALA    89     122.343 113.335  53.428  1.00  0.00            
ATOM   1278  O   ALA    89     121.811 112.287  53.030  1.00  0.00            
ATOM   1279  N   ALA    90     122.100 113.818  54.695  1.00  0.00            
ATOM   1280  H   ALA    90     122.557 114.643  55.057  1.00  0.00            
ATOM   1281  CA  ALA    90     121.133 113.230  55.633  1.00  0.00            
ATOM   1282  HA  ALA    90     121.580 112.299  55.984  1.00  0.00            
ATOM   1283  CB  ALA    90     121.104 114.059  56.902  1.00  0.00            
ATOM   1284  HB1 ALA    90     120.681 115.057  56.786  1.00  0.00            
ATOM   1285  HB2 ALA    90     120.544 113.421  57.587  1.00  0.00            
ATOM   1286  HB3 ALA    90     122.092 114.310  57.286  1.00  0.00            
ATOM   1287  C   ALA    90     119.656 113.176  55.021  1.00  0.00            
ATOM   1288  O   ALA    90     119.274 114.016  54.204  1.00  0.00            
ATOM   1289  N   ALA    91     118.780 112.221  55.251  1.00  0.00            
ATOM   1290  H   ALA    91     119.070 111.513  55.911  1.00  0.00            
ATOM   1291  CA  ALA    91     117.415 112.074  54.780  1.00  0.00            
ATOM   1292  HA  ALA    91     117.430 111.888  53.706  1.00  0.00            
ATOM   1293  CB  ALA    91     116.655 110.848  55.472  1.00  0.00            
ATOM   1294  HB1 ALA    91     116.726 110.882  56.559  1.00  0.00            
ATOM   1295  HB2 ALA    91     115.655 110.732  55.053  1.00  0.00            
ATOM   1296  HB3 ALA    91     117.260 109.965  55.268  1.00  0.00            
ATOM   1297  C   ALA    91     116.558 113.324  55.084  1.00  0.00            
ATOM   1298  O   ALA    91     116.198 113.504  56.277  1.00  0.00            
ATOM   1299  N   THR    92     116.254 114.209  54.147  1.00  0.00            
ATOM   1300  H   THR    92     116.669 114.083  53.235  1.00  0.00            
ATOM   1301  CA  THR    92     115.296 115.369  54.300  1.00  0.00            
ATOM   1302  HA  THR    92     115.716 116.093  54.998  1.00  0.00            
ATOM   1303  CB  THR    92     115.100 116.214  53.058  1.00  0.00            
ATOM   1304  HB  THR    92     114.098 116.638  53.131  1.00  0.00            
ATOM   1305  CG2 THR    92     115.967 117.410  52.975  1.00  0.00            
ATOM   1306 HG21 THR    92     115.685 118.057  52.144  1.00  0.00            
ATOM   1307 HG22 THR    92     115.811 118.030  53.858  1.00  0.00            
ATOM   1308 HG23 THR    92     117.024 117.143  52.948  1.00  0.00            
ATOM   1309  OG1 THR    92     115.264 115.494  51.906  1.00  0.00            
ATOM   1310  HG1 THR    92     114.450 115.001  51.780  1.00  0.00            
ATOM   1311  C   THR    92     113.920 114.885  54.887  1.00  0.00            
ATOM   1312  O   THR    92     113.317 115.515  55.768  1.00  0.00            
ATOM   1313  N   GLY    93     113.318 113.829  54.307  1.00  0.00            
ATOM   1314  H   GLY    93     113.789 113.265  53.614  1.00  0.00            
ATOM   1315  CA  GLY    93     112.086 113.250  54.885  1.00  0.00            
ATOM   1316  HA1 GLY    93     112.238 113.158  55.960  1.00  0.00            
ATOM   1317  HA2 GLY    93     112.012 112.234  54.497  1.00  0.00            
ATOM   1318  C   GLY    93     110.722 113.907  54.709  1.00  0.00            
ATOM   1319  O   GLY    93     109.821 113.431  55.369  1.00  0.00            
ATOM   1320  N   PHE    94     110.647 114.938  53.864  1.00  0.00            
ATOM   1321  H   PHE    94     111.541 115.173  53.457  1.00  0.00            
ATOM   1322  CA  PHE    94     109.467 115.814  53.622  1.00  0.00            
ATOM   1323  HA  PHE    94     109.293 116.461  54.482  1.00  0.00            
ATOM   1324  CB  PHE    94     109.666 116.803  52.499  1.00  0.00            
ATOM   1325  HB1 PHE    94     108.667 117.199  52.320  1.00  0.00            
ATOM   1326  HB2 PHE    94     109.936 116.351  51.544  1.00  0.00            
ATOM   1327  CG  PHE    94     110.695 117.880  52.864  1.00  0.00            
ATOM   1328  CD1 PHE    94     111.291 118.532  51.751  1.00  0.00            
ATOM   1329  HD1 PHE    94     110.851 118.425  50.771  1.00  0.00            
ATOM   1330  CE1 PHE    94     112.422 119.385  51.945  1.00  0.00            
ATOM   1331  HE1 PHE    94     112.864 119.814  51.058  1.00  0.00            
ATOM   1332  CZ  PHE    94     112.928 119.656  53.194  1.00  0.00            
ATOM   1333  HZ  PHE    94     113.771 120.301  53.393  1.00  0.00            
ATOM   1334  CE2 PHE    94     112.323 118.945  54.266  1.00  0.00            
ATOM   1335  HE2 PHE    94     112.722 119.057  55.263  1.00  0.00            
ATOM   1336  CD2 PHE    94     111.189 118.128  54.142  1.00  0.00            
ATOM   1337  HD2 PHE    94     110.842 117.685  55.063  1.00  0.00            
ATOM   1338  C   PHE    94     108.241 115.015  53.336  1.00  0.00            
ATOM   1339  O   PHE    94     108.187 114.249  52.397  1.00  0.00            
ATOM   1340  N   VAL    95     107.155 115.324  54.056  1.00  0.00            
ATOM   1341  H   VAL    95     107.230 116.105  54.692  1.00  0.00            
ATOM   1342  CA  VAL    95     105.885 114.638  53.961  1.00  0.00            
ATOM   1343  HA  VAL    95     106.034 113.840  53.234  1.00  0.00            
ATOM   1344  CB  VAL    95     105.494 114.061  55.327  1.00  0.00            
ATOM   1345  HB  VAL    95     104.477 113.670  55.310  1.00  0.00            
ATOM   1346  CG1 VAL    95     106.455 112.853  55.524  1.00  0.00            
ATOM   1347 HG11 VAL    95     106.310 112.328  56.468  1.00  0.00            
ATOM   1348 HG12 VAL    95     106.170 112.155  54.737  1.00  0.00            
ATOM   1349 HG13 VAL    95     107.504 113.072  55.325  1.00  0.00            
ATOM   1350  CG2 VAL    95     105.519 115.080  56.510  1.00  0.00            
ATOM   1351 HG21 VAL    95     104.788 115.852  56.270  1.00  0.00            
ATOM   1352 HG22 VAL    95     105.262 114.562  57.434  1.00  0.00            
ATOM   1353 HG23 VAL    95     106.539 115.431  56.670  1.00  0.00            
ATOM   1354  C   VAL    95     104.796 115.604  53.401  1.00  0.00            
ATOM   1355  O   VAL    95     105.023 116.813  53.441  1.00  0.00            
ATOM   1356  N   LYS    96     103.648 114.997  53.047  1.00  0.00            
ATOM   1357  H   LYS    96     103.655 113.987  53.030  1.00  0.00            
ATOM   1358  CA  LYS    96     102.445 115.646  52.665  1.00  0.00            
ATOM   1359  HA  LYS    96     102.605 116.202  51.741  1.00  0.00            
ATOM   1360  CB  LYS    96     101.298 114.633  52.497  1.00  0.00            
ATOM   1361  HB1 LYS    96     100.383 115.225  52.521  1.00  0.00            
ATOM   1362  HB2 LYS    96     101.301 113.906  53.310  1.00  0.00            
ATOM   1363  CG  LYS    96     101.468 113.914  51.150  1.00  0.00            
ATOM   1364  HG1 LYS    96     102.459 113.468  51.061  1.00  0.00            
ATOM   1365  HG2 LYS    96     101.441 114.534  50.254  1.00  0.00            
ATOM   1366  CD  LYS    96     100.377 112.789  50.960  1.00  0.00            
ATOM   1367  HD1 LYS    96      99.451 113.274  50.651  1.00  0.00            
ATOM   1368  HD2 LYS    96     100.185 112.361  51.944  1.00  0.00            
ATOM   1369  CE  LYS    96     100.794 111.736  49.939  1.00  0.00            
ATOM   1370  HE1 LYS    96     100.314 110.784  50.170  1.00  0.00            
ATOM   1371  HE2 LYS    96     101.862 111.582  50.092  1.00  0.00            
ATOM   1372  NZ  LYS    96     100.563 112.187  48.551  1.00  0.00            
ATOM   1373  HZ1 LYS    96     100.581 111.357  47.976  1.00  0.00            
ATOM   1374  HZ2 LYS    96      99.701 112.666  48.334  1.00  0.00            
ATOM   1375  HZ3 LYS    96     101.284 112.845  48.293  1.00  0.00            
ATOM   1376  C   LYS    96     102.045 116.663  53.844  1.00  0.00            
ATOM   1377  O   LYS    96     101.783 116.270  55.029  1.00  0.00            
ATOM   1378  N   LYS    97     101.858 117.928  53.528  1.00  0.00            
ATOM   1379  H   LYS    97     102.187 118.155  52.601  1.00  0.00            
ATOM   1380  CA  LYS    97     101.210 118.968  54.358  1.00  0.00            
ATOM   1381  HA  LYS    97     101.670 118.985  55.347  1.00  0.00            
ATOM   1382  CB  LYS    97     101.474 120.321  53.690  1.00  0.00            
ATOM   1383  HB1 LYS    97     101.188 120.368  52.639  1.00  0.00            
ATOM   1384  HB2 LYS    97     102.544 120.525  53.650  1.00  0.00            
ATOM   1385  CG  LYS    97     100.807 121.468  54.423  1.00  0.00            
ATOM   1386  HG1 LYS    97      99.751 121.275  54.613  1.00  0.00            
ATOM   1387  HG2 LYS    97     100.771 122.355  53.789  1.00  0.00            
ATOM   1388  CD  LYS    97     101.510 121.832  55.753  1.00  0.00            
ATOM   1389  HD1 LYS    97     102.566 122.052  55.592  1.00  0.00            
ATOM   1390  HD2 LYS    97     101.418 120.916  56.337  1.00  0.00            
ATOM   1391  CE  LYS    97     100.838 122.897  56.596  1.00  0.00            
ATOM   1392  HE1 LYS    97      99.819 122.539  56.743  1.00  0.00            
ATOM   1393  HE2 LYS    97     100.866 123.831  56.034  1.00  0.00            
ATOM   1394  NZ  LYS    97     101.532 123.221  57.866  1.00  0.00            
ATOM   1395  HZ1 LYS    97     102.518 122.999  57.873  1.00  0.00            
ATOM   1396  HZ2 LYS    97     101.536 124.168  58.217  1.00  0.00            
ATOM   1397  HZ3 LYS    97     101.102 122.679  58.602  1.00  0.00            
ATOM   1398  C   LYS    97      99.742 118.653  54.662  1.00  0.00            
ATOM   1399  O   LYS    97      99.272 118.865  55.779  1.00  0.00            
ATOM   1400  N   ASP    98      98.943 118.075  53.726  1.00  0.00            
ATOM   1401  H   ASP    98      99.334 118.130  52.796  1.00  0.00            
ATOM   1402  CA  ASP    98      97.473 117.758  53.953  1.00  0.00            
ATOM   1403  HA  ASP    98      97.226 118.288  54.873  1.00  0.00            
ATOM   1404  CB  ASP    98      96.507 118.395  52.942  1.00  0.00            
ATOM   1405  HB1 ASP    98      95.559 118.061  53.364  1.00  0.00            
ATOM   1406  HB2 ASP    98      96.681 117.922  51.975  1.00  0.00            
ATOM   1407  CG  ASP    98      96.580 119.924  52.767  1.00  0.00            
ATOM   1408  OD1 ASP    98      95.874 120.522  51.898  1.00  0.00            
ATOM   1409  OD2 ASP    98      97.110 120.606  53.685  1.00  0.00            
ATOM   1410  C   ASP    98      97.139 116.284  54.388  1.00  0.00            
ATOM   1411  O   ASP    98      96.095 115.705  54.112  1.00  0.00            
ATOM   1412  N   GLN    99      98.093 115.637  55.032  1.00  0.00            
ATOM   1413  H   GLN    99      98.930 116.163  55.238  1.00  0.00            
ATOM   1414  CA  GLN    99      97.753 114.726  56.113  1.00  0.00            
ATOM   1415  HA  GLN    99      96.940 114.093  55.758  1.00  0.00            
ATOM   1416  CB  GLN    99      98.962 113.807  56.235  1.00  0.00            
ATOM   1417  HB1 GLN    99      98.993 113.219  57.153  1.00  0.00            
ATOM   1418  HB2 GLN    99      99.877 114.383  56.099  1.00  0.00            
ATOM   1419  CG  GLN    99      98.829 112.694  55.169  1.00  0.00            
ATOM   1420  HG1 GLN    99      99.129 113.107  54.206  1.00  0.00            
ATOM   1421  HG2 GLN    99      97.814 112.349  54.973  1.00  0.00            
ATOM   1422  CD  GLN    99      99.762 111.487  55.493  1.00  0.00            
ATOM   1423  OE1 GLN    99     100.842 111.375  54.947  1.00  0.00            
ATOM   1424  NE2 GLN    99      99.345 110.552  56.378  1.00  0.00            
ATOM   1425 HE21 GLN    99      98.449 110.684  56.826  1.00  0.00            
ATOM   1426 HE22 GLN    99      99.780 109.641  56.343  1.00  0.00            
ATOM   1427  C   GLN    99      97.390 115.440  57.404  1.00  0.00            
ATOM   1428  O   GLN    99      97.836 116.528  57.792  1.00  0.00            
ATOM   1429  N   LEU   100      96.277 114.966  57.936  1.00  0.00            
ATOM   1430  H   LEU   100      95.821 114.130  57.600  1.00  0.00            
ATOM   1431  CA  LEU   100      95.758 115.528  59.156  1.00  0.00            
ATOM   1432  HA  LEU   100      95.586 116.551  58.821  1.00  0.00            
ATOM   1433  CB  LEU   100      94.356 115.006  59.491  1.00  0.00            
ATOM   1434  HB1 LEU   100      94.477 113.982  59.844  1.00  0.00            
ATOM   1435  HB2 LEU   100      93.739 114.957  58.594  1.00  0.00            
ATOM   1436  CG  LEU   100      93.766 115.958  60.540  1.00  0.00            
ATOM   1437  HG  LEU   100      94.548 116.209  61.258  1.00  0.00            
ATOM   1438  CD1 LEU   100      93.262 117.145  59.817  1.00  0.00            
ATOM   1439 HD11 LEU   100      92.359 116.953  59.238  1.00  0.00            
ATOM   1440 HD12 LEU   100      92.877 117.732  60.651  1.00  0.00            
ATOM   1441 HD13 LEU   100      94.087 117.642  59.305  1.00  0.00            
ATOM   1442  CD2 LEU   100      92.652 115.310  61.329  1.00  0.00            
ATOM   1443 HD21 LEU   100      91.760 115.283  60.704  1.00  0.00            
ATOM   1444 HD22 LEU   100      93.027 114.469  61.914  1.00  0.00            
ATOM   1445 HD23 LEU   100      92.458 116.020  62.133  1.00  0.00            
ATOM   1446  C   LEU   100      96.794 115.383  60.285  1.00  0.00            
ATOM   1447  O   LEU   100      97.142 114.254  60.596  1.00  0.00            
ATOM   1448  N   GLY   101      97.298 116.544  60.799  1.00  0.00            
ATOM   1449  H   GLY   101      96.933 117.412  60.435  1.00  0.00            
ATOM   1450  CA  GLY   101      98.243 116.631  61.975  1.00  0.00            
ATOM   1451  HA1 GLY   101      98.903 117.499  61.974  1.00  0.00            
ATOM   1452  HA2 GLY   101      98.887 115.757  61.880  1.00  0.00            
ATOM   1453  C   GLY   101      97.486 116.655  63.298  1.00  0.00            
ATOM   1454  O   GLY   101      96.252 116.677  63.454  1.00  0.00            
ATOM   1455  N   LYS   102      98.253 116.768  64.384  1.00  0.00            
ATOM   1456  H   LYS   102      99.247 116.842  64.222  1.00  0.00            
ATOM   1457  CA  LYS   102      97.722 117.064  65.741  1.00  0.00            
ATOM   1458  HA  LYS   102      96.774 117.580  65.592  1.00  0.00            
ATOM   1459  CB  LYS   102      97.425 115.915  66.631  1.00  0.00            
ATOM   1460  HB1 LYS   102      96.628 115.412  66.084  1.00  0.00            
ATOM   1461  HB2 LYS   102      97.007 116.159  67.608  1.00  0.00            
ATOM   1462  CG  LYS   102      98.582 114.990  66.808  1.00  0.00            
ATOM   1463  HG1 LYS   102      99.323 115.465  67.451  1.00  0.00            
ATOM   1464  HG2 LYS   102      98.987 114.761  65.822  1.00  0.00            
ATOM   1465  CD  LYS   102      98.197 113.665  67.459  1.00  0.00            
ATOM   1466  HD1 LYS   102      99.100 113.155  67.795  1.00  0.00            
ATOM   1467  HD2 LYS   102      97.806 112.988  66.699  1.00  0.00            
ATOM   1468  CE  LYS   102      97.193 113.663  68.584  1.00  0.00            
ATOM   1469  HE1 LYS   102      96.376 114.291  68.229  1.00  0.00            
ATOM   1470  HE2 LYS   102      97.627 114.140  69.463  1.00  0.00            
ATOM   1471  NZ  LYS   102      96.735 112.345  68.941  1.00  0.00            
ATOM   1472  HZ1 LYS   102      96.160 112.442  69.764  1.00  0.00            
ATOM   1473  HZ2 LYS   102      96.177 111.920  68.214  1.00  0.00            
ATOM   1474  HZ3 LYS   102      97.568 111.782  69.041  1.00  0.00            
ATOM   1475  C   LYS   102      98.656 118.037  66.441  1.00  0.00            
ATOM   1476  O   LYS   102      99.864 117.846  66.405  1.00  0.00            
ATOM   1477  N   ASN   103      98.009 118.991  67.121  1.00  0.00            
ATOM   1478  H   ASN   103      97.003 118.909  67.164  1.00  0.00            
ATOM   1479  CA  ASN   103      98.578 119.991  68.018  1.00  0.00            
ATOM   1480  HA  ASN   103      99.315 120.637  67.542  1.00  0.00            
ATOM   1481  CB  ASN   103      97.495 120.960  68.329  1.00  0.00            
ATOM   1482  HB1 ASN   103      96.790 120.498  69.021  1.00  0.00            
ATOM   1483  HB2 ASN   103      97.008 121.270  67.405  1.00  0.00            
ATOM   1484  CG  ASN   103      98.015 122.122  69.077  1.00  0.00            
ATOM   1485  OD1 ASN   103      98.625 122.980  68.473  1.00  0.00            
ATOM   1486  ND2 ASN   103      97.444 122.425  70.241  1.00  0.00            
ATOM   1487 HD21 ASN   103      96.584 122.006  70.565  1.00  0.00            
ATOM   1488 HD22 ASN   103      97.692 123.267  70.741  1.00  0.00            
ATOM   1489  C   ASN   103      99.431 119.427  69.180  1.00  0.00            
ATOM   1490  O   ASN   103      99.028 118.577  69.944  1.00  0.00            
ATOM   1491  N   GLU   104     100.682 119.883  69.201  1.00  0.00            
ATOM   1492  H   GLU   104     100.902 120.532  68.460  1.00  0.00            
ATOM   1493  CA  GLU   104     101.734 119.553  70.201  1.00  0.00            
ATOM   1494  HA  GLU   104     102.091 118.549  69.972  1.00  0.00            
ATOM   1495  CB  GLU   104     102.836 120.585  69.917  1.00  0.00            
ATOM   1496  HB1 GLU   104     102.711 121.422  70.605  1.00  0.00            
ATOM   1497  HB2 GLU   104     102.795 120.991  68.906  1.00  0.00            
ATOM   1498  CG  GLU   104     104.209 119.934  70.318  1.00  0.00            
ATOM   1499  HG1 GLU   104     104.090 119.284  71.185  1.00  0.00            
ATOM   1500  HG2 GLU   104     104.910 120.744  70.518  1.00  0.00            
ATOM   1501  CD  GLU   104     104.746 119.101  69.193  1.00  0.00            
ATOM   1502  OE1 GLU   104     105.812 118.482  69.406  1.00  0.00            
ATOM   1503  OE2 GLU   104     104.103 118.949  68.134  1.00  0.00            
ATOM   1504  C   GLU   104     101.321 119.566  71.682  1.00  0.00            
ATOM   1505  O   GLU   104     100.655 120.519  72.117  1.00  0.00            
ATOM   1506  N   GLU   105     101.612 118.438  72.418  1.00  0.00            
ATOM   1507  H   GLU   105     102.202 117.748  71.975  1.00  0.00            
ATOM   1508  CA  GLU   105     101.056 118.119  73.786  1.00  0.00            
ATOM   1509  HA  GLU   105      99.985 118.322  73.774  1.00  0.00            
ATOM   1510  CB  GLU   105     101.127 116.580  74.031  1.00  0.00            
ATOM   1511  HB1 GLU   105     100.742 116.568  75.051  1.00  0.00            
ATOM   1512  HB2 GLU   105     102.183 116.322  74.116  1.00  0.00            
ATOM   1513  CG  GLU   105     100.381 115.514  73.193  1.00  0.00            
ATOM   1514  HG1 GLU   105     100.695 114.545  73.582  1.00  0.00            
ATOM   1515  HG2 GLU   105     100.639 115.601  72.137  1.00  0.00            
ATOM   1516  CD  GLU   105      98.912 115.590  73.350  1.00  0.00            
ATOM   1517  OE1 GLU   105      98.468 116.017  74.422  1.00  0.00            
ATOM   1518  OE2 GLU   105      98.149 115.374  72.343  1.00  0.00            
ATOM   1519  C   GLU   105     101.632 118.986  74.942  1.00  0.00            
ATOM   1520  O   GLU   105     101.855 118.412  76.048  1.00  0.00            
ATOM   1521  N   GLY   106     101.864 120.301  74.687  1.00  0.00            
ATOM   1522  H   GLY   106     101.665 120.679  73.772  1.00  0.00            
ATOM   1523  CA  GLY   106     102.940 120.940  75.507  1.00  0.00            
ATOM   1524  HA1 GLY   106     103.570 120.128  75.870  1.00  0.00            
ATOM   1525  HA2 GLY   106     102.526 121.525  76.328  1.00  0.00            
ATOM   1526  C   GLY   106     103.822 121.819  74.656  1.00  0.00            
ATOM   1527  O   GLY   106     103.480 122.132  73.481  1.00  0.00            
ATOM   1528  N   ALA   107     104.996 122.194  75.203  1.00  0.00            
ATOM   1529  H   ALA   107     105.213 121.871  76.135  1.00  0.00            
ATOM   1530  CA  ALA   107     106.141 122.788  74.415  1.00  0.00            
ATOM   1531  HA  ALA   107     105.718 123.560  73.772  1.00  0.00            
ATOM   1532  CB  ALA   107     107.137 123.489  75.345  1.00  0.00            
ATOM   1533  HB1 ALA   107     107.733 122.699  75.801  1.00  0.00            
ATOM   1534  HB2 ALA   107     107.720 124.095  74.652  1.00  0.00            
ATOM   1535  HB3 ALA   107     106.693 124.253  75.983  1.00  0.00            
ATOM   1536  C   ALA   107     106.762 121.772  73.434  1.00  0.00            
ATOM   1537  O   ALA   107     106.913 120.582  73.739  1.00  0.00            
ATOM   1538  N   PRO   108     107.156 122.193  72.186  1.00  0.00            
ATOM   1539  CD  PRO   108     106.863 123.569  71.685  1.00  0.00            
ATOM   1540  HD1 PRO   108     106.957 124.325  72.465  1.00  0.00            
ATOM   1541  HD2 PRO   108     105.863 123.602  71.252  1.00  0.00            
ATOM   1542  CG  PRO   108     107.891 123.705  70.578  1.00  0.00            
ATOM   1543  HG1 PRO   108     108.795 124.224  70.897  1.00  0.00            
ATOM   1544  HG2 PRO   108     107.517 124.272  69.725  1.00  0.00            
ATOM   1545  CB  PRO   108     108.209 122.327  70.005  1.00  0.00            
ATOM   1546  HB1 PRO   108     109.258 122.283  69.713  1.00  0.00            
ATOM   1547  HB2 PRO   108     107.549 121.994  69.204  1.00  0.00            
ATOM   1548  CA  PRO   108     107.970 121.469  71.212  1.00  0.00            
ATOM   1549  HA  PRO   108     107.351 120.628  70.900  1.00  0.00            
ATOM   1550  C   PRO   108     109.344 121.083  71.841  1.00  0.00            
ATOM   1551  O   PRO   108     109.942 121.856  72.584  1.00  0.00            
ATOM   1552  N   GLN   109     109.902 119.899  71.399  1.00  0.00            
ATOM   1553  H   GLN   109     109.372 119.416  70.688  1.00  0.00            
ATOM   1554  CA  GLN   109     111.179 119.429  71.566  1.00  0.00            
ATOM   1555  HA  GLN   109     111.450 119.590  72.610  1.00  0.00            
ATOM   1556  CB  GLN   109     111.101 117.900  71.256  1.00  0.00            
ATOM   1557  HB1 GLN   109     112.122 117.559  71.084  1.00  0.00            
ATOM   1558  HB2 GLN   109     110.565 117.687  70.331  1.00  0.00            
ATOM   1559  CG  GLN   109     110.558 117.091  72.394  1.00  0.00            
ATOM   1560  HG1 GLN   109     109.480 117.228  72.482  1.00  0.00            
ATOM   1561  HG2 GLN   109     111.136 117.298  73.295  1.00  0.00            
ATOM   1562  CD  GLN   109     110.819 115.646  72.108  1.00  0.00            
ATOM   1563  OE1 GLN   109     111.711 115.025  72.752  1.00  0.00            
ATOM   1564  NE2 GLN   109     110.206 114.993  71.125  1.00  0.00            
ATOM   1565 HE21 GLN   109     109.538 115.454  70.524  1.00  0.00            
ATOM   1566 HE22 GLN   109     110.565 114.075  70.903  1.00  0.00            
ATOM   1567  C   GLN   109     112.183 120.053  70.677  1.00  0.00            
ATOM   1568  O   GLN   109     111.972 120.475  69.516  1.00  0.00            
ATOM   1569  N   GLU   110     113.438 120.158  71.169  1.00  0.00            
ATOM   1570  H   GLU   110     113.668 119.751  72.064  1.00  0.00            
ATOM   1571  CA  GLU   110     114.465 121.093  70.718  1.00  0.00            
ATOM   1572  HA  GLU   110     113.893 122.001  70.522  1.00  0.00            
ATOM   1573  CB  GLU   110     115.660 121.403  71.717  1.00  0.00            
ATOM   1574  HB1 GLU   110     116.322 122.206  71.392  1.00  0.00            
ATOM   1575  HB2 GLU   110     116.308 120.538  71.861  1.00  0.00            
ATOM   1576  CG  GLU   110     115.182 121.797  73.126  1.00  0.00            
ATOM   1577  HG1 GLU   110     116.074 121.562  73.706  1.00  0.00            
ATOM   1578  HG2 GLU   110     114.422 121.088  73.454  1.00  0.00            
ATOM   1579  CD  GLU   110     114.796 123.294  73.361  1.00  0.00            
ATOM   1580  OE1 GLU   110     115.373 123.866  74.296  1.00  0.00            
ATOM   1581  OE2 GLU   110     113.802 123.757  72.693  1.00  0.00            
ATOM   1582  C   GLU   110     114.975 120.801  69.289  1.00  0.00            
ATOM   1583  O   GLU   110     115.711 119.816  69.125  1.00  0.00            
ATOM   1584  N   GLY   111     114.586 121.531  68.286  1.00  0.00            
ATOM   1585  H   GLY   111     114.006 122.341  68.453  1.00  0.00            
ATOM   1586  CA  GLY   111     114.882 121.203  66.837  1.00  0.00            
ATOM   1587  HA1 GLY   111     115.842 120.769  66.560  1.00  0.00            
ATOM   1588  HA2 GLY   111     114.778 122.145  66.299  1.00  0.00            
ATOM   1589  C   GLY   111     113.813 120.256  66.224  1.00  0.00            
ATOM   1590  O   GLY   111     113.988 119.709  65.120  1.00  0.00            
ATOM   1591  N   ILE   112     112.669 119.840  66.915  1.00  0.00            
ATOM   1592  H   ILE   112     112.456 120.200  67.834  1.00  0.00            
ATOM   1593  CA  ILE   112     111.613 119.025  66.316  1.00  0.00            
ATOM   1594  HA  ILE   112     111.906 118.710  65.314  1.00  0.00            
ATOM   1595  CB  ILE   112     111.439 117.663  67.120  1.00  0.00            
ATOM   1596  HB  ILE   112     111.093 118.005  68.096  1.00  0.00            
ATOM   1597  CG2 ILE   112     110.279 116.775  66.573  1.00  0.00            
ATOM   1598 HG21 ILE   112     110.243 115.780  67.015  1.00  0.00            
ATOM   1599 HG22 ILE   112     109.429 117.392  66.865  1.00  0.00            
ATOM   1600 HG23 ILE   112     110.266 116.741  65.484  1.00  0.00            
ATOM   1601  CG1 ILE   112     112.714 116.829  67.298  1.00  0.00            
ATOM   1602 HG11 ILE   112     112.532 115.985  67.963  1.00  0.00            
ATOM   1603 HG12 ILE   112     113.557 117.437  67.629  1.00  0.00            
ATOM   1604  CD  ILE   112     113.199 116.201  65.948  1.00  0.00            
ATOM   1605  HD1 ILE   112     114.157 115.738  66.183  1.00  0.00            
ATOM   1606  HD2 ILE   112     112.531 115.415  65.597  1.00  0.00            
ATOM   1607  HD3 ILE   112     113.353 117.023  65.248  1.00  0.00            
ATOM   1608  C   ILE   112     110.280 119.830  66.083  1.00  0.00            
ATOM   1609  O   ILE   112     109.669 120.347  67.025  1.00  0.00            
ATOM   1610  N   LEU   113     109.765 119.862  64.838  1.00  0.00            
ATOM   1611  H   LEU   113     110.377 119.504  64.119  1.00  0.00            
ATOM   1612  CA  LEU   113     108.656 120.691  64.297  1.00  0.00            
ATOM   1613  HA  LEU   113     108.977 121.708  64.522  1.00  0.00            
ATOM   1614  CB  LEU   113     108.516 120.585  62.758  1.00  0.00            
ATOM   1615  HB1 LEU   113     107.645 121.171  62.463  1.00  0.00            
ATOM   1616  HB2 LEU   113     108.269 119.554  62.502  1.00  0.00            
ATOM   1617  CG  LEU   113     109.756 120.989  61.928  1.00  0.00            
ATOM   1618  HG  LEU   113     110.440 120.141  61.937  1.00  0.00            
ATOM   1619  CD1 LEU   113     109.312 121.146  60.521  1.00  0.00            
ATOM   1620 HD11 LEU   113     109.223 120.119  60.166  1.00  0.00            
ATOM   1621 HD12 LEU   113     108.347 121.638  60.406  1.00  0.00            
ATOM   1622 HD13 LEU   113     110.094 121.630  59.935  1.00  0.00            
ATOM   1623  CD2 LEU   113     110.391 122.322  62.288  1.00  0.00            
ATOM   1624 HD21 LEU   113     109.587 123.051  62.184  1.00  0.00            
ATOM   1625 HD22 LEU   113     110.689 122.280  63.336  1.00  0.00            
ATOM   1626 HD23 LEU   113     111.280 122.571  61.710  1.00  0.00            
ATOM   1627  C   LEU   113     107.302 120.389  65.029  1.00  0.00            
ATOM   1628  O   LEU   113     107.039 119.234  65.290  1.00  0.00            
ATOM   1629  N   GLU   114     106.479 121.417  65.497  1.00  0.00            
ATOM   1630  H   GLU   114     106.849 122.313  65.212  1.00  0.00            
ATOM   1631  CA  GLU   114     105.099 121.391  66.073  1.00  0.00            
ATOM   1632  HA  GLU   114     105.168 120.804  66.989  1.00  0.00            
ATOM   1633  CB  GLU   114     104.649 122.721  66.649  1.00  0.00            
ATOM   1634  HB1 GLU   114     103.676 122.510  67.093  1.00  0.00            
ATOM   1635  HB2 GLU   114     104.471 123.385  65.803  1.00  0.00            
ATOM   1636  CG  GLU   114     105.528 123.369  67.685  1.00  0.00            
ATOM   1637  HG1 GLU   114     106.520 123.557  67.274  1.00  0.00            
ATOM   1638  HG2 GLU   114     105.639 122.731  68.562  1.00  0.00            
ATOM   1639  CD  GLU   114     104.974 124.656  68.181  1.00  0.00            
ATOM   1640  OE1 GLU   114     105.725 125.654  68.458  1.00  0.00            
ATOM   1641  OE2 GLU   114     103.795 124.757  68.456  1.00  0.00            
ATOM   1642  C   GLU   114     104.064 120.697  65.153  1.00  0.00            
ATOM   1643  O   GLU   114     104.265 120.779  63.940  1.00  0.00            
ATOM   1644  N   ASP   115     103.052 120.089  65.757  1.00  0.00            
ATOM   1645  H   ASP   115     103.236 119.913  66.734  1.00  0.00            
ATOM   1646  CA  ASP   115     101.720 119.871  65.110  1.00  0.00            
ATOM   1647  HA  ASP   115     101.109 119.367  65.859  1.00  0.00            
ATOM   1648  CB  ASP   115     100.980 121.207  64.794  1.00  0.00            
ATOM   1649  HB1 ASP   115      99.942 120.916  64.633  1.00  0.00            
ATOM   1650  HB2 ASP   115     101.290 121.566  63.812  1.00  0.00            
ATOM   1651  CG  ASP   115     100.976 122.235  65.925  1.00  0.00            
ATOM   1652  OD1 ASP   115     100.910 121.929  67.160  1.00  0.00            
ATOM   1653  OD2 ASP   115     100.867 123.393  65.633  1.00  0.00            
ATOM   1654  C   ASP   115     101.633 118.997  63.868  1.00  0.00            
ATOM   1655  O   ASP   115     100.659 118.976  63.092  1.00  0.00            
ATOM   1656  N   MET   116     102.543 118.028  63.772  1.00  0.00            
ATOM   1657  H   MET   116     103.355 118.055  64.373  1.00  0.00            
ATOM   1658  CA  MET   116     102.624 117.082  62.638  1.00  0.00            
ATOM   1659  HA  MET   116     102.417 117.648  61.729  1.00  0.00            
ATOM   1660  CB  MET   116     104.093 116.453  62.518  1.00  0.00            
ATOM   1661  HB1 MET   116     104.131 115.646  61.786  1.00  0.00            
ATOM   1662  HB2 MET   116     104.391 116.053  63.487  1.00  0.00            
ATOM   1663  CG  MET   116     105.020 117.509  62.065  1.00  0.00            
ATOM   1664  HG1 MET   116     105.972 117.270  62.539  1.00  0.00            
ATOM   1665  HG2 MET   116     104.742 118.479  62.478  1.00  0.00            
ATOM   1666  SD  MET   116     105.037 117.686  60.266  1.00  0.00            
ATOM   1667  CE  MET   116     106.189 119.040  59.872  1.00  0.00            
ATOM   1668  HE1 MET   116     106.314 119.226  58.806  1.00  0.00            
ATOM   1669  HE2 MET   116     105.683 119.855  60.391  1.00  0.00            
ATOM   1670  HE3 MET   116     107.147 118.938  60.383  1.00  0.00            
ATOM   1671  C   MET   116     101.523 115.952  62.508  1.00  0.00            
ATOM   1672  O   MET   116     100.997 115.424  63.486  1.00  0.00            
ATOM   1673  N   PRO   117     101.127 115.412  61.269  1.00  0.00            
ATOM   1674  CD  PRO   117     101.602 116.006  59.996  1.00  0.00            
ATOM   1675  HD1 PRO   117     102.635 116.329  60.126  1.00  0.00            
ATOM   1676  HD2 PRO   117     100.989 116.859  59.706  1.00  0.00            
ATOM   1677  CG  PRO   117     101.539 114.875  58.984  1.00  0.00            
ATOM   1678  HG1 PRO   117     102.520 114.405  58.914  1.00  0.00            
ATOM   1679  HG2 PRO   117     101.196 115.236  58.014  1.00  0.00            
ATOM   1680  CB  PRO   117     100.426 114.010  59.536  1.00  0.00            
ATOM   1681  HB1 PRO   117     100.542 113.095  58.956  1.00  0.00            
ATOM   1682  HB2 PRO   117      99.462 114.408  59.222  1.00  0.00            
ATOM   1683  CA  PRO   117     100.706 114.025  61.054  1.00  0.00            
ATOM   1684  HA  PRO   117      99.752 113.847  61.549  1.00  0.00            
ATOM   1685  C   PRO   117     101.673 113.027  61.565  1.00  0.00            
ATOM   1686  O   PRO   117     102.955 113.275  61.540  1.00  0.00            
ATOM   1687  N   VAL   118     101.168 111.877  61.986  1.00  0.00            
ATOM   1688  H   VAL   118     100.177 111.705  61.888  1.00  0.00            
ATOM   1689  CA  VAL   118     101.928 110.774  62.631  1.00  0.00            
ATOM   1690  HA  VAL   118     102.987 110.744  62.372  1.00  0.00            
ATOM   1691  CB  VAL   118     101.927 110.937  64.176  1.00  0.00            
ATOM   1692  HB  VAL   118     102.036 109.915  64.541  1.00  0.00            
ATOM   1693  CG1 VAL   118     103.066 111.782  64.668  1.00  0.00            
ATOM   1694 HG11 VAL   118     102.909 112.802  64.316  1.00  0.00            
ATOM   1695 HG12 VAL   118     103.163 111.791  65.753  1.00  0.00            
ATOM   1696 HG13 VAL   118     104.035 111.390  64.361  1.00  0.00            
ATOM   1697  CG2 VAL   118     100.507 111.331  64.666  1.00  0.00            
ATOM   1698 HG21 VAL   118      99.763 110.742  64.130  1.00  0.00            
ATOM   1699 HG22 VAL   118     100.365 111.067  65.714  1.00  0.00            
ATOM   1700 HG23 VAL   118     100.329 112.404  64.593  1.00  0.00            
ATOM   1701  C   VAL   118     101.363 109.384  62.222  1.00  0.00            
ATOM   1702  O   VAL   118     100.171 109.405  61.948  1.00  0.00            
ATOM   1703  N   ASP   119     102.138 108.318  62.317  1.00  0.00            
ATOM   1704  H   ASP   119     103.070 108.466  62.676  1.00  0.00            
ATOM   1705  CA  ASP   119     101.794 106.950  61.995  1.00  0.00            
ATOM   1706  HA  ASP   119     100.767 106.963  61.631  1.00  0.00            
ATOM   1707  CB  ASP   119     102.716 106.381  60.931  1.00  0.00            
ATOM   1708  HB1 ASP   119     102.369 106.689  59.945  1.00  0.00            
ATOM   1709  HB2 ASP   119     102.523 105.314  61.041  1.00  0.00            
ATOM   1710  CG  ASP   119     104.277 106.542  61.022  1.00  0.00            
ATOM   1711  OD1 ASP   119     104.748 107.506  61.668  1.00  0.00            
ATOM   1712  OD2 ASP   119     104.910 105.834  60.212  1.00  0.00            
ATOM   1713  C   ASP   119     101.806 106.026  63.245  1.00  0.00            
ATOM   1714  O   ASP   119     102.856 105.693  63.753  1.00  0.00            
ATOM   1715  N   PRO   120     100.627 105.845  63.805  1.00  0.00            
ATOM   1716  CD  PRO   120      99.428 106.438  63.346  1.00  0.00            
ATOM   1717  HD1 PRO   120      99.342 106.345  62.263  1.00  0.00            
ATOM   1718  HD2 PRO   120      99.408 107.488  63.636  1.00  0.00            
ATOM   1719  CG  PRO   120      98.244 105.717  63.954  1.00  0.00            
ATOM   1720  HG1 PRO   120      97.962 104.884  63.311  1.00  0.00            
ATOM   1721  HG2 PRO   120      97.345 106.285  64.194  1.00  0.00            
ATOM   1722  CB  PRO   120      98.957 105.163  65.216  1.00  0.00            
ATOM   1723  HB1 PRO   120      98.483 104.234  65.534  1.00  0.00            
ATOM   1724  HB2 PRO   120      98.862 105.959  65.954  1.00  0.00            
ATOM   1725  CA  PRO   120     100.389 104.867  64.824  1.00  0.00            
ATOM   1726  HA  PRO   120     100.981 105.011  65.727  1.00  0.00            
ATOM   1727  C   PRO   120     100.592 103.337  64.359  1.00  0.00            
ATOM   1728  O   PRO   120     100.570 103.045  63.161  1.00  0.00            
ATOM   1729  N   ASP   121     100.603 102.387  65.340  1.00  0.00            
ATOM   1730  H   ASP   121     100.678 102.632  66.317  1.00  0.00            
ATOM   1731  CA  ASP   121     101.048 101.023  64.965  1.00  0.00            
ATOM   1732  HA  ASP   121     100.705 100.891  63.939  1.00  0.00            
ATOM   1733  CB  ASP   121     102.580 100.751  65.154  1.00  0.00            
ATOM   1734  HB1 ASP   121     103.183 101.264  64.404  1.00  0.00            
ATOM   1735  HB2 ASP   121     102.852  99.711  64.976  1.00  0.00            
ATOM   1736  CG  ASP   121     103.164 101.185  66.520  1.00  0.00            
ATOM   1737  OD1 ASP   121     103.487 100.317  67.332  1.00  0.00            
ATOM   1738  OD2 ASP   121     103.311 102.396  66.801  1.00  0.00            
ATOM   1739  C   ASP   121     100.380  99.955  65.902  1.00  0.00            
ATOM   1740  O   ASP   121     100.236 100.106  67.125  1.00  0.00            
ATOM   1741  N   ASN   122      99.917  98.917  65.224  1.00  0.00            
ATOM   1742  H   ASN   122     100.037  98.942  64.222  1.00  0.00            
ATOM   1743  CA  ASN   122      98.952  97.985  65.809  1.00  0.00            
ATOM   1744  HA  ASN   122      98.136  98.538  66.275  1.00  0.00            
ATOM   1745  CB  ASN   122      98.317  97.232  64.589  1.00  0.00            
ATOM   1746  HB1 ASN   122      99.112  96.549  64.291  1.00  0.00            
ATOM   1747  HB2 ASN   122      98.054  97.959  63.820  1.00  0.00            
ATOM   1748  CG  ASN   122      97.163  96.304  64.878  1.00  0.00            
ATOM   1749  OD1 ASN   122      96.542  96.261  65.969  1.00  0.00            
ATOM   1750  ND2 ASN   122      96.813  95.395  64.008  1.00  0.00            
ATOM   1751 HD21 ASN   122      97.410  95.162  63.226  1.00  0.00            
ATOM   1752 HD22 ASN   122      96.026  94.799  64.221  1.00  0.00            
ATOM   1753  C   ASN   122      99.521  97.026  66.870  1.00  0.00            
ATOM   1754  O   ASN   122     100.538  96.364  66.609  1.00  0.00            
ATOM   1755  N   GLU   123      98.948  96.970  68.098  1.00  0.00            
ATOM   1756  H   GLU   123      98.152  97.543  68.339  1.00  0.00            
ATOM   1757  CA  GLU   123      99.595  96.135  69.182  1.00  0.00            
ATOM   1758  HA  GLU   123     100.657  96.300  68.998  1.00  0.00            
ATOM   1759  CB  GLU   123      99.285  96.746  70.610  1.00  0.00            
ATOM   1760  HB1 GLU   123      99.766  96.107  71.350  1.00  0.00            
ATOM   1761  HB2 GLU   123      98.207  96.819  70.753  1.00  0.00            
ATOM   1762  CG  GLU   123      99.887  98.121  70.742  1.00  0.00            
ATOM   1763  HG1 GLU   123      99.259  98.817  70.186  1.00  0.00            
ATOM   1764  HG2 GLU   123     100.906  98.034  70.365  1.00  0.00            
ATOM   1765  CD  GLU   123      99.811  98.596  72.194  1.00  0.00            
ATOM   1766  OE1 GLU   123      99.952  99.812  72.382  1.00  0.00            
ATOM   1767  OE2 GLU   123      99.364  97.858  73.104  1.00  0.00            
ATOM   1768  C   GLU   123      99.349  94.598  69.093  1.00  0.00            
ATOM   1769  O   GLU   123      98.899  94.023  70.064  1.00  0.00            
ATOM   1770  N   ALA   124      99.332  94.072  67.876  1.00  0.00            
ATOM   1771  H   ALA   124      99.562  94.784  67.198  1.00  0.00            
ATOM   1772  CA  ALA   124      98.904  92.721  67.546  1.00  0.00            
ATOM   1773  HA  ALA   124      98.420  92.391  68.465  1.00  0.00            
ATOM   1774  CB  ALA   124      97.809  92.835  66.476  1.00  0.00            
ATOM   1775  HB1 ALA   124      96.899  93.289  66.867  1.00  0.00            
ATOM   1776  HB2 ALA   124      98.202  93.405  65.634  1.00  0.00            
ATOM   1777  HB3 ALA   124      97.512  91.843  66.135  1.00  0.00            
ATOM   1778  C   ALA   124     100.026  91.828  67.167  1.00  0.00            
ATOM   1779  O   ALA   124     100.786  92.064  66.208  1.00  0.00            
ATOM   1780  N   TYR   125     100.186  90.723  67.837  1.00  0.00            
ATOM   1781  H   TYR   125      99.693  90.632  68.714  1.00  0.00            
ATOM   1782  CA  TYR   125     101.415  89.945  67.832  1.00  0.00            
ATOM   1783  HA  TYR   125     101.898  90.152  66.877  1.00  0.00            
ATOM   1784  CB  TYR   125     102.376  90.447  68.942  1.00  0.00            
ATOM   1785  HB1 TYR   125     103.364  89.991  68.876  1.00  0.00            
ATOM   1786  HB2 TYR   125     101.948  90.041  69.859  1.00  0.00            
ATOM   1787  CG  TYR   125     102.497  91.980  69.161  1.00  0.00            
ATOM   1788  CD1 TYR   125     102.036  92.537  70.389  1.00  0.00            
ATOM   1789  HD1 TYR   125     101.609  91.912  71.159  1.00  0.00            
ATOM   1790  CE1 TYR   125     102.237  93.914  70.598  1.00  0.00            
ATOM   1791  HE1 TYR   125     101.873  94.403  71.489  1.00  0.00            
ATOM   1792  CZ  TYR   125     102.991  94.646  69.658  1.00  0.00            
ATOM   1793  OH  TYR   125     103.201  95.958  69.888  1.00  0.00            
ATOM   1794  HH  TYR   125     103.624  96.345  69.117  1.00  0.00            
ATOM   1795  CE2 TYR   125     103.420  94.066  68.492  1.00  0.00            
ATOM   1796  HE2 TYR   125     103.864  94.671  67.715  1.00  0.00            
ATOM   1797  CD2 TYR   125     103.159  92.720  68.196  1.00  0.00            
ATOM   1798  HD2 TYR   125     103.474  92.219  67.293  1.00  0.00            
ATOM   1799  C   TYR   125     101.107  88.390  67.859  1.00  0.00            
ATOM   1800  O   TYR   125     100.293  87.881  68.741  1.00  0.00            
ATOM   1801  N   GLU   126     101.838  87.616  67.003  1.00  0.00            
ATOM   1802  H   GLU   126     102.559  88.064  66.456  1.00  0.00            
ATOM   1803  CA  GLU   126     102.192  86.235  67.317  1.00  0.00            
ATOM   1804  HA  GLU   126     101.277  85.643  67.330  1.00  0.00            
ATOM   1805  CB  GLU   126     103.087  85.694  66.171  1.00  0.00            
ATOM   1806  HB1 GLU   126     102.628  85.450  65.213  1.00  0.00            
ATOM   1807  HB2 GLU   126     103.436  84.716  66.501  1.00  0.00            
ATOM   1808  CG  GLU   126     104.373  86.467  65.881  1.00  0.00            
ATOM   1809  HG1 GLU   126     104.982  86.525  66.782  1.00  0.00            
ATOM   1810  HG2 GLU   126     104.236  87.497  65.552  1.00  0.00            
ATOM   1811  CD  GLU   126     105.309  85.686  64.953  1.00  0.00            
ATOM   1812  OE1 GLU   126     105.597  84.497  65.246  1.00  0.00            
ATOM   1813  OE2 GLU   126     105.690  86.298  63.962  1.00  0.00            
ATOM   1814  C   GLU   126     102.843  86.034  68.690  1.00  0.00            
ATOM   1815  O   GLU   126     103.427  86.958  69.275  1.00  0.00            
ATOM   1816  N   MET   127     102.748  84.783  69.145  1.00  0.00            
ATOM   1817  H   MET   127     102.276  84.070  68.607  1.00  0.00            
ATOM   1818  CA  MET   127     103.438  84.324  70.379  1.00  0.00            
ATOM   1819  HA  MET   127     103.098  84.869  71.259  1.00  0.00            
ATOM   1820  CB  MET   127     102.985  82.930  70.836  1.00  0.00            
ATOM   1821  HB1 MET   127     103.312  82.109  70.197  1.00  0.00            
ATOM   1822  HB2 MET   127     101.895  82.929  70.825  1.00  0.00            
ATOM   1823  CG  MET   127     103.554  82.720  72.261  1.00  0.00            
ATOM   1824  HG1 MET   127     103.196  83.537  72.889  1.00  0.00            
ATOM   1825  HG2 MET   127     104.643  82.751  72.242  1.00  0.00            
ATOM   1826  SD  MET   127     103.060  81.170  72.975  1.00  0.00            
ATOM   1827  CE  MET   127     101.327  81.392  73.129  1.00  0.00            
ATOM   1828  HE1 MET   127     100.852  80.653  73.774  1.00  0.00            
ATOM   1829  HE2 MET   127     101.213  82.368  73.602  1.00  0.00            
ATOM   1830  HE3 MET   127     100.892  81.299  72.134  1.00  0.00            
ATOM   1831  C   MET   127     104.955  84.481  70.284  1.00  0.00            
ATOM   1832  O   MET   127     105.560  83.860  69.380  1.00  0.00            
ATOM   1833  N   PRO   128     105.675  85.079  71.309  1.00  0.00            
ATOM   1834  CD  PRO   128     105.118  85.901  72.415  1.00  0.00            
ATOM   1835  HD1 PRO   128     104.603  85.264  73.134  1.00  0.00            
ATOM   1836  HD2 PRO   128     104.520  86.685  71.950  1.00  0.00            
ATOM   1837  CG  PRO   128     106.376  86.667  72.972  1.00  0.00            
ATOM   1838  HG1 PRO   128     106.284  86.920  74.028  1.00  0.00            
ATOM   1839  HG2 PRO   128     106.547  87.602  72.438  1.00  0.00            
ATOM   1840  CB  PRO   128     107.602  85.719  72.715  1.00  0.00            
ATOM   1841  HB1 PRO   128     107.559  84.935  73.472  1.00  0.00            
ATOM   1842  HB2 PRO   128     108.542  86.266  72.645  1.00  0.00            
ATOM   1843  CA  PRO   128     107.157  85.142  71.368  1.00  0.00            
ATOM   1844  HA  PRO   128     107.525  85.816  70.595  1.00  0.00            
ATOM   1845  C   PRO   128     107.936  83.837  71.178  1.00  0.00            
ATOM   1846  O   PRO   128     107.500  82.731  71.516  1.00  0.00            
ATOM   1847  N   SEP   129     109.191  83.889  70.721  1.00  0.00            
ATOM   1848  H   SEP   129     109.516  84.818  70.498  1.00  0.00            
ATOM   1849  CA  SEP   129     110.299  82.881  70.763  1.00  0.00            
ATOM   1850  HA  SEP   129     110.175  82.167  69.949  1.00  0.00            
ATOM   1851  CB  SEP   129     111.601  83.648  70.687  1.00  0.00            
ATOM   1852  HB1 SEP   129     112.475  83.027  70.883  1.00  0.00            
ATOM   1853  HB2 SEP   129     111.479  84.431  71.434  1.00  0.00            
ATOM   1854  OG  SEP   129     111.641  84.272  69.446  1.00  0.00            
ATOM   1855  P   SEP   129     112.840  85.181  69.019  1.00  0.00            
ATOM   1856  O1P SEP   129     112.402  85.704  67.718  1.00  0.00            
ATOM   1857  O2P SEP   129     112.806  86.149  70.129  1.00  0.00            
ATOM   1858  O3P SEP   129     114.045  84.330  69.022  1.00  0.00            
ATOM   1859  C   SEP   129     110.196  82.017  72.014  1.00  0.00            
ATOM   1860  O   SEP   129     110.322  82.562  73.109  1.00  0.00            
ATOM   1861  N   GLU   130     110.133  80.667  71.800  1.00  0.00            
ATOM   1862  H   GLU   130     109.953  80.346  70.860  1.00  0.00            
ATOM   1863  CA  GLU   130     110.182  79.545  72.748  1.00  0.00            
ATOM   1864  HA  GLU   130     109.212  79.462  73.239  1.00  0.00            
ATOM   1865  CB  GLU   130     110.493  78.215  72.017  1.00  0.00            
ATOM   1866  HB1 GLU   130     111.570  78.048  72.025  1.00  0.00            
ATOM   1867  HB2 GLU   130     110.257  78.269  70.954  1.00  0.00            
ATOM   1868  CG  GLU   130     109.599  77.008  72.585  1.00  0.00            
ATOM   1869  HG1 GLU   130     108.677  77.385  73.026  1.00  0.00            
ATOM   1870  HG2 GLU   130     110.151  76.496  73.373  1.00  0.00            
ATOM   1871  CD  GLU   130     109.247  75.969  71.486  1.00  0.00            
ATOM   1872  OE1 GLU   130     109.887  75.736  70.488  1.00  0.00            
ATOM   1873  OE2 GLU   130     108.264  75.266  71.720  1.00  0.00            
ATOM   1874  C   GLU   130     111.080  79.646  73.998  1.00  0.00            
ATOM   1875  O   GLU   130     110.648  79.322  75.114  1.00  0.00            
ATOM   1876  N   GLU   131     112.311  80.083  73.791  1.00  0.00            
ATOM   1877  H   GLU   131     112.531  80.203  72.813  1.00  0.00            
ATOM   1878  CA  GLU   131     113.290  80.262  74.766  1.00  0.00            
ATOM   1879  HA  GLU   131     113.054  79.481  75.489  1.00  0.00            
ATOM   1880  CB  GLU   131     114.690  79.980  74.251  1.00  0.00            
ATOM   1881  HB1 GLU   131     115.010  80.780  73.584  1.00  0.00            
ATOM   1882  HB2 GLU   131     114.635  79.066  73.660  1.00  0.00            
ATOM   1883  CG  GLU   131     115.822  79.884  75.255  1.00  0.00            
ATOM   1884  HG1 GLU   131     115.777  80.790  75.858  1.00  0.00            
ATOM   1885  HG2 GLU   131     116.802  79.851  74.778  1.00  0.00            
ATOM   1886  CD  GLU   131     115.796  78.554  76.018  1.00  0.00            
ATOM   1887  OE1 GLU   131     115.613  77.473  75.416  1.00  0.00            
ATOM   1888  OE2 GLU   131     115.942  78.485  77.229  1.00  0.00            
ATOM   1889  C   GLU   131     113.089  81.540  75.525  1.00  0.00            
ATOM   1890  O   GLU   131     113.157  82.577  74.917  1.00  0.00            
ATOM   1891  N   GLY   132     112.808  81.523  76.871  1.00  0.00            
ATOM   1892  H   GLY   132     112.662  80.567  77.163  1.00  0.00            
ATOM   1893  CA  GLY   132     112.586  82.642  77.790  1.00  0.00            
ATOM   1894  HA1 GLY   132     112.175  82.309  78.743  1.00  0.00            
ATOM   1895  HA2 GLY   132     111.828  83.268  77.318  1.00  0.00            
ATOM   1896  C   GLY   132     113.844  83.502  78.051  1.00  0.00            
ATOM   1897  O   GLY   132     113.770  84.637  77.594  1.00  0.00            
ATOM   1898  N   TYR   133     114.928  82.984  78.696  1.00  0.00            
ATOM   1899  H   TYR   133     114.887  82.048  79.073  1.00  0.00            
ATOM   1900  CA  TYR   133     116.207  83.761  78.902  1.00  0.00            
ATOM   1901  HA  TYR   133     115.934  84.813  78.825  1.00  0.00            
ATOM   1902  CB  TYR   133     116.881  83.487  80.251  1.00  0.00            
ATOM   1903  HB1 TYR   133     117.182  82.440  80.292  1.00  0.00            
ATOM   1904  HB2 TYR   133     116.146  83.750  81.012  1.00  0.00            
ATOM   1905  CG  TYR   133     118.064  84.358  80.507  1.00  0.00            
ATOM   1906  CD1 TYR   133     117.920  85.742  80.447  1.00  0.00            
ATOM   1907  HD1 TYR   133     116.925  86.126  80.277  1.00  0.00            
ATOM   1908  CE1 TYR   133     119.034  86.563  80.623  1.00  0.00            
ATOM   1909  HE1 TYR   133     118.862  87.628  80.560  1.00  0.00            
ATOM   1910  CZ  TYR   133     120.311  86.051  80.890  1.00  0.00            
ATOM   1911  OH  TYR   133     121.304  86.894  81.430  1.00  0.00            
ATOM   1912  HH  TYR   133     121.139  87.831  81.307  1.00  0.00            
ATOM   1913  CE2 TYR   133     120.420  84.669  81.070  1.00  0.00            
ATOM   1914  HE2 TYR   133     121.366  84.302  81.440  1.00  0.00            
ATOM   1915  CD2 TYR   133     119.352  83.814  80.697  1.00  0.00            
ATOM   1916  HD2 TYR   133     119.482  82.744  80.640  1.00  0.00            
ATOM   1917  C   TYR   133     117.084  83.438  77.675  1.00  0.00            
ATOM   1918  O   TYR   133     117.543  82.321  77.529  1.00  0.00            
ATOM   1919  N   GLN   134     117.282  84.463  76.883  1.00  0.00            
ATOM   1920  H   GLN   134     116.979  85.403  77.094  1.00  0.00            
ATOM   1921  CA  GLN   134     118.296  84.376  75.854  1.00  0.00            
ATOM   1922  HA  GLN   134     118.685  83.360  75.929  1.00  0.00            
ATOM   1923  CB  GLN   134     117.708  84.558  74.447  1.00  0.00            
ATOM   1924  HB1 GLN   134     118.436  84.324  73.670  1.00  0.00            
ATOM   1925  HB2 GLN   134     117.288  85.563  74.461  1.00  0.00            
ATOM   1926  CG  GLN   134     116.444  83.676  74.184  1.00  0.00            
ATOM   1927  HG1 GLN   134     115.717  84.120  74.864  1.00  0.00            
ATOM   1928  HG2 GLN   134     116.592  82.637  74.476  1.00  0.00            
ATOM   1929  CD  GLN   134     115.969  83.753  72.745  1.00  0.00            
ATOM   1930  OE1 GLN   134     116.717  84.027  71.851  1.00  0.00            
ATOM   1931  NE2 GLN   134     114.738  83.594  72.451  1.00  0.00            
ATOM   1932 HE21 GLN   134     114.055  83.467  73.184  1.00  0.00            
ATOM   1933 HE22 GLN   134     114.564  83.853  71.491  1.00  0.00            
ATOM   1934  C   GLN   134     119.500  85.219  76.179  1.00  0.00            
ATOM   1935  O   GLN   134     119.440  86.470  76.268  1.00  0.00            
ATOM   1936  N   ASP   135     120.669  84.560  76.170  1.00  0.00            
ATOM   1937  H   ASP   135     120.692  83.573  75.959  1.00  0.00            
ATOM   1938  CA  ASP   135     121.904  85.143  76.697  1.00  0.00            
ATOM   1939  HA  ASP   135     121.695  85.981  77.363  1.00  0.00            
ATOM   1940  CB  ASP   135     122.566  84.108  77.571  1.00  0.00            
ATOM   1941  HB1 ASP   135     122.781  83.213  76.988  1.00  0.00            
ATOM   1942  HB2 ASP   135     121.806  83.879  78.318  1.00  0.00            
ATOM   1943  CG  ASP   135     123.797  84.676  78.352  1.00  0.00            
ATOM   1944  OD1 ASP   135     124.100  85.880  78.270  1.00  0.00            
ATOM   1945  OD2 ASP   135     124.431  83.829  79.035  1.00  0.00            
ATOM   1946  C   ASP   135     122.728  85.628  75.539  1.00  0.00            
ATOM   1947  O   ASP   135     123.666  84.952  75.091  1.00  0.00            
ATOM   1948  N   TYR   136     122.537  86.847  74.985  1.00  0.00            
ATOM   1949  H   TYR   136     121.980  87.504  75.513  1.00  0.00            
ATOM   1950  CA  TYR   136     123.408  87.439  73.966  1.00  0.00            
ATOM   1951  HA  TYR   136     123.808  86.656  73.322  1.00  0.00            
ATOM   1952  CB  TYR   136     122.540  88.299  72.978  1.00  0.00            
ATOM   1953  HB1 TYR   136     123.130  88.869  72.261  1.00  0.00            
ATOM   1954  HB2 TYR   136     122.002  89.016  73.597  1.00  0.00            
ATOM   1955  CG  TYR   136     121.622  87.351  72.250  1.00  0.00            
ATOM   1956  CD1 TYR   136     120.313  87.228  72.724  1.00  0.00            
ATOM   1957  HD1 TYR   136     120.011  87.803  73.588  1.00  0.00            
ATOM   1958  CE1 TYR   136     119.354  86.546  71.941  1.00  0.00            
ATOM   1959  HE1 TYR   136     118.301  86.535  72.182  1.00  0.00            
ATOM   1960  CZ  TYR   136     119.755  86.035  70.694  1.00  0.00            
ATOM   1961  OH  TYR   136     118.862  85.471  69.807  1.00  0.00            
ATOM   1962  HH  TYR   136     117.994  85.548  70.210  1.00  0.00            
ATOM   1963  CE2 TYR   136     121.124  85.995  70.357  1.00  0.00            
ATOM   1964  HE2 TYR   136     121.440  85.498  69.452  1.00  0.00            
ATOM   1965  CD2 TYR   136     122.062  86.729  71.073  1.00  0.00            
ATOM   1966  HD2 TYR   136     123.099  86.610  70.796  1.00  0.00            
ATOM   1967  C   TYR   136     124.496  88.368  74.552  1.00  0.00            
ATOM   1968  O   TYR   136     124.426  88.874  75.704  1.00  0.00            
ATOM   1969  N   GLU   137     125.579  88.524  73.793  1.00  0.00            
ATOM   1970  H   GLU   137     125.612  88.058  72.897  1.00  0.00            
ATOM   1971  CA  GLU   137     126.667  89.498  74.153  1.00  0.00            
ATOM   1972  HA  GLU   137     126.937  89.305  75.191  1.00  0.00            
ATOM   1973  CB  GLU   137     127.854  89.135  73.245  1.00  0.00            
ATOM   1974  HB1 GLU   137     128.388  90.084  73.203  1.00  0.00            
ATOM   1975  HB2 GLU   137     127.556  88.934  72.216  1.00  0.00            
ATOM   1976  CG  GLU   137     128.747  88.015  73.924  1.00  0.00            
ATOM   1977  HG1 GLU   137     128.462  88.012  74.976  1.00  0.00            
ATOM   1978  HG2 GLU   137     129.745  88.440  73.819  1.00  0.00            
ATOM   1979  CD  GLU   137     128.740  86.681  73.212  1.00  0.00            
ATOM   1980  OE1 GLU   137     128.947  85.639  73.893  1.00  0.00            
ATOM   1981  OE2 GLU   137     128.576  86.595  71.970  1.00  0.00            
ATOM   1982  C   GLU   137     126.242  90.995  74.079  1.00  0.00            
ATOM   1983  O   GLU   137     125.277  91.355  73.383  1.00  0.00            
ATOM   1984  N   PRO   138     126.979  91.919  74.698  1.00  0.00            
ATOM   1985  CD  PRO   138     127.968  91.707  75.774  1.00  0.00            
ATOM   1986  HD1 PRO   138     128.732  90.965  75.543  1.00  0.00            
ATOM   1987  HD2 PRO   138     127.426  91.478  76.691  1.00  0.00            
ATOM   1988  CG  PRO   138     128.723  92.992  75.849  1.00  0.00            
ATOM   1989  HG1 PRO   138     129.463  93.081  75.054  1.00  0.00            
ATOM   1990  HG2 PRO   138     129.205  93.240  76.795  1.00  0.00            
ATOM   1991  CB  PRO   138     127.718  94.085  75.637  1.00  0.00            
ATOM   1992  HB1 PRO   138     128.172  94.994  75.240  1.00  0.00            
ATOM   1993  HB2 PRO   138     127.153  94.334  76.535  1.00  0.00            
ATOM   1994  CA  PRO   138     126.741  93.395  74.617  1.00  0.00            
ATOM   1995  HA  PRO   138     125.734  93.679  74.922  1.00  0.00            
ATOM   1996  C   PRO   138     127.073  93.920  73.252  1.00  0.00            
ATOM   1997  O   PRO   138     127.711  93.220  72.475  1.00  0.00            
ATOM   1998  N   GLU   139     126.722  95.129  72.885  1.00  0.00            
ATOM   1999  H   GLU   139     126.265  95.710  73.573  1.00  0.00            
ATOM   2000  CA  GLU   139     126.932  95.623  71.574  1.00  0.00            
ATOM   2001  HA  GLU   139     127.244  94.798  70.933  1.00  0.00            
ATOM   2002  CB  GLU   139     125.554  96.118  71.103  1.00  0.00            
ATOM   2003  HB1 GLU   139     125.683  96.610  70.139  1.00  0.00            
ATOM   2004  HB2 GLU   139     125.168  96.863  71.799  1.00  0.00            
ATOM   2005  CG  GLU   139     124.544  94.940  70.929  1.00  0.00            
ATOM   2006  HG1 GLU   139     124.339  94.486  71.898  1.00  0.00            
ATOM   2007  HG2 GLU   139     124.922  94.240  70.183  1.00  0.00            
ATOM   2008  CD  GLU   139     123.185  95.414  70.267  1.00  0.00            
ATOM   2009  OE1 GLU   139     122.276  94.609  70.125  1.00  0.00            
ATOM   2010  OE2 GLU   139     123.212  96.583  69.734  1.00  0.00            
ATOM   2011  C   GLU   139     127.961  96.764  71.529  1.00  0.00            
ATOM   2012  O   GLU   139     128.340  97.340  72.568  1.00  0.00            
ATOM   2013  N   ALA   140     128.231  97.262  70.321  1.00  0.00            
ATOM   2014  H   ALA   140     127.776  96.912  69.489  1.00  0.00            
ATOM   2015  CA  ALA   140     128.822  98.621  70.116  1.00  0.00            
ATOM   2016  HA  ALA   140     129.044  99.168  71.032  1.00  0.00            
ATOM   2017  CB  ALA   140     130.214  98.493  69.435  1.00  0.00            
ATOM   2018  HB1 ALA   140     130.093  97.969  68.486  1.00  0.00            
ATOM   2019  HB2 ALA   140     130.536  99.509  69.206  1.00  0.00            
ATOM   2020  HB3 ALA   140     130.955  97.946  70.019  1.00  0.00            
ATOM   2021  C   ALA   140     127.751  99.348  69.304  1.00  0.00            
ATOM   2022  OC1 ALA   140     127.403 100.497  69.488  1.00  0.00            
ATOM   2023  OC2 ALA   140     127.383  98.768  68.321  1.00  0.00            
TER
ENDMDL
