# Supplementary material for: Impact of Phosphorylation on the Physiological Form of Human alpha-Synuclein in Aqueous Solution
Source: J Chem Inf Model. 2024 Oct 28;64(21):8215–26. doi: 10.1021/acs.jcim.4c01172 (PMC11558680; doi:10.1021/acs.jcim.4c01172)
Supplement: Supplementary file 2 — ci4c01172_si_003.zip [file ci4c01172_si_003.zip › pAS/pAS_13.pdb]

REMARK    GENERATED BY TRJCONV
TITLE     Protein in water
REMARK    THIS IS A SIMULATION BOX
CRYST1  134.702  134.702  135.181  60.12  60.12  90.00 P 1           1
MODEL        1
ATOM      1  CH3 ACE     0     101.843  96.734  60.507  1.00  0.00            
ATOM      2 HH31 ACE     0     101.211  97.542  60.137  1.00  0.00            
ATOM      3 HH32 ACE     0     101.279  95.805  60.591  1.00  0.00            
ATOM      4 HH33 ACE     0     102.230  97.096  61.459  1.00  0.00            
ATOM      5  C   ACE     0     103.049  96.428  59.583  1.00  0.00            
ATOM      6  O   ACE     0     104.162  96.173  60.018  1.00  0.00            
ATOM      7  N   MET     1     102.853  96.471  58.273  1.00  0.00            
ATOM      8  H   MET     1     101.931  96.732  57.954  1.00  0.00            
ATOM      9  CA  MET     1     103.958  96.258  57.229  1.00  0.00            
ATOM     10  HA  MET     1     104.300  95.226  57.148  1.00  0.00            
ATOM     11  CB  MET     1     103.537  96.568  55.813  1.00  0.00            
ATOM     12  HB1 MET     1     104.389  96.850  55.195  1.00  0.00            
ATOM     13  HB2 MET     1     102.945  97.483  55.836  1.00  0.00            
ATOM     14  CG  MET     1     102.832  95.444  55.169  1.00  0.00            
ATOM     15  HG1 MET     1     102.240  95.899  54.374  1.00  0.00            
ATOM     16  HG2 MET     1     102.107  94.995  55.847  1.00  0.00            
ATOM     17  SD  MET     1     103.959  94.234  54.491  1.00  0.00            
ATOM     18  CE  MET     1     102.934  92.728  54.576  1.00  0.00            
ATOM     19  HE1 MET     1     103.382  91.899  54.027  1.00  0.00            
ATOM     20  HE2 MET     1     102.794  92.433  55.616  1.00  0.00            
ATOM     21  HE3 MET     1     101.934  92.919  54.189  1.00  0.00            
ATOM     22  C   MET     1     105.336  97.016  57.479  1.00  0.00            
ATOM     23  O   MET     1     106.361  96.425  57.186  1.00  0.00            
ATOM     24  N   ASP     2     105.435  98.227  58.109  1.00  0.00            
ATOM     25  H   ASP     2     104.542  98.646  58.324  1.00  0.00            
ATOM     26  CA  ASP     2     106.728  98.767  58.588  1.00  0.00            
ATOM     27  HA  ASP     2     107.391  98.597  57.740  1.00  0.00            
ATOM     28  CB  ASP     2     106.498 100.255  58.908  1.00  0.00            
ATOM     29  HB1 ASP     2     107.413 100.772  59.198  1.00  0.00            
ATOM     30  HB2 ASP     2     105.785 100.432  59.713  1.00  0.00            
ATOM     31  CG  ASP     2     105.879 101.015  57.669  1.00  0.00            
ATOM     32  OD1 ASP     2     104.730 101.469  57.746  1.00  0.00            
ATOM     33  OD2 ASP     2     106.527 101.187  56.597  1.00  0.00            
ATOM     34  C   ASP     2     107.415  97.986  59.752  1.00  0.00            
ATOM     35  O   ASP     2     108.576  97.633  59.654  1.00  0.00            
ATOM     36  N   VAL     3     106.626  97.839  60.759  1.00  0.00            
ATOM     37  H   VAL     3     105.683  98.185  60.863  1.00  0.00            
ATOM     38  CA  VAL     3     106.978  97.150  61.993  1.00  0.00            
ATOM     39  HA  VAL     3     107.926  97.595  62.296  1.00  0.00            
ATOM     40  CB  VAL     3     106.063  97.205  63.205  1.00  0.00            
ATOM     41  HB  VAL     3     106.506  96.496  63.904  1.00  0.00            
ATOM     42  CG1 VAL     3     105.892  98.632  63.784  1.00  0.00            
ATOM     43 HG11 VAL     3     105.402  98.398  64.729  1.00  0.00            
ATOM     44 HG12 VAL     3     106.795  99.224  63.935  1.00  0.00            
ATOM     45 HG13 VAL     3     105.137  99.246  63.292  1.00  0.00            
ATOM     46  CG2 VAL     3     104.643  96.729  62.935  1.00  0.00            
ATOM     47 HG21 VAL     3     104.253  97.495  62.264  1.00  0.00            
ATOM     48 HG22 VAL     3     104.671  95.721  62.523  1.00  0.00            
ATOM     49 HG23 VAL     3     104.051  96.754  63.850  1.00  0.00            
ATOM     50  C   VAL     3     107.352  95.625  61.724  1.00  0.00            
ATOM     51  O   VAL     3     108.423  95.220  62.168  1.00  0.00            
ATOM     52  N   PHE     4     106.564  94.985  60.883  1.00  0.00            
ATOM     53  H   PHE     4     105.658  95.377  60.670  1.00  0.00            
ATOM     54  CA  PHE     4     106.971  93.694  60.263  1.00  0.00            
ATOM     55  HA  PHE     4     106.753  92.940  61.019  1.00  0.00            
ATOM     56  CB  PHE     4     105.957  93.418  59.175  1.00  0.00            
ATOM     57  HB1 PHE     4     106.043  94.275  58.507  1.00  0.00            
ATOM     58  HB2 PHE     4     105.025  93.472  59.737  1.00  0.00            
ATOM     59  CG  PHE     4     106.126  92.114  58.418  1.00  0.00            
ATOM     60  CD1 PHE     4     106.093  90.783  59.040  1.00  0.00            
ATOM     61  HD1 PHE     4     106.006  90.632  60.106  1.00  0.00            
ATOM     62  CE1 PHE     4     106.111  89.594  58.245  1.00  0.00            
ATOM     63  HE1 PHE     4     105.931  88.636  58.711  1.00  0.00            
ATOM     64  CZ  PHE     4     106.225  89.707  56.868  1.00  0.00            
ATOM     65  HZ  PHE     4     106.189  88.842  56.222  1.00  0.00            
ATOM     66  CE2 PHE     4     106.272  91.010  56.262  1.00  0.00            
ATOM     67  HE2 PHE     4     106.147  91.112  55.194  1.00  0.00            
ATOM     68  CD2 PHE     4     106.138  92.150  57.049  1.00  0.00            
ATOM     69  HD2 PHE     4     106.189  93.033  56.430  1.00  0.00            
ATOM     70  C   PHE     4     108.379  93.596  59.654  1.00  0.00            
ATOM     71  O   PHE     4     109.216  92.850  60.092  1.00  0.00            
ATOM     72  N   MET     5     108.643  94.527  58.770  1.00  0.00            
ATOM     73  H   MET     5     107.899  95.135  58.460  1.00  0.00            
ATOM     74  CA  MET     5     109.906  94.739  58.112  1.00  0.00            
ATOM     75  HA  MET     5     110.271  93.756  57.814  1.00  0.00            
ATOM     76  CB  MET     5     109.873  95.629  56.874  1.00  0.00            
ATOM     77  HB1 MET     5     110.887  95.716  56.482  1.00  0.00            
ATOM     78  HB2 MET     5     109.383  96.592  57.019  1.00  0.00            
ATOM     79  CG  MET     5     109.086  94.868  55.775  1.00  0.00            
ATOM     80  HG1 MET     5     108.061  94.890  56.146  1.00  0.00            
ATOM     81  HG2 MET     5     109.511  93.864  55.782  1.00  0.00            
ATOM     82  SD  MET     5     109.201  95.347  54.046  1.00  0.00            
ATOM     83  CE  MET     5     108.416  93.858  53.275  1.00  0.00            
ATOM     84  HE1 MET     5     107.442  93.635  53.711  1.00  0.00            
ATOM     85  HE2 MET     5     108.205  94.010  52.217  1.00  0.00            
ATOM     86  HE3 MET     5     109.043  92.992  53.489  1.00  0.00            
ATOM     87  C   MET     5     111.010  95.143  59.109  1.00  0.00            
ATOM     88  O   MET     5     112.015  94.417  59.102  1.00  0.00            
ATOM     89  N   LYS     6     110.826  96.121  59.964  1.00  0.00            
ATOM     90  H   LYS     6     109.968  96.653  59.959  1.00  0.00            
ATOM     91  CA  LYS     6     111.801  96.453  61.010  1.00  0.00            
ATOM     92  HA  LYS     6     112.734  96.705  60.505  1.00  0.00            
ATOM     93  CB  LYS     6     111.201  97.769  61.592  1.00  0.00            
ATOM     94  HB1 LYS     6     110.252  97.517  62.064  1.00  0.00            
ATOM     95  HB2 LYS     6     110.950  98.382  60.727  1.00  0.00            
ATOM     96  CG  LYS     6     112.169  98.499  62.495  1.00  0.00            
ATOM     97  HG1 LYS     6     113.108  98.502  61.942  1.00  0.00            
ATOM     98  HG2 LYS     6     112.425  98.050  63.454  1.00  0.00            
ATOM     99  CD  LYS     6     111.638  99.892  62.705  1.00  0.00            
ATOM    100  HD1 LYS     6     111.143 100.246  61.800  1.00  0.00            
ATOM    101  HD2 LYS     6     112.360 100.611  63.092  1.00  0.00            
ATOM    102  CE  LYS     6     110.687  99.766  63.890  1.00  0.00            
ATOM    103  HE1 LYS     6     111.348  99.670  64.751  1.00  0.00            
ATOM    104  HE2 LYS     6     110.130  98.831  63.953  1.00  0.00            
ATOM    105  NZ  LYS     6     109.793 100.927  64.036  1.00  0.00            
ATOM    106  HZ1 LYS     6     109.226 100.768  64.857  1.00  0.00            
ATOM    107  HZ2 LYS     6     110.193 101.811  64.316  1.00  0.00            
ATOM    108  HZ3 LYS     6     109.159 101.003  63.254  1.00  0.00            
ATOM    109  C   LYS     6     111.982  95.352  62.102  1.00  0.00            
ATOM    110  O   LYS     6     112.932  95.466  62.880  1.00  0.00            
ATOM    111  N   GLY     7     111.164  94.312  62.178  1.00  0.00            
ATOM    112  H   GLY     7     110.367  94.424  61.568  1.00  0.00            
ATOM    113  CA  GLY     7     111.334  93.105  62.964  1.00  0.00            
ATOM    114  HA1 GLY     7     110.358  92.661  63.159  1.00  0.00            
ATOM    115  HA2 GLY     7     111.810  93.262  63.932  1.00  0.00            
ATOM    116  C   GLY     7     112.141  91.996  62.253  1.00  0.00            
ATOM    117  O   GLY     7     112.880  91.252  62.935  1.00  0.00            
ATOM    118  N   LEU     8     112.089  91.851  60.967  1.00  0.00            
ATOM    119  H   LEU     8     111.460  92.397  60.395  1.00  0.00            
ATOM    120  CA  LEU     8     112.881  90.913  60.185  1.00  0.00            
ATOM    121  HA  LEU     8     113.159  90.047  60.785  1.00  0.00            
ATOM    122  CB  LEU     8     111.992  90.251  59.175  1.00  0.00            
ATOM    123  HB1 LEU     8     112.671  89.633  58.588  1.00  0.00            
ATOM    124  HB2 LEU     8     111.651  91.014  58.475  1.00  0.00            
ATOM    125  CG  LEU     8     110.872  89.273  59.733  1.00  0.00            
ATOM    126  HG  LEU     8     110.197  89.799  60.409  1.00  0.00            
ATOM    127  CD1 LEU     8     109.924  88.924  58.610  1.00  0.00            
ATOM    128 HD11 LEU     8     110.438  88.201  57.977  1.00  0.00            
ATOM    129 HD12 LEU     8     109.032  88.588  59.139  1.00  0.00            
ATOM    130 HD13 LEU     8     109.757  89.828  58.024  1.00  0.00            
ATOM    131  CD2 LEU     8     111.527  88.101  60.373  1.00  0.00            
ATOM    132 HD21 LEU     8     112.266  88.297  61.149  1.00  0.00            
ATOM    133 HD22 LEU     8     110.717  87.457  60.715  1.00  0.00            
ATOM    134 HD23 LEU     8     112.053  87.583  59.571  1.00  0.00            
ATOM    135  C   LEU     8     114.249  91.459  59.671  1.00  0.00            
ATOM    136  O   LEU     8     114.994  90.670  59.122  1.00  0.00            
ATOM    137  N   SER     9     114.597  92.769  59.792  1.00  0.00            
ATOM    138  H   SER     9     113.886  93.441  60.043  1.00  0.00            
ATOM    139  CA  SER     9     115.846  93.348  59.256  1.00  0.00            
ATOM    140  HA  SER     9     115.976  92.981  58.238  1.00  0.00            
ATOM    141  CB  SER     9     115.798  94.901  59.107  1.00  0.00            
ATOM    142  HB1 SER     9     115.090  95.142  58.314  1.00  0.00            
ATOM    143  HB2 SER     9     116.771  95.374  58.977  1.00  0.00            
ATOM    144  OG  SER     9     115.211  95.478  60.221  1.00  0.00            
ATOM    145  HG  SER     9     115.175  96.433  60.139  1.00  0.00            
ATOM    146  C   SER     9     117.120  92.895  59.943  1.00  0.00            
ATOM    147  O   SER     9     118.221  93.260  59.527  1.00  0.00            
ATOM    148  N   LYS    10     117.000  92.026  60.983  1.00  0.00            
ATOM    149  H   LYS    10     116.083  91.659  61.191  1.00  0.00            
ATOM    150  CA  LYS    10     117.946  91.961  62.013  1.00  0.00            
ATOM    151  HA  LYS    10     118.910  91.946  61.506  1.00  0.00            
ATOM    152  CB  LYS    10     117.776  93.294  62.899  1.00  0.00            
ATOM    153  HB1 LYS    10     118.313  94.000  62.265  1.00  0.00            
ATOM    154  HB2 LYS    10     118.396  93.198  63.791  1.00  0.00            
ATOM    155  CG  LYS    10     116.342  93.744  63.299  1.00  0.00            
ATOM    156  HG1 LYS    10     115.648  93.765  62.459  1.00  0.00            
ATOM    157  HG2 LYS    10     116.361  94.715  63.794  1.00  0.00            
ATOM    158  CD  LYS    10     115.653  92.778  64.231  1.00  0.00            
ATOM    159  HD1 LYS    10     116.318  92.534  65.059  1.00  0.00            
ATOM    160  HD2 LYS    10     115.438  91.838  63.722  1.00  0.00            
ATOM    161  CE  LYS    10     114.247  93.133  64.686  1.00  0.00            
ATOM    162  HE1 LYS    10     113.716  92.350  65.228  1.00  0.00            
ATOM    163  HE2 LYS    10     113.565  93.324  63.858  1.00  0.00            
ATOM    164  NZ  LYS    10     114.346  94.406  65.475  1.00  0.00            
ATOM    165  HZ1 LYS    10     114.950  94.144  66.241  1.00  0.00            
ATOM    166  HZ2 LYS    10     114.827  95.062  64.875  1.00  0.00            
ATOM    167  HZ3 LYS    10     113.433  94.784  65.687  1.00  0.00            
ATOM    168  C   LYS    10     117.866  90.620  62.798  1.00  0.00            
ATOM    169  O   LYS    10     116.837  89.925  62.762  1.00  0.00            
ATOM    170  N   ALA    11     118.974  90.264  63.462  1.00  0.00            
ATOM    171  H   ALA    11     119.747  90.908  63.378  1.00  0.00            
ATOM    172  CA  ALA    11     118.979  89.263  64.535  1.00  0.00            
ATOM    173  HA  ALA    11     118.539  88.327  64.190  1.00  0.00            
ATOM    174  CB  ALA    11     120.378  88.804  64.740  1.00  0.00            
ATOM    175  HB1 ALA    11     120.990  89.637  65.084  1.00  0.00            
ATOM    176  HB2 ALA    11     120.437  88.144  65.605  1.00  0.00            
ATOM    177  HB3 ALA    11     120.764  88.294  63.857  1.00  0.00            
ATOM    178  C   ALA    11     118.239  89.704  65.783  1.00  0.00            
ATOM    179  O   ALA    11     118.515  90.733  66.389  1.00  0.00            
ATOM    180  N   LYS    12     117.304  88.931  66.184  1.00  0.00            
ATOM    181  H   LYS    12     117.025  88.219  65.525  1.00  0.00            
ATOM    182  CA  LYS    12     116.651  88.852  67.517  1.00  0.00            
ATOM    183  HA  LYS    12     116.481  89.855  67.907  1.00  0.00            
ATOM    184  CB  LYS    12     115.327  88.061  67.500  1.00  0.00            
ATOM    185  HB1 LYS    12     114.959  88.138  68.523  1.00  0.00            
ATOM    186  HB2 LYS    12     115.614  87.031  67.288  1.00  0.00            
ATOM    187  CG  LYS    12     114.199  88.525  66.513  1.00  0.00            
ATOM    188  HG1 LYS    12     113.489  87.722  66.314  1.00  0.00            
ATOM    189  HG2 LYS    12     114.761  88.699  65.595  1.00  0.00            
ATOM    190  CD  LYS    12     113.392  89.798  66.872  1.00  0.00            
ATOM    191  HD1 LYS    12     112.726  89.943  66.022  1.00  0.00            
ATOM    192  HD2 LYS    12     114.108  90.606  67.028  1.00  0.00            
ATOM    193  CE  LYS    12     112.546  89.425  68.063  1.00  0.00            
ATOM    194  HE1 LYS    12     113.085  89.580  68.998  1.00  0.00            
ATOM    195  HE2 LYS    12     112.342  88.355  68.005  1.00  0.00            
ATOM    196  NZ  LYS    12     111.299  90.137  68.165  1.00  0.00            
ATOM    197  HZ1 LYS    12     111.455  91.135  68.170  1.00  0.00            
ATOM    198  HZ2 LYS    12     110.769  89.979  67.319  1.00  0.00            
ATOM    199  HZ3 LYS    12     110.693  89.883  68.932  1.00  0.00            
ATOM    200  C   LYS    12     117.687  88.254  68.499  1.00  0.00            
ATOM    201  O   LYS    12     118.238  87.187  68.303  1.00  0.00            
ATOM    202  N   GLU    13     117.895  88.963  69.626  1.00  0.00            
ATOM    203  H   GLU    13     117.162  89.622  69.846  1.00  0.00            
ATOM    204  CA  GLU    13     118.895  88.662  70.637  1.00  0.00            
ATOM    205  HA  GLU    13     119.567  87.862  70.325  1.00  0.00            
ATOM    206  CB  GLU    13     119.910  89.813  70.861  1.00  0.00            
ATOM    207  HB1 GLU    13     120.309  89.673  71.866  1.00  0.00            
ATOM    208  HB2 GLU    13     119.334  90.739  70.851  1.00  0.00            
ATOM    209  CG  GLU    13     121.026  89.828  69.823  1.00  0.00            
ATOM    210  HG1 GLU    13     120.701  89.686  68.793  1.00  0.00            
ATOM    211  HG2 GLU    13     121.630  88.944  70.028  1.00  0.00            
ATOM    212  CD  GLU    13     121.937  91.048  69.907  1.00  0.00            
ATOM    213  OE1 GLU    13     121.844  91.886  70.847  1.00  0.00            
ATOM    214  OE2 GLU    13     122.704  91.264  68.935  1.00  0.00            
ATOM    215  C   GLU    13     118.346  88.104  71.923  1.00  0.00            
ATOM    216  O   GLU    13     117.958  88.835  72.814  1.00  0.00            
ATOM    217  N   GLY    14     118.426  86.832  72.122  1.00  0.00            
ATOM    218  H   GLY    14     118.698  86.267  71.330  1.00  0.00            
ATOM    219  CA  GLY    14     117.967  86.131  73.327  1.00  0.00            
ATOM    220  HA1 GLY    14     118.306  86.655  74.221  1.00  0.00            
ATOM    221  HA2 GLY    14     118.429  85.144  73.355  1.00  0.00            
ATOM    222  C   GLY    14     116.465  85.904  73.289  1.00  0.00            
ATOM    223  O   GLY    14     115.742  86.443  74.127  1.00  0.00            
ATOM    224  N   VAL    15     116.011  85.095  72.344  1.00  0.00            
ATOM    225  H   VAL    15     116.642  84.565  71.762  1.00  0.00            
ATOM    226  CA  VAL    15     114.595  84.771  72.121  1.00  0.00            
ATOM    227  HA  VAL    15     114.121  84.944  73.087  1.00  0.00            
ATOM    228  CB  VAL    15     114.017  85.654  70.998  1.00  0.00            
ATOM    229  HB  VAL    15     114.760  85.743  70.206  1.00  0.00            
ATOM    230  CG1 VAL    15     112.656  85.218  70.450  1.00  0.00            
ATOM    231 HG11 VAL    15     111.993  85.199  71.315  1.00  0.00            
ATOM    232 HG12 VAL    15     112.347  85.900  69.657  1.00  0.00            
ATOM    233 HG13 VAL    15     112.741  84.201  70.069  1.00  0.00            
ATOM    234  CG2 VAL    15     113.779  87.084  71.526  1.00  0.00            
ATOM    235 HG21 VAL    15     113.293  87.134  72.501  1.00  0.00            
ATOM    236 HG22 VAL    15     114.741  87.589  71.606  1.00  0.00            
ATOM    237 HG23 VAL    15     113.104  87.560  70.815  1.00  0.00            
ATOM    238  C   VAL    15     114.472  83.323  71.821  1.00  0.00            
ATOM    239  O   VAL    15     115.229  82.782  71.018  1.00  0.00            
ATOM    240  N   VAL    16     113.630  82.635  72.548  1.00  0.00            
ATOM    241  H   VAL    16     113.116  83.070  73.301  1.00  0.00            
ATOM    242  CA  VAL    16     113.367  81.178  72.383  1.00  0.00            
ATOM    243  HA  VAL    16     114.285  80.660  72.663  1.00  0.00            
ATOM    244  CB  VAL    16     112.334  80.610  73.427  1.00  0.00            
ATOM    245  HB  VAL    16     111.304  80.752  73.098  1.00  0.00            
ATOM    246  CG1 VAL    16     112.345  79.044  73.574  1.00  0.00            
ATOM    247 HG11 VAL    16     113.354  78.776  73.889  1.00  0.00            
ATOM    248 HG12 VAL    16     111.633  78.763  74.350  1.00  0.00            
ATOM    249 HG13 VAL    16     112.093  78.575  72.623  1.00  0.00            
ATOM    250  CG2 VAL    16     112.648  81.217  74.789  1.00  0.00            
ATOM    251 HG21 VAL    16     113.730  81.262  74.913  1.00  0.00            
ATOM    252 HG22 VAL    16     112.174  82.198  74.753  1.00  0.00            
ATOM    253 HG23 VAL    16     112.196  80.577  75.546  1.00  0.00            
ATOM    254  C   VAL    16     113.056  80.798  70.992  1.00  0.00            
ATOM    255  O   VAL    16     113.540  79.780  70.533  1.00  0.00            
ATOM    256  N   ALA    17     112.206  81.587  70.251  1.00  0.00            
ATOM    257  H   ALA    17     111.795  82.389  70.706  1.00  0.00            
ATOM    258  CA  ALA    17     111.768  81.399  68.847  1.00  0.00            
ATOM    259  HA  ALA    17     111.814  80.341  68.589  1.00  0.00            
ATOM    260  CB  ALA    17     110.382  81.963  68.769  1.00  0.00            
ATOM    261  HB1 ALA    17     109.882  81.579  67.879  1.00  0.00            
ATOM    262  HB2 ALA    17     109.838  81.557  69.622  1.00  0.00            
ATOM    263  HB3 ALA    17     110.570  83.033  68.682  1.00  0.00            
ATOM    264  C   ALA    17     112.851  81.975  67.809  1.00  0.00            
ATOM    265  O   ALA    17     112.425  82.244  66.659  1.00  0.00            
ATOM    266  N   ALA    18     114.107  82.147  68.186  1.00  0.00            
ATOM    267  H   ALA    18     114.339  81.864  69.127  1.00  0.00            
ATOM    268  CA  ALA    18     115.251  82.425  67.284  1.00  0.00            
ATOM    269  HA  ALA    18     114.882  82.852  66.352  1.00  0.00            
ATOM    270  CB  ALA    18     116.082  83.514  67.971  1.00  0.00            
ATOM    271  HB1 ALA    18     115.549  84.422  68.255  1.00  0.00            
ATOM    272  HB2 ALA    18     116.444  83.125  68.922  1.00  0.00            
ATOM    273  HB3 ALA    18     116.933  83.915  67.420  1.00  0.00            
ATOM    274  C   ALA    18     115.985  81.127  66.906  1.00  0.00            
ATOM    275  O   ALA    18     116.086  80.112  67.687  1.00  0.00            
ATOM    276  N   ALA    19     116.663  81.132  65.753  1.00  0.00            
ATOM    277  H   ALA    19     116.548  81.981  65.219  1.00  0.00            
ATOM    278  CA  ALA    19     117.761  80.119  65.432  1.00  0.00            
ATOM    279  HA  ALA    19     117.423  79.199  65.907  1.00  0.00            
ATOM    280  CB  ALA    19     117.812  79.920  63.926  1.00  0.00            
ATOM    281  HB1 ALA    19     116.829  79.528  63.667  1.00  0.00            
ATOM    282  HB2 ALA    19     117.949  80.903  63.475  1.00  0.00            
ATOM    283  HB3 ALA    19     118.646  79.289  63.618  1.00  0.00            
ATOM    284  C   ALA    19     119.043  80.460  66.120  1.00  0.00            
ATOM    285  O   ALA    19     119.295  81.655  66.275  1.00  0.00            
ATOM    286  N   GLU    20     119.834  79.509  66.445  1.00  0.00            
ATOM    287  H   GLU    20     119.530  78.566  66.247  1.00  0.00            
ATOM    288  CA  GLU    20     121.072  79.735  67.143  1.00  0.00            
ATOM    289  HA  GLU    20     121.043  80.709  67.631  1.00  0.00            
ATOM    290  CB  GLU    20     121.352  78.618  68.241  1.00  0.00            
ATOM    291  HB1 GLU    20     120.579  78.872  68.966  1.00  0.00            
ATOM    292  HB2 GLU    20     122.399  78.750  68.516  1.00  0.00            
ATOM    293  CG  GLU    20     121.023  77.236  67.743  1.00  0.00            
ATOM    294  HG1 GLU    20     121.460  77.112  66.752  1.00  0.00            
ATOM    295  HG2 GLU    20     119.961  77.007  67.836  1.00  0.00            
ATOM    296  CD  GLU    20     121.592  76.104  68.615  1.00  0.00            
ATOM    297  OE1 GLU    20     122.095  76.347  69.743  1.00  0.00            
ATOM    298  OE2 GLU    20     121.534  74.884  68.176  1.00  0.00            
ATOM    299  C   GLU    20     122.266  79.798  66.140  1.00  0.00            
ATOM    300  O   GLU    20     122.404  78.987  65.185  1.00  0.00            
ATOM    301  N   LYS    21     123.198  80.730  66.336  1.00  0.00            
ATOM    302  H   LYS    21     123.188  81.265  67.193  1.00  0.00            
ATOM    303  CA  LYS    21     124.291  81.036  65.469  1.00  0.00            
ATOM    304  HA  LYS    21     123.862  81.009  64.467  1.00  0.00            
ATOM    305  CB  LYS    21     124.899  82.424  65.870  1.00  0.00            
ATOM    306  HB1 LYS    21     125.239  82.365  66.904  1.00  0.00            
ATOM    307  HB2 LYS    21     124.094  83.148  65.742  1.00  0.00            
ATOM    308  CG  LYS    21     126.110  82.838  64.927  1.00  0.00            
ATOM    309  HG1 LYS    21     126.962  82.160  64.979  1.00  0.00            
ATOM    310  HG2 LYS    21     126.400  83.800  65.350  1.00  0.00            
ATOM    311  CD  LYS    21     125.745  82.943  63.446  1.00  0.00            
ATOM    312  HD1 LYS    21     124.939  83.676  63.450  1.00  0.00            
ATOM    313  HD2 LYS    21     125.398  81.983  63.065  1.00  0.00            
ATOM    314  CE  LYS    21     126.978  83.346  62.668  1.00  0.00            
ATOM    315  HE1 LYS    21     127.761  82.656  62.980  1.00  0.00            
ATOM    316  HE2 LYS    21     127.322  84.325  63.002  1.00  0.00            
ATOM    317  NZ  LYS    21     126.718  83.448  61.169  1.00  0.00            
ATOM    318  HZ1 LYS    21     125.945  84.036  60.893  1.00  0.00            
ATOM    319  HZ2 LYS    21     127.526  83.789  60.668  1.00  0.00            
ATOM    320  HZ3 LYS    21     126.542  82.558  60.726  1.00  0.00            
ATOM    321  C   LYS    21     125.353  79.840  65.390  1.00  0.00            
ATOM    322  O   LYS    21     125.926  79.674  64.300  1.00  0.00            
ATOM    323  N   THR    22     125.597  79.004  66.381  1.00  0.00            
ATOM    324  H   THR    22     124.994  79.105  67.184  1.00  0.00            
ATOM    325  CA  THR    22     126.276  77.677  66.374  1.00  0.00            
ATOM    326  HA  THR    22     127.359  77.758  66.275  1.00  0.00            
ATOM    327  CB  THR    22     126.021  76.879  67.680  1.00  0.00            
ATOM    328  HB  THR    22     126.550  75.936  67.543  1.00  0.00            
ATOM    329  CG2 THR    22     126.768  77.576  68.848  1.00  0.00            
ATOM    330 HG21 THR    22     126.356  77.277  69.812  1.00  0.00            
ATOM    331 HG22 THR    22     127.810  77.261  68.779  1.00  0.00            
ATOM    332 HG23 THR    22     126.630  78.656  68.813  1.00  0.00            
ATOM    333  OG1 THR    22     124.639  76.811  68.077  1.00  0.00            
ATOM    334  HG1 THR    22     124.562  76.194  68.809  1.00  0.00            
ATOM    335  C   THR    22     125.819  76.800  65.163  1.00  0.00            
ATOM    336  O   THR    22     126.655  76.261  64.400  1.00  0.00            
ATOM    337  N   LYS    23     124.531  76.707  64.902  1.00  0.00            
ATOM    338  H   LYS    23     123.828  77.094  65.516  1.00  0.00            
ATOM    339  CA  LYS    23     124.019  75.864  63.852  1.00  0.00            
ATOM    340  HA  LYS    23     124.793  75.152  63.566  1.00  0.00            
ATOM    341  CB  LYS    23     122.932  75.064  64.457  1.00  0.00            
ATOM    342  HB1 LYS    23     122.132  75.747  64.741  1.00  0.00            
ATOM    343  HB2 LYS    23     123.336  74.635  65.374  1.00  0.00            
ATOM    344  CG  LYS    23     122.336  73.981  63.546  1.00  0.00            
ATOM    345  HG1 LYS    23     122.994  73.640  62.747  1.00  0.00            
ATOM    346  HG2 LYS    23     121.490  74.419  63.016  1.00  0.00            
ATOM    347  CD  LYS    23     121.851  72.657  64.262  1.00  0.00            
ATOM    348  HD1 LYS    23     120.993  72.948  64.868  1.00  0.00            
ATOM    349  HD2 LYS    23     122.727  72.231  64.750  1.00  0.00            
ATOM    350  CE  LYS    23     121.381  71.527  63.322  1.00  0.00            
ATOM    351  HE1 LYS    23     122.249  71.264  62.718  1.00  0.00            
ATOM    352  HE2 LYS    23     120.646  71.909  62.614  1.00  0.00            
ATOM    353  NZ  LYS    23     120.892  70.354  64.051  1.00  0.00            
ATOM    354  HZ1 LYS    23     119.912  70.362  64.296  1.00  0.00            
ATOM    355  HZ2 LYS    23     121.011  69.560  63.438  1.00  0.00            
ATOM    356  HZ3 LYS    23     121.395  70.154  64.903  1.00  0.00            
ATOM    357  C   LYS    23     123.631  76.596  62.574  1.00  0.00            
ATOM    358  O   LYS    23     123.937  76.081  61.557  1.00  0.00            
ATOM    359  N   GLN    24     122.997  77.747  62.545  1.00  0.00            
ATOM    360  H   GLN    24     122.679  78.101  63.436  1.00  0.00            
ATOM    361  CA  GLN    24     122.516  78.423  61.382  1.00  0.00            
ATOM    362  HA  GLN    24     122.058  77.604  60.828  1.00  0.00            
ATOM    363  CB  GLN    24     121.634  79.540  61.895  1.00  0.00            
ATOM    364  HB1 GLN    24     122.208  80.163  62.581  1.00  0.00            
ATOM    365  HB2 GLN    24     120.873  79.006  62.464  1.00  0.00            
ATOM    366  CG  GLN    24     120.990  80.249  60.715  1.00  0.00            
ATOM    367  HG1 GLN    24     120.653  79.521  59.977  1.00  0.00            
ATOM    368  HG2 GLN    24     121.742  80.902  60.272  1.00  0.00            
ATOM    369  CD  GLN    24     119.759  81.142  61.068  1.00  0.00            
ATOM    370  OE1 GLN    24     118.598  80.955  60.632  1.00  0.00            
ATOM    371  NE2 GLN    24     119.934  82.234  61.782  1.00  0.00            
ATOM    372 HE21 GLN    24     120.847  82.449  62.158  1.00  0.00            
ATOM    373 HE22 GLN    24     119.093  82.705  62.083  1.00  0.00            
ATOM    374  C   GLN    24     123.639  78.980  60.459  1.00  0.00            
ATOM    375  O   GLN    24     124.512  79.708  60.933  1.00  0.00            
ATOM    376  N   GLY    25     123.637  78.623  59.167  1.00  0.00            
ATOM    377  H   GLY    25     123.126  77.836  58.794  1.00  0.00            
ATOM    378  CA  GLY    25     124.618  79.141  58.143  1.00  0.00            
ATOM    379  HA1 GLY    25     124.807  78.372  57.394  1.00  0.00            
ATOM    380  HA2 GLY    25     125.570  79.351  58.630  1.00  0.00            
ATOM    381  C   GLY    25     124.085  80.459  57.537  1.00  0.00            
ATOM    382  O   GLY    25     122.925  80.680  57.521  1.00  0.00            
ATOM    383  N   VAL    26     125.031  81.305  57.017  1.00  0.00            
ATOM    384  H   VAL    26     125.962  80.923  56.941  1.00  0.00            
ATOM    385  CA  VAL    26     124.886  82.619  56.339  1.00  0.00            
ATOM    386  HA  VAL    26     124.786  83.433  57.057  1.00  0.00            
ATOM    387  CB  VAL    26     126.226  82.970  55.665  1.00  0.00            
ATOM    388  HB  VAL    26     126.491  82.181  54.962  1.00  0.00            
ATOM    389  CG1 VAL    26     126.147  84.355  55.054  1.00  0.00            
ATOM    390 HG11 VAL    26     127.163  84.548  54.707  1.00  0.00            
ATOM    391 HG12 VAL    26     125.445  84.319  54.221  1.00  0.00            
ATOM    392 HG13 VAL    26     125.891  85.085  55.822  1.00  0.00            
ATOM    393  CG2 VAL    26     127.259  83.034  56.784  1.00  0.00            
ATOM    394 HG21 VAL    26     126.785  83.435  57.680  1.00  0.00            
ATOM    395 HG22 VAL    26     127.672  82.116  57.202  1.00  0.00            
ATOM    396 HG23 VAL    26     128.094  83.642  56.436  1.00  0.00            
ATOM    397  C   VAL    26     123.723  82.737  55.306  1.00  0.00            
ATOM    398  O   VAL    26     122.877  83.635  55.399  1.00  0.00            
ATOM    399  N   ALA    27     123.595  81.710  54.472  1.00  0.00            
ATOM    400  H   ALA    27     124.307  81.023  54.271  1.00  0.00            
ATOM    401  CA  ALA    27     122.440  81.476  53.642  1.00  0.00            
ATOM    402  HA  ALA    27     122.350  82.366  53.019  1.00  0.00            
ATOM    403  CB  ALA    27     122.698  80.256  52.706  1.00  0.00            
ATOM    404  HB1 ALA    27     122.109  80.352  51.795  1.00  0.00            
ATOM    405  HB2 ALA    27     123.755  80.165  52.455  1.00  0.00            
ATOM    406  HB3 ALA    27     122.437  79.330  53.218  1.00  0.00            
ATOM    407  C   ALA    27     121.099  81.291  54.369  1.00  0.00            
ATOM    408  O   ALA    27     120.188  82.021  54.027  1.00  0.00            
ATOM    409  N   GLU    28     120.989  80.342  55.300  1.00  0.00            
ATOM    410  H   GLU    28     121.806  79.837  55.610  1.00  0.00            
ATOM    411  CA  GLU    28     119.800  80.203  56.146  1.00  0.00            
ATOM    412  HA  GLU    28     118.944  79.927  55.530  1.00  0.00            
ATOM    413  CB  GLU    28     119.974  78.929  56.975  1.00  0.00            
ATOM    414  HB1 GLU    28     120.796  79.131  57.661  1.00  0.00            
ATOM    415  HB2 GLU    28     120.165  78.101  56.292  1.00  0.00            
ATOM    416  CG  GLU    28     118.691  78.703  57.733  1.00  0.00            
ATOM    417  HG1 GLU    28     117.859  78.448  57.077  1.00  0.00            
ATOM    418  HG2 GLU    28     118.355  79.593  58.264  1.00  0.00            
ATOM    419  CD  GLU    28     118.797  77.511  58.735  1.00  0.00            
ATOM    420  OE1 GLU    28     117.763  77.153  59.423  1.00  0.00            
ATOM    421  OE2 GLU    28     119.880  76.928  58.904  1.00  0.00            
ATOM    422  C   GLU    28     119.486  81.465  56.914  1.00  0.00            
ATOM    423  O   GLU    28     118.290  81.883  56.773  1.00  0.00            
ATOM    424  N   ALA    29     120.489  82.182  57.480  1.00  0.00            
ATOM    425  H   ALA    29     121.428  81.818  57.557  1.00  0.00            
ATOM    426  CA  ALA    29     120.386  83.503  58.062  1.00  0.00            
ATOM    427  HA  ALA    29     119.757  83.429  58.949  1.00  0.00            
ATOM    428  CB  ALA    29     121.772  83.978  58.709  1.00  0.00            
ATOM    429  HB1 ALA    29     121.924  83.463  59.658  1.00  0.00            
ATOM    430  HB2 ALA    29     122.610  83.810  58.031  1.00  0.00            
ATOM    431  HB3 ALA    29     121.818  85.026  59.002  1.00  0.00            
ATOM    432  C   ALA    29     119.737  84.500  57.082  1.00  0.00            
ATOM    433  O   ALA    29     118.703  85.103  57.412  1.00  0.00            
ATOM    434  N   ALA    30     120.197  84.600  55.771  1.00  0.00            
ATOM    435  H   ALA    30     121.075  84.136  55.584  1.00  0.00            
ATOM    436  CA  ALA    30     119.632  85.447  54.669  1.00  0.00            
ATOM    437  HA  ALA    30     119.635  86.484  55.005  1.00  0.00            
ATOM    438  CB  ALA    30     120.577  85.501  53.544  1.00  0.00            
ATOM    439  HB1 ALA    30     121.562  85.871  53.830  1.00  0.00            
ATOM    440  HB2 ALA    30     120.630  84.545  53.023  1.00  0.00            
ATOM    441  HB3 ALA    30     120.065  86.168  52.852  1.00  0.00            
ATOM    442  C   ALA    30     118.207  85.104  54.363  1.00  0.00            
ATOM    443  O   ALA    30     117.368  86.009  54.342  1.00  0.00            
ATOM    444  N   GLY    31     117.810  83.798  54.311  1.00  0.00            
ATOM    445  H   GLY    31     118.516  83.080  54.391  1.00  0.00            
ATOM    446  CA  GLY    31     116.435  83.305  54.272  1.00  0.00            
ATOM    447  HA1 GLY    31     116.398  82.234  54.472  1.00  0.00            
ATOM    448  HA2 GLY    31     116.036  83.551  53.288  1.00  0.00            
ATOM    449  C   GLY    31     115.527  83.893  55.326  1.00  0.00            
ATOM    450  O   GLY    31     114.510  84.404  54.857  1.00  0.00            
ATOM    451  N   LYS    32     115.970  83.792  56.613  1.00  0.00            
ATOM    452  H   LYS    32     116.826  83.291  56.803  1.00  0.00            
ATOM    453  CA  LYS    32     115.190  84.308  57.711  1.00  0.00            
ATOM    454  HA  LYS    32     114.155  84.015  57.534  1.00  0.00            
ATOM    455  CB  LYS    32     115.821  83.704  59.050  1.00  0.00            
ATOM    456  HB1 LYS    32     116.811  84.157  59.095  1.00  0.00            
ATOM    457  HB2 LYS    32     115.897  82.620  58.974  1.00  0.00            
ATOM    458  CG  LYS    32     115.022  84.113  60.336  1.00  0.00            
ATOM    459  HG1 LYS    32     114.907  85.187  60.483  1.00  0.00            
ATOM    460  HG2 LYS    32     115.466  83.618  61.199  1.00  0.00            
ATOM    461  CD  LYS    32     113.663  83.544  60.332  1.00  0.00            
ATOM    462  HD1 LYS    32     113.527  82.464  60.391  1.00  0.00            
ATOM    463  HD2 LYS    32     113.201  83.796  59.378  1.00  0.00            
ATOM    464  CE  LYS    32     112.776  84.199  61.411  1.00  0.00            
ATOM    465  HE1 LYS    32     112.846  85.257  61.162  1.00  0.00            
ATOM    466  HE2 LYS    32     113.236  83.978  62.374  1.00  0.00            
ATOM    467  NZ  LYS    32     111.455  83.682  61.402  1.00  0.00            
ATOM    468  HZ1 LYS    32     111.005  83.899  60.524  1.00  0.00            
ATOM    469  HZ2 LYS    32     111.420  82.697  61.624  1.00  0.00            
ATOM    470  HZ3 LYS    32     110.991  84.178  62.150  1.00  0.00            
ATOM    471  C   LYS    32     115.067  85.871  57.685  1.00  0.00            
ATOM    472  O   LYS    32     113.971  86.370  57.654  1.00  0.00            
ATOM    473  N   THR    33     116.176  86.627  57.375  1.00  0.00            
ATOM    474  H   THR    33     117.119  86.271  57.317  1.00  0.00            
ATOM    475  CA  THR    33     116.110  88.090  57.064  1.00  0.00            
ATOM    476  HA  THR    33     115.634  88.524  57.944  1.00  0.00            
ATOM    477  CB  THR    33     117.527  88.735  56.917  1.00  0.00            
ATOM    478  HB  THR    33     118.014  88.421  55.994  1.00  0.00            
ATOM    479  CG2 THR    33     117.563  90.287  56.876  1.00  0.00            
ATOM    480 HG21 THR    33     117.284  90.561  55.858  1.00  0.00            
ATOM    481 HG22 THR    33     116.856  90.657  57.618  1.00  0.00            
ATOM    482 HG23 THR    33     118.540  90.755  56.995  1.00  0.00            
ATOM    483  OG1 THR    33     118.338  88.423  58.041  1.00  0.00            
ATOM    484  HG1 THR    33     117.743  87.999  58.664  1.00  0.00            
ATOM    485  C   THR    33     115.072  88.370  55.928  1.00  0.00            
ATOM    486  O   THR    33     114.341  89.400  56.035  1.00  0.00            
ATOM    487  N   LYS    34     115.017  87.662  54.866  1.00  0.00            
ATOM    488  H   LYS    34     115.651  86.878  54.814  1.00  0.00            
ATOM    489  CA  LYS    34     114.125  87.907  53.765  1.00  0.00            
ATOM    490  HA  LYS    34     114.197  88.983  53.605  1.00  0.00            
ATOM    491  CB  LYS    34     114.749  87.289  52.419  1.00  0.00            
ATOM    492  HB1 LYS    34     114.014  87.258  51.615  1.00  0.00            
ATOM    493  HB2 LYS    34     114.903  86.214  52.512  1.00  0.00            
ATOM    494  CG  LYS    34     116.073  87.948  51.938  1.00  0.00            
ATOM    495  HG1 LYS    34     116.791  88.023  52.754  1.00  0.00            
ATOM    496  HG2 LYS    34     115.783  88.980  51.740  1.00  0.00            
ATOM    497  CD  LYS    34     116.622  87.177  50.720  1.00  0.00            
ATOM    498  HD1 LYS    34     116.022  87.401  49.839  1.00  0.00            
ATOM    499  HD2 LYS    34     116.685  86.100  50.874  1.00  0.00            
ATOM    500  CE  LYS    34     118.053  87.551  50.472  1.00  0.00            
ATOM    501  HE1 LYS    34     118.730  86.713  50.638  1.00  0.00            
ATOM    502  HE2 LYS    34     118.409  88.378  51.086  1.00  0.00            
ATOM    503  NZ  LYS    34     118.141  88.020  49.092  1.00  0.00            
ATOM    504  HZ1 LYS    34     119.081  88.263  48.814  1.00  0.00            
ATOM    505  HZ2 LYS    34     117.930  87.321  48.394  1.00  0.00            
ATOM    506  HZ3 LYS    34     117.518  88.813  49.036  1.00  0.00            
ATOM    507  C   LYS    34     112.646  87.510  53.996  1.00  0.00            
ATOM    508  O   LYS    34     111.905  87.846  53.076  1.00  0.00            
ATOM    509  N   GLU    35     112.224  86.993  55.177  1.00  0.00            
ATOM    510  H   GLU    35     112.918  86.799  55.885  1.00  0.00            
ATOM    511  CA  GLU    35     110.911  86.390  55.265  1.00  0.00            
ATOM    512  HA  GLU    35     110.900  85.633  54.481  1.00  0.00            
ATOM    513  CB  GLU    35     110.908  85.626  56.620  1.00  0.00            
ATOM    514  HB1 GLU    35     111.101  86.249  57.494  1.00  0.00            
ATOM    515  HB2 GLU    35     111.797  84.997  56.630  1.00  0.00            
ATOM    516  CG  GLU    35     109.728  84.708  56.839  1.00  0.00            
ATOM    517  HG1 GLU    35     109.705  83.918  56.089  1.00  0.00            
ATOM    518  HG2 GLU    35     108.845  85.343  56.761  1.00  0.00            
ATOM    519  CD  GLU    35     109.626  84.140  58.255  1.00  0.00            
ATOM    520  OE1 GLU    35     108.956  83.111  58.433  1.00  0.00            
ATOM    521  OE2 GLU    35     110.244  84.636  59.192  1.00  0.00            
ATOM    522  C   GLU    35     109.683  87.241  54.887  1.00  0.00            
ATOM    523  O   GLU    35     108.831  86.795  54.119  1.00  0.00            
ATOM    524  N   GLY    36     109.660  88.575  55.174  1.00  0.00            
ATOM    525  H   GLY    36     110.455  88.963  55.663  1.00  0.00            
ATOM    526  CA  GLY    36     108.528  89.426  54.738  1.00  0.00            
ATOM    527  HA1 GLY    36     108.338  90.239  55.438  1.00  0.00            
ATOM    528  HA2 GLY    36     107.603  88.852  54.676  1.00  0.00            
ATOM    529  C   GLY    36     108.741  90.050  53.328  1.00  0.00            
ATOM    530  O   GLY    36     107.753  90.349  52.633  1.00  0.00            
ATOM    531  N   VAL    37     109.949  90.272  52.875  1.00  0.00            
ATOM    532  H   VAL    37     110.698  90.121  53.536  1.00  0.00            
ATOM    533  CA  VAL    37     110.322  90.592  51.527  1.00  0.00            
ATOM    534  HA  VAL    37     109.605  91.364  51.246  1.00  0.00            
ATOM    535  CB  VAL    37     111.744  91.211  51.319  1.00  0.00            
ATOM    536  HB  VAL    37     111.742  91.634  50.314  1.00  0.00            
ATOM    537  CG1 VAL    37     112.026  92.462  52.121  1.00  0.00            
ATOM    538 HG11 VAL    37     113.083  92.726  52.162  1.00  0.00            
ATOM    539 HG12 VAL    37     111.303  93.157  51.695  1.00  0.00            
ATOM    540 HG13 VAL    37     111.835  92.355  53.189  1.00  0.00            
ATOM    541  CG2 VAL    37     112.995  90.259  51.501  1.00  0.00            
ATOM    542 HG21 VAL    37     113.849  90.782  51.070  1.00  0.00            
ATOM    543 HG22 VAL    37     113.044  90.095  52.577  1.00  0.00            
ATOM    544 HG23 VAL    37     112.830  89.361  50.905  1.00  0.00            
ATOM    545  C   VAL    37     109.969  89.476  50.498  1.00  0.00            
ATOM    546  O   VAL    37     109.311  89.791  49.520  1.00  0.00            
ATOM    547  N   LEU    38     110.144  88.246  50.918  1.00  0.00            
ATOM    548  H   LEU    38     110.749  88.138  51.719  1.00  0.00            
ATOM    549  CA  LEU    38     109.552  87.017  50.399  1.00  0.00            
ATOM    550  HA  LEU    38     109.733  86.914  49.329  1.00  0.00            
ATOM    551  CB  LEU    38     110.164  85.758  50.960  1.00  0.00            
ATOM    552  HB1 LEU    38     109.636  84.902  50.542  1.00  0.00            
ATOM    553  HB2 LEU    38     110.190  85.816  52.049  1.00  0.00            
ATOM    554  CG  LEU    38     111.556  85.575  50.421  1.00  0.00            
ATOM    555  HG  LEU    38     112.088  86.520  50.530  1.00  0.00            
ATOM    556  CD1 LEU    38     112.282  84.408  51.189  1.00  0.00            
ATOM    557 HD11 LEU    38     113.322  84.427  50.862  1.00  0.00            
ATOM    558 HD12 LEU    38     112.195  84.508  52.271  1.00  0.00            
ATOM    559 HD13 LEU    38     112.039  83.391  50.880  1.00  0.00            
ATOM    560  CD2 LEU    38     111.746  85.333  48.918  1.00  0.00            
ATOM    561 HD21 LEU    38     111.136  84.527  48.512  1.00  0.00            
ATOM    562 HD22 LEU    38     111.382  86.238  48.431  1.00  0.00            
ATOM    563 HD23 LEU    38     112.816  85.184  48.771  1.00  0.00            
ATOM    564  C   LEU    38     108.046  86.899  50.331  1.00  0.00            
ATOM    565  O   LEU    38     107.535  86.602  49.241  1.00  0.00            
ATOM    566  N   TYR    39     107.342  87.132  51.463  1.00  0.00            
ATOM    567  H   TYR    39     107.908  87.063  52.296  1.00  0.00            
ATOM    568  CA  TYR    39     105.945  87.349  51.435  1.00  0.00            
ATOM    569  HA  TYR    39     105.523  86.390  51.134  1.00  0.00            
ATOM    570  CB  TYR    39     105.359  87.514  52.867  1.00  0.00            
ATOM    571  HB1 TYR    39     105.747  88.443  53.284  1.00  0.00            
ATOM    572  HB2 TYR    39     105.671  86.671  53.484  1.00  0.00            
ATOM    573  CG  TYR    39     103.868  87.663  53.001  1.00  0.00            
ATOM    574  CD1 TYR    39     103.081  86.544  53.266  1.00  0.00            
ATOM    575  HD1 TYR    39     103.505  85.552  53.313  1.00  0.00            
ATOM    576  CE1 TYR    39     101.776  86.642  53.739  1.00  0.00            
ATOM    577  HE1 TYR    39     101.304  85.754  54.133  1.00  0.00            
ATOM    578  CZ  TYR    39     101.182  87.947  53.688  1.00  0.00            
ATOM    579  OH  TYR    39      99.948  88.050  54.124  1.00  0.00            
ATOM    580  HH  TYR    39      99.565  88.919  53.989  1.00  0.00            
ATOM    581  CE2 TYR    39     101.935  89.052  53.222  1.00  0.00            
ATOM    582  HE2 TYR    39     101.478  89.990  52.943  1.00  0.00            
ATOM    583  CD2 TYR    39     103.242  88.901  52.964  1.00  0.00            
ATOM    584  HD2 TYR    39     103.804  89.767  52.649  1.00  0.00            
ATOM    585  C   TYR    39     105.480  88.447  50.452  1.00  0.00            
ATOM    586  O   TYR    39     104.723  88.165  49.565  1.00  0.00            
ATOM    587  N   VAL    40     105.806  89.726  50.640  1.00  0.00            
ATOM    588  H   VAL    40     106.367  90.070  51.406  1.00  0.00            
ATOM    589  CA  VAL    40     105.250  90.812  49.774  1.00  0.00            
ATOM    590  HA  VAL    40     104.180  90.766  49.975  1.00  0.00            
ATOM    591  CB  VAL    40     105.644  92.191  50.220  1.00  0.00            
ATOM    592  HB  VAL    40     105.028  92.913  49.684  1.00  0.00            
ATOM    593  CG1 VAL    40     105.341  92.486  51.624  1.00  0.00            
ATOM    594 HG11 VAL    40     104.276  92.274  51.720  1.00  0.00            
ATOM    595 HG12 VAL    40     105.933  91.918  52.343  1.00  0.00            
ATOM    596 HG13 VAL    40     105.544  93.541  51.809  1.00  0.00            
ATOM    597  CG2 VAL    40     107.109  92.550  49.917  1.00  0.00            
ATOM    598 HG21 VAL    40     107.783  91.941  50.519  1.00  0.00            
ATOM    599 HG22 VAL    40     107.308  92.344  48.865  1.00  0.00            
ATOM    600 HG23 VAL    40     107.226  93.632  49.980  1.00  0.00            
ATOM    601  C   VAL    40     105.588  90.533  48.274  1.00  0.00            
ATOM    602  O   VAL    40     104.725  90.852  47.399  1.00  0.00            
ATOM    603  N   GLY    41     106.812  89.989  48.018  1.00  0.00            
ATOM    604  H   GLY    41     107.434  89.908  48.810  1.00  0.00            
ATOM    605  CA  GLY    41     107.287  89.482  46.703  1.00  0.00            
ATOM    606  HA1 GLY    41     108.196  88.886  46.785  1.00  0.00            
ATOM    607  HA2 GLY    41     107.554  90.277  46.006  1.00  0.00            
ATOM    608  C   GLY    41     106.222  88.539  46.106  1.00  0.00            
ATOM    609  O   GLY    41     105.637  88.853  45.045  1.00  0.00            
ATOM    610  N   SER    42     105.936  87.386  46.758  1.00  0.00            
ATOM    611  H   SER    42     106.589  87.081  47.465  1.00  0.00            
ATOM    612  CA  SER    42     104.926  86.466  46.397  1.00  0.00            
ATOM    613  HA  SER    42     105.251  86.125  45.415  1.00  0.00            
ATOM    614  CB  SER    42     104.917  85.245  47.281  1.00  0.00            
ATOM    615  HB1 SER    42     105.920  84.823  47.349  1.00  0.00            
ATOM    616  HB2 SER    42     104.279  84.539  46.749  1.00  0.00            
ATOM    617  OG  SER    42     104.573  85.530  48.575  1.00  0.00            
ATOM    618  HG  SER    42     104.861  86.415  48.812  1.00  0.00            
ATOM    619  C   SER    42     103.540  87.036  46.160  1.00  0.00            
ATOM    620  O   SER    42     102.909  86.781  45.138  1.00  0.00            
ATOM    621  N   LYS    43     103.038  87.997  47.007  1.00  0.00            
ATOM    622  H   LYS    43     103.524  88.248  47.856  1.00  0.00            
ATOM    623  CA  LYS    43     101.795  88.652  46.839  1.00  0.00            
ATOM    624  HA  LYS    43     101.041  87.940  46.501  1.00  0.00            
ATOM    625  CB  LYS    43     101.420  89.243  48.200  1.00  0.00            
ATOM    626  HB1 LYS    43     100.510  89.839  48.268  1.00  0.00            
ATOM    627  HB2 LYS    43     102.227  89.905  48.515  1.00  0.00            
ATOM    628  CG  LYS    43     101.273  88.229  49.438  1.00  0.00            
ATOM    629  HG1 LYS    43     101.113  88.914  50.271  1.00  0.00            
ATOM    630  HG2 LYS    43     102.086  87.545  49.681  1.00  0.00            
ATOM    631  CD  LYS    43     100.148  87.278  49.200  1.00  0.00            
ATOM    632  HD1 LYS    43     100.378  86.542  48.430  1.00  0.00            
ATOM    633  HD2 LYS    43      99.210  87.734  48.882  1.00  0.00            
ATOM    634  CE  LYS    43      99.871  86.534  50.521  1.00  0.00            
ATOM    635  HE1 LYS    43      99.094  87.079  51.057  1.00  0.00            
ATOM    636  HE2 LYS    43     100.784  86.622  51.110  1.00  0.00            
ATOM    637  NZ  LYS    43      99.471  85.110  50.415  1.00  0.00            
ATOM    638  HZ1 LYS    43      98.601  84.961  49.923  1.00  0.00            
ATOM    639  HZ2 LYS    43     100.146  84.528  49.940  1.00  0.00            
ATOM    640  HZ3 LYS    43      99.347  84.727  51.341  1.00  0.00            
ATOM    641  C   LYS    43     101.736  89.756  45.757  1.00  0.00            
ATOM    642  O   LYS    43     100.629  90.086  45.252  1.00  0.00            
ATOM    643  N   THR    44     102.858  90.312  45.322  1.00  0.00            
ATOM    644  H   THR    44     103.687  90.180  45.884  1.00  0.00            
ATOM    645  CA  THR    44     102.943  91.078  44.068  1.00  0.00            
ATOM    646  HA  THR    44     102.135  91.810  44.080  1.00  0.00            
ATOM    647  CB  THR    44     104.278  91.844  43.833  1.00  0.00            
ATOM    648  HB  THR    44     104.963  91.055  43.521  1.00  0.00            
ATOM    649  CG2 THR    44     104.037  92.853  42.725  1.00  0.00            
ATOM    650 HG21 THR    44     104.860  93.493  42.407  1.00  0.00            
ATOM    651 HG22 THR    44     103.949  92.228  41.835  1.00  0.00            
ATOM    652 HG23 THR    44     103.183  93.406  43.116  1.00  0.00            
ATOM    653  OG1 THR    44     104.820  92.616  44.891  1.00  0.00            
ATOM    654  HG1 THR    44     104.822  92.062  45.675  1.00  0.00            
ATOM    655  C   THR    44     102.586  90.248  42.855  1.00  0.00            
ATOM    656  O   THR    44     101.658  90.698  42.146  1.00  0.00            
ATOM    657  N   LYS    45     103.184  89.045  42.789  1.00  0.00            
ATOM    658  H   LYS    45     103.895  88.827  43.472  1.00  0.00            
ATOM    659  CA  LYS    45     102.953  88.105  41.743  1.00  0.00            
ATOM    660  HA  LYS    45     103.164  88.640  40.817  1.00  0.00            
ATOM    661  CB  LYS    45     103.909  86.933  41.893  1.00  0.00            
ATOM    662  HB1 LYS    45     103.812  86.342  42.805  1.00  0.00            
ATOM    663  HB2 LYS    45     104.875  87.436  41.862  1.00  0.00            
ATOM    664  CG  LYS    45     103.878  85.891  40.844  1.00  0.00            
ATOM    665  HG1 LYS    45     102.896  85.434  40.719  1.00  0.00            
ATOM    666  HG2 LYS    45     104.498  85.041  41.127  1.00  0.00            
ATOM    667  CD  LYS    45     104.386  86.424  39.529  1.00  0.00            
ATOM    668  HD1 LYS    45     105.418  86.679  39.768  1.00  0.00            
ATOM    669  HD2 LYS    45     103.850  87.332  39.249  1.00  0.00            
ATOM    670  CE  LYS    45     104.458  85.413  38.404  1.00  0.00            
ATOM    671  HE1 LYS    45     103.478  85.207  37.973  1.00  0.00            
ATOM    672  HE2 LYS    45     104.881  84.462  38.728  1.00  0.00            
ATOM    673  NZ  LYS    45     105.277  86.066  37.373  1.00  0.00            
ATOM    674  HZ1 LYS    45     106.253  85.972  37.615  1.00  0.00            
ATOM    675  HZ2 LYS    45     105.137  85.497  36.551  1.00  0.00            
ATOM    676  HZ3 LYS    45     105.003  87.010  37.142  1.00  0.00            
ATOM    677  C   LYS    45     101.460  87.580  41.678  1.00  0.00            
ATOM    678  O   LYS    45     100.900  87.431  40.586  1.00  0.00            
ATOM    679  N   GLU    46     100.757  87.422  42.815  1.00  0.00            
ATOM    680  H   GLU    46     101.330  87.312  43.640  1.00  0.00            
ATOM    681  CA  GLU    46      99.277  87.207  42.913  1.00  0.00            
ATOM    682  HA  GLU    46      99.167  86.276  42.356  1.00  0.00            
ATOM    683  CB  GLU    46      98.902  86.874  44.361  1.00  0.00            
ATOM    684  HB1 GLU    46      97.820  86.857  44.484  1.00  0.00            
ATOM    685  HB2 GLU    46      99.215  87.668  45.040  1.00  0.00            
ATOM    686  CG  GLU    46      99.507  85.562  44.832  1.00  0.00            
ATOM    687  HG1 GLU    46     100.582  85.522  44.660  1.00  0.00            
ATOM    688  HG2 GLU    46      99.041  84.791  44.218  1.00  0.00            
ATOM    689  CD  GLU    46      98.991  85.204  46.266  1.00  0.00            
ATOM    690  OE1 GLU    46      99.376  84.060  46.649  1.00  0.00            
ATOM    691  OE2 GLU    46      98.059  85.822  46.870  1.00  0.00            
ATOM    692  C   GLU    46      98.335  88.243  42.337  1.00  0.00            
ATOM    693  O   GLU    46      97.175  87.953  42.056  1.00  0.00            
ATOM    694  N   GLY    47      98.827  89.517  42.251  1.00  0.00            
ATOM    695  H   GLY    47      99.715  89.692  42.699  1.00  0.00            
ATOM    696  CA  GLY    47      98.098  90.668  41.737  1.00  0.00            
ATOM    697  HA1 GLY    47      98.532  91.624  42.029  1.00  0.00            
ATOM    698  HA2 GLY    47      97.157  90.554  42.275  1.00  0.00            
ATOM    699  C   GLY    47      97.965  90.757  40.223  1.00  0.00            
ATOM    700  O   GLY    47      96.918  91.229  39.827  1.00  0.00            
ATOM    701  N   VAL    48      98.919  90.196  39.456  1.00  0.00            
ATOM    702  H   VAL    48      99.610  89.686  39.987  1.00  0.00            
ATOM    703  CA  VAL    48      99.089  90.168  38.013  1.00  0.00            
ATOM    704  HA  VAL    48      98.998  91.185  37.631  1.00  0.00            
ATOM    705  CB  VAL    48     100.465  89.629  37.591  1.00  0.00            
ATOM    706  HB  VAL    48     100.653  88.598  37.889  1.00  0.00            
ATOM    707  CG1 VAL    48     100.753  89.812  36.088  1.00  0.00            
ATOM    708 HG11 VAL    48     101.755  89.489  35.805  1.00  0.00            
ATOM    709 HG12 VAL    48     100.057  89.192  35.523  1.00  0.00            
ATOM    710 HG13 VAL    48     100.588  90.872  35.893  1.00  0.00            
ATOM    711  CG2 VAL    48     101.521  90.555  38.270  1.00  0.00            
ATOM    712 HG21 VAL    48     101.199  91.594  38.192  1.00  0.00            
ATOM    713 HG22 VAL    48     101.620  90.219  39.302  1.00  0.00            
ATOM    714 HG23 VAL    48     102.492  90.449  37.788  1.00  0.00            
ATOM    715  C   VAL    48      97.927  89.465  37.336  1.00  0.00            
ATOM    716  O   VAL    48      97.961  88.272  37.031  1.00  0.00            
ATOM    717  N   VAL    49      96.817  90.150  37.012  1.00  0.00            
ATOM    718  H   VAL    49      96.771  91.092  37.372  1.00  0.00            
ATOM    719  CA  VAL    49      95.689  89.585  36.202  1.00  0.00            
ATOM    720  HA  VAL    49      96.030  88.632  35.796  1.00  0.00            
ATOM    721  CB  VAL    49      94.483  89.142  37.057  1.00  0.00            
ATOM    722  HB  VAL    49      93.818  88.600  36.384  1.00  0.00            
ATOM    723  CG1 VAL    49      94.868  88.147  38.153  1.00  0.00            
ATOM    724 HG11 VAL    49      95.373  87.260  37.769  1.00  0.00            
ATOM    725 HG12 VAL    49      95.571  88.598  38.853  1.00  0.00            
ATOM    726 HG13 VAL    49      93.996  87.924  38.768  1.00  0.00            
ATOM    727  CG2 VAL    49      93.698  90.282  37.656  1.00  0.00            
ATOM    728 HG21 VAL    49      94.271  90.813  38.415  1.00  0.00            
ATOM    729 HG22 VAL    49      93.387  91.049  36.947  1.00  0.00            
ATOM    730 HG23 VAL    49      92.759  89.828  37.971  1.00  0.00            
ATOM    731  C   VAL    49      95.346  90.425  34.957  1.00  0.00            
ATOM    732  O   VAL    49      95.261  91.652  35.069  1.00  0.00            
ATOM    733  N   HIE    50      95.148  89.830  33.757  1.00  0.00            
ATOM    734  H   HIE    50      95.458  88.872  33.686  1.00  0.00            
ATOM    735  CA  HIE    50      94.437  90.362  32.583  1.00  0.00            
ATOM    736  HA  HIE    50      94.886  91.283  32.210  1.00  0.00            
ATOM    737  CB  HIE    50      94.448  89.229  31.518  1.00  0.00            
ATOM    738  HB1 HIE    50      93.713  89.434  30.740  1.00  0.00            
ATOM    739  HB2 HIE    50      94.121  88.260  31.895  1.00  0.00            
ATOM    740  CG  HIE    50      95.722  89.075  30.812  1.00  0.00            
ATOM    741  ND1 HIE    50      96.466  90.159  30.251  1.00  0.00            
ATOM    742  CE1 HIE    50      97.467  89.629  29.521  1.00  0.00            
ATOM    743  HE1 HIE    50      98.227  90.157  28.964  1.00  0.00            
ATOM    744  NE2 HIE    50      97.359  88.305  29.550  1.00  0.00            
ATOM    745  HE2 HIE    50      97.955  87.644  29.071  1.00  0.00            
ATOM    746  CD2 HIE    50      96.320  87.943  30.436  1.00  0.00            
ATOM    747  HD2 HIE    50      95.839  86.977  30.480  1.00  0.00            
ATOM    748  C   HIE    50      92.956  90.639  32.803  1.00  0.00            
ATOM    749  O   HIE    50      92.336  90.046  33.675  1.00  0.00            
ATOM    750  N   GLY    51      92.271  91.303  31.869  1.00  0.00            
ATOM    751  H   GLY    51      92.830  91.694  31.124  1.00  0.00            
ATOM    752  CA  GLY    51      90.820  91.516  31.749  1.00  0.00            
ATOM    753  HA1 GLY    51      90.677  92.213  30.924  1.00  0.00            
ATOM    754  HA2 GLY    51      90.339  91.844  32.671  1.00  0.00            
ATOM    755  C   GLY    51      90.179  90.291  31.191  1.00  0.00            
ATOM    756  O   GLY    51      90.742  89.632  30.329  1.00  0.00            
ATOM    757  N   VAL    52      88.916  89.996  31.560  1.00  0.00            
ATOM    758  H   VAL    52      88.519  90.477  32.355  1.00  0.00            
ATOM    759  CA  VAL    52      87.988  88.998  30.904  1.00  0.00            
ATOM    760  HA  VAL    52      88.562  88.111  30.637  1.00  0.00            
ATOM    761  CB  VAL    52      86.965  88.417  31.904  1.00  0.00            
ATOM    762  HB  VAL    52      86.051  87.955  31.531  1.00  0.00            
ATOM    763  CG1 VAL    52      87.638  87.297  32.746  1.00  0.00            
ATOM    764 HG11 VAL    52      87.922  86.479  32.084  1.00  0.00            
ATOM    765 HG12 VAL    52      88.507  87.692  33.274  1.00  0.00            
ATOM    766 HG13 VAL    52      86.938  86.915  33.489  1.00  0.00            
ATOM    767  CG2 VAL    52      86.404  89.427  32.919  1.00  0.00            
ATOM    768 HG21 VAL    52      85.850  88.967  33.737  1.00  0.00            
ATOM    769 HG22 VAL    52      87.255  89.935  33.374  1.00  0.00            
ATOM    770 HG23 VAL    52      85.907  90.219  32.360  1.00  0.00            
ATOM    771  C   VAL    52      87.375  89.500  29.612  1.00  0.00            
ATOM    772  O   VAL    52      86.773  90.546  29.622  1.00  0.00            
ATOM    773  N   ALA    53      87.456  88.742  28.523  1.00  0.00            
ATOM    774  H   ALA    53      87.882  87.830  28.605  1.00  0.00            
ATOM    775  CA  ALA    53      86.935  89.154  27.209  1.00  0.00            
ATOM    776  HA  ALA    53      87.544  89.969  26.819  1.00  0.00            
ATOM    777  CB  ALA    53      87.113  87.904  26.345  1.00  0.00            
ATOM    778  HB1 ALA    53      86.695  87.966  25.340  1.00  0.00            
ATOM    779  HB2 ALA    53      88.191  87.790  26.229  1.00  0.00            
ATOM    780  HB3 ALA    53      86.536  87.116  26.828  1.00  0.00            
ATOM    781  C   ALA    53      85.416  89.470  27.173  1.00  0.00            
ATOM    782  O   ALA    53      85.061  90.290  26.255  1.00  0.00            
ATOM    783  N   THR    54      84.620  89.053  28.206  1.00  0.00            
ATOM    784  H   THR    54      84.996  88.385  28.864  1.00  0.00            
ATOM    785  CA  THR    54      83.221  89.579  28.456  1.00  0.00            
ATOM    786  HA  THR    54      82.599  89.065  27.724  1.00  0.00            
ATOM    787  CB  THR    54      82.693  89.201  29.882  1.00  0.00            
ATOM    788  HB  THR    54      82.039  89.986  30.261  1.00  0.00            
ATOM    789  CG2 THR    54      82.021  87.818  29.994  1.00  0.00            
ATOM    790 HG21 THR    54      81.070  87.955  29.479  1.00  0.00            
ATOM    791 HG22 THR    54      82.604  87.063  29.466  1.00  0.00            
ATOM    792 HG23 THR    54      81.830  87.578  31.040  1.00  0.00            
ATOM    793  OG1 THR    54      83.862  89.272  30.582  1.00  0.00            
ATOM    794  HG1 THR    54      83.767  89.452  31.520  1.00  0.00            
ATOM    795  C   THR    54      83.164  91.142  28.352  1.00  0.00            
ATOM    796  O   THR    54      82.166  91.567  27.734  1.00  0.00            
ATOM    797  N   VAL    55      84.183  91.945  28.773  1.00  0.00            
ATOM    798  H   VAL    55      84.856  91.368  29.259  1.00  0.00            
ATOM    799  CA  VAL    55      84.143  93.380  28.772  1.00  0.00            
ATOM    800  HA  VAL    55      83.413  93.663  28.014  1.00  0.00            
ATOM    801  CB  VAL    55      83.771  93.977  30.186  1.00  0.00            
ATOM    802  HB  VAL    55      83.780  95.067  30.180  1.00  0.00            
ATOM    803  CG1 VAL    55      82.380  93.585  30.537  1.00  0.00            
ATOM    804 HG11 VAL    55      81.668  93.924  29.785  1.00  0.00            
ATOM    805 HG12 VAL    55      82.396  92.547  30.867  1.00  0.00            
ATOM    806 HG13 VAL    55      81.978  94.109  31.405  1.00  0.00            
ATOM    807  CG2 VAL    55      84.731  93.538  31.280  1.00  0.00            
ATOM    808 HG21 VAL    55      84.436  93.980  32.232  1.00  0.00            
ATOM    809 HG22 VAL    55      84.770  92.477  31.526  1.00  0.00            
ATOM    810 HG23 VAL    55      85.730  93.894  31.030  1.00  0.00            
ATOM    811  C   VAL    55      85.407  94.089  28.237  1.00  0.00            
ATOM    812  O   VAL    55      85.577  95.253  28.387  1.00  0.00            
ATOM    813  N   ALA    56      86.279  93.391  27.478  1.00  0.00            
ATOM    814  H   ALA    56      86.062  92.434  27.237  1.00  0.00            
ATOM    815  CA  ALA    56      87.509  93.932  26.877  1.00  0.00            
ATOM    816  HA  ALA    56      88.142  94.298  27.685  1.00  0.00            
ATOM    817  CB  ALA    56      88.308  92.872  26.090  1.00  0.00            
ATOM    818  HB1 ALA    56      88.691  92.022  26.653  1.00  0.00            
ATOM    819  HB2 ALA    56      87.831  92.510  25.179  1.00  0.00            
ATOM    820  HB3 ALA    56      89.174  93.402  25.694  1.00  0.00            
ATOM    821  C   ALA    56      87.260  95.156  25.966  1.00  0.00            
ATOM    822  O   ALA    56      87.837  96.228  26.129  1.00  0.00            
ATOM    823  N   GLU    57      86.268  95.045  25.067  1.00  0.00            
ATOM    824  H   GLU    57      85.914  94.111  24.917  1.00  0.00            
ATOM    825  CA  GLU    57      85.720  96.135  24.318  1.00  0.00            
ATOM    826  HA  GLU    57      86.481  96.527  23.643  1.00  0.00            
ATOM    827  CB  GLU    57      84.581  95.521  23.488  1.00  0.00            
ATOM    828  HB1 GLU    57      83.696  95.144  24.000  1.00  0.00            
ATOM    829  HB2 GLU    57      84.950  94.700  22.874  1.00  0.00            
ATOM    830  CG  GLU    57      84.031  96.578  22.436  1.00  0.00            
ATOM    831  HG1 GLU    57      84.853  97.092  21.936  1.00  0.00            
ATOM    832  HG2 GLU    57      83.472  97.348  22.967  1.00  0.00            
ATOM    833  CD  GLU    57      83.114  95.977  21.481  1.00  0.00            
ATOM    834  OE1 GLU    57      82.514  94.905  21.755  1.00  0.00            
ATOM    835  OE2 GLU    57      82.995  96.482  20.388  1.00  0.00            
ATOM    836  C   GLU    57      85.150  97.264  25.205  1.00  0.00            
ATOM    837  O   GLU    57      85.434  98.450  24.910  1.00  0.00            
ATOM    838  N   LYS    58      84.343  96.980  26.251  1.00  0.00            
ATOM    839  H   LYS    58      83.891  96.084  26.360  1.00  0.00            
ATOM    840  CA  LYS    58      83.795  98.004  27.155  1.00  0.00            
ATOM    841  HA  LYS    58      83.251  98.750  26.575  1.00  0.00            
ATOM    842  CB  LYS    58      82.899  97.437  28.296  1.00  0.00            
ATOM    843  HB1 LYS    58      83.514  96.928  29.039  1.00  0.00            
ATOM    844  HB2 LYS    58      82.241  96.702  27.832  1.00  0.00            
ATOM    845  CG  LYS    58      82.009  98.518  28.972  1.00  0.00            
ATOM    846  HG1 LYS    58      81.322  99.034  28.301  1.00  0.00            
ATOM    847  HG2 LYS    58      82.663  99.288  29.381  1.00  0.00            
ATOM    848  CD  LYS    58      81.294  97.935  30.241  1.00  0.00            
ATOM    849  HD1 LYS    58      81.892  97.717  31.126  1.00  0.00            
ATOM    850  HD2 LYS    58      81.005  96.891  30.119  1.00  0.00            
ATOM    851  CE  LYS    58      80.106  98.767  30.704  1.00  0.00            
ATOM    852  HE1 LYS    58      79.306  98.997  30.001  1.00  0.00            
ATOM    853  HE2 LYS    58      80.412  99.695  31.187  1.00  0.00            
ATOM    854  NZ  LYS    58      79.508  98.120  31.846  1.00  0.00            
ATOM    855  HZ1 LYS    58      79.049  97.242  31.649  1.00  0.00            
ATOM    856  HZ2 LYS    58      80.128  97.977  32.630  1.00  0.00            
ATOM    857  HZ3 LYS    58      78.737  98.659  32.213  1.00  0.00            
ATOM    858  C   LYS    58      84.969  98.785  27.909  1.00  0.00            
ATOM    859  O   LYS    58      85.030 100.007  27.894  1.00  0.00            
ATOM    860  N   THR    59      85.947  98.057  28.414  1.00  0.00            
ATOM    861  H   THR    59      85.925  97.080  28.157  1.00  0.00            
ATOM    862  CA  THR    59      87.171  98.539  29.041  1.00  0.00            
ATOM    863  HA  THR    59      86.827  99.027  29.952  1.00  0.00            
ATOM    864  CB  THR    59      88.057  97.377  29.563  1.00  0.00            
ATOM    865  HB  THR    59      88.495  96.950  28.661  1.00  0.00            
ATOM    866  CG2 THR    59      89.212  97.820  30.448  1.00  0.00            
ATOM    867 HG21 THR    59      89.927  97.002  30.362  1.00  0.00            
ATOM    868 HG22 THR    59      89.642  98.776  30.151  1.00  0.00            
ATOM    869 HG23 THR    59      88.782  98.078  31.416  1.00  0.00            
ATOM    870  OG1 THR    59      87.382  96.449  30.363  1.00  0.00            
ATOM    871  HG1 THR    59      87.055  95.702  29.857  1.00  0.00            
ATOM    872  C   THR    59      87.961  99.458  28.097  1.00  0.00            
ATOM    873  O   THR    59      88.296 100.599  28.522  1.00  0.00            
ATOM    874  N   LYS    60      88.226  99.000  26.889  1.00  0.00            
ATOM    875  H   LYS    60      87.841  98.086  26.698  1.00  0.00            
ATOM    876  CA  LYS    60      88.894  99.817  25.805  1.00  0.00            
ATOM    877  HA  LYS    60      89.848 100.140  26.222  1.00  0.00            
ATOM    878  CB  LYS    60      89.149  99.026  24.479  1.00  0.00            
ATOM    879  HB1 LYS    60      88.175  98.849  24.023  1.00  0.00            
ATOM    880  HB2 LYS    60      89.593  98.045  24.649  1.00  0.00            
ATOM    881  CG  LYS    60      89.953  99.811  23.376  1.00  0.00            
ATOM    882  HG1 LYS    60      89.426 100.741  23.163  1.00  0.00            
ATOM    883  HG2 LYS    60      89.910  99.301  22.414  1.00  0.00            
ATOM    884  CD  LYS    60      91.383 100.174  23.654  1.00  0.00            
ATOM    885  HD1 LYS    60      91.371 100.740  24.585  1.00  0.00            
ATOM    886  HD2 LYS    60      91.761 100.809  22.853  1.00  0.00            
ATOM    887  CE  LYS    60      92.428  99.118  23.727  1.00  0.00            
ATOM    888  HE1 LYS    60      92.361  98.520  22.818  1.00  0.00            
ATOM    889  HE2 LYS    60      92.078  98.537  24.579  1.00  0.00            
ATOM    890  NZ  LYS    60      93.790  99.633  23.856  1.00  0.00            
ATOM    891  HZ1 LYS    60      94.324  99.103  24.531  1.00  0.00            
ATOM    892  HZ2 LYS    60      94.292  99.509  22.989  1.00  0.00            
ATOM    893  HZ3 LYS    60      93.911 100.612  24.074  1.00  0.00            
ATOM    894  C   LYS    60      88.107 101.106  25.490  1.00  0.00            
ATOM    895  O   LYS    60      88.746 102.118  25.467  1.00  0.00            
ATOM    896  N   GLU    61      86.778 101.050  25.286  1.00  0.00            
ATOM    897  H   GLU    61      86.342 100.164  25.498  1.00  0.00            
ATOM    898  CA  GLU    61      85.862 102.288  25.205  1.00  0.00            
ATOM    899  HA  GLU    61      85.981 102.776  24.238  1.00  0.00            
ATOM    900  CB  GLU    61      84.330 101.907  25.110  1.00  0.00            
ATOM    901  HB1 GLU    61      84.063 101.558  26.107  1.00  0.00            
ATOM    902  HB2 GLU    61      84.195 101.164  24.324  1.00  0.00            
ATOM    903  CG  GLU    61      83.481 103.166  24.833  1.00  0.00            
ATOM    904  HG1 GLU    61      84.049 103.754  24.113  1.00  0.00            
ATOM    905  HG2 GLU    61      83.420 103.680  25.792  1.00  0.00            
ATOM    906  CD  GLU    61      82.101 103.002  24.122  1.00  0.00            
ATOM    907  OE1 GLU    61      81.266 103.886  24.163  1.00  0.00            
ATOM    908  OE2 GLU    61      81.859 102.040  23.314  1.00  0.00            
ATOM    909  C   GLU    61      85.997 103.293  26.377  1.00  0.00            
ATOM    910  O   GLU    61      86.209 104.471  26.126  1.00  0.00            
ATOM    911  N   GLN    62      86.214 102.787  27.604  1.00  0.00            
ATOM    912  H   GLN    62      86.103 101.800  27.786  1.00  0.00            
ATOM    913  CA  GLN    62      86.413 103.580  28.816  1.00  0.00            
ATOM    914  HA  GLN    62      85.942 104.521  28.531  1.00  0.00            
ATOM    915  CB  GLN    62      85.625 102.845  29.888  1.00  0.00            
ATOM    916  HB1 GLN    62      85.723 103.395  30.824  1.00  0.00            
ATOM    917  HB2 GLN    62      85.922 101.801  29.982  1.00  0.00            
ATOM    918  CG  GLN    62      84.072 102.783  29.576  1.00  0.00            
ATOM    919  HG1 GLN    62      83.981 102.140  28.701  1.00  0.00            
ATOM    920  HG2 GLN    62      83.650 103.753  29.313  1.00  0.00            
ATOM    921  CD  GLN    62      83.329 102.199  30.807  1.00  0.00            
ATOM    922  OE1 GLN    62      83.945 101.755  31.761  1.00  0.00            
ATOM    923  NE2 GLN    62      81.993 102.230  30.886  1.00  0.00            
ATOM    924 HE21 GLN    62      81.490 102.671  30.129  1.00  0.00            
ATOM    925 HE22 GLN    62      81.509 102.090  31.761  1.00  0.00            
ATOM    926  C   GLN    62      87.911 104.008  29.047  1.00  0.00            
ATOM    927  O   GLN    62      88.059 104.953  29.896  1.00  0.00            
ATOM    928  N   VAL    63      88.906 103.599  28.254  1.00  0.00            
ATOM    929  H   VAL    63      88.684 102.842  27.623  1.00  0.00            
ATOM    930  CA  VAL    63      90.142 104.302  28.154  1.00  0.00            
ATOM    931  HA  VAL    63      90.179 105.113  28.881  1.00  0.00            
ATOM    932  CB  VAL    63      91.286 103.409  28.578  1.00  0.00            
ATOM    933  HB  VAL    63      92.260 103.893  28.499  1.00  0.00            
ATOM    934  CG1 VAL    63      91.130 102.872  30.022  1.00  0.00            
ATOM    935 HG11 VAL    63      90.069 102.668  30.166  1.00  0.00            
ATOM    936 HG12 VAL    63      91.736 101.992  30.235  1.00  0.00            
ATOM    937 HG13 VAL    63      91.434 103.635  30.738  1.00  0.00            
ATOM    938  CG2 VAL    63      91.387 102.166  27.575  1.00  0.00            
ATOM    939 HG21 VAL    63      90.684 101.392  27.881  1.00  0.00            
ATOM    940 HG22 VAL    63      91.307 102.511  26.544  1.00  0.00            
ATOM    941 HG23 VAL    63      92.397 101.788  27.730  1.00  0.00            
ATOM    942  C   VAL    63      90.396 105.073  26.788  1.00  0.00            
ATOM    943  O   VAL    63      91.446 105.748  26.524  1.00  0.00            
ATOM    944  N   THR    64      89.376 105.129  25.892  1.00  0.00            
ATOM    945  H   THR    64      88.633 104.456  26.017  1.00  0.00            
ATOM    946  CA  THR    64      89.476 105.837  24.608  1.00  0.00            
ATOM    947  HA  THR    64      90.422 106.374  24.683  1.00  0.00            
ATOM    948  CB  THR    64      89.498 104.824  23.473  1.00  0.00            
ATOM    949  HB  THR    64      89.375 105.320  22.510  1.00  0.00            
ATOM    950  CG2 THR    64      90.633 103.735  23.292  1.00  0.00            
ATOM    951 HG21 THR    64      91.550 104.243  22.993  1.00  0.00            
ATOM    952 HG22 THR    64      90.886 103.258  24.239  1.00  0.00            
ATOM    953 HG23 THR    64      90.454 103.080  22.439  1.00  0.00            
ATOM    954  OG1 THR    64      88.333 103.971  23.615  1.00  0.00            
ATOM    955  HG1 THR    64      88.519 103.374  24.344  1.00  0.00            
ATOM    956  C   THR    64      88.309 106.810  24.279  1.00  0.00            
ATOM    957  O   THR    64      88.583 107.666  23.386  1.00  0.00            
ATOM    958  N   ASN    65      87.140 106.853  24.953  1.00  0.00            
ATOM    959  H   ASN    65      86.861 106.114  25.584  1.00  0.00            
ATOM    960  CA  ASN    65      86.162 107.943  24.829  1.00  0.00            
ATOM    961  HA  ASN    65      86.095 108.186  23.768  1.00  0.00            
ATOM    962  CB  ASN    65      84.685 107.528  25.328  1.00  0.00            
ATOM    963  HB1 ASN    65      83.999 108.375  25.336  1.00  0.00            
ATOM    964  HB2 ASN    65      84.651 107.124  26.339  1.00  0.00            
ATOM    965  CG  ASN    65      84.008 106.507  24.521  1.00  0.00            
ATOM    966  OD1 ASN    65      84.517 105.997  23.490  1.00  0.00            
ATOM    967  ND2 ASN    65      82.792 106.183  24.947  1.00  0.00            
ATOM    968 HD21 ASN    65      82.403 106.520  25.816  1.00  0.00            
ATOM    969 HD22 ASN    65      82.288 105.457  24.458  1.00  0.00            
ATOM    970  C   ASN    65      86.613 109.298  25.446  1.00  0.00            
ATOM    971  O   ASN    65      87.597 109.354  26.168  1.00  0.00            
ATOM    972  N   VAL    66      85.987 110.387  24.983  1.00  0.00            
ATOM    973  H   VAL    66      85.150 110.265  24.430  1.00  0.00            
ATOM    974  CA  VAL    66      86.420 111.739  25.376  1.00  0.00            
ATOM    975  HA  VAL    66      87.290 111.551  26.006  1.00  0.00            
ATOM    976  CB  VAL    66      86.894 112.656  24.250  1.00  0.00            
ATOM    977  HB  VAL    66      87.014 113.640  24.703  1.00  0.00            
ATOM    978  CG1 VAL    66      88.336 112.206  23.972  1.00  0.00            
ATOM    979 HG11 VAL    66      88.869 113.001  23.452  1.00  0.00            
ATOM    980 HG12 VAL    66      88.936 111.964  24.849  1.00  0.00            
ATOM    981 HG13 VAL    66      88.290 111.243  23.463  1.00  0.00            
ATOM    982  CG2 VAL    66      86.045 112.660  22.952  1.00  0.00            
ATOM    983 HG21 VAL    66      86.083 111.673  22.491  1.00  0.00            
ATOM    984 HG22 VAL    66      85.028 112.927  23.237  1.00  0.00            
ATOM    985 HG23 VAL    66      86.485 113.375  22.256  1.00  0.00            
ATOM    986  C   VAL    66      85.388 112.411  26.294  1.00  0.00            
ATOM    987  O   VAL    66      84.173 112.584  25.915  1.00  0.00            
ATOM    988  N   GLY    67      85.819 112.733  27.531  1.00  0.00            
ATOM    989  H   GLY    67      86.783 112.596  27.800  1.00  0.00            
ATOM    990  CA  GLY    67      84.866 113.227  28.578  1.00  0.00            
ATOM    991  HA1 GLY    67      85.018 112.672  29.504  1.00  0.00            
ATOM    992  HA2 GLY    67      83.869 112.935  28.246  1.00  0.00            
ATOM    993  C   GLY    67      85.083 114.707  29.110  1.00  0.00            
ATOM    994  O   GLY    67      86.205 115.051  29.486  1.00  0.00            
ATOM    995  N   GLY    68      83.983 115.485  29.112  1.00  0.00            
ATOM    996  H   GLY    68      83.141 115.156  28.662  1.00  0.00            
ATOM    997  CA  GLY    68      83.843 116.760  29.788  1.00  0.00            
ATOM    998  HA1 GLY    68      84.722 116.981  30.392  1.00  0.00            
ATOM    999  HA2 GLY    68      82.982 116.752  30.457  1.00  0.00            
ATOM   1000  C   GLY    68      83.580 117.988  28.976  1.00  0.00            
ATOM   1001  O   GLY    68      83.192 117.946  27.815  1.00  0.00            
ATOM   1002  N   ALA    69      83.898 119.131  29.560  1.00  0.00            
ATOM   1003  H   ALA    69      84.287 119.072  30.490  1.00  0.00            
ATOM   1004  CA  ALA    69      83.654 120.425  28.979  1.00  0.00            
ATOM   1005  HA  ALA    69      83.942 120.464  27.928  1.00  0.00            
ATOM   1006  CB  ALA    69      82.152 120.768  29.069  1.00  0.00            
ATOM   1007  HB1 ALA    69      81.503 119.965  28.722  1.00  0.00            
ATOM   1008  HB2 ALA    69      81.832 121.009  30.083  1.00  0.00            
ATOM   1009  HB3 ALA    69      81.878 121.637  28.470  1.00  0.00            
ATOM   1010  C   ALA    69      84.545 121.559  29.608  1.00  0.00            
ATOM   1011  O   ALA    69      85.285 121.384  30.580  1.00  0.00            
ATOM   1012  N   VAL    70      84.445 122.811  29.016  1.00  0.00            
ATOM   1013  H   VAL    70      83.850 122.951  28.213  1.00  0.00            
ATOM   1014  CA  VAL    70      84.989 123.984  29.667  1.00  0.00            
ATOM   1015  HA  VAL    70      85.536 123.819  30.595  1.00  0.00            
ATOM   1016  CB  VAL    70      85.848 124.901  28.737  1.00  0.00            
ATOM   1017  HB  VAL    70      85.735 125.900  29.160  1.00  0.00            
ATOM   1018  CG1 VAL    70      87.308 124.406  28.599  1.00  0.00            
ATOM   1019 HG11 VAL    70      87.839 125.065  27.912  1.00  0.00            
ATOM   1020 HG12 VAL    70      87.859 124.354  29.537  1.00  0.00            
ATOM   1021 HG13 VAL    70      87.167 123.394  28.219  1.00  0.00            
ATOM   1022  CG2 VAL    70      85.323 125.042  27.313  1.00  0.00            
ATOM   1023 HG21 VAL    70      85.279 124.079  26.803  1.00  0.00            
ATOM   1024 HG22 VAL    70      84.312 125.448  27.283  1.00  0.00            
ATOM   1025 HG23 VAL    70      85.987 125.685  26.735  1.00  0.00            
ATOM   1026  C   VAL    70      83.884 124.768  30.253  1.00  0.00            
ATOM   1027  O   VAL    70      82.824 124.934  29.663  1.00  0.00            
ATOM   1028  N   VAL    71      83.944 125.063  31.544  1.00  0.00            
ATOM   1029  H   VAL    71      84.725 124.889  32.161  1.00  0.00            
ATOM   1030  CA  VAL    71      83.139 126.150  32.127  1.00  0.00            
ATOM   1031  HA  VAL    71      82.136 125.923  31.767  1.00  0.00            
ATOM   1032  CB  VAL    71      83.097 126.093  33.675  1.00  0.00            
ATOM   1033  HB  VAL    71      82.492 126.928  34.030  1.00  0.00            
ATOM   1034  CG1 VAL    71      82.379 124.753  33.964  1.00  0.00            
ATOM   1035 HG11 VAL    71      81.965 124.726  34.972  1.00  0.00            
ATOM   1036 HG12 VAL    71      81.462 124.687  33.380  1.00  0.00            
ATOM   1037 HG13 VAL    71      83.074 123.933  33.781  1.00  0.00            
ATOM   1038  CG2 VAL    71      84.379 126.095  34.464  1.00  0.00            
ATOM   1039 HG21 VAL    71      84.204 126.195  35.536  1.00  0.00            
ATOM   1040 HG22 VAL    71      84.932 125.194  34.199  1.00  0.00            
ATOM   1041 HG23 VAL    71      84.918 126.972  34.108  1.00  0.00            
ATOM   1042  C   VAL    71      83.630 127.552  31.573  1.00  0.00            
ATOM   1043  O   VAL    71      84.813 127.838  31.399  1.00  0.00            
ATOM   1044  N   THR    72      82.662 128.493  31.365  1.00  0.00            
ATOM   1045  H   THR    72      81.694 128.218  31.453  1.00  0.00            
ATOM   1046  CA  THR    72      82.787 129.862  30.844  1.00  0.00            
ATOM   1047  HA  THR    72      83.266 129.720  29.875  1.00  0.00            
ATOM   1048  CB  THR    72      81.328 130.326  30.561  1.00  0.00            
ATOM   1049  HB  THR    72      80.841 130.673  31.472  1.00  0.00            
ATOM   1050  CG2 THR    72      81.404 131.569  29.661  1.00  0.00            
ATOM   1051 HG21 THR    72      80.384 131.772  29.333  1.00  0.00            
ATOM   1052 HG22 THR    72      81.922 132.386  30.163  1.00  0.00            
ATOM   1053 HG23 THR    72      81.942 131.335  28.743  1.00  0.00            
ATOM   1054  OG1 THR    72      80.623 129.252  29.847  1.00  0.00            
ATOM   1055  HG1 THR    72      79.681 129.437  29.860  1.00  0.00            
ATOM   1056  C   THR    72      83.608 130.733  31.785  1.00  0.00            
ATOM   1057  O   THR    72      83.332 130.873  33.001  1.00  0.00            
ATOM   1058  N   GLY    73      84.625 131.457  31.290  1.00  0.00            
ATOM   1059  H   GLY    73      84.906 131.387  30.323  1.00  0.00            
ATOM   1060  CA  GLY    73      85.426 132.272  32.219  1.00  0.00            
ATOM   1061  HA1 GLY    73      86.195 131.570  32.539  1.00  0.00            
ATOM   1062  HA2 GLY    73      84.798 132.581  33.055  1.00  0.00            
ATOM   1063  C   GLY    73      86.109 133.422  31.425  1.00  0.00            
ATOM   1064  O   GLY    73      87.168 133.242  30.778  1.00  0.00            
ATOM   1065  N   VAL    74      85.474 134.573  31.440  1.00  0.00            
ATOM   1066  H   VAL    74      84.591 134.642  31.925  1.00  0.00            
ATOM   1067  CA  VAL    74      86.205 135.843  31.075  1.00  0.00            
ATOM   1068  HA  VAL    74      86.670 135.671  30.104  1.00  0.00            
ATOM   1069  CB  VAL    74      85.250 137.023  30.905  1.00  0.00            
ATOM   1070  HB  VAL    74      85.860 137.859  30.564  1.00  0.00            
ATOM   1071  CG1 VAL    74      84.319 136.704  29.736  1.00  0.00            
ATOM   1072 HG11 VAL    74      83.617 135.993  30.171  1.00  0.00            
ATOM   1073 HG12 VAL    74      83.743 137.576  29.427  1.00  0.00            
ATOM   1074 HG13 VAL    74      84.831 136.217  28.906  1.00  0.00            
ATOM   1075  CG2 VAL    74      84.605 137.441  32.221  1.00  0.00            
ATOM   1076 HG21 VAL    74      84.350 136.640  32.914  1.00  0.00            
ATOM   1077 HG22 VAL    74      85.315 137.954  32.869  1.00  0.00            
ATOM   1078 HG23 VAL    74      83.771 138.139  32.141  1.00  0.00            
ATOM   1079  C   VAL    74      87.483 136.296  31.842  1.00  0.00            
ATOM   1080  O   VAL    74      88.293 137.001  31.278  1.00  0.00            
ATOM   1081  N   THR    75      87.634 135.837  33.113  1.00  0.00            
ATOM   1082  H   THR    75      86.813 135.396  33.503  1.00  0.00            
ATOM   1083  CA  THR    75      88.806 136.243  33.910  1.00  0.00            
ATOM   1084  HA  THR    75      89.195 137.035  33.271  1.00  0.00            
ATOM   1085  CB  THR    75      88.360 136.850  35.310  1.00  0.00            
ATOM   1086  HB  THR    75      89.243 137.036  35.921  1.00  0.00            
ATOM   1087  CG2 THR    75      87.696 138.150  35.028  1.00  0.00            
ATOM   1088 HG21 THR    75      86.701 137.963  34.624  1.00  0.00            
ATOM   1089 HG22 THR    75      87.673 138.731  35.950  1.00  0.00            
ATOM   1090 HG23 THR    75      88.243 138.683  34.250  1.00  0.00            
ATOM   1091  OG1 THR    75      87.438 136.064  35.907  1.00  0.00            
ATOM   1092  HG1 THR    75      87.197 136.579  36.681  1.00  0.00            
ATOM   1093  C   THR    75      89.714 135.041  34.049  1.00  0.00            
ATOM   1094  O   THR    75      90.834 135.320  34.528  1.00  0.00            
ATOM   1095  N   ALA    76      89.284 133.799  33.641  1.00  0.00            
ATOM   1096  H   ALA    76      88.313 133.848  33.368  1.00  0.00            
ATOM   1097  CA  ALA    76      90.081 132.545  33.822  1.00  0.00            
ATOM   1098  HA  ALA    76      90.358 132.580  34.875  1.00  0.00            
ATOM   1099  CB  ALA    76      89.160 131.422  33.440  1.00  0.00            
ATOM   1100  HB1 ALA    76      89.688 130.481  33.592  1.00  0.00            
ATOM   1101  HB2 ALA    76      88.226 131.462  34.001  1.00  0.00            
ATOM   1102  HB3 ALA    76      88.837 131.471  32.400  1.00  0.00            
ATOM   1103  C   ALA    76      91.359 132.540  32.930  1.00  0.00            
ATOM   1104  O   ALA    76      91.369 132.923  31.764  1.00  0.00            
ATOM   1105  N   VAL    77      92.468 132.095  33.580  1.00  0.00            
ATOM   1106  H   VAL    77      92.413 131.922  34.573  1.00  0.00            
ATOM   1107  CA  VAL    77      93.789 132.077  33.016  1.00  0.00            
ATOM   1108  HA  VAL    77      93.722 132.965  32.387  1.00  0.00            
ATOM   1109  CB  VAL    77      94.882 132.293  34.103  1.00  0.00            
ATOM   1110  HB  VAL    77      95.136 131.449  34.744  1.00  0.00            
ATOM   1111  CG1 VAL    77      96.246 132.457  33.422  1.00  0.00            
ATOM   1112 HG11 VAL    77      96.369 133.503  33.139  1.00  0.00            
ATOM   1113 HG12 VAL    77      97.034 132.159  34.114  1.00  0.00            
ATOM   1114 HG13 VAL    77      96.324 131.843  32.525  1.00  0.00            
ATOM   1115  CG2 VAL    77      94.707 133.508  34.994  1.00  0.00            
ATOM   1116 HG21 VAL    77      94.705 134.414  34.388  1.00  0.00            
ATOM   1117 HG22 VAL    77      93.829 133.432  35.635  1.00  0.00            
ATOM   1118 HG23 VAL    77      95.538 133.583  35.695  1.00  0.00            
ATOM   1119  C   VAL    77      93.934 130.868  32.033  1.00  0.00            
ATOM   1120  O   VAL    77      94.067 131.103  30.784  1.00  0.00            
ATOM   1121  N   ALA    78      93.847 129.637  32.546  1.00  0.00            
ATOM   1122  H   ALA    78      93.660 129.524  33.532  1.00  0.00            
ATOM   1123  CA  ALA    78      93.475 128.510  31.745  1.00  0.00            
ATOM   1124  HA  ALA    78      93.805 128.706  30.725  1.00  0.00            
ATOM   1125  CB  ALA    78      94.377 127.320  32.240  1.00  0.00            
ATOM   1126  HB1 ALA    78      94.194 127.019  33.271  1.00  0.00            
ATOM   1127  HB2 ALA    78      94.123 126.385  31.740  1.00  0.00            
ATOM   1128  HB3 ALA    78      95.453 127.488  32.196  1.00  0.00            
ATOM   1129  C   ALA    78      91.983 128.235  31.760  1.00  0.00            
ATOM   1130  O   ALA    78      91.451 128.210  32.847  1.00  0.00            
ATOM   1131  N   GLN    79      91.304 128.119  30.647  1.00  0.00            
ATOM   1132  H   GLN    79      91.795 128.245  29.773  1.00  0.00            
ATOM   1133  CA  GLN    79      89.923 127.561  30.524  1.00  0.00            
ATOM   1134  HA  GLN    79      89.309 128.313  31.019  1.00  0.00            
ATOM   1135  CB  GLN    79      89.421 127.542  29.071  1.00  0.00            
ATOM   1136  HB1 GLN    79      88.400 127.166  29.140  1.00  0.00            
ATOM   1137  HB2 GLN    79      89.983 126.832  28.464  1.00  0.00            
ATOM   1138  CG  GLN    79      89.402 128.963  28.402  1.00  0.00            
ATOM   1139  HG1 GLN    79      88.903 128.845  27.441  1.00  0.00            
ATOM   1140  HG2 GLN    79      90.426 129.225  28.134  1.00  0.00            
ATOM   1141  CD  GLN    79      88.733 130.065  29.263  1.00  0.00            
ATOM   1142  OE1 GLN    79      87.566 129.928  29.630  1.00  0.00            
ATOM   1143  NE2 GLN    79      89.476 131.053  29.741  1.00  0.00            
ATOM   1144 HE21 GLN    79      90.449 131.075  29.469  1.00  0.00            
ATOM   1145 HE22 GLN    79      89.043 131.754  30.325  1.00  0.00            
ATOM   1146  C   GLN    79      89.679 126.306  31.302  1.00  0.00            
ATOM   1147  O   GLN    79      90.171 125.201  30.946  1.00  0.00            
ATOM   1148  N   LYS    80      88.914 126.336  32.370  1.00  0.00            
ATOM   1149  H   LYS    80      88.722 127.267  32.711  1.00  0.00            
ATOM   1150  CA  LYS    80      88.649 125.284  33.289  1.00  0.00            
ATOM   1151  HA  LYS    80      89.614 124.905  33.625  1.00  0.00            
ATOM   1152  CB  LYS    80      88.103 126.031  34.541  1.00  0.00            
ATOM   1153  HB1 LYS    80      87.218 126.593  34.244  1.00  0.00            
ATOM   1154  HB2 LYS    80      88.833 126.713  34.976  1.00  0.00            
ATOM   1155  CG  LYS    80      87.649 125.147  35.684  1.00  0.00            
ATOM   1156  HG1 LYS    80      88.581 124.657  35.964  1.00  0.00            
ATOM   1157  HG2 LYS    80      86.859 124.509  35.286  1.00  0.00            
ATOM   1158  CD  LYS    80      87.121 125.923  36.939  1.00  0.00            
ATOM   1159  HD1 LYS    80      86.738 125.186  37.645  1.00  0.00            
ATOM   1160  HD2 LYS    80      86.317 126.509  36.494  1.00  0.00            
ATOM   1161  CE  LYS    80      88.209 126.652  37.657  1.00  0.00            
ATOM   1162  HE1 LYS    80      88.542 127.551  37.138  1.00  0.00            
ATOM   1163  HE2 LYS    80      89.069 126.000  37.812  1.00  0.00            
ATOM   1164  NZ  LYS    80      87.766 127.087  39.047  1.00  0.00            
ATOM   1165  HZ1 LYS    80      86.905 127.612  39.104  1.00  0.00            
ATOM   1166  HZ2 LYS    80      87.645 126.224  39.558  1.00  0.00            
ATOM   1167  HZ3 LYS    80      88.528 127.635  39.422  1.00  0.00            
ATOM   1168  C   LYS    80      87.856 124.115  32.743  1.00  0.00            
ATOM   1169  O   LYS    80      86.650 124.272  32.411  1.00  0.00            
ATOM   1170  N   THR    81      88.337 122.918  32.764  1.00  0.00            
ATOM   1171  H   THR    81      89.295 122.701  33.001  1.00  0.00            
ATOM   1172  CA  THR    81      87.590 121.796  32.520  1.00  0.00            
ATOM   1173  HA  THR    81      86.836 122.127  31.805  1.00  0.00            
ATOM   1174  CB  THR    81      88.348 120.702  31.756  1.00  0.00            
ATOM   1175  HB  THR    81      87.645 119.894  31.555  1.00  0.00            
ATOM   1176  CG2 THR    81      88.910 120.993  30.368  1.00  0.00            
ATOM   1177 HG21 THR    81      89.316 120.052  29.996  1.00  0.00            
ATOM   1178 HG22 THR    81      88.189 121.319  29.619  1.00  0.00            
ATOM   1179 HG23 THR    81      89.619 121.819  30.307  1.00  0.00            
ATOM   1180  OG1 THR    81      89.477 120.246  32.561  1.00  0.00            
ATOM   1181  HG1 THR    81      89.817 119.395  32.276  1.00  0.00            
ATOM   1182  C   THR    81      86.806 121.218  33.709  1.00  0.00            
ATOM   1183  O   THR    81      87.214 121.314  34.891  1.00  0.00            
ATOM   1184  N   VAL    82      85.682 120.661  33.354  1.00  0.00            
ATOM   1185  H   VAL    82      85.449 120.758  32.375  1.00  0.00            
ATOM   1186  CA  VAL    82      84.912 119.602  34.019  1.00  0.00            
ATOM   1187  HA  VAL    82      85.187 119.523  35.071  1.00  0.00            
ATOM   1188  CB  VAL    82      83.425 119.885  34.184  1.00  0.00            
ATOM   1189  HB  VAL    82      82.945 119.109  34.779  1.00  0.00            
ATOM   1190  CG1 VAL    82      83.249 121.041  35.170  1.00  0.00            
ATOM   1191 HG11 VAL    82      83.758 120.699  36.072  1.00  0.00            
ATOM   1192 HG12 VAL    82      83.689 121.980  34.833  1.00  0.00            
ATOM   1193 HG13 VAL    82      82.189 121.231  35.338  1.00  0.00            
ATOM   1194  CG2 VAL    82      82.532 120.235  32.945  1.00  0.00            
ATOM   1195 HG21 VAL    82      82.862 121.220  32.613  1.00  0.00            
ATOM   1196 HG22 VAL    82      82.764 119.521  32.154  1.00  0.00            
ATOM   1197 HG23 VAL    82      81.471 120.160  33.180  1.00  0.00            
ATOM   1198  C   VAL    82      85.096 118.259  33.227  1.00  0.00            
ATOM   1199  O   VAL    82      85.317 118.195  32.026  1.00  0.00            
ATOM   1200  N   GLU    83      84.897 117.206  34.042  1.00  0.00            
ATOM   1201  H   GLU    83      84.829 117.387  35.034  1.00  0.00            
ATOM   1202  CA  GLU    83      84.822 115.797  33.546  1.00  0.00            
ATOM   1203  HA  GLU    83      85.486 115.658  32.692  1.00  0.00            
ATOM   1204  CB  GLU    83      85.334 114.866  34.649  1.00  0.00            
ATOM   1205  HB1 GLU    83      85.137 113.811  34.454  1.00  0.00            
ATOM   1206  HB2 GLU    83      84.703 115.108  35.504  1.00  0.00            
ATOM   1207  CG  GLU    83      86.891 115.120  34.891  1.00  0.00            
ATOM   1208  HG1 GLU    83      87.128 116.084  35.339  1.00  0.00            
ATOM   1209  HG2 GLU    83      87.319 115.042  33.892  1.00  0.00            
ATOM   1210  CD  GLU    83      87.565 113.936  35.680  1.00  0.00            
ATOM   1211  OE1 GLU    83      87.352 112.779  35.277  1.00  0.00            
ATOM   1212  OE2 GLU    83      88.070 114.140  36.811  1.00  0.00            
ATOM   1213  C   GLU    83      83.427 115.292  33.160  1.00  0.00            
ATOM   1214  O   GLU    83      82.424 116.017  33.310  1.00  0.00            
ATOM   1215  N   GLY    84      83.223 114.098  32.691  1.00  0.00            
ATOM   1216  H   GLY    84      84.026 113.515  32.500  1.00  0.00            
ATOM   1217  CA  GLY    84      81.907 113.778  32.133  1.00  0.00            
ATOM   1218  HA1 GLY    84      81.585 114.535  31.417  1.00  0.00            
ATOM   1219  HA2 GLY    84      81.227 113.779  32.984  1.00  0.00            
ATOM   1220  C   GLY    84      81.697 112.336  31.518  1.00  0.00            
ATOM   1221  O   GLY    84      82.451 111.435  31.833  1.00  0.00            
ATOM   1222  N   ALA    85      80.636 112.146  30.694  1.00  0.00            
ATOM   1223  H   ALA    85      80.052 112.965  30.603  1.00  0.00            
ATOM   1224  CA  ALA    85      80.417 111.008  29.881  1.00  0.00            
ATOM   1225  HA  ALA    85      80.275 110.124  30.503  1.00  0.00            
ATOM   1226  CB  ALA    85      79.165 111.380  29.024  1.00  0.00            
ATOM   1227  HB1 ALA    85      78.898 110.463  28.498  1.00  0.00            
ATOM   1228  HB2 ALA    85      78.320 111.786  29.579  1.00  0.00            
ATOM   1229  HB3 ALA    85      79.462 112.163  28.326  1.00  0.00            
ATOM   1230  C   ALA    85      81.596 110.819  29.055  1.00  0.00            
ATOM   1231  O   ALA    85      82.014 111.685  28.293  1.00  0.00            
ATOM   1232  N   GLY    86      82.107 109.639  29.203  1.00  0.00            
ATOM   1233  H   GLY    86      81.644 109.035  29.867  1.00  0.00            
ATOM   1234  CA  GLY    86      83.330 109.199  28.476  1.00  0.00            
ATOM   1235  HA1 GLY    86      83.486 109.728  27.536  1.00  0.00            
ATOM   1236  HA2 GLY    86      83.201 108.125  28.342  1.00  0.00            
ATOM   1237  C   GLY    86      84.647 109.453  29.144  1.00  0.00            
ATOM   1238  O   GLY    86      85.710 109.309  28.480  1.00  0.00            
ATOM   1239  N   SER    87      84.735 109.973  30.329  1.00  0.00            
ATOM   1240  H   SER    87      83.888 110.291  30.779  1.00  0.00            
ATOM   1241  CA  SER    87      85.995 110.223  31.123  1.00  0.00            
ATOM   1242  HA  SER    87      86.605 110.874  30.497  1.00  0.00            
ATOM   1243  CB  SER    87      85.717 111.076  32.351  1.00  0.00            
ATOM   1244  HB1 SER    87      86.488 111.065  33.122  1.00  0.00            
ATOM   1245  HB2 SER    87      84.782 110.792  32.834  1.00  0.00            
ATOM   1246  OG  SER    87      85.548 112.395  31.904  1.00  0.00            
ATOM   1247  HG  SER    87      86.425 112.638  31.598  1.00  0.00            
ATOM   1248  C   SER    87      86.833 108.983  31.511  1.00  0.00            
ATOM   1249  O   SER    87      86.291 107.920  31.791  1.00  0.00            
ATOM   1250  N   ILE    88      88.147 109.052  31.575  1.00  0.00            
ATOM   1251  H   ILE    88      88.542 109.939  31.295  1.00  0.00            
ATOM   1252  CA  ILE    88      89.011 107.861  31.586  1.00  0.00            
ATOM   1253  HA  ILE    88      88.504 107.231  30.856  1.00  0.00            
ATOM   1254  CB  ILE    88      90.447 108.137  31.230  1.00  0.00            
ATOM   1255  HB  ILE    88      90.880 108.805  31.975  1.00  0.00            
ATOM   1256  CG2 ILE    88      91.400 106.980  31.305  1.00  0.00            
ATOM   1257 HG21 ILE    88      92.393 107.338  31.032  1.00  0.00            
ATOM   1258 HG22 ILE    88      91.478 106.514  32.287  1.00  0.00            
ATOM   1259 HG23 ILE    88      91.168 106.234  30.545  1.00  0.00            
ATOM   1260  CG1 ILE    88      90.552 108.863  29.865  1.00  0.00            
ATOM   1261 HG11 ILE    88      91.563 109.160  29.588  1.00  0.00            
ATOM   1262 HG12 ILE    88      90.016 109.806  29.977  1.00  0.00            
ATOM   1263  CD  ILE    88      89.905 108.101  28.671  1.00  0.00            
ATOM   1264  HD1 ILE    88      90.540 107.241  28.459  1.00  0.00            
ATOM   1265  HD2 ILE    88      88.872 107.864  28.927  1.00  0.00            
ATOM   1266  HD3 ILE    88      89.867 108.756  27.800  1.00  0.00            
ATOM   1267  C   ILE    88      88.838 107.006  32.873  1.00  0.00            
ATOM   1268  O   ILE    88      89.269 107.473  33.927  1.00  0.00            
ATOM   1269  N   ALA    89      88.192 105.826  32.807  1.00  0.00            
ATOM   1270  H   ALA    89      87.978 105.427  31.904  1.00  0.00            
ATOM   1271  CA  ALA    89      88.125 104.850  33.881  1.00  0.00            
ATOM   1272  HA  ALA    89      87.734 105.405  34.734  1.00  0.00            
ATOM   1273  CB  ALA    89      87.320 103.577  33.413  1.00  0.00            
ATOM   1274  HB1 ALA    89      87.258 102.903  34.268  1.00  0.00            
ATOM   1275  HB2 ALA    89      86.309 103.868  33.129  1.00  0.00            
ATOM   1276  HB3 ALA    89      87.933 102.973  32.744  1.00  0.00            
ATOM   1277  C   ALA    89      89.525 104.360  34.347  1.00  0.00            
ATOM   1278  O   ALA    89      90.360 104.092  33.482  1.00  0.00            
ATOM   1279  N   ALA    90      89.684 104.190  35.660  1.00  0.00            
ATOM   1280  H   ALA    90      88.918 104.242  36.316  1.00  0.00            
ATOM   1281  CA  ALA    90      90.863 103.633  36.257  1.00  0.00            
ATOM   1282  HA  ALA    90      91.736 104.167  35.883  1.00  0.00            
ATOM   1283  CB  ALA    90      90.761 104.001  37.728  1.00  0.00            
ATOM   1284  HB1 ALA    90      89.786 103.656  38.071  1.00  0.00            
ATOM   1285  HB2 ALA    90      91.606 103.440  38.126  1.00  0.00            
ATOM   1286  HB3 ALA    90      90.848 105.078  37.874  1.00  0.00            
ATOM   1287  C   ALA    90      91.064 102.083  36.021  1.00  0.00            
ATOM   1288  O   ALA    90      90.163 101.231  35.944  1.00  0.00            
ATOM   1289  N   ALA    91      92.381 101.733  35.948  1.00  0.00            
ATOM   1290  H   ALA    91      93.082 102.459  35.931  1.00  0.00            
ATOM   1291  CA  ALA    91      92.847 100.438  36.121  1.00  0.00            
ATOM   1292  HA  ALA    91      92.596  99.782  35.288  1.00  0.00            
ATOM   1293  CB  ALA    91      94.372 100.609  36.120  1.00  0.00            
ATOM   1294  HB1 ALA    91      94.833  99.661  36.394  1.00  0.00            
ATOM   1295  HB2 ALA    91      94.710 100.808  35.103  1.00  0.00            
ATOM   1296  HB3 ALA    91      94.691 101.495  36.670  1.00  0.00            
ATOM   1297  C   ALA    91      92.394  99.767  37.469  1.00  0.00            
ATOM   1298  O   ALA    91      92.818 100.079  38.603  1.00  0.00            
ATOM   1299  N   THR    92      91.397  98.914  37.388  1.00  0.00            
ATOM   1300  H   THR    92      91.109  98.655  36.456  1.00  0.00            
ATOM   1301  CA  THR    92      90.551  98.429  38.448  1.00  0.00            
ATOM   1302  HA  THR    92      91.054  98.525  39.410  1.00  0.00            
ATOM   1303  CB  THR    92      89.251  99.156  38.641  1.00  0.00            
ATOM   1304  HB  THR    92      88.750  98.499  39.352  1.00  0.00            
ATOM   1305  CG2 THR    92      89.398 100.548  39.230  1.00  0.00            
ATOM   1306 HG21 THR    92      88.451 100.817  39.698  1.00  0.00            
ATOM   1307 HG22 THR    92      90.163 100.430  39.998  1.00  0.00            
ATOM   1308 HG23 THR    92      89.649 101.161  38.365  1.00  0.00            
ATOM   1309  OG1 THR    92      88.634  99.382  37.360  1.00  0.00            
ATOM   1310  HG1 THR    92      89.228  99.974  36.893  1.00  0.00            
ATOM   1311  C   THR    92      90.239  96.899  38.340  1.00  0.00            
ATOM   1312  O   THR    92      89.656  96.436  37.344  1.00  0.00            
ATOM   1313  N   GLY    93      90.567  96.141  39.325  1.00  0.00            
ATOM   1314  H   GLY    93      91.173  96.540  40.029  1.00  0.00            
ATOM   1315  CA  GLY    93      90.060  94.770  39.500  1.00  0.00            
ATOM   1316  HA1 GLY    93      90.551  94.345  40.375  1.00  0.00            
ATOM   1317  HA2 GLY    93      90.255  94.122  38.646  1.00  0.00            
ATOM   1318  C   GLY    93      88.624  94.606  39.984  1.00  0.00            
ATOM   1319  O   GLY    93      87.976  95.466  40.502  1.00  0.00            
ATOM   1320  N   PHE    94      88.156  93.385  39.940  1.00  0.00            
ATOM   1321  H   PHE    94      88.634  92.655  39.432  1.00  0.00            
ATOM   1322  CA  PHE    94      86.947  92.994  40.602  1.00  0.00            
ATOM   1323  HA  PHE    94      86.606  93.902  41.098  1.00  0.00            
ATOM   1324  CB  PHE    94      85.776  92.676  39.653  1.00  0.00            
ATOM   1325  HB1 PHE    94      85.711  93.566  39.027  1.00  0.00            
ATOM   1326  HB2 PHE    94      84.835  92.641  40.202  1.00  0.00            
ATOM   1327  CG  PHE    94      85.951  91.416  38.832  1.00  0.00            
ATOM   1328  CD1 PHE    94      85.779  90.160  39.396  1.00  0.00            
ATOM   1329  HD1 PHE    94      85.423  90.107  40.414  1.00  0.00            
ATOM   1330  CE1 PHE    94      85.797  88.973  38.611  1.00  0.00            
ATOM   1331  HE1 PHE    94      85.536  88.024  39.054  1.00  0.00            
ATOM   1332  CZ  PHE    94      86.103  89.050  37.247  1.00  0.00            
ATOM   1333  HZ  PHE    94      86.060  88.163  36.633  1.00  0.00            
ATOM   1334  CE2 PHE    94      86.582  90.308  36.776  1.00  0.00            
ATOM   1335  HE2 PHE    94      87.203  90.378  35.896  1.00  0.00            
ATOM   1336  CD2 PHE    94      86.460  91.476  37.538  1.00  0.00            
ATOM   1337  HD2 PHE    94      86.970  92.375  37.225  1.00  0.00            
ATOM   1338  C   PHE    94      87.079  91.938  41.692  1.00  0.00            
ATOM   1339  O   PHE    94      88.055  91.180  41.811  1.00  0.00            
ATOM   1340  N   VAL    95      86.004  91.779  42.516  1.00  0.00            
ATOM   1341  H   VAL    95      85.208  92.398  42.465  1.00  0.00            
ATOM   1342  CA  VAL    95      85.891  90.850  43.662  1.00  0.00            
ATOM   1343  HA  VAL    95      86.916  90.645  43.969  1.00  0.00            
ATOM   1344  CB  VAL    95      85.125  91.454  44.859  1.00  0.00            
ATOM   1345  HB  VAL    95      84.284  92.026  44.465  1.00  0.00            
ATOM   1346  CG1 VAL    95      84.403  90.452  45.783  1.00  0.00            
ATOM   1347 HG11 VAL    95      85.094  89.936  46.450  1.00  0.00            
ATOM   1348 HG12 VAL    95      83.709  90.947  46.463  1.00  0.00            
ATOM   1349 HG13 VAL    95      83.830  89.657  45.306  1.00  0.00            
ATOM   1350  CG2 VAL    95      85.904  92.356  45.706  1.00  0.00            
ATOM   1351 HG21 VAL    95      86.346  93.184  45.151  1.00  0.00            
ATOM   1352 HG22 VAL    95      85.257  92.734  46.497  1.00  0.00            
ATOM   1353 HG23 VAL    95      86.747  91.800  46.117  1.00  0.00            
ATOM   1354  C   VAL    95      85.363  89.540  43.120  1.00  0.00            
ATOM   1355  O   VAL    95      84.211  89.451  42.665  1.00  0.00            
ATOM   1356  N   LYS    96      86.266  88.570  42.958  1.00  0.00            
ATOM   1357  H   LYS    96      87.163  88.723  43.396  1.00  0.00            
ATOM   1358  CA  LYS    96      85.958  87.259  42.386  1.00  0.00            
ATOM   1359  HA  LYS    96      85.666  87.443  41.352  1.00  0.00            
ATOM   1360  CB  LYS    96      87.301  86.444  42.311  1.00  0.00            
ATOM   1361  HB1 LYS    96      87.109  85.405  42.580  1.00  0.00            
ATOM   1362  HB2 LYS    96      88.138  86.819  42.898  1.00  0.00            
ATOM   1363  CG  LYS    96      87.962  86.287  40.883  1.00  0.00            
ATOM   1364  HG1 LYS    96      87.302  85.997  40.066  1.00  0.00            
ATOM   1365  HG2 LYS    96      88.716  85.505  40.974  1.00  0.00            
ATOM   1366  CD  LYS    96      88.449  87.675  40.492  1.00  0.00            
ATOM   1367  HD1 LYS    96      89.215  87.936  41.222  1.00  0.00            
ATOM   1368  HD2 LYS    96      87.658  88.418  40.599  1.00  0.00            
ATOM   1369  CE  LYS    96      88.968  87.794  39.062  1.00  0.00            
ATOM   1370  HE1 LYS    96      88.593  88.705  38.597  1.00  0.00            
ATOM   1371  HE2 LYS    96      88.516  87.022  38.439  1.00  0.00            
ATOM   1372  NZ  LYS    96      90.413  87.674  38.944  1.00  0.00            
ATOM   1373  HZ1 LYS    96      90.763  86.823  39.360  1.00  0.00            
ATOM   1374  HZ2 LYS    96      90.722  87.701  37.983  1.00  0.00            
ATOM   1375  HZ3 LYS    96      90.840  88.399  39.502  1.00  0.00            
ATOM   1376  C   LYS    96      84.854  86.421  43.126  1.00  0.00            
ATOM   1377  O   LYS    96      84.606  86.540  44.345  1.00  0.00            
ATOM   1378  N   LYS    97      83.981  85.750  42.336  1.00  0.00            
ATOM   1379  H   LYS    97      84.182  85.611  41.356  1.00  0.00            
ATOM   1380  CA  LYS    97      82.947  84.921  43.066  1.00  0.00            
ATOM   1381  HA  LYS    97      82.623  85.484  43.942  1.00  0.00            
ATOM   1382  CB  LYS    97      81.777  84.499  42.165  1.00  0.00            
ATOM   1383  HB1 LYS    97      81.217  83.701  42.655  1.00  0.00            
ATOM   1384  HB2 LYS    97      82.147  84.260  41.168  1.00  0.00            
ATOM   1385  CG  LYS    97      80.849  85.714  42.107  1.00  0.00            
ATOM   1386  HG1 LYS    97      81.392  86.565  41.696  1.00  0.00            
ATOM   1387  HG2 LYS    97      80.438  85.878  43.103  1.00  0.00            
ATOM   1388  CD  LYS    97      79.714  85.334  41.172  1.00  0.00            
ATOM   1389  HD1 LYS    97      79.271  84.372  41.429  1.00  0.00            
ATOM   1390  HD2 LYS    97      80.122  85.165  40.176  1.00  0.00            
ATOM   1391  CE  LYS    97      78.707  86.411  41.084  1.00  0.00            
ATOM   1392  HE1 LYS    97      79.176  87.366  40.848  1.00  0.00            
ATOM   1393  HE2 LYS    97      78.109  86.475  41.993  1.00  0.00            
ATOM   1394  NZ  LYS    97      77.676  86.138  40.084  1.00  0.00            
ATOM   1395  HZ1 LYS    97      76.989  85.503  40.464  1.00  0.00            
ATOM   1396  HZ2 LYS    97      77.135  86.971  39.901  1.00  0.00            
ATOM   1397  HZ3 LYS    97      78.050  85.857  39.189  1.00  0.00            
ATOM   1398  C   LYS    97      83.569  83.660  43.672  1.00  0.00            
ATOM   1399  O   LYS    97      84.387  82.992  43.046  1.00  0.00            
ATOM   1400  N   ASP    98      83.030  83.257  44.813  1.00  0.00            
ATOM   1401  H   ASP    98      82.355  83.881  45.231  1.00  0.00            
ATOM   1402  CA  ASP    98      83.393  81.979  45.530  1.00  0.00            
ATOM   1403  HA  ASP    98      84.467  82.039  45.701  1.00  0.00            
ATOM   1404  CB  ASP    98      82.717  81.876  46.937  1.00  0.00            
ATOM   1405  HB1 ASP    98      81.748  81.401  46.786  1.00  0.00            
ATOM   1406  HB2 ASP    98      82.587  82.918  47.227  1.00  0.00            
ATOM   1407  CG  ASP    98      83.569  81.051  47.903  1.00  0.00            
ATOM   1408  OD1 ASP    98      84.683  80.532  47.575  1.00  0.00            
ATOM   1409  OD2 ASP    98      83.194  80.921  49.089  1.00  0.00            
ATOM   1410  C   ASP    98      83.101  80.708  44.721  1.00  0.00            
ATOM   1411  O   ASP    98      82.020  80.375  44.346  1.00  0.00            
ATOM   1412  N   GLN    99      84.210  80.020  44.450  1.00  0.00            
ATOM   1413  H   GLN    99      85.026  80.209  45.015  1.00  0.00            
ATOM   1414  CA  GLN    99      84.199  78.799  43.619  1.00  0.00            
ATOM   1415  HA  GLN    99      83.870  79.182  42.653  1.00  0.00            
ATOM   1416  CB  GLN    99      85.661  78.292  43.308  1.00  0.00            
ATOM   1417  HB1 GLN    99      85.528  77.471  42.603  1.00  0.00            
ATOM   1418  HB2 GLN    99      86.185  78.004  44.220  1.00  0.00            
ATOM   1419  CG  GLN    99      86.524  79.341  42.610  1.00  0.00            
ATOM   1420  HG1 GLN    99      86.630  80.161  43.320  1.00  0.00            
ATOM   1421  HG2 GLN    99      86.030  79.821  41.766  1.00  0.00            
ATOM   1422  CD  GLN    99      87.920  78.878  42.186  1.00  0.00            
ATOM   1423  OE1 GLN    99      88.678  78.440  43.044  1.00  0.00            
ATOM   1424  NE2 GLN    99      88.373  79.077  41.028  1.00  0.00            
ATOM   1425 HE21 GLN    99      87.863  79.493  40.262  1.00  0.00            
ATOM   1426 HE22 GLN    99      89.254  78.698  40.712  1.00  0.00            
ATOM   1427  C   GLN    99      83.255  77.674  43.968  1.00  0.00            
ATOM   1428  O   GLN    99      83.199  77.181  45.105  1.00  0.00            
ATOM   1429  N   LEU   100      82.608  77.062  42.934  1.00  0.00            
ATOM   1430  H   LEU   100      82.932  77.351  42.022  1.00  0.00            
ATOM   1431  CA  LEU   100      81.542  76.110  43.006  1.00  0.00            
ATOM   1432  HA  LEU   100      81.004  76.234  43.946  1.00  0.00            
ATOM   1433  CB  LEU   100      80.507  76.462  41.915  1.00  0.00            
ATOM   1434  HB1 LEU   100      79.781  75.650  41.879  1.00  0.00            
ATOM   1435  HB2 LEU   100      80.969  76.395  40.930  1.00  0.00            
ATOM   1436  CG  LEU   100      79.704  77.740  42.052  1.00  0.00            
ATOM   1437  HG  LEU   100      80.340  78.613  41.903  1.00  0.00            
ATOM   1438  CD1 LEU   100      78.512  77.811  41.060  1.00  0.00            
ATOM   1439 HD11 LEU   100      78.859  77.966  40.038  1.00  0.00            
ATOM   1440 HD12 LEU   100      78.040  76.829  41.042  1.00  0.00            
ATOM   1441 HD13 LEU   100      77.850  78.620  41.371  1.00  0.00            
ATOM   1442  CD2 LEU   100      79.102  77.940  43.488  1.00  0.00            
ATOM   1443 HD21 LEU   100      79.958  77.945  44.163  1.00  0.00            
ATOM   1444 HD22 LEU   100      78.683  78.936  43.626  1.00  0.00            
ATOM   1445 HD23 LEU   100      78.453  77.129  43.820  1.00  0.00            
ATOM   1446  C   LEU   100      82.014  74.637  42.978  1.00  0.00            
ATOM   1447  O   LEU   100      81.392  73.785  42.326  1.00  0.00            
ATOM   1448  N   GLY   101      83.142  74.380  43.584  1.00  0.00            
ATOM   1449  H   GLY   101      83.535  75.148  44.108  1.00  0.00            
ATOM   1450  CA  GLY   101      83.791  73.145  43.774  1.00  0.00            
ATOM   1451  HA1 GLY   101      83.069  72.454  44.210  1.00  0.00            
ATOM   1452  HA2 GLY   101      84.586  73.382  44.480  1.00  0.00            
ATOM   1453  C   GLY   101      84.437  72.517  42.522  1.00  0.00            
ATOM   1454  O   GLY   101      84.258  72.896  41.334  1.00  0.00            
ATOM   1455  N   LYS   102      85.052  71.332  42.740  1.00  0.00            
ATOM   1456  H   LYS   102      85.338  71.095  43.679  1.00  0.00            
ATOM   1457  CA  LYS   102      85.681  70.532  41.663  1.00  0.00            
ATOM   1458  HA  LYS   102      85.989  71.214  40.870  1.00  0.00            
ATOM   1459  CB  LYS   102      87.033  69.949  42.075  1.00  0.00            
ATOM   1460  HB1 LYS   102      87.424  69.412  41.211  1.00  0.00            
ATOM   1461  HB2 LYS   102      86.850  69.257  42.897  1.00  0.00            
ATOM   1462  CG  LYS   102      88.193  70.884  42.415  1.00  0.00            
ATOM   1463  HG1 LYS   102      87.689  71.736  42.872  1.00  0.00            
ATOM   1464  HG2 LYS   102      88.656  71.098  41.452  1.00  0.00            
ATOM   1465  CD  LYS   102      89.208  70.263  43.391  1.00  0.00            
ATOM   1466  HD1 LYS   102      89.538  69.317  42.962  1.00  0.00            
ATOM   1467  HD2 LYS   102      88.628  70.275  44.313  1.00  0.00            
ATOM   1468  CE  LYS   102      90.263  71.397  43.627  1.00  0.00            
ATOM   1469  HE1 LYS   102      89.808  72.250  44.131  1.00  0.00            
ATOM   1470  HE2 LYS   102      90.600  71.723  42.643  1.00  0.00            
ATOM   1471  NZ  LYS   102      91.287  70.838  44.480  1.00  0.00            
ATOM   1472  HZ1 LYS   102      91.770  71.531  45.034  1.00  0.00            
ATOM   1473  HZ2 LYS   102      90.929  70.209  45.184  1.00  0.00            
ATOM   1474  HZ3 LYS   102      91.987  70.282  44.010  1.00  0.00            
ATOM   1475  C   LYS   102      84.710  69.433  41.181  1.00  0.00            
ATOM   1476  O   LYS   102      83.688  69.028  41.788  1.00  0.00            
ATOM   1477  N   ASN   103      85.019  68.960  39.984  1.00  0.00            
ATOM   1478  H   ASN   103      85.909  69.292  39.642  1.00  0.00            
ATOM   1479  CA  ASN   103      84.539  67.686  39.390  1.00  0.00            
ATOM   1480  HA  ASN   103      84.270  67.162  40.308  1.00  0.00            
ATOM   1481  CB  ASN   103      83.326  67.939  38.518  1.00  0.00            
ATOM   1482  HB1 ASN   103      82.481  68.160  39.169  1.00  0.00            
ATOM   1483  HB2 ASN   103      83.021  67.001  38.054  1.00  0.00            
ATOM   1484  CG  ASN   103      83.599  68.920  37.435  1.00  0.00            
ATOM   1485  OD1 ASN   103      84.080  68.557  36.365  1.00  0.00            
ATOM   1486  ND2 ASN   103      83.264  70.175  37.658  1.00  0.00            
ATOM   1487 HD21 ASN   103      82.819  70.547  38.486  1.00  0.00            
ATOM   1488 HD22 ASN   103      83.420  70.866  36.938  1.00  0.00            
ATOM   1489  C   ASN   103      85.840  67.054  38.649  1.00  0.00            
ATOM   1490  O   ASN   103      86.958  67.318  39.021  1.00  0.00            
ATOM   1491  N   GLU   104      85.615  66.146  37.666  1.00  0.00            
ATOM   1492  H   GLU   104      84.648  66.018  37.404  1.00  0.00            
ATOM   1493  CA  GLU   104      86.671  65.481  36.754  1.00  0.00            
ATOM   1494  HA  GLU   104      87.238  64.740  37.317  1.00  0.00            
ATOM   1495  CB  GLU   104      86.079  64.613  35.605  1.00  0.00            
ATOM   1496  HB1 GLU   104      85.520  63.795  36.060  1.00  0.00            
ATOM   1497  HB2 GLU   104      86.851  64.140  34.998  1.00  0.00            
ATOM   1498  CG  GLU   104      84.983  65.279  34.746  1.00  0.00            
ATOM   1499  HG1 GLU   104      85.356  66.199  34.297  1.00  0.00            
ATOM   1500  HG2 GLU   104      84.175  65.738  35.316  1.00  0.00            
ATOM   1501  CD  GLU   104      84.484  64.421  33.555  1.00  0.00            
ATOM   1502  OE1 GLU   104      85.000  63.316  33.331  1.00  0.00            
ATOM   1503  OE2 GLU   104      83.687  64.886  32.767  1.00  0.00            
ATOM   1504  C   GLU   104      87.601  66.524  36.250  1.00  0.00            
ATOM   1505  O   GLU   104      88.755  66.203  35.922  1.00  0.00            
ATOM   1506  N   GLU   105      87.178  67.746  36.122  1.00  0.00            
ATOM   1507  H   GLU   105      86.251  67.975  36.452  1.00  0.00            
ATOM   1508  CA  GLU   105      88.002  68.836  35.498  1.00  0.00            
ATOM   1509  HA  GLU   105      88.436  68.500  34.557  1.00  0.00            
ATOM   1510  CB  GLU   105      87.092  69.971  35.009  1.00  0.00            
ATOM   1511  HB1 GLU   105      87.741  70.794  34.711  1.00  0.00            
ATOM   1512  HB2 GLU   105      86.423  70.138  35.853  1.00  0.00            
ATOM   1513  CG  GLU   105      86.354  69.518  33.801  1.00  0.00            
ATOM   1514  HG1 GLU   105      85.665  68.715  34.066  1.00  0.00            
ATOM   1515  HG2 GLU   105      87.031  69.020  33.107  1.00  0.00            
ATOM   1516  CD  GLU   105      85.475  70.508  33.015  1.00  0.00            
ATOM   1517  OE1 GLU   105      85.973  71.009  31.979  1.00  0.00            
ATOM   1518  OE2 GLU   105      84.333  70.783  33.449  1.00  0.00            
ATOM   1519  C   GLU   105      89.164  69.265  36.378  1.00  0.00            
ATOM   1520  O   GLU   105      89.083  69.324  37.633  1.00  0.00            
ATOM   1521  N   GLY   106      90.239  69.653  35.696  1.00  0.00            
ATOM   1522  H   GLY   106      90.271  69.488  34.700  1.00  0.00            
ATOM   1523  CA  GLY   106      91.483  70.044  36.515  1.00  0.00            
ATOM   1524  HA1 GLY   106      92.364  70.151  35.883  1.00  0.00            
ATOM   1525  HA2 GLY   106      91.644  69.199  37.185  1.00  0.00            
ATOM   1526  C   GLY   106      91.308  71.336  37.398  1.00  0.00            
ATOM   1527  O   GLY   106      92.019  71.488  38.397  1.00  0.00            
ATOM   1528  N   ALA   107      90.493  72.313  37.022  1.00  0.00            
ATOM   1529  H   ALA   107      89.955  72.198  36.175  1.00  0.00            
ATOM   1530  CA  ALA   107      90.287  73.525  37.737  1.00  0.00            
ATOM   1531  HA  ALA   107      90.936  73.498  38.612  1.00  0.00            
ATOM   1532  CB  ALA   107      90.743  74.694  36.894  1.00  0.00            
ATOM   1533  HB1 ALA   107      90.724  75.662  37.395  1.00  0.00            
ATOM   1534  HB2 ALA   107      91.756  74.482  36.553  1.00  0.00            
ATOM   1535  HB3 ALA   107      90.020  74.855  36.094  1.00  0.00            
ATOM   1536  C   ALA   107      88.803  73.608  38.181  1.00  0.00            
ATOM   1537  O   ALA   107      87.977  73.082  37.480  1.00  0.00            
ATOM   1538  N   PRO   108      88.521  74.248  39.322  1.00  0.00            
ATOM   1539  CD  PRO   108      89.476  74.605  40.219  1.00  0.00            
ATOM   1540  HD1 PRO   108      89.967  75.526  39.905  1.00  0.00            
ATOM   1541  HD2 PRO   108      90.197  73.799  40.349  1.00  0.00            
ATOM   1542  CG  PRO   108      88.816  74.758  41.611  1.00  0.00            
ATOM   1543  HG1 PRO   108      89.229  75.539  42.250  1.00  0.00            
ATOM   1544  HG2 PRO   108      88.892  73.803  42.129  1.00  0.00            
ATOM   1545  CB  PRO   108      87.367  74.892  41.323  1.00  0.00            
ATOM   1546  HB1 PRO   108      87.146  75.959  41.317  1.00  0.00            
ATOM   1547  HB2 PRO   108      86.664  74.473  42.043  1.00  0.00            
ATOM   1548  CA  PRO   108      87.143  74.333  39.929  1.00  0.00            
ATOM   1549  HA  PRO   108      86.809  73.301  40.036  1.00  0.00            
ATOM   1550  C   PRO   108      86.163  75.170  39.034  1.00  0.00            
ATOM   1551  O   PRO   108      86.619  76.123  38.384  1.00  0.00            
ATOM   1552  N   GLN   109      84.923  74.794  39.073  1.00  0.00            
ATOM   1553  H   GLN   109      84.775  74.067  39.759  1.00  0.00            
ATOM   1554  CA  GLN   109      83.835  75.525  38.457  1.00  0.00            
ATOM   1555  HA  GLN   109      84.053  75.636  37.395  1.00  0.00            
ATOM   1556  CB  GLN   109      82.553  74.698  38.731  1.00  0.00            
ATOM   1557  HB1 GLN   109      82.366  74.657  39.804  1.00  0.00            
ATOM   1558  HB2 GLN   109      82.824  73.708  38.365  1.00  0.00            
ATOM   1559  CG  GLN   109      81.282  75.082  37.966  1.00  0.00            
ATOM   1560  HG1 GLN   109      81.518  75.137  36.903  1.00  0.00            
ATOM   1561  HG2 GLN   109      81.058  76.100  38.286  1.00  0.00            
ATOM   1562  CD  GLN   109      80.063  74.116  38.102  1.00  0.00            
ATOM   1563  OE1 GLN   109      80.151  73.055  38.716  1.00  0.00            
ATOM   1564  NE2 GLN   109      78.919  74.566  37.664  1.00  0.00            
ATOM   1565 HE21 GLN   109      78.809  75.477  37.243  1.00  0.00            
ATOM   1566 HE22 GLN   109      78.165  73.922  37.856  1.00  0.00            
ATOM   1567  C   GLN   109      83.661  76.954  38.817  1.00  0.00            
ATOM   1568  O   GLN   109      83.498  77.330  39.940  1.00  0.00            
ATOM   1569  N   GLU   110      83.701  77.851  37.810  1.00  0.00            
ATOM   1570  H   GLU   110      83.943  77.484  36.900  1.00  0.00            
ATOM   1571  CA  GLU   110      83.506  79.281  37.940  1.00  0.00            
ATOM   1572  HA  GLU   110      83.914  79.582  38.905  1.00  0.00            
ATOM   1573  CB  GLU   110      84.388  80.058  36.956  1.00  0.00            
ATOM   1574  HB1 GLU   110      84.066  81.094  36.846  1.00  0.00            
ATOM   1575  HB2 GLU   110      84.101  79.680  35.975  1.00  0.00            
ATOM   1576  CG  GLU   110      85.963  79.969  37.064  1.00  0.00            
ATOM   1577  HG1 GLU   110      86.520  80.265  36.175  1.00  0.00            
ATOM   1578  HG2 GLU   110      86.187  78.924  37.279  1.00  0.00            
ATOM   1579  CD  GLU   110      86.580  80.725  38.190  1.00  0.00            
ATOM   1580  OE1 GLU   110      86.093  81.813  38.620  1.00  0.00            
ATOM   1581  OE2 GLU   110      87.562  80.303  38.788  1.00  0.00            
ATOM   1582  C   GLU   110      82.036  79.663  38.013  1.00  0.00            
ATOM   1583  O   GLU   110      81.116  79.204  37.302  1.00  0.00            
ATOM   1584  N   GLY   111      81.849  80.605  38.979  1.00  0.00            
ATOM   1585  H   GLY   111      82.624  80.825  39.587  1.00  0.00            
ATOM   1586  CA  GLY   111      80.577  81.359  39.227  1.00  0.00            
ATOM   1587  HA1 GLY   111      80.781  81.999  40.085  1.00  0.00            
ATOM   1588  HA2 GLY   111      79.710  80.739  39.455  1.00  0.00            
ATOM   1589  C   GLY   111      80.180  82.308  37.993  1.00  0.00            
ATOM   1590  O   GLY   111      81.059  82.574  37.132  1.00  0.00            
ATOM   1591  N   ILE   112      78.937  82.829  38.000  1.00  0.00            
ATOM   1592  H   ILE   112      78.412  82.643  38.843  1.00  0.00            
ATOM   1593  CA  ILE   112      78.324  83.458  36.852  1.00  0.00            
ATOM   1594  HA  ILE   112      78.628  82.919  35.955  1.00  0.00            
ATOM   1595  CB  ILE   112      76.821  83.623  36.890  1.00  0.00            
ATOM   1596  HB  ILE   112      76.587  84.334  37.683  1.00  0.00            
ATOM   1597  CG2 ILE   112      76.361  84.345  35.624  1.00  0.00            
ATOM   1598 HG21 ILE   112      75.277  84.409  35.531  1.00  0.00            
ATOM   1599 HG22 ILE   112      76.819  85.334  35.644  1.00  0.00            
ATOM   1600 HG23 ILE   112      76.779  83.920  34.711  1.00  0.00            
ATOM   1601  CG1 ILE   112      76.063  82.261  37.131  1.00  0.00            
ATOM   1602 HG11 ILE   112      75.003  82.342  36.890  1.00  0.00            
ATOM   1603 HG12 ILE   112      76.104  81.971  38.181  1.00  0.00            
ATOM   1604  CD  ILE   112      76.589  81.021  36.344  1.00  0.00            
ATOM   1605  HD1 ILE   112      76.392  80.092  36.878  1.00  0.00            
ATOM   1606  HD2 ILE   112      76.004  80.960  35.426  1.00  0.00            
ATOM   1607  HD3 ILE   112      77.653  81.121  36.131  1.00  0.00            
ATOM   1608  C   ILE   112      78.987  84.924  36.799  1.00  0.00            
ATOM   1609  O   ILE   112      78.983  85.626  37.770  1.00  0.00            
ATOM   1610  N   LEU   113      79.604  85.251  35.631  1.00  0.00            
ATOM   1611  H   LEU   113      79.711  84.507  34.956  1.00  0.00            
ATOM   1612  CA  LEU   113      80.567  86.346  35.537  1.00  0.00            
ATOM   1613  HA  LEU   113      81.083  86.455  36.491  1.00  0.00            
ATOM   1614  CB  LEU   113      81.663  85.958  34.513  1.00  0.00            
ATOM   1615  HB1 LEU   113      81.134  85.646  33.613  1.00  0.00            
ATOM   1616  HB2 LEU   113      82.133  85.068  34.931  1.00  0.00            
ATOM   1617  CG  LEU   113      82.812  86.914  34.203  1.00  0.00            
ATOM   1618  HG  LEU   113      82.487  87.624  33.443  1.00  0.00            
ATOM   1619  CD1 LEU   113      83.343  87.682  35.421  1.00  0.00            
ATOM   1620 HD11 LEU   113      82.518  88.265  35.831  1.00  0.00            
ATOM   1621 HD12 LEU   113      83.861  87.025  36.119  1.00  0.00            
ATOM   1622 HD13 LEU   113      84.074  88.381  35.014  1.00  0.00            
ATOM   1623  CD2 LEU   113      84.058  86.117  33.708  1.00  0.00            
ATOM   1624 HD21 LEU   113      83.860  85.522  32.817  1.00  0.00            
ATOM   1625 HD22 LEU   113      84.868  86.795  33.440  1.00  0.00            
ATOM   1626 HD23 LEU   113      84.393  85.462  34.512  1.00  0.00            
ATOM   1627  C   LEU   113      79.702  87.577  35.212  1.00  0.00            
ATOM   1628  O   LEU   113      79.794  87.992  34.028  1.00  0.00            
ATOM   1629  N   GLU   114      78.947  88.128  36.189  1.00  0.00            
ATOM   1630  H   GLU   114      79.125  87.935  37.164  1.00  0.00            
ATOM   1631  CA  GLU   114      78.077  89.362  36.022  1.00  0.00            
ATOM   1632  HA  GLU   114      78.564  90.048  35.329  1.00  0.00            
ATOM   1633  CB  GLU   114      76.777  89.020  35.313  1.00  0.00            
ATOM   1634  HB1 GLU   114      77.006  88.509  34.378  1.00  0.00            
ATOM   1635  HB2 GLU   114      76.315  89.958  35.003  1.00  0.00            
ATOM   1636  CG  GLU   114      75.793  88.240  36.172  1.00  0.00            
ATOM   1637  HG1 GLU   114      75.183  88.907  36.782  1.00  0.00            
ATOM   1638  HG2 GLU   114      76.400  87.648  36.857  1.00  0.00            
ATOM   1639  CD  GLU   114      74.789  87.353  35.334  1.00  0.00            
ATOM   1640  OE1 GLU   114      74.919  87.328  34.057  1.00  0.00            
ATOM   1641  OE2 GLU   114      73.954  86.626  35.984  1.00  0.00            
ATOM   1642  C   GLU   114      77.901  90.270  37.265  1.00  0.00            
ATOM   1643  O   GLU   114      77.866  89.713  38.344  1.00  0.00            
ATOM   1644  N   ASP   115      77.908  91.603  37.150  1.00  0.00            
ATOM   1645  H   ASP   115      77.891  92.043  36.242  1.00  0.00            
ATOM   1646  CA  ASP   115      77.662  92.474  38.333  1.00  0.00            
ATOM   1647  HA  ASP   115      77.642  93.507  37.986  1.00  0.00            
ATOM   1648  CB  ASP   115      76.236  92.246  38.924  1.00  0.00            
ATOM   1649  HB1 ASP   115      75.974  93.014  39.652  1.00  0.00            
ATOM   1650  HB2 ASP   115      76.144  91.321  39.493  1.00  0.00            
ATOM   1651  CG  ASP   115      75.077  92.166  37.914  1.00  0.00            
ATOM   1652  OD1 ASP   115      74.319  91.167  37.889  1.00  0.00            
ATOM   1653  OD2 ASP   115      74.918  93.185  37.245  1.00  0.00            
ATOM   1654  C   ASP   115      78.807  92.379  39.439  1.00  0.00            
ATOM   1655  O   ASP   115      78.554  92.471  40.614  1.00  0.00            
ATOM   1656  N   MET   116      80.055  92.151  38.906  1.00  0.00            
ATOM   1657  H   MET   116      80.162  92.246  37.906  1.00  0.00            
ATOM   1658  CA  MET   116      81.298  91.938  39.736  1.00  0.00            
ATOM   1659  HA  MET   116      80.994  91.289  40.557  1.00  0.00            
ATOM   1660  CB  MET   116      82.442  91.191  39.024  1.00  0.00            
ATOM   1661  HB1 MET   116      83.219  91.014  39.767  1.00  0.00            
ATOM   1662  HB2 MET   116      82.817  91.777  38.185  1.00  0.00            
ATOM   1663  CG  MET   116      82.103  89.841  38.475  1.00  0.00            
ATOM   1664  HG1 MET   116      82.935  89.560  37.830  1.00  0.00            
ATOM   1665  HG2 MET   116      81.178  89.892  37.902  1.00  0.00            
ATOM   1666  SD  MET   116      81.847  88.627  39.770  1.00  0.00            
ATOM   1667  CE  MET   116      81.623  87.162  38.698  1.00  0.00            
ATOM   1668  HE1 MET   116      81.548  86.335  39.403  1.00  0.00            
ATOM   1669  HE2 MET   116      80.670  87.332  38.198  1.00  0.00            
ATOM   1670  HE3 MET   116      82.452  87.107  37.992  1.00  0.00            
ATOM   1671  C   MET   116      81.927  93.304  40.265  1.00  0.00            
ATOM   1672  O   MET   116      82.297  94.194  39.465  1.00  0.00            
ATOM   1673  N   PRO   117      81.962  93.524  41.580  1.00  0.00            
ATOM   1674  CD  PRO   117      81.617  92.613  42.649  1.00  0.00            
ATOM   1675  HD1 PRO   117      82.515  92.150  43.060  1.00  0.00            
ATOM   1676  HD2 PRO   117      80.878  91.867  42.357  1.00  0.00            
ATOM   1677  CG  PRO   117      81.041  93.551  43.744  1.00  0.00            
ATOM   1678  HG1 PRO   117      81.197  93.097  44.722  1.00  0.00            
ATOM   1679  HG2 PRO   117      79.964  93.652  43.606  1.00  0.00            
ATOM   1680  CB  PRO   117      81.651  94.878  43.574  1.00  0.00            
ATOM   1681  HB1 PRO   117      82.335  95.139  44.382  1.00  0.00            
ATOM   1682  HB2 PRO   117      80.888  95.654  43.505  1.00  0.00            
ATOM   1683  CA  PRO   117      82.293  94.826  42.166  1.00  0.00            
ATOM   1684  HA  PRO   117      81.863  95.685  41.651  1.00  0.00            
ATOM   1685  C   PRO   117      83.865  95.037  42.329  1.00  0.00            
ATOM   1686  O   PRO   117      84.580  94.114  42.663  1.00  0.00            
ATOM   1687  N   VAL   118      84.280  96.284  42.206  1.00  0.00            
ATOM   1688  H   VAL   118      83.532  96.952  42.091  1.00  0.00            
ATOM   1689  CA  VAL   118      85.676  96.886  42.411  1.00  0.00            
ATOM   1690  HA  VAL   118      86.239  96.557  41.538  1.00  0.00            
ATOM   1691  CB  VAL   118      85.746  98.414  42.243  1.00  0.00            
ATOM   1692  HB  VAL   118      84.933  98.835  42.834  1.00  0.00            
ATOM   1693  CG1 VAL   118      87.165  98.840  42.663  1.00  0.00            
ATOM   1694 HG11 VAL   118      87.349  98.671  43.724  1.00  0.00            
ATOM   1695 HG12 VAL   118      87.880  98.375  41.984  1.00  0.00            
ATOM   1696 HG13 VAL   118      87.240  99.921  42.544  1.00  0.00            
ATOM   1697  CG2 VAL   118      85.604  98.784  40.830  1.00  0.00            
ATOM   1698 HG21 VAL   118      86.363  98.272  40.239  1.00  0.00            
ATOM   1699 HG22 VAL   118      84.572  98.611  40.524  1.00  0.00            
ATOM   1700 HG23 VAL   118      85.805  99.855  40.842  1.00  0.00            
ATOM   1701  C   VAL   118      86.302  96.288  43.672  1.00  0.00            
ATOM   1702  O   VAL   118      85.820  96.439  44.772  1.00  0.00            
ATOM   1703  N   ASP   119      87.428  95.580  43.424  1.00  0.00            
ATOM   1704  H   ASP   119      87.780  95.437  42.489  1.00  0.00            
ATOM   1705  CA  ASP   119      88.449  95.179  44.454  1.00  0.00            
ATOM   1706  HA  ASP   119      88.006  95.311  45.441  1.00  0.00            
ATOM   1707  CB  ASP   119      88.901  93.716  44.191  1.00  0.00            
ATOM   1708  HB1 ASP   119      89.357  93.752  43.202  1.00  0.00            
ATOM   1709  HB2 ASP   119      88.062  93.028  44.084  1.00  0.00            
ATOM   1710  CG  ASP   119      89.881  93.112  45.274  1.00  0.00            
ATOM   1711  OD1 ASP   119      90.124  93.735  46.323  1.00  0.00            
ATOM   1712  OD2 ASP   119      90.424  92.017  45.003  1.00  0.00            
ATOM   1713  C   ASP   119      89.622  96.164  44.290  1.00  0.00            
ATOM   1714  O   ASP   119      90.283  96.267  43.273  1.00  0.00            
ATOM   1715  N   PRO   120      89.851  97.016  45.277  1.00  0.00            
ATOM   1716  CD  PRO   120      89.012  97.269  46.507  1.00  0.00            
ATOM   1717  HD1 PRO   120      89.429  96.687  47.329  1.00  0.00            
ATOM   1718  HD2 PRO   120      87.983  96.990  46.280  1.00  0.00            
ATOM   1719  CG  PRO   120      89.078  98.731  46.825  1.00  0.00            
ATOM   1720  HG1 PRO   120      89.010  98.813  47.910  1.00  0.00            
ATOM   1721  HG2 PRO   120      88.331  99.213  46.194  1.00  0.00            
ATOM   1722  CB  PRO   120      90.429  99.138  46.341  1.00  0.00            
ATOM   1723  HB1 PRO   120      91.092  98.923  47.179  1.00  0.00            
ATOM   1724  HB2 PRO   120      90.519 100.197  46.095  1.00  0.00            
ATOM   1725  CA  PRO   120      90.666  98.255  45.121  1.00  0.00            
ATOM   1726  HA  PRO   120      90.230  98.823  44.299  1.00  0.00            
ATOM   1727  C   PRO   120      92.164  97.920  44.885  1.00  0.00            
ATOM   1728  O   PRO   120      92.660  96.866  45.256  1.00  0.00            
ATOM   1729  N   ASP   121      92.898  98.844  44.171  1.00  0.00            
ATOM   1730  H   ASP   121      92.381  99.612  43.766  1.00  0.00            
ATOM   1731  CA  ASP   121      94.372  98.885  44.024  1.00  0.00            
ATOM   1732  HA  ASP   121      94.675  97.841  44.111  1.00  0.00            
ATOM   1733  CB  ASP   121      94.848  99.498  42.651  1.00  0.00            
ATOM   1734  HB1 ASP   121      94.417 100.485  42.485  1.00  0.00            
ATOM   1735  HB2 ASP   121      94.403  98.935  41.831  1.00  0.00            
ATOM   1736  CG  ASP   121      96.383  99.599  42.318  1.00  0.00            
ATOM   1737  OD1 ASP   121      97.251  99.106  43.057  1.00  0.00            
ATOM   1738  OD2 ASP   121      96.744 100.098  41.227  1.00  0.00            
ATOM   1739  C   ASP   121      95.022  99.549  45.195  1.00  0.00            
ATOM   1740  O   ASP   121      94.853 100.725  45.391  1.00  0.00            
ATOM   1741  N   ASN   122      95.626  98.741  46.037  1.00  0.00            
ATOM   1742  H   ASN   122      95.641  97.748  45.857  1.00  0.00            
ATOM   1743  CA  ASN   122      96.386  99.155  47.262  1.00  0.00            
ATOM   1744  HA  ASN   122      96.303 100.242  47.269  1.00  0.00            
ATOM   1745  CB  ASN   122      95.652  98.607  48.569  1.00  0.00            
ATOM   1746  HB1 ASN   122      96.142  98.982  49.468  1.00  0.00            
ATOM   1747  HB2 ASN   122      95.769  97.528  48.666  1.00  0.00            
ATOM   1748  CG  ASN   122      94.223  98.973  48.760  1.00  0.00            
ATOM   1749  OD1 ASN   122      93.425  98.133  49.145  1.00  0.00            
ATOM   1750  ND2 ASN   122      93.903 100.215  48.679  1.00  0.00            
ATOM   1751 HD21 ASN   122      94.610 100.894  48.439  1.00  0.00            
ATOM   1752 HD22 ASN   122      92.923 100.422  48.545  1.00  0.00            
ATOM   1753  C   ASN   122      97.813  98.760  47.350  1.00  0.00            
ATOM   1754  O   ASN   122      98.123  97.608  47.102  1.00  0.00            
ATOM   1755  N   GLU   123      98.589  99.731  47.816  1.00  0.00            
ATOM   1756  H   GLU   123      98.282 100.677  47.995  1.00  0.00            
ATOM   1757  CA  GLU   123     100.075  99.654  47.730  1.00  0.00            
ATOM   1758  HA  GLU   123     100.207  99.294  46.710  1.00  0.00            
ATOM   1759  CB  GLU   123     100.676 101.105  47.900  1.00  0.00            
ATOM   1760  HB1 GLU   123     101.060 101.359  48.888  1.00  0.00            
ATOM   1761  HB2 GLU   123      99.839 101.786  47.745  1.00  0.00            
ATOM   1762  CG  GLU   123     101.736 101.519  46.859  1.00  0.00            
ATOM   1763  HG1 GLU   123     101.361 101.094  45.928  1.00  0.00            
ATOM   1764  HG2 GLU   123     102.660 100.999  47.113  1.00  0.00            
ATOM   1765  CD  GLU   123     102.135 103.038  46.660  1.00  0.00            
ATOM   1766  OE1 GLU   123     101.883 103.868  47.531  1.00  0.00            
ATOM   1767  OE2 GLU   123     102.612 103.338  45.526  1.00  0.00            
ATOM   1768  C   GLU   123     100.666  98.670  48.704  1.00  0.00            
ATOM   1769  O   GLU   123     101.770  98.162  48.396  1.00  0.00            
ATOM   1770  N   ALA   124     100.149  98.488  49.910  1.00  0.00            
ATOM   1771  H   ALA   124      99.337  99.069  50.057  1.00  0.00            
ATOM   1772  CA  ALA   124     100.626  97.592  51.006  1.00  0.00            
ATOM   1773  HA  ALA   124     101.579  97.134  50.741  1.00  0.00            
ATOM   1774  CB  ALA   124     101.033  98.445  52.263  1.00  0.00            
ATOM   1775  HB1 ALA   124     100.208  99.036  52.660  1.00  0.00            
ATOM   1776  HB2 ALA   124     101.429  97.746  53.000  1.00  0.00            
ATOM   1777  HB3 ALA   124     101.848  99.123  52.008  1.00  0.00            
ATOM   1778  C   ALA   124      99.719  96.444  51.249  1.00  0.00            
ATOM   1779  O   ALA   124      98.450  96.585  51.294  1.00  0.00            
ATOM   1780  N   TYR   125     100.275  95.250  51.168  1.00  0.00            
ATOM   1781  H   TYR   125     101.265  95.143  50.998  1.00  0.00            
ATOM   1782  CA  TYR   125      99.442  94.021  51.148  1.00  0.00            
ATOM   1783  HA  TYR   125      98.625  94.146  50.438  1.00  0.00            
ATOM   1784  CB  TYR   125     100.234  92.794  50.640  1.00  0.00            
ATOM   1785  HB1 TYR   125      99.593  91.924  50.782  1.00  0.00            
ATOM   1786  HB2 TYR   125     101.041  92.573  51.339  1.00  0.00            
ATOM   1787  CG  TYR   125     100.743  92.854  49.269  1.00  0.00            
ATOM   1788  CD1 TYR   125      99.783  92.943  48.234  1.00  0.00            
ATOM   1789  HD1 TYR   125      98.735  92.845  48.476  1.00  0.00            
ATOM   1790  CE1 TYR   125     100.083  93.261  46.951  1.00  0.00            
ATOM   1791  HE1 TYR   125      99.285  93.467  46.252  1.00  0.00            
ATOM   1792  CZ  TYR   125     101.442  93.388  46.623  1.00  0.00            
ATOM   1793  OH  TYR   125     101.679  93.888  45.354  1.00  0.00            
ATOM   1794  HH  TYR   125     102.479  94.418  45.328  1.00  0.00            
ATOM   1795  CE2 TYR   125     102.477  93.249  47.610  1.00  0.00            
ATOM   1796  HE2 TYR   125     103.498  93.410  47.295  1.00  0.00            
ATOM   1797  CD2 TYR   125     102.109  92.940  48.948  1.00  0.00            
ATOM   1798  HD2 TYR   125     102.833  92.693  49.711  1.00  0.00            
ATOM   1799  C   TYR   125      98.870  93.766  52.631  1.00  0.00            
ATOM   1800  O   TYR   125      99.497  94.039  53.638  1.00  0.00            
ATOM   1801  N   GLU   126      97.730  93.148  52.586  1.00  0.00            
ATOM   1802  H   GLU   126      97.342  93.027  51.661  1.00  0.00            
ATOM   1803  CA  GLU   126      97.212  92.388  53.738  1.00  0.00            
ATOM   1804  HA  GLU   126      97.050  93.097  54.549  1.00  0.00            
ATOM   1805  CB  GLU   126      95.860  91.730  53.344  1.00  0.00            
ATOM   1806  HB1 GLU   126      96.188  90.924  52.687  1.00  0.00            
ATOM   1807  HB2 GLU   126      95.285  92.410  52.715  1.00  0.00            
ATOM   1808  CG  GLU   126      95.029  91.210  54.521  1.00  0.00            
ATOM   1809  HG1 GLU   126      94.783  92.060  55.157  1.00  0.00            
ATOM   1810  HG2 GLU   126      95.589  90.545  55.178  1.00  0.00            
ATOM   1811  CD  GLU   126      93.726  90.525  54.086  1.00  0.00            
ATOM   1812  OE1 GLU   126      93.177  90.727  52.963  1.00  0.00            
ATOM   1813  OE2 GLU   126      93.137  89.816  54.959  1.00  0.00            
ATOM   1814  C   GLU   126      98.205  91.504  54.444  1.00  0.00            
ATOM   1815  O   GLU   126      98.681  90.557  53.819  1.00  0.00            
ATOM   1816  N   MET   127      98.576  91.882  55.698  1.00  0.00            
ATOM   1817  H   MET   127      98.006  92.592  56.135  1.00  0.00            
ATOM   1818  CA  MET   127      99.533  91.201  56.573  1.00  0.00            
ATOM   1819  HA  MET   127     100.459  91.363  56.020  1.00  0.00            
ATOM   1820  CB  MET   127      99.581  91.907  57.932  1.00  0.00            
ATOM   1821  HB1 MET   127     100.033  91.218  58.645  1.00  0.00            
ATOM   1822  HB2 MET   127      98.565  92.124  58.264  1.00  0.00            
ATOM   1823  CG  MET   127     100.318  93.202  57.936  1.00  0.00            
ATOM   1824  HG1 MET   127      99.776  93.908  58.565  1.00  0.00            
ATOM   1825  HG2 MET   127     100.349  93.575  56.912  1.00  0.00            
ATOM   1826  SD  MET   127     102.073  93.176  58.555  1.00  0.00            
ATOM   1827  CE  MET   127     101.755  92.773  60.266  1.00  0.00            
ATOM   1828  HE1 MET   127     101.171  93.551  60.757  1.00  0.00            
ATOM   1829  HE2 MET   127     101.198  91.841  60.366  1.00  0.00            
ATOM   1830  HE3 MET   127     102.699  92.776  60.810  1.00  0.00            
ATOM   1831  C   MET   127      99.374  89.679  56.739  1.00  0.00            
ATOM   1832  O   MET   127      98.279  89.172  56.492  1.00  0.00            
ATOM   1833  N   PRO   128     100.435  89.026  57.088  1.00  0.00            
ATOM   1834  CD  PRO   128     101.822  89.569  57.119  1.00  0.00            
ATOM   1835  HD1 PRO   128     101.932  90.343  57.879  1.00  0.00            
ATOM   1836  HD2 PRO   128     102.066  90.092  56.195  1.00  0.00            
ATOM   1837  CG  PRO   128     102.767  88.377  57.374  1.00  0.00            
ATOM   1838  HG1 PRO   128     103.575  88.613  58.066  1.00  0.00            
ATOM   1839  HG2 PRO   128     103.166  87.882  56.488  1.00  0.00            
ATOM   1840  CB  PRO   128     101.848  87.456  58.122  1.00  0.00            
ATOM   1841  HB1 PRO   128     101.822  87.642  59.195  1.00  0.00            
ATOM   1842  HB2 PRO   128     102.244  86.456  57.947  1.00  0.00            
ATOM   1843  CA  PRO   128     100.481  87.658  57.514  1.00  0.00            
ATOM   1844  HA  PRO   128     100.389  87.078  56.596  1.00  0.00            
ATOM   1845  C   PRO   128      99.338  87.344  58.541  1.00  0.00            
ATOM   1846  O   PRO   128      98.932  88.171  59.364  1.00  0.00            
ATOM   1847  N   SEP   129      98.702  86.145  58.492  1.00  0.00            
ATOM   1848  H   SEP   129      98.996  85.473  57.798  1.00  0.00            
ATOM   1849  CA  SEP   129      97.503  85.718  59.235  1.00  0.00            
ATOM   1850  HA  SEP   129      96.722  86.400  58.898  1.00  0.00            
ATOM   1851  CB  SEP   129      97.261  84.274  58.816  1.00  0.00            
ATOM   1852  HB1 SEP   129      96.489  83.801  59.421  1.00  0.00            
ATOM   1853  HB2 SEP   129      98.180  83.718  59.002  1.00  0.00            
ATOM   1854  OG  SEP   129      96.840  84.158  57.484  1.00  0.00            
ATOM   1855  P   SEP   129      96.991  82.690  56.707  1.00  0.00            
ATOM   1856  O1P SEP   129      96.481  83.025  55.460  1.00  0.00            
ATOM   1857  O2P SEP   129      98.426  82.418  56.687  1.00  0.00            
ATOM   1858  O3P SEP   129      96.141  81.820  57.575  1.00  0.00            
ATOM   1859  C   SEP   129      97.574  85.638  60.750  1.00  0.00            
ATOM   1860  O   SEP   129      98.646  85.828  61.397  1.00  0.00            
ATOM   1861  N   GLU   130      96.443  85.392  61.430  1.00  0.00            
ATOM   1862  H   GLU   130      95.549  85.580  60.998  1.00  0.00            
ATOM   1863  CA  GLU   130      96.387  85.209  62.925  1.00  0.00            
ATOM   1864  HA  GLU   130      96.820  86.066  63.441  1.00  0.00            
ATOM   1865  CB  GLU   130      94.885  85.242  63.368  1.00  0.00            
ATOM   1866  HB1 GLU   130      94.382  84.311  63.108  1.00  0.00            
ATOM   1867  HB2 GLU   130      94.325  85.963  62.772  1.00  0.00            
ATOM   1868  CG  GLU   130      94.671  85.435  64.916  1.00  0.00            
ATOM   1869  HG1 GLU   130      95.014  86.420  65.232  1.00  0.00            
ATOM   1870  HG2 GLU   130      95.279  84.769  65.529  1.00  0.00            
ATOM   1871  CD  GLU   130      93.274  85.365  65.376  1.00  0.00            
ATOM   1872  OE1 GLU   130      92.527  86.198  64.905  1.00  0.00            
ATOM   1873  OE2 GLU   130      92.876  84.648  66.363  1.00  0.00            
ATOM   1874  C   GLU   130      97.275  84.097  63.462  1.00  0.00            
ATOM   1875  O   GLU   130      98.022  84.354  64.412  1.00  0.00            
ATOM   1876  N   GLU   131      97.144  82.916  62.882  1.00  0.00            
ATOM   1877  H   GLU   131      96.437  82.820  62.167  1.00  0.00            
ATOM   1878  CA  GLU   131      97.756  81.635  63.307  1.00  0.00            
ATOM   1879  HA  GLU   131      97.880  81.661  64.390  1.00  0.00            
ATOM   1880  CB  GLU   131      96.864  80.516  62.948  1.00  0.00            
ATOM   1881  HB1 GLU   131      96.728  80.472  61.868  1.00  0.00            
ATOM   1882  HB2 GLU   131      95.900  80.764  63.393  1.00  0.00            
ATOM   1883  CG  GLU   131      97.357  79.162  63.526  1.00  0.00            
ATOM   1884  HG1 GLU   131      97.609  79.303  64.577  1.00  0.00            
ATOM   1885  HG2 GLU   131      98.185  78.808  62.911  1.00  0.00            
ATOM   1886  CD  GLU   131      96.258  78.109  63.411  1.00  0.00            
ATOM   1887  OE1 GLU   131      95.606  78.109  62.353  1.00  0.00            
ATOM   1888  OE2 GLU   131      96.118  77.225  64.282  1.00  0.00            
ATOM   1889  C   GLU   131      99.203  81.504  62.814  1.00  0.00            
ATOM   1890  O   GLU   131      99.387  81.364  61.604  1.00  0.00            
ATOM   1891  N   GLY   132     100.130  81.541  63.728  1.00  0.00            
ATOM   1892  H   GLY   132      99.735  81.676  64.648  1.00  0.00            
ATOM   1893  CA  GLY   132     101.560  81.464  63.605  1.00  0.00            
ATOM   1894  HA1 GLY   132     101.840  81.944  62.667  1.00  0.00            
ATOM   1895  HA2 GLY   132     101.879  80.422  63.583  1.00  0.00            
ATOM   1896  C   GLY   132     102.382  82.253  64.582  1.00  0.00            
ATOM   1897  O   GLY   132     101.825  83.202  65.200  1.00  0.00            
ATOM   1898  N   TYR   133     103.684  81.935  64.566  1.00  0.00            
ATOM   1899  H   TYR   133     104.105  81.219  63.992  1.00  0.00            
ATOM   1900  CA  TYR   133     104.567  82.782  65.422  1.00  0.00            
ATOM   1901  HA  TYR   133     104.003  82.977  66.333  1.00  0.00            
ATOM   1902  CB  TYR   133     105.709  81.896  65.973  1.00  0.00            
ATOM   1903  HB1 TYR   133     106.532  81.856  65.260  1.00  0.00            
ATOM   1904  HB2 TYR   133     105.385  80.870  66.143  1.00  0.00            
ATOM   1905  CG  TYR   133     106.181  82.353  67.358  1.00  0.00            
ATOM   1906  CD1 TYR   133     105.524  81.942  68.553  1.00  0.00            
ATOM   1907  HD1 TYR   133     104.712  81.240  68.439  1.00  0.00            
ATOM   1908  CE1 TYR   133     105.918  82.487  69.751  1.00  0.00            
ATOM   1909  HE1 TYR   133     105.387  82.249  70.661  1.00  0.00            
ATOM   1910  CZ  TYR   133     106.933  83.423  69.818  1.00  0.00            
ATOM   1911  OH  TYR   133     107.312  83.789  71.059  1.00  0.00            
ATOM   1912  HH  TYR   133     108.094  84.344  71.020  1.00  0.00            
ATOM   1913  CE2 TYR   133     107.681  83.745  68.613  1.00  0.00            
ATOM   1914  HE2 TYR   133     108.428  84.525  68.615  1.00  0.00            
ATOM   1915  CD2 TYR   133     107.301  83.213  67.378  1.00  0.00            
ATOM   1916  HD2 TYR   133     107.729  83.585  66.460  1.00  0.00            
ATOM   1917  C   TYR   133     105.076  84.069  64.706  1.00  0.00            
ATOM   1918  O   TYR   133     105.264  84.109  63.503  1.00  0.00            
ATOM   1919  N   GLN   134     105.344  85.116  65.521  1.00  0.00            
ATOM   1920  H   GLN   134     105.102  85.029  66.498  1.00  0.00            
ATOM   1921  CA  GLN   134     105.619  86.448  65.063  1.00  0.00            
ATOM   1922  HA  GLN   134     105.461  86.509  63.987  1.00  0.00            
ATOM   1923  CB  GLN   134     104.564  87.428  65.696  1.00  0.00            
ATOM   1924  HB1 GLN   134     104.989  88.428  65.779  1.00  0.00            
ATOM   1925  HB2 GLN   134     104.204  87.171  66.692  1.00  0.00            
ATOM   1926  CG  GLN   134     103.400  87.533  64.763  1.00  0.00            
ATOM   1927  HG1 GLN   134     103.032  86.507  64.733  1.00  0.00            
ATOM   1928  HG2 GLN   134     103.771  87.965  63.834  1.00  0.00            
ATOM   1929  CD  GLN   134     102.311  88.403  65.366  1.00  0.00            
ATOM   1930  OE1 GLN   134     102.508  89.464  65.894  1.00  0.00            
ATOM   1931  NE2 GLN   134     101.098  87.998  65.241  1.00  0.00            
ATOM   1932 HE21 GLN   134     100.976  87.025  64.997  1.00  0.00            
ATOM   1933 HE22 GLN   134     100.564  88.400  65.998  1.00  0.00            
ATOM   1934  C   GLN   134     107.084  86.877  65.360  1.00  0.00            
ATOM   1935  O   GLN   134     107.551  86.574  66.463  1.00  0.00            
ATOM   1936  N   ASP   135     107.851  87.393  64.388  1.00  0.00            
ATOM   1937  H   ASP   135     107.442  87.339  63.466  1.00  0.00            
ATOM   1938  CA  ASP   135     109.130  88.070  64.707  1.00  0.00            
ATOM   1939  HA  ASP   135     109.556  87.619  65.604  1.00  0.00            
ATOM   1940  CB  ASP   135     110.199  87.694  63.648  1.00  0.00            
ATOM   1941  HB1 ASP   135     111.132  88.200  63.897  1.00  0.00            
ATOM   1942  HB2 ASP   135     109.890  88.018  62.654  1.00  0.00            
ATOM   1943  CG  ASP   135     110.561  86.235  63.545  1.00  0.00            
ATOM   1944  OD1 ASP   135     109.805  85.507  62.855  1.00  0.00            
ATOM   1945  OD2 ASP   135     111.632  85.843  64.173  1.00  0.00            
ATOM   1946  C   ASP   135     109.108  89.551  65.054  1.00  0.00            
ATOM   1947  O   ASP   135     109.835  90.006  65.893  1.00  0.00            
ATOM   1948  N   TYR   136     108.284  90.372  64.389  1.00  0.00            
ATOM   1949  H   TYR   136     107.621  89.946  63.757  1.00  0.00            
ATOM   1950  CA  TYR   136     107.999  91.791  64.651  1.00  0.00            
ATOM   1951  HA  TYR   136     108.976  92.275  64.625  1.00  0.00            
ATOM   1952  CB  TYR   136     107.216  92.345  63.493  1.00  0.00            
ATOM   1953  HB1 TYR   136     107.617  91.944  62.562  1.00  0.00            
ATOM   1954  HB2 TYR   136     107.342  93.427  63.488  1.00  0.00            
ATOM   1955  CG  TYR   136     105.744  92.118  63.502  1.00  0.00            
ATOM   1956  CD1 TYR   136     104.883  93.039  64.134  1.00  0.00            
ATOM   1957  HD1 TYR   136     105.215  93.905  64.687  1.00  0.00            
ATOM   1958  CE1 TYR   136     103.475  92.797  64.064  1.00  0.00            
ATOM   1959  HE1 TYR   136     102.780  93.503  64.493  1.00  0.00            
ATOM   1960  CZ  TYR   136     102.932  91.680  63.420  1.00  0.00            
ATOM   1961  OH  TYR   136     101.577  91.468  63.382  1.00  0.00            
ATOM   1962  HH  TYR   136     101.225  90.662  62.997  1.00  0.00            
ATOM   1963  CE2 TYR   136     103.850  90.769  62.789  1.00  0.00            
ATOM   1964  HE2 TYR   136     103.535  89.877  62.268  1.00  0.00            
ATOM   1965  CD2 TYR   136     105.222  90.996  62.869  1.00  0.00            
ATOM   1966  HD2 TYR   136     105.934  90.314  62.427  1.00  0.00            
ATOM   1967  C   TYR   136     107.283  91.948  66.024  1.00  0.00            
ATOM   1968  O   TYR   136     106.584  91.051  66.560  1.00  0.00            
ATOM   1969  N   GLU   137     107.261  93.190  66.468  1.00  0.00            
ATOM   1970  H   GLU   137     107.843  93.892  66.034  1.00  0.00            
ATOM   1971  CA  GLU   137     106.516  93.670  67.674  1.00  0.00            
ATOM   1972  HA  GLU   137     105.863  92.938  68.149  1.00  0.00            
ATOM   1973  CB  GLU   137     107.505  94.003  68.779  1.00  0.00            
ATOM   1974  HB1 GLU   137     107.041  94.566  69.589  1.00  0.00            
ATOM   1975  HB2 GLU   137     108.377  94.591  68.495  1.00  0.00            
ATOM   1976  CG  GLU   137     107.874  92.677  69.438  1.00  0.00            
ATOM   1977  HG1 GLU   137     108.670  92.155  68.907  1.00  0.00            
ATOM   1978  HG2 GLU   137     106.977  92.061  69.503  1.00  0.00            
ATOM   1979  CD  GLU   137     108.388  92.893  70.902  1.00  0.00            
ATOM   1980  OE1 GLU   137     108.516  91.812  71.496  1.00  0.00            
ATOM   1981  OE2 GLU   137     108.526  94.048  71.467  1.00  0.00            
ATOM   1982  C   GLU   137     105.599  94.845  67.332  1.00  0.00            
ATOM   1983  O   GLU   137     106.056  95.860  66.738  1.00  0.00            
ATOM   1984  N   PRO   138     104.326  94.736  67.417  1.00  0.00            
ATOM   1985  CD  PRO   138     103.644  93.684  68.061  1.00  0.00            
ATOM   1986  HD1 PRO   138     104.251  93.316  68.889  1.00  0.00            
ATOM   1987  HD2 PRO   138     103.420  92.950  67.287  1.00  0.00            
ATOM   1988  CG  PRO   138     102.441  94.323  68.735  1.00  0.00            
ATOM   1989  HG1 PRO   138     102.817  94.742  69.668  1.00  0.00            
ATOM   1990  HG2 PRO   138     101.684  93.575  68.970  1.00  0.00            
ATOM   1991  CB  PRO   138     101.959  95.357  67.666  1.00  0.00            
ATOM   1992  HB1 PRO   138     101.453  96.205  68.128  1.00  0.00            
ATOM   1993  HB2 PRO   138     101.431  94.845  66.862  1.00  0.00            
ATOM   1994  CA  PRO   138     103.325  95.799  67.204  1.00  0.00            
ATOM   1995  HA  PRO   138     103.370  95.908  66.121  1.00  0.00            
ATOM   1996  C   PRO   138     103.725  97.175  67.944  1.00  0.00            
ATOM   1997  O   PRO   138     104.335  97.136  69.013  1.00  0.00            
ATOM   1998  N   GLU   139     103.422  98.284  67.311  1.00  0.00            
ATOM   1999  H   GLU   139     102.891  98.257  66.452  1.00  0.00            
ATOM   2000  CA  GLU   139     103.861  99.602  67.856  1.00  0.00            
ATOM   2001  HA  GLU   139     104.531  99.312  68.665  1.00  0.00            
ATOM   2002  CB  GLU   139     104.535 100.526  66.866  1.00  0.00            
ATOM   2003  HB1 GLU   139     104.484 101.488  67.376  1.00  0.00            
ATOM   2004  HB2 GLU   139     104.086 100.479  65.874  1.00  0.00            
ATOM   2005  CG  GLU   139     106.053 100.139  66.925  1.00  0.00            
ATOM   2006  HG1 GLU   139     106.146  99.065  66.765  1.00  0.00            
ATOM   2007  HG2 GLU   139     106.424 100.288  67.940  1.00  0.00            
ATOM   2008  CD  GLU   139     106.998 100.864  65.926  1.00  0.00            
ATOM   2009  OE1 GLU   139     106.485 101.755  65.186  1.00  0.00            
ATOM   2010  OE2 GLU   139     108.173 100.463  65.927  1.00  0.00            
ATOM   2011  C   GLU   139     102.716 100.325  68.670  1.00  0.00            
ATOM   2012  O   GLU   139     101.676 100.538  68.090  1.00  0.00            
ATOM   2013  N   ALA   140     102.869 100.753  69.864  1.00  0.00            
ATOM   2014  H   ALA   140     103.685 100.430  70.364  1.00  0.00            
ATOM   2015  CA  ALA   140     101.881 101.451  70.675  1.00  0.00            
ATOM   2016  HA  ALA   140     100.954 100.911  70.483  1.00  0.00            
ATOM   2017  CB  ALA   140     102.096 101.407  72.207  1.00  0.00            
ATOM   2018  HB1 ALA   140     101.193 101.881  72.593  1.00  0.00            
ATOM   2019  HB2 ALA   140     102.181 100.393  72.597  1.00  0.00            
ATOM   2020  HB3 ALA   140     103.011 101.908  72.522  1.00  0.00            
ATOM   2021  C   ALA   140     101.412 102.763  70.042  1.00  0.00            
ATOM   2022  OC1 ALA   140     102.276 103.592  69.706  1.00  0.00            
ATOM   2023  OC2 ALA   140     100.161 102.996  70.001  1.00  0.00            
TER
ENDMDL
