# Supplementary material for: Impact of Phosphorylation on the Physiological Form of Human alpha-Synuclein in Aqueous Solution
Source: J Chem Inf Model. 2024 Oct 28;64(21):8215–26. doi: 10.1021/acs.jcim.4c01172 (PMC11558680; doi:10.1021/acs.jcim.4c01172)
Supplement: Supplementary file 2 — ci4c01172_si_003.zip [file ci4c01172_si_003.zip › pAS/pAS_22.pdb]

REMARK    GENERATED BY TRJCONV
TITLE     Protein in water
REMARK    THIS IS A SIMULATION BOX
CRYST1  134.657  134.657  135.135  60.12  60.12  90.00 P 1           1
MODEL        1
ATOM      1  CH3 ACE     0     105.282 122.842 -17.057  1.00  0.00            
ATOM      2 HH31 ACE     0     105.650 121.936 -17.539  1.00  0.00            
ATOM      3 HH32 ACE     0     104.305 122.644 -16.615  1.00  0.00            
ATOM      4 HH33 ACE     0     105.094 123.674 -17.736  1.00  0.00            
ATOM      5  C   ACE     0     106.267 123.392 -15.990  1.00  0.00            
ATOM      6  O   ACE     0     107.362 122.833 -15.868  1.00  0.00            
ATOM      7  N   MET     1     105.869 124.418 -15.265  1.00  0.00            
ATOM      8  H   MET     1     104.971 124.842 -15.448  1.00  0.00            
ATOM      9  CA  MET     1     106.783 125.072 -14.326  1.00  0.00            
ATOM     10  HA  MET     1     107.675 125.271 -14.920  1.00  0.00            
ATOM     11  CB  MET     1     106.137 126.465 -13.927  1.00  0.00            
ATOM     12  HB1 MET     1     105.453 126.352 -13.086  1.00  0.00            
ATOM     13  HB2 MET     1     105.655 126.920 -14.793  1.00  0.00            
ATOM     14  CG  MET     1     107.260 127.411 -13.533  1.00  0.00            
ATOM     15  HG1 MET     1     107.753 127.061 -12.626  1.00  0.00            
ATOM     16  HG2 MET     1     106.815 128.399 -13.417  1.00  0.00            
ATOM     17  SD  MET     1     108.437 127.708 -14.950  1.00  0.00            
ATOM     18  CE  MET     1     109.327 129.153 -14.297  1.00  0.00            
ATOM     19  HE1 MET     1     109.927 129.555 -15.114  1.00  0.00            
ATOM     20  HE2 MET     1     108.631 129.942 -14.013  1.00  0.00            
ATOM     21  HE3 MET     1     109.922 129.032 -13.392  1.00  0.00            
ATOM     22  C   MET     1     107.200 124.226 -13.092  1.00  0.00            
ATOM     23  O   MET     1     108.358 124.369 -12.663  1.00  0.00            
ATOM     24  N   ASP     2     106.243 123.479 -12.529  1.00  0.00            
ATOM     25  H   ASP     2     105.303 123.373 -12.883  1.00  0.00            
ATOM     26  CA  ASP     2     106.495 122.670 -11.359  1.00  0.00            
ATOM     27  HA  ASP     2     106.856 123.285 -10.534  1.00  0.00            
ATOM     28  CB  ASP     2     105.197 122.028 -10.877  1.00  0.00            
ATOM     29  HB1 ASP     2     104.724 122.924 -10.475  1.00  0.00            
ATOM     30  HB2 ASP     2     105.471 121.257 -10.157  1.00  0.00            
ATOM     31  CG  ASP     2     104.210 121.412 -11.917  1.00  0.00            
ATOM     32  OD1 ASP     2     102.976 121.420 -11.719  1.00  0.00            
ATOM     33  OD2 ASP     2     104.679 120.938 -13.053  1.00  0.00            
ATOM     34  C   ASP     2     107.591 121.606 -11.609  1.00  0.00            
ATOM     35  O   ASP     2     108.654 121.736 -10.992  1.00  0.00            
ATOM     36  N   VAL     3     107.495 120.695 -12.555  1.00  0.00            
ATOM     37  H   VAL     3     106.549 120.647 -12.904  1.00  0.00            
ATOM     38  CA  VAL     3     108.547 119.743 -13.009  1.00  0.00            
ATOM     39  HA  VAL     3     108.865 119.163 -12.142  1.00  0.00            
ATOM     40  CB  VAL     3     108.002 118.685 -14.025  1.00  0.00            
ATOM     41  HB  VAL     3     108.780 117.971 -14.296  1.00  0.00            
ATOM     42  CG1 VAL     3     106.928 117.873 -13.275  1.00  0.00            
ATOM     43 HG11 VAL     3     106.009 118.458 -13.309  1.00  0.00            
ATOM     44 HG12 VAL     3     106.773 116.949 -13.832  1.00  0.00            
ATOM     45 HG13 VAL     3     107.329 117.708 -12.275  1.00  0.00            
ATOM     46  CG2 VAL     3     107.395 119.366 -15.306  1.00  0.00            
ATOM     47 HG21 VAL     3     108.122 120.015 -15.794  1.00  0.00            
ATOM     48 HG22 VAL     3     107.077 118.595 -16.007  1.00  0.00            
ATOM     49 HG23 VAL     3     106.616 120.095 -15.082  1.00  0.00            
ATOM     50  C   VAL     3     109.861 120.484 -13.388  1.00  0.00            
ATOM     51  O   VAL     3     110.917 119.916 -13.195  1.00  0.00            
ATOM     52  N   PHE     4     109.847 121.678 -13.966  1.00  0.00            
ATOM     53  H   PHE     4     108.955 122.074 -14.226  1.00  0.00            
ATOM     54  CA  PHE     4     111.046 122.517 -14.058  1.00  0.00            
ATOM     55  HA  PHE     4     111.823 121.949 -14.569  1.00  0.00            
ATOM     56  CB  PHE     4     110.680 123.654 -14.975  1.00  0.00            
ATOM     57  HB1 PHE     4     109.654 123.983 -14.812  1.00  0.00            
ATOM     58  HB2 PHE     4     110.871 123.342 -16.002  1.00  0.00            
ATOM     59  CG  PHE     4     111.742 124.703 -14.891  1.00  0.00            
ATOM     60  CD1 PHE     4     111.444 125.939 -14.204  1.00  0.00            
ATOM     61  HD1 PHE     4     110.442 126.087 -13.827  1.00  0.00            
ATOM     62  CE1 PHE     4     112.440 126.857 -13.858  1.00  0.00            
ATOM     63  HE1 PHE     4     112.304 127.734 -13.242  1.00  0.00            
ATOM     64  CZ  PHE     4     113.749 126.726 -14.355  1.00  0.00            
ATOM     65  HZ  PHE     4     114.585 127.353 -14.082  1.00  0.00            
ATOM     66  CE2 PHE     4     113.961 125.613 -15.266  1.00  0.00            
ATOM     67  HE2 PHE     4     114.926 125.526 -15.743  1.00  0.00            
ATOM     68  CD2 PHE     4     113.058 124.514 -15.351  1.00  0.00            
ATOM     69  HD2 PHE     4     113.345 123.608 -15.865  1.00  0.00            
ATOM     70  C   PHE     4     111.663 122.877 -12.760  1.00  0.00            
ATOM     71  O   PHE     4     112.864 122.626 -12.642  1.00  0.00            
ATOM     72  N   MET     5     110.842 123.561 -11.879  1.00  0.00            
ATOM     73  H   MET     5     109.889 123.732 -12.166  1.00  0.00            
ATOM     74  CA  MET     5     111.352 124.036 -10.560  1.00  0.00            
ATOM     75  HA  MET     5     112.266 124.614 -10.698  1.00  0.00            
ATOM     76  CB  MET     5     110.318 124.839  -9.762  1.00  0.00            
ATOM     77  HB1 MET     5     110.653 124.964  -8.733  1.00  0.00            
ATOM     78  HB2 MET     5     109.342 124.366  -9.874  1.00  0.00            
ATOM     79  CG  MET     5     110.183 126.219 -10.311  1.00  0.00            
ATOM     80  HG1 MET     5     109.210 126.605 -10.008  1.00  0.00            
ATOM     81  HG2 MET     5     110.122 126.089 -11.391  1.00  0.00            
ATOM     82  SD  MET     5     111.384 127.434  -9.905  1.00  0.00            
ATOM     83  CE  MET     5     110.711 127.784  -8.189  1.00  0.00            
ATOM     84  HE1 MET     5     109.631 127.636  -8.170  1.00  0.00            
ATOM     85  HE2 MET     5     111.252 127.229  -7.423  1.00  0.00            
ATOM     86  HE3 MET     5     110.852 128.823  -7.890  1.00  0.00            
ATOM     87  C   MET     5     111.741 122.859  -9.676  1.00  0.00            
ATOM     88  O   MET     5     112.755 122.884  -9.022  1.00  0.00            
ATOM     89  N   LYS     6     111.000 121.785  -9.575  1.00  0.00            
ATOM     90  H   LYS     6     110.111 121.688 -10.043  1.00  0.00            
ATOM     91  CA  LYS     6     111.356 120.584  -8.879  1.00  0.00            
ATOM     92  HA  LYS     6     111.730 120.803  -7.879  1.00  0.00            
ATOM     93  CB  LYS     6     110.151 119.700  -8.792  1.00  0.00            
ATOM     94  HB1 LYS     6     110.511 118.793  -8.305  1.00  0.00            
ATOM     95  HB2 LYS     6     109.821 119.325  -9.761  1.00  0.00            
ATOM     96  CG  LYS     6     108.993 120.355  -8.011  1.00  0.00            
ATOM     97  HG1 LYS     6     108.568 121.178  -8.587  1.00  0.00            
ATOM     98  HG2 LYS     6     109.306 120.705  -7.027  1.00  0.00            
ATOM     99  CD  LYS     6     107.773 119.401  -7.822  1.00  0.00            
ATOM    100  HD1 LYS     6     107.941 118.754  -6.960  1.00  0.00            
ATOM    101  HD2 LYS     6     107.429 118.806  -8.668  1.00  0.00            
ATOM    102  CE  LYS     6     106.604 120.203  -7.263  1.00  0.00            
ATOM    103  HE1 LYS     6     106.316 120.975  -7.977  1.00  0.00            
ATOM    104  HE2 LYS     6     106.752 120.590  -6.255  1.00  0.00            
ATOM    105  NZ  LYS     6     105.463 119.308  -7.172  1.00  0.00            
ATOM    106  HZ1 LYS     6     104.632 119.766  -6.826  1.00  0.00            
ATOM    107  HZ2 LYS     6     105.277 118.847  -8.051  1.00  0.00            
ATOM    108  HZ3 LYS     6     105.514 118.544  -6.513  1.00  0.00            
ATOM    109  C   LYS     6     112.547 119.820  -9.539  1.00  0.00            
ATOM    110  O   LYS     6     113.384 119.201  -8.829  1.00  0.00            
ATOM    111  N   GLY     7     112.719 119.951 -10.844  1.00  0.00            
ATOM    112  H   GLY     7     111.965 120.337 -11.394  1.00  0.00            
ATOM    113  CA  GLY     7     113.855 119.620 -11.632  1.00  0.00            
ATOM    114  HA1 GLY     7     113.567 119.808 -12.667  1.00  0.00            
ATOM    115  HA2 GLY     7     114.144 118.569 -11.611  1.00  0.00            
ATOM    116  C   GLY     7     115.145 120.438 -11.263  1.00  0.00            
ATOM    117  O   GLY     7     116.237 119.857 -11.342  1.00  0.00            
ATOM    118  N   LEU     8     115.046 121.631 -10.660  1.00  0.00            
ATOM    119  H   LEU     8     114.149 122.080 -10.780  1.00  0.00            
ATOM    120  CA  LEU     8     116.136 122.406 -10.027  1.00  0.00            
ATOM    121  HA  LEU     8     117.001 122.357 -10.688  1.00  0.00            
ATOM    122  CB  LEU     8     115.784 123.931  -9.880  1.00  0.00            
ATOM    123  HB1 LEU     8     116.676 124.447  -9.522  1.00  0.00            
ATOM    124  HB2 LEU     8     114.887 124.076  -9.279  1.00  0.00            
ATOM    125  CG  LEU     8     115.472 124.614 -11.266  1.00  0.00            
ATOM    126  HG  LEU     8     114.572 124.185 -11.706  1.00  0.00            
ATOM    127  CD1 LEU     8     115.123 126.063 -11.002  1.00  0.00            
ATOM    128 HD11 LEU     8     114.824 126.359  -9.997  1.00  0.00            
ATOM    129 HD12 LEU     8     115.985 126.668 -11.283  1.00  0.00            
ATOM    130 HD13 LEU     8     114.341 126.446 -11.657  1.00  0.00            
ATOM    131  CD2 LEU     8     116.566 124.428 -12.279  1.00  0.00            
ATOM    132 HD21 LEU     8     117.530 124.848 -11.993  1.00  0.00            
ATOM    133 HD22 LEU     8     116.597 123.363 -12.508  1.00  0.00            
ATOM    134 HD23 LEU     8     116.099 124.870 -13.160  1.00  0.00            
ATOM    135  C   LEU     8     116.600 121.874  -8.705  1.00  0.00            
ATOM    136  O   LEU     8     117.790 121.673  -8.406  1.00  0.00            
ATOM    137  N   SER     9     115.575 121.669  -7.890  1.00  0.00            
ATOM    138  H   SER     9     114.674 121.792  -8.329  1.00  0.00            
ATOM    139  CA  SER     9     115.691 121.271  -6.453  1.00  0.00            
ATOM    140  HA  SER     9     116.518 121.859  -6.056  1.00  0.00            
ATOM    141  CB  SER     9     114.498 121.658  -5.622  1.00  0.00            
ATOM    142  HB1 SER     9     114.394 122.742  -5.669  1.00  0.00            
ATOM    143  HB2 SER     9     114.765 121.618  -4.566  1.00  0.00            
ATOM    144  OG  SER     9     113.399 120.895  -6.005  1.00  0.00            
ATOM    145  HG  SER     9     112.571 121.215  -5.640  1.00  0.00            
ATOM    146  C   SER     9     116.039 119.821  -6.113  1.00  0.00            
ATOM    147  O   SER     9     116.512 119.661  -5.017  1.00  0.00            
ATOM    148  N   LYS    10     115.693 118.841  -6.917  1.00  0.00            
ATOM    149  H   LYS    10     115.102 119.028  -7.714  1.00  0.00            
ATOM    150  CA  LYS    10     116.167 117.384  -6.789  1.00  0.00            
ATOM    151  HA  LYS    10     115.760 116.883  -5.910  1.00  0.00            
ATOM    152  CB  LYS    10     115.556 116.631  -7.949  1.00  0.00            
ATOM    153  HB1 LYS    10     114.476 116.775  -7.913  1.00  0.00            
ATOM    154  HB2 LYS    10     115.664 115.553  -7.830  1.00  0.00            
ATOM    155  CG  LYS    10     116.103 116.911  -9.356  1.00  0.00            
ATOM    156  HG1 LYS    10     117.093 116.459  -9.411  1.00  0.00            
ATOM    157  HG2 LYS    10     116.067 117.987  -9.528  1.00  0.00            
ATOM    158  CD  LYS    10     115.193 116.277 -10.350  1.00  0.00            
ATOM    159  HD1 LYS    10     114.277 116.846 -10.507  1.00  0.00            
ATOM    160  HD2 LYS    10     114.888 115.279 -10.034  1.00  0.00            
ATOM    161  CE  LYS    10     115.866 116.202 -11.682  1.00  0.00            
ATOM    162  HE1 LYS    10     116.866 115.775 -11.601  1.00  0.00            
ATOM    163  HE2 LYS    10     115.910 117.227 -12.050  1.00  0.00            
ATOM    164  NZ  LYS    10     115.028 115.335 -12.566  1.00  0.00            
ATOM    165  HZ1 LYS    10     115.303 115.272 -13.536  1.00  0.00            
ATOM    166  HZ2 LYS    10     114.989 114.362 -12.300  1.00  0.00            
ATOM    167  HZ3 LYS    10     114.082 115.689 -12.574  1.00  0.00            
ATOM    168  C   LYS    10     117.664 117.132  -6.609  1.00  0.00            
ATOM    169  O   LYS    10     118.523 117.504  -7.399  1.00  0.00            
ATOM    170  N   ALA    11     117.931 116.427  -5.532  1.00  0.00            
ATOM    171  H   ALA    11     117.127 115.910  -5.208  1.00  0.00            
ATOM    172  CA  ALA    11     119.216 116.108  -5.004  1.00  0.00            
ATOM    173  HA  ALA    11     119.933 115.838  -5.779  1.00  0.00            
ATOM    174  CB  ALA    11     119.772 117.189  -4.075  1.00  0.00            
ATOM    175  HB1 ALA    11     119.119 117.315  -3.212  1.00  0.00            
ATOM    176  HB2 ALA    11     120.781 116.982  -3.720  1.00  0.00            
ATOM    177  HB3 ALA    11     119.832 118.061  -4.727  1.00  0.00            
ATOM    178  C   ALA    11     119.073 114.859  -4.178  1.00  0.00            
ATOM    179  O   ALA    11     118.182 114.670  -3.338  1.00  0.00            
ATOM    180  N   LYS    12     120.046 113.941  -4.412  1.00  0.00            
ATOM    181  H   LYS    12     120.748 114.300  -5.044  1.00  0.00            
ATOM    182  CA  LYS    12     120.271 112.684  -3.675  1.00  0.00            
ATOM    183  HA  LYS    12     119.343 112.115  -3.727  1.00  0.00            
ATOM    184  CB  LYS    12     121.390 111.862  -4.341  1.00  0.00            
ATOM    185  HB1 LYS    12     122.257 112.520  -4.268  1.00  0.00            
ATOM    186  HB2 LYS    12     121.208 111.659  -5.396  1.00  0.00            
ATOM    187  CG  LYS    12     121.695 110.506  -3.661  1.00  0.00            
ATOM    188  HG1 LYS    12     120.773 109.925  -3.630  1.00  0.00            
ATOM    189  HG2 LYS    12     121.988 110.740  -2.638  1.00  0.00            
ATOM    190  CD  LYS    12     122.647 109.769  -4.506  1.00  0.00            
ATOM    191  HD1 LYS    12     123.536 110.397  -4.568  1.00  0.00            
ATOM    192  HD2 LYS    12     122.262 109.625  -5.515  1.00  0.00            
ATOM    193  CE  LYS    12     123.085 108.469  -3.809  1.00  0.00            
ATOM    194  HE1 LYS    12     123.417 108.725  -2.803  1.00  0.00            
ATOM    195  HE2 LYS    12     123.901 108.101  -4.431  1.00  0.00            
ATOM    196  NZ  LYS    12     122.096 107.406  -3.594  1.00  0.00            
ATOM    197  HZ1 LYS    12     121.658 107.451  -2.685  1.00  0.00            
ATOM    198  HZ2 LYS    12     121.431 107.357  -4.354  1.00  0.00            
ATOM    199  HZ3 LYS    12     122.499 106.482  -3.647  1.00  0.00            
ATOM    200  C   LYS    12     120.500 113.105  -2.221  1.00  0.00            
ATOM    201  O   LYS    12     121.245 114.020  -1.868  1.00  0.00            
ATOM    202  N   GLU    13     119.864 112.393  -1.333  1.00  0.00            
ATOM    203  H   GLU    13     119.184 111.766  -1.739  1.00  0.00            
ATOM    204  CA  GLU    13     119.838 112.600   0.123  1.00  0.00            
ATOM    205  HA  GLU    13     119.876 113.688   0.180  1.00  0.00            
ATOM    206  CB  GLU    13     118.580 112.006   0.876  1.00  0.00            
ATOM    207  HB1 GLU    13     117.670 112.491   0.525  1.00  0.00            
ATOM    208  HB2 GLU    13     118.668 112.400   1.888  1.00  0.00            
ATOM    209  CG  GLU    13     118.295 110.493   0.966  1.00  0.00            
ATOM    210  HG1 GLU    13     117.382 110.334   1.540  1.00  0.00            
ATOM    211  HG2 GLU    13     119.113 109.965   1.455  1.00  0.00            
ATOM    212  CD  GLU    13     118.131 109.843  -0.414  1.00  0.00            
ATOM    213  OE1 GLU    13     118.219 108.616  -0.470  1.00  0.00            
ATOM    214  OE2 GLU    13     117.921 110.535  -1.435  1.00  0.00            
ATOM    215  C   GLU    13     121.189 112.139   0.676  1.00  0.00            
ATOM    216  O   GLU    13     121.761 111.111   0.285  1.00  0.00            
ATOM    217  N   GLY    14     121.638 112.850   1.735  1.00  0.00            
ATOM    218  H   GLY    14     121.144 113.722   1.858  1.00  0.00            
ATOM    219  CA  GLY    14     122.944 112.527   2.422  1.00  0.00            
ATOM    220  HA1 GLY    14     123.097 113.363   3.105  1.00  0.00            
ATOM    221  HA2 GLY    14     123.758 112.496   1.697  1.00  0.00            
ATOM    222  C   GLY    14     122.839 111.279   3.327  1.00  0.00            
ATOM    223  O   GLY    14     123.597 110.351   3.291  1.00  0.00            
ATOM    224  N   VAL    15     121.819 111.322   4.234  1.00  0.00            
ATOM    225  H   VAL    15     121.187 112.108   4.202  1.00  0.00            
ATOM    226  CA  VAL    15     121.485 110.198   5.066  1.00  0.00            
ATOM    227  HA  VAL    15     122.268 109.479   4.824  1.00  0.00            
ATOM    228  CB  VAL    15     121.529 110.388   6.598  1.00  0.00            
ATOM    229  HB  VAL    15     121.263 109.453   7.092  1.00  0.00            
ATOM    230  CG1 VAL    15     122.927 110.807   6.973  1.00  0.00            
ATOM    231 HG11 VAL    15     123.203 111.734   6.471  1.00  0.00            
ATOM    232 HG12 VAL    15     123.027 110.913   8.053  1.00  0.00            
ATOM    233 HG13 VAL    15     123.668 110.027   6.795  1.00  0.00            
ATOM    234  CG2 VAL    15     120.565 111.443   7.110  1.00  0.00            
ATOM    235 HG21 VAL    15     120.610 112.483   6.789  1.00  0.00            
ATOM    236 HG22 VAL    15     119.594 111.029   6.836  1.00  0.00            
ATOM    237 HG23 VAL    15     120.619 111.553   8.193  1.00  0.00            
ATOM    238  C   VAL    15     120.180 109.510   4.633  1.00  0.00            
ATOM    239  O   VAL    15     119.162 110.165   4.357  1.00  0.00            
ATOM    240  N   VAL    16     120.168 108.154   4.537  1.00  0.00            
ATOM    241  H   VAL    16     121.073 107.726   4.669  1.00  0.00            
ATOM    242  CA  VAL    16     119.016 107.274   4.315  1.00  0.00            
ATOM    243  HA  VAL    16     118.233 107.832   3.801  1.00  0.00            
ATOM    244  CB  VAL    16     119.381 106.048   3.416  1.00  0.00            
ATOM    245  HB  VAL    16     118.429 105.517   3.438  1.00  0.00            
ATOM    246  CG1 VAL    16     119.709 106.461   1.994  1.00  0.00            
ATOM    247 HG11 VAL    16     120.746 106.794   1.965  1.00  0.00            
ATOM    248 HG12 VAL    16     119.471 105.660   1.295  1.00  0.00            
ATOM    249 HG13 VAL    16     118.972 107.235   1.779  1.00  0.00            
ATOM    250  CG2 VAL    16     120.510 105.140   3.873  1.00  0.00            
ATOM    251 HG21 VAL    16     120.389 104.245   3.264  1.00  0.00            
ATOM    252 HG22 VAL    16     121.522 105.531   3.765  1.00  0.00            
ATOM    253 HG23 VAL    16     120.442 104.800   4.907  1.00  0.00            
ATOM    254  C   VAL    16     118.301 106.801   5.592  1.00  0.00            
ATOM    255  O   VAL    16     118.773 106.954   6.737  1.00  0.00            
ATOM    256  N   ALA    17     117.070 106.284   5.473  1.00  0.00            
ATOM    257  H   ALA    17     116.647 106.303   4.556  1.00  0.00            
ATOM    258  CA  ALA    17     116.291 105.615   6.541  1.00  0.00            
ATOM    259  HA  ALA    17     116.181 106.265   7.409  1.00  0.00            
ATOM    260  CB  ALA    17     114.885 105.192   6.068  1.00  0.00            
ATOM    261  HB1 ALA    17     114.462 106.123   5.693  1.00  0.00            
ATOM    262  HB2 ALA    17     114.939 104.301   5.442  1.00  0.00            
ATOM    263  HB3 ALA    17     114.371 104.922   6.990  1.00  0.00            
ATOM    264  C   ALA    17     116.972 104.339   7.096  1.00  0.00            
ATOM    265  O   ALA    17     117.754 103.656   6.396  1.00  0.00            
ATOM    266  N   ALA    18     116.675 103.927   8.313  1.00  0.00            
ATOM    267  H   ALA    18     115.954 104.470   8.766  1.00  0.00            
ATOM    268  CA  ALA    18     116.989 102.598   8.923  1.00  0.00            
ATOM    269  HA  ALA    18     118.056 102.433   8.778  1.00  0.00            
ATOM    270  CB  ALA    18     116.584 102.431  10.475  1.00  0.00            
ATOM    271  HB1 ALA    18     115.495 102.425  10.446  1.00  0.00            
ATOM    272  HB2 ALA    18     116.928 101.552  11.021  1.00  0.00            
ATOM    273  HB3 ALA    18     116.918 103.327  10.998  1.00  0.00            
ATOM    274  C   ALA    18     116.289 101.492   8.116  1.00  0.00            
ATOM    275  O   ALA    18     115.272 101.651   7.451  1.00  0.00            
ATOM    276  N   ALA    19     116.920 100.315   8.350  1.00  0.00            
ATOM    277  H   ALA    19     117.680 100.315   9.016  1.00  0.00            
ATOM    278  CA  ALA    19     116.227  99.113   8.100  1.00  0.00            
ATOM    279  HA  ALA    19     116.045  99.011   7.031  1.00  0.00            
ATOM    280  CB  ALA    19     117.152  97.921   8.389  1.00  0.00            
ATOM    281  HB1 ALA    19     116.524  97.030   8.359  1.00  0.00            
ATOM    282  HB2 ALA    19     117.900  97.837   7.602  1.00  0.00            
ATOM    283  HB3 ALA    19     117.580  97.940   9.391  1.00  0.00            
ATOM    284  C   ALA    19     114.857  99.032   8.757  1.00  0.00            
ATOM    285  O   ALA    19     114.595  99.591   9.847  1.00  0.00            
ATOM    286  N   GLU    20     113.944  98.321   8.203  1.00  0.00            
ATOM    287  H   GLU    20     114.118  97.980   7.269  1.00  0.00            
ATOM    288  CA  GLU    20     112.803  97.841   8.984  1.00  0.00            
ATOM    289  HA  GLU    20     112.427  98.708   9.527  1.00  0.00            
ATOM    290  CB  GLU    20     111.568  97.386   8.100  1.00  0.00            
ATOM    291  HB1 GLU    20     110.855  96.773   8.652  1.00  0.00            
ATOM    292  HB2 GLU    20     111.964  96.724   7.330  1.00  0.00            
ATOM    293  CG  GLU    20     110.757  98.494   7.429  1.00  0.00            
ATOM    294  HG1 GLU    20     110.022  97.975   6.814  1.00  0.00            
ATOM    295  HG2 GLU    20     111.373  99.058   6.728  1.00  0.00            
ATOM    296  CD  GLU    20     110.104  99.380   8.495  1.00  0.00            
ATOM    297  OE1 GLU    20     108.862  99.474   8.547  1.00  0.00            
ATOM    298  OE2 GLU    20     110.837 100.070   9.206  1.00  0.00            
ATOM    299  C   GLU    20     113.159  96.791  10.077  1.00  0.00            
ATOM    300  O   GLU    20     114.212  96.265  10.045  1.00  0.00            
ATOM    301  N   LYS    21     112.231  96.552  10.978  1.00  0.00            
ATOM    302  H   LYS    21     111.373  97.065  11.120  1.00  0.00            
ATOM    303  CA  LYS    21     112.264  95.464  11.945  1.00  0.00            
ATOM    304  HA  LYS    21     113.187  95.593  12.509  1.00  0.00            
ATOM    305  CB  LYS    21     111.156  95.517  12.979  1.00  0.00            
ATOM    306  HB1 LYS    21     111.050  96.560  13.277  1.00  0.00            
ATOM    307  HB2 LYS    21     111.664  95.059  13.828  1.00  0.00            
ATOM    308  CG  LYS    21     109.787  94.910  12.575  1.00  0.00            
ATOM    309  HG1 LYS    21     109.201  94.938  13.494  1.00  0.00            
ATOM    310  HG2 LYS    21     109.996  93.890  12.254  1.00  0.00            
ATOM    311  CD  LYS    21     108.943  95.621  11.521  1.00  0.00            
ATOM    312  HD1 LYS    21     109.497  95.617  10.583  1.00  0.00            
ATOM    313  HD2 LYS    21     108.793  96.597  11.984  1.00  0.00            
ATOM    314  CE  LYS    21     107.653  94.806  11.164  1.00  0.00            
ATOM    315  HE1 LYS    21     106.957  94.582  11.973  1.00  0.00            
ATOM    316  HE2 LYS    21     107.952  93.840  10.757  1.00  0.00            
ATOM    317  NZ  LYS    21     107.010  95.405  10.005  1.00  0.00            
ATOM    318  HZ1 LYS    21     107.573  95.556   9.180  1.00  0.00            
ATOM    319  HZ2 LYS    21     106.199  94.834   9.813  1.00  0.00            
ATOM    320  HZ3 LYS    21     106.751  96.344  10.273  1.00  0.00            
ATOM    321  C   LYS    21     112.526  94.049  11.279  1.00  0.00            
ATOM    322  O   LYS    21     112.089  93.810  10.178  1.00  0.00            
ATOM    323  N   THR    22     113.076  93.081  12.004  1.00  0.00            
ATOM    324  H   THR    22     113.133  93.222  13.002  1.00  0.00            
ATOM    325  CA  THR    22     113.455  91.784  11.475  1.00  0.00            
ATOM    326  HA  THR    22     113.826  91.864  10.454  1.00  0.00            
ATOM    327  CB  THR    22     114.768  91.270  12.160  1.00  0.00            
ATOM    328  HB  THR    22     114.801  90.184  12.240  1.00  0.00            
ATOM    329  CG2 THR    22     115.976  91.564  11.381  1.00  0.00            
ATOM    330 HG21 THR    22     115.826  91.096  10.408  1.00  0.00            
ATOM    331 HG22 THR    22     116.157  92.626  11.218  1.00  0.00            
ATOM    332 HG23 THR    22     116.867  91.152  11.857  1.00  0.00            
ATOM    333  OG1 THR    22     115.005  91.878  13.423  1.00  0.00            
ATOM    334  HG1 THR    22     115.008  92.821  13.242  1.00  0.00            
ATOM    335  C   THR    22     112.273  90.775  11.464  1.00  0.00            
ATOM    336  O   THR    22     112.289  89.976  10.534  1.00  0.00            
ATOM    337  N   LYS    23     111.334  90.740  12.374  1.00  0.00            
ATOM    338  H   LYS    23     111.467  91.392  13.135  1.00  0.00            
ATOM    339  CA  LYS    23     110.123  89.936  12.310  1.00  0.00            
ATOM    340  HA  LYS    23     110.463  88.909  12.173  1.00  0.00            
ATOM    341  CB  LYS    23     109.465  89.895  13.664  1.00  0.00            
ATOM    342  HB1 LYS    23     109.286  90.908  14.025  1.00  0.00            
ATOM    343  HB2 LYS    23     110.208  89.460  14.332  1.00  0.00            
ATOM    344  CG  LYS    23     108.066  89.234  13.901  1.00  0.00            
ATOM    345  HG1 LYS    23     108.129  88.239  13.461  1.00  0.00            
ATOM    346  HG2 LYS    23     107.267  89.778  13.396  1.00  0.00            
ATOM    347  CD  LYS    23     107.673  89.129  15.369  1.00  0.00            
ATOM    348  HD1 LYS    23     107.735  90.162  15.712  1.00  0.00            
ATOM    349  HD2 LYS    23     108.411  88.612  15.982  1.00  0.00            
ATOM    350  CE  LYS    23     106.220  88.628  15.670  1.00  0.00            
ATOM    351  HE1 LYS    23     105.570  89.173  14.985  1.00  0.00            
ATOM    352  HE2 LYS    23     105.960  88.768  16.719  1.00  0.00            
ATOM    353  NZ  LYS    23     106.094  87.216  15.186  1.00  0.00            
ATOM    354  HZ1 LYS    23     106.898  86.609  15.257  1.00  0.00            
ATOM    355  HZ2 LYS    23     105.401  86.796  15.788  1.00  0.00            
ATOM    356  HZ3 LYS    23     105.738  87.164  14.243  1.00  0.00            
ATOM    357  C   LYS    23     109.257  90.305  11.143  1.00  0.00            
ATOM    358  O   LYS    23     108.762  91.447  11.057  1.00  0.00            
ATOM    359  N   GLN    24     109.049  89.339  10.214  1.00  0.00            
ATOM    360  H   GLN    24     109.226  88.378  10.472  1.00  0.00            
ATOM    361  CA  GLN    24     108.290  89.558   9.034  1.00  0.00            
ATOM    362  HA  GLN    24     108.284  90.613   8.759  1.00  0.00            
ATOM    363  CB  GLN    24     108.835  88.634   7.873  1.00  0.00            
ATOM    364  HB1 GLN    24     108.179  88.752   7.011  1.00  0.00            
ATOM    365  HB2 GLN    24     108.831  87.601   8.220  1.00  0.00            
ATOM    366  CG  GLN    24     110.197  89.114   7.399  1.00  0.00            
ATOM    367  HG1 GLN    24     110.850  89.505   8.179  1.00  0.00            
ATOM    368  HG2 GLN    24     110.074  89.936   6.694  1.00  0.00            
ATOM    369  CD  GLN    24     110.979  87.931   6.762  1.00  0.00            
ATOM    370  OE1 GLN    24     111.303  88.087   5.619  1.00  0.00            
ATOM    371  NE2 GLN    24     111.096  86.740   7.243  1.00  0.00            
ATOM    372 HE21 GLN    24     110.804  86.610   8.201  1.00  0.00            
ATOM    373 HE22 GLN    24     111.728  86.128   6.747  1.00  0.00            
ATOM    374  C   GLN    24     106.789  89.367   9.216  1.00  0.00            
ATOM    375  O   GLN    24     106.386  88.537  10.031  1.00  0.00            
ATOM    376  N   GLY    25     105.997  90.034   8.367  1.00  0.00            
ATOM    377  H   GLY    25     106.478  90.569   7.658  1.00  0.00            
ATOM    378  CA  GLY    25     104.554  90.070   8.541  1.00  0.00            
ATOM    379  HA1 GLY    25     104.180  89.046   8.514  1.00  0.00            
ATOM    380  HA2 GLY    25     104.218  90.619   7.661  1.00  0.00            
ATOM    381  C   GLY    25     104.018  90.640   9.874  1.00  0.00            
ATOM    382  O   GLY    25     104.635  91.510  10.437  1.00  0.00            
ATOM    383  N   VAL    26     102.877  90.129  10.275  1.00  0.00            
ATOM    384  H   VAL    26     102.387  89.530   9.627  1.00  0.00            
ATOM    385  CA  VAL    26     102.057  90.611  11.423  1.00  0.00            
ATOM    386  HA  VAL    26     101.632  91.544  11.053  1.00  0.00            
ATOM    387  CB  VAL    26     100.837  89.696  11.669  1.00  0.00            
ATOM    388  HB  VAL    26     100.307  90.165  12.498  1.00  0.00            
ATOM    389  CG1 VAL    26      99.800  89.728  10.581  1.00  0.00            
ATOM    390 HG11 VAL    26     100.229  89.199   9.729  1.00  0.00            
ATOM    391 HG12 VAL    26      98.975  89.110  10.936  1.00  0.00            
ATOM    392 HG13 VAL    26      99.476  90.748  10.374  1.00  0.00            
ATOM    393  CG2 VAL    26     101.311  88.215  11.993  1.00  0.00            
ATOM    394 HG21 VAL    26     101.797  87.714  11.155  1.00  0.00            
ATOM    395 HG22 VAL    26     102.055  88.239  12.789  1.00  0.00            
ATOM    396 HG23 VAL    26     100.496  87.583  12.345  1.00  0.00            
ATOM    397  C   VAL    26     102.855  90.956  12.694  1.00  0.00            
ATOM    398  O   VAL    26     103.681  90.197  13.178  1.00  0.00            
ATOM    399  N   ALA    27     102.655  92.200  13.231  1.00  0.00            
ATOM    400  H   ALA    27     101.888  92.763  12.891  1.00  0.00            
ATOM    401  CA  ALA    27     103.343  92.710  14.358  1.00  0.00            
ATOM    402  HA  ALA    27     104.404  92.535  14.181  1.00  0.00            
ATOM    403  CB  ALA    27     103.079  94.225  14.325  1.00  0.00            
ATOM    404  HB1 ALA    27     102.014  94.374  14.499  1.00  0.00            
ATOM    405  HB2 ALA    27     103.445  94.788  15.184  1.00  0.00            
ATOM    406  HB3 ALA    27     103.360  94.749  13.412  1.00  0.00            
ATOM    407  C   ALA    27     102.970  92.138  15.735  1.00  0.00            
ATOM    408  O   ALA    27     102.045  91.304  15.913  1.00  0.00            
ATOM    409  N   GLU    28     103.764  92.612  16.693  1.00  0.00            
ATOM    410  H   GLU    28     104.445  93.246  16.299  1.00  0.00            
ATOM    411  CA  GLU    28     103.649  92.323  18.153  1.00  0.00            
ATOM    412  HA  GLU    28     103.046  91.416  18.165  1.00  0.00            
ATOM    413  CB  GLU    28     105.030  91.912  18.649  1.00  0.00            
ATOM    414  HB1 GLU    28     105.410  91.319  17.817  1.00  0.00            
ATOM    415  HB2 GLU    28     104.913  91.290  19.536  1.00  0.00            
ATOM    416  CG  GLU    28     105.991  93.126  18.835  1.00  0.00            
ATOM    417  HG1 GLU    28     105.459  93.897  19.393  1.00  0.00            
ATOM    418  HG2 GLU    28     106.217  93.620  17.890  1.00  0.00            
ATOM    419  CD  GLU    28     107.245  92.652  19.613  1.00  0.00            
ATOM    420  OE1 GLU    28     108.036  93.523  20.043  1.00  0.00            
ATOM    421  OE2 GLU    28     107.536  91.407  19.705  1.00  0.00            
ATOM    422  C   GLU    28     102.992  93.442  18.947  1.00  0.00            
ATOM    423  O   GLU    28     102.662  94.519  18.458  1.00  0.00            
ATOM    424  N   ALA    29     102.610  93.111  20.174  1.00  0.00            
ATOM    425  H   ALA    29     102.719  92.152  20.473  1.00  0.00            
ATOM    426  CA  ALA    29     101.995  94.053  21.109  1.00  0.00            
ATOM    427  HA  ALA    29     101.554  94.875  20.546  1.00  0.00            
ATOM    428  CB  ALA    29     100.791  93.308  21.644  1.00  0.00            
ATOM    429  HB1 ALA    29     100.138  93.859  22.321  1.00  0.00            
ATOM    430  HB2 ALA    29     100.164  93.012  20.803  1.00  0.00            
ATOM    431  HB3 ALA    29     101.226  92.477  22.201  1.00  0.00            
ATOM    432  C   ALA    29     102.990  94.705  22.122  1.00  0.00            
ATOM    433  O   ALA    29     104.202  94.400  22.108  1.00  0.00            
ATOM    434  N   ALA    30     102.559  95.575  22.958  1.00  0.00            
ATOM    435  H   ALA    30     101.558  95.702  23.019  1.00  0.00            
ATOM    436  CA  ALA    30     103.369  96.284  23.871  1.00  0.00            
ATOM    437  HA  ALA    30     104.348  96.527  23.457  1.00  0.00            
ATOM    438  CB  ALA    30     102.741  97.637  24.307  1.00  0.00            
ATOM    439  HB1 ALA    30     102.615  98.267  23.427  1.00  0.00            
ATOM    440  HB2 ALA    30     101.720  97.446  24.637  1.00  0.00            
ATOM    441  HB3 ALA    30     103.293  98.162  25.087  1.00  0.00            
ATOM    442  C   ALA    30     103.569  95.436  25.180  1.00  0.00            
ATOM    443  O   ALA    30     102.766  94.602  25.563  1.00  0.00            
ATOM    444  N   GLY    31     104.715  95.609  25.851  1.00  0.00            
ATOM    445  H   GLY    31     105.489  96.047  25.373  1.00  0.00            
ATOM    446  CA  GLY    31     104.864  95.088  27.214  1.00  0.00            
ATOM    447  HA1 GLY    31     105.916  95.016  27.490  1.00  0.00            
ATOM    448  HA2 GLY    31     104.571  94.038  27.185  1.00  0.00            
ATOM    449  C   GLY    31     104.057  95.716  28.296  1.00  0.00            
ATOM    450  O   GLY    31     103.043  96.393  28.066  1.00  0.00            
ATOM    451  N   LYS    32     104.578  95.551  29.541  1.00  0.00            
ATOM    452  H   LYS    32     105.378  94.936  29.590  1.00  0.00            
ATOM    453  CA  LYS    32     103.804  95.902  30.720  1.00  0.00            
ATOM    454  HA  LYS    32     102.809  96.219  30.408  1.00  0.00            
ATOM    455  CB  LYS    32     103.474  94.839  31.726  1.00  0.00            
ATOM    456  HB1 LYS    32     102.825  95.282  32.482  1.00  0.00            
ATOM    457  HB2 LYS    32     104.357  94.456  32.236  1.00  0.00            
ATOM    458  CG  LYS    32     102.757  93.610  31.197  1.00  0.00            
ATOM    459  HG1 LYS    32     102.422  93.101  32.101  1.00  0.00            
ATOM    460  HG2 LYS    32     103.479  92.964  30.698  1.00  0.00            
ATOM    461  CD  LYS    32     101.452  94.043  30.442  1.00  0.00            
ATOM    462  HD1 LYS    32     101.839  94.319  29.461  1.00  0.00            
ATOM    463  HD2 LYS    32     101.081  94.971  30.876  1.00  0.00            
ATOM    464  CE  LYS    32     100.354  92.951  30.367  1.00  0.00            
ATOM    465  HE1 LYS    32      99.557  93.263  29.692  1.00  0.00            
ATOM    466  HE2 LYS    32      99.901  92.774  31.343  1.00  0.00            
ATOM    467  NZ  LYS    32     100.826  91.686  29.931  1.00  0.00            
ATOM    468  HZ1 LYS    32     101.550  91.701  29.227  1.00  0.00            
ATOM    469  HZ2 LYS    32     101.306  91.239  30.699  1.00  0.00            
ATOM    470  HZ3 LYS    32     100.083  91.098  29.579  1.00  0.00            
ATOM    471  C   LYS    32     104.372  97.243  31.376  1.00  0.00            
ATOM    472  O   LYS    32     105.515  97.233  31.847  1.00  0.00            
ATOM    473  N   THR    33     103.483  98.245  31.408  1.00  0.00            
ATOM    474  H   THR    33     102.556  97.954  31.133  1.00  0.00            
ATOM    475  CA  THR    33     103.634  99.328  32.363  1.00  0.00            
ATOM    476  HA  THR    33     104.535  99.902  32.143  1.00  0.00            
ATOM    477  CB  THR    33     102.556 100.354  32.136  1.00  0.00            
ATOM    478  HB  THR    33     102.544 100.512  31.058  1.00  0.00            
ATOM    479  CG2 THR    33     101.293  99.948  32.828  1.00  0.00            
ATOM    480 HG21 THR    33     101.278  98.929  33.216  1.00  0.00            
ATOM    481 HG22 THR    33     101.241 100.643  33.666  1.00  0.00            
ATOM    482 HG23 THR    33     100.380 100.217  32.298  1.00  0.00            
ATOM    483  OG1 THR    33     103.115 101.527  32.702  1.00  0.00            
ATOM    484  HG1 THR    33     102.603 102.275  32.386  1.00  0.00            
ATOM    485  C   THR    33     103.791  98.855  33.844  1.00  0.00            
ATOM    486  O   THR    33     103.339  97.797  34.211  1.00  0.00            
ATOM    487  N   LYS    34     104.259  99.804  34.663  1.00  0.00            
ATOM    488  H   LYS    34     104.379 100.694  34.203  1.00  0.00            
ATOM    489  CA  LYS    34     104.991  99.701  35.899  1.00  0.00            
ATOM    490  HA  LYS    34     105.385 100.701  36.085  1.00  0.00            
ATOM    491  CB  LYS    34     104.036  99.383  37.109  1.00  0.00            
ATOM    492  HB1 LYS    34     104.560  99.314  38.062  1.00  0.00            
ATOM    493  HB2 LYS    34     103.739  98.349  36.930  1.00  0.00            
ATOM    494  CG  LYS    34     102.799 100.343  37.225  1.00  0.00            
ATOM    495  HG1 LYS    34     102.104 100.150  36.407  1.00  0.00            
ATOM    496  HG2 LYS    34     103.146 101.352  37.001  1.00  0.00            
ATOM    497  CD  LYS    34     101.966 100.183  38.504  1.00  0.00            
ATOM    498  HD1 LYS    34     102.516 100.462  39.403  1.00  0.00            
ATOM    499  HD2 LYS    34     101.559  99.196  38.725  1.00  0.00            
ATOM    500  CE  LYS    34     100.804 101.156  38.388  1.00  0.00            
ATOM    501  HE1 LYS    34     100.117 100.619  39.042  1.00  0.00            
ATOM    502  HE2 LYS    34     100.435 101.115  37.363  1.00  0.00            
ATOM    503  NZ  LYS    34     101.194 102.456  38.746  1.00  0.00            
ATOM    504  HZ1 LYS    34     101.631 102.964  37.991  1.00  0.00            
ATOM    505  HZ2 LYS    34     100.298 102.860  38.979  1.00  0.00            
ATOM    506  HZ3 LYS    34     101.773 102.493  39.573  1.00  0.00            
ATOM    507  C   LYS    34     106.278  98.788  35.876  1.00  0.00            
ATOM    508  O   LYS    34     106.461  98.066  36.820  1.00  0.00            
ATOM    509  N   GLU    35     107.038  98.728  34.812  1.00  0.00            
ATOM    510  H   GLU    35     106.750  99.212  33.974  1.00  0.00            
ATOM    511  CA  GLU    35     108.414  98.081  34.918  1.00  0.00            
ATOM    512  HA  GLU    35     108.523  97.745  35.949  1.00  0.00            
ATOM    513  CB  GLU    35     108.621  96.909  33.953  1.00  0.00            
ATOM    514  HB1 GLU    35     109.689  96.690  33.932  1.00  0.00            
ATOM    515  HB2 GLU    35     108.278  97.204  32.962  1.00  0.00            
ATOM    516  CG  GLU    35     107.836  95.609  34.374  1.00  0.00            
ATOM    517  HG1 GLU    35     106.848  95.874  34.751  1.00  0.00            
ATOM    518  HG2 GLU    35     108.405  95.130  35.171  1.00  0.00            
ATOM    519  CD  GLU    35     107.626  94.717  33.159  1.00  0.00            
ATOM    520  OE1 GLU    35     106.723  93.861  33.248  1.00  0.00            
ATOM    521  OE2 GLU    35     108.454  94.745  32.217  1.00  0.00            
ATOM    522  C   GLU    35     109.637  99.029  34.672  1.00  0.00            
ATOM    523  O   GLU    35     109.781  99.652  33.600  1.00  0.00            
ATOM    524  N   GLY    36     110.654  98.962  35.512  1.00  0.00            
ATOM    525  H   GLY    36     110.574  98.368  36.325  1.00  0.00            
ATOM    526  CA  GLY    36     111.885  99.739  35.275  1.00  0.00            
ATOM    527  HA1 GLY    36     111.758 100.570  34.582  1.00  0.00            
ATOM    528  HA2 GLY    36     112.698  99.152  34.845  1.00  0.00            
ATOM    529  C   GLY    36     112.432 100.519  36.532  1.00  0.00            
ATOM    530  O   GLY    36     112.010 100.308  37.710  1.00  0.00            
ATOM    531  N   VAL    37     113.336 101.484  36.338  1.00  0.00            
ATOM    532  H   VAL    37     113.589 101.708  35.386  1.00  0.00            
ATOM    533  CA  VAL    37     113.966 102.269  37.425  1.00  0.00            
ATOM    534  HA  VAL    37     114.571 101.652  38.089  1.00  0.00            
ATOM    535  CB  VAL    37     115.095 103.139  36.762  1.00  0.00            
ATOM    536  HB  VAL    37     115.570 103.706  37.562  1.00  0.00            
ATOM    537  CG1 VAL    37     116.222 102.288  36.274  1.00  0.00            
ATOM    538 HG11 VAL    37     116.377 101.495  37.006  1.00  0.00            
ATOM    539 HG12 VAL    37     115.991 101.968  35.258  1.00  0.00            
ATOM    540 HG13 VAL    37     117.179 102.794  36.143  1.00  0.00            
ATOM    541  CG2 VAL    37     114.748 104.075  35.586  1.00  0.00            
ATOM    542 HG21 VAL    37     113.836 104.594  35.882  1.00  0.00            
ATOM    543 HG22 VAL    37     115.564 104.788  35.476  1.00  0.00            
ATOM    544 HG23 VAL    37     114.557 103.470  34.699  1.00  0.00            
ATOM    545  C   VAL    37     113.037 103.107  38.241  1.00  0.00            
ATOM    546  O   VAL    37     113.383 103.381  39.380  1.00  0.00            
ATOM    547  N   LEU    38     111.779 103.408  37.804  1.00  0.00            
ATOM    548  H   LEU    38     111.556 103.148  36.854  1.00  0.00            
ATOM    549  CA  LEU    38     110.742 104.123  38.538  1.00  0.00            
ATOM    550  HA  LEU    38     111.035 104.941  39.196  1.00  0.00            
ATOM    551  CB  LEU    38     109.817 104.878  37.499  1.00  0.00            
ATOM    552  HB1 LEU    38     109.334 104.137  36.862  1.00  0.00            
ATOM    553  HB2 LEU    38     110.446 105.494  36.857  1.00  0.00            
ATOM    554  CG  LEU    38     108.759 105.811  38.143  1.00  0.00            
ATOM    555  HG  LEU    38     108.073 105.232  38.761  1.00  0.00            
ATOM    556  CD1 LEU    38     109.463 106.960  38.874  1.00  0.00            
ATOM    557 HD11 LEU    38     108.765 107.764  39.110  1.00  0.00            
ATOM    558 HD12 LEU    38     110.127 106.545  39.632  1.00  0.00            
ATOM    559 HD13 LEU    38     110.084 107.404  38.097  1.00  0.00            
ATOM    560  CD2 LEU    38     108.013 106.449  36.943  1.00  0.00            
ATOM    561 HD21 LEU    38     107.158 107.058  37.238  1.00  0.00            
ATOM    562 HD22 LEU    38     108.650 107.109  36.355  1.00  0.00            
ATOM    563 HD23 LEU    38     107.696 105.623  36.306  1.00  0.00            
ATOM    564  C   LEU    38     110.049 103.181  39.521  1.00  0.00            
ATOM    565  O   LEU    38     109.282 103.623  40.407  1.00  0.00            
ATOM    566  N   TYR    39     110.131 101.846  39.369  1.00  0.00            
ATOM    567  H   TYR    39     110.722 101.544  38.607  1.00  0.00            
ATOM    568  CA  TYR    39     109.311 100.849  40.030  1.00  0.00            
ATOM    569  HA  TYR    39     108.787 101.445  40.778  1.00  0.00            
ATOM    570  CB  TYR    39     108.290 100.292  39.029  1.00  0.00            
ATOM    571  HB1 TYR    39     107.782  99.504  39.585  1.00  0.00            
ATOM    572  HB2 TYR    39     108.891  99.826  38.248  1.00  0.00            
ATOM    573  CG  TYR    39     107.322 101.308  38.474  1.00  0.00            
ATOM    574  CD1 TYR    39     106.232 101.656  39.237  1.00  0.00            
ATOM    575  HD1 TYR    39     106.100 101.256  40.231  1.00  0.00            
ATOM    576  CE1 TYR    39     105.454 102.732  38.782  1.00  0.00            
ATOM    577  HE1 TYR    39     104.652 103.045  39.434  1.00  0.00            
ATOM    578  CZ  TYR    39     105.736 103.395  37.565  1.00  0.00            
ATOM    579  OH  TYR    39     105.035 104.475  37.270  1.00  0.00            
ATOM    580  HH  TYR    39     104.450 104.673  38.005  1.00  0.00            
ATOM    581  CE2 TYR    39     106.799 103.053  36.795  1.00  0.00            
ATOM    582  HE2 TYR    39     106.985 103.376  35.782  1.00  0.00            
ATOM    583  CD2 TYR    39     107.633 101.993  37.275  1.00  0.00            
ATOM    584  HD2 TYR    39     108.518 101.741  36.709  1.00  0.00            
ATOM    585  C   TYR    39     110.081  99.724  40.803  1.00  0.00            
ATOM    586  O   TYR    39     111.285  99.572  40.524  1.00  0.00            
ATOM    587  N   VAL    40     109.371  99.003  41.667  1.00  0.00            
ATOM    588  H   VAL    40     108.450  99.324  41.928  1.00  0.00            
ATOM    589  CA  VAL    40     109.936  97.905  42.416  1.00  0.00            
ATOM    590  HA  VAL    40     110.823  97.507  41.922  1.00  0.00            
ATOM    591  CB  VAL    40     110.247  98.436  43.839  1.00  0.00            
ATOM    592  HB  VAL    40     109.266  98.530  44.304  1.00  0.00            
ATOM    593  CG1 VAL    40     111.108  97.507  44.749  1.00  0.00            
ATOM    594 HG11 VAL    40     111.448  98.088  45.607  1.00  0.00            
ATOM    595 HG12 VAL    40     110.505  96.649  45.048  1.00  0.00            
ATOM    596 HG13 VAL    40     111.962  97.137  44.181  1.00  0.00            
ATOM    597  CG2 VAL    40     110.949  99.831  43.931  1.00  0.00            
ATOM    598 HG21 VAL    40     111.171 100.111  44.961  1.00  0.00            
ATOM    599 HG22 VAL    40     111.892  99.802  43.386  1.00  0.00            
ATOM    600 HG23 VAL    40     110.323 100.627  43.527  1.00  0.00            
ATOM    601  C   VAL    40     108.889  96.742  42.539  1.00  0.00            
ATOM    602  O   VAL    40     107.924  96.742  43.336  1.00  0.00            
ATOM    603  N   GLY    41     109.153  95.695  41.749  1.00  0.00            
ATOM    604  H   GLY    41     110.071  95.614  41.335  1.00  0.00            
ATOM    605  CA  GLY    41     108.087  94.688  41.347  1.00  0.00            
ATOM    606  HA1 GLY    41     108.304  94.213  40.391  1.00  0.00            
ATOM    607  HA2 GLY    41     107.105  95.162  41.367  1.00  0.00            
ATOM    608  C   GLY    41     108.026  93.503  42.283  1.00  0.00            
ATOM    609  O   GLY    41     106.975  93.022  42.502  1.00  0.00            
ATOM    610  N   SER    42     109.074  93.048  42.959  1.00  0.00            
ATOM    611  H   SER    42     109.967  93.472  42.753  1.00  0.00            
ATOM    612  CA  SER    42     109.069  92.027  44.001  1.00  0.00            
ATOM    613  HA  SER    42     107.991  91.896  44.095  1.00  0.00            
ATOM    614  CB  SER    42     109.568  90.658  43.544  1.00  0.00            
ATOM    615  HB1 SER    42     109.077  90.405  42.604  1.00  0.00            
ATOM    616  HB2 SER    42     109.319  90.012  44.385  1.00  0.00            
ATOM    617  OG  SER    42     110.941  90.571  43.271  1.00  0.00            
ATOM    618  HG  SER    42     110.913  89.665  42.957  1.00  0.00            
ATOM    619  C   SER    42     109.717  92.390  45.326  1.00  0.00            
ATOM    620  O   SER    42     110.774  92.944  45.411  1.00  0.00            
ATOM    621  N   LYS    43     108.977  91.976  46.365  1.00  0.00            
ATOM    622  H   LYS    43     108.066  91.554  46.255  1.00  0.00            
ATOM    623  CA  LYS    43     109.407  92.177  47.705  1.00  0.00            
ATOM    624  HA  LYS    43     109.805  93.184  47.831  1.00  0.00            
ATOM    625  CB  LYS    43     108.225  91.859  48.749  1.00  0.00            
ATOM    626  HB1 LYS    43     108.672  91.756  49.739  1.00  0.00            
ATOM    627  HB2 LYS    43     107.846  90.842  48.649  1.00  0.00            
ATOM    628  CG  LYS    43     107.185  92.960  48.847  1.00  0.00            
ATOM    629  HG1 LYS    43     106.710  93.033  47.868  1.00  0.00            
ATOM    630  HG2 LYS    43     107.736  93.883  49.032  1.00  0.00            
ATOM    631  CD  LYS    43     106.253  92.623  50.001  1.00  0.00            
ATOM    632  HD1 LYS    43     106.892  92.303  50.824  1.00  0.00            
ATOM    633  HD2 LYS    43     105.589  91.828  49.661  1.00  0.00            
ATOM    634  CE  LYS    43     105.353  93.801  50.409  1.00  0.00            
ATOM    635  HE1 LYS    43     105.066  94.378  49.529  1.00  0.00            
ATOM    636  HE2 LYS    43     105.858  94.497  51.079  1.00  0.00            
ATOM    637  NZ  LYS    43     104.134  93.413  51.125  1.00  0.00            
ATOM    638  HZ1 LYS    43     103.529  94.211  51.257  1.00  0.00            
ATOM    639  HZ2 LYS    43     103.635  92.754  50.546  1.00  0.00            
ATOM    640  HZ3 LYS    43     104.472  92.973  51.969  1.00  0.00            
ATOM    641  C   LYS    43     110.647  91.272  47.951  1.00  0.00            
ATOM    642  O   LYS    43     110.693  90.054  47.838  1.00  0.00            
ATOM    643  N   THR    44     111.667  92.024  48.409  1.00  0.00            
ATOM    644  H   THR    44     111.602  93.032  48.421  1.00  0.00            
ATOM    645  CA  THR    44     112.948  91.480  48.889  1.00  0.00            
ATOM    646  HA  THR    44     113.102  90.649  48.200  1.00  0.00            
ATOM    647  CB  THR    44     114.061  92.552  48.671  1.00  0.00            
ATOM    648  HB  THR    44     114.960  92.257  49.211  1.00  0.00            
ATOM    649  CG2 THR    44     114.345  92.509  47.149  1.00  0.00            
ATOM    650 HG21 THR    44     113.477  92.759  46.539  1.00  0.00            
ATOM    651 HG22 THR    44     115.173  93.200  46.990  1.00  0.00            
ATOM    652 HG23 THR    44     114.713  91.559  46.763  1.00  0.00            
ATOM    653  OG1 THR    44     113.760  93.724  49.215  1.00  0.00            
ATOM    654  HG1 THR    44     113.026  94.045  48.686  1.00  0.00            
ATOM    655  C   THR    44     112.950  90.966  50.307  1.00  0.00            
ATOM    656  O   THR    44     113.517  89.945  50.581  1.00  0.00            
ATOM    657  N   LYS    45     112.204  91.577  51.261  1.00  0.00            
ATOM    658  H   LYS    45     111.567  92.285  50.925  1.00  0.00            
ATOM    659  CA  LYS    45     112.131  91.137  52.635  1.00  0.00            
ATOM    660  HA  LYS    45     112.665  90.186  52.633  1.00  0.00            
ATOM    661  CB  LYS    45     112.910  92.159  53.415  1.00  0.00            
ATOM    662  HB1 LYS    45     112.976  91.744  54.421  1.00  0.00            
ATOM    663  HB2 LYS    45     112.424  93.134  53.436  1.00  0.00            
ATOM    664  CG  LYS    45     114.312  92.351  52.901  1.00  0.00            
ATOM    665  HG1 LYS    45     114.284  92.952  51.993  1.00  0.00            
ATOM    666  HG2 LYS    45     114.748  91.388  52.635  1.00  0.00            
ATOM    667  CD  LYS    45     115.240  93.108  53.853  1.00  0.00            
ATOM    668  HD1 LYS    45     115.253  92.483  54.746  1.00  0.00            
ATOM    669  HD2 LYS    45     114.850  94.126  53.877  1.00  0.00            
ATOM    670  CE  LYS    45     116.647  93.112  53.176  1.00  0.00            
ATOM    671  HE1 LYS    45     117.330  93.646  53.836  1.00  0.00            
ATOM    672  HE2 LYS    45     116.698  93.695  52.257  1.00  0.00            
ATOM    673  NZ  LYS    45     117.175  91.803  52.912  1.00  0.00            
ATOM    674  HZ1 LYS    45     117.307  91.310  53.784  1.00  0.00            
ATOM    675  HZ2 LYS    45     116.542  91.157  52.462  1.00  0.00            
ATOM    676  HZ3 LYS    45     118.042  91.722  52.401  1.00  0.00            
ATOM    677  C   LYS    45     110.744  90.873  53.243  1.00  0.00            
ATOM    678  O   LYS    45     109.721  91.198  52.644  1.00  0.00            
ATOM    679  N   GLU    46     110.620  90.378  54.473  1.00  0.00            
ATOM    680  H   GLU    46     111.423  90.162  55.047  1.00  0.00            
ATOM    681  CA  GLU    46     109.410  90.397  55.321  1.00  0.00            
ATOM    682  HA  GLU    46     108.576  90.030  54.722  1.00  0.00            
ATOM    683  CB  GLU    46     109.565  89.473  56.579  1.00  0.00            
ATOM    684  HB1 GLU    46     109.799  88.456  56.267  1.00  0.00            
ATOM    685  HB2 GLU    46     108.625  89.420  57.129  1.00  0.00            
ATOM    686  CG  GLU    46     110.636  89.941  57.607  1.00  0.00            
ATOM    687  HG1 GLU    46     110.297  90.885  58.035  1.00  0.00            
ATOM    688  HG2 GLU    46     111.590  90.138  57.118  1.00  0.00            
ATOM    689  CD  GLU    46     110.801  88.927  58.681  1.00  0.00            
ATOM    690  OE1 GLU    46     111.821  89.123  59.323  1.00  0.00            
ATOM    691  OE2 GLU    46     109.959  87.994  59.024  1.00  0.00            
ATOM    692  C   GLU    46     109.159  91.912  55.716  1.00  0.00            
ATOM    693  O   GLU    46     110.057  92.762  55.598  1.00  0.00            
ATOM    694  N   GLY    47     108.022  92.309  56.272  1.00  0.00            
ATOM    695  H   GLY    47     107.408  91.527  56.447  1.00  0.00            
ATOM    696  CA  GLY    47     107.493  93.660  56.439  1.00  0.00            
ATOM    697  HA1 GLY    47     106.423  93.640  56.232  1.00  0.00            
ATOM    698  HA2 GLY    47     108.051  94.270  55.730  1.00  0.00            
ATOM    699  C   GLY    47     107.682  94.172  57.873  1.00  0.00            
ATOM    700  O   GLY    47     107.314  93.540  58.821  1.00  0.00            
ATOM    701  N   VAL    48     108.295  95.333  57.971  1.00  0.00            
ATOM    702  H   VAL    48     108.473  95.805  57.097  1.00  0.00            
ATOM    703  CA  VAL    48     108.274  96.108  59.264  1.00  0.00            
ATOM    704  HA  VAL    48     108.801  95.375  59.875  1.00  0.00            
ATOM    705  CB  VAL    48     109.120  97.430  59.338  1.00  0.00            
ATOM    706  HB  VAL    48     109.165  97.749  60.380  1.00  0.00            
ATOM    707  CG1 VAL    48     110.600  97.201  59.080  1.00  0.00            
ATOM    708 HG11 VAL    48     110.916  96.352  59.686  1.00  0.00            
ATOM    709 HG12 VAL    48     110.712  96.917  58.033  1.00  0.00            
ATOM    710 HG13 VAL    48     111.114  98.138  59.292  1.00  0.00            
ATOM    711  CG2 VAL    48     108.581  98.481  58.352  1.00  0.00            
ATOM    712 HG21 VAL    48     108.665  97.989  57.383  1.00  0.00            
ATOM    713 HG22 VAL    48     107.558  98.785  58.573  1.00  0.00            
ATOM    714 HG23 VAL    48     109.230  99.343  58.195  1.00  0.00            
ATOM    715  C   VAL    48     106.898  96.252  59.898  1.00  0.00            
ATOM    716  O   VAL    48     105.927  96.647  59.254  1.00  0.00            
ATOM    717  N   VAL    49     106.778  95.978  61.182  1.00  0.00            
ATOM    718  H   VAL    49     107.565  95.876  61.807  1.00  0.00            
ATOM    719  CA  VAL    49     105.488  96.186  61.862  1.00  0.00            
ATOM    720  HA  VAL    49     104.746  95.804  61.161  1.00  0.00            
ATOM    721  CB  VAL    49     105.309  95.310  63.093  1.00  0.00            
ATOM    722  HB  VAL    49     104.271  95.318  63.426  1.00  0.00            
ATOM    723  CG1 VAL    49     105.546  93.762  63.018  1.00  0.00            
ATOM    724 HG11 VAL    49     105.448  93.328  64.013  1.00  0.00            
ATOM    725 HG12 VAL    49     104.795  93.331  62.357  1.00  0.00            
ATOM    726 HG13 VAL    49     106.580  93.525  62.766  1.00  0.00            
ATOM    727  CG2 VAL    49     106.212  95.830  64.222  1.00  0.00            
ATOM    728 HG21 VAL    49     107.241  95.672  63.899  1.00  0.00            
ATOM    729 HG22 VAL    49     106.080  96.885  64.463  1.00  0.00            
ATOM    730 HG23 VAL    49     106.019  95.219  65.104  1.00  0.00            
ATOM    731  C   VAL    49     105.119  97.620  62.098  1.00  0.00            
ATOM    732  O   VAL    49     105.982  98.404  62.448  1.00  0.00            
ATOM    733  N   HIE    50     103.855  97.900  61.806  1.00  0.00            
ATOM    734  H   HIE    50     103.307  97.122  61.470  1.00  0.00            
ATOM    735  CA  HIE    50     103.242  99.184  62.067  1.00  0.00            
ATOM    736  HA  HIE    50     103.882  99.948  61.624  1.00  0.00            
ATOM    737  CB  HIE    50     101.907  99.188  61.354  1.00  0.00            
ATOM    738  HB1 HIE    50     101.119  98.666  61.898  1.00  0.00            
ATOM    739  HB2 HIE    50     101.894  98.589  60.443  1.00  0.00            
ATOM    740  CG  HIE    50     101.391 100.580  61.017  1.00  0.00            
ATOM    741  ND1 HIE    50     102.129 101.765  60.968  1.00  0.00            
ATOM    742  CE1 HIE    50     101.291 102.714  60.501  1.00  0.00            
ATOM    743  HE1 HIE    50     101.514 103.769  60.450  1.00  0.00            
ATOM    744  NE2 HIE    50     100.045 102.156  60.315  1.00  0.00            
ATOM    745  HE2 HIE    50      99.232 102.696  60.056  1.00  0.00            
ATOM    746  CD2 HIE    50     100.103 100.813  60.652  1.00  0.00            
ATOM    747  HD2 HIE    50      99.255 100.145  60.619  1.00  0.00            
ATOM    748  C   HIE    50     103.055  99.554  63.560  1.00  0.00            
ATOM    749  O   HIE    50     102.764 100.660  63.897  1.00  0.00            
ATOM    750  N   GLY    51     103.305  98.652  64.518  1.00  0.00            
ATOM    751  H   GLY    51     103.618  97.756  64.173  1.00  0.00            
ATOM    752  CA  GLY    51     103.124  98.998  65.930  1.00  0.00            
ATOM    753  HA1 GLY    51     103.135  98.077  66.513  1.00  0.00            
ATOM    754  HA2 GLY    51     102.186  99.553  65.939  1.00  0.00            
ATOM    755  C   GLY    51     104.156  99.966  66.494  1.00  0.00            
ATOM    756  O   GLY    51     105.291  99.557  66.474  1.00  0.00            
ATOM    757  N   VAL    52     103.732 101.045  67.168  1.00  0.00            
ATOM    758  H   VAL    52     102.738 101.215  67.215  1.00  0.00            
ATOM    759  CA  VAL    52     104.514 101.681  68.221  1.00  0.00            
ATOM    760  HA  VAL    52     105.572 101.549  67.992  1.00  0.00            
ATOM    761  CB  VAL    52     104.188 103.164  68.319  1.00  0.00            
ATOM    762  HB  VAL    52     104.637 103.685  67.473  1.00  0.00            
ATOM    763  CG1 VAL    52     102.696 103.482  68.467  1.00  0.00            
ATOM    764 HG11 VAL    52     102.306 103.267  69.462  1.00  0.00            
ATOM    765 HG12 VAL    52     102.704 104.569  68.381  1.00  0.00            
ATOM    766 HG13 VAL    52     102.102 103.135  67.621  1.00  0.00            
ATOM    767  CG2 VAL    52     104.951 103.698  69.572  1.00  0.00            
ATOM    768 HG21 VAL    52     105.002 104.786  69.545  1.00  0.00            
ATOM    769 HG22 VAL    52     104.344 103.527  70.461  1.00  0.00            
ATOM    770 HG23 VAL    52     105.909 103.180  69.623  1.00  0.00            
ATOM    771  C   VAL    52     104.317 100.773  69.468  1.00  0.00            
ATOM    772  O   VAL    52     103.251 100.740  69.940  1.00  0.00            
ATOM    773  N   ALA    53     105.413 100.187  69.971  1.00  0.00            
ATOM    774  H   ALA    53     106.255 100.301  69.425  1.00  0.00            
ATOM    775  CA  ALA    53     105.580  99.429  71.140  1.00  0.00            
ATOM    776  HA  ALA    53     104.771  98.699  71.141  1.00  0.00            
ATOM    777  CB  ALA    53     106.771  98.519  70.918  1.00  0.00            
ATOM    778  HB1 ALA    53     106.962  97.903  71.797  1.00  0.00            
ATOM    779  HB2 ALA    53     106.594  97.778  70.139  1.00  0.00            
ATOM    780  HB3 ALA    53     107.692  99.002  70.592  1.00  0.00            
ATOM    781  C   ALA    53     105.746 100.249  72.382  1.00  0.00            
ATOM    782  O   ALA    53     106.361 101.344  72.349  1.00  0.00            
ATOM    783  N   THR    54     105.343  99.678  73.553  1.00  0.00            
ATOM    784  H   THR    54     104.929  98.757  73.577  1.00  0.00            
ATOM    785  CA  THR    54     105.378 100.445  74.835  1.00  0.00            
ATOM    786  HA  THR    54     104.957 101.413  74.564  1.00  0.00            
ATOM    787  CB  THR    54     104.491  99.850  75.931  1.00  0.00            
ATOM    788  HB  THR    54     104.675 100.258  76.925  1.00  0.00            
ATOM    789  CG2 THR    54     103.055 100.171  75.671  1.00  0.00            
ATOM    790 HG21 THR    54     103.032 101.223  75.386  1.00  0.00            
ATOM    791 HG22 THR    54     102.694  99.610  74.809  1.00  0.00            
ATOM    792 HG23 THR    54     102.500 100.126  76.608  1.00  0.00            
ATOM    793  OG1 THR    54     104.620  98.453  76.110  1.00  0.00            
ATOM    794  HG1 THR    54     104.144  98.222  76.910  1.00  0.00            
ATOM    795  C   THR    54     106.867 100.557  75.329  1.00  0.00            
ATOM    796  O   THR    54     107.657  99.645  75.092  1.00  0.00            
ATOM    797  N   VAL    55     107.279 101.632  76.015  1.00  0.00            
ATOM    798  H   VAL    55     106.562 102.318  76.205  1.00  0.00            
ATOM    799  CA  VAL    55     108.545 101.816  76.778  1.00  0.00            
ATOM    800  HA  VAL    55     109.344 101.542  76.088  1.00  0.00            
ATOM    801  CB  VAL    55     108.783 103.292  77.252  1.00  0.00            
ATOM    802  HB  VAL    55     108.215 103.377  78.179  1.00  0.00            
ATOM    803  CG1 VAL    55     110.185 103.780  77.650  1.00  0.00            
ATOM    804 HG11 VAL    55     110.717 103.040  78.248  1.00  0.00            
ATOM    805 HG12 VAL    55     110.928 103.968  76.876  1.00  0.00            
ATOM    806 HG13 VAL    55     110.074 104.642  78.309  1.00  0.00            
ATOM    807  CG2 VAL    55     108.233 104.260  76.200  1.00  0.00            
ATOM    808 HG21 VAL    55     108.645 104.091  75.205  1.00  0.00            
ATOM    809 HG22 VAL    55     107.145 104.302  76.233  1.00  0.00            
ATOM    810 HG23 VAL    55     108.493 105.272  76.512  1.00  0.00            
ATOM    811  C   VAL    55     108.603 100.770  77.970  1.00  0.00            
ATOM    812  O   VAL    55     107.822 100.864  78.974  1.00  0.00            
ATOM    813  N   ALA    56     109.654  99.986  77.995  1.00  0.00            
ATOM    814  H   ALA    56     110.226 100.031  77.164  1.00  0.00            
ATOM    815  CA  ALA    56     109.925  98.933  78.951  1.00  0.00            
ATOM    816  HA  ALA    56     109.073  98.868  79.627  1.00  0.00            
ATOM    817  CB  ALA    56     110.045  97.554  78.213  1.00  0.00            
ATOM    818  HB1 ALA    56     110.193  96.734  78.915  1.00  0.00            
ATOM    819  HB2 ALA    56     109.107  97.370  77.687  1.00  0.00            
ATOM    820  HB3 ALA    56     110.901  97.649  77.545  1.00  0.00            
ATOM    821  C   ALA    56     111.132  99.107  79.810  1.00  0.00            
ATOM    822  O   ALA    56     112.179  99.607  79.355  1.00  0.00            
ATOM    823  N   GLU    57     111.021  98.775  81.089  1.00  0.00            
ATOM    824  H   GLU    57     110.092  98.632  81.459  1.00  0.00            
ATOM    825  CA  GLU    57     112.196  98.804  81.990  1.00  0.00            
ATOM    826  HA  GLU    57     112.844  99.634  81.709  1.00  0.00            
ATOM    827  CB  GLU    57     111.757  99.262  83.405  1.00  0.00            
ATOM    828  HB1 GLU    57     112.660  99.247  84.015  1.00  0.00            
ATOM    829  HB2 GLU    57     111.023  98.585  83.842  1.00  0.00            
ATOM    830  CG  GLU    57     111.235 100.740  83.421  1.00  0.00            
ATOM    831  HG1 GLU    57     110.193 100.589  83.141  1.00  0.00            
ATOM    832  HG2 GLU    57     111.822 101.436  82.821  1.00  0.00            
ATOM    833  CD  GLU    57     111.276 101.360  84.804  1.00  0.00            
ATOM    834  OE1 GLU    57     112.147 101.137  85.675  1.00  0.00            
ATOM    835  OE2 GLU    57     110.504 102.283  85.079  1.00  0.00            
ATOM    836  C   GLU    57     113.198  97.678  82.019  1.00  0.00            
ATOM    837  O   GLU    57     112.862  96.502  81.960  1.00  0.00            
ATOM    838  N   LYS    58     114.458  98.049  82.224  1.00  0.00            
ATOM    839  H   LYS    58     114.584  99.039  82.070  1.00  0.00            
ATOM    840  CA  LYS    58     115.538  97.132  82.612  1.00  0.00            
ATOM    841  HA  LYS    58     115.504  96.274  81.942  1.00  0.00            
ATOM    842  CB  LYS    58     116.823  98.007  82.592  1.00  0.00            
ATOM    843  HB1 LYS    58     116.832  98.621  83.493  1.00  0.00            
ATOM    844  HB2 LYS    58     116.894  98.556  81.653  1.00  0.00            
ATOM    845  CG  LYS    58     118.194  97.287  82.747  1.00  0.00            
ATOM    846  HG1 LYS    58     118.306  96.604  81.905  1.00  0.00            
ATOM    847  HG2 LYS    58     118.395  96.593  83.563  1.00  0.00            
ATOM    848  CD  LYS    58     119.351  98.385  82.743  1.00  0.00            
ATOM    849  HD1 LYS    58     119.203  99.138  83.517  1.00  0.00            
ATOM    850  HD2 LYS    58     119.331  98.929  81.799  1.00  0.00            
ATOM    851  CE  LYS    58     120.699  97.617  82.850  1.00  0.00            
ATOM    852  HE1 LYS    58     120.762  96.779  82.156  1.00  0.00            
ATOM    853  HE2 LYS    58     120.881  97.165  83.826  1.00  0.00            
ATOM    854  NZ  LYS    58     121.847  98.505  82.547  1.00  0.00            
ATOM    855  HZ1 LYS    58     122.682  98.010  82.825  1.00  0.00            
ATOM    856  HZ2 LYS    58     121.876  98.666  81.550  1.00  0.00            
ATOM    857  HZ3 LYS    58     121.830  99.412  82.992  1.00  0.00            
ATOM    858  C   LYS    58     115.253  96.572  84.029  1.00  0.00            
ATOM    859  O   LYS    58     114.891  97.356  84.891  1.00  0.00            
ATOM    860  N   THR    59     115.375  95.280  84.321  1.00  0.00            
ATOM    861  H   THR    59     115.676  94.654  83.588  1.00  0.00            
ATOM    862  CA  THR    59     115.014  94.795  85.652  1.00  0.00            
ATOM    863  HA  THR    59     114.273  95.509  86.012  1.00  0.00            
ATOM    864  CB  THR    59     114.339  93.442  85.611  1.00  0.00            
ATOM    865  HB  THR    59     114.110  93.154  86.638  1.00  0.00            
ATOM    866  CG2 THR    59     113.000  93.642  84.953  1.00  0.00            
ATOM    867 HG21 THR    59     113.067  93.509  83.873  1.00  0.00            
ATOM    868 HG22 THR    59     112.372  92.859  85.377  1.00  0.00            
ATOM    869 HG23 THR    59     112.681  94.645  85.236  1.00  0.00            
ATOM    870  OG1 THR    59     115.082  92.399  84.947  1.00  0.00            
ATOM    871  HG1 THR    59     115.999  92.594  85.154  1.00  0.00            
ATOM    872  C   THR    59     116.216  94.903  86.571  1.00  0.00            
ATOM    873  O   THR    59     117.133  94.120  86.319  1.00  0.00            
ATOM    874  N   LYS    60     116.253  95.838  87.466  1.00  0.00            
ATOM    875  H   LYS    60     115.437  96.423  87.576  1.00  0.00            
ATOM    876  CA  LYS    60     117.359  95.895  88.435  1.00  0.00            
ATOM    877  HA  LYS    60     118.057  95.120  88.120  1.00  0.00            
ATOM    878  CB  LYS    60     118.185  97.204  88.387  1.00  0.00            
ATOM    879  HB1 LYS    60     119.114  97.039  88.932  1.00  0.00            
ATOM    880  HB2 LYS    60     117.548  97.941  88.877  1.00  0.00            
ATOM    881  CG  LYS    60     118.436  97.695  86.879  1.00  0.00            
ATOM    882  HG1 LYS    60     117.442  97.962  86.520  1.00  0.00            
ATOM    883  HG2 LYS    60     118.835  96.907  86.240  1.00  0.00            
ATOM    884  CD  LYS    60     119.325  98.920  86.793  1.00  0.00            
ATOM    885  HD1 LYS    60     119.363  99.093  85.717  1.00  0.00            
ATOM    886  HD2 LYS    60     120.280  98.538  87.155  1.00  0.00            
ATOM    887  CE  LYS    60     118.907 100.134  87.626  1.00  0.00            
ATOM    888  HE1 LYS    60     119.069  99.846  88.665  1.00  0.00            
ATOM    889  HE2 LYS    60     117.855 100.355  87.450  1.00  0.00            
ATOM    890  NZ  LYS    60     119.588 101.349  87.160  1.00  0.00            
ATOM    891  HZ1 LYS    60     119.501 102.074  87.859  1.00  0.00            
ATOM    892  HZ2 LYS    60     120.567 101.243  86.934  1.00  0.00            
ATOM    893  HZ3 LYS    60     119.136 101.729  86.341  1.00  0.00            
ATOM    894  C   LYS    60     116.847  95.497  89.827  1.00  0.00            
ATOM    895  O   LYS    60     115.650  95.271  90.048  1.00  0.00            
ATOM    896  N   GLU    61     117.682  95.493  90.895  1.00  0.00            
ATOM    897  H   GLU    61     118.595  95.921  90.849  1.00  0.00            
ATOM    898  CA  GLU    61     117.174  95.289  92.250  1.00  0.00            
ATOM    899  HA  GLU    61     116.388  94.548  92.109  1.00  0.00            
ATOM    900  CB  GLU    61     118.189  94.509  93.124  1.00  0.00            
ATOM    901  HB1 GLU    61     117.614  94.256  94.014  1.00  0.00            
ATOM    902  HB2 GLU    61     119.004  95.196  93.354  1.00  0.00            
ATOM    903  CG  GLU    61     118.681  93.220  92.563  1.00  0.00            
ATOM    904  HG1 GLU    61     118.988  93.354  91.526  1.00  0.00            
ATOM    905  HG2 GLU    61     117.842  92.529  92.645  1.00  0.00            
ATOM    906  CD  GLU    61     119.894  92.716  93.292  1.00  0.00            
ATOM    907  OE1 GLU    61     121.047  93.198  92.998  1.00  0.00            
ATOM    908  OE2 GLU    61     119.774  91.830  94.202  1.00  0.00            
ATOM    909  C   GLU    61     116.564  96.657  92.794  1.00  0.00            
ATOM    910  O   GLU    61     117.147  97.702  92.544  1.00  0.00            
ATOM    911  N   GLN    62     115.353  96.457  93.466  1.00  0.00            
ATOM    912  H   GLN    62     115.028  95.560  93.797  1.00  0.00            
ATOM    913  CA  GLN    62     114.587  97.648  93.821  1.00  0.00            
ATOM    914  HA  GLN    62     115.267  98.499  93.793  1.00  0.00            
ATOM    915  CB  GLN    62     113.401  98.076  92.904  1.00  0.00            
ATOM    916  HB1 GLN    62     113.037  99.059  93.204  1.00  0.00            
ATOM    917  HB2 GLN    62     112.595  97.375  93.119  1.00  0.00            
ATOM    918  CG  GLN    62     113.722  98.111  91.385  1.00  0.00            
ATOM    919  HG1 GLN    62     112.782  98.171  90.836  1.00  0.00            
ATOM    920  HG2 GLN    62     114.126  97.190  90.966  1.00  0.00            
ATOM    921  CD  GLN    62     114.590  99.259  91.003  1.00  0.00            
ATOM    922  OE1 GLN    62     114.906 100.158  91.768  1.00  0.00            
ATOM    923  NE2 GLN    62     114.890  99.388  89.778  1.00  0.00            
ATOM    924 HE21 GLN    62     114.635  98.773  89.018  1.00  0.00            
ATOM    925 HE22 GLN    62     115.267 100.239  89.387  1.00  0.00            
ATOM    926  C   GLN    62     114.207  97.448  95.398  1.00  0.00            
ATOM    927  O   GLN    62     113.802  96.400  95.895  1.00  0.00            
ATOM    928  N   VAL    63     114.196  98.602  96.070  1.00  0.00            
ATOM    929  H   VAL    63     114.207  99.419  95.476  1.00  0.00            
ATOM    930  CA  VAL    63     113.721  98.758  97.444  1.00  0.00            
ATOM    931  HA  VAL    63     114.121  97.888  97.965  1.00  0.00            
ATOM    932  CB  VAL    63     114.396  99.871  98.233  1.00  0.00            
ATOM    933  HB  VAL    63     114.083  99.731  99.268  1.00  0.00            
ATOM    934  CG1 VAL    63     115.906  99.763  98.309  1.00  0.00            
ATOM    935 HG11 VAL    63     116.336 100.577  98.892  1.00  0.00            
ATOM    936 HG12 VAL    63     116.234  98.778  98.641  1.00  0.00            
ATOM    937 HG13 VAL    63     116.396  99.879  97.342  1.00  0.00            
ATOM    938  CG2 VAL    63     113.980 101.301  97.844  1.00  0.00            
ATOM    939 HG21 VAL    63     113.090 101.545  98.424  1.00  0.00            
ATOM    940 HG22 VAL    63     114.853 101.920  98.048  1.00  0.00            
ATOM    941 HG23 VAL    63     113.599 101.336  96.823  1.00  0.00            
ATOM    942  C   VAL    63     112.215  98.780  97.531  1.00  0.00            
ATOM    943  O   VAL    63     111.512  99.152  96.599  1.00  0.00            
ATOM    944  N   THR    64     111.623  98.328  98.645  1.00  0.00            
ATOM    945  H   THR    64     112.227  98.123  99.428  1.00  0.00            
ATOM    946  CA  THR    64     110.150  98.056  98.931  1.00  0.00            
ATOM    947  HA  THR    64     109.671  98.462  98.040  1.00  0.00            
ATOM    948  CB  THR    64     109.724  96.590  98.943  1.00  0.00            
ATOM    949  HB  THR    64     108.646  96.497  99.076  1.00  0.00            
ATOM    950  CG2 THR    64     110.206  95.963  97.625  1.00  0.00            
ATOM    951 HG21 THR    64     111.226  95.580  97.649  1.00  0.00            
ATOM    952 HG22 THR    64     109.637  95.049  97.454  1.00  0.00            
ATOM    953 HG23 THR    64     110.041  96.578  96.740  1.00  0.00            
ATOM    954  OG1 THR    64     110.416  95.878  99.915  1.00  0.00            
ATOM    955  HG1 THR    64     110.490  96.500 100.643  1.00  0.00            
ATOM    956  C   THR    64     109.645  98.836 100.129  1.00  0.00            
ATOM    957  O   THR    64     110.269  98.929 101.196  1.00  0.00            
ATOM    958  N   ASN    65     108.406  99.356 100.065  1.00  0.00            
ATOM    959  H   ASN    65     107.948  99.219  99.175  1.00  0.00            
ATOM    960  CA  ASN    65     107.758 100.184 101.065  1.00  0.00            
ATOM    961  HA  ASN    65     108.469 100.810 101.605  1.00  0.00            
ATOM    962  CB  ASN    65     106.856 101.213 100.404  1.00  0.00            
ATOM    963  HB1 ASN    65     105.878 100.813 100.137  1.00  0.00            
ATOM    964  HB2 ASN    65     107.228 101.551  99.437  1.00  0.00            
ATOM    965  CG  ASN    65     106.570 102.370 101.341  1.00  0.00            
ATOM    966  OD1 ASN    65     107.150 102.540 102.328  1.00  0.00            
ATOM    967  ND2 ASN    65     105.572 103.104 101.069  1.00  0.00            
ATOM    968 HD21 ASN    65     105.092 103.021 100.184  1.00  0.00            
ATOM    969 HD22 ASN    65     105.360 103.701 101.855  1.00  0.00            
ATOM    970  C   ASN    65     107.117  99.442 102.224  1.00  0.00            
ATOM    971  O   ASN    65     106.105  98.809 102.037  1.00  0.00            
ATOM    972  N   VAL    66     107.689  99.568 103.401  1.00  0.00            
ATOM    973  H   VAL    66     108.487 100.186 103.443  1.00  0.00            
ATOM    974  CA  VAL    66     107.119  99.078 104.702  1.00  0.00            
ATOM    975  HA  VAL    66     106.180  98.588 104.444  1.00  0.00            
ATOM    976  CB  VAL    66     107.912  97.901 105.380  1.00  0.00            
ATOM    977  HB  VAL    66     107.346  97.723 106.294  1.00  0.00            
ATOM    978  CG1 VAL    66     107.903  96.630 104.538  1.00  0.00            
ATOM    979 HG11 VAL    66     108.219  96.727 103.499  1.00  0.00            
ATOM    980 HG12 VAL    66     108.564  95.960 105.087  1.00  0.00            
ATOM    981 HG13 VAL    66     106.848  96.360 104.585  1.00  0.00            
ATOM    982  CG2 VAL    66     109.358  98.319 105.653  1.00  0.00            
ATOM    983 HG21 VAL    66     109.558  99.092 106.395  1.00  0.00            
ATOM    984 HG22 VAL    66     109.800  97.447 106.137  1.00  0.00            
ATOM    985 HG23 VAL    66     109.826  98.565 104.700  1.00  0.00            
ATOM    986  C   VAL    66     106.794 100.150 105.768  1.00  0.00            
ATOM    987  O   VAL    66     107.086 100.026 106.970  1.00  0.00            
ATOM    988  N   GLY    67     106.006 101.089 105.391  1.00  0.00            
ATOM    989  H   GLY    67     105.644 101.158 104.451  1.00  0.00            
ATOM    990  CA  GLY    67     105.603 102.209 106.138  1.00  0.00            
ATOM    991  HA1 GLY    67     105.718 101.993 107.200  1.00  0.00            
ATOM    992  HA2 GLY    67     104.569 102.434 105.874  1.00  0.00            
ATOM    993  C   GLY    67     106.282 103.555 105.809  1.00  0.00            
ATOM    994  O   GLY    67     106.400 104.343 106.728  1.00  0.00            
ATOM    995  N   GLY    68     106.840 103.812 104.660  1.00  0.00            
ATOM    996  H   GLY    68     106.754 103.132 103.919  1.00  0.00            
ATOM    997  CA  GLY    68     107.781 104.813 104.314  1.00  0.00            
ATOM    998  HA1 GLY    68     107.466 105.722 104.827  1.00  0.00            
ATOM    999  HA2 GLY    68     107.580 105.027 103.265  1.00  0.00            
ATOM   1000  C   GLY    68     109.230 104.473 104.657  1.00  0.00            
ATOM   1001  O   GLY    68     110.064 104.831 103.858  1.00  0.00            
ATOM   1002  N   ALA    69     109.454 103.742 105.670  1.00  0.00            
ATOM   1003  H   ALA    69     108.731 103.667 106.371  1.00  0.00            
ATOM   1004  CA  ALA    69     110.576 102.736 105.811  1.00  0.00            
ATOM   1005  HA  ALA    69     111.508 103.283 105.954  1.00  0.00            
ATOM   1006  CB  ALA    69     110.313 101.815 107.025  1.00  0.00            
ATOM   1007  HB1 ALA    69     110.975 100.950 107.023  1.00  0.00            
ATOM   1008  HB2 ALA    69     110.534 102.403 107.916  1.00  0.00            
ATOM   1009  HB3 ALA    69     109.266 101.520 107.104  1.00  0.00            
ATOM   1010  C   ALA    69     110.742 101.938 104.471  1.00  0.00            
ATOM   1011  O   ALA    69     109.772 101.303 104.000  1.00  0.00            
ATOM   1012  N   VAL    70     111.933 101.911 103.923  1.00  0.00            
ATOM   1013  H   VAL    70     112.615 102.515 104.357  1.00  0.00            
ATOM   1014  CA  VAL    70     112.170 101.058 102.739  1.00  0.00            
ATOM   1015  HA  VAL    70     111.206 100.612 102.491  1.00  0.00            
ATOM   1016  CB  VAL    70     112.596 101.896 101.577  1.00  0.00            
ATOM   1017  HB  VAL    70     112.625 101.292 100.670  1.00  0.00            
ATOM   1018  CG1 VAL    70     111.534 102.950 101.215  1.00  0.00            
ATOM   1019 HG11 VAL    70     111.233 103.558 102.069  1.00  0.00            
ATOM   1020 HG12 VAL    70     111.906 103.739 100.561  1.00  0.00            
ATOM   1021 HG13 VAL    70     110.780 102.460 100.600  1.00  0.00            
ATOM   1022  CG2 VAL    70     114.017 102.395 101.711  1.00  0.00            
ATOM   1023 HG21 VAL    70     114.144 103.232 101.024  1.00  0.00            
ATOM   1024 HG22 VAL    70     114.315 102.794 102.681  1.00  0.00            
ATOM   1025 HG23 VAL    70     114.691 101.568 101.488  1.00  0.00            
ATOM   1026  C   VAL    70     113.113  99.931 103.191  1.00  0.00            
ATOM   1027  O   VAL    70     113.844  99.926 104.217  1.00  0.00            
ATOM   1028  N   VAL    71     113.013  98.816 102.436  1.00  0.00            
ATOM   1029  H   VAL    71     112.489  98.812 101.572  1.00  0.00            
ATOM   1030  CA  VAL    71     113.838  97.636 102.662  1.00  0.00            
ATOM   1031  HA  VAL    71     114.694  97.884 103.290  1.00  0.00            
ATOM   1032  CB  VAL    71     113.101  96.637 103.514  1.00  0.00            
ATOM   1033  HB  VAL    71     113.714  95.738 103.581  1.00  0.00            
ATOM   1034  CG1 VAL    71     112.882  96.997 104.933  1.00  0.00            
ATOM   1035 HG11 VAL    71     112.222  97.860 105.018  1.00  0.00            
ATOM   1036 HG12 VAL    71     112.468  96.139 105.463  1.00  0.00            
ATOM   1037 HG13 VAL    71     113.877  97.323 105.236  1.00  0.00            
ATOM   1038  CG2 VAL    71     111.744  96.213 102.955  1.00  0.00            
ATOM   1039 HG21 VAL    71     111.025  97.022 103.085  1.00  0.00            
ATOM   1040 HG22 VAL    71     111.860  95.921 101.912  1.00  0.00            
ATOM   1041 HG23 VAL    71     111.495  95.319 103.527  1.00  0.00            
ATOM   1042  C   VAL    71     114.334  97.067 101.347  1.00  0.00            
ATOM   1043  O   VAL    71     113.749  97.356 100.308  1.00  0.00            
ATOM   1044  N   THR    72     115.398  96.298 101.474  1.00  0.00            
ATOM   1045  H   THR    72     115.943  96.190 102.317  1.00  0.00            
ATOM   1046  CA  THR    72     115.916  95.658 100.303  1.00  0.00            
ATOM   1047  HA  THR    72     115.795  96.369  99.487  1.00  0.00            
ATOM   1048  CB  THR    72     117.443  95.433 100.534  1.00  0.00            
ATOM   1049  HB  THR    72     117.867  94.920  99.671  1.00  0.00            
ATOM   1050  CG2 THR    72     118.146  96.845 100.593  1.00  0.00            
ATOM   1051 HG21 THR    72     118.183  97.273  99.592  1.00  0.00            
ATOM   1052 HG22 THR    72     117.585  97.598 101.146  1.00  0.00            
ATOM   1053 HG23 THR    72     119.166  96.793 100.976  1.00  0.00            
ATOM   1054  OG1 THR    72     117.854  94.767 101.710  1.00  0.00            
ATOM   1055  HG1 THR    72     117.618  93.844 101.596  1.00  0.00            
ATOM   1056  C   THR    72     115.149  94.405  99.915  1.00  0.00            
ATOM   1057  O   THR    72     114.310  93.833 100.626  1.00  0.00            
ATOM   1058  N   GLY    73     115.303  94.123  98.605  1.00  0.00            
ATOM   1059  H   GLY    73     115.729  94.806  97.996  1.00  0.00            
ATOM   1060  CA  GLY    73     114.461  93.132  97.914  1.00  0.00            
ATOM   1061  HA1 GLY    73     113.437  93.495  97.823  1.00  0.00            
ATOM   1062  HA2 GLY    73     114.429  92.220  98.510  1.00  0.00            
ATOM   1063  C   GLY    73     114.984  92.879  96.530  1.00  0.00            
ATOM   1064  O   GLY    73     115.975  93.517  96.099  1.00  0.00            
ATOM   1065  N   VAL    74     114.465  91.881  95.814  1.00  0.00            
ATOM   1066  H   VAL    74     113.656  91.571  96.332  1.00  0.00            
ATOM   1067  CA  VAL    74     114.751  91.306  94.444  1.00  0.00            
ATOM   1068  HA  VAL    74     115.720  90.807  94.444  1.00  0.00            
ATOM   1069  CB  VAL    74     113.721  90.129  94.135  1.00  0.00            
ATOM   1070  HB  VAL    74     113.952  89.537  93.249  1.00  0.00            
ATOM   1071  CG1 VAL    74     113.657  89.116  95.294  1.00  0.00            
ATOM   1072 HG11 VAL    74     114.619  88.795  95.693  1.00  0.00            
ATOM   1073 HG12 VAL    74     113.091  89.606  96.086  1.00  0.00            
ATOM   1074 HG13 VAL    74     113.055  88.300  94.892  1.00  0.00            
ATOM   1075  CG2 VAL    74     112.315  90.608  93.927  1.00  0.00            
ATOM   1076 HG21 VAL    74     111.715  89.699  93.868  1.00  0.00            
ATOM   1077 HG22 VAL    74     112.035  91.174  94.815  1.00  0.00            
ATOM   1078 HG23 VAL    74     112.271  91.237  93.038  1.00  0.00            
ATOM   1079  C   VAL    74     114.888  92.271  93.238  1.00  0.00            
ATOM   1080  O   VAL    74     114.494  93.443  93.275  1.00  0.00            
ATOM   1081  N   THR    75     115.322  91.705  92.174  1.00  0.00            
ATOM   1082  H   THR    75     115.456  90.707  92.248  1.00  0.00            
ATOM   1083  CA  THR    75     115.202  92.249  90.828  1.00  0.00            
ATOM   1084  HA  THR    75     115.627  93.250  90.748  1.00  0.00            
ATOM   1085  CB  THR    75     115.995  91.250  89.980  1.00  0.00            
ATOM   1086  HB  THR    75     115.478  90.291  90.028  1.00  0.00            
ATOM   1087  CG2 THR    75     115.910  91.638  88.466  1.00  0.00            
ATOM   1088 HG21 THR    75     116.156  92.699  88.434  1.00  0.00            
ATOM   1089 HG22 THR    75     116.593  91.008  87.895  1.00  0.00            
ATOM   1090 HG23 THR    75     114.914  91.445  88.068  1.00  0.00            
ATOM   1091  OG1 THR    75     117.333  91.043  90.291  1.00  0.00            
ATOM   1092  HG1 THR    75     117.338  90.496  91.079  1.00  0.00            
ATOM   1093  C   THR    75     113.772  92.420  90.407  1.00  0.00            
ATOM   1094  O   THR    75     113.056  91.393  90.382  1.00  0.00            
ATOM   1095  N   ALA    76     113.287  93.614  90.260  1.00  0.00            
ATOM   1096  H   ALA    76     113.854  94.438  90.398  1.00  0.00            
ATOM   1097  CA  ALA    76     111.921  93.863  89.973  1.00  0.00            
ATOM   1098  HA  ALA    76     111.522  92.849  90.016  1.00  0.00            
ATOM   1099  CB  ALA    76     111.283  94.879  91.060  1.00  0.00            
ATOM   1100  HB1 ALA    76     111.221  94.443  92.057  1.00  0.00            
ATOM   1101  HB2 ALA    76     111.968  95.726  91.086  1.00  0.00            
ATOM   1102  HB3 ALA    76     110.290  95.156  90.706  1.00  0.00            
ATOM   1103  C   ALA    76     111.748  94.454  88.545  1.00  0.00            
ATOM   1104  O   ALA    76     112.677  95.089  87.992  1.00  0.00            
ATOM   1105  N   VAL    77     110.518  94.320  88.029  1.00  0.00            
ATOM   1106  H   VAL    77     109.903  93.792  88.632  1.00  0.00            
ATOM   1107  CA  VAL    77     110.167  94.677  86.628  1.00  0.00            
ATOM   1108  HA  VAL    77     110.804  94.164  85.907  1.00  0.00            
ATOM   1109  CB  VAL    77     108.818  94.191  86.191  1.00  0.00            
ATOM   1110  HB  VAL    77     108.701  94.536  85.163  1.00  0.00            
ATOM   1111  CG1 VAL    77     108.585  92.690  86.284  1.00  0.00            
ATOM   1112 HG11 VAL    77     108.894  92.423  87.295  1.00  0.00            
ATOM   1113 HG12 VAL    77     107.577  92.436  85.955  1.00  0.00            
ATOM   1114 HG13 VAL    77     109.313  92.200  85.636  1.00  0.00            
ATOM   1115  CG2 VAL    77     107.714  94.812  87.056  1.00  0.00            
ATOM   1116 HG21 VAL    77     107.683  94.500  88.100  1.00  0.00            
ATOM   1117 HG22 VAL    77     107.755  95.901  87.092  1.00  0.00            
ATOM   1118 HG23 VAL    77     106.741  94.472  86.702  1.00  0.00            
ATOM   1119  C   VAL    77     110.419  96.145  86.337  1.00  0.00            
ATOM   1120  O   VAL    77     110.756  96.433  85.172  1.00  0.00            
ATOM   1121  N   ALA    78     110.347  97.029  87.268  1.00  0.00            
ATOM   1122  H   ALA    78     110.085  96.732  88.197  1.00  0.00            
ATOM   1123  CA  ALA    78     110.474  98.470  87.171  1.00  0.00            
ATOM   1124  HA  ALA    78     111.217  98.644  86.392  1.00  0.00            
ATOM   1125  CB  ALA    78     109.073  99.049  86.806  1.00  0.00            
ATOM   1126  HB1 ALA    78     109.093  99.794  86.011  1.00  0.00            
ATOM   1127  HB2 ALA    78     108.436  98.247  86.435  1.00  0.00            
ATOM   1128  HB3 ALA    78     108.555  99.454  87.676  1.00  0.00            
ATOM   1129  C   ALA    78     110.887  99.225  88.419  1.00  0.00            
ATOM   1130  O   ALA    78     110.501  98.818  89.552  1.00  0.00            
ATOM   1131  N   GLN    79     111.547 100.384  88.277  1.00  0.00            
ATOM   1132  H   GLN    79     111.705 100.733  87.343  1.00  0.00            
ATOM   1133  CA  GLN    79     112.120 101.129  89.440  1.00  0.00            
ATOM   1134  HA  GLN    79     112.864 100.484  89.907  1.00  0.00            
ATOM   1135  CB  GLN    79     112.802 102.459  88.905  1.00  0.00            
ATOM   1136  HB1 GLN    79     112.084 103.141  88.450  1.00  0.00            
ATOM   1137  HB2 GLN    79     113.552 102.281  88.134  1.00  0.00            
ATOM   1138  CG  GLN    79     113.462 103.283  90.068  1.00  0.00            
ATOM   1139  HG1 GLN    79     114.169 102.556  90.467  1.00  0.00            
ATOM   1140  HG2 GLN    79     112.783 103.469  90.900  1.00  0.00            
ATOM   1141  CD  GLN    79     114.113 104.570  89.678  1.00  0.00            
ATOM   1142  OE1 GLN    79     114.230 104.986  88.555  1.00  0.00            
ATOM   1143  NE2 GLN    79     114.686 105.202  90.657  1.00  0.00            
ATOM   1144 HE21 GLN    79     114.594 104.803  91.581  1.00  0.00            
ATOM   1145 HE22 GLN    79     115.221 106.043  90.492  1.00  0.00            
ATOM   1146  C   GLN    79     111.078 101.395  90.537  1.00  0.00            
ATOM   1147  O   GLN    79     111.412 101.032  91.677  1.00  0.00            
ATOM   1148  N   LYS    80     109.884 101.921  90.211  1.00  0.00            
ATOM   1149  H   LYS    80     109.740 102.216  89.256  1.00  0.00            
ATOM   1150  CA  LYS    80     108.845 101.997  91.162  1.00  0.00            
ATOM   1151  HA  LYS    80     109.263 102.405  92.082  1.00  0.00            
ATOM   1152  CB  LYS    80     107.662 102.900  90.662  1.00  0.00            
ATOM   1153  HB1 LYS    80     107.276 102.536  89.709  1.00  0.00            
ATOM   1154  HB2 LYS    80     108.138 103.860  90.463  1.00  0.00            
ATOM   1155  CG  LYS    80     106.456 102.933  91.585  1.00  0.00            
ATOM   1156  HG1 LYS    80     106.714 103.484  92.490  1.00  0.00            
ATOM   1157  HG2 LYS    80     106.184 101.933  91.924  1.00  0.00            
ATOM   1158  CD  LYS    80     105.242 103.615  90.876  1.00  0.00            
ATOM   1159  HD1 LYS    80     104.851 103.075  90.014  1.00  0.00            
ATOM   1160  HD2 LYS    80     105.554 104.610  90.559  1.00  0.00            
ATOM   1161  CE  LYS    80     104.149 103.835  91.897  1.00  0.00            
ATOM   1162  HE1 LYS    80     104.587 104.070  92.866  1.00  0.00            
ATOM   1163  HE2 LYS    80     103.550 102.939  92.063  1.00  0.00            
ATOM   1164  NZ  LYS    80     103.286 104.888  91.460  1.00  0.00            
ATOM   1165  HZ1 LYS    80     102.611 105.146  92.165  1.00  0.00            
ATOM   1166  HZ2 LYS    80     103.863 105.709  91.345  1.00  0.00            
ATOM   1167  HZ3 LYS    80     102.855 104.702  90.566  1.00  0.00            
ATOM   1168  C   LYS    80     108.236 100.586  91.425  1.00  0.00            
ATOM   1169  O   LYS    80     107.608  99.968  90.497  1.00  0.00            
ATOM   1170  N   THR    81     108.377 100.132  92.641  1.00  0.00            
ATOM   1171  H   THR    81     108.818 100.691  93.357  1.00  0.00            
ATOM   1172  CA  THR    81     107.741  98.918  93.073  1.00  0.00            
ATOM   1173  HA  THR    81     107.563  98.271  92.214  1.00  0.00            
ATOM   1174  CB  THR    81     108.566  98.186  94.157  1.00  0.00            
ATOM   1175  HB  THR    81     108.028  97.350  94.604  1.00  0.00            
ATOM   1176  CG2 THR    81     109.861  97.689  93.569  1.00  0.00            
ATOM   1177 HG21 THR    81     110.380  98.522  93.094  1.00  0.00            
ATOM   1178 HG22 THR    81     110.502  97.244  94.330  1.00  0.00            
ATOM   1179 HG23 THR    81     109.691  96.944  92.791  1.00  0.00            
ATOM   1180  OG1 THR    81     108.901  99.103  95.164  1.00  0.00            
ATOM   1181  HG1 THR    81     109.843  99.222  95.303  1.00  0.00            
ATOM   1182  C   THR    81     106.325  99.218  93.537  1.00  0.00            
ATOM   1183  O   THR    81     105.898 100.220  94.080  1.00  0.00            
ATOM   1184  N   VAL    82     105.533  98.139  93.331  1.00  0.00            
ATOM   1185  H   VAL    82     105.969  97.347  92.880  1.00  0.00            
ATOM   1186  CA  VAL    82     104.198  97.900  93.855  1.00  0.00            
ATOM   1187  HA  VAL    82     103.600  98.794  93.680  1.00  0.00            
ATOM   1188  CB  VAL    82     103.429  96.769  93.053  1.00  0.00            
ATOM   1189  HB  VAL    82     103.885  96.753  92.063  1.00  0.00            
ATOM   1190  CG1 VAL    82     103.659  95.333  93.563  1.00  0.00            
ATOM   1191 HG11 VAL    82     103.449  94.527  92.860  1.00  0.00            
ATOM   1192 HG12 VAL    82     104.702  95.264  93.873  1.00  0.00            
ATOM   1193 HG13 VAL    82     102.995  95.053  94.381  1.00  0.00            
ATOM   1194  CG2 VAL    82     101.913  97.160  92.999  1.00  0.00            
ATOM   1195 HG21 VAL    82     101.483  96.344  92.418  1.00  0.00            
ATOM   1196 HG22 VAL    82     101.438  97.173  93.980  1.00  0.00            
ATOM   1197 HG23 VAL    82     101.810  98.119  92.493  1.00  0.00            
ATOM   1198  C   VAL    82     104.138  97.747  95.419  1.00  0.00            
ATOM   1199  O   VAL    82     105.042  97.217  96.078  1.00  0.00            
ATOM   1200  N   GLU    83     103.100  98.395  95.977  1.00  0.00            
ATOM   1201  H   GLU    83     102.499  98.988  95.424  1.00  0.00            
ATOM   1202  CA  GLU    83     102.810  98.250  97.401  1.00  0.00            
ATOM   1203  HA  GLU    83     103.701  97.826  97.865  1.00  0.00            
ATOM   1204  CB  GLU    83     102.402  99.678  97.952  1.00  0.00            
ATOM   1205  HB1 GLU    83     102.098  99.609  98.997  1.00  0.00            
ATOM   1206  HB2 GLU    83     101.617 100.096  97.323  1.00  0.00            
ATOM   1207  CG  GLU    83     103.670 100.654  97.819  1.00  0.00            
ATOM   1208  HG1 GLU    83     104.038 100.782  96.801  1.00  0.00            
ATOM   1209  HG2 GLU    83     104.439 100.229  98.464  1.00  0.00            
ATOM   1210  CD  GLU    83     103.502 102.053  98.233  1.00  0.00            
ATOM   1211  OE1 GLU    83     102.329 102.567  98.077  1.00  0.00            
ATOM   1212  OE2 GLU    83     104.551 102.709  98.555  1.00  0.00            
ATOM   1213  C   GLU    83     101.712  97.128  97.647  1.00  0.00            
ATOM   1214  O   GLU    83     100.774  97.083  96.844  1.00  0.00            
ATOM   1215  N   GLY    84     101.784  96.356  98.772  1.00  0.00            
ATOM   1216  H   GLY    84     102.630  96.422  99.321  1.00  0.00            
ATOM   1217  CA  GLY    84     100.738  95.350  99.083  1.00  0.00            
ATOM   1218  HA1 GLY    84     101.135  94.471  99.590  1.00  0.00            
ATOM   1219  HA2 GLY    84     100.251  94.784  98.288  1.00  0.00            
ATOM   1220  C   GLY    84      99.612  96.062  99.828  1.00  0.00            
ATOM   1221  O   GLY    84      98.439  95.596  99.729  1.00  0.00            
ATOM   1222  N   ALA    85      99.866  97.136 100.567  1.00  0.00            
ATOM   1223  H   ALA    85     100.823  97.458 100.587  1.00  0.00            
ATOM   1224  CA  ALA    85      98.817  97.990 101.130  1.00  0.00            
ATOM   1225  HA  ALA    85      97.997  97.999 100.411  1.00  0.00            
ATOM   1226  CB  ALA    85      98.312  97.412 102.507  1.00  0.00            
ATOM   1227  HB1 ALA    85      99.101  97.662 103.216  1.00  0.00            
ATOM   1228  HB2 ALA    85      97.456  98.005 102.830  1.00  0.00            
ATOM   1229  HB3 ALA    85      98.258  96.327 102.421  1.00  0.00            
ATOM   1230  C   ALA    85      99.187  99.475 101.261  1.00  0.00            
ATOM   1231  O   ALA    85     100.341  99.864 101.397  1.00  0.00            
ATOM   1232  N   GLY    86      98.116 100.299 101.409  1.00  0.00            
ATOM   1233  H   GLY    86      97.162  99.966 101.399  1.00  0.00            
ATOM   1234  CA  GLY    86      98.313 101.697 101.509  1.00  0.00            
ATOM   1235  HA1 GLY    86      99.109 101.963 102.205  1.00  0.00            
ATOM   1236  HA2 GLY    86      97.350 102.130 101.778  1.00  0.00            
ATOM   1237  C   GLY    86      98.667 102.415 100.230  1.00  0.00            
ATOM   1238  O   GLY    86      99.138 103.562 100.310  1.00  0.00            
ATOM   1239  N   SER    87      98.504 101.823  99.017  1.00  0.00            
ATOM   1240  H   SER    87      97.920 101.001  98.956  1.00  0.00            
ATOM   1241  CA  SER    87      98.980 102.485  97.810  1.00  0.00            
ATOM   1242  HA  SER    87     100.037 102.637  98.028  1.00  0.00            
ATOM   1243  CB  SER    87      98.792 101.491  96.605  1.00  0.00            
ATOM   1244  HB1 SER    87      99.563 100.725  96.687  1.00  0.00            
ATOM   1245  HB2 SER    87      99.103 101.975  95.680  1.00  0.00            
ATOM   1246  OG  SER    87      97.465 100.995  96.487  1.00  0.00            
ATOM   1247  HG  SER    87      97.538 100.046  96.365  1.00  0.00            
ATOM   1248  C   SER    87      98.241 103.736  97.337  1.00  0.00            
ATOM   1249  O   SER    87      96.996 103.959  97.450  1.00  0.00            
ATOM   1250  N   ILE    88      98.991 104.519  96.552  1.00  0.00            
ATOM   1251  H   ILE    88      99.987 104.350  96.547  1.00  0.00            
ATOM   1252  CA  ILE    88      98.366 105.532  95.611  1.00  0.00            
ATOM   1253  HA  ILE    88      97.532 105.983  96.147  1.00  0.00            
ATOM   1254  CB  ILE    88      99.247 106.813  95.518  1.00  0.00            
ATOM   1255  HB  ILE    88     100.163 106.581  94.975  1.00  0.00            
ATOM   1256  CG2 ILE    88      98.476 107.850  94.689  1.00  0.00            
ATOM   1257 HG21 ILE    88      97.618 108.306  95.184  1.00  0.00            
ATOM   1258 HG22 ILE    88      99.179 108.630  94.398  1.00  0.00            
ATOM   1259 HG23 ILE    88      98.181 107.416  93.734  1.00  0.00            
ATOM   1260  CG1 ILE    88      99.449 107.477  96.898  1.00  0.00            
ATOM   1261 HG11 ILE    88      99.869 106.707  97.546  1.00  0.00            
ATOM   1262 HG12 ILE    88      98.458 107.792  97.225  1.00  0.00            
ATOM   1263  CD  ILE    88     100.458 108.582  96.833  1.00  0.00            
ATOM   1264  HD1 ILE    88     101.400 108.391  96.319  1.00  0.00            
ATOM   1265  HD2 ILE    88      99.961 109.479  96.465  1.00  0.00            
ATOM   1266  HD3 ILE    88     100.795 108.746  97.856  1.00  0.00            
ATOM   1267  C   ILE    88      97.792 104.937  94.420  1.00  0.00            
ATOM   1268  O   ILE    88      96.544 104.815  94.342  1.00  0.00            
ATOM   1269  N   ALA    89      98.634 104.380  93.525  1.00  0.00            
ATOM   1270  H   ALA    89      99.619 104.394  93.749  1.00  0.00            
ATOM   1271  CA  ALA    89      98.202 103.848  92.183  1.00  0.00            
ATOM   1272  HA  ALA    89      97.311 103.223  92.239  1.00  0.00            
ATOM   1273  CB  ALA    89      97.895 105.037  91.191  1.00  0.00            
ATOM   1274  HB1 ALA    89      97.507 104.681  90.237  1.00  0.00            
ATOM   1275  HB2 ALA    89      97.171 105.729  91.621  1.00  0.00            
ATOM   1276  HB3 ALA    89      98.774 105.609  90.894  1.00  0.00            
ATOM   1277  C   ALA    89      99.194 102.927  91.522  1.00  0.00            
ATOM   1278  O   ALA    89     100.435 103.053  91.757  1.00  0.00            
ATOM   1279  N   ALA    90      98.614 101.969  90.644  1.00  0.00            
ATOM   1280  H   ALA    90      97.609 102.025  90.559  1.00  0.00            
ATOM   1281  CA  ALA    90      99.314 101.129  89.652  1.00  0.00            
ATOM   1282  HA  ALA    90     100.304 100.985  90.084  1.00  0.00            
ATOM   1283  CB  ALA    90      98.668  99.771  89.606  1.00  0.00            
ATOM   1284  HB1 ALA    90      97.651  99.923  89.245  1.00  0.00            
ATOM   1285  HB2 ALA    90      99.351  99.202  88.975  1.00  0.00            
ATOM   1286  HB3 ALA    90      98.729  99.267  90.570  1.00  0.00            
ATOM   1287  C   ALA    90      99.639 101.736  88.343  1.00  0.00            
ATOM   1288  O   ALA    90      98.889 102.528  87.820  1.00  0.00            
ATOM   1289  N   ALA    91     100.801 101.388  87.819  1.00  0.00            
ATOM   1290  H   ALA    91     101.376 100.787  88.391  1.00  0.00            
ATOM   1291  CA  ALA    91     101.310 101.931  86.513  1.00  0.00            
ATOM   1292  HA  ALA    91     101.214 103.014  86.438  1.00  0.00            
ATOM   1293  CB  ALA    91     102.821 101.666  86.430  1.00  0.00            
ATOM   1294  HB1 ALA    91     103.319 102.304  85.700  1.00  0.00            
ATOM   1295  HB2 ALA    91     103.223 101.966  87.398  1.00  0.00            
ATOM   1296  HB3 ALA    91     103.152 100.631  86.337  1.00  0.00            
ATOM   1297  C   ALA    91     100.607 101.275  85.321  1.00  0.00            
ATOM   1298  O   ALA    91      99.925 100.208  85.394  1.00  0.00            
ATOM   1299  N   THR    92     100.688 101.967  84.168  1.00  0.00            
ATOM   1300  H   THR    92     101.057 102.907  84.201  1.00  0.00            
ATOM   1301  CA  THR    92     100.173 101.539  82.835  1.00  0.00            
ATOM   1302  HA  THR    92      99.964 100.476  82.958  1.00  0.00            
ATOM   1303  CB  THR    92      98.970 102.428  82.502  1.00  0.00            
ATOM   1304  HB  THR    92      98.506 102.302  81.524  1.00  0.00            
ATOM   1305  CG2 THR    92      97.814 102.078  83.433  1.00  0.00            
ATOM   1306 HG21 THR    92      97.552 101.042  83.215  1.00  0.00            
ATOM   1307 HG22 THR    92      98.079 102.139  84.489  1.00  0.00            
ATOM   1308 HG23 THR    92      97.081 102.833  83.152  1.00  0.00            
ATOM   1309  OG1 THR    92      99.238 103.814  82.636  1.00  0.00            
ATOM   1310  HG1 THR    92      99.620 104.111  81.808  1.00  0.00            
ATOM   1311  C   THR    92     101.126 101.749  81.670  1.00  0.00            
ATOM   1312  O   THR    92     102.171 102.380  81.830  1.00  0.00            
ATOM   1313  N   GLY    93     100.818 101.163  80.514  1.00  0.00            
ATOM   1314  H   GLY    93      99.966 100.633  80.627  1.00  0.00            
ATOM   1315  CA  GLY    93     101.563 101.120  79.254  1.00  0.00            
ATOM   1316  HA1 GLY    93     101.022 100.486  78.552  1.00  0.00            
ATOM   1317  HA2 GLY    93     102.504 100.641  79.525  1.00  0.00            
ATOM   1318  C   GLY    93     101.818 102.493  78.623  1.00  0.00            
ATOM   1319  O   GLY    93     100.927 103.329  78.389  1.00  0.00            
ATOM   1320  N   PHE    94     103.080 102.805  78.476  1.00  0.00            
ATOM   1321  H   PHE    94     103.782 102.182  78.848  1.00  0.00            
ATOM   1322  CA  PHE    94     103.563 104.151  78.141  1.00  0.00            
ATOM   1323  HA  PHE    94     102.700 104.812  78.059  1.00  0.00            
ATOM   1324  CB  PHE    94     104.370 104.722  79.340  1.00  0.00            
ATOM   1325  HB1 PHE    94     105.313 104.178  79.384  1.00  0.00            
ATOM   1326  HB2 PHE    94     103.797 104.558  80.253  1.00  0.00            
ATOM   1327  CG  PHE    94     104.736 106.129  79.169  1.00  0.00            
ATOM   1328  CD1 PHE    94     106.068 106.513  78.934  1.00  0.00            
ATOM   1329  HD1 PHE    94     106.859 105.780  78.992  1.00  0.00            
ATOM   1330  CE1 PHE    94     106.332 107.905  78.599  1.00  0.00            
ATOM   1331  HE1 PHE    94     107.320 108.203  78.280  1.00  0.00            
ATOM   1332  CZ  PHE    94     105.378 108.893  78.832  1.00  0.00            
ATOM   1333  HZ  PHE    94     105.631 109.920  78.617  1.00  0.00            
ATOM   1334  CE2 PHE    94     104.061 108.511  79.112  1.00  0.00            
ATOM   1335  HE2 PHE    94     103.328 109.266  79.356  1.00  0.00            
ATOM   1336  CD2 PHE    94     103.773 107.132  79.287  1.00  0.00            
ATOM   1337  HD2 PHE    94     102.763 106.831  79.522  1.00  0.00            
ATOM   1338  C   PHE    94     104.351 104.149  76.822  1.00  0.00            
ATOM   1339  O   PHE    94     104.878 103.135  76.515  1.00  0.00            
ATOM   1340  N   VAL    95     104.358 105.188  76.039  1.00  0.00            
ATOM   1341  H   VAL    95     103.820 106.021  76.232  1.00  0.00            
ATOM   1342  CA  VAL    95     105.031 105.335  74.705  1.00  0.00            
ATOM   1343  HA  VAL    95     105.745 104.516  74.617  1.00  0.00            
ATOM   1344  CB  VAL    95     104.084 105.192  73.529  1.00  0.00            
ATOM   1345  HB  VAL    95     104.618 105.484  72.625  1.00  0.00            
ATOM   1346  CG1 VAL    95     103.603 103.780  73.323  1.00  0.00            
ATOM   1347 HG11 VAL    95     102.884 103.711  72.507  1.00  0.00            
ATOM   1348 HG12 VAL    95     104.435 103.078  73.281  1.00  0.00            
ATOM   1349 HG13 VAL    95     102.991 103.598  74.207  1.00  0.00            
ATOM   1350  CG2 VAL    95     102.928 106.196  73.648  1.00  0.00            
ATOM   1351 HG21 VAL    95     102.385 106.167  72.703  1.00  0.00            
ATOM   1352 HG22 VAL    95     102.203 105.880  74.398  1.00  0.00            
ATOM   1353 HG23 VAL    95     103.224 107.213  73.904  1.00  0.00            
ATOM   1354  C   VAL    95     105.789 106.625  74.529  1.00  0.00            
ATOM   1355  O   VAL    95     105.493 107.611  75.209  1.00  0.00            
ATOM   1356  N   LYS    96     106.749 106.603  73.618  1.00  0.00            
ATOM   1357  H   LYS    96     106.730 105.783  73.029  1.00  0.00            
ATOM   1358  CA  LYS    96     107.270 107.823  73.088  1.00  0.00            
ATOM   1359  HA  LYS    96     107.165 108.555  73.889  1.00  0.00            
ATOM   1360  CB  LYS    96     108.778 107.695  72.852  1.00  0.00            
ATOM   1361  HB1 LYS    96     109.188 108.700  72.746  1.00  0.00            
ATOM   1362  HB2 LYS    96     108.957 107.166  71.916  1.00  0.00            
ATOM   1363  CG  LYS    96     109.571 106.942  73.954  1.00  0.00            
ATOM   1364  HG1 LYS    96     109.490 105.866  73.803  1.00  0.00            
ATOM   1365  HG2 LYS    96     109.107 107.231  74.897  1.00  0.00            
ATOM   1366  CD  LYS    96     111.012 107.395  73.977  1.00  0.00            
ATOM   1367  HD1 LYS    96     110.950 108.482  73.916  1.00  0.00            
ATOM   1368  HD2 LYS    96     111.556 107.101  73.079  1.00  0.00            
ATOM   1369  CE  LYS    96     111.739 107.091  75.317  1.00  0.00            
ATOM   1370  HE1 LYS    96     111.528 106.082  75.670  1.00  0.00            
ATOM   1371  HE2 LYS    96     111.397 107.845  76.026  1.00  0.00            
ATOM   1372  NZ  LYS    96     113.198 107.170  75.113  1.00  0.00            
ATOM   1373  HZ1 LYS    96     113.795 106.928  75.891  1.00  0.00            
ATOM   1374  HZ2 LYS    96     113.513 106.406  74.533  1.00  0.00            
ATOM   1375  HZ3 LYS    96     113.516 108.022  74.673  1.00  0.00            
ATOM   1376  C   LYS    96     106.478 108.451  71.957  1.00  0.00            
ATOM   1377  O   LYS    96     106.189 107.709  71.000  1.00  0.00            
ATOM   1378  N   LYS    97     106.149 109.734  72.017  1.00  0.00            
ATOM   1379  H   LYS    97     106.556 110.206  72.812  1.00  0.00            
ATOM   1380  CA  LYS    97     105.313 110.477  71.067  1.00  0.00            
ATOM   1381  HA  LYS    97     104.425 109.924  70.761  1.00  0.00            
ATOM   1382  CB  LYS    97     104.719 111.703  71.706  1.00  0.00            
ATOM   1383  HB1 LYS    97     104.295 112.309  70.905  1.00  0.00            
ATOM   1384  HB2 LYS    97     105.517 112.248  72.211  1.00  0.00            
ATOM   1385  CG  LYS    97     103.650 111.487  72.759  1.00  0.00            
ATOM   1386  HG1 LYS    97     103.333 112.505  72.986  1.00  0.00            
ATOM   1387  HG2 LYS    97     104.068 110.969  73.623  1.00  0.00            
ATOM   1388  CD  LYS    97     102.526 110.619  72.241  1.00  0.00            
ATOM   1389  HD1 LYS    97     101.762 110.624  73.019  1.00  0.00            
ATOM   1390  HD2 LYS    97     102.985 109.635  72.148  1.00  0.00            
ATOM   1391  CE  LYS    97     101.915 110.987  70.909  1.00  0.00            
ATOM   1392  HE1 LYS    97     102.734 110.832  70.207  1.00  0.00            
ATOM   1393  HE2 LYS    97     101.758 112.065  70.959  1.00  0.00            
ATOM   1394  NZ  LYS    97     100.737 110.179  70.541  1.00  0.00            
ATOM   1395  HZ1 LYS    97     100.318 110.624  69.737  1.00  0.00            
ATOM   1396  HZ2 LYS    97     100.939 109.207  70.355  1.00  0.00            
ATOM   1397  HZ3 LYS    97     100.149 110.087  71.357  1.00  0.00            
ATOM   1398  C   LYS    97     105.953 110.709  69.731  1.00  0.00            
ATOM   1399  O   LYS    97     105.228 110.776  68.733  1.00  0.00            
ATOM   1400  N   ASP    98     107.290 110.838  69.539  1.00  0.00            
ATOM   1401  H   ASP    98     107.901 110.761  70.340  1.00  0.00            
ATOM   1402  CA  ASP    98     107.934 111.067  68.286  1.00  0.00            
ATOM   1403  HA  ASP    98     107.203 111.577  67.659  1.00  0.00            
ATOM   1404  CB  ASP    98     109.167 111.892  68.492  1.00  0.00            
ATOM   1405  HB1 ASP    98     109.796 111.319  69.174  1.00  0.00            
ATOM   1406  HB2 ASP    98     108.829 112.801  68.989  1.00  0.00            
ATOM   1407  CG  ASP    98     110.023 112.265  67.214  1.00  0.00            
ATOM   1408  OD1 ASP    98     111.251 112.106  67.292  1.00  0.00            
ATOM   1409  OD2 ASP    98     109.515 112.593  66.156  1.00  0.00            
ATOM   1410  C   ASP    98     108.282 109.755  67.545  1.00  0.00            
ATOM   1411  O   ASP    98     109.432 109.305  67.426  1.00  0.00            
ATOM   1412  N   GLN    99     107.244 109.027  67.079  1.00  0.00            
ATOM   1413  H   GLN    99     106.287 109.320  67.210  1.00  0.00            
ATOM   1414  CA  GLN    99     107.303 107.825  66.252  1.00  0.00            
ATOM   1415  HA  GLN    99     108.240 107.680  65.714  1.00  0.00            
ATOM   1416  CB  GLN    99     106.971 106.578  67.217  1.00  0.00            
ATOM   1417  HB1 GLN    99     106.841 105.731  66.543  1.00  0.00            
ATOM   1418  HB2 GLN    99     106.103 106.758  67.852  1.00  0.00            
ATOM   1419  CG  GLN    99     108.278 106.283  67.975  1.00  0.00            
ATOM   1420  HG1 GLN    99     108.448 106.968  68.806  1.00  0.00            
ATOM   1421  HG2 GLN    99     109.157 106.258  67.330  1.00  0.00            
ATOM   1422  CD  GLN    99     108.300 105.008  68.728  1.00  0.00            
ATOM   1423  OE1 GLN    99     108.157 104.866  69.979  1.00  0.00            
ATOM   1424  NE2 GLN    99     108.517 103.917  68.025  1.00  0.00            
ATOM   1425 HE21 GLN    99     108.488 104.008  67.020  1.00  0.00            
ATOM   1426 HE22 GLN    99     108.706 103.068  68.539  1.00  0.00            
ATOM   1427  C   GLN    99     106.340 107.909  65.113  1.00  0.00            
ATOM   1428  O   GLN    99     105.145 108.297  65.203  1.00  0.00            
ATOM   1429  N   LEU   100     106.821 107.414  64.004  1.00  0.00            
ATOM   1430  H   LEU   100     107.747 107.011  64.037  1.00  0.00            
ATOM   1431  CA  LEU   100     106.086 107.229  62.757  1.00  0.00            
ATOM   1432  HA  LEU   100     105.078 107.629  62.874  1.00  0.00            
ATOM   1433  CB  LEU   100     106.907 107.922  61.666  1.00  0.00            
ATOM   1434  HB1 LEU   100     106.389 107.715  60.730  1.00  0.00            
ATOM   1435  HB2 LEU   100     107.903 107.480  61.634  1.00  0.00            
ATOM   1436  CG  LEU   100     107.045 109.396  61.890  1.00  0.00            
ATOM   1437  HG  LEU   100     107.530 109.532  62.857  1.00  0.00            
ATOM   1438  CD1 LEU   100     107.806 110.006  60.768  1.00  0.00            
ATOM   1439 HD11 LEU   100     107.314 109.972  59.796  1.00  0.00            
ATOM   1440 HD12 LEU   100     107.987 111.023  61.118  1.00  0.00            
ATOM   1441 HD13 LEU   100     108.826 109.623  60.787  1.00  0.00            
ATOM   1442  CD2 LEU   100     105.726 110.174  62.005  1.00  0.00            
ATOM   1443 HD21 LEU   100     104.981 109.772  61.318  1.00  0.00            
ATOM   1444 HD22 LEU   100     105.337 110.036  63.014  1.00  0.00            
ATOM   1445 HD23 LEU   100     105.815 111.236  61.780  1.00  0.00            
ATOM   1446  C   LEU   100     105.822 105.730  62.353  1.00  0.00            
ATOM   1447  O   LEU   100     106.460 104.851  62.902  1.00  0.00            
ATOM   1448  N   GLY   101     104.855 105.471  61.407  1.00  0.00            
ATOM   1449  H   GLY   101     104.283 106.194  60.996  1.00  0.00            
ATOM   1450  CA  GLY   101     104.563 104.077  60.958  1.00  0.00            
ATOM   1451  HA1 GLY   101     103.584 103.754  61.312  1.00  0.00            
ATOM   1452  HA2 GLY   101     105.298 103.422  61.427  1.00  0.00            
ATOM   1453  C   GLY   101     104.552 104.017  59.414  1.00  0.00            
ATOM   1454  O   GLY   101     104.596 105.015  58.692  1.00  0.00            
ATOM   1455  N   LYS   102     104.385 102.864  58.751  1.00  0.00            
ATOM   1456  H   LYS   102     104.268 102.013  59.281  1.00  0.00            
ATOM   1457  CA  LYS   102     104.150 102.722  57.345  1.00  0.00            
ATOM   1458  HA  LYS   102     105.086 102.964  56.843  1.00  0.00            
ATOM   1459  CB  LYS   102     103.959 101.279  56.903  1.00  0.00            
ATOM   1460  HB1 LYS   102     104.880 100.771  57.190  1.00  0.00            
ATOM   1461  HB2 LYS   102     103.855 101.305  55.818  1.00  0.00            
ATOM   1462  CG  LYS   102     102.742 100.562  57.475  1.00  0.00            
ATOM   1463  HG1 LYS   102     101.791 100.872  57.043  1.00  0.00            
ATOM   1464  HG2 LYS   102     102.701 100.524  58.563  1.00  0.00            
ATOM   1465  CD  LYS   102     103.050  99.152  56.949  1.00  0.00            
ATOM   1466  HD1 LYS   102     104.001  98.781  57.331  1.00  0.00            
ATOM   1467  HD2 LYS   102     102.949  99.240  55.867  1.00  0.00            
ATOM   1468  CE  LYS   102     102.041  98.158  57.440  1.00  0.00            
ATOM   1469  HE1 LYS   102     101.037  98.380  57.078  1.00  0.00            
ATOM   1470  HE2 LYS   102     101.977  98.280  58.521  1.00  0.00            
ATOM   1471  NZ  LYS   102     102.491  96.784  56.951  1.00  0.00            
ATOM   1472  HZ1 LYS   102     102.328  96.627  55.967  1.00  0.00            
ATOM   1473  HZ2 LYS   102     103.495  96.739  57.046  1.00  0.00            
ATOM   1474  HZ3 LYS   102     102.035  96.013  57.419  1.00  0.00            
ATOM   1475  C   LYS   102     102.888 103.551  56.814  1.00  0.00            
ATOM   1476  O   LYS   102     101.783 103.679  57.420  1.00  0.00            
ATOM   1477  N   ASN   103     103.016 104.037  55.566  1.00  0.00            
ATOM   1478  H   ASN   103     103.904 103.966  55.091  1.00  0.00            
ATOM   1479  CA  ASN   103     102.010 104.783  54.779  1.00  0.00            
ATOM   1480  HA  ASN   103     101.850 105.729  55.295  1.00  0.00            
ATOM   1481  CB  ASN   103     102.746 105.059  53.441  1.00  0.00            
ATOM   1482  HB1 ASN   103     103.046 104.104  53.009  1.00  0.00            
ATOM   1483  HB2 ASN   103     103.744 105.420  53.692  1.00  0.00            
ATOM   1484  CG  ASN   103     101.902 106.069  52.663  1.00  0.00            
ATOM   1485  OD1 ASN   103     101.458 107.098  53.238  1.00  0.00            
ATOM   1486  ND2 ASN   103     101.524 105.758  51.473  1.00  0.00            
ATOM   1487 HD21 ASN   103     101.809 104.840  51.164  1.00  0.00            
ATOM   1488 HD22 ASN   103     100.729 106.234  51.071  1.00  0.00            
ATOM   1489  C   ASN   103     100.615 104.121  54.707  1.00  0.00            
ATOM   1490  O   ASN   103     100.571 102.887  54.610  1.00  0.00            
ATOM   1491  N   GLU   104      99.594 104.894  54.557  1.00  0.00            
ATOM   1492  H   GLU   104      99.681 105.893  54.672  1.00  0.00            
ATOM   1493  CA  GLU   104      98.288 104.377  54.078  1.00  0.00            
ATOM   1494  HA  GLU   104      98.180 103.356  54.446  1.00  0.00            
ATOM   1495  CB  GLU   104      97.070 105.168  54.586  1.00  0.00            
ATOM   1496  HB1 GLU   104      97.192 106.165  54.164  1.00  0.00            
ATOM   1497  HB2 GLU   104      97.102 105.292  55.669  1.00  0.00            
ATOM   1498  CG  GLU   104      95.691 104.534  54.248  1.00  0.00            
ATOM   1499  HG1 GLU   104      95.602 104.388  53.171  1.00  0.00            
ATOM   1500  HG2 GLU   104      94.941 105.226  54.630  1.00  0.00            
ATOM   1501  CD  GLU   104      95.300 103.209  54.819  1.00  0.00            
ATOM   1502  OE1 GLU   104      96.239 102.362  55.072  1.00  0.00            
ATOM   1503  OE2 GLU   104      94.088 102.871  54.850  1.00  0.00            
ATOM   1504  C   GLU   104      98.190 104.336  52.557  1.00  0.00            
ATOM   1505  O   GLU   104      98.090 105.382  51.925  1.00  0.00            
ATOM   1506  N   GLU   105      98.411 103.215  51.892  1.00  0.00            
ATOM   1507  H   GLU   105      98.462 102.440  52.537  1.00  0.00            
ATOM   1508  CA  GLU   105      98.227 102.926  50.493  1.00  0.00            
ATOM   1509  HA  GLU   105      98.874 103.662  50.015  1.00  0.00            
ATOM   1510  CB  GLU   105      98.710 101.568  49.957  1.00  0.00            
ATOM   1511  HB1 GLU   105      98.382 101.368  48.937  1.00  0.00            
ATOM   1512  HB2 GLU   105      98.136 100.795  50.467  1.00  0.00            
ATOM   1513  CG  GLU   105     100.184 101.339  50.165  1.00  0.00            
ATOM   1514  HG1 GLU   105     100.554 100.410  49.733  1.00  0.00            
ATOM   1515  HG2 GLU   105     100.265 101.236  51.247  1.00  0.00            
ATOM   1516  CD  GLU   105     101.208 102.489  49.719  1.00  0.00            
ATOM   1517  OE1 GLU   105     100.974 103.002  48.604  1.00  0.00            
ATOM   1518  OE2 GLU   105     102.078 102.940  50.519  1.00  0.00            
ATOM   1519  C   GLU   105      96.783 103.212  49.960  1.00  0.00            
ATOM   1520  O   GLU   105      95.759 102.951  50.669  1.00  0.00            
ATOM   1521  N   GLY   106      96.783 103.817  48.798  1.00  0.00            
ATOM   1522  H   GLY   106      97.627 104.003  48.276  1.00  0.00            
ATOM   1523  CA  GLY   106      95.518 104.384  48.277  1.00  0.00            
ATOM   1524  HA1 GLY   106      94.661 104.102  48.889  1.00  0.00            
ATOM   1525  HA2 GLY   106      95.349 104.060  47.250  1.00  0.00            
ATOM   1526  C   GLY   106      95.512 105.893  48.194  1.00  0.00            
ATOM   1527  O   GLY   106      96.236 106.659  48.838  1.00  0.00            
ATOM   1528  N   ALA   107      94.648 106.307  47.266  1.00  0.00            
ATOM   1529  H   ALA   107      94.276 105.626  46.619  1.00  0.00            
ATOM   1530  CA  ALA   107      94.127 107.670  47.110  1.00  0.00            
ATOM   1531  HA  ALA   107      95.001 108.305  46.964  1.00  0.00            
ATOM   1532  CB  ALA   107      93.223 107.774  45.919  1.00  0.00            
ATOM   1533  HB1 ALA   107      93.950 108.059  45.159  1.00  0.00            
ATOM   1534  HB2 ALA   107      92.829 106.763  45.821  1.00  0.00            
ATOM   1535  HB3 ALA   107      92.425 108.500  46.076  1.00  0.00            
ATOM   1536  C   ALA   107      93.399 108.192  48.426  1.00  0.00            
ATOM   1537  O   ALA   107      92.635 107.501  49.063  1.00  0.00            
ATOM   1538  N   PRO   108      93.753 109.398  48.815  1.00  0.00            
ATOM   1539  CD  PRO   108      94.300 110.398  47.908  1.00  0.00            
ATOM   1540  HD1 PRO   108      93.615 110.389  47.061  1.00  0.00            
ATOM   1541  HD2 PRO   108      95.320 110.121  47.640  1.00  0.00            
ATOM   1542  CG  PRO   108      94.275 111.708  48.673  1.00  0.00            
ATOM   1543  HG1 PRO   108      93.317 112.220  48.580  1.00  0.00            
ATOM   1544  HG2 PRO   108      95.097 112.347  48.349  1.00  0.00            
ATOM   1545  CB  PRO   108      94.334 111.317  50.208  1.00  0.00            
ATOM   1546  HB1 PRO   108      93.795 112.040  50.820  1.00  0.00            
ATOM   1547  HB2 PRO   108      95.383 111.197  50.478  1.00  0.00            
ATOM   1548  CA  PRO   108      93.595 109.940  50.161  1.00  0.00            
ATOM   1549  HA  PRO   108      94.010 109.290  50.932  1.00  0.00            
ATOM   1550  C   PRO   108      92.127 110.076  50.553  1.00  0.00            
ATOM   1551  O   PRO   108      91.379 110.640  49.725  1.00  0.00            
ATOM   1552  N   GLN   109      91.890 109.868  51.891  1.00  0.00            
ATOM   1553  H   GLN   109      92.620 109.469  52.463  1.00  0.00            
ATOM   1554  CA  GLN   109      90.644 110.248  52.547  1.00  0.00            
ATOM   1555  HA  GLN   109      90.023 110.772  51.821  1.00  0.00            
ATOM   1556  CB  GLN   109      89.839 109.064  53.112  1.00  0.00            
ATOM   1557  HB1 GLN   109      88.992 109.350  53.736  1.00  0.00            
ATOM   1558  HB2 GLN   109      90.475 108.519  53.810  1.00  0.00            
ATOM   1559  CG  GLN   109      89.271 108.142  51.982  1.00  0.00            
ATOM   1560  HG1 GLN   109      90.015 107.691  51.324  1.00  0.00            
ATOM   1561  HG2 GLN   109      88.758 108.844  51.325  1.00  0.00            
ATOM   1562  CD  GLN   109      88.228 107.061  52.388  1.00  0.00            
ATOM   1563  OE1 GLN   109      88.065 106.598  53.510  1.00  0.00            
ATOM   1564  NE2 GLN   109      87.380 106.557  51.481  1.00  0.00            
ATOM   1565 HE21 GLN   109      87.319 106.950  50.552  1.00  0.00            
ATOM   1566 HE22 GLN   109      86.650 106.000  51.902  1.00  0.00            
ATOM   1567  C   GLN   109      90.806 111.364  53.566  1.00  0.00            
ATOM   1568  O   GLN   109      91.656 111.255  54.484  1.00  0.00            
ATOM   1569  N   GLU   110      89.946 112.341  53.480  1.00  0.00            
ATOM   1570  H   GLU   110      89.216 112.309  52.783  1.00  0.00            
ATOM   1571  CA  GLU   110      90.024 113.556  54.327  1.00  0.00            
ATOM   1572  HA  GLU   110      90.990 114.005  54.095  1.00  0.00            
ATOM   1573  CB  GLU   110      88.853 114.564  53.886  1.00  0.00            
ATOM   1574  HB1 GLU   110      89.029 114.805  52.838  1.00  0.00            
ATOM   1575  HB2 GLU   110      88.924 115.492  54.454  1.00  0.00            
ATOM   1576  CG  GLU   110      87.450 114.046  54.012  1.00  0.00            
ATOM   1577  HG1 GLU   110      87.189 114.094  55.069  1.00  0.00            
ATOM   1578  HG2 GLU   110      87.478 112.989  53.749  1.00  0.00            
ATOM   1579  CD  GLU   110      86.348 114.812  53.301  1.00  0.00            
ATOM   1580  OE1 GLU   110      85.174 114.637  53.500  1.00  0.00            
ATOM   1581  OE2 GLU   110      86.668 115.717  52.476  1.00  0.00            
ATOM   1582  C   GLU   110      90.102 113.331  55.843  1.00  0.00            
ATOM   1583  O   GLU   110      89.206 112.618  56.384  1.00  0.00            
ATOM   1584  N   GLY   111      91.007 113.891  56.509  1.00  0.00            
ATOM   1585  H   GLY   111      91.685 114.396  55.957  1.00  0.00            
ATOM   1586  CA  GLY   111      91.142 113.700  57.933  1.00  0.00            
ATOM   1587  HA1 GLY   111      90.135 113.733  58.349  1.00  0.00            
ATOM   1588  HA2 GLY   111      91.587 114.609  58.337  1.00  0.00            
ATOM   1589  C   GLY   111      91.897 112.395  58.322  1.00  0.00            
ATOM   1590  O   GLY   111      92.051 112.153  59.541  1.00  0.00            
ATOM   1591  N   ILE   112      92.412 111.493  57.474  1.00  0.00            
ATOM   1592  H   ILE   112      92.204 111.634  56.496  1.00  0.00            
ATOM   1593  CA  ILE   112      93.325 110.429  57.758  1.00  0.00            
ATOM   1594  HA  ILE   112      93.300 109.977  58.750  1.00  0.00            
ATOM   1595  CB  ILE   112      93.115 109.294  56.767  1.00  0.00            
ATOM   1596  HB  ILE   112      93.059 109.707  55.760  1.00  0.00            
ATOM   1597  CG2 ILE   112      94.372 108.345  56.837  1.00  0.00            
ATOM   1598 HG21 ILE   112      94.323 107.536  56.108  1.00  0.00            
ATOM   1599 HG22 ILE   112      95.281 108.877  56.555  1.00  0.00            
ATOM   1600 HG23 ILE   112      94.547 107.990  57.852  1.00  0.00            
ATOM   1601  CG1 ILE   112      91.768 108.554  56.864  1.00  0.00            
ATOM   1602 HG11 ILE   112      91.660 107.790  56.094  1.00  0.00            
ATOM   1603 HG12 ILE   112      91.032 109.256  56.474  1.00  0.00            
ATOM   1604  CD  ILE   112      91.502 107.844  58.185  1.00  0.00            
ATOM   1605  HD1 ILE   112      92.191 107.019  58.369  1.00  0.00            
ATOM   1606  HD2 ILE   112      91.661 108.616  58.938  1.00  0.00            
ATOM   1607  HD3 ILE   112      90.500 107.418  58.238  1.00  0.00            
ATOM   1608  C   ILE   112      94.735 111.013  57.816  1.00  0.00            
ATOM   1609  O   ILE   112      95.276 111.455  56.821  1.00  0.00            
ATOM   1610  N   LEU   113      95.241 111.174  59.033  1.00  0.00            
ATOM   1611  H   LEU   113      94.815 110.654  59.786  1.00  0.00            
ATOM   1612  CA  LEU   113      96.637 111.629  59.260  1.00  0.00            
ATOM   1613  HA  LEU   113      96.752 112.521  58.644  1.00  0.00            
ATOM   1614  CB  LEU   113      96.911 111.976  60.753  1.00  0.00            
ATOM   1615  HB1 LEU   113      97.957 112.274  60.821  1.00  0.00            
ATOM   1616  HB2 LEU   113      96.807 111.074  61.356  1.00  0.00            
ATOM   1617  CG  LEU   113      96.011 113.074  61.296  1.00  0.00            
ATOM   1618  HG  LEU   113      94.973 112.743  61.345  1.00  0.00            
ATOM   1619  CD1 LEU   113      96.375 113.493  62.692  1.00  0.00            
ATOM   1620 HD11 LEU   113      96.400 112.592  63.305  1.00  0.00            
ATOM   1621 HD12 LEU   113      97.331 114.017  62.725  1.00  0.00            
ATOM   1622 HD13 LEU   113      95.700 114.195  63.182  1.00  0.00            
ATOM   1623  CD2 LEU   113      95.985 114.371  60.530  1.00  0.00            
ATOM   1624 HD21 LEU   113      96.990 114.671  60.235  1.00  0.00            
ATOM   1625 HD22 LEU   113      95.482 114.160  59.586  1.00  0.00            
ATOM   1626 HD23 LEU   113      95.496 115.175  61.080  1.00  0.00            
ATOM   1627  C   LEU   113      97.660 110.584  58.692  1.00  0.00            
ATOM   1628  O   LEU   113      97.525 109.353  58.835  1.00  0.00            
ATOM   1629  N   GLU   114      98.707 111.150  58.109  1.00  0.00            
ATOM   1630  H   GLU   114      98.636 112.128  57.868  1.00  0.00            
ATOM   1631  CA  GLU   114      99.864 110.407  57.679  1.00  0.00            
ATOM   1632  HA  GLU   114      99.405 109.490  57.309  1.00  0.00            
ATOM   1633  CB  GLU   114     100.559 110.980  56.383  1.00  0.00            
ATOM   1634  HB1 GLU   114     101.112 110.162  55.921  1.00  0.00            
ATOM   1635  HB2 GLU   114     101.218 111.763  56.758  1.00  0.00            
ATOM   1636  CG  GLU   114      99.542 111.710  55.428  1.00  0.00            
ATOM   1637  HG1 GLU   114      99.270 112.667  55.874  1.00  0.00            
ATOM   1638  HG2 GLU   114      98.671 111.089  55.219  1.00  0.00            
ATOM   1639  CD  GLU   114     100.236 112.039  54.062  1.00  0.00            
ATOM   1640  OE1 GLU   114      99.554 111.945  52.993  1.00  0.00            
ATOM   1641  OE2 GLU   114     101.418 112.457  54.093  1.00  0.00            
ATOM   1642  C   GLU   114     100.831 109.924  58.841  1.00  0.00            
ATOM   1643  O   GLU   114     100.914 110.515  59.911  1.00  0.00            
ATOM   1644  N   ASP   115     101.401 108.802  58.427  1.00  0.00            
ATOM   1645  H   ASP   115     101.080 108.657  57.481  1.00  0.00            
ATOM   1646  CA  ASP   115     102.443 108.013  59.043  1.00  0.00            
ATOM   1647  HA  ASP   115     102.549 107.114  58.436  1.00  0.00            
ATOM   1648  CB  ASP   115     103.833 108.670  58.854  1.00  0.00            
ATOM   1649  HB1 ASP   115     104.573 107.898  59.062  1.00  0.00            
ATOM   1650  HB2 ASP   115     103.799 109.451  59.613  1.00  0.00            
ATOM   1651  CG  ASP   115     104.219 109.314  57.508  1.00  0.00            
ATOM   1652  OD1 ASP   115     104.147 110.569  57.473  1.00  0.00            
ATOM   1653  OD2 ASP   115     104.576 108.603  56.560  1.00  0.00            
ATOM   1654  C   ASP   115     102.097 107.619  60.468  1.00  0.00            
ATOM   1655  O   ASP   115     102.957 107.696  61.372  1.00  0.00            
ATOM   1656  N   MET   116     100.797 107.325  60.823  1.00  0.00            
ATOM   1657  H   MET   116     100.068 107.467  60.139  1.00  0.00            
ATOM   1658  CA  MET   116     100.390 107.088  62.211  1.00  0.00            
ATOM   1659  HA  MET   116     100.893 107.772  62.894  1.00  0.00            
ATOM   1660  CB  MET   116      98.919 107.467  62.380  1.00  0.00            
ATOM   1661  HB1 MET   116      98.584 107.280  63.401  1.00  0.00            
ATOM   1662  HB2 MET   116      98.359 106.890  61.645  1.00  0.00            
ATOM   1663  CG  MET   116      98.524 108.900  62.287  1.00  0.00            
ATOM   1664  HG1 MET   116      97.507 109.022  62.659  1.00  0.00            
ATOM   1665  HG2 MET   116      98.645 109.226  61.254  1.00  0.00            
ATOM   1666  SD  MET   116      99.553 110.039  63.243  1.00  0.00            
ATOM   1667  CE  MET   116      99.119 109.603  64.984  1.00  0.00            
ATOM   1668  HE1 MET   116      98.056 109.779  65.146  1.00  0.00            
ATOM   1669  HE2 MET   116      99.202 108.518  65.048  1.00  0.00            
ATOM   1670  HE3 MET   116      99.760 110.036  65.753  1.00  0.00            
ATOM   1671  C   MET   116     100.586 105.671  62.647  1.00  0.00            
ATOM   1672  O   MET   116      99.777 104.829  62.193  1.00  0.00            
ATOM   1673  N   PRO   117     101.561 105.282  63.489  1.00  0.00            
ATOM   1674  CD  PRO   117     102.442 106.220  64.151  1.00  0.00            
ATOM   1675  HD1 PRO   117     101.933 107.087  64.573  1.00  0.00            
ATOM   1676  HD2 PRO   117     103.139 106.563  63.386  1.00  0.00            
ATOM   1677  CG  PRO   117     103.262 105.484  65.164  1.00  0.00            
ATOM   1678  HG1 PRO   117     102.683 105.630  66.076  1.00  0.00            
ATOM   1679  HG2 PRO   117     104.268 105.901  65.216  1.00  0.00            
ATOM   1680  CB  PRO   117     103.197 103.994  64.616  1.00  0.00            
ATOM   1681  HB1 PRO   117     103.305 103.297  65.447  1.00  0.00            
ATOM   1682  HB2 PRO   117     103.952 103.790  63.857  1.00  0.00            
ATOM   1683  CA  PRO   117     101.806 103.909  63.977  1.00  0.00            
ATOM   1684  HA  PRO   117     101.843 103.202  63.148  1.00  0.00            
ATOM   1685  C   PRO   117     100.671 103.416  64.986  1.00  0.00            
ATOM   1686  O   PRO   117     100.309 104.083  65.962  1.00  0.00            
ATOM   1687  N   VAL   118     100.185 102.205  64.736  1.00  0.00            
ATOM   1688  H   VAL   118     100.547 101.732  63.920  1.00  0.00            
ATOM   1689  CA  VAL   118      99.259 101.539  65.576  1.00  0.00            
ATOM   1690  HA  VAL   118      98.379 102.176  65.493  1.00  0.00            
ATOM   1691  CB  VAL   118      98.645 100.135  65.102  1.00  0.00            
ATOM   1692  HB  VAL   118      98.764  99.368  65.867  1.00  0.00            
ATOM   1693  CG1 VAL   118      97.168 100.450  65.013  1.00  0.00            
ATOM   1694 HG11 VAL   118      96.968 101.238  64.287  1.00  0.00            
ATOM   1695 HG12 VAL   118      96.676  99.603  64.535  1.00  0.00            
ATOM   1696 HG13 VAL   118      96.645 100.649  65.949  1.00  0.00            
ATOM   1697  CG2 VAL   118      99.196  99.607  63.787  1.00  0.00            
ATOM   1698 HG21 VAL   118      98.880 100.240  62.958  1.00  0.00            
ATOM   1699 HG22 VAL   118     100.277  99.709  63.885  1.00  0.00            
ATOM   1700 HG23 VAL   118      98.967  98.550  63.648  1.00  0.00            
ATOM   1701  C   VAL   118      99.697 101.454  67.023  1.00  0.00            
ATOM   1702  O   VAL   118     100.793 100.856  67.331  1.00  0.00            
ATOM   1703  N   ASP   119      98.990 102.224  67.853  1.00  0.00            
ATOM   1704  H   ASP   119      98.390 102.893  67.391  1.00  0.00            
ATOM   1705  CA  ASP   119      99.227 102.243  69.311  1.00  0.00            
ATOM   1706  HA  ASP   119     100.278 102.092  69.556  1.00  0.00            
ATOM   1707  CB  ASP   119      98.895 103.661  69.871  1.00  0.00            
ATOM   1708  HB1 ASP   119      99.595 104.341  69.385  1.00  0.00            
ATOM   1709  HB2 ASP   119      99.288 103.708  70.887  1.00  0.00            
ATOM   1710  CG  ASP   119      97.539 104.331  69.657  1.00  0.00            
ATOM   1711  OD1 ASP   119      97.322 105.264  70.453  1.00  0.00            
ATOM   1712  OD2 ASP   119      96.732 103.972  68.753  1.00  0.00            
ATOM   1713  C   ASP   119      98.373 101.329  70.002  1.00  0.00            
ATOM   1714  O   ASP   119      97.220 101.119  69.585  1.00  0.00            
ATOM   1715  N   PRO   120      98.815 100.773  71.226  1.00  0.00            
ATOM   1716  CD  PRO   120      99.934 101.229  72.005  1.00  0.00            
ATOM   1717  HD1 PRO   120      99.629 102.150  72.502  1.00  0.00            
ATOM   1718  HD2 PRO   120     100.815 101.421  71.393  1.00  0.00            
ATOM   1719  CG  PRO   120     100.238 100.132  73.032  1.00  0.00            
ATOM   1720  HG1 PRO   120     100.597 100.594  73.951  1.00  0.00            
ATOM   1721  HG2 PRO   120     100.884  99.378  72.583  1.00  0.00            
ATOM   1722  CB  PRO   120      98.807  99.568  73.277  1.00  0.00            
ATOM   1723  HB1 PRO   120      98.257 100.062  74.078  1.00  0.00            
ATOM   1724  HB2 PRO   120      98.857  98.504  73.509  1.00  0.00            
ATOM   1725  CA  PRO   120      98.025  99.791  71.966  1.00  0.00            
ATOM   1726  HA  PRO   120      98.053  98.856  71.406  1.00  0.00            
ATOM   1727  C   PRO   120      96.578 100.175  72.257  1.00  0.00            
ATOM   1728  O   PRO   120      96.283 101.268  72.702  1.00  0.00            
ATOM   1729  N   ASP   121      95.702  99.183  72.065  1.00  0.00            
ATOM   1730  H   ASP   121      96.024  98.270  71.777  1.00  0.00            
ATOM   1731  CA  ASP   121      94.316  99.409  72.252  1.00  0.00            
ATOM   1732  HA  ASP   121      94.208 100.487  72.379  1.00  0.00            
ATOM   1733  CB  ASP   121      93.473  99.125  70.940  1.00  0.00            
ATOM   1734  HB1 ASP   121      93.723  99.765  70.094  1.00  0.00            
ATOM   1735  HB2 ASP   121      92.445  99.299  71.259  1.00  0.00            
ATOM   1736  CG  ASP   121      93.655  97.692  70.341  1.00  0.00            
ATOM   1737  OD1 ASP   121      94.636  97.355  69.606  1.00  0.00            
ATOM   1738  OD2 ASP   121      92.744  96.936  70.622  1.00  0.00            
ATOM   1739  C   ASP   121      93.786  98.532  73.410  1.00  0.00            
ATOM   1740  O   ASP   121      94.135  97.362  73.495  1.00  0.00            
ATOM   1741  N   ASN   122      93.042  99.159  74.301  1.00  0.00            
ATOM   1742  H   ASN   122      92.841 100.124  74.079  1.00  0.00            
ATOM   1743  CA  ASN   122      92.287  98.582  75.416  1.00  0.00            
ATOM   1744  HA  ASN   122      92.485  97.511  75.379  1.00  0.00            
ATOM   1745  CB  ASN   122      92.739  99.100  76.788  1.00  0.00            
ATOM   1746  HB1 ASN   122      92.194  98.594  77.585  1.00  0.00            
ATOM   1747  HB2 ASN   122      92.381 100.113  76.969  1.00  0.00            
ATOM   1748  CG  ASN   122      94.235  98.847  76.970  1.00  0.00            
ATOM   1749  OD1 ASN   122      95.147  99.636  76.823  1.00  0.00            
ATOM   1750  ND2 ASN   122      94.666  97.591  77.197  1.00  0.00            
ATOM   1751 HD21 ASN   122      94.122  96.741  77.159  1.00  0.00            
ATOM   1752 HD22 ASN   122      95.661  97.511  77.353  1.00  0.00            
ATOM   1753  C   ASN   122      90.755  98.723  75.229  1.00  0.00            
ATOM   1754  O   ASN   122      90.313  99.798  74.930  1.00  0.00            
ATOM   1755  N   GLU   123      90.026  97.594  75.428  1.00  0.00            
ATOM   1756  H   GLU   123      90.440  96.717  75.711  1.00  0.00            
ATOM   1757  CA  GLU   123      88.533  97.609  75.358  1.00  0.00            
ATOM   1758  HA  GLU   123      88.122  98.104  74.478  1.00  0.00            
ATOM   1759  CB  GLU   123      88.011  96.092  75.221  1.00  0.00            
ATOM   1760  HB1 GLU   123      86.926  96.015  75.288  1.00  0.00            
ATOM   1761  HB2 GLU   123      88.463  95.538  76.044  1.00  0.00            
ATOM   1762  CG  GLU   123      88.380  95.273  73.971  1.00  0.00            
ATOM   1763  HG1 GLU   123      89.466  95.326  73.901  1.00  0.00            
ATOM   1764  HG2 GLU   123      87.997  95.822  73.111  1.00  0.00            
ATOM   1765  CD  GLU   123      87.908  93.803  73.908  1.00  0.00            
ATOM   1766  OE1 GLU   123      87.849  93.096  74.930  1.00  0.00            
ATOM   1767  OE2 GLU   123      87.431  93.376  72.788  1.00  0.00            
ATOM   1768  C   GLU   123      87.957  98.268  76.634  1.00  0.00            
ATOM   1769  O   GLU   123      88.520  98.131  77.706  1.00  0.00            
ATOM   1770  N   ALA   124      86.674  98.712  76.537  1.00  0.00            
ATOM   1771  H   ALA   124      86.313  98.624  75.598  1.00  0.00            
ATOM   1772  CA  ALA   124      85.894  99.333  77.606  1.00  0.00            
ATOM   1773  HA  ALA   124      86.546  99.744  78.376  1.00  0.00            
ATOM   1774  CB  ALA   124      84.977 100.472  77.141  1.00  0.00            
ATOM   1775  HB1 ALA   124      84.628 101.065  77.987  1.00  0.00            
ATOM   1776  HB2 ALA   124      85.559 101.200  76.576  1.00  0.00            
ATOM   1777  HB3 ALA   124      84.156 100.216  76.472  1.00  0.00            
ATOM   1778  C   ALA   124      85.062  98.226  78.395  1.00  0.00            
ATOM   1779  O   ALA   124      83.825  98.087  78.377  1.00  0.00            
ATOM   1780  N   TYR   125      85.761  97.372  79.016  1.00  0.00            
ATOM   1781  H   TYR   125      86.768  97.326  78.965  1.00  0.00            
ATOM   1782  CA  TYR   125      85.367  96.507  80.124  1.00  0.00            
ATOM   1783  HA  TYR   125      84.716  95.780  79.638  1.00  0.00            
ATOM   1784  CB  TYR   125      86.677  95.898  80.715  1.00  0.00            
ATOM   1785  HB1 TYR   125      87.237  96.683  81.225  1.00  0.00            
ATOM   1786  HB2 TYR   125      87.256  95.539  79.864  1.00  0.00            
ATOM   1787  CG  TYR   125      86.505  94.661  81.629  1.00  0.00            
ATOM   1788  CD1 TYR   125      86.735  94.827  82.984  1.00  0.00            
ATOM   1789  HD1 TYR   125      87.050  95.798  83.337  1.00  0.00            
ATOM   1790  CE1 TYR   125      86.626  93.711  83.885  1.00  0.00            
ATOM   1791  HE1 TYR   125      86.824  93.810  84.942  1.00  0.00            
ATOM   1792  CZ  TYR   125      86.331  92.455  83.321  1.00  0.00            
ATOM   1793  OH  TYR   125      86.355  91.344  84.059  1.00  0.00            
ATOM   1794  HH  TYR   125      86.181  90.637  83.434  1.00  0.00            
ATOM   1795  CE2 TYR   125      86.070  92.321  81.974  1.00  0.00            
ATOM   1796  HE2 TYR   125      85.815  91.336  81.613  1.00  0.00            
ATOM   1797  CD2 TYR   125      86.118  93.437  81.097  1.00  0.00            
ATOM   1798  HD2 TYR   125      85.867  93.322  80.053  1.00  0.00            
ATOM   1799  C   TYR   125      84.547  97.082  81.343  1.00  0.00            
ATOM   1800  O   TYR   125      84.738  98.153  81.898  1.00  0.00            
ATOM   1801  N   GLU   126      83.494  96.305  81.698  1.00  0.00            
ATOM   1802  H   GLU   126      83.382  95.442  81.184  1.00  0.00            
ATOM   1803  CA  GLU   126      82.655  96.655  82.829  1.00  0.00            
ATOM   1804  HA  GLU   126      82.622  97.736  82.968  1.00  0.00            
ATOM   1805  CB  GLU   126      81.217  96.119  82.570  1.00  0.00            
ATOM   1806  HB1 GLU   126      80.549  96.597  83.287  1.00  0.00            
ATOM   1807  HB2 GLU   126      81.183  95.057  82.813  1.00  0.00            
ATOM   1808  CG  GLU   126      80.656  96.403  81.141  1.00  0.00            
ATOM   1809  HG1 GLU   126      81.240  95.805  80.441  1.00  0.00            
ATOM   1810  HG2 GLU   126      80.678  97.482  80.988  1.00  0.00            
ATOM   1811  CD  GLU   126      79.140  95.956  81.021  1.00  0.00            
ATOM   1812  OE1 GLU   126      78.540  96.040  79.936  1.00  0.00            
ATOM   1813  OE2 GLU   126      78.566  95.478  82.001  1.00  0.00            
ATOM   1814  C   GLU   126      83.230  96.247  84.137  1.00  0.00            
ATOM   1815  O   GLU   126      83.054  95.105  84.573  1.00  0.00            
ATOM   1816  N   MET   127      83.883  97.229  84.776  1.00  0.00            
ATOM   1817  H   MET   127      84.141  98.078  84.295  1.00  0.00            
ATOM   1818  CA  MET   127      84.475  97.105  86.136  1.00  0.00            
ATOM   1819  HA  MET   127      85.098  96.212  86.088  1.00  0.00            
ATOM   1820  CB  MET   127      85.296  98.319  86.375  1.00  0.00            
ATOM   1821  HB1 MET   127      85.595  98.345  87.422  1.00  0.00            
ATOM   1822  HB2 MET   127      84.629  99.171  86.243  1.00  0.00            
ATOM   1823  CG  MET   127      86.554  98.651  85.612  1.00  0.00            
ATOM   1824  HG1 MET   127      86.913  99.675  85.719  1.00  0.00            
ATOM   1825  HG2 MET   127      86.242  98.755  84.573  1.00  0.00            
ATOM   1826  SD  MET   127      87.934  97.520  85.966  1.00  0.00            
ATOM   1827  CE  MET   127      88.143  97.865  87.727  1.00  0.00            
ATOM   1828  HE1 MET   127      87.510  97.215  88.332  1.00  0.00            
ATOM   1829  HE2 MET   127      89.113  97.481  88.042  1.00  0.00            
ATOM   1830  HE3 MET   127      88.135  98.936  87.927  1.00  0.00            
ATOM   1831  C   MET   127      83.409  96.951  87.163  1.00  0.00            
ATOM   1832  O   MET   127      82.322  97.631  87.154  1.00  0.00            
ATOM   1833  N   PRO   128      83.587  96.016  88.074  1.00  0.00            
ATOM   1834  CD  PRO   128      84.665  94.956  88.097  1.00  0.00            
ATOM   1835  HD1 PRO   128      85.680  95.237  87.816  1.00  0.00            
ATOM   1836  HD2 PRO   128      84.339  94.185  87.400  1.00  0.00            
ATOM   1837  CG  PRO   128      84.569  94.404  89.520  1.00  0.00            
ATOM   1838  HG1 PRO   128      85.171  95.014  90.193  1.00  0.00            
ATOM   1839  HG2 PRO   128      84.848  93.357  89.638  1.00  0.00            
ATOM   1840  CB  PRO   128      83.029  94.578  89.904  1.00  0.00            
ATOM   1841  HB1 PRO   128      83.031  94.696  90.988  1.00  0.00            
ATOM   1842  HB2 PRO   128      82.433  93.782  89.459  1.00  0.00            
ATOM   1843  CA  PRO   128      82.792  95.937  89.317  1.00  0.00            
ATOM   1844  HA  PRO   128      81.718  95.948  89.133  1.00  0.00            
ATOM   1845  C   PRO   128      83.274  97.061  90.298  1.00  0.00            
ATOM   1846  O   PRO   128      84.427  97.478  90.275  1.00  0.00            
ATOM   1847  N   SEP   129      82.290  97.641  91.030  1.00  0.00            
ATOM   1848  H   SEP   129      81.317  97.368  91.006  1.00  0.00            
ATOM   1849  CA  SEP   129      82.410  98.748  92.020  1.00  0.00            
ATOM   1850  HA  SEP   129      83.095  99.529  91.690  1.00  0.00            
ATOM   1851  CB  SEP   129      81.073  99.454  92.022  1.00  0.00            
ATOM   1852  HB1 SEP   129      80.734  99.682  91.012  1.00  0.00            
ATOM   1853  HB2 SEP   129      81.180 100.375  92.595  1.00  0.00            
ATOM   1854  OG  SEP   129      80.175  98.548  92.814  1.00  0.00            
ATOM   1855  P   SEP   129      78.919  97.931  92.121  1.00  0.00            
ATOM   1856  O1P SEP   129      79.499  96.900  91.314  1.00  0.00            
ATOM   1857  O2P SEP   129      78.078  97.411  93.197  1.00  0.00            
ATOM   1858  O3P SEP   129      78.305  99.004  91.388  1.00  0.00            
ATOM   1859  C   SEP   129      82.974  98.367  93.410  1.00  0.00            
ATOM   1860  O   SEP   129      83.453  97.249  93.632  1.00  0.00            
ATOM   1861  N   GLU   130      82.979  99.283  94.310  1.00  0.00            
ATOM   1862  H   GLU   130      82.627 100.201  94.079  1.00  0.00            
ATOM   1863  CA  GLU   130      83.415  99.118  95.753  1.00  0.00            
ATOM   1864  HA  GLU   130      84.477  98.890  95.846  1.00  0.00            
ATOM   1865  CB  GLU   130      83.268 100.493  96.499  1.00  0.00            
ATOM   1866  HB1 GLU   130      82.229 100.606  96.811  1.00  0.00            
ATOM   1867  HB2 GLU   130      83.488 101.322  95.826  1.00  0.00            
ATOM   1868  CG  GLU   130      84.250 100.642  97.645  1.00  0.00            
ATOM   1869  HG1 GLU   130      84.341  99.721  98.220  1.00  0.00            
ATOM   1870  HG2 GLU   130      83.818 101.424  98.271  1.00  0.00            
ATOM   1871  CD  GLU   130      85.697 101.050  97.178  1.00  0.00            
ATOM   1872  OE1 GLU   130      86.522 100.071  97.024  1.00  0.00            
ATOM   1873  OE2 GLU   130      85.911 102.276  96.945  1.00  0.00            
ATOM   1874  C   GLU   130      82.686  98.052  96.517  1.00  0.00            
ATOM   1875  O   GLU   130      81.509  97.786  96.283  1.00  0.00            
ATOM   1876  N   GLU   131      83.330  97.395  97.482  1.00  0.00            
ATOM   1877  H   GLU   131      84.325  97.540  97.582  1.00  0.00            
ATOM   1878  CA  GLU   131      82.735  96.602  98.453  1.00  0.00            
ATOM   1879  HA  GLU   131      81.656  96.745  98.387  1.00  0.00            
ATOM   1880  CB  GLU   131      83.096  95.102  98.376  1.00  0.00            
ATOM   1881  HB1 GLU   131      82.480  94.638  99.146  1.00  0.00            
ATOM   1882  HB2 GLU   131      84.135  94.991  98.684  1.00  0.00            
ATOM   1883  CG  GLU   131      82.810  94.510  96.963  1.00  0.00            
ATOM   1884  HG1 GLU   131      83.698  94.800  96.402  1.00  0.00            
ATOM   1885  HG2 GLU   131      81.878  94.875  96.530  1.00  0.00            
ATOM   1886  CD  GLU   131      82.881  92.985  97.002  1.00  0.00            
ATOM   1887  OE1 GLU   131      82.434  92.288  96.035  1.00  0.00            
ATOM   1888  OE2 GLU   131      83.336  92.385  98.043  1.00  0.00            
ATOM   1889  C   GLU   131      83.041  97.098  99.902  1.00  0.00            
ATOM   1890  O   GLU   131      84.018  97.780 100.237  1.00  0.00            
ATOM   1891  N   GLY   132      82.108  96.766 100.813  1.00  0.00            
ATOM   1892  H   GLY   132      81.249  96.331 100.509  1.00  0.00            
ATOM   1893  CA  GLY   132      82.248  97.070 102.236  1.00  0.00            
ATOM   1894  HA1 GLY   132      81.259  97.261 102.653  1.00  0.00            
ATOM   1895  HA2 GLY   132      82.830  97.989 102.298  1.00  0.00            
ATOM   1896  C   GLY   132      82.725  95.865 103.038  1.00  0.00            
ATOM   1897  O   GLY   132      83.213  94.846 102.454  1.00  0.00            
ATOM   1898  N   TYR   133      82.654  96.160 104.353  1.00  0.00            
ATOM   1899  H   TYR   133      82.284  97.084 104.527  1.00  0.00            
ATOM   1900  CA  TYR   133      83.240  95.312 105.500  1.00  0.00            
ATOM   1901  HA  TYR   133      84.324  95.415 105.442  1.00  0.00            
ATOM   1902  CB  TYR   133      82.696  95.913 106.815  1.00  0.00            
ATOM   1903  HB1 TYR   133      81.627  95.741 106.946  1.00  0.00            
ATOM   1904  HB2 TYR   133      82.882  96.986 106.800  1.00  0.00            
ATOM   1905  CG  TYR   133      83.560  95.471 107.972  1.00  0.00            
ATOM   1906  CD1 TYR   133      84.817  96.054 108.208  1.00  0.00            
ATOM   1907  HD1 TYR   133      85.143  96.971 107.738  1.00  0.00            
ATOM   1908  CE1 TYR   133      85.593  95.560 109.291  1.00  0.00            
ATOM   1909  HE1 TYR   133      86.579  95.962 109.471  1.00  0.00            
ATOM   1910  CZ  TYR   133      85.096  94.456 110.082  1.00  0.00            
ATOM   1911  OH  TYR   133      85.753  93.859 111.136  1.00  0.00            
ATOM   1912  HH  TYR   133      86.673  94.129 111.184  1.00  0.00            
ATOM   1913  CE2 TYR   133      83.819  93.965 109.796  1.00  0.00            
ATOM   1914  HE2 TYR   133      83.484  93.133 110.397  1.00  0.00            
ATOM   1915  CD2 TYR   133      83.070  94.374 108.716  1.00  0.00            
ATOM   1916  HD2 TYR   133      82.094  93.962 108.509  1.00  0.00            
ATOM   1917  C   TYR   133      82.893  93.810 105.358  1.00  0.00            
ATOM   1918  O   TYR   133      81.757  93.499 105.070  1.00  0.00            
ATOM   1919  N   GLN   134      83.904  92.996 105.431  1.00  0.00            
ATOM   1920  H   GLN   134      84.786  93.479 105.524  1.00  0.00            
ATOM   1921  CA  GLN   134      83.889  91.511 105.346  1.00  0.00            
ATOM   1922  HA  GLN   134      83.047  91.133 104.766  1.00  0.00            
ATOM   1923  CB  GLN   134      85.126  90.876 104.618  1.00  0.00            
ATOM   1924  HB1 GLN   134      86.061  91.356 104.903  1.00  0.00            
ATOM   1925  HB2 GLN   134      84.926  91.172 103.589  1.00  0.00            
ATOM   1926  CG  GLN   134      85.199  89.322 104.827  1.00  0.00            
ATOM   1927  HG1 GLN   134      85.304  88.989 105.859  1.00  0.00            
ATOM   1928  HG2 GLN   134      86.091  88.952 104.322  1.00  0.00            
ATOM   1929  CD  GLN   134      84.056  88.564 104.158  1.00  0.00            
ATOM   1930  OE1 GLN   134      82.870  88.704 104.541  1.00  0.00            
ATOM   1931  NE2 GLN   134      84.367  87.737 103.223  1.00  0.00            
ATOM   1932 HE21 GLN   134      85.249  87.736 102.731  1.00  0.00            
ATOM   1933 HE22 GLN   134      83.565  87.360 102.738  1.00  0.00            
ATOM   1934  C   GLN   134      83.720  90.934 106.764  1.00  0.00            
ATOM   1935  O   GLN   134      84.581  91.083 107.585  1.00  0.00            
ATOM   1936  N   ASP   135      82.574  90.311 106.951  1.00  0.00            
ATOM   1937  H   ASP   135      81.928  90.265 106.176  1.00  0.00            
ATOM   1938  CA  ASP   135      82.053  89.754 108.247  1.00  0.00            
ATOM   1939  HA  ASP   135      82.646  90.057 109.110  1.00  0.00            
ATOM   1940  CB  ASP   135      80.574  90.299 108.492  1.00  0.00            
ATOM   1941  HB1 ASP   135      80.656  91.332 108.830  1.00  0.00            
ATOM   1942  HB2 ASP   135      80.142  89.768 109.340  1.00  0.00            
ATOM   1943  CG  ASP   135      79.525  90.100 107.365  1.00  0.00            
ATOM   1944  OD1 ASP   135      79.725  89.507 106.275  1.00  0.00            
ATOM   1945  OD2 ASP   135      78.387  90.594 107.543  1.00  0.00            
ATOM   1946  C   ASP   135      82.095  88.229 108.272  1.00  0.00            
ATOM   1947  O   ASP   135      81.522  87.645 109.189  1.00  0.00            
ATOM   1948  N   TYR   136      82.680  87.596 107.254  1.00  0.00            
ATOM   1949  H   TYR   136      82.836  88.104 106.396  1.00  0.00            
ATOM   1950  CA  TYR   136      82.822  86.110 107.210  1.00  0.00            
ATOM   1951  HA  TYR   136      81.985  85.707 107.780  1.00  0.00            
ATOM   1952  CB  TYR   136      82.563  85.593 105.748  1.00  0.00            
ATOM   1953  HB1 TYR   136      83.370  85.919 105.091  1.00  0.00            
ATOM   1954  HB2 TYR   136      81.732  86.154 105.320  1.00  0.00            
ATOM   1955  CG  TYR   136      82.398  84.102 105.709  1.00  0.00            
ATOM   1956  CD1 TYR   136      83.493  83.176 105.482  1.00  0.00            
ATOM   1957  HD1 TYR   136      84.464  83.608 105.287  1.00  0.00            
ATOM   1958  CE1 TYR   136      83.266  81.784 105.321  1.00  0.00            
ATOM   1959  HE1 TYR   136      84.113  81.136 105.146  1.00  0.00            
ATOM   1960  CZ  TYR   136      81.933  81.270 105.483  1.00  0.00            
ATOM   1961  OH  TYR   136      81.587  79.908 105.491  1.00  0.00            
ATOM   1962  HH  TYR   136      82.323  79.314 105.330  1.00  0.00            
ATOM   1963  CE2 TYR   136      80.901  82.120 105.789  1.00  0.00            
ATOM   1964  HE2 TYR   136      79.870  81.804 105.858  1.00  0.00            
ATOM   1965  CD2 TYR   136      81.107  83.511 105.925  1.00  0.00            
ATOM   1966  HD2 TYR   136      80.242  84.122 106.139  1.00  0.00            
ATOM   1967  C   TYR   136      84.166  85.681 107.789  1.00  0.00            
ATOM   1968  O   TYR   136      85.233  85.939 107.147  1.00  0.00            
ATOM   1969  N   GLU   137      84.137  84.739 108.755  1.00  0.00            
ATOM   1970  H   GLU   137      83.222  84.470 109.088  1.00  0.00            
ATOM   1971  CA  GLU   137      85.275  84.029 109.277  1.00  0.00            
ATOM   1972  HA  GLU   137      86.218  84.423 108.900  1.00  0.00            
ATOM   1973  CB  GLU   137      85.215  84.067 110.844  1.00  0.00            
ATOM   1974  HB1 GLU   137      84.278  83.655 111.220  1.00  0.00            
ATOM   1975  HB2 GLU   137      85.370  85.067 111.250  1.00  0.00            
ATOM   1976  CG  GLU   137      86.452  83.229 111.320  1.00  0.00            
ATOM   1977  HG1 GLU   137      87.388  83.776 111.203  1.00  0.00            
ATOM   1978  HG2 GLU   137      86.602  82.340 110.708  1.00  0.00            
ATOM   1979  CD  GLU   137      86.371  82.737 112.791  1.00  0.00            
ATOM   1980  OE1 GLU   137      85.592  83.192 113.636  1.00  0.00            
ATOM   1981  OE2 GLU   137      87.223  81.838 113.135  1.00  0.00            
ATOM   1982  C   GLU   137      85.187  82.547 108.646  1.00  0.00            
ATOM   1983  O   GLU   137      84.150  81.866 108.812  1.00  0.00            
ATOM   1984  N   PRO   138      86.216  82.062 107.866  1.00  0.00            
ATOM   1985  CD  PRO   138      87.419  82.770 107.618  1.00  0.00            
ATOM   1986  HD1 PRO   138      88.115  82.788 108.456  1.00  0.00            
ATOM   1987  HD2 PRO   138      87.139  83.790 107.352  1.00  0.00            
ATOM   1988  CG  PRO   138      88.103  82.071 106.405  1.00  0.00            
ATOM   1989  HG1 PRO   138      89.179  82.189 106.535  1.00  0.00            
ATOM   1990  HG2 PRO   138      87.669  82.517 105.510  1.00  0.00            
ATOM   1991  CB  PRO   138      87.715  80.633 106.599  1.00  0.00            
ATOM   1992  HB1 PRO   138      88.351  80.226 107.385  1.00  0.00            
ATOM   1993  HB2 PRO   138      87.748  80.004 105.709  1.00  0.00            
ATOM   1994  CA  PRO   138      86.347  80.694 107.284  1.00  0.00            
ATOM   1995  HA  PRO   138      85.589  80.648 106.503  1.00  0.00            
ATOM   1996  C   PRO   138      86.148  79.533 108.327  1.00  0.00            
ATOM   1997  O   PRO   138      86.632  79.562 109.473  1.00  0.00            
ATOM   1998  N   GLU   139      85.448  78.444 107.945  1.00  0.00            
ATOM   1999  H   GLU   139      85.131  78.465 106.987  1.00  0.00            
ATOM   2000  CA  GLU   139      85.190  77.236 108.739  1.00  0.00            
ATOM   2001  HA  GLU   139      85.316  77.602 109.758  1.00  0.00            
ATOM   2002  CB  GLU   139      83.768  76.805 108.572  1.00  0.00            
ATOM   2003  HB1 GLU   139      83.542  76.204 109.452  1.00  0.00            
ATOM   2004  HB2 GLU   139      83.573  76.170 107.707  1.00  0.00            
ATOM   2005  CG  GLU   139      82.728  77.958 108.710  1.00  0.00            
ATOM   2006  HG1 GLU   139      82.814  78.515 107.777  1.00  0.00            
ATOM   2007  HG2 GLU   139      82.907  78.530 109.621  1.00  0.00            
ATOM   2008  CD  GLU   139      81.341  77.268 108.809  1.00  0.00            
ATOM   2009  OE1 GLU   139      80.981  76.910 109.940  1.00  0.00            
ATOM   2010  OE2 GLU   139      80.631  77.018 107.800  1.00  0.00            
ATOM   2011  C   GLU   139      86.132  76.119 108.500  1.00  0.00            
ATOM   2012  O   GLU   139      86.656  75.968 107.410  1.00  0.00            
ATOM   2013  N   ALA   140      86.260  75.243 109.515  1.00  0.00            
ATOM   2014  H   ALA   140      85.869  75.471 110.418  1.00  0.00            
ATOM   2015  CA  ALA   140      86.979  73.982 109.421  1.00  0.00            
ATOM   2016  HA  ALA   140      87.414  73.996 108.422  1.00  0.00            
ATOM   2017  CB  ALA   140      88.139  73.833 110.384  1.00  0.00            
ATOM   2018  HB1 ALA   140      88.844  74.659 110.280  1.00  0.00            
ATOM   2019  HB2 ALA   140      87.750  73.720 111.395  1.00  0.00            
ATOM   2020  HB3 ALA   140      88.664  72.883 110.284  1.00  0.00            
ATOM   2021  C   ALA   140      86.086  72.726 109.418  1.00  0.00            
ATOM   2022  OC1 ALA   140      85.474  72.485 110.449  1.00  0.00            
ATOM   2023  OC2 ALA   140      86.006  72.037 108.387  1.00  0.00            
TER
ENDMDL
