# Supplementary material for: Impact of Phosphorylation on the Physiological Form of Human alpha-Synuclein in Aqueous Solution
Source: J Chem Inf Model. 2024 Oct 28;64(21):8215–26. doi: 10.1021/acs.jcim.4c01172 (PMC11558680; doi:10.1021/acs.jcim.4c01172)
Supplement: Supplementary file 2 — ci4c01172_si_003.zip [file ci4c01172_si_003.zip › pAS/pAS_23.pdb]

REMARK    GENERATED BY TRJCONV
TITLE     Protein in water
REMARK    THIS IS A SIMULATION BOX
CRYST1  134.689  134.689  135.167  60.12  60.12  90.00 P 1           1
MODEL        1
ATOM      1  CH3 ACE     0     116.575 123.705  58.884  1.00  0.00            
ATOM      2 HH31 ACE     0     117.611 123.690  58.546  1.00  0.00            
ATOM      3 HH32 ACE     0     115.816 123.464  58.139  1.00  0.00            
ATOM      4 HH33 ACE     0     116.379 124.741  59.158  1.00  0.00            
ATOM      5  C   ACE     0     116.504 122.654  59.992  1.00  0.00            
ATOM      6  O   ACE     0     116.478 123.006  61.112  1.00  0.00            
ATOM      7  N   MET     1     116.545 121.329  59.680  1.00  0.00            
ATOM      8  H   MET     1     116.861 121.074  58.755  1.00  0.00            
ATOM      9  CA  MET     1     116.227 120.251  60.693  1.00  0.00            
ATOM     10  HA  MET     1     115.298 120.358  61.252  1.00  0.00            
ATOM     11  CB  MET     1     116.118 118.862  59.954  1.00  0.00            
ATOM     12  HB1 MET     1     117.085 118.360  59.916  1.00  0.00            
ATOM     13  HB2 MET     1     115.764 119.086  58.948  1.00  0.00            
ATOM     14  CG  MET     1     115.176 117.980  60.744  1.00  0.00            
ATOM     15  HG1 MET     1     115.510 118.049  61.779  1.00  0.00            
ATOM     16  HG2 MET     1     115.170 116.947  60.395  1.00  0.00            
ATOM     17  SD  MET     1     113.523 118.627  60.625  1.00  0.00            
ATOM     18  CE  MET     1     112.656 117.943  62.054  1.00  0.00            
ATOM     19  HE1 MET     1     112.552 116.859  62.010  1.00  0.00            
ATOM     20  HE2 MET     1     113.249 118.189  62.935  1.00  0.00            
ATOM     21  HE3 MET     1     111.627 118.301  62.022  1.00  0.00            
ATOM     22  C   MET     1     117.329 120.146  61.816  1.00  0.00            
ATOM     23  O   MET     1     116.991 119.552  62.821  1.00  0.00            
ATOM     24  N   ASP     2     118.525 120.688  61.713  1.00  0.00            
ATOM     25  H   ASP     2     118.843 121.042  60.823  1.00  0.00            
ATOM     26  CA  ASP     2     119.514 120.732  62.871  1.00  0.00            
ATOM     27  HA  ASP     2     119.544 119.780  63.401  1.00  0.00            
ATOM     28  CB  ASP     2     120.995 121.135  62.523  1.00  0.00            
ATOM     29  HB1 ASP     2     121.555 120.287  62.128  1.00  0.00            
ATOM     30  HB2 ASP     2     121.445 121.449  63.464  1.00  0.00            
ATOM     31  CG  ASP     2     121.318 122.303  61.638  1.00  0.00            
ATOM     32  OD1 ASP     2     120.470 123.054  61.107  1.00  0.00            
ATOM     33  OD2 ASP     2     122.520 122.413  61.410  1.00  0.00            
ATOM     34  C   ASP     2     118.936 121.746  63.907  1.00  0.00            
ATOM     35  O   ASP     2     118.749 121.293  65.045  1.00  0.00            
ATOM     36  N   VAL     3     118.656 122.967  63.547  1.00  0.00            
ATOM     37  H   VAL     3     118.815 123.067  62.554  1.00  0.00            
ATOM     38  CA  VAL     3     118.186 124.033  64.452  1.00  0.00            
ATOM     39  HA  VAL     3     118.846 124.153  65.311  1.00  0.00            
ATOM     40  CB  VAL     3     118.251 125.404  63.878  1.00  0.00            
ATOM     41  HB  VAL     3     117.896 126.068  64.666  1.00  0.00            
ATOM     42  CG1 VAL     3     119.724 125.773  63.621  1.00  0.00            
ATOM     43 HG11 VAL     3     120.397 125.449  64.414  1.00  0.00            
ATOM     44 HG12 VAL     3     120.125 125.354  62.698  1.00  0.00            
ATOM     45 HG13 VAL     3     119.771 126.857  63.514  1.00  0.00            
ATOM     46  CG2 VAL     3     117.529 125.608  62.557  1.00  0.00            
ATOM     47 HG21 VAL     3     118.005 125.033  61.763  1.00  0.00            
ATOM     48 HG22 VAL     3     116.485 125.314  62.661  1.00  0.00            
ATOM     49 HG23 VAL     3     117.572 126.685  62.396  1.00  0.00            
ATOM     50  C   VAL     3     116.782 123.696  65.041  1.00  0.00            
ATOM     51  O   VAL     3     116.494 123.942  66.187  1.00  0.00            
ATOM     52  N   PHE     4     115.946 123.025  64.225  1.00  0.00            
ATOM     53  H   PHE     4     116.110 123.044  63.228  1.00  0.00            
ATOM     54  CA  PHE     4     114.703 122.354  64.634  1.00  0.00            
ATOM     55  HA  PHE     4     114.098 123.209  64.938  1.00  0.00            
ATOM     56  CB  PHE     4     114.050 121.693  63.413  1.00  0.00            
ATOM     57  HB1 PHE     4     114.661 120.808  63.234  1.00  0.00            
ATOM     58  HB2 PHE     4     114.209 122.229  62.478  1.00  0.00            
ATOM     59  CG  PHE     4     112.523 121.241  63.498  1.00  0.00            
ATOM     60  CD1 PHE     4     111.550 121.705  62.625  1.00  0.00            
ATOM     61  HD1 PHE     4     111.946 122.393  61.893  1.00  0.00            
ATOM     62  CE1 PHE     4     110.223 121.332  62.733  1.00  0.00            
ATOM     63  HE1 PHE     4     109.507 121.718  62.023  1.00  0.00            
ATOM     64  CZ  PHE     4     109.821 120.416  63.752  1.00  0.00            
ATOM     65  HZ  PHE     4     108.802 120.060  63.728  1.00  0.00            
ATOM     66  CE2 PHE     4     110.863 119.900  64.572  1.00  0.00            
ATOM     67  HE2 PHE     4     110.533 119.170  65.296  1.00  0.00            
ATOM     68  CD2 PHE     4     112.202 120.263  64.392  1.00  0.00            
ATOM     69  HD2 PHE     4     112.900 119.707  65.001  1.00  0.00            
ATOM     70  C   PHE     4     114.922 121.349  65.750  1.00  0.00            
ATOM     71  O   PHE     4     114.282 121.441  66.773  1.00  0.00            
ATOM     72  N   MET     5     115.856 120.367  65.579  1.00  0.00            
ATOM     73  H   MET     5     116.550 120.423  64.848  1.00  0.00            
ATOM     74  CA  MET     5     116.069 119.367  66.658  1.00  0.00            
ATOM     75  HA  MET     5     115.065 119.127  67.008  1.00  0.00            
ATOM     76  CB  MET     5     116.702 118.104  66.043  1.00  0.00            
ATOM     77  HB1 MET     5     116.985 117.440  66.859  1.00  0.00            
ATOM     78  HB2 MET     5     117.629 118.377  65.539  1.00  0.00            
ATOM     79  CG  MET     5     115.798 117.295  65.032  1.00  0.00            
ATOM     80  HG1 MET     5     116.341 116.397  64.737  1.00  0.00            
ATOM     81  HG2 MET     5     115.602 117.932  64.170  1.00  0.00            
ATOM     82  SD  MET     5     114.331 116.690  65.804  1.00  0.00            
ATOM     83  CE  MET     5     113.983 115.188  64.835  1.00  0.00            
ATOM     84  HE1 MET     5     113.349 115.534  64.019  1.00  0.00            
ATOM     85  HE2 MET     5     114.879 114.745  64.400  1.00  0.00            
ATOM     86  HE3 MET     5     113.383 114.544  65.478  1.00  0.00            
ATOM     87  C   MET     5     116.818 119.857  67.892  1.00  0.00            
ATOM     88  O   MET     5     116.281 119.613  68.948  1.00  0.00            
ATOM     89  N   LYS     6     117.844 120.711  67.811  1.00  0.00            
ATOM     90  H   LYS     6     118.480 120.686  67.027  1.00  0.00            
ATOM     91  CA  LYS     6     118.229 121.570  68.942  1.00  0.00            
ATOM     92  HA  LYS     6     118.683 120.881  69.656  1.00  0.00            
ATOM     93  CB  LYS     6     119.387 122.445  68.486  1.00  0.00            
ATOM     94  HB1 LYS     6     119.701 123.009  69.365  1.00  0.00            
ATOM     95  HB2 LYS     6     119.018 123.169  67.759  1.00  0.00            
ATOM     96  CG  LYS     6     120.608 121.620  67.941  1.00  0.00            
ATOM     97  HG1 LYS     6     120.254 120.953  67.154  1.00  0.00            
ATOM     98  HG2 LYS     6     120.999 121.121  68.827  1.00  0.00            
ATOM     99  CD  LYS     6     121.746 122.518  67.455  1.00  0.00            
ATOM    100  HD1 LYS     6     121.345 123.124  66.643  1.00  0.00            
ATOM    101  HD2 LYS     6     122.466 121.843  66.993  1.00  0.00            
ATOM    102  CE  LYS     6     122.408 123.418  68.494  1.00  0.00            
ATOM    103  HE1 LYS     6     123.241 122.897  68.965  1.00  0.00            
ATOM    104  HE2 LYS     6     121.701 123.653  69.290  1.00  0.00            
ATOM    105  NZ  LYS     6     123.035 124.623  67.915  1.00  0.00            
ATOM    106  HZ1 LYS     6     123.551 124.341  67.094  1.00  0.00            
ATOM    107  HZ2 LYS     6     122.324 125.205  67.495  1.00  0.00            
ATOM    108  HZ3 LYS     6     123.605 125.088  68.607  1.00  0.00            
ATOM    109  C   LYS     6     117.161 122.375  69.655  1.00  0.00            
ATOM    110  O   LYS     6     117.150 122.350  70.883  1.00  0.00            
ATOM    111  N   GLY     7     116.205 123.053  68.926  1.00  0.00            
ATOM    112  H   GLY     7     116.315 123.138  67.926  1.00  0.00            
ATOM    113  CA  GLY     7     115.187 123.876  69.696  1.00  0.00            
ATOM    114  HA1 GLY     7     114.750 124.599  69.007  1.00  0.00            
ATOM    115  HA2 GLY     7     115.722 124.481  70.428  1.00  0.00            
ATOM    116  C   GLY     7     114.107 123.048  70.388  1.00  0.00            
ATOM    117  O   GLY     7     113.423 123.542  71.290  1.00  0.00            
ATOM    118  N   LEU     8     114.040 121.755  69.973  1.00  0.00            
ATOM    119  H   LEU     8     114.662 121.478  69.228  1.00  0.00            
ATOM    120  CA  LEU     8     112.992 120.795  70.483  1.00  0.00            
ATOM    121  HA  LEU     8     112.218 121.413  70.937  1.00  0.00            
ATOM    122  CB  LEU     8     112.469 120.012  69.243  1.00  0.00            
ATOM    123  HB1 LEU     8     113.124 119.179  68.985  1.00  0.00            
ATOM    124  HB2 LEU     8     112.495 120.656  68.364  1.00  0.00            
ATOM    125  CG  LEU     8     111.014 119.609  69.441  1.00  0.00            
ATOM    126  HG  LEU     8     110.917 118.953  70.306  1.00  0.00            
ATOM    127  CD1 LEU     8     110.163 120.846  69.694  1.00  0.00            
ATOM    128 HD11 LEU     8     110.355 121.245  70.690  1.00  0.00            
ATOM    129 HD12 LEU     8     110.458 121.619  68.984  1.00  0.00            
ATOM    130 HD13 LEU     8     109.088 120.713  69.573  1.00  0.00            
ATOM    131  CD2 LEU     8     110.261 119.021  68.284  1.00  0.00            
ATOM    132 HD21 LEU     8     109.864 119.773  67.602  1.00  0.00            
ATOM    133 HD22 LEU     8     110.934 118.373  67.722  1.00  0.00            
ATOM    134 HD23 LEU     8     109.438 118.372  68.584  1.00  0.00            
ATOM    135  C   LEU     8     113.613 119.936  71.619  1.00  0.00            
ATOM    136  O   LEU     8     112.908 119.783  72.671  1.00  0.00            
ATOM    137  N   SER     9     114.867 119.458  71.564  1.00  0.00            
ATOM    138  H   SER     9     115.483 119.832  70.856  1.00  0.00            
ATOM    139  CA  SER     9     115.439 118.582  72.525  1.00  0.00            
ATOM    140  HA  SER     9     114.555 118.086  72.926  1.00  0.00            
ATOM    141  CB  SER     9     116.374 117.559  71.901  1.00  0.00            
ATOM    142  HB1 SER     9     117.266 118.003  71.459  1.00  0.00            
ATOM    143  HB2 SER     9     115.849 117.113  71.057  1.00  0.00            
ATOM    144  OG  SER     9     116.673 116.409  72.636  1.00  0.00            
ATOM    145  HG  SER     9     115.865 116.092  73.045  1.00  0.00            
ATOM    146  C   SER     9     116.154 119.350  73.642  1.00  0.00            
ATOM    147  O   SER     9     117.334 119.657  73.606  1.00  0.00            
ATOM    148  N   LYS    10     115.370 119.721  74.675  1.00  0.00            
ATOM    149  H   LYS    10     114.402 119.437  74.627  1.00  0.00            
ATOM    150  CA  LYS    10     115.813 120.529  75.831  1.00  0.00            
ATOM    151  HA  LYS    10     116.864 120.817  75.801  1.00  0.00            
ATOM    152  CB  LYS    10     114.910 121.734  75.810  1.00  0.00            
ATOM    153  HB1 LYS    10     115.046 122.319  76.720  1.00  0.00            
ATOM    154  HB2 LYS    10     113.882 121.389  75.705  1.00  0.00            
ATOM    155  CG  LYS    10     115.036 122.778  74.651  1.00  0.00            
ATOM    156  HG1 LYS    10     114.440 123.665  74.865  1.00  0.00            
ATOM    157  HG2 LYS    10     114.698 122.376  73.695  1.00  0.00            
ATOM    158  CD  LYS    10     116.478 123.195  74.403  1.00  0.00            
ATOM    159  HD1 LYS    10     117.149 122.343  74.294  1.00  0.00            
ATOM    160  HD2 LYS    10     116.898 123.592  75.326  1.00  0.00            
ATOM    161  CE  LYS    10     116.641 124.211  73.340  1.00  0.00            
ATOM    162  HE1 LYS    10     116.134 123.912  72.422  1.00  0.00            
ATOM    163  HE2 LYS    10     117.687 124.136  73.042  1.00  0.00            
ATOM    164  NZ  LYS    10     116.152 125.530  73.648  1.00  0.00            
ATOM    165  HZ1 LYS    10     116.605 125.951  74.446  1.00  0.00            
ATOM    166  HZ2 LYS    10     116.209 126.037  72.776  1.00  0.00            
ATOM    167  HZ3 LYS    10     115.179 125.353  73.855  1.00  0.00            
ATOM    168  C   LYS    10     115.597 119.721  77.191  1.00  0.00            
ATOM    169  O   LYS    10     114.742 118.818  77.256  1.00  0.00            
ATOM    170  N   ALA    11     116.322 120.180  78.253  1.00  0.00            
ATOM    171  H   ALA    11     117.009 120.907  78.112  1.00  0.00            
ATOM    172  CA  ALA    11     116.165 119.691  79.658  1.00  0.00            
ATOM    173  HA  ALA    11     115.956 118.624  79.726  1.00  0.00            
ATOM    174  CB  ALA    11     117.352 119.995  80.547  1.00  0.00            
ATOM    175  HB1 ALA    11     118.259 119.419  80.365  1.00  0.00            
ATOM    176  HB2 ALA    11     117.587 121.022  80.267  1.00  0.00            
ATOM    177  HB3 ALA    11     117.052 119.896  81.591  1.00  0.00            
ATOM    178  C   ALA    11     114.988 120.270  80.424  1.00  0.00            
ATOM    179  O   ALA    11     114.589 121.390  80.200  1.00  0.00            
ATOM    180  N   LYS    12     114.451 119.493  81.370  1.00  0.00            
ATOM    181  H   LYS    12     114.648 118.502  81.389  1.00  0.00            
ATOM    182  CA  LYS    12     113.201 119.842  82.101  1.00  0.00            
ATOM    183  HA  LYS    12     112.801 120.782  81.721  1.00  0.00            
ATOM    184  CB  LYS    12     112.178 118.756  81.880  1.00  0.00            
ATOM    185  HB1 LYS    12     111.239 119.038  82.356  1.00  0.00            
ATOM    186  HB2 LYS    12     112.649 117.844  82.246  1.00  0.00            
ATOM    187  CG  LYS    12     111.690 118.606  80.449  1.00  0.00            
ATOM    188  HG1 LYS    12     112.562 118.498  79.804  1.00  0.00            
ATOM    189  HG2 LYS    12     111.177 119.471  80.028  1.00  0.00            
ATOM    190  CD  LYS    12     110.809 117.320  80.233  1.00  0.00            
ATOM    191  HD1 LYS    12     111.431 116.454  80.463  1.00  0.00            
ATOM    192  HD2 LYS    12     110.475 117.264  79.197  1.00  0.00            
ATOM    193  CE  LYS    12     109.522 117.373  81.163  1.00  0.00            
ATOM    194  HE1 LYS    12     108.833 118.169  80.878  1.00  0.00            
ATOM    195  HE2 LYS    12     109.983 117.621  82.119  1.00  0.00            
ATOM    196  NZ  LYS    12     108.847 116.058  81.022  1.00  0.00            
ATOM    197  HZ1 LYS    12     109.469 115.265  80.959  1.00  0.00            
ATOM    198  HZ2 LYS    12     108.243 115.978  81.828  1.00  0.00            
ATOM    199  HZ3 LYS    12     108.246 116.045  80.211  1.00  0.00            
ATOM    200  C   LYS    12     113.477 120.135  83.593  1.00  0.00            
ATOM    201  O   LYS    12     114.369 119.619  84.225  1.00  0.00            
ATOM    202  N   GLU    13     112.619 121.010  84.189  1.00  0.00            
ATOM    203  H   GLU    13     111.856 121.382  83.641  1.00  0.00            
ATOM    204  CA  GLU    13     112.702 121.275  85.600  1.00  0.00            
ATOM    205  HA  GLU    13     113.675 121.196  86.085  1.00  0.00            
ATOM    206  CB  GLU    13     112.365 122.747  85.707  1.00  0.00            
ATOM    207  HB1 GLU    13     112.224 123.047  86.745  1.00  0.00            
ATOM    208  HB2 GLU    13     111.401 122.975  85.252  1.00  0.00            
ATOM    209  CG  GLU    13     113.417 123.630  84.959  1.00  0.00            
ATOM    210  HG1 GLU    13     113.263 124.662  85.274  1.00  0.00            
ATOM    211  HG2 GLU    13     113.318 123.519  83.879  1.00  0.00            
ATOM    212  CD  GLU    13     114.791 123.377  85.417  1.00  0.00            
ATOM    213  OE1 GLU    13     115.012 123.306  86.652  1.00  0.00            
ATOM    214  OE2 GLU    13     115.669 123.370  84.518  1.00  0.00            
ATOM    215  C   GLU    13     111.705 120.347  86.401  1.00  0.00            
ATOM    216  O   GLU    13     110.609 120.062  85.924  1.00  0.00            
ATOM    217  N   GLY    14     111.997 120.056  87.645  1.00  0.00            
ATOM    218  H   GLY    14     112.971 120.143  87.900  1.00  0.00            
ATOM    219  CA  GLY    14     111.174 119.240  88.548  1.00  0.00            
ATOM    220  HA1 GLY    14     110.237 119.778  88.693  1.00  0.00            
ATOM    221  HA2 GLY    14     111.636 119.250  89.536  1.00  0.00            
ATOM    222  C   GLY    14     110.939 117.738  88.078  1.00  0.00            
ATOM    223  O   GLY    14     109.847 117.195  88.249  1.00  0.00            
ATOM    224  N   VAL    15     111.930 117.041  87.437  1.00  0.00            
ATOM    225  H   VAL    15     112.693 117.622  87.123  1.00  0.00            
ATOM    226  CA  VAL    15     112.018 115.585  86.987  1.00  0.00            
ATOM    227  HA  VAL    15     111.053 115.140  87.229  1.00  0.00            
ATOM    228  CB  VAL    15     112.162 115.614  85.453  1.00  0.00            
ATOM    229  HB  VAL    15     112.091 114.574  85.133  1.00  0.00            
ATOM    230  CG1 VAL    15     110.916 116.363  84.791  1.00  0.00            
ATOM    231 HG11 VAL    15     110.752 115.917  83.810  1.00  0.00            
ATOM    232 HG12 VAL    15     110.025 116.184  85.393  1.00  0.00            
ATOM    233 HG13 VAL    15     111.184 117.398  84.581  1.00  0.00            
ATOM    234  CG2 VAL    15     113.511 116.226  84.967  1.00  0.00            
ATOM    235 HG21 VAL    15     113.622 116.054  83.896  1.00  0.00            
ATOM    236 HG22 VAL    15     113.402 117.279  85.229  1.00  0.00            
ATOM    237 HG23 VAL    15     114.407 115.838  85.451  1.00  0.00            
ATOM    238  C   VAL    15     113.058 114.759  87.827  1.00  0.00            
ATOM    239  O   VAL    15     113.821 115.330  88.622  1.00  0.00            
ATOM    240  N   VAL    16     113.163 113.450  87.581  1.00  0.00            
ATOM    241  H   VAL    16     112.602 112.881  86.965  1.00  0.00            
ATOM    242  CA  VAL    16     114.423 112.793  88.023  1.00  0.00            
ATOM    243  HA  VAL    16     114.588 112.986  89.083  1.00  0.00            
ATOM    244  CB  VAL    16     114.372 111.229  88.013  1.00  0.00            
ATOM    245  HB  VAL    16     115.372 110.855  88.232  1.00  0.00            
ATOM    246  CG1 VAL    16     113.381 110.658  88.984  1.00  0.00            
ATOM    247 HG11 VAL    16     112.436 111.138  88.729  1.00  0.00            
ATOM    248 HG12 VAL    16     113.290 109.572  88.973  1.00  0.00            
ATOM    249 HG13 VAL    16     113.620 110.910  90.017  1.00  0.00            
ATOM    250  CG2 VAL    16     114.021 110.649  86.628  1.00  0.00            
ATOM    251 HG21 VAL    16     112.948 110.607  86.440  1.00  0.00            
ATOM    252 HG22 VAL    16     114.616 111.239  85.932  1.00  0.00            
ATOM    253 HG23 VAL    16     114.390 109.624  86.576  1.00  0.00            
ATOM    254  C   VAL    16     115.662 113.317  87.315  1.00  0.00            
ATOM    255  O   VAL    16     115.652 113.674  86.169  1.00  0.00            
ATOM    256  N   ALA    17     116.728 113.358  88.020  1.00  0.00            
ATOM    257  H   ALA    17     116.755 113.034  88.976  1.00  0.00            
ATOM    258  CA  ALA    17     118.066 113.758  87.530  1.00  0.00            
ATOM    259  HA  ALA    17     117.892 114.678  86.973  1.00  0.00            
ATOM    260  CB  ALA    17     118.902 114.141  88.810  1.00  0.00            
ATOM    261  HB1 ALA    17     119.703 114.812  88.500  1.00  0.00            
ATOM    262  HB2 ALA    17     118.250 114.675  89.501  1.00  0.00            
ATOM    263  HB3 ALA    17     119.202 113.261  89.378  1.00  0.00            
ATOM    264  C   ALA    17     118.763 112.794  86.567  1.00  0.00            
ATOM    265  O   ALA    17     118.477 111.594  86.622  1.00  0.00            
ATOM    266  N   ALA    18     119.706 113.325  85.699  1.00  0.00            
ATOM    267  H   ALA    18     119.920 114.309  85.775  1.00  0.00            
ATOM    268  CA  ALA    18     120.431 112.578  84.745  1.00  0.00            
ATOM    269  HA  ALA    18     119.766 112.069  84.047  1.00  0.00            
ATOM    270  CB  ALA    18     121.314 113.534  83.943  1.00  0.00            
ATOM    271  HB1 ALA    18     122.142 113.038  83.437  1.00  0.00            
ATOM    272  HB2 ALA    18     120.793 113.973  83.092  1.00  0.00            
ATOM    273  HB3 ALA    18     121.690 114.411  84.470  1.00  0.00            
ATOM    274  C   ALA    18     121.226 111.336  85.156  1.00  0.00            
ATOM    275  O   ALA    18     121.243 110.325  84.441  1.00  0.00            
ATOM    276  N   ALA    19     121.828 111.334  86.277  1.00  0.00            
ATOM    277  H   ALA    19     121.929 112.246  86.699  1.00  0.00            
ATOM    278  CA  ALA    19     122.445 110.198  87.049  1.00  0.00            
ATOM    279  HA  ALA    19     123.342 109.940  86.485  1.00  0.00            
ATOM    280  CB  ALA    19     122.924 110.774  88.401  1.00  0.00            
ATOM    281  HB1 ALA    19     122.098 110.944  89.091  1.00  0.00            
ATOM    282  HB2 ALA    19     123.651 110.150  88.922  1.00  0.00            
ATOM    283  HB3 ALA    19     123.366 111.753  88.215  1.00  0.00            
ATOM    284  C   ALA    19     121.637 108.944  87.270  1.00  0.00            
ATOM    285  O   ALA    19     122.150 107.845  87.381  1.00  0.00            
ATOM    286  N   GLU    20     120.264 109.078  87.222  1.00  0.00            
ATOM    287  H   GLU    20     119.838 109.984  87.360  1.00  0.00            
ATOM    288  CA  GLU    20     119.307 107.988  87.358  1.00  0.00            
ATOM    289  HA  GLU    20     119.753 107.267  88.044  1.00  0.00            
ATOM    290  CB  GLU    20     117.988 108.337  88.136  1.00  0.00            
ATOM    291  HB1 GLU    20     117.357 108.754  87.351  1.00  0.00            
ATOM    292  HB2 GLU    20     118.078 109.136  88.872  1.00  0.00            
ATOM    293  CG  GLU    20     117.082 107.209  88.621  1.00  0.00            
ATOM    294  HG1 GLU    20     117.148 106.427  87.865  1.00  0.00            
ATOM    295  HG2 GLU    20     116.031 107.440  88.800  1.00  0.00            
ATOM    296  CD  GLU    20     117.575 106.535  89.858  1.00  0.00            
ATOM    297  OE1 GLU    20     118.794 106.266  89.958  1.00  0.00            
ATOM    298  OE2 GLU    20     116.814 106.303  90.870  1.00  0.00            
ATOM    299  C   GLU    20     119.130 107.258  86.014  1.00  0.00            
ATOM    300  O   GLU    20     118.070 107.266  85.378  1.00  0.00            
ATOM    301  N   LYS    21     120.218 106.474  85.686  1.00  0.00            
ATOM    302  H   LYS    21     121.079 106.615  86.194  1.00  0.00            
ATOM    303  CA  LYS    21     120.243 105.575  84.492  1.00  0.00            
ATOM    304  HA  LYS    21     120.228 106.202  83.600  1.00  0.00            
ATOM    305  CB  LYS    21     121.517 104.708  84.572  1.00  0.00            
ATOM    306  HB1 LYS    21     121.486 104.021  83.726  1.00  0.00            
ATOM    307  HB2 LYS    21     121.498 104.162  85.515  1.00  0.00            
ATOM    308  CG  LYS    21     122.842 105.497  84.520  1.00  0.00            
ATOM    309  HG1 LYS    21     122.623 106.541  84.749  1.00  0.00            
ATOM    310  HG2 LYS    21     123.130 105.416  83.472  1.00  0.00            
ATOM    311  CD  LYS    21     123.813 104.764  85.516  1.00  0.00            
ATOM    312  HD1 LYS    21     124.026 103.845  84.969  1.00  0.00            
ATOM    313  HD2 LYS    21     123.285 104.579  86.452  1.00  0.00            
ATOM    314  CE  LYS    21     125.075 105.624  85.657  1.00  0.00            
ATOM    315  HE1 LYS    21     124.789 106.534  86.185  1.00  0.00            
ATOM    316  HE2 LYS    21     125.425 105.889  84.659  1.00  0.00            
ATOM    317  NZ  LYS    21     126.216 105.081  86.388  1.00  0.00            
ATOM    318  HZ1 LYS    21     126.493 104.144  86.133  1.00  0.00            
ATOM    319  HZ2 LYS    21     126.935 105.790  86.385  1.00  0.00            
ATOM    320  HZ3 LYS    21     125.856 105.033  87.331  1.00  0.00            
ATOM    321  C   LYS    21     118.973 104.645  84.446  1.00  0.00            
ATOM    322  O   LYS    21     118.402 104.478  83.386  1.00  0.00            
ATOM    323  N   THR    22     118.575 104.161  85.650  1.00  0.00            
ATOM    324  H   THR    22     119.156 104.305  86.463  1.00  0.00            
ATOM    325  CA  THR    22     117.377 103.306  85.830  1.00  0.00            
ATOM    326  HA  THR    22     117.393 102.610  84.991  1.00  0.00            
ATOM    327  CB  THR    22     117.407 102.476  87.080  1.00  0.00            
ATOM    328  HB  THR    22     116.412 102.055  87.228  1.00  0.00            
ATOM    329  CG2 THR    22     118.415 101.359  87.079  1.00  0.00            
ATOM    330 HG21 THR    22     119.320 101.887  86.778  1.00  0.00            
ATOM    331 HG22 THR    22     118.449 100.941  88.085  1.00  0.00            
ATOM    332 HG23 THR    22     118.183 100.676  86.262  1.00  0.00            
ATOM    333  OG1 THR    22     117.682 103.330  88.139  1.00  0.00            
ATOM    334  HG1 THR    22     118.262 102.881  88.760  1.00  0.00            
ATOM    335  C   THR    22     116.080 103.996  85.596  1.00  0.00            
ATOM    336  O   THR    22     115.104 103.279  85.402  1.00  0.00            
ATOM    337  N   LYS    23     115.912 105.358  85.524  1.00  0.00            
ATOM    338  H   LYS    23     116.721 105.956  85.603  1.00  0.00            
ATOM    339  CA  LYS    23     114.646 106.048  85.251  1.00  0.00            
ATOM    340  HA  LYS    23     113.830 105.348  85.069  1.00  0.00            
ATOM    341  CB  LYS    23     114.139 106.803  86.453  1.00  0.00            
ATOM    342  HB1 LYS    23     113.212 107.342  86.257  1.00  0.00            
ATOM    343  HB2 LYS    23     114.874 107.520  86.820  1.00  0.00            
ATOM    344  CG  LYS    23     113.798 105.822  87.631  1.00  0.00            
ATOM    345  HG1 LYS    23     114.743 105.469  88.043  1.00  0.00            
ATOM    346  HG2 LYS    23     113.160 104.980  87.362  1.00  0.00            
ATOM    347  CD  LYS    23     113.054 106.621  88.695  1.00  0.00            
ATOM    348  HD1 LYS    23     112.056 106.981  88.446  1.00  0.00            
ATOM    349  HD2 LYS    23     113.655 107.499  88.929  1.00  0.00            
ATOM    350  CE  LYS    23     112.870 105.863  89.961  1.00  0.00            
ATOM    351  HE1 LYS    23     113.772 105.275  90.132  1.00  0.00            
ATOM    352  HE2 LYS    23     112.046 105.150  89.941  1.00  0.00            
ATOM    353  NZ  LYS    23     112.665 106.747  91.126  1.00  0.00            
ATOM    354  HZ1 LYS    23     113.481 107.329  91.247  1.00  0.00            
ATOM    355  HZ2 LYS    23     111.903 107.407  91.060  1.00  0.00            
ATOM    356  HZ3 LYS    23     112.591 106.123  91.917  1.00  0.00            
ATOM    357  C   LYS    23     114.683 106.963  83.965  1.00  0.00            
ATOM    358  O   LYS    23     113.665 107.497  83.537  1.00  0.00            
ATOM    359  N   GLN    24     115.814 106.992  83.226  1.00  0.00            
ATOM    360  H   GLN    24     116.723 106.672  83.530  1.00  0.00            
ATOM    361  CA  GLN    24     115.958 107.932  82.086  1.00  0.00            
ATOM    362  HA  GLN    24     115.246 108.724  82.319  1.00  0.00            
ATOM    363  CB  GLN    24     117.390 108.525  82.042  1.00  0.00            
ATOM    364  HB1 GLN    24     117.669 108.845  81.038  1.00  0.00            
ATOM    365  HB2 GLN    24     118.050 107.688  82.266  1.00  0.00            
ATOM    366  CG  GLN    24     117.683 109.608  83.135  1.00  0.00            
ATOM    367  HG1 GLN    24     118.718 109.600  83.476  1.00  0.00            
ATOM    368  HG2 GLN    24     117.252 109.212  84.055  1.00  0.00            
ATOM    369  CD  GLN    24     117.238 111.008  82.826  1.00  0.00            
ATOM    370  OE1 GLN    24     117.064 111.380  81.652  1.00  0.00            
ATOM    371  NE2 GLN    24     117.217 111.876  83.829  1.00  0.00            
ATOM    372 HE21 GLN    24     117.373 111.605  84.790  1.00  0.00            
ATOM    373 HE22 GLN    24     116.855 112.818  83.779  1.00  0.00            
ATOM    374  C   GLN    24     115.439 107.220  80.789  1.00  0.00            
ATOM    375  O   GLN    24     116.119 106.450  80.182  1.00  0.00            
ATOM    376  N   GLY    25     114.134 107.436  80.548  1.00  0.00            
ATOM    377  H   GLY    25     113.696 108.094  81.176  1.00  0.00            
ATOM    378  CA  GLY    25     113.339 106.887  79.381  1.00  0.00            
ATOM    379  HA1 GLY    25     112.553 106.193  79.677  1.00  0.00            
ATOM    380  HA2 GLY    25     113.985 106.331  78.700  1.00  0.00            
ATOM    381  C   GLY    25     112.613 107.944  78.536  1.00  0.00            
ATOM    382  O   GLY    25     112.315 109.034  79.047  1.00  0.00            
ATOM    383  N   VAL    26     112.424 107.649  77.279  1.00  0.00            
ATOM    384  H   VAL    26     112.767 106.737  77.014  1.00  0.00            
ATOM    385  CA  VAL    26     111.824 108.663  76.385  1.00  0.00            
ATOM    386  HA  VAL    26     111.299 109.192  77.181  1.00  0.00            
ATOM    387  CB  VAL    26     112.849 109.573  75.613  1.00  0.00            
ATOM    388  HB  VAL    26     112.233 110.211  74.979  1.00  0.00            
ATOM    389  CG1 VAL    26     113.728 110.469  76.511  1.00  0.00            
ATOM    390 HG11 VAL    26     114.055 111.325  75.920  1.00  0.00            
ATOM    391 HG12 VAL    26     113.128 110.899  77.312  1.00  0.00            
ATOM    392 HG13 VAL    26     114.558 109.941  76.981  1.00  0.00            
ATOM    393  CG2 VAL    26     113.835 108.865  74.753  1.00  0.00            
ATOM    394 HG21 VAL    26     113.291 108.216  74.067  1.00  0.00            
ATOM    395 HG22 VAL    26     114.424 109.525  74.116  1.00  0.00            
ATOM    396 HG23 VAL    26     114.529 108.274  75.352  1.00  0.00            
ATOM    397  C   VAL    26     110.705 108.118  75.428  1.00  0.00            
ATOM    398  O   VAL    26     110.784 106.979  74.837  1.00  0.00            
ATOM    399  N   ALA    27     109.671 108.936  75.351  1.00  0.00            
ATOM    400  H   ALA    27     109.660 109.725  75.982  1.00  0.00            
ATOM    401  CA  ALA    27     108.681 108.860  74.262  1.00  0.00            
ATOM    402  HA  ALA    27     108.220 107.873  74.291  1.00  0.00            
ATOM    403  CB  ALA    27     107.641 109.980  74.476  1.00  0.00            
ATOM    404  HB1 ALA    27     108.224 110.894  74.585  1.00  0.00            
ATOM    405  HB2 ALA    27     107.010 110.189  73.612  1.00  0.00            
ATOM    406  HB3 ALA    27     107.198 109.861  75.465  1.00  0.00            
ATOM    407  C   ALA    27     109.181 108.897  72.841  1.00  0.00            
ATOM    408  O   ALA    27     110.300 109.291  72.566  1.00  0.00            
ATOM    409  N   GLU    28     108.359 108.402  71.924  1.00  0.00            
ATOM    410  H   GLU    28     107.488 107.991  72.229  1.00  0.00            
ATOM    411  CA  GLU    28     108.858 108.112  70.614  1.00  0.00            
ATOM    412  HA  GLU    28     109.776 107.539  70.744  1.00  0.00            
ATOM    413  CB  GLU    28     107.840 107.264  69.832  1.00  0.00            
ATOM    414  HB1 GLU    28     108.217 107.310  68.811  1.00  0.00            
ATOM    415  HB2 GLU    28     106.806 107.596  69.929  1.00  0.00            
ATOM    416  CG  GLU    28     107.905 105.728  70.083  1.00  0.00            
ATOM    417  HG1 GLU    28     108.932 105.382  70.200  1.00  0.00            
ATOM    418  HG2 GLU    28     107.509 105.207  69.212  1.00  0.00            
ATOM    419  CD  GLU    28     107.082 105.399  71.346  1.00  0.00            
ATOM    420  OE1 GLU    28     106.332 106.253  71.914  1.00  0.00            
ATOM    421  OE2 GLU    28     107.169 104.256  71.766  1.00  0.00            
ATOM    422  C   GLU    28     109.239 109.380  69.834  1.00  0.00            
ATOM    423  O   GLU    28     110.176 109.399  68.970  1.00  0.00            
ATOM    424  N   ALA    29     108.594 110.510  70.163  1.00  0.00            
ATOM    425  H   ALA    29     107.705 110.423  70.635  1.00  0.00            
ATOM    426  CA  ALA    29     108.861 111.868  69.658  1.00  0.00            
ATOM    427  HA  ALA    29     108.982 111.795  68.577  1.00  0.00            
ATOM    428  CB  ALA    29     107.675 112.684  69.957  1.00  0.00            
ATOM    429  HB1 ALA    29     106.938 112.451  69.188  1.00  0.00            
ATOM    430  HB2 ALA    29     107.254 112.611  70.960  1.00  0.00            
ATOM    431  HB3 ALA    29     107.938 113.708  69.693  1.00  0.00            
ATOM    432  C   ALA    29     110.165 112.420  70.273  1.00  0.00            
ATOM    433  O   ALA    29     111.052 112.593  69.504  1.00  0.00            
ATOM    434  N   ALA    30     110.239 112.714  71.551  1.00  0.00            
ATOM    435  H   ALA    30     109.383 112.752  72.085  1.00  0.00            
ATOM    436  CA  ALA    30     111.439 113.035  72.298  1.00  0.00            
ATOM    437  HA  ALA    30     111.620 114.030  71.891  1.00  0.00            
ATOM    438  CB  ALA    30     111.180 113.236  73.794  1.00  0.00            
ATOM    439  HB1 ALA    30     110.943 112.287  74.275  1.00  0.00            
ATOM    440  HB2 ALA    30     112.066 113.592  74.319  1.00  0.00            
ATOM    441  HB3 ALA    30     110.406 113.971  74.012  1.00  0.00            
ATOM    442  C   ALA    30     112.646 112.142  72.037  1.00  0.00            
ATOM    443  O   ALA    30     113.707 112.683  71.852  1.00  0.00            
ATOM    444  N   GLY    31     112.510 110.811  71.819  1.00  0.00            
ATOM    445  H   GLY    31     111.574 110.436  71.883  1.00  0.00            
ATOM    446  CA  GLY    31     113.574 109.907  71.400  1.00  0.00            
ATOM    447  HA1 GLY    31     113.267 108.863  71.346  1.00  0.00            
ATOM    448  HA2 GLY    31     114.439 110.045  72.048  1.00  0.00            
ATOM    449  C   GLY    31     114.046 110.212  70.038  1.00  0.00            
ATOM    450  O   GLY    31     115.242 110.211  69.839  1.00  0.00            
ATOM    451  N   LYS    32     113.137 110.452  69.092  1.00  0.00            
ATOM    452  H   LYS    32     112.164 110.277  69.299  1.00  0.00            
ATOM    453  CA  LYS    32     113.522 110.885  67.736  1.00  0.00            
ATOM    454  HA  LYS    32     114.291 110.250  67.298  1.00  0.00            
ATOM    455  CB  LYS    32     112.356 110.623  66.838  1.00  0.00            
ATOM    456  HB1 LYS    32     112.466 111.105  65.866  1.00  0.00            
ATOM    457  HB2 LYS    32     111.432 110.945  67.318  1.00  0.00            
ATOM    458  CG  LYS    32     112.126 109.136  66.562  1.00  0.00            
ATOM    459  HG1 LYS    32     111.092 108.843  66.380  1.00  0.00            
ATOM    460  HG2 LYS    32     112.587 108.563  67.366  1.00  0.00            
ATOM    461  CD  LYS    32     113.076 108.730  65.459  1.00  0.00            
ATOM    462  HD1 LYS    32     114.048 109.198  65.612  1.00  0.00            
ATOM    463  HD2 LYS    32     112.708 108.860  64.441  1.00  0.00            
ATOM    464  CE  LYS    32     113.358 107.243  65.625  1.00  0.00            
ATOM    465  HE1 LYS    32     112.433 106.666  65.625  1.00  0.00            
ATOM    466  HE2 LYS    32     114.043 107.159  66.469  1.00  0.00            
ATOM    467  NZ  LYS    32     114.233 106.727  64.548  1.00  0.00            
ATOM    468  HZ1 LYS    32     113.839 106.819  63.623  1.00  0.00            
ATOM    469  HZ2 LYS    32     115.138 107.174  64.514  1.00  0.00            
ATOM    470  HZ3 LYS    32     114.319 105.747  64.778  1.00  0.00            
ATOM    471  C   LYS    32     114.123 112.266  67.663  1.00  0.00            
ATOM    472  O   LYS    32     114.960 112.468  66.776  1.00  0.00            
ATOM    473  N   THR    33     113.750 113.249  68.522  1.00  0.00            
ATOM    474  H   THR    33     112.899 113.048  69.028  1.00  0.00            
ATOM    475  CA  THR    33     114.377 114.547  68.664  1.00  0.00            
ATOM    476  HA  THR    33     114.465 114.833  67.615  1.00  0.00            
ATOM    477  CB  THR    33     113.550 115.744  69.280  1.00  0.00            
ATOM    478  HB  THR    33     114.100 116.645  69.009  1.00  0.00            
ATOM    479  CG2 THR    33     112.134 115.963  68.762  1.00  0.00            
ATOM    480 HG21 THR    33     112.125 116.080  67.679  1.00  0.00            
ATOM    481 HG22 THR    33     111.498 115.127  69.054  1.00  0.00            
ATOM    482 HG23 THR    33     111.668 116.899  69.066  1.00  0.00            
ATOM    483  OG1 THR    33     113.569 115.490  70.669  1.00  0.00            
ATOM    484  HG1 THR    33     112.882 115.969  71.138  1.00  0.00            
ATOM    485  C   THR    33     115.812 114.382  69.116  1.00  0.00            
ATOM    486  O   THR    33     116.704 114.981  68.521  1.00  0.00            
ATOM    487  N   LYS    34     116.053 113.647  70.176  1.00  0.00            
ATOM    488  H   LYS    34     115.276 113.347  70.748  1.00  0.00            
ATOM    489  CA  LYS    34     117.368 113.431  70.780  1.00  0.00            
ATOM    490  HA  LYS    34     117.819 114.395  71.014  1.00  0.00            
ATOM    491  CB  LYS    34     117.347 112.650  72.151  1.00  0.00            
ATOM    492  HB1 LYS    34     116.807 111.706  72.082  1.00  0.00            
ATOM    493  HB2 LYS    34     116.801 113.280  72.852  1.00  0.00            
ATOM    494  CG  LYS    34     118.741 112.246  72.677  1.00  0.00            
ATOM    495  HG1 LYS    34     119.387 113.123  72.720  1.00  0.00            
ATOM    496  HG2 LYS    34     119.101 111.553  71.917  1.00  0.00            
ATOM    497  CD  LYS    34     118.645 111.520  74.019  1.00  0.00            
ATOM    498  HD1 LYS    34     118.094 110.615  73.760  1.00  0.00            
ATOM    499  HD2 LYS    34     118.173 112.154  74.770  1.00  0.00            
ATOM    500  CE  LYS    34     120.023 111.116  74.525  1.00  0.00            
ATOM    501  HE1 LYS    34     120.739 111.938  74.546  1.00  0.00            
ATOM    502  HE2 LYS    34     120.386 110.337  73.855  1.00  0.00            
ATOM    503  NZ  LYS    34     119.890 110.523  75.849  1.00  0.00            
ATOM    504  HZ1 LYS    34     120.810 110.281  76.189  1.00  0.00            
ATOM    505  HZ2 LYS    34     119.581 111.185  76.547  1.00  0.00            
ATOM    506  HZ3 LYS    34     119.334 109.680  75.845  1.00  0.00            
ATOM    507  C   LYS    34     118.280 112.815  69.821  1.00  0.00            
ATOM    508  O   LYS    34     119.420 113.197  69.640  1.00  0.00            
ATOM    509  N   GLU    35     117.775 111.755  69.132  1.00  0.00            
ATOM    510  H   GLU    35     116.881 111.437  69.476  1.00  0.00            
ATOM    511  CA  GLU    35     118.369 111.137  67.997  1.00  0.00            
ATOM    512  HA  GLU    35     119.260 110.653  68.398  1.00  0.00            
ATOM    513  CB  GLU    35     117.391 110.077  67.399  1.00  0.00            
ATOM    514  HB1 GLU    35     116.414 110.534  67.236  1.00  0.00            
ATOM    515  HB2 GLU    35     117.331 109.245  68.100  1.00  0.00            
ATOM    516  CG  GLU    35     117.813 109.517  66.023  1.00  0.00            
ATOM    517  HG1 GLU    35     118.901 109.448  66.021  1.00  0.00            
ATOM    518  HG2 GLU    35     117.640 110.223  65.211  1.00  0.00            
ATOM    519  CD  GLU    35     117.129 108.206  65.680  1.00  0.00            
ATOM    520  OE1 GLU    35     116.962 107.301  66.537  1.00  0.00            
ATOM    521  OE2 GLU    35     116.445 108.237  64.587  1.00  0.00            
ATOM    522  C   GLU    35     118.995 112.062  66.944  1.00  0.00            
ATOM    523  O   GLU    35     120.165 111.991  66.553  1.00  0.00            
ATOM    524  N   GLY    36     118.255 113.073  66.473  1.00  0.00            
ATOM    525  H   GLY    36     117.253 113.106  66.599  1.00  0.00            
ATOM    526  CA  GLY    36     118.624 114.215  65.673  1.00  0.00            
ATOM    527  HA1 GLY    36     117.669 114.712  65.499  1.00  0.00            
ATOM    528  HA2 GLY    36     119.154 113.926  64.765  1.00  0.00            
ATOM    529  C   GLY    36     119.696 115.098  66.368  1.00  0.00            
ATOM    530  O   GLY    36     120.750 115.291  65.807  1.00  0.00            
ATOM    531  N   VAL    37     119.566 115.470  67.600  1.00  0.00            
ATOM    532  H   VAL    37     118.709 115.247  68.085  1.00  0.00            
ATOM    533  CA  VAL    37     120.619 116.208  68.429  1.00  0.00            
ATOM    534  HA  VAL    37     120.869 117.024  67.751  1.00  0.00            
ATOM    535  CB  VAL    37     120.165 116.787  69.769  1.00  0.00            
ATOM    536  HB  VAL    37     119.682 115.935  70.246  1.00  0.00            
ATOM    537  CG1 VAL    37     121.266 117.307  70.730  1.00  0.00            
ATOM    538 HG11 VAL    37     121.632 118.201  70.226  1.00  0.00            
ATOM    539 HG12 VAL    37     120.844 117.606  71.689  1.00  0.00            
ATOM    540 HG13 VAL    37     122.099 116.609  70.806  1.00  0.00            
ATOM    541  CG2 VAL    37     119.224 117.939  69.505  1.00  0.00            
ATOM    542 HG21 VAL    37     119.561 118.720  68.824  1.00  0.00            
ATOM    543 HG22 VAL    37     118.222 117.582  69.266  1.00  0.00            
ATOM    544 HG23 VAL    37     119.110 118.498  70.434  1.00  0.00            
ATOM    545  C   VAL    37     121.924 115.408  68.622  1.00  0.00            
ATOM    546  O   VAL    37     122.853 116.124  68.374  1.00  0.00            
ATOM    547  N   LEU    38     121.958 114.104  68.901  1.00  0.00            
ATOM    548  H   LEU    38     121.119 113.588  69.124  1.00  0.00            
ATOM    549  CA  LEU    38     123.088 113.259  68.826  1.00  0.00            
ATOM    550  HA  LEU    38     123.844 113.532  69.562  1.00  0.00            
ATOM    551  CB  LEU    38     122.622 111.886  69.278  1.00  0.00            
ATOM    552  HB1 LEU    38     123.441 111.195  69.076  1.00  0.00            
ATOM    553  HB2 LEU    38     121.811 111.463  68.685  1.00  0.00            
ATOM    554  CG  LEU    38     122.343 111.741  70.810  1.00  0.00            
ATOM    555  HG  LEU    38     121.587 112.448  71.150  1.00  0.00            
ATOM    556  CD1 LEU    38     122.088 110.320  71.040  1.00  0.00            
ATOM    557 HD11 LEU    38     121.217 110.035  70.450  1.00  0.00            
ATOM    558 HD12 LEU    38     122.909 109.624  70.870  1.00  0.00            
ATOM    559 HD13 LEU    38     121.688 110.211  72.048  1.00  0.00            
ATOM    560  CD2 LEU    38     123.581 112.183  71.644  1.00  0.00            
ATOM    561 HD21 LEU    38     123.602 113.268  71.549  1.00  0.00            
ATOM    562 HD22 LEU    38     123.452 112.067  72.720  1.00  0.00            
ATOM    563 HD23 LEU    38     124.520 111.783  71.259  1.00  0.00            
ATOM    564  C   LEU    38     123.730 113.368  67.470  1.00  0.00            
ATOM    565  O   LEU    38     124.864 113.899  67.471  1.00  0.00            
ATOM    566  N   TYR    39     123.146 112.991  66.360  1.00  0.00            
ATOM    567  H   TYR    39     122.198 112.680  66.517  1.00  0.00            
ATOM    568  CA  TYR    39     123.677 113.089  65.037  1.00  0.00            
ATOM    569  HA  TYR    39     124.562 112.491  64.823  1.00  0.00            
ATOM    570  CB  TYR    39     122.576 112.643  64.086  1.00  0.00            
ATOM    571  HB1 TYR    39     121.584 113.008  64.349  1.00  0.00            
ATOM    572  HB2 TYR    39     122.462 111.579  64.295  1.00  0.00            
ATOM    573  CG  TYR    39     122.814 112.874  62.655  1.00  0.00            
ATOM    574  CD1 TYR    39     123.691 112.008  61.946  1.00  0.00            
ATOM    575  HD1 TYR    39     124.159 111.132  62.371  1.00  0.00            
ATOM    576  CE1 TYR    39     123.958 112.369  60.609  1.00  0.00            
ATOM    577  HE1 TYR    39     124.617 111.759  60.010  1.00  0.00            
ATOM    578  CZ  TYR    39     123.415 113.485  59.962  1.00  0.00            
ATOM    579  OH  TYR    39     123.743 113.768  58.688  1.00  0.00            
ATOM    580  HH  TYR    39     123.371 114.558  58.290  1.00  0.00            
ATOM    581  CE2 TYR    39     122.473 114.264  60.681  1.00  0.00            
ATOM    582  HE2 TYR    39     122.025 115.105  60.172  1.00  0.00            
ATOM    583  CD2 TYR    39     122.239 114.022  62.050  1.00  0.00            
ATOM    584  HD2 TYR    39     121.503 114.617  62.570  1.00  0.00            
ATOM    585  C   TYR    39     124.183 114.566  64.758  1.00  0.00            
ATOM    586  O   TYR    39     125.264 114.750  64.257  1.00  0.00            
ATOM    587  N   VAL    40     123.406 115.704  64.831  1.00  0.00            
ATOM    588  H   VAL    40     122.442 115.679  65.132  1.00  0.00            
ATOM    589  CA  VAL    40     123.960 117.100  64.649  1.00  0.00            
ATOM    590  HA  VAL    40     124.364 117.071  63.637  1.00  0.00            
ATOM    591  CB  VAL    40     122.954 118.170  64.427  1.00  0.00            
ATOM    592  HB  VAL    40     123.464 119.068  64.080  1.00  0.00            
ATOM    593  CG1 VAL    40     121.910 117.750  63.428  1.00  0.00            
ATOM    594 HG11 VAL    40     122.488 117.530  62.531  1.00  0.00            
ATOM    595 HG12 VAL    40     121.391 116.842  63.736  1.00  0.00            
ATOM    596 HG13 VAL    40     121.097 118.472  63.344  1.00  0.00            
ATOM    597  CG2 VAL    40     122.202 118.532  65.754  1.00  0.00            
ATOM    598 HG21 VAL    40     122.148 117.635  66.372  1.00  0.00            
ATOM    599 HG22 VAL    40     122.879 119.218  66.264  1.00  0.00            
ATOM    600 HG23 VAL    40     121.233 119.022  65.660  1.00  0.00            
ATOM    601  C   VAL    40     125.093 117.515  65.556  1.00  0.00            
ATOM    602  O   VAL    40     126.052 118.238  65.113  1.00  0.00            
ATOM    603  N   GLY    41     125.104 117.063  66.777  1.00  0.00            
ATOM    604  H   GLY    41     124.336 116.497  67.110  1.00  0.00            
ATOM    605  CA  GLY    41     126.252 117.160  67.680  1.00  0.00            
ATOM    606  HA1 GLY    41     125.870 116.975  68.684  1.00  0.00            
ATOM    607  HA2 GLY    41     126.848 118.070  67.614  1.00  0.00            
ATOM    608  C   GLY    41     127.383 116.132  67.441  1.00  0.00            
ATOM    609  O   GLY    41     128.330 116.027  68.160  1.00  0.00            
ATOM    610  N   SER    42     127.373 115.409  66.350  1.00  0.00            
ATOM    611  H   SER    42     126.634 115.504  65.668  1.00  0.00            
ATOM    612  CA  SER    42     128.549 114.583  66.024  1.00  0.00            
ATOM    613  HA  SER    42     129.393 114.978  66.591  1.00  0.00            
ATOM    614  CB  SER    42     128.295 113.100  66.561  1.00  0.00            
ATOM    615  HB1 SER    42     128.338 113.216  67.644  1.00  0.00            
ATOM    616  HB2 SER    42     129.171 112.614  66.132  1.00  0.00            
ATOM    617  OG  SER    42     127.047 112.566  66.178  1.00  0.00            
ATOM    618  HG  SER    42     126.451 113.135  66.671  1.00  0.00            
ATOM    619  C   SER    42     128.958 114.720  64.505  1.00  0.00            
ATOM    620  O   SER    42     129.033 113.755  63.782  1.00  0.00            
ATOM    621  N   LYS    43     129.171 115.943  64.054  1.00  0.00            
ATOM    622  H   LYS    43     129.011 116.763  64.621  1.00  0.00            
ATOM    623  CA  LYS    43     129.353 116.338  62.666  1.00  0.00            
ATOM    624  HA  LYS    43     128.492 116.063  62.058  1.00  0.00            
ATOM    625  CB  LYS    43     129.428 117.864  62.512  1.00  0.00            
ATOM    626  HB1 LYS    43     130.318 118.273  62.991  1.00  0.00            
ATOM    627  HB2 LYS    43     128.516 118.243  62.973  1.00  0.00            
ATOM    628  CG  LYS    43     129.472 118.368  61.076  1.00  0.00            
ATOM    629  HG1 LYS    43     128.530 118.073  60.614  1.00  0.00            
ATOM    630  HG2 LYS    43     130.162 117.781  60.470  1.00  0.00            
ATOM    631  CD  LYS    43     129.413 119.863  60.926  1.00  0.00            
ATOM    632  HD1 LYS    43     130.308 120.276  61.391  1.00  0.00            
ATOM    633  HD2 LYS    43     128.572 120.208  61.528  1.00  0.00            
ATOM    634  CE  LYS    43     129.431 120.317  59.426  1.00  0.00            
ATOM    635  HE1 LYS    43     128.906 119.589  58.807  1.00  0.00            
ATOM    636  HE2 LYS    43     130.471 120.439  59.125  1.00  0.00            
ATOM    637  NZ  LYS    43     128.753 121.654  59.312  1.00  0.00            
ATOM    638  HZ1 LYS    43     129.243 122.197  58.614  1.00  0.00            
ATOM    639  HZ2 LYS    43     127.823 121.482  58.958  1.00  0.00            
ATOM    640  HZ3 LYS    43     128.663 122.197  60.159  1.00  0.00            
ATOM    641  C   LYS    43     130.546 115.595  62.057  1.00  0.00            
ATOM    642  O   LYS    43     131.599 115.547  62.632  1.00  0.00            
ATOM    643  N   THR    44     130.272 115.052  60.825  1.00  0.00            
ATOM    644  H   THR    44     129.370 115.222  60.404  1.00  0.00            
ATOM    645  CA  THR    44     131.361 114.540  59.988  1.00  0.00            
ATOM    646  HA  THR    44     132.222 114.883  60.561  1.00  0.00            
ATOM    647  CB  THR    44     131.441 113.015  59.855  1.00  0.00            
ATOM    648  HB  THR    44     132.079 112.718  59.023  1.00  0.00            
ATOM    649  CG2 THR    44     132.057 112.315  61.076  1.00  0.00            
ATOM    650 HG21 THR    44     132.099 111.247  60.864  1.00  0.00            
ATOM    651 HG22 THR    44     133.004 112.811  61.289  1.00  0.00            
ATOM    652 HG23 THR    44     131.366 112.374  61.918  1.00  0.00            
ATOM    653  OG1 THR    44     130.160 112.429  59.651  1.00  0.00            
ATOM    654  HG1 THR    44     130.259 111.795  58.938  1.00  0.00            
ATOM    655  C   THR    44     131.437 115.239  58.658  1.00  0.00            
ATOM    656  O   THR    44     130.383 115.594  58.109  1.00  0.00            
ATOM    657  N   LYS    45     132.641 115.314  58.069  1.00  0.00            
ATOM    658  H   LYS    45     133.478 114.915  58.470  1.00  0.00            
ATOM    659  CA  LYS    45     132.832 115.814  56.660  1.00  0.00            
ATOM    660  HA  LYS    45     132.216 116.713  56.635  1.00  0.00            
ATOM    661  CB  LYS    45     134.339 116.184  56.554  1.00  0.00            
ATOM    662  HB1 LYS    45     134.790 115.329  56.049  1.00  0.00            
ATOM    663  HB2 LYS    45     134.768 116.160  57.556  1.00  0.00            
ATOM    664  CG  LYS    45     134.717 117.569  55.876  1.00  0.00            
ATOM    665  HG1 LYS    45     135.728 117.663  55.479  1.00  0.00            
ATOM    666  HG2 LYS    45     134.570 118.292  56.679  1.00  0.00            
ATOM    667  CD  LYS    45     133.788 118.066  54.737  1.00  0.00            
ATOM    668  HD1 LYS    45     133.935 119.121  54.506  1.00  0.00            
ATOM    669  HD2 LYS    45     132.772 117.993  55.125  1.00  0.00            
ATOM    670  CE  LYS    45     134.033 117.216  53.495  1.00  0.00            
ATOM    671  HE1 LYS    45     133.967 116.163  53.771  1.00  0.00            
ATOM    672  HE2 LYS    45     135.064 117.403  53.196  1.00  0.00            
ATOM    673  NZ  LYS    45     133.065 117.570  52.384  1.00  0.00            
ATOM    674  HZ1 LYS    45     133.034 116.730  51.824  1.00  0.00            
ATOM    675  HZ2 LYS    45     132.110 117.705  52.683  1.00  0.00            
ATOM    676  HZ3 LYS    45     133.348 118.363  51.826  1.00  0.00            
ATOM    677  C   LYS    45     132.184 114.926  55.588  1.00  0.00            
ATOM    678  O   LYS    45     131.649 115.472  54.612  1.00  0.00            
ATOM    679  N   GLU    46     132.176 113.605  55.752  1.00  0.00            
ATOM    680  H   GLU    46     132.786 113.134  56.404  1.00  0.00            
ATOM    681  CA  GLU    46     131.657 112.765  54.722  1.00  0.00            
ATOM    682  HA  GLU    46     132.056 113.067  53.754  1.00  0.00            
ATOM    683  CB  GLU    46     132.114 111.348  55.000  1.00  0.00            
ATOM    684  HB1 GLU    46     131.399 110.610  54.637  1.00  0.00            
ATOM    685  HB2 GLU    46     132.275 111.205  56.069  1.00  0.00            
ATOM    686  CG  GLU    46     133.396 110.993  54.283  1.00  0.00            
ATOM    687  HG1 GLU    46     134.264 111.612  54.510  1.00  0.00            
ATOM    688  HG2 GLU    46     133.257 111.064  53.204  1.00  0.00            
ATOM    689  CD  GLU    46     133.902 109.516  54.536  1.00  0.00            
ATOM    690  OE1 GLU    46     135.114 109.273  54.254  1.00  0.00            
ATOM    691  OE2 GLU    46     133.088 108.718  55.038  1.00  0.00            
ATOM    692  C   GLU    46     130.179 112.815  54.611  1.00  0.00            
ATOM    693  O   GLU    46     129.513 112.376  55.542  1.00  0.00            
ATOM    694  N   GLY    47     129.681 113.336  53.461  1.00  0.00            
ATOM    695  H   GLY    47     130.313 113.545  52.700  1.00  0.00            
ATOM    696  CA  GLY    47     128.291 113.314  53.021  1.00  0.00            
ATOM    697  HA1 GLY    47     128.179 113.765  52.035  1.00  0.00            
ATOM    698  HA2 GLY    47     127.722 113.915  53.731  1.00  0.00            
ATOM    699  C   GLY    47     127.667 111.970  52.915  1.00  0.00            
ATOM    700  O   GLY    47     128.353 110.918  52.991  1.00  0.00            
ATOM    701  N   VAL    48     126.364 111.929  52.776  1.00  0.00            
ATOM    702  H   VAL    48     125.873 112.810  52.836  1.00  0.00            
ATOM    703  CA  VAL    48     125.640 110.723  52.349  1.00  0.00            
ATOM    704  HA  VAL    48     126.127 109.937  52.926  1.00  0.00            
ATOM    705  CB  VAL    48     124.195 110.566  52.893  1.00  0.00            
ATOM    706  HB  VAL    48     123.884 109.552  52.643  1.00  0.00            
ATOM    707  CG1 VAL    48     124.114 110.657  54.441  1.00  0.00            
ATOM    708 HG11 VAL    48     124.318 111.656  54.829  1.00  0.00            
ATOM    709 HG12 VAL    48     123.196 110.196  54.805  1.00  0.00            
ATOM    710 HG13 VAL    48     124.875 110.000  54.860  1.00  0.00            
ATOM    711  CG2 VAL    48     123.149 111.522  52.299  1.00  0.00            
ATOM    712 HG21 VAL    48     123.610 112.466  52.008  1.00  0.00            
ATOM    713 HG22 VAL    48     122.811 111.147  51.333  1.00  0.00            
ATOM    714 HG23 VAL    48     122.265 111.573  52.935  1.00  0.00            
ATOM    715  C   VAL    48     125.788 110.387  50.841  1.00  0.00            
ATOM    716  O   VAL    48     126.306 111.172  50.046  1.00  0.00            
ATOM    717  N   VAL    49     125.196 109.256  50.426  1.00  0.00            
ATOM    718  H   VAL    49     124.996 108.634  51.196  1.00  0.00            
ATOM    719  CA  VAL    49     124.942 108.771  49.079  1.00  0.00            
ATOM    720  HA  VAL    49     125.895 108.963  48.586  1.00  0.00            
ATOM    721  CB  VAL    49     124.694 107.266  49.116  1.00  0.00            
ATOM    722  HB  VAL    49     125.460 106.760  49.704  1.00  0.00            
ATOM    723  CG1 VAL    49     123.338 106.834  49.708  1.00  0.00            
ATOM    724 HG11 VAL    49     122.502 107.234  49.135  1.00  0.00            
ATOM    725 HG12 VAL    49     123.311 105.748  49.801  1.00  0.00            
ATOM    726 HG13 VAL    49     123.292 107.246  50.716  1.00  0.00            
ATOM    727  CG2 VAL    49     124.888 106.839  47.635  1.00  0.00            
ATOM    728 HG21 VAL    49     125.118 105.774  47.607  1.00  0.00            
ATOM    729 HG22 VAL    49     123.916 107.078  47.203  1.00  0.00            
ATOM    730 HG23 VAL    49     125.698 107.427  47.204  1.00  0.00            
ATOM    731  C   VAL    49     123.778 109.658  48.448  1.00  0.00            
ATOM    732  O   VAL    49     122.776 109.907  49.170  1.00  0.00            
ATOM    733  N   HIE    50     123.906 110.150  47.199  1.00  0.00            
ATOM    734  H   HIE    50     124.817 109.979  46.798  1.00  0.00            
ATOM    735  CA  HIE    50     123.019 111.085  46.560  1.00  0.00            
ATOM    736  HA  HIE    50     122.012 110.862  46.913  1.00  0.00            
ATOM    737  CB  HIE    50     123.317 112.510  46.890  1.00  0.00            
ATOM    738  HB1 HIE    50     123.237 112.648  47.968  1.00  0.00            
ATOM    739  HB2 HIE    50     122.553 113.140  46.433  1.00  0.00            
ATOM    740  CG  HIE    50     124.691 113.047  46.571  1.00  0.00            
ATOM    741  ND1 HIE    50     125.117 113.580  45.296  1.00  0.00            
ATOM    742  CE1 HIE    50     126.357 114.009  45.569  1.00  0.00            
ATOM    743  HE1 HIE    50     127.033 114.307  44.781  1.00  0.00            
ATOM    744  NE2 HIE    50     126.770 113.760  46.793  1.00  0.00            
ATOM    745  HE2 HIE    50     127.738 113.710  47.079  1.00  0.00            
ATOM    746  CD2 HIE    50     125.747 113.146  47.503  1.00  0.00            
ATOM    747  HD2 HIE    50     125.871 112.782  48.513  1.00  0.00            
ATOM    748  C   HIE    50     122.851 110.923  45.107  1.00  0.00            
ATOM    749  O   HIE    50     121.695 110.872  44.637  1.00  0.00            
ATOM    750  N   GLY    51     123.899 110.608  44.462  1.00  0.00            
ATOM    751  H   GLY    51     124.700 110.614  45.077  1.00  0.00            
ATOM    752  CA  GLY    51     124.129 110.590  42.966  1.00  0.00            
ATOM    753  HA1 GLY    51     123.576 109.739  42.568  1.00  0.00            
ATOM    754  HA2 GLY    51     125.189 110.428  42.771  1.00  0.00            
ATOM    755  C   GLY    51     123.699 111.796  42.221  1.00  0.00            
ATOM    756  O   GLY    51     124.475 112.231  41.359  1.00  0.00            
ATOM    757  N   VAL    52     122.613 112.565  42.575  1.00  0.00            
ATOM    758  H   VAL    52     122.154 112.173  43.385  1.00  0.00            
ATOM    759  CA  VAL    52     121.955 113.504  41.674  1.00  0.00            
ATOM    760  HA  VAL    52     122.648 113.892  40.928  1.00  0.00            
ATOM    761  CB  VAL    52     120.658 113.010  40.983  1.00  0.00            
ATOM    762  HB  VAL    52     120.141 113.792  40.426  1.00  0.00            
ATOM    763  CG1 VAL    52     120.888 111.781  40.117  1.00  0.00            
ATOM    764 HG11 VAL    52     120.037 111.383  39.565  1.00  0.00            
ATOM    765 HG12 VAL    52     121.617 112.016  39.342  1.00  0.00            
ATOM    766 HG13 VAL    52     121.339 110.997  40.726  1.00  0.00            
ATOM    767  CG2 VAL    52     119.611 112.556  41.977  1.00  0.00            
ATOM    768 HG21 VAL    52     119.988 111.878  42.743  1.00  0.00            
ATOM    769 HG22 VAL    52     119.158 113.439  42.427  1.00  0.00            
ATOM    770 HG23 VAL    52     118.799 112.059  41.446  1.00  0.00            
ATOM    771  C   VAL    52     121.544 114.762  42.422  1.00  0.00            
ATOM    772  O   VAL    52     121.010 114.733  43.604  1.00  0.00            
ATOM    773  N   ALA    53     121.797 115.820  41.697  1.00  0.00            
ATOM    774  H   ALA    53     122.129 115.537  40.787  1.00  0.00            
ATOM    775  CA  ALA    53     121.551 117.237  41.987  1.00  0.00            
ATOM    776  HA  ALA    53     122.394 117.572  42.591  1.00  0.00            
ATOM    777  CB  ALA    53     121.622 117.993  40.680  1.00  0.00            
ATOM    778  HB1 ALA    53     120.703 117.833  40.116  1.00  0.00            
ATOM    779  HB2 ALA    53     121.706 119.053  40.918  1.00  0.00            
ATOM    780  HB3 ALA    53     122.460 117.765  40.022  1.00  0.00            
ATOM    781  C   ALA    53     120.317 117.539  42.855  1.00  0.00            
ATOM    782  O   ALA    53     120.447 118.287  43.844  1.00  0.00            
ATOM    783  N   THR    54     119.173 116.920  42.514  1.00  0.00            
ATOM    784  H   THR    54     119.260 116.335  41.696  1.00  0.00            
ATOM    785  CA  THR    54     117.936 117.050  43.349  1.00  0.00            
ATOM    786  HA  THR    54     117.901 118.123  43.536  1.00  0.00            
ATOM    787  CB  THR    54     116.690 116.678  42.550  1.00  0.00            
ATOM    788  HB  THR    54     115.811 116.618  43.193  1.00  0.00            
ATOM    789  CG2 THR    54     116.289 117.457  41.314  1.00  0.00            
ATOM    790 HG21 THR    54     115.245 117.199  41.137  1.00  0.00            
ATOM    791 HG22 THR    54     116.442 118.520  41.496  1.00  0.00            
ATOM    792 HG23 THR    54     116.911 117.214  40.453  1.00  0.00            
ATOM    793  OG1 THR    54     116.937 115.407  41.997  1.00  0.00            
ATOM    794  HG1 THR    54     116.100 115.029  41.717  1.00  0.00            
ATOM    795  C   THR    54     117.893 116.316  44.683  1.00  0.00            
ATOM    796  O   THR    54     117.528 116.985  45.653  1.00  0.00            
ATOM    797  N   VAL    55     118.183 115.021  44.869  1.00  0.00            
ATOM    798  H   VAL    55     118.712 114.633  44.101  1.00  0.00            
ATOM    799  CA  VAL    55     118.393 114.348  46.147  1.00  0.00            
ATOM    800  HA  VAL    55     117.458 114.406  46.705  1.00  0.00            
ATOM    801  CB  VAL    55     118.706 112.776  45.990  1.00  0.00            
ATOM    802  HB  VAL    55     119.428 112.644  45.184  1.00  0.00            
ATOM    803  CG1 VAL    55     119.279 112.119  47.182  1.00  0.00            
ATOM    804 HG11 VAL    55     120.299 112.384  47.458  1.00  0.00            
ATOM    805 HG12 VAL    55     118.654 112.144  48.074  1.00  0.00            
ATOM    806 HG13 VAL    55     119.455 111.050  47.055  1.00  0.00            
ATOM    807  CG2 VAL    55     117.435 112.096  45.480  1.00  0.00            
ATOM    808 HG21 VAL    55     117.677 111.089  45.140  1.00  0.00            
ATOM    809 HG22 VAL    55     116.667 111.927  46.236  1.00  0.00            
ATOM    810 HG23 VAL    55     117.052 112.538  44.560  1.00  0.00            
ATOM    811  C   VAL    55     119.446 115.117  46.973  1.00  0.00            
ATOM    812  O   VAL    55     119.185 115.526  48.125  1.00  0.00            
ATOM    813  N   ALA    56     120.685 115.402  46.448  1.00  0.00            
ATOM    814  H   ALA    56     120.857 115.146  45.487  1.00  0.00            
ATOM    815  CA  ALA    56     121.680 116.268  47.083  1.00  0.00            
ATOM    816  HA  ALA    56     122.062 115.759  47.967  1.00  0.00            
ATOM    817  CB  ALA    56     122.797 116.470  46.013  1.00  0.00            
ATOM    818  HB1 ALA    56     122.428 116.597  44.996  1.00  0.00            
ATOM    819  HB2 ALA    56     123.417 117.333  46.257  1.00  0.00            
ATOM    820  HB3 ALA    56     123.365 115.546  45.910  1.00  0.00            
ATOM    821  C   ALA    56     121.116 117.603  47.579  1.00  0.00            
ATOM    822  O   ALA    56     121.472 118.164  48.637  1.00  0.00            
ATOM    823  N   GLU    57     120.221 118.242  46.816  1.00  0.00            
ATOM    824  H   GLU    57     119.875 117.802  45.975  1.00  0.00            
ATOM    825  CA  GLU    57     119.662 119.542  47.243  1.00  0.00            
ATOM    826  HA  GLU    57     120.514 120.186  47.463  1.00  0.00            
ATOM    827  CB  GLU    57     118.941 120.338  46.069  1.00  0.00            
ATOM    828  HB1 GLU    57     117.926 120.022  45.829  1.00  0.00            
ATOM    829  HB2 GLU    57     119.614 120.263  45.215  1.00  0.00            
ATOM    830  CG  GLU    57     118.898 121.861  46.462  1.00  0.00            
ATOM    831  HG1 GLU    57     118.098 121.984  47.191  1.00  0.00            
ATOM    832  HG2 GLU    57     118.614 122.282  45.497  1.00  0.00            
ATOM    833  CD  GLU    57     120.240 122.543  46.761  1.00  0.00            
ATOM    834  OE1 GLU    57     120.151 123.643  47.360  1.00  0.00            
ATOM    835  OE2 GLU    57     121.335 121.939  46.499  1.00  0.00            
ATOM    836  C   GLU    57     118.741 119.492  48.436  1.00  0.00            
ATOM    837  O   GLU    57     118.626 120.436  49.199  1.00  0.00            
ATOM    838  N   LYS    58     118.046 118.402  48.625  1.00  0.00            
ATOM    839  H   LYS    58     118.193 117.604  48.023  1.00  0.00            
ATOM    840  CA  LYS    58     117.227 118.234  49.866  1.00  0.00            
ATOM    841  HA  LYS    58     117.006 119.228  50.256  1.00  0.00            
ATOM    842  CB  LYS    58     115.960 117.480  49.473  1.00  0.00            
ATOM    843  HB1 LYS    58     115.712 116.683  50.174  1.00  0.00            
ATOM    844  HB2 LYS    58     116.110 116.965  48.525  1.00  0.00            
ATOM    845  CG  LYS    58     114.791 118.414  49.347  1.00  0.00            
ATOM    846  HG1 LYS    58     114.873 119.061  48.474  1.00  0.00            
ATOM    847  HG2 LYS    58     114.796 119.053  50.230  1.00  0.00            
ATOM    848  CD  LYS    58     113.427 117.830  49.412  1.00  0.00            
ATOM    849  HD1 LYS    58     113.226 117.430  50.405  1.00  0.00            
ATOM    850  HD2 LYS    58     113.549 116.929  48.811  1.00  0.00            
ATOM    851  CE  LYS    58     112.380 118.770  48.928  1.00  0.00            
ATOM    852  HE1 LYS    58     112.237 118.591  47.862  1.00  0.00            
ATOM    853  HE2 LYS    58     112.627 119.815  49.116  1.00  0.00            
ATOM    854  NZ  LYS    58     111.114 118.426  49.566  1.00  0.00            
ATOM    855  HZ1 LYS    58     110.807 117.620  49.039  1.00  0.00            
ATOM    856  HZ2 LYS    58     111.172 118.313  50.568  1.00  0.00            
ATOM    857  HZ3 LYS    58     110.498 119.187  49.318  1.00  0.00            
ATOM    858  C   LYS    58     117.928 117.535  51.086  1.00  0.00            
ATOM    859  O   LYS    58     117.513 117.868  52.197  1.00  0.00            
ATOM    860  N   THR    59     118.961 116.697  50.884  1.00  0.00            
ATOM    861  H   THR    59     119.307 116.557  49.946  1.00  0.00            
ATOM    862  CA  THR    59     119.290 115.631  51.902  1.00  0.00            
ATOM    863  HA  THR    59     118.284 115.239  52.052  1.00  0.00            
ATOM    864  CB  THR    59     120.278 114.512  51.353  1.00  0.00            
ATOM    865  HB  THR    59     120.911 114.067  52.120  1.00  0.00            
ATOM    866  CG2 THR    59     119.490 113.351  50.897  1.00  0.00            
ATOM    867 HG21 THR    59     120.101 112.585  50.419  1.00  0.00            
ATOM    868 HG22 THR    59     119.109 112.822  51.770  1.00  0.00            
ATOM    869 HG23 THR    59     118.672 113.668  50.250  1.00  0.00            
ATOM    870  OG1 THR    59     121.067 114.866  50.151  1.00  0.00            
ATOM    871  HG1 THR    59     120.526 114.834  49.359  1.00  0.00            
ATOM    872  C   THR    59     119.729 116.135  53.301  1.00  0.00            
ATOM    873  O   THR    59     119.722 115.263  54.214  1.00  0.00            
ATOM    874  N   LYS    60     120.211 117.368  53.481  1.00  0.00            
ATOM    875  H   LYS    60     120.160 117.976  52.675  1.00  0.00            
ATOM    876  CA  LYS    60     120.554 117.982  54.780  1.00  0.00            
ATOM    877  HA  LYS    60     121.405 117.400  55.134  1.00  0.00            
ATOM    878  CB  LYS    60     121.048 119.402  54.601  1.00  0.00            
ATOM    879  HB1 LYS    60     120.188 120.008  54.315  1.00  0.00            
ATOM    880  HB2 LYS    60     121.729 119.481  53.753  1.00  0.00            
ATOM    881  CG  LYS    60     121.723 119.930  55.838  1.00  0.00            
ATOM    882  HG1 LYS    60     122.403 119.195  56.269  1.00  0.00            
ATOM    883  HG2 LYS    60     120.919 119.973  56.572  1.00  0.00            
ATOM    884  CD  LYS    60     122.463 121.235  55.633  1.00  0.00            
ATOM    885  HD1 LYS    60     121.787 121.903  55.100  1.00  0.00            
ATOM    886  HD2 LYS    60     123.351 121.087  55.018  1.00  0.00            
ATOM    887  CE  LYS    60     122.821 121.762  56.972  1.00  0.00            
ATOM    888  HE1 LYS    60     123.602 121.173  57.451  1.00  0.00            
ATOM    889  HE2 LYS    60     121.938 121.748  57.610  1.00  0.00            
ATOM    890  NZ  LYS    60     123.295 123.106  56.884  1.00  0.00            
ATOM    891  HZ1 LYS    60     124.167 123.115  56.375  1.00  0.00            
ATOM    892  HZ2 LYS    60     122.604 123.684  56.427  1.00  0.00            
ATOM    893  HZ3 LYS    60     123.458 123.571  57.766  1.00  0.00            
ATOM    894  C   LYS    60     119.435 117.760  55.850  1.00  0.00            
ATOM    895  O   LYS    60     119.795 117.706  57.008  1.00  0.00            
ATOM    896  N   GLU    61     118.158 117.629  55.488  1.00  0.00            
ATOM    897  H   GLU    61     117.942 117.649  54.501  1.00  0.00            
ATOM    898  CA  GLU    61     116.934 117.349  56.357  1.00  0.00            
ATOM    899  HA  GLU    61     117.000 118.197  57.039  1.00  0.00            
ATOM    900  CB  GLU    61     115.647 117.615  55.505  1.00  0.00            
ATOM    901  HB1 GLU    61     115.668 118.570  54.980  1.00  0.00            
ATOM    902  HB2 GLU    61     114.789 117.692  56.173  1.00  0.00            
ATOM    903  CG  GLU    61     115.402 116.394  54.537  1.00  0.00            
ATOM    904  HG1 GLU    61     115.140 115.499  55.101  1.00  0.00            
ATOM    905  HG2 GLU    61     116.320 116.299  53.957  1.00  0.00            
ATOM    906  CD  GLU    61     114.190 116.595  53.629  1.00  0.00            
ATOM    907  OE1 GLU    61     113.251 117.320  54.051  1.00  0.00            
ATOM    908  OE2 GLU    61     114.218 116.000  52.497  1.00  0.00            
ATOM    909  C   GLU    61     116.979 116.129  57.257  1.00  0.00            
ATOM    910  O   GLU    61     116.395 116.022  58.325  1.00  0.00            
ATOM    911  N   GLN    62     117.728 115.169  56.871  1.00  0.00            
ATOM    912  H   GLN    62     118.204 115.453  56.027  1.00  0.00            
ATOM    913  CA  GLN    62     117.818 113.818  57.386  1.00  0.00            
ATOM    914  HA  GLN    62     116.862 113.367  57.654  1.00  0.00            
ATOM    915  CB  GLN    62     118.391 112.874  56.287  1.00  0.00            
ATOM    916  HB1 GLN    62     118.562 111.854  56.632  1.00  0.00            
ATOM    917  HB2 GLN    62     119.321 113.121  55.777  1.00  0.00            
ATOM    918  CG  GLN    62     117.328 112.739  55.128  1.00  0.00            
ATOM    919  HG1 GLN    62     117.334 113.713  54.637  1.00  0.00            
ATOM    920  HG2 GLN    62     116.358 112.549  55.586  1.00  0.00            
ATOM    921  CD  GLN    62     117.588 111.839  53.990  1.00  0.00            
ATOM    922  OE1 GLN    62     118.417 110.962  53.981  1.00  0.00            
ATOM    923  NE2 GLN    62     116.734 111.779  52.974  1.00  0.00            
ATOM    924 HE21 GLN    62     115.974 112.444  52.969  1.00  0.00            
ATOM    925 HE22 GLN    62     117.045 111.405  52.089  1.00  0.00            
ATOM    926  C   GLN    62     118.651 113.695  58.733  1.00  0.00            
ATOM    927  O   GLN    62     119.861 113.485  58.733  1.00  0.00            
ATOM    928  N   VAL    63     117.960 113.923  59.840  1.00  0.00            
ATOM    929  H   VAL    63     116.972 114.109  59.735  1.00  0.00            
ATOM    930  CA  VAL    63     118.589 113.879  61.186  1.00  0.00            
ATOM    931  HA  VAL    63     119.666 113.788  61.045  1.00  0.00            
ATOM    932  CB  VAL    63     118.432 115.299  61.835  1.00  0.00            
ATOM    933  HB  VAL    63     118.842 115.420  62.838  1.00  0.00            
ATOM    934  CG1 VAL    63     118.987 116.438  61.016  1.00  0.00            
ATOM    935 HG11 VAL    63     118.869 117.408  61.497  1.00  0.00            
ATOM    936 HG12 VAL    63     120.007 116.135  60.779  1.00  0.00            
ATOM    937 HG13 VAL    63     118.436 116.591  60.088  1.00  0.00            
ATOM    938  CG2 VAL    63     116.937 115.578  62.146  1.00  0.00            
ATOM    939 HG21 VAL    63     116.668 114.903  62.958  1.00  0.00            
ATOM    940 HG22 VAL    63     116.946 116.609  62.498  1.00  0.00            
ATOM    941 HG23 VAL    63     116.303 115.477  61.265  1.00  0.00            
ATOM    942  C   VAL    63     118.247 112.666  62.116  1.00  0.00            
ATOM    943  O   VAL    63     118.922 112.414  63.127  1.00  0.00            
ATOM    944  N   THR    64     117.273 111.864  61.675  1.00  0.00            
ATOM    945  H   THR    64     116.987 112.015  60.718  1.00  0.00            
ATOM    946  CA  THR    64     116.866 110.631  62.297  1.00  0.00            
ATOM    947  HA  THR    64     117.249 110.531  63.313  1.00  0.00            
ATOM    948  CB  THR    64     115.312 110.542  62.401  1.00  0.00            
ATOM    949  HB  THR    64     115.112 109.508  62.680  1.00  0.00            
ATOM    950  CG2 THR    64     114.764 111.515  63.432  1.00  0.00            
ATOM    951 HG21 THR    64     115.099 112.530  63.217  1.00  0.00            
ATOM    952 HG22 THR    64     113.675 111.498  63.463  1.00  0.00            
ATOM    953 HG23 THR    64     115.094 111.332  64.455  1.00  0.00            
ATOM    954  OG1 THR    64     114.610 110.741  61.106  1.00  0.00            
ATOM    955  HG1 THR    64     113.753 111.072  61.387  1.00  0.00            
ATOM    956  C   THR    64     117.414 109.484  61.428  1.00  0.00            
ATOM    957  O   THR    64     117.684 109.560  60.196  1.00  0.00            
ATOM    958  N   ASN    65     117.549 108.330  62.132  1.00  0.00            
ATOM    959  H   ASN    65     117.268 108.317  63.102  1.00  0.00            
ATOM    960  CA  ASN    65     118.018 107.023  61.532  1.00  0.00            
ATOM    961  HA  ASN    65     117.735 107.084  60.481  1.00  0.00            
ATOM    962  CB  ASN    65     119.594 106.839  61.777  1.00  0.00            
ATOM    963  HB1 ASN    65     120.084 107.800  61.622  1.00  0.00            
ATOM    964  HB2 ASN    65     119.874 106.069  61.057  1.00  0.00            
ATOM    965  CG  ASN    65     119.858 106.467  63.243  1.00  0.00            
ATOM    966  OD1 ASN    65     119.374 107.141  64.185  1.00  0.00            
ATOM    967  ND2 ASN    65     120.538 105.373  63.437  1.00  0.00            
ATOM    968 HD21 ASN    65     121.225 105.184  62.721  1.00  0.00            
ATOM    969 HD22 ASN    65     120.783 105.232  64.407  1.00  0.00            
ATOM    970  C   ASN    65     117.158 105.805  61.987  1.00  0.00            
ATOM    971  O   ASN    65     116.722 105.556  63.138  1.00  0.00            
ATOM    972  N   VAL    66     117.011 104.861  61.041  1.00  0.00            
ATOM    973  H   VAL    66     117.476 104.951  60.149  1.00  0.00            
ATOM    974  CA  VAL    66     116.654 103.485  61.303  1.00  0.00            
ATOM    975  HA  VAL    66     116.429 103.342  62.360  1.00  0.00            
ATOM    976  CB  VAL    66     115.418 103.015  60.472  1.00  0.00            
ATOM    977  HB  VAL    66     115.589 103.204  59.413  1.00  0.00            
ATOM    978  CG1 VAL    66     115.100 101.552  60.639  1.00  0.00            
ATOM    979 HG11 VAL    66     114.976 101.474  61.719  1.00  0.00            
ATOM    980 HG12 VAL    66     114.125 101.333  60.204  1.00  0.00            
ATOM    981 HG13 VAL    66     115.885 100.951  60.181  1.00  0.00            
ATOM    982  CG2 VAL    66     114.229 103.923  60.768  1.00  0.00            
ATOM    983 HG21 VAL    66     113.323 103.734  60.193  1.00  0.00            
ATOM    984 HG22 VAL    66     113.962 103.850  61.823  1.00  0.00            
ATOM    985 HG23 VAL    66     114.543 104.957  60.626  1.00  0.00            
ATOM    986  C   VAL    66     117.894 102.632  61.085  1.00  0.00            
ATOM    987  O   VAL    66     118.421 102.552  59.980  1.00  0.00            
ATOM    988  N   GLY    67     118.349 102.124  62.235  1.00  0.00            
ATOM    989  H   GLY    67     117.824 102.348  63.068  1.00  0.00            
ATOM    990  CA  GLY    67     119.458 101.181  62.448  1.00  0.00            
ATOM    991  HA1 GLY    67     119.648 101.137  63.520  1.00  0.00            
ATOM    992  HA2 GLY    67     120.313 101.521  61.864  1.00  0.00            
ATOM    993  C   GLY    67     119.143  99.762  61.911  1.00  0.00            
ATOM    994  O   GLY    67     117.998  99.371  61.883  1.00  0.00            
ATOM    995  N   GLY    68     120.129  98.973  61.484  1.00  0.00            
ATOM    996  H   GLY    68     121.052  99.366  61.369  1.00  0.00            
ATOM    997  CA  GLY    68     119.985  97.576  61.020  1.00  0.00            
ATOM    998  HA1 GLY    68     119.632  97.567  59.988  1.00  0.00            
ATOM    999  HA2 GLY    68     119.238  97.088  61.645  1.00  0.00            
ATOM   1000  C   GLY    68     121.259  96.668  61.099  1.00  0.00            
ATOM   1001  O   GLY    68     122.378  97.192  61.201  1.00  0.00            
ATOM   1002  N   ALA    69     121.040  95.353  61.048  1.00  0.00            
ATOM   1003  H   ALA    69     120.109  95.115  60.738  1.00  0.00            
ATOM   1004  CA  ALA    69     122.132  94.380  61.077  1.00  0.00            
ATOM   1005  HA  ALA    69     122.841  94.715  61.834  1.00  0.00            
ATOM   1006  CB  ALA    69     121.488  92.993  61.421  1.00  0.00            
ATOM   1007  HB1 ALA    69     120.725  92.830  60.659  1.00  0.00            
ATOM   1008  HB2 ALA    69     122.284  92.249  61.388  1.00  0.00            
ATOM   1009  HB3 ALA    69     120.951  93.038  62.368  1.00  0.00            
ATOM   1010  C   ALA    69     122.955  94.211  59.791  1.00  0.00            
ATOM   1011  O   ALA    69     122.377  94.542  58.727  1.00  0.00            
ATOM   1012  N   VAL    70     124.274  93.868  59.825  1.00  0.00            
ATOM   1013  H   VAL    70     124.773  93.697  60.686  1.00  0.00            
ATOM   1014  CA  VAL    70     125.028  93.566  58.601  1.00  0.00            
ATOM   1015  HA  VAL    70     124.493  94.110  57.823  1.00  0.00            
ATOM   1016  CB  VAL    70     126.483  94.071  58.498  1.00  0.00            
ATOM   1017  HB  VAL    70     126.883  93.895  57.499  1.00  0.00            
ATOM   1018  CG1 VAL    70     126.471  95.559  58.598  1.00  0.00            
ATOM   1019 HG11 VAL    70     126.114  95.963  59.546  1.00  0.00            
ATOM   1020 HG12 VAL    70     127.416  95.986  58.260  1.00  0.00            
ATOM   1021 HG13 VAL    70     125.709  95.887  57.891  1.00  0.00            
ATOM   1022  CG2 VAL    70     127.344  93.333  59.537  1.00  0.00            
ATOM   1023 HG21 VAL    70     127.235  92.260  59.379  1.00  0.00            
ATOM   1024 HG22 VAL    70     128.403  93.563  59.424  1.00  0.00            
ATOM   1025 HG23 VAL    70     127.037  93.455  60.576  1.00  0.00            
ATOM   1026  C   VAL    70     124.976  92.113  58.098  1.00  0.00            
ATOM   1027  O   VAL    70     124.670  91.196  58.933  1.00  0.00            
ATOM   1028  N   VAL    71     125.076  92.000  56.783  1.00  0.00            
ATOM   1029  H   VAL    71     125.267  92.796  56.191  1.00  0.00            
ATOM   1030  CA  VAL    71     124.842  90.675  56.167  1.00  0.00            
ATOM   1031  HA  VAL    71     123.837  90.351  56.435  1.00  0.00            
ATOM   1032  CB  VAL    71     124.605  90.753  54.638  1.00  0.00            
ATOM   1033  HB  VAL    71     124.579  89.739  54.239  1.00  0.00            
ATOM   1034  CG1 VAL    71     123.279  91.465  54.336  1.00  0.00            
ATOM   1035 HG11 VAL    71     123.322  92.551  54.419  1.00  0.00            
ATOM   1036 HG12 VAL    71     122.931  91.219  53.332  1.00  0.00            
ATOM   1037 HG13 VAL    71     122.552  91.008  55.006  1.00  0.00            
ATOM   1038  CG2 VAL    71     125.785  91.452  53.942  1.00  0.00            
ATOM   1039 HG21 VAL    71     125.849  92.535  54.054  1.00  0.00            
ATOM   1040 HG22 VAL    71     126.702  91.105  54.418  1.00  0.00            
ATOM   1041 HG23 VAL    71     125.830  91.280  52.866  1.00  0.00            
ATOM   1042  C   VAL    71     125.808  89.550  56.592  1.00  0.00            
ATOM   1043  O   VAL    71     126.935  89.842  56.899  1.00  0.00            
ATOM   1044  N   THR    72     125.398  88.319  56.770  1.00  0.00            
ATOM   1045  H   THR    72     124.520  88.079  56.332  1.00  0.00            
ATOM   1046  CA  THR    72     126.070  87.259  57.512  1.00  0.00            
ATOM   1047  HA  THR    72     126.948  87.814  57.840  1.00  0.00            
ATOM   1048  CB  THR    72     125.333  86.709  58.738  1.00  0.00            
ATOM   1049  HB  THR    72     125.952  85.977  59.258  1.00  0.00            
ATOM   1050  CG2 THR    72     124.798  87.755  59.729  1.00  0.00            
ATOM   1051 HG21 THR    72     124.550  88.707  59.258  1.00  0.00            
ATOM   1052 HG22 THR    72     123.877  87.414  60.200  1.00  0.00            
ATOM   1053 HG23 THR    72     125.550  87.967  60.490  1.00  0.00            
ATOM   1054  OG1 THR    72     124.140  86.018  58.288  1.00  0.00            
ATOM   1055  HG1 THR    72     124.257  85.105  58.560  1.00  0.00            
ATOM   1056  C   THR    72     126.766  86.211  56.497  1.00  0.00            
ATOM   1057  O   THR    72     126.237  85.940  55.478  1.00  0.00            
ATOM   1058  N   GLY    73     127.836  85.528  56.809  1.00  0.00            
ATOM   1059  H   GLY    73     128.391  85.866  57.582  1.00  0.00            
ATOM   1060  CA  GLY    73     128.673  84.750  55.864  1.00  0.00            
ATOM   1061  HA1 GLY    73     128.273  84.934  54.867  1.00  0.00            
ATOM   1062  HA2 GLY    73     128.543  83.729  56.221  1.00  0.00            
ATOM   1063  C   GLY    73     130.124  85.128  55.883  1.00  0.00            
ATOM   1064  O   GLY    73     130.484  86.319  55.834  1.00  0.00            
ATOM   1065  N   VAL    74     131.013  84.167  55.820  1.00  0.00            
ATOM   1066  H   VAL    74     130.636  83.231  55.803  1.00  0.00            
ATOM   1067  CA  VAL    74     132.468  84.276  56.057  1.00  0.00            
ATOM   1068  HA  VAL    74     132.709  84.647  57.053  1.00  0.00            
ATOM   1069  CB  VAL    74     133.224  82.935  55.929  1.00  0.00            
ATOM   1070  HB  VAL    74     134.276  83.174  56.086  1.00  0.00            
ATOM   1071  CG1 VAL    74     132.790  81.949  57.001  1.00  0.00            
ATOM   1072 HG11 VAL    74     133.004  82.342  57.995  1.00  0.00            
ATOM   1073 HG12 VAL    74     131.717  81.759  56.967  1.00  0.00            
ATOM   1074 HG13 VAL    74     133.350  81.027  56.842  1.00  0.00            
ATOM   1075  CG2 VAL    74     133.149  82.254  54.517  1.00  0.00            
ATOM   1076 HG21 VAL    74     134.126  82.498  54.100  1.00  0.00            
ATOM   1077 HG22 VAL    74     132.951  81.185  54.594  1.00  0.00            
ATOM   1078 HG23 VAL    74     132.402  82.713  53.870  1.00  0.00            
ATOM   1079  C   VAL    74     133.019  85.323  54.984  1.00  0.00            
ATOM   1080  O   VAL    74     134.007  85.942  55.291  1.00  0.00            
ATOM   1081  N   THR    75     132.451  85.513  53.792  1.00  0.00            
ATOM   1082  H   THR    75     131.627  84.946  53.652  1.00  0.00            
ATOM   1083  CA  THR    75     132.905  86.514  52.764  1.00  0.00            
ATOM   1084  HA  THR    75     133.554  87.215  53.289  1.00  0.00            
ATOM   1085  CB  THR    75     133.628  85.898  51.531  1.00  0.00            
ATOM   1086  HB  THR    75     133.829  86.639  50.758  1.00  0.00            
ATOM   1087  CG2 THR    75     134.994  85.272  51.892  1.00  0.00            
ATOM   1088 HG21 THR    75     135.574  86.057  52.377  1.00  0.00            
ATOM   1089 HG22 THR    75     134.919  84.397  52.538  1.00  0.00            
ATOM   1090 HG23 THR    75     135.529  84.902  51.017  1.00  0.00            
ATOM   1091  OG1 THR    75     132.931  84.802  50.889  1.00  0.00            
ATOM   1092  HG1 THR    75     132.215  85.191  50.382  1.00  0.00            
ATOM   1093  C   THR    75     131.792  87.481  52.374  1.00  0.00            
ATOM   1094  O   THR    75     131.871  88.100  51.304  1.00  0.00            
ATOM   1095  N   ALA    76     130.767  87.678  53.230  1.00  0.00            
ATOM   1096  H   ALA    76     130.629  87.112  54.055  1.00  0.00            
ATOM   1097  CA  ALA    76     129.598  88.536  52.952  1.00  0.00            
ATOM   1098  HA  ALA    76     129.184  88.200  52.001  1.00  0.00            
ATOM   1099  CB  ALA    76     128.428  88.274  53.905  1.00  0.00            
ATOM   1100  HB1 ALA    76     128.686  88.125  54.954  1.00  0.00            
ATOM   1101  HB2 ALA    76     127.866  89.201  54.017  1.00  0.00            
ATOM   1102  HB3 ALA    76     127.783  87.475  53.540  1.00  0.00            
ATOM   1103  C   ALA    76     130.040  90.003  52.734  1.00  0.00            
ATOM   1104  O   ALA    76     131.002  90.402  53.366  1.00  0.00            
ATOM   1105  N   VAL    77     129.372  90.796  51.907  1.00  0.00            
ATOM   1106  H   VAL    77     128.696  90.310  51.335  1.00  0.00            
ATOM   1107  CA  VAL    77     129.600  92.266  51.531  1.00  0.00            
ATOM   1108  HA  VAL    77     130.610  92.332  51.125  1.00  0.00            
ATOM   1109  CB  VAL    77     128.687  92.809  50.352  1.00  0.00            
ATOM   1110  HB  VAL    77     128.779  93.892  50.430  1.00  0.00            
ATOM   1111  CG1 VAL    77     129.224  92.403  48.956  1.00  0.00            
ATOM   1112 HG11 VAL    77     130.195  92.874  48.808  1.00  0.00            
ATOM   1113 HG12 VAL    77     129.387  91.325  48.938  1.00  0.00            
ATOM   1114 HG13 VAL    77     128.503  92.681  48.187  1.00  0.00            
ATOM   1115  CG2 VAL    77     127.298  92.255  50.438  1.00  0.00            
ATOM   1116 HG21 VAL    77     127.067  92.607  51.443  1.00  0.00            
ATOM   1117 HG22 VAL    77     126.640  92.736  49.713  1.00  0.00            
ATOM   1118 HG23 VAL    77     127.167  91.182  50.295  1.00  0.00            
ATOM   1119  C   VAL    77     129.586  93.225  52.793  1.00  0.00            
ATOM   1120  O   VAL    77     128.569  93.541  53.347  1.00  0.00            
ATOM   1121  N   ALA    78     130.767  93.471  53.423  1.00  0.00            
ATOM   1122  H   ALA    78     131.637  93.256  52.958  1.00  0.00            
ATOM   1123  CA  ALA    78     130.946  94.417  54.547  1.00  0.00            
ATOM   1124  HA  ALA    78     130.795  93.856  55.469  1.00  0.00            
ATOM   1125  CB  ALA    78     132.407  94.874  54.410  1.00  0.00            
ATOM   1126  HB1 ALA    78     132.667  95.383  55.338  1.00  0.00            
ATOM   1127  HB2 ALA    78     133.110  94.041  54.429  1.00  0.00            
ATOM   1128  HB3 ALA    78     132.516  95.547  53.560  1.00  0.00            
ATOM   1129  C   ALA    78     130.112  95.739  54.569  1.00  0.00            
ATOM   1130  O   ALA    78     129.871  96.365  53.545  1.00  0.00            
ATOM   1131  N   GLN    79     129.711  96.159  55.765  1.00  0.00            
ATOM   1132  H   GLN    79     129.984  95.680  56.611  1.00  0.00            
ATOM   1133  CA  GLN    79     129.012  97.345  56.111  1.00  0.00            
ATOM   1134  HA  GLN    79     128.906  97.338  57.195  1.00  0.00            
ATOM   1135  CB  GLN    79     129.784  98.628  55.719  1.00  0.00            
ATOM   1136  HB1 GLN    79     129.135  99.483  55.909  1.00  0.00            
ATOM   1137  HB2 GLN    79     129.968  98.528  54.649  1.00  0.00            
ATOM   1138  CG  GLN    79     131.082  98.824  56.540  1.00  0.00            
ATOM   1139  HG1 GLN    79     131.654  99.619  56.061  1.00  0.00            
ATOM   1140  HG2 GLN    79     131.843  98.052  56.429  1.00  0.00            
ATOM   1141  CD  GLN    79     130.814  99.151  57.977  1.00  0.00            
ATOM   1142  OE1 GLN    79     129.877  98.619  58.588  1.00  0.00            
ATOM   1143  NE2 GLN    79     131.688  99.825  58.667  1.00  0.00            
ATOM   1144 HE21 GLN    79     132.451 100.166  58.101  1.00  0.00            
ATOM   1145 HE22 GLN    79     131.479 100.023  59.636  1.00  0.00            
ATOM   1146  C   GLN    79     127.559  97.354  55.576  1.00  0.00            
ATOM   1147  O   GLN    79     126.757  98.249  55.949  1.00  0.00            
ATOM   1148  N   LYS    80     127.185  96.489  54.583  1.00  0.00            
ATOM   1149  H   LYS    80     127.807  95.733  54.335  1.00  0.00            
ATOM   1150  CA  LYS    80     125.820  96.486  53.976  1.00  0.00            
ATOM   1151  HA  LYS    80     125.517  97.530  53.886  1.00  0.00            
ATOM   1152  CB  LYS    80     125.703  95.864  52.543  1.00  0.00            
ATOM   1153  HB1 LYS    80     124.794  95.273  52.427  1.00  0.00            
ATOM   1154  HB2 LYS    80     126.534  95.176  52.389  1.00  0.00            
ATOM   1155  CG  LYS    80     125.769  96.980  51.505  1.00  0.00            
ATOM   1156  HG1 LYS    80     126.596  97.629  51.792  1.00  0.00            
ATOM   1157  HG2 LYS    80     124.828  97.523  51.598  1.00  0.00            
ATOM   1158  CD  LYS    80     125.993  96.437  50.099  1.00  0.00            
ATOM   1159  HD1 LYS    80     125.069  95.975  49.750  1.00  0.00            
ATOM   1160  HD2 LYS    80     126.768  95.673  50.035  1.00  0.00            
ATOM   1161  CE  LYS    80     126.178  97.657  49.222  1.00  0.00            
ATOM   1162  HE1 LYS    80     127.150  98.113  49.409  1.00  0.00            
ATOM   1163  HE2 LYS    80     125.424  98.373  49.551  1.00  0.00            
ATOM   1164  NZ  LYS    80     125.983  97.348  47.797  1.00  0.00            
ATOM   1165  HZ1 LYS    80     126.670  96.627  47.630  1.00  0.00            
ATOM   1166  HZ2 LYS    80     125.041  97.018  47.643  1.00  0.00            
ATOM   1167  HZ3 LYS    80     126.108  98.148  47.193  1.00  0.00            
ATOM   1168  C   LYS    80     124.745  95.877  54.866  1.00  0.00            
ATOM   1169  O   LYS    80     124.784  94.712  55.339  1.00  0.00            
ATOM   1170  N   THR    81     123.780  96.706  55.226  1.00  0.00            
ATOM   1171  H   THR    81     123.947  97.658  54.931  1.00  0.00            
ATOM   1172  CA  THR    81     122.614  96.315  56.082  1.00  0.00            
ATOM   1173  HA  THR    81     122.940  95.703  56.923  1.00  0.00            
ATOM   1174  CB  THR    81     121.912  97.587  56.674  1.00  0.00            
ATOM   1175  HB  THR    81     120.905  97.244  56.914  1.00  0.00            
ATOM   1176  CG2 THR    81     122.734  98.114  57.839  1.00  0.00            
ATOM   1177 HG21 THR    81     123.630  98.596  57.448  1.00  0.00            
ATOM   1178 HG22 THR    81     122.136  98.745  58.497  1.00  0.00            
ATOM   1179 HG23 THR    81     123.151  97.309  58.445  1.00  0.00            
ATOM   1180  OG1 THR    81     121.772  98.599  55.717  1.00  0.00            
ATOM   1181  HG1 THR    81     120.917  98.492  55.293  1.00  0.00            
ATOM   1182  C   THR    81     121.519  95.460  55.401  1.00  0.00            
ATOM   1183  O   THR    81     121.194  95.590  54.178  1.00  0.00            
ATOM   1184  N   VAL    82     120.967  94.501  56.151  1.00  0.00            
ATOM   1185  H   VAL    82     121.304  94.582  57.100  1.00  0.00            
ATOM   1186  CA  VAL    82     120.141  93.318  55.839  1.00  0.00            
ATOM   1187  HA  VAL    82     120.690  92.619  55.208  1.00  0.00            
ATOM   1188  CB  VAL    82     119.635  92.471  57.058  1.00  0.00            
ATOM   1189  HB  VAL    82     119.238  93.247  57.712  1.00  0.00            
ATOM   1190  CG1 VAL    82     118.420  91.509  56.722  1.00  0.00            
ATOM   1191 HG11 VAL    82     118.712  90.841  55.912  1.00  0.00            
ATOM   1192 HG12 VAL    82     117.988  90.970  57.565  1.00  0.00            
ATOM   1193 HG13 VAL    82     117.641  92.237  56.495  1.00  0.00            
ATOM   1194  CG2 VAL    82     120.678  91.587  57.814  1.00  0.00            
ATOM   1195 HG21 VAL    82     121.559  92.178  58.064  1.00  0.00            
ATOM   1196 HG22 VAL    82     120.182  91.124  58.667  1.00  0.00            
ATOM   1197 HG23 VAL    82     120.960  90.700  57.247  1.00  0.00            
ATOM   1198  C   VAL    82     118.980  93.752  54.949  1.00  0.00            
ATOM   1199  O   VAL    82     118.890  93.257  53.860  1.00  0.00            
ATOM   1200  N   GLU    83     118.137  94.624  55.431  1.00  0.00            
ATOM   1201  H   GLU    83     118.401  94.992  56.333  1.00  0.00            
ATOM   1202  CA  GLU    83     116.973  95.152  54.691  1.00  0.00            
ATOM   1203  HA  GLU    83     116.382  94.283  54.404  1.00  0.00            
ATOM   1204  CB  GLU    83     115.975  95.915  55.581  1.00  0.00            
ATOM   1205  HB1 GLU    83     115.151  96.273  54.963  1.00  0.00            
ATOM   1206  HB2 GLU    83     116.506  96.799  55.933  1.00  0.00            
ATOM   1207  CG  GLU    83     115.373  95.231  56.761  1.00  0.00            
ATOM   1208  HG1 GLU    83     116.177  95.168  57.494  1.00  0.00            
ATOM   1209  HG2 GLU    83     115.161  94.246  56.345  1.00  0.00            
ATOM   1210  CD  GLU    83     114.204  96.036  57.430  1.00  0.00            
ATOM   1211  OE1 GLU    83     114.237  96.119  58.670  1.00  0.00            
ATOM   1212  OE2 GLU    83     113.266  96.508  56.743  1.00  0.00            
ATOM   1213  C   GLU    83     117.165  95.916  53.351  1.00  0.00            
ATOM   1214  O   GLU    83     116.173  96.063  52.561  1.00  0.00            
ATOM   1215  N   GLY    84     118.360  96.377  53.059  1.00  0.00            
ATOM   1216  H   GLY    84     119.076  96.202  53.749  1.00  0.00            
ATOM   1217  CA  GLY    84     118.712  97.010  51.830  1.00  0.00            
ATOM   1218  HA1 GLY    84     119.469  97.759  52.061  1.00  0.00            
ATOM   1219  HA2 GLY    84     117.826  97.502  51.429  1.00  0.00            
ATOM   1220  C   GLY    84     119.256  95.984  50.891  1.00  0.00            
ATOM   1221  O   GLY    84     119.063  96.135  49.701  1.00  0.00            
ATOM   1222  N   ALA    85     120.019  94.984  51.414  1.00  0.00            
ATOM   1223  H   ALA    85     120.187  94.929  52.409  1.00  0.00            
ATOM   1224  CA  ALA    85     120.838  94.035  50.629  1.00  0.00            
ATOM   1225  HA  ALA    85     121.581  94.581  50.047  1.00  0.00            
ATOM   1226  CB  ALA    85     121.668  93.104  51.490  1.00  0.00            
ATOM   1227  HB1 ALA    85     122.279  92.489  50.828  1.00  0.00            
ATOM   1228  HB2 ALA    85     122.376  93.593  52.160  1.00  0.00            
ATOM   1229  HB3 ALA    85     121.094  92.440  52.136  1.00  0.00            
ATOM   1230  C   ALA    85     120.016  93.241  49.602  1.00  0.00            
ATOM   1231  O   ALA    85     120.652  92.898  48.604  1.00  0.00            
ATOM   1232  N   GLY    86     118.749  92.971  49.757  1.00  0.00            
ATOM   1233  H   GLY    86     118.218  93.249  50.570  1.00  0.00            
ATOM   1234  CA  GLY    86     117.882  92.275  48.868  1.00  0.00            
ATOM   1235  HA1 GLY    86     117.861  91.221  49.145  1.00  0.00            
ATOM   1236  HA2 GLY    86     118.198  92.484  47.846  1.00  0.00            
ATOM   1237  C   GLY    86     116.527  92.759  48.995  1.00  0.00            
ATOM   1238  O   GLY    86     116.113  93.233  50.035  1.00  0.00            
ATOM   1239  N   SER    87     115.798  92.605  47.915  1.00  0.00            
ATOM   1240  H   SER    87     116.283  92.272  47.094  1.00  0.00            
ATOM   1241  CA  SER    87     114.368  92.799  47.698  1.00  0.00            
ATOM   1242  HA  SER    87     114.170  93.870  47.757  1.00  0.00            
ATOM   1243  CB  SER    87     114.087  92.520  46.169  1.00  0.00            
ATOM   1244  HB1 SER    87     114.320  93.391  45.557  1.00  0.00            
ATOM   1245  HB2 SER    87     113.043  92.235  46.038  1.00  0.00            
ATOM   1246  OG  SER    87     114.790  91.521  45.629  1.00  0.00            
ATOM   1247  HG  SER    87     114.540  91.639  44.710  1.00  0.00            
ATOM   1248  C   SER    87     113.433  91.922  48.599  1.00  0.00            
ATOM   1249  O   SER    87     113.712  90.837  49.173  1.00  0.00            
ATOM   1250  N   ILE    88     112.194  92.456  48.702  1.00  0.00            
ATOM   1251  H   ILE    88     112.058  93.303  48.168  1.00  0.00            
ATOM   1252  CA  ILE    88     111.094  91.983  49.575  1.00  0.00            
ATOM   1253  HA  ILE    88     111.432  91.828  50.599  1.00  0.00            
ATOM   1254  CB  ILE    88     109.970  93.032  49.511  1.00  0.00            
ATOM   1255  HB  ILE    88     109.749  93.286  48.475  1.00  0.00            
ATOM   1256  CG2 ILE    88     108.582  92.584  50.077  1.00  0.00            
ATOM   1257 HG21 ILE    88     107.978  93.477  49.910  1.00  0.00            
ATOM   1258 HG22 ILE    88     108.101  91.873  49.406  1.00  0.00            
ATOM   1259 HG23 ILE    88     108.601  92.266  51.119  1.00  0.00            
ATOM   1260  CG1 ILE    88     110.417  94.289  50.249  1.00  0.00            
ATOM   1261 HG11 ILE    88     109.672  95.064  50.069  1.00  0.00            
ATOM   1262 HG12 ILE    88     111.398  94.632  49.922  1.00  0.00            
ATOM   1263  CD  ILE    88     110.395  94.062  51.807  1.00  0.00            
ATOM   1264  HD1 ILE    88     110.932  93.173  52.136  1.00  0.00            
ATOM   1265  HD2 ILE    88     110.906  94.897  52.287  1.00  0.00            
ATOM   1266  HD3 ILE    88     109.371  94.007  52.175  1.00  0.00            
ATOM   1267  C   ILE    88     110.610  90.589  49.055  1.00  0.00            
ATOM   1268  O   ILE    88     110.436  90.480  47.803  1.00  0.00            
ATOM   1269  N   ALA    89     110.429  89.676  49.982  1.00  0.00            
ATOM   1270  H   ALA    89     110.589  89.897  50.954  1.00  0.00            
ATOM   1271  CA  ALA    89     110.022  88.312  49.759  1.00  0.00            
ATOM   1272  HA  ALA    89     110.508  87.943  48.855  1.00  0.00            
ATOM   1273  CB  ALA    89     110.307  87.421  50.963  1.00  0.00            
ATOM   1274  HB1 ALA    89     109.727  87.820  51.796  1.00  0.00            
ATOM   1275  HB2 ALA    89     109.898  86.425  50.791  1.00  0.00            
ATOM   1276  HB3 ALA    89     111.374  87.466  51.183  1.00  0.00            
ATOM   1277  C   ALA    89     108.473  88.203  49.526  1.00  0.00            
ATOM   1278  O   ALA    89     107.654  88.894  50.125  1.00  0.00            
ATOM   1279  N   ALA    90     108.105  87.329  48.646  1.00  0.00            
ATOM   1280  H   ALA    90     108.778  86.655  48.308  1.00  0.00            
ATOM   1281  CA  ALA    90     106.764  87.080  48.137  1.00  0.00            
ATOM   1282  HA  ALA    90     106.906  86.607  47.166  1.00  0.00            
ATOM   1283  CB  ALA    90     106.151  86.028  48.903  1.00  0.00            
ATOM   1284  HB1 ALA    90     106.662  85.068  48.982  1.00  0.00            
ATOM   1285  HB2 ALA    90     105.908  86.354  49.914  1.00  0.00            
ATOM   1286  HB3 ALA    90     105.225  85.756  48.397  1.00  0.00            
ATOM   1287  C   ALA    90     105.987  88.356  47.801  1.00  0.00            
ATOM   1288  O   ALA    90     104.875  88.476  48.317  1.00  0.00            
ATOM   1289  N   ALA    91     106.564  89.305  47.094  1.00  0.00            
ATOM   1290  H   ALA    91     107.443  89.111  46.636  1.00  0.00            
ATOM   1291  CA  ALA    91     105.909  90.581  46.728  1.00  0.00            
ATOM   1292  HA  ALA    91     105.529  90.961  47.676  1.00  0.00            
ATOM   1293  CB  ALA    91     106.996  91.465  46.171  1.00  0.00            
ATOM   1294  HB1 ALA    91     107.946  91.401  46.703  1.00  0.00            
ATOM   1295  HB2 ALA    91     107.251  91.140  45.163  1.00  0.00            
ATOM   1296  HB3 ALA    91     106.700  92.512  46.100  1.00  0.00            
ATOM   1297  C   ALA    91     104.726  90.403  45.750  1.00  0.00            
ATOM   1298  O   ALA    91     104.424  91.301  44.945  1.00  0.00            
ATOM   1299  N   THR    92     104.059  89.250  45.659  1.00  0.00            
ATOM   1300  H   THR    92     104.181  88.660  46.470  1.00  0.00            
ATOM   1301  CA  THR    92     102.804  89.022  44.915  1.00  0.00            
ATOM   1302  HA  THR    92     102.872  89.340  43.875  1.00  0.00            
ATOM   1303  CB  THR    92     102.328  87.605  44.796  1.00  0.00            
ATOM   1304  HB  THR    92     101.333  87.655  44.355  1.00  0.00            
ATOM   1305  CG2 THR    92     103.269  86.795  43.954  1.00  0.00            
ATOM   1306 HG21 THR    92     102.829  85.815  43.772  1.00  0.00            
ATOM   1307 HG22 THR    92     103.418  87.263  42.980  1.00  0.00            
ATOM   1308 HG23 THR    92     104.236  86.637  44.431  1.00  0.00            
ATOM   1309  OG1 THR    92     102.194  87.106  46.115  1.00  0.00            
ATOM   1310  HG1 THR    92     101.462  87.575  46.523  1.00  0.00            
ATOM   1311  C   THR    92     101.626  89.878  45.475  1.00  0.00            
ATOM   1312  O   THR    92     101.454  90.202  46.657  1.00  0.00            
ATOM   1313  N   GLY    93     100.859  90.393  44.559  1.00  0.00            
ATOM   1314  H   GLY    93     101.169  90.329  43.599  1.00  0.00            
ATOM   1315  CA  GLY    93      99.799  91.373  44.695  1.00  0.00            
ATOM   1316  HA1 GLY    93     100.188  92.379  44.855  1.00  0.00            
ATOM   1317  HA2 GLY    93      99.246  91.178  45.613  1.00  0.00            
ATOM   1318  C   GLY    93      98.889  91.322  43.437  1.00  0.00            
ATOM   1319  O   GLY    93      99.225  90.657  42.408  1.00  0.00            
ATOM   1320  N   PHE    94      97.668  91.794  43.531  1.00  0.00            
ATOM   1321  H   PHE    94      97.391  92.242  44.393  1.00  0.00            
ATOM   1322  CA  PHE    94      96.595  91.477  42.596  1.00  0.00            
ATOM   1323  HA  PHE    94      96.849  90.434  42.407  1.00  0.00            
ATOM   1324  CB  PHE    94      95.214  91.450  43.190  1.00  0.00            
ATOM   1325  HB1 PHE    94      94.550  91.131  42.386  1.00  0.00            
ATOM   1326  HB2 PHE    94      94.955  92.495  43.362  1.00  0.00            
ATOM   1327  CG  PHE    94      95.079  90.624  44.473  1.00  0.00            
ATOM   1328  CD1 PHE    94      94.587  91.254  45.657  1.00  0.00            
ATOM   1329  HD1 PHE    94      94.314  92.298  45.694  1.00  0.00            
ATOM   1330  CE1 PHE    94      94.573  90.555  46.821  1.00  0.00            
ATOM   1331  HE1 PHE    94      94.206  91.034  47.717  1.00  0.00            
ATOM   1332  CZ  PHE    94      94.882  89.123  46.791  1.00  0.00            
ATOM   1333  HZ  PHE    94      94.850  88.604  47.737  1.00  0.00            
ATOM   1334  CE2 PHE    94      95.219  88.481  45.581  1.00  0.00            
ATOM   1335  HE2 PHE    94      95.287  87.403  45.614  1.00  0.00            
ATOM   1336  CD2 PHE    94      95.377  89.264  44.427  1.00  0.00            
ATOM   1337  HD2 PHE    94      95.604  88.817  43.471  1.00  0.00            
ATOM   1338  C   PHE    94      96.607  92.261  41.299  1.00  0.00            
ATOM   1339  O   PHE    94      96.972  93.441  41.293  1.00  0.00            
ATOM   1340  N   VAL    95      96.332  91.556  40.222  1.00  0.00            
ATOM   1341  H   VAL    95      96.221  90.562  40.361  1.00  0.00            
ATOM   1342  CA  VAL    95      96.155  91.964  38.804  1.00  0.00            
ATOM   1343  HA  VAL    95      96.081  93.045  38.681  1.00  0.00            
ATOM   1344  CB  VAL    95      97.368  91.604  37.847  1.00  0.00            
ATOM   1345  HB  VAL    95      97.140  91.942  36.836  1.00  0.00            
ATOM   1346  CG1 VAL    95      98.539  92.497  38.215  1.00  0.00            
ATOM   1347 HG11 VAL    95      98.294  93.554  38.117  1.00  0.00            
ATOM   1348 HG12 VAL    95      98.820  92.354  39.259  1.00  0.00            
ATOM   1349 HG13 VAL    95      99.366  92.289  37.536  1.00  0.00            
ATOM   1350  CG2 VAL    95      97.809  90.165  37.670  1.00  0.00            
ATOM   1351 HG21 VAL    95      98.108  89.756  38.635  1.00  0.00            
ATOM   1352 HG22 VAL    95      97.037  89.470  37.341  1.00  0.00            
ATOM   1353 HG23 VAL    95      98.714  90.115  37.064  1.00  0.00            
ATOM   1354  C   VAL    95      94.769  91.500  38.278  1.00  0.00            
ATOM   1355  O   VAL    95      94.074  90.742  38.921  1.00  0.00            
ATOM   1356  N   LYS    96      94.377  92.084  37.116  1.00  0.00            
ATOM   1357  H   LYS    96      95.125  92.593  36.668  1.00  0.00            
ATOM   1358  CA  LYS    96      93.124  91.664  36.427  1.00  0.00            
ATOM   1359  HA  LYS    96      92.341  91.547  37.175  1.00  0.00            
ATOM   1360  CB  LYS    96      92.621  92.676  35.411  1.00  0.00            
ATOM   1361  HB1 LYS    96      91.656  92.373  35.005  1.00  0.00            
ATOM   1362  HB2 LYS    96      93.360  92.824  34.624  1.00  0.00            
ATOM   1363  CG  LYS    96      92.164  94.003  36.026  1.00  0.00            
ATOM   1364  HG1 LYS    96      92.979  94.366  36.652  1.00  0.00            
ATOM   1365  HG2 LYS    96      91.246  93.794  36.574  1.00  0.00            
ATOM   1366  CD  LYS    96      91.716  95.066  34.949  1.00  0.00            
ATOM   1367  HD1 LYS    96      91.105  95.855  35.389  1.00  0.00            
ATOM   1368  HD2 LYS    96      91.081  94.588  34.204  1.00  0.00            
ATOM   1369  CE  LYS    96      92.929  95.717  34.232  1.00  0.00            
ATOM   1370  HE1 LYS    96      93.596  94.892  33.982  1.00  0.00            
ATOM   1371  HE2 LYS    96      93.406  96.433  34.901  1.00  0.00            
ATOM   1372  NZ  LYS    96      92.530  96.452  33.032  1.00  0.00            
ATOM   1373  HZ1 LYS    96      92.008  95.888  32.377  1.00  0.00            
ATOM   1374  HZ2 LYS    96      91.930  97.189  33.375  1.00  0.00            
ATOM   1375  HZ3 LYS    96      93.388  96.800  32.628  1.00  0.00            
ATOM   1376  C   LYS    96      93.291  90.197  35.809  1.00  0.00            
ATOM   1377  O   LYS    96      94.333  89.833  35.170  1.00  0.00            
ATOM   1378  N   LYS    97      92.208  89.420  35.992  1.00  0.00            
ATOM   1379  H   LYS    97      91.421  89.874  36.433  1.00  0.00            
ATOM   1380  CA  LYS    97      91.938  88.264  35.158  1.00  0.00            
ATOM   1381  HA  LYS    97      92.658  87.473  35.369  1.00  0.00            
ATOM   1382  CB  LYS    97      90.533  87.689  35.387  1.00  0.00            
ATOM   1383  HB1 LYS    97      90.553  86.757  34.822  1.00  0.00            
ATOM   1384  HB2 LYS    97      89.788  88.367  34.972  1.00  0.00            
ATOM   1385  CG  LYS    97      90.291  87.363  36.880  1.00  0.00            
ATOM   1386  HG1 LYS    97      90.190  88.232  37.530  1.00  0.00            
ATOM   1387  HG2 LYS    97      91.096  86.750  37.286  1.00  0.00            
ATOM   1388  CD  LYS    97      89.013  86.615  37.167  1.00  0.00            
ATOM   1389  HD1 LYS    97      88.981  86.229  38.186  1.00  0.00            
ATOM   1390  HD2 LYS    97      88.941  85.692  36.592  1.00  0.00            
ATOM   1391  CE  LYS    97      87.857  87.595  36.874  1.00  0.00            
ATOM   1392  HE1 LYS    97      87.900  88.083  35.900  1.00  0.00            
ATOM   1393  HE2 LYS    97      87.974  88.336  37.664  1.00  0.00            
ATOM   1394  NZ  LYS    97      86.615  86.911  37.072  1.00  0.00            
ATOM   1395  HZ1 LYS    97      86.535  86.585  38.025  1.00  0.00            
ATOM   1396  HZ2 LYS    97      85.792  87.480  36.935  1.00  0.00            
ATOM   1397  HZ3 LYS    97      86.580  86.128  36.435  1.00  0.00            
ATOM   1398  C   LYS    97      92.065  88.593  33.671  1.00  0.00            
ATOM   1399  O   LYS    97      91.660  89.645  33.195  1.00  0.00            
ATOM   1400  N   ASP    98      92.515  87.614  32.887  1.00  0.00            
ATOM   1401  H   ASP    98      92.921  86.808  33.340  1.00  0.00            
ATOM   1402  CA  ASP    98      92.511  87.550  31.438  1.00  0.00            
ATOM   1403  HA  ASP    98      92.658  88.593  31.156  1.00  0.00            
ATOM   1404  CB  ASP    98      93.800  86.809  31.035  1.00  0.00            
ATOM   1405  HB1 ASP    98      93.904  85.816  31.472  1.00  0.00            
ATOM   1406  HB2 ASP    98      94.614  87.403  31.449  1.00  0.00            
ATOM   1407  CG  ASP    98      94.170  86.708  29.533  1.00  0.00            
ATOM   1408  OD1 ASP    98      93.833  87.659  28.798  1.00  0.00            
ATOM   1409  OD2 ASP    98      94.936  85.798  29.043  1.00  0.00            
ATOM   1410  C   ASP    98      91.215  87.138  30.736  1.00  0.00            
ATOM   1411  O   ASP    98      91.099  86.045  30.236  1.00  0.00            
ATOM   1412  N   GLN    99      90.236  88.067  30.870  1.00  0.00            
ATOM   1413  H   GLN    99      90.377  88.968  31.304  1.00  0.00            
ATOM   1414  CA  GLN    99      88.831  87.843  30.483  1.00  0.00            
ATOM   1415  HA  GLN    99      88.429  87.012  31.063  1.00  0.00            
ATOM   1416  CB  GLN    99      87.962  88.998  30.942  1.00  0.00            
ATOM   1417  HB1 GLN    99      87.928  89.809  30.215  1.00  0.00            
ATOM   1418  HB2 GLN    99      88.424  89.325  31.873  1.00  0.00            
ATOM   1419  CG  GLN    99      86.483  88.744  31.226  1.00  0.00            
ATOM   1420  HG1 GLN    99      86.306  87.818  31.773  1.00  0.00            
ATOM   1421  HG2 GLN    99      86.179  88.645  30.184  1.00  0.00            
ATOM   1422  CD  GLN    99      85.671  89.876  31.808  1.00  0.00            
ATOM   1423  OE1 GLN    99      86.181  90.827  32.378  1.00  0.00            
ATOM   1424  NE2 GLN    99      84.353  89.701  31.834  1.00  0.00            
ATOM   1425 HE21 GLN    99      83.896  89.025  31.238  1.00  0.00            
ATOM   1426 HE22 GLN    99      83.788  90.366  32.342  1.00  0.00            
ATOM   1427  C   GLN    99      88.658  87.468  28.966  1.00  0.00            
ATOM   1428  O   GLN    99      87.686  86.836  28.553  1.00  0.00            
ATOM   1429  N   LEU   100      89.595  87.916  28.139  1.00  0.00            
ATOM   1430  H   LEU   100      90.324  88.532  28.469  1.00  0.00            
ATOM   1431  CA  LEU   100      89.662  87.507  26.732  1.00  0.00            
ATOM   1432  HA  LEU   100      88.734  87.750  26.213  1.00  0.00            
ATOM   1433  CB  LEU   100      90.797  88.190  26.004  1.00  0.00            
ATOM   1434  HB1 LEU   100      90.814  87.916  24.949  1.00  0.00            
ATOM   1435  HB2 LEU   100      91.709  87.889  26.520  1.00  0.00            
ATOM   1436  CG  LEU   100      90.589  89.692  25.994  1.00  0.00            
ATOM   1437  HG  LEU   100      90.431  90.096  26.994  1.00  0.00            
ATOM   1438  CD1 LEU   100      91.760  90.411  25.433  1.00  0.00            
ATOM   1439 HD11 LEU   100      92.607  90.197  26.085  1.00  0.00            
ATOM   1440 HD12 LEU   100      92.013  90.062  24.432  1.00  0.00            
ATOM   1441 HD13 LEU   100      91.601  91.487  25.370  1.00  0.00            
ATOM   1442  CD2 LEU   100      89.440  90.157  25.009  1.00  0.00            
ATOM   1443 HD21 LEU   100      89.292  91.226  25.156  1.00  0.00            
ATOM   1444 HD22 LEU   100      89.727  90.040  23.964  1.00  0.00            
ATOM   1445 HD23 LEU   100      88.446  89.802  25.281  1.00  0.00            
ATOM   1446  C   LEU   100      89.815  85.945  26.534  1.00  0.00            
ATOM   1447  O   LEU   100      89.214  85.451  25.620  1.00  0.00            
ATOM   1448  N   GLY   101      90.443  85.180  27.452  1.00  0.00            
ATOM   1449  H   GLY   101      90.978  85.629  28.181  1.00  0.00            
ATOM   1450  CA  GLY   101      90.548  83.755  27.386  1.00  0.00            
ATOM   1451  HA1 GLY   101      91.340  83.473  28.080  1.00  0.00            
ATOM   1452  HA2 GLY   101      90.821  83.474  26.369  1.00  0.00            
ATOM   1453  C   GLY   101      89.308  83.082  27.709  1.00  0.00            
ATOM   1454  O   GLY   101      88.401  83.682  28.288  1.00  0.00            
ATOM   1455  N   LYS   102      89.193  81.839  27.295  1.00  0.00            
ATOM   1456  H   LYS   102      89.996  81.461  26.813  1.00  0.00            
ATOM   1457  CA  LYS   102      87.961  81.007  27.326  1.00  0.00            
ATOM   1458  HA  LYS   102      87.104  81.587  26.982  1.00  0.00            
ATOM   1459  CB  LYS   102      88.201  79.699  26.554  1.00  0.00            
ATOM   1460  HB1 LYS   102      87.714  78.837  27.009  1.00  0.00            
ATOM   1461  HB2 LYS   102      89.261  79.450  26.597  1.00  0.00            
ATOM   1462  CG  LYS   102      87.775  80.032  25.146  1.00  0.00            
ATOM   1463  HG1 LYS   102      88.011  81.061  24.875  1.00  0.00            
ATOM   1464  HG2 LYS   102      86.705  79.841  25.061  1.00  0.00            
ATOM   1465  CD  LYS   102      88.423  79.072  24.103  1.00  0.00            
ATOM   1466  HD1 LYS   102      88.299  78.063  24.496  1.00  0.00            
ATOM   1467  HD2 LYS   102      89.485  79.290  23.992  1.00  0.00            
ATOM   1468  CE  LYS   102      87.947  79.148  22.631  1.00  0.00            
ATOM   1469  HE1 LYS   102      88.353  78.276  22.118  1.00  0.00            
ATOM   1470  HE2 LYS   102      88.458  80.009  22.200  1.00  0.00            
ATOM   1471  NZ  LYS   102      86.516  79.075  22.421  1.00  0.00            
ATOM   1472  HZ1 LYS   102      86.002  79.779  22.932  1.00  0.00            
ATOM   1473  HZ2 LYS   102      86.375  79.411  21.479  1.00  0.00            
ATOM   1474  HZ3 LYS   102      86.118  78.149  22.351  1.00  0.00            
ATOM   1475  C   LYS   102      87.564  80.719  28.780  1.00  0.00            
ATOM   1476  O   LYS   102      88.372  80.419  29.658  1.00  0.00            
ATOM   1477  N   ASN   103      86.251  80.693  29.008  1.00  0.00            
ATOM   1478  H   ASN   103      85.648  80.686  28.199  1.00  0.00            
ATOM   1479  CA  ASN   103      85.729  80.533  30.351  1.00  0.00            
ATOM   1480  HA  ASN   103      86.480  80.840  31.080  1.00  0.00            
ATOM   1481  CB  ASN   103      84.495  81.414  30.724  1.00  0.00            
ATOM   1482  HB1 ASN   103      84.695  82.475  30.572  1.00  0.00            
ATOM   1483  HB2 ASN   103      84.369  81.316  31.802  1.00  0.00            
ATOM   1484  CG  ASN   103      83.200  81.246  29.925  1.00  0.00            
ATOM   1485  OD1 ASN   103      82.202  80.729  30.359  1.00  0.00            
ATOM   1486  ND2 ASN   103      83.139  81.871  28.801  1.00  0.00            
ATOM   1487 HD21 ASN   103      83.904  82.388  28.391  1.00  0.00            
ATOM   1488 HD22 ASN   103      82.354  81.707  28.187  1.00  0.00            
ATOM   1489  C   ASN   103      85.431  79.035  30.618  1.00  0.00            
ATOM   1490  O   ASN   103      84.287  78.637  30.873  1.00  0.00            
ATOM   1491  N   GLU   104      86.481  78.255  30.506  1.00  0.00            
ATOM   1492  H   GLU   104      87.356  78.722  30.315  1.00  0.00            
ATOM   1493  CA  GLU   104      86.541  76.803  30.714  1.00  0.00            
ATOM   1494  HA  GLU   104      85.903  76.291  29.994  1.00  0.00            
ATOM   1495  CB  GLU   104      87.962  76.323  30.373  1.00  0.00            
ATOM   1496  HB1 GLU   104      88.087  76.512  29.307  1.00  0.00            
ATOM   1497  HB2 GLU   104      88.066  75.251  30.538  1.00  0.00            
ATOM   1498  CG  GLU   104      89.138  77.088  31.054  1.00  0.00            
ATOM   1499  HG1 GLU   104      89.034  77.033  32.138  1.00  0.00            
ATOM   1500  HG2 GLU   104      89.097  78.154  30.834  1.00  0.00            
ATOM   1501  CD  GLU   104      90.512  76.674  30.590  1.00  0.00            
ATOM   1502  OE1 GLU   104      91.526  77.383  30.853  1.00  0.00            
ATOM   1503  OE2 GLU   104      90.692  75.566  30.135  1.00  0.00            
ATOM   1504  C   GLU   104      86.157  76.328  32.131  1.00  0.00            
ATOM   1505  O   GLU   104      85.738  75.170  32.297  1.00  0.00            
ATOM   1506  N   GLU   105      86.335  77.220  33.200  1.00  0.00            
ATOM   1507  H   GLU   105      86.712  78.151  33.098  1.00  0.00            
ATOM   1508  CA  GLU   105      85.793  76.883  34.566  1.00  0.00            
ATOM   1509  HA  GLU   105      85.678  75.818  34.766  1.00  0.00            
ATOM   1510  CB  GLU   105      86.731  77.478  35.709  1.00  0.00            
ATOM   1511  HB1 GLU   105      86.402  77.136  36.691  1.00  0.00            
ATOM   1512  HB2 GLU   105      86.737  78.568  35.685  1.00  0.00            
ATOM   1513  CG  GLU   105      88.238  77.088  35.589  1.00  0.00            
ATOM   1514  HG1 GLU   105      88.567  77.627  34.701  1.00  0.00            
ATOM   1515  HG2 GLU   105      88.469  76.023  35.548  1.00  0.00            
ATOM   1516  CD  GLU   105      89.050  77.568  36.804  1.00  0.00            
ATOM   1517  OE1 GLU   105      88.609  78.392  37.599  1.00  0.00            
ATOM   1518  OE2 GLU   105      90.145  77.059  36.956  1.00  0.00            
ATOM   1519  C   GLU   105      84.432  77.450  34.830  1.00  0.00            
ATOM   1520  O   GLU   105      84.018  77.393  35.978  1.00  0.00            
ATOM   1521  N   GLY   106      83.625  77.860  33.882  1.00  0.00            
ATOM   1522  H   GLY   106      83.980  77.774  32.941  1.00  0.00            
ATOM   1523  CA  GLY   106      82.339  78.526  34.083  1.00  0.00            
ATOM   1524  HA1 GLY   106      81.764  78.013  34.854  1.00  0.00            
ATOM   1525  HA2 GLY   106      81.711  78.445  33.196  1.00  0.00            
ATOM   1526  C   GLY   106      82.393  80.039  34.429  1.00  0.00            
ATOM   1527  O   GLY   106      83.503  80.557  34.563  1.00  0.00            
ATOM   1528  N   ALA   107      81.259  80.721  34.477  1.00  0.00            
ATOM   1529  H   ALA   107      80.357  80.278  34.577  1.00  0.00            
ATOM   1530  CA  ALA   107      81.204  82.145  34.812  1.00  0.00            
ATOM   1531  HA  ALA   107      82.167  82.632  34.658  1.00  0.00            
ATOM   1532  CB  ALA   107      80.192  82.709  33.792  1.00  0.00            
ATOM   1533  HB1 ALA   107      79.223  82.242  33.969  1.00  0.00            
ATOM   1534  HB2 ALA   107      80.069  83.777  33.970  1.00  0.00            
ATOM   1535  HB3 ALA   107      80.543  82.608  32.765  1.00  0.00            
ATOM   1536  C   ALA   107      80.953  82.397  36.304  1.00  0.00            
ATOM   1537  O   ALA   107      80.063  81.706  36.820  1.00  0.00            
ATOM   1538  N   PRO   108      81.750  83.271  36.882  1.00  0.00            
ATOM   1539  CD  PRO   108      82.885  84.108  36.316  1.00  0.00            
ATOM   1540  HD1 PRO   108      82.517  84.975  35.768  1.00  0.00            
ATOM   1541  HD2 PRO   108      83.393  83.428  35.631  1.00  0.00            
ATOM   1542  CG  PRO   108      83.707  84.532  37.521  1.00  0.00            
ATOM   1543  HG1 PRO   108      84.026  85.574  37.527  1.00  0.00            
ATOM   1544  HG2 PRO   108      84.542  83.842  37.645  1.00  0.00            
ATOM   1545  CB  PRO   108      82.764  84.435  38.643  1.00  0.00            
ATOM   1546  HB1 PRO   108      82.290  85.412  38.747  1.00  0.00            
ATOM   1547  HB2 PRO   108      83.309  84.422  39.587  1.00  0.00            
ATOM   1548  CA  PRO   108      81.701  83.448  38.351  1.00  0.00            
ATOM   1549  HA  PRO   108      82.031  82.502  38.781  1.00  0.00            
ATOM   1550  C   PRO   108      80.371  83.976  39.014  1.00  0.00            
ATOM   1551  O   PRO   108      79.585  84.791  38.440  1.00  0.00            
ATOM   1552  N   GLN   109      80.050  83.382  40.151  1.00  0.00            
ATOM   1553  H   GLN   109      80.760  82.734  40.462  1.00  0.00            
ATOM   1554  CA  GLN   109      78.839  83.617  40.931  1.00  0.00            
ATOM   1555  HA  GLN   109      78.079  83.193  40.274  1.00  0.00            
ATOM   1556  CB  GLN   109      78.915  82.794  42.221  1.00  0.00            
ATOM   1557  HB1 GLN   109      79.624  83.212  42.935  1.00  0.00            
ATOM   1558  HB2 GLN   109      79.244  81.778  42.003  1.00  0.00            
ATOM   1559  CG  GLN   109      77.629  82.783  43.017  1.00  0.00            
ATOM   1560  HG1 GLN   109      77.380  83.773  43.398  1.00  0.00            
ATOM   1561  HG2 GLN   109      77.792  82.271  43.965  1.00  0.00            
ATOM   1562  CD  GLN   109      76.421  81.996  42.410  1.00  0.00            
ATOM   1563  OE1 GLN   109      75.554  82.497  41.718  1.00  0.00            
ATOM   1564  NE2 GLN   109      76.355  80.696  42.636  1.00  0.00            
ATOM   1565 HE21 GLN   109      76.915  80.201  43.316  1.00  0.00            
ATOM   1566 HE22 GLN   109      75.435  80.309  42.486  1.00  0.00            
ATOM   1567  C   GLN   109      78.618  85.101  41.257  1.00  0.00            
ATOM   1568  O   GLN   109      79.439  85.756  41.910  1.00  0.00            
ATOM   1569  N   GLU   110      77.447  85.631  40.891  1.00  0.00            
ATOM   1570  H   GLU   110      76.786  85.008  40.449  1.00  0.00            
ATOM   1571  CA  GLU   110      77.123  87.091  40.889  1.00  0.00            
ATOM   1572  HA  GLU   110      77.920  87.651  40.400  1.00  0.00            
ATOM   1573  CB  GLU   110      75.786  87.350  40.266  1.00  0.00            
ATOM   1574  HB1 GLU   110      75.494  88.372  40.507  1.00  0.00            
ATOM   1575  HB2 GLU   110      74.900  86.745  40.458  1.00  0.00            
ATOM   1576  CG  GLU   110      75.952  87.438  38.728  1.00  0.00            
ATOM   1577  HG1 GLU   110      76.289  86.475  38.345  1.00  0.00            
ATOM   1578  HG2 GLU   110      76.708  88.217  38.624  1.00  0.00            
ATOM   1579  CD  GLU   110      74.621  87.740  38.078  1.00  0.00            
ATOM   1580  OE1 GLU   110      74.097  88.878  38.297  1.00  0.00            
ATOM   1581  OE2 GLU   110      73.997  86.851  37.506  1.00  0.00            
ATOM   1582  C   GLU   110      77.260  87.668  42.291  1.00  0.00            
ATOM   1583  O   GLU   110      76.610  87.276  43.238  1.00  0.00            
ATOM   1584  N   GLY   111      78.145  88.583  42.448  1.00  0.00            
ATOM   1585  H   GLY   111      78.676  88.887  41.645  1.00  0.00            
ATOM   1586  CA  GLY   111      78.424  89.251  43.719  1.00  0.00            
ATOM   1587  HA1 GLY   111      77.557  89.706  44.198  1.00  0.00            
ATOM   1588  HA2 GLY   111      78.951  90.187  43.535  1.00  0.00            
ATOM   1589  C   GLY   111      79.266  88.489  44.762  1.00  0.00            
ATOM   1590  O   GLY   111      79.726  89.152  45.661  1.00  0.00            
ATOM   1591  N   ILE   112      79.512  87.165  44.625  1.00  0.00            
ATOM   1592  H   ILE   112      79.066  86.648  43.881  1.00  0.00            
ATOM   1593  CA  ILE   112      80.413  86.505  45.549  1.00  0.00            
ATOM   1594  HA  ILE   112      80.203  86.870  46.554  1.00  0.00            
ATOM   1595  CB  ILE   112      80.152  84.969  45.689  1.00  0.00            
ATOM   1596  HB  ILE   112      80.369  84.514  44.723  1.00  0.00            
ATOM   1597  CG2 ILE   112      81.024  84.375  46.756  1.00  0.00            
ATOM   1598 HG21 ILE   112      82.051  84.175  46.452  1.00  0.00            
ATOM   1599 HG22 ILE   112      81.077  85.044  47.615  1.00  0.00            
ATOM   1600 HG23 ILE   112      80.644  83.401  47.065  1.00  0.00            
ATOM   1601  CG1 ILE   112      78.647  84.685  46.015  1.00  0.00            
ATOM   1602 HG11 ILE   112      78.479  83.623  46.194  1.00  0.00            
ATOM   1603 HG12 ILE   112      78.030  85.010  45.177  1.00  0.00            
ATOM   1604  CD  ILE   112      78.045  85.263  47.391  1.00  0.00            
ATOM   1605  HD1 ILE   112      77.073  84.804  47.570  1.00  0.00            
ATOM   1606  HD2 ILE   112      78.782  85.302  48.193  1.00  0.00            
ATOM   1607  HD3 ILE   112      77.743  86.308  47.316  1.00  0.00            
ATOM   1608  C   ILE   112      81.968  86.785  45.304  1.00  0.00            
ATOM   1609  O   ILE   112      82.531  86.938  44.237  1.00  0.00            
ATOM   1610  N   LEU   113      82.736  86.842  46.425  1.00  0.00            
ATOM   1611  H   LEU   113      82.376  86.539  47.319  1.00  0.00            
ATOM   1612  CA  LEU   113      84.147  87.386  46.335  1.00  0.00            
ATOM   1613  HA  LEU   113      84.233  88.195  45.610  1.00  0.00            
ATOM   1614  CB  LEU   113      84.635  87.831  47.759  1.00  0.00            
ATOM   1615  HB1 LEU   113      85.721  87.921  47.759  1.00  0.00            
ATOM   1616  HB2 LEU   113      84.566  87.032  48.498  1.00  0.00            
ATOM   1617  CG  LEU   113      84.040  89.108  48.366  1.00  0.00            
ATOM   1618  HG  LEU   113      82.998  88.908  48.619  1.00  0.00            
ATOM   1619  CD1 LEU   113      84.690  89.307  49.719  1.00  0.00            
ATOM   1620 HD11 LEU   113      85.766  89.198  49.585  1.00  0.00            
ATOM   1621 HD12 LEU   113      84.346  90.278  50.076  1.00  0.00            
ATOM   1622 HD13 LEU   113      84.350  88.518  50.390  1.00  0.00            
ATOM   1623  CD2 LEU   113      84.220  90.283  47.431  1.00  0.00            
ATOM   1624 HD21 LEU   113      83.729  90.043  46.488  1.00  0.00            
ATOM   1625 HD22 LEU   113      83.774  91.174  47.872  1.00  0.00            
ATOM   1626 HD23 LEU   113      85.293  90.462  47.362  1.00  0.00            
ATOM   1627  C   LEU   113      85.094  86.280  45.772  1.00  0.00            
ATOM   1628  O   LEU   113      84.958  85.108  46.144  1.00  0.00            
ATOM   1629  N   GLU   114      85.954  86.635  44.774  1.00  0.00            
ATOM   1630  H   GLU   114      86.119  87.613  44.582  1.00  0.00            
ATOM   1631  CA  GLU   114      86.792  85.701  44.012  1.00  0.00            
ATOM   1632  HA  GLU   114      86.337  84.712  44.079  1.00  0.00            
ATOM   1633  CB  GLU   114      86.755  86.119  42.569  1.00  0.00            
ATOM   1634  HB1 GLU   114      87.547  85.638  41.995  1.00  0.00            
ATOM   1635  HB2 GLU   114      86.834  87.190  42.388  1.00  0.00            
ATOM   1636  CG  GLU   114      85.552  85.654  41.813  1.00  0.00            
ATOM   1637  HG1 GLU   114      84.748  86.025  42.449  1.00  0.00            
ATOM   1638  HG2 GLU   114      85.579  84.566  41.741  1.00  0.00            
ATOM   1639  CD  GLU   114      85.544  86.381  40.453  1.00  0.00            
ATOM   1640  OE1 GLU   114      86.343  86.071  39.504  1.00  0.00            
ATOM   1641  OE2 GLU   114      84.786  87.377  40.351  1.00  0.00            
ATOM   1642  C   GLU   114      88.198  85.539  44.550  1.00  0.00            
ATOM   1643  O   GLU   114      88.695  86.332  45.403  1.00  0.00            
ATOM   1644  N   ASP   115      89.007  84.527  44.102  1.00  0.00            
ATOM   1645  H   ASP   115      88.492  83.741  43.731  1.00  0.00            
ATOM   1646  CA  ASP   115      90.518  84.508  44.057  1.00  0.00            
ATOM   1647  HA  ASP   115      90.940  85.052  44.902  1.00  0.00            
ATOM   1648  CB  ASP   115      91.067  83.073  44.127  1.00  0.00            
ATOM   1649  HB1 ASP   115      92.148  83.196  44.064  1.00  0.00            
ATOM   1650  HB2 ASP   115      90.660  82.470  43.316  1.00  0.00            
ATOM   1651  CG  ASP   115      90.809  82.441  45.480  1.00  0.00            
ATOM   1652  OD1 ASP   115      90.943  81.203  45.504  1.00  0.00            
ATOM   1653  OD2 ASP   115      90.700  83.107  46.534  1.00  0.00            
ATOM   1654  C   ASP   115      90.995  85.285  42.773  1.00  0.00            
ATOM   1655  O   ASP   115      91.032  84.699  41.734  1.00  0.00            
ATOM   1656  N   MET   116      91.365  86.535  42.985  1.00  0.00            
ATOM   1657  H   MET   116      91.298  86.948  43.904  1.00  0.00            
ATOM   1658  CA  MET   116      92.072  87.290  42.027  1.00  0.00            
ATOM   1659  HA  MET   116      91.569  87.154  41.070  1.00  0.00            
ATOM   1660  CB  MET   116      91.831  88.778  42.362  1.00  0.00            
ATOM   1661  HB1 MET   116      92.561  89.232  41.691  1.00  0.00            
ATOM   1662  HB2 MET   116      92.219  88.995  43.357  1.00  0.00            
ATOM   1663  CG  MET   116      90.383  89.255  42.094  1.00  0.00            
ATOM   1664  HG1 MET   116      90.314  90.265  42.496  1.00  0.00            
ATOM   1665  HG2 MET   116      89.799  88.593  42.734  1.00  0.00            
ATOM   1666  SD  MET   116      89.855  89.241  40.345  1.00  0.00            
ATOM   1667  CE  MET   116      87.990  89.412  40.619  1.00  0.00            
ATOM   1668  HE1 MET   116      87.508  89.934  39.793  1.00  0.00            
ATOM   1669  HE2 MET   116      87.547  88.427  40.767  1.00  0.00            
ATOM   1670  HE3 MET   116      87.863  89.988  41.536  1.00  0.00            
ATOM   1671  C   MET   116      93.569  86.861  41.763  1.00  0.00            
ATOM   1672  O   MET   116      94.330  86.454  42.600  1.00  0.00            
ATOM   1673  N   PRO   117      93.959  86.854  40.491  1.00  0.00            
ATOM   1674  CD  PRO   117      93.087  87.308  39.432  1.00  0.00            
ATOM   1675  HD1 PRO   117      92.923  88.381  39.532  1.00  0.00            
ATOM   1676  HD2 PRO   117      92.161  86.733  39.465  1.00  0.00            
ATOM   1677  CG  PRO   117      93.792  86.879  38.108  1.00  0.00            
ATOM   1678  HG1 PRO   117      93.516  87.448  37.220  1.00  0.00            
ATOM   1679  HG2 PRO   117      93.537  85.825  37.999  1.00  0.00            
ATOM   1680  CB  PRO   117      95.278  87.146  38.464  1.00  0.00            
ATOM   1681  HB1 PRO   117      95.374  88.231  38.431  1.00  0.00            
ATOM   1682  HB2 PRO   117      96.126  86.759  37.899  1.00  0.00            
ATOM   1683  CA  PRO   117      95.316  86.717  39.954  1.00  0.00            
ATOM   1684  HA  PRO   117      95.654  85.681  39.980  1.00  0.00            
ATOM   1685  C   PRO   117      96.447  87.504  40.655  1.00  0.00            
ATOM   1686  O   PRO   117      96.301  88.647  41.066  1.00  0.00            
ATOM   1687  N   VAL   118      97.626  86.913  40.702  1.00  0.00            
ATOM   1688  H   VAL   118      97.716  85.943  40.434  1.00  0.00            
ATOM   1689  CA  VAL   118      98.758  87.436  41.432  1.00  0.00            
ATOM   1690  HA  VAL   118      98.407  88.406  41.783  1.00  0.00            
ATOM   1691  CB  VAL   118      99.070  86.610  42.692  1.00  0.00            
ATOM   1692  HB  VAL   118     100.120  86.766  42.939  1.00  0.00            
ATOM   1693  CG1 VAL   118      98.199  87.166  43.836  1.00  0.00            
ATOM   1694 HG11 VAL   118      98.481  86.797  44.822  1.00  0.00            
ATOM   1695 HG12 VAL   118      98.323  88.240  43.974  1.00  0.00            
ATOM   1696 HG13 VAL   118      97.125  87.094  43.663  1.00  0.00            
ATOM   1697  CG2 VAL   118      98.960  85.110  42.584  1.00  0.00            
ATOM   1698 HG21 VAL   118      99.049  84.647  43.567  1.00  0.00            
ATOM   1699 HG22 VAL   118      98.010  84.847  42.117  1.00  0.00            
ATOM   1700 HG23 VAL   118      99.844  84.778  42.041  1.00  0.00            
ATOM   1701  C   VAL   118     100.081  87.565  40.692  1.00  0.00            
ATOM   1702  O   VAL   118     100.551  86.733  39.911  1.00  0.00            
ATOM   1703  N   ASP   119     100.802  88.646  40.946  1.00  0.00            
ATOM   1704  H   ASP   119     100.430  89.435  41.455  1.00  0.00            
ATOM   1705  CA  ASP   119     101.990  89.025  40.210  1.00  0.00            
ATOM   1706  HA  ASP   119     102.463  88.097  39.892  1.00  0.00            
ATOM   1707  CB  ASP   119     101.586  89.856  38.959  1.00  0.00            
ATOM   1708  HB1 ASP   119     101.258  90.816  39.357  1.00  0.00            
ATOM   1709  HB2 ASP   119     100.811  89.367  38.369  1.00  0.00            
ATOM   1710  CG  ASP   119     102.744  89.965  37.953  1.00  0.00            
ATOM   1711  OD1 ASP   119     102.991  91.090  37.489  1.00  0.00            
ATOM   1712  OD2 ASP   119     103.321  88.922  37.584  1.00  0.00            
ATOM   1713  C   ASP   119     102.916  89.743  41.207  1.00  0.00            
ATOM   1714  O   ASP   119     102.414  90.521  42.012  1.00  0.00            
ATOM   1715  N   PRO   120     104.226  89.468  41.073  1.00  0.00            
ATOM   1716  CD  PRO   120     104.852  88.456  40.214  1.00  0.00            
ATOM   1717  HD1 PRO   120     105.040  88.885  39.230  1.00  0.00            
ATOM   1718  HD2 PRO   120     104.239  87.567  40.069  1.00  0.00            
ATOM   1719  CG  PRO   120     106.203  88.155  40.879  1.00  0.00            
ATOM   1720  HG1 PRO   120     106.985  87.887  40.168  1.00  0.00            
ATOM   1721  HG2 PRO   120     106.178  87.236  41.464  1.00  0.00            
ATOM   1722  CB  PRO   120     106.473  89.356  41.676  1.00  0.00            
ATOM   1723  HB1 PRO   120     107.218  89.964  41.164  1.00  0.00            
ATOM   1724  HB2 PRO   120     106.937  89.116  42.633  1.00  0.00            
ATOM   1725  CA  PRO   120     105.261  90.196  41.823  1.00  0.00            
ATOM   1726  HA  PRO   120     104.929  90.101  42.856  1.00  0.00            
ATOM   1727  C   PRO   120     105.465  91.699  41.453  1.00  0.00            
ATOM   1728  O   PRO   120     105.848  91.988  40.324  1.00  0.00            
ATOM   1729  N   ASP   121     105.420  92.664  42.377  1.00  0.00            
ATOM   1730  H   ASP   121     105.229  92.309  43.303  1.00  0.00            
ATOM   1731  CA  ASP   121     105.846  94.049  42.262  1.00  0.00            
ATOM   1732  HA  ASP   121     105.429  94.524  43.151  1.00  0.00            
ATOM   1733  CB  ASP   121     107.338  94.158  42.229  1.00  0.00            
ATOM   1734  HB1 ASP   121     107.645  93.762  41.261  1.00  0.00            
ATOM   1735  HB2 ASP   121     107.796  93.488  42.957  1.00  0.00            
ATOM   1736  CG  ASP   121     107.866  95.526  42.527  1.00  0.00            
ATOM   1737  OD1 ASP   121     107.562  96.121  43.653  1.00  0.00            
ATOM   1738  OD2 ASP   121     108.620  96.088  41.670  1.00  0.00            
ATOM   1739  C   ASP   121     105.096  94.753  41.177  1.00  0.00            
ATOM   1740  O   ASP   121     105.645  95.595  40.471  1.00  0.00            
ATOM   1741  N   ASN   122     103.773  94.482  41.003  1.00  0.00            
ATOM   1742  H   ASN   122     103.271  93.981  41.722  1.00  0.00            
ATOM   1743  CA  ASN   122     102.995  95.090  39.942  1.00  0.00            
ATOM   1744  HA  ASN   122     103.693  95.508  39.217  1.00  0.00            
ATOM   1745  CB  ASN   122     102.164  93.938  39.293  1.00  0.00            
ATOM   1746  HB1 ASN   122     101.380  93.553  39.945  1.00  0.00            
ATOM   1747  HB2 ASN   122     102.807  93.068  39.155  1.00  0.00            
ATOM   1748  CG  ASN   122     101.498  94.287  38.017  1.00  0.00            
ATOM   1749  OD1 ASN   122     100.721  95.256  37.907  1.00  0.00            
ATOM   1750  ND2 ASN   122     101.942  93.539  36.985  1.00  0.00            
ATOM   1751 HD21 ASN   122     102.418  92.674  37.198  1.00  0.00            
ATOM   1752 HD22 ASN   122     101.347  93.516  36.169  1.00  0.00            
ATOM   1753  C   ASN   122     102.185  96.246  40.421  1.00  0.00            
ATOM   1754  O   ASN   122     101.472  96.197  41.418  1.00  0.00            
ATOM   1755  N   GLU   123     102.223  97.351  39.616  1.00  0.00            
ATOM   1756  H   GLU   123     102.732  97.283  38.746  1.00  0.00            
ATOM   1757  CA  GLU   123     101.501  98.604  39.893  1.00  0.00            
ATOM   1758  HA  GLU   123     101.775  98.775  40.934  1.00  0.00            
ATOM   1759  CB  GLU   123     102.122  99.685  38.994  1.00  0.00            
ATOM   1760  HB1 GLU   123     102.038  99.306  37.975  1.00  0.00            
ATOM   1761  HB2 GLU   123     103.161  99.796  39.304  1.00  0.00            
ATOM   1762  CG  GLU   123     101.672 101.099  39.115  1.00  0.00            
ATOM   1763  HG1 GLU   123     101.822 101.398  40.152  1.00  0.00            
ATOM   1764  HG2 GLU   123     100.596 101.081  38.943  1.00  0.00            
ATOM   1765  CD  GLU   123     102.274 102.191  38.177  1.00  0.00            
ATOM   1766  OE1 GLU   123     102.887 101.926  37.155  1.00  0.00            
ATOM   1767  OE2 GLU   123     102.016 103.361  38.494  1.00  0.00            
ATOM   1768  C   GLU   123      99.929  98.600  39.801  1.00  0.00            
ATOM   1769  O   GLU   123      99.344  99.445  40.469  1.00  0.00            
ATOM   1770  N   ALA   124      99.410  97.695  39.006  1.00  0.00            
ATOM   1771  H   ALA   124     100.018  97.192  38.375  1.00  0.00            
ATOM   1772  CA  ALA   124      97.976  97.462  38.876  1.00  0.00            
ATOM   1773  HA  ALA   124      97.923  96.738  38.062  1.00  0.00            
ATOM   1774  CB  ALA   124      97.586  96.678  40.184  1.00  0.00            
ATOM   1775  HB1 ALA   124      97.616  97.459  40.943  1.00  0.00            
ATOM   1776  HB2 ALA   124      96.615  96.184  40.156  1.00  0.00            
ATOM   1777  HB3 ALA   124      98.328  95.944  40.501  1.00  0.00            
ATOM   1778  C   ALA   124      97.089  98.710  38.622  1.00  0.00            
ATOM   1779  O   ALA   124      95.955  98.869  39.056  1.00  0.00            
ATOM   1780  N   TYR   125      97.596  99.635  37.788  1.00  0.00            
ATOM   1781  H   TYR   125      98.315  99.308  37.158  1.00  0.00            
ATOM   1782  CA  TYR   125      96.979 100.867  37.367  1.00  0.00            
ATOM   1783  HA  TYR   125      96.152 101.052  38.052  1.00  0.00            
ATOM   1784  CB  TYR   125      97.879 102.082  37.492  1.00  0.00            
ATOM   1785  HB1 TYR   125      98.779 101.709  37.001  1.00  0.00            
ATOM   1786  HB2 TYR   125      98.070 102.165  38.562  1.00  0.00            
ATOM   1787  CG  TYR   125      97.526 103.368  36.825  1.00  0.00            
ATOM   1788  CD1 TYR   125      98.183 103.720  35.597  1.00  0.00            
ATOM   1789  HD1 TYR   125      98.943 103.043  35.236  1.00  0.00            
ATOM   1790  CE1 TYR   125      97.930 104.954  35.088  1.00  0.00            
ATOM   1791  HE1 TYR   125      98.449 105.367  34.236  1.00  0.00            
ATOM   1792  CZ  TYR   125      97.025 105.818  35.805  1.00  0.00            
ATOM   1793  OH  TYR   125      96.958 107.119  35.406  1.00  0.00            
ATOM   1794  HH  TYR   125      96.557 107.735  36.024  1.00  0.00            
ATOM   1795  CE2 TYR   125      96.450 105.475  37.057  1.00  0.00            
ATOM   1796  HE2 TYR   125      95.791 106.135  37.601  1.00  0.00            
ATOM   1797  CD2 TYR   125      96.663 104.179  37.499  1.00  0.00            
ATOM   1798  HD2 TYR   125      96.199 103.884  38.429  1.00  0.00            
ATOM   1799  C   TYR   125      96.421 100.788  35.926  1.00  0.00            
ATOM   1800  O   TYR   125      96.986 100.166  35.044  1.00  0.00            
ATOM   1801  N   GLU   126      95.237 101.350  35.716  1.00  0.00            
ATOM   1802  H   GLU   126      94.765 101.724  36.527  1.00  0.00            
ATOM   1803  CA  GLU   126      94.488 101.295  34.439  1.00  0.00            
ATOM   1804  HA  GLU   126      94.953 100.471  33.897  1.00  0.00            
ATOM   1805  CB  GLU   126      93.070 100.713  34.651  1.00  0.00            
ATOM   1806  HB1 GLU   126      93.142  99.850  35.314  1.00  0.00            
ATOM   1807  HB2 GLU   126      92.718 100.252  33.728  1.00  0.00            
ATOM   1808  CG  GLU   126      91.893 101.659  34.857  1.00  0.00            
ATOM   1809  HG1 GLU   126      91.855 102.388  34.048  1.00  0.00            
ATOM   1810  HG2 GLU   126      92.150 102.231  35.749  1.00  0.00            
ATOM   1811  CD  GLU   126      90.516 101.006  34.990  1.00  0.00            
ATOM   1812  OE1 GLU   126      90.378  99.812  35.390  1.00  0.00            
ATOM   1813  OE2 GLU   126      89.490 101.732  34.699  1.00  0.00            
ATOM   1814  C   GLU   126      94.550 102.557  33.541  1.00  0.00            
ATOM   1815  O   GLU   126      94.315 103.655  34.130  1.00  0.00            
ATOM   1816  N   MET   127      94.851 102.413  32.218  1.00  0.00            
ATOM   1817  H   MET   127      94.893 101.528  31.733  1.00  0.00            
ATOM   1818  CA  MET   127      94.883 103.670  31.454  1.00  0.00            
ATOM   1819  HA  MET   127      95.059 104.512  32.123  1.00  0.00            
ATOM   1820  CB  MET   127      95.961 103.641  30.451  1.00  0.00            
ATOM   1821  HB1 MET   127      95.897 104.588  29.915  1.00  0.00            
ATOM   1822  HB2 MET   127      95.705 102.908  29.686  1.00  0.00            
ATOM   1823  CG  MET   127      97.365 103.485  31.076  1.00  0.00            
ATOM   1824  HG1 MET   127      97.298 102.517  31.572  1.00  0.00            
ATOM   1825  HG2 MET   127      97.604 104.309  31.748  1.00  0.00            
ATOM   1826  SD  MET   127      98.773 103.450  29.929  1.00  0.00            
ATOM   1827  CE  MET   127      98.909 101.653  29.423  1.00  0.00            
ATOM   1828  HE1 MET   127      99.678 101.162  30.019  1.00  0.00            
ATOM   1829  HE2 MET   127      98.005 101.108  29.695  1.00  0.00            
ATOM   1830  HE3 MET   127      99.180 101.531  28.375  1.00  0.00            
ATOM   1831  C   MET   127      93.537 104.061  30.831  1.00  0.00            
ATOM   1832  O   MET   127      92.889 103.214  30.190  1.00  0.00            
ATOM   1833  N   PRO   128      93.134 105.294  31.054  1.00  0.00            
ATOM   1834  CD  PRO   128      93.833 106.358  31.820  1.00  0.00            
ATOM   1835  HD1 PRO   128      94.864 106.452  31.480  1.00  0.00            
ATOM   1836  HD2 PRO   128      93.813 105.971  32.839  1.00  0.00            
ATOM   1837  CG  PRO   128      93.021 107.675  31.671  1.00  0.00            
ATOM   1838  HG1 PRO   128      93.380 108.152  30.759  1.00  0.00            
ATOM   1839  HG2 PRO   128      93.076 108.394  32.489  1.00  0.00            
ATOM   1840  CB  PRO   128      91.608 107.115  31.491  1.00  0.00            
ATOM   1841  HB1 PRO   128      91.020 107.823  30.908  1.00  0.00            
ATOM   1842  HB2 PRO   128      91.153 106.836  32.442  1.00  0.00            
ATOM   1843  CA  PRO   128      91.936 105.899  30.635  1.00  0.00            
ATOM   1844  HA  PRO   128      91.094 105.285  30.955  1.00  0.00            
ATOM   1845  C   PRO   128      91.937 106.169  29.118  1.00  0.00            
ATOM   1846  O   PRO   128      92.885 106.564  28.483  1.00  0.00            
ATOM   1847  N   SEP   129      90.694 105.923  28.627  1.00  0.00            
ATOM   1848  H   SEP   129      89.899 105.656  29.189  1.00  0.00            
ATOM   1849  CA  SEP   129      90.430 106.087  27.215  1.00  0.00            
ATOM   1850  HA  SEP   129      91.397 106.197  26.724  1.00  0.00            
ATOM   1851  CB  SEP   129      89.738 104.837  26.609  1.00  0.00            
ATOM   1852  HB1 SEP   129      90.350 103.988  26.912  1.00  0.00            
ATOM   1853  HB2 SEP   129      89.596 104.897  25.530  1.00  0.00            
ATOM   1854  OG  SEP   129      88.417 104.657  27.172  1.00  0.00            
ATOM   1855  P   SEP   129      87.364 103.550  26.764  1.00  0.00            
ATOM   1856  O1P SEP   129      88.162 102.366  26.768  1.00  0.00            
ATOM   1857  O2P SEP   129      86.325 103.693  27.793  1.00  0.00            
ATOM   1858  O3P SEP   129      86.842 103.935  25.433  1.00  0.00            
ATOM   1859  C   SEP   129      89.655 107.409  26.927  1.00  0.00            
ATOM   1860  O   SEP   129      89.073 108.042  27.801  1.00  0.00            
ATOM   1861  N   GLU   130      89.606 107.764  25.613  1.00  0.00            
ATOM   1862  H   GLU   130      90.322 107.308  25.065  1.00  0.00            
ATOM   1863  CA  GLU   130      88.882 108.824  24.987  1.00  0.00            
ATOM   1864  HA  GLU   130      88.592 109.434  25.843  1.00  0.00            
ATOM   1865  CB  GLU   130      89.840 109.660  24.053  1.00  0.00            
ATOM   1866  HB1 GLU   130      89.249 110.165  23.288  1.00  0.00            
ATOM   1867  HB2 GLU   130      90.498 108.950  23.554  1.00  0.00            
ATOM   1868  CG  GLU   130      90.705 110.669  24.894  1.00  0.00            
ATOM   1869  HG1 GLU   130      91.395 110.036  25.452  1.00  0.00            
ATOM   1870  HG2 GLU   130      90.078 111.200  25.611  1.00  0.00            
ATOM   1871  CD  GLU   130      91.519 111.744  24.199  1.00  0.00            
ATOM   1872  OE1 GLU   130      91.378 111.799  22.944  1.00  0.00            
ATOM   1873  OE2 GLU   130      92.351 112.380  24.874  1.00  0.00            
ATOM   1874  C   GLU   130      87.628 108.367  24.234  1.00  0.00            
ATOM   1875  O   GLU   130      87.417 107.154  23.988  1.00  0.00            
ATOM   1876  N   GLU   131      86.800 109.324  23.807  1.00  0.00            
ATOM   1877  H   GLU   131      87.036 110.272  24.064  1.00  0.00            
ATOM   1878  CA  GLU   131      85.812 109.127  22.663  1.00  0.00            
ATOM   1879  HA  GLU   131      85.262 108.200  22.829  1.00  0.00            
ATOM   1880  CB  GLU   131      84.682 110.203  22.794  1.00  0.00            
ATOM   1881  HB1 GLU   131      83.899 110.015  22.060  1.00  0.00            
ATOM   1882  HB2 GLU   131      85.121 111.187  22.629  1.00  0.00            
ATOM   1883  CG  GLU   131      83.941 110.259  24.152  1.00  0.00            
ATOM   1884  HG1 GLU   131      83.430 111.222  24.126  1.00  0.00            
ATOM   1885  HG2 GLU   131      84.629 110.280  24.998  1.00  0.00            
ATOM   1886  CD  GLU   131      82.979 109.069  24.268  1.00  0.00            
ATOM   1887  OE1 GLU   131      83.330 107.943  23.806  1.00  0.00            
ATOM   1888  OE2 GLU   131      81.883 109.172  24.871  1.00  0.00            
ATOM   1889  C   GLU   131      86.545 109.072  21.301  1.00  0.00            
ATOM   1890  O   GLU   131      87.414 109.927  21.039  1.00  0.00            
ATOM   1891  N   GLY   132      86.008 108.265  20.306  1.00  0.00            
ATOM   1892  H   GLY   132      85.195 107.686  20.459  1.00  0.00            
ATOM   1893  CA  GLY   132      86.407 108.335  18.943  1.00  0.00            
ATOM   1894  HA1 GLY   132      86.213 107.424  18.375  1.00  0.00            
ATOM   1895  HA2 GLY   132      87.442 108.636  18.782  1.00  0.00            
ATOM   1896  C   GLY   132      85.653 109.322  18.076  1.00  0.00            
ATOM   1897  O   GLY   132      84.790 109.952  18.627  1.00  0.00            
ATOM   1898  N   TYR   133      86.014 109.446  16.777  1.00  0.00            
ATOM   1899  H   TYR   133      86.901 109.061  16.485  1.00  0.00            
ATOM   1900  CA  TYR   133      85.228 110.243  15.830  1.00  0.00            
ATOM   1901  HA  TYR   133      84.918 111.130  16.382  1.00  0.00            
ATOM   1902  CB  TYR   133      86.141 110.601  14.594  1.00  0.00            
ATOM   1903  HB1 TYR   133      85.585 111.151  13.835  1.00  0.00            
ATOM   1904  HB2 TYR   133      86.380 109.663  14.094  1.00  0.00            
ATOM   1905  CG  TYR   133      87.427 111.354  14.918  1.00  0.00            
ATOM   1906  CD1 TYR   133      87.433 112.505  15.789  1.00  0.00            
ATOM   1907  HD1 TYR   133      86.534 112.866  16.266  1.00  0.00            
ATOM   1908  CE1 TYR   133      88.573 113.238  15.995  1.00  0.00            
ATOM   1909  HE1 TYR   133      88.604 114.020  16.740  1.00  0.00            
ATOM   1910  CZ  TYR   133      89.774 112.874  15.311  1.00  0.00            
ATOM   1911  OH  TYR   133      90.870 113.665  15.473  1.00  0.00            
ATOM   1912  HH  TYR   133      90.586 114.518  15.808  1.00  0.00            
ATOM   1913  CE2 TYR   133      89.865 111.575  14.645  1.00  0.00            
ATOM   1914  HE2 TYR   133      90.802 111.463  14.119  1.00  0.00            
ATOM   1915  CD2 TYR   133      88.688 110.893  14.423  1.00  0.00            
ATOM   1916  HD2 TYR   133      88.699 109.974  13.855  1.00  0.00            
ATOM   1917  C   TYR   133      83.923 109.573  15.491  1.00  0.00            
ATOM   1918  O   TYR   133      83.798 108.323  15.530  1.00  0.00            
ATOM   1919  N   GLN   134      82.941 110.359  15.093  1.00  0.00            
ATOM   1920  H   GLN   134      82.913 111.357  15.247  1.00  0.00            
ATOM   1921  CA  GLN   134      81.776 109.851  14.321  1.00  0.00            
ATOM   1922  HA  GLN   134      81.826 108.771  14.186  1.00  0.00            
ATOM   1923  CB  GLN   134      80.492 110.130  15.100  1.00  0.00            
ATOM   1924  HB1 GLN   134      79.639 110.001  14.433  1.00  0.00            
ATOM   1925  HB2 GLN   134      80.470 111.202  15.297  1.00  0.00            
ATOM   1926  CG  GLN   134      80.292 109.260  16.353  1.00  0.00            
ATOM   1927  HG1 GLN   134      79.369 109.597  16.824  1.00  0.00            
ATOM   1928  HG2 GLN   134      81.076 109.441  17.088  1.00  0.00            
ATOM   1929  CD  GLN   134      80.013 107.753  16.065  1.00  0.00            
ATOM   1930  OE1 GLN   134      78.899 107.199  16.026  1.00  0.00            
ATOM   1931  NE2 GLN   134      80.993 107.031  15.632  1.00  0.00            
ATOM   1932 HE21 GLN   134      81.916 107.438  15.568  1.00  0.00            
ATOM   1933 HE22 GLN   134      80.933 106.050  15.399  1.00  0.00            
ATOM   1934  C   GLN   134      81.736 110.593  12.992  1.00  0.00            
ATOM   1935  O   GLN   134      82.335 111.661  12.742  1.00  0.00            
ATOM   1936  N   ASP   135      81.118 109.864  12.015  1.00  0.00            
ATOM   1937  H   ASP   135      80.528 109.113  12.342  1.00  0.00            
ATOM   1938  CA  ASP   135      80.821 110.406  10.682  1.00  0.00            
ATOM   1939  HA  ASP   135      81.714 110.982  10.441  1.00  0.00            
ATOM   1940  CB  ASP   135      80.665 109.358   9.574  1.00  0.00            
ATOM   1941  HB1 ASP   135      81.605 109.109   9.082  1.00  0.00            
ATOM   1942  HB2 ASP   135      80.063 109.778   8.767  1.00  0.00            
ATOM   1943  CG  ASP   135      79.956 108.069   9.908  1.00  0.00            
ATOM   1944  OD1 ASP   135      80.163 107.151   9.167  1.00  0.00            
ATOM   1945  OD2 ASP   135      79.284 108.021  11.011  1.00  0.00            
ATOM   1946  C   ASP   135      79.800 111.559  10.688  1.00  0.00            
ATOM   1947  O   ASP   135      78.756 111.423  11.257  1.00  0.00            
ATOM   1948  N   TYR   136      80.164 112.657  10.006  1.00  0.00            
ATOM   1949  H   TYR   136      81.089 112.615   9.601  1.00  0.00            
ATOM   1950  CA  TYR   136      79.280 113.862   9.974  1.00  0.00            
ATOM   1951  HA  TYR   136      78.962 114.036  11.002  1.00  0.00            
ATOM   1952  CB  TYR   136      80.187 115.056   9.616  1.00  0.00            
ATOM   1953  HB1 TYR   136      80.732 114.805   8.706  1.00  0.00            
ATOM   1954  HB2 TYR   136      80.917 115.208  10.410  1.00  0.00            
ATOM   1955  CG  TYR   136      79.435 116.321   9.325  1.00  0.00            
ATOM   1956  CD1 TYR   136      79.115 116.729   7.989  1.00  0.00            
ATOM   1957  HD1 TYR   136      79.438 116.124   7.155  1.00  0.00            
ATOM   1958  CE1 TYR   136      78.343 117.930   7.743  1.00  0.00            
ATOM   1959  HE1 TYR   136      78.105 118.281   6.749  1.00  0.00            
ATOM   1960  CZ  TYR   136      77.909 118.686   8.876  1.00  0.00            
ATOM   1961  OH  TYR   136      77.310 119.872   8.711  1.00  0.00            
ATOM   1962  HH  TYR   136      77.201 120.179   9.614  1.00  0.00            
ATOM   1963  CE2 TYR   136      78.164 118.252  10.171  1.00  0.00            
ATOM   1964  HE2 TYR   136      77.689 118.794  10.976  1.00  0.00            
ATOM   1965  CD2 TYR   136      78.897 117.085  10.348  1.00  0.00            
ATOM   1966  HD2 TYR   136      79.073 116.722  11.350  1.00  0.00            
ATOM   1967  C   TYR   136      78.040 113.702   9.129  1.00  0.00            
ATOM   1968  O   TYR   136      78.021 113.058   8.101  1.00  0.00            
ATOM   1969  N   GLU   137      76.926 114.365   9.487  1.00  0.00            
ATOM   1970  H   GLU   137      77.067 115.080  10.186  1.00  0.00            
ATOM   1971  CA  GLU   137      75.609 114.304   8.762  1.00  0.00            
ATOM   1972  HA  GLU   137      75.791 113.876   7.776  1.00  0.00            
ATOM   1973  CB  GLU   137      74.686 113.351   9.514  1.00  0.00            
ATOM   1974  HB1 GLU   137      73.740 113.543   9.005  1.00  0.00            
ATOM   1975  HB2 GLU   137      74.648 113.752  10.527  1.00  0.00            
ATOM   1976  CG  GLU   137      74.924 111.847   9.554  1.00  0.00            
ATOM   1977  HG1 GLU   137      75.883 111.564   9.990  1.00  0.00            
ATOM   1978  HG2 GLU   137      74.863 111.445   8.543  1.00  0.00            
ATOM   1979  CD  GLU   137      73.892 111.174  10.394  1.00  0.00            
ATOM   1980  OE1 GLU   137      72.675 111.265  10.033  1.00  0.00            
ATOM   1981  OE2 GLU   137      74.209 110.402  11.319  1.00  0.00            
ATOM   1982  C   GLU   137      75.076 115.761   8.628  1.00  0.00            
ATOM   1983  O   GLU   137      74.665 116.370   9.643  1.00  0.00            
ATOM   1984  N   PRO   138      74.950 116.289   7.436  1.00  0.00            
ATOM   1985  CD  PRO   138      75.213 115.562   6.205  1.00  0.00            
ATOM   1986  HD1 PRO   138      74.868 114.529   6.212  1.00  0.00            
ATOM   1987  HD2 PRO   138      76.276 115.447   5.993  1.00  0.00            
ATOM   1988  CG  PRO   138      74.609 116.296   4.956  1.00  0.00            
ATOM   1989  HG1 PRO   138      73.563 116.013   4.836  1.00  0.00            
ATOM   1990  HG2 PRO   138      75.125 116.161   4.006  1.00  0.00            
ATOM   1991  CB  PRO   138      74.672 117.752   5.514  1.00  0.00            
ATOM   1992  HB1 PRO   138      73.830 118.311   5.105  1.00  0.00            
ATOM   1993  HB2 PRO   138      75.645 118.183   5.277  1.00  0.00            
ATOM   1994  CA  PRO   138      74.512 117.619   7.099  1.00  0.00            
ATOM   1995  HA  PRO   138      75.156 118.354   7.583  1.00  0.00            
ATOM   1996  C   PRO   138      73.095 117.939   7.587  1.00  0.00            
ATOM   1997  O   PRO   138      72.273 117.015   7.752  1.00  0.00            
ATOM   1998  N   GLU   139      72.876 119.162   8.002  1.00  0.00            
ATOM   1999  H   GLU   139      73.607 119.859   8.006  1.00  0.00            
ATOM   2000  CA  GLU   139      71.471 119.586   8.324  1.00  0.00            
ATOM   2001  HA  GLU   139      71.189 118.994   9.195  1.00  0.00            
ATOM   2002  CB  GLU   139      71.436 121.048   8.682  1.00  0.00            
ATOM   2003  HB1 GLU   139      70.395 121.332   8.829  1.00  0.00            
ATOM   2004  HB2 GLU   139      71.752 121.518   7.751  1.00  0.00            
ATOM   2005  CG  GLU   139      72.218 121.522   9.958  1.00  0.00            
ATOM   2006  HG1 GLU   139      73.263 121.223   9.874  1.00  0.00            
ATOM   2007  HG2 GLU   139      71.780 120.979  10.795  1.00  0.00            
ATOM   2008  CD  GLU   139      72.291 123.021  10.182  1.00  0.00            
ATOM   2009  OE1 GLU   139      72.513 123.435  11.331  1.00  0.00            
ATOM   2010  OE2 GLU   139      72.172 123.794   9.218  1.00  0.00            
ATOM   2011  C   GLU   139      70.393 119.326   7.206  1.00  0.00            
ATOM   2012  O   GLU   139      70.561 119.515   6.014  1.00  0.00            
ATOM   2013  N   ALA   140      69.242 118.842   7.607  1.00  0.00            
ATOM   2014  H   ALA   140      69.159 118.849   8.613  1.00  0.00            
ATOM   2015  CA  ALA   140      68.071 118.687   6.738  1.00  0.00            
ATOM   2016  HA  ALA   140      68.420 118.641   5.706  1.00  0.00            
ATOM   2017  CB  ALA   140      67.495 117.309   7.028  1.00  0.00            
ATOM   2018  HB1 ALA   140      68.051 116.447   6.661  1.00  0.00            
ATOM   2019  HB2 ALA   140      67.199 117.165   8.067  1.00  0.00            
ATOM   2020  HB3 ALA   140      66.546 117.166   6.513  1.00  0.00            
ATOM   2021  C   ALA   140      67.049 119.846   6.851  1.00  0.00            
ATOM   2022  OC1 ALA   140      66.299 120.030   5.885  1.00  0.00            
ATOM   2023  OC2 ALA   140      66.965 120.456   7.949  1.00  0.00            
TER
ENDMDL
