# Supplementary material for: Impact of Phosphorylation on the Physiological Form of Human alpha-Synuclein in Aqueous Solution
Source: J Chem Inf Model. 2024 Oct 28;64(21):8215–26. doi: 10.1021/acs.jcim.4c01172 (PMC11558680; doi:10.1021/acs.jcim.4c01172)
Supplement: Supplementary file 2 — ci4c01172_si_003.zip [file ci4c01172_si_003.zip › pAS/pAS_1.pdb]

REMARK    GENERATED BY TRJCONV
TITLE     Protein in water
REMARK    THIS IS A SIMULATION BOX
CRYST1  134.691  134.691  135.169  60.12  60.12  90.00 P 1           1
MODEL        1
ATOM      1  CH3 ACE     0     114.169  96.159  53.933  1.00  0.00            
ATOM      2 HH31 ACE     0     113.763  95.156  54.067  1.00  0.00            
ATOM      3 HH32 ACE     0     113.486  96.983  54.141  1.00  0.00            
ATOM      4 HH33 ACE     0     114.349  96.162  52.859  1.00  0.00            
ATOM      5  C   ACE     0     115.454  96.281  54.698  1.00  0.00            
ATOM      6  O   ACE     0     115.645  95.456  55.555  1.00  0.00            
ATOM      7  N   MET     1     116.365  97.188  54.393  1.00  0.00            
ATOM      8  H   MET     1     116.165  97.728  53.563  1.00  0.00            
ATOM      9  CA  MET     1     117.735  97.186  54.921  1.00  0.00            
ATOM     10  HA  MET     1     118.128  96.201  54.671  1.00  0.00            
ATOM     11  CB  MET     1     118.566  98.296  54.214  1.00  0.00            
ATOM     12  HB1 MET     1     118.266  99.314  54.466  1.00  0.00            
ATOM     13  HB2 MET     1     118.367  98.185  53.148  1.00  0.00            
ATOM     14  CG  MET     1     120.064  98.298  54.568  1.00  0.00            
ATOM     15  HG1 MET     1     120.243  98.006  55.603  1.00  0.00            
ATOM     16  HG2 MET     1     120.491  99.292  54.440  1.00  0.00            
ATOM     17  SD  MET     1     121.067  97.169  53.553  1.00  0.00            
ATOM     18  CE  MET     1     122.800  97.704  53.838  1.00  0.00            
ATOM     19  HE1 MET     1     123.523  97.235  53.170  1.00  0.00            
ATOM     20  HE2 MET     1     122.932  98.739  53.523  1.00  0.00            
ATOM     21  HE3 MET     1     122.925  97.547  54.909  1.00  0.00            
ATOM     22  C   MET     1     117.964  97.188  56.435  1.00  0.00            
ATOM     23  O   MET     1     118.782  96.437  56.948  1.00  0.00            
ATOM     24  N   ASP     2     117.154  97.906  57.163  1.00  0.00            
ATOM     25  H   ASP     2     116.458  98.482  56.711  1.00  0.00            
ATOM     26  CA  ASP     2     117.222  97.913  58.663  1.00  0.00            
ATOM     27  HA  ASP     2     118.220  98.156  59.027  1.00  0.00            
ATOM     28  CB  ASP     2     116.194  98.909  59.297  1.00  0.00            
ATOM     29  HB1 ASP     2     116.556  99.863  58.913  1.00  0.00            
ATOM     30  HB2 ASP     2     116.266  98.896  60.385  1.00  0.00            
ATOM     31  CG  ASP     2     114.731  98.928  58.919  1.00  0.00            
ATOM     32  OD1 ASP     2     114.266  98.232  58.016  1.00  0.00            
ATOM     33  OD2 ASP     2     113.986  99.627  59.639  1.00  0.00            
ATOM     34  C   ASP     2     117.034  96.535  59.240  1.00  0.00            
ATOM     35  O   ASP     2     117.973  96.090  59.903  1.00  0.00            
ATOM     36  N   VAL     3     115.917  95.870  58.958  1.00  0.00            
ATOM     37  H   VAL     3     115.206  96.372  58.445  1.00  0.00            
ATOM     38  CA  VAL     3     115.604  94.444  59.263  1.00  0.00            
ATOM     39  HA  VAL     3     115.768  94.330  60.334  1.00  0.00            
ATOM     40  CB  VAL     3     114.083  94.077  59.151  1.00  0.00            
ATOM     41  HB  VAL     3     114.059  92.996  59.285  1.00  0.00            
ATOM     42  CG1 VAL     3     113.249  94.856  60.209  1.00  0.00            
ATOM     43 HG11 VAL     3     112.216  94.554  60.037  1.00  0.00            
ATOM     44 HG12 VAL     3     113.475  94.575  61.238  1.00  0.00            
ATOM     45 HG13 VAL     3     113.339  95.924  60.010  1.00  0.00            
ATOM     46  CG2 VAL     3     113.590  94.232  57.672  1.00  0.00            
ATOM     47 HG21 VAL     3     114.175  93.632  56.975  1.00  0.00            
ATOM     48 HG22 VAL     3     112.514  94.068  57.602  1.00  0.00            
ATOM     49 HG23 VAL     3     113.767  95.301  57.557  1.00  0.00            
ATOM     50  C   VAL     3     116.594  93.419  58.632  1.00  0.00            
ATOM     51  O   VAL     3     117.113  92.582  59.347  1.00  0.00            
ATOM     52  N   PHE     4     116.969  93.622  57.343  1.00  0.00            
ATOM     53  H   PHE     4     116.463  94.312  56.805  1.00  0.00            
ATOM     54  CA  PHE     4     117.999  92.825  56.715  1.00  0.00            
ATOM     55  HA  PHE     4     117.572  91.827  56.618  1.00  0.00            
ATOM     56  CB  PHE     4     118.099  93.259  55.240  1.00  0.00            
ATOM     57  HB1 PHE     4     118.155  94.341  55.126  1.00  0.00            
ATOM     58  HB2 PHE     4     117.189  93.026  54.687  1.00  0.00            
ATOM     59  CG  PHE     4     119.207  92.583  54.477  1.00  0.00            
ATOM     60  CD1 PHE     4     119.334  91.171  54.520  1.00  0.00            
ATOM     61  HD1 PHE     4     118.586  90.568  55.013  1.00  0.00            
ATOM     62  CE1 PHE     4     120.370  90.567  53.815  1.00  0.00            
ATOM     63  HE1 PHE     4     120.494  89.494  53.830  1.00  0.00            
ATOM     64  CZ  PHE     4     121.287  91.335  53.087  1.00  0.00            
ATOM     65  HZ  PHE     4     122.072  90.894  52.490  1.00  0.00            
ATOM     66  CE2 PHE     4     121.044  92.737  52.939  1.00  0.00            
ATOM     67  HE2 PHE     4     121.581  93.252  52.156  1.00  0.00            
ATOM     68  CD2 PHE     4     119.937  93.324  53.567  1.00  0.00            
ATOM     69  HD2 PHE     4     119.748  94.385  53.509  1.00  0.00            
ATOM     70  C   PHE     4     119.371  92.895  57.404  1.00  0.00            
ATOM     71  O   PHE     4     120.018  91.824  57.477  1.00  0.00            
ATOM     72  N   MET     5     119.849  94.086  57.842  1.00  0.00            
ATOM     73  H   MET     5     119.312  94.917  57.636  1.00  0.00            
ATOM     74  CA  MET     5     121.089  94.218  58.545  1.00  0.00            
ATOM     75  HA  MET     5     121.846  93.609  58.051  1.00  0.00            
ATOM     76  CB  MET     5     121.522  95.705  58.545  1.00  0.00            
ATOM     77  HB1 MET     5     122.372  95.755  59.226  1.00  0.00            
ATOM     78  HB2 MET     5     120.752  96.375  58.926  1.00  0.00            
ATOM     79  CG  MET     5     122.021  96.222  57.192  1.00  0.00            
ATOM     80  HG1 MET     5     122.342  97.263  57.231  1.00  0.00            
ATOM     81  HG2 MET     5     121.271  96.094  56.411  1.00  0.00            
ATOM     82  SD  MET     5     123.408  95.219  56.617  1.00  0.00            
ATOM     83  CE  MET     5     122.535  93.952  55.655  1.00  0.00            
ATOM     84  HE1 MET     5     122.763  92.967  56.061  1.00  0.00            
ATOM     85  HE2 MET     5     121.459  94.075  55.780  1.00  0.00            
ATOM     86  HE3 MET     5     122.654  94.149  54.589  1.00  0.00            
ATOM     87  C   MET     5     120.980  93.731  60.079  1.00  0.00            
ATOM     88  O   MET     5     121.976  93.173  60.524  1.00  0.00            
ATOM     89  N   LYS     6     119.829  93.760  60.823  1.00  0.00            
ATOM     90  H   LYS     6     119.005  94.258  60.519  1.00  0.00            
ATOM     91  CA  LYS     6     119.600  92.948  62.019  1.00  0.00            
ATOM     92  HA  LYS     6     120.372  93.143  62.763  1.00  0.00            
ATOM     93  CB  LYS     6     118.202  93.289  62.647  1.00  0.00            
ATOM     94  HB1 LYS     6     118.150  92.681  63.550  1.00  0.00            
ATOM     95  HB2 LYS     6     117.400  93.011  61.963  1.00  0.00            
ATOM     96  CG  LYS     6     118.030  94.770  63.048  1.00  0.00            
ATOM     97  HG1 LYS     6     117.278  94.741  63.837  1.00  0.00            
ATOM     98  HG2 LYS     6     117.607  95.337  62.218  1.00  0.00            
ATOM     99  CD  LYS     6     119.280  95.513  63.626  1.00  0.00            
ATOM    100  HD1 LYS     6     120.053  95.678  62.876  1.00  0.00            
ATOM    101  HD2 LYS     6     119.775  94.935  64.406  1.00  0.00            
ATOM    102  CE  LYS     6     118.982  96.835  64.335  1.00  0.00            
ATOM    103  HE1 LYS     6     119.881  97.335  64.696  1.00  0.00            
ATOM    104  HE2 LYS     6     118.309  96.654  65.173  1.00  0.00            
ATOM    105  NZ  LYS     6     118.328  97.789  63.363  1.00  0.00            
ATOM    106  HZ1 LYS     6     118.835  97.903  62.497  1.00  0.00            
ATOM    107  HZ2 LYS     6     117.370  97.539  63.166  1.00  0.00            
ATOM    108  HZ3 LYS     6     118.361  98.749  63.675  1.00  0.00            
ATOM    109  C   LYS     6     119.703  91.413  61.703  1.00  0.00            
ATOM    110  O   LYS     6     120.208  90.670  62.538  1.00  0.00            
ATOM    111  N   GLY     7     119.231  90.984  60.492  1.00  0.00            
ATOM    112  H   GLY     7     118.615  91.608  59.991  1.00  0.00            
ATOM    113  CA  GLY     7     119.251  89.602  60.087  1.00  0.00            
ATOM    114  HA1 GLY     7     118.958  89.530  59.040  1.00  0.00            
ATOM    115  HA2 GLY     7     118.434  89.092  60.597  1.00  0.00            
ATOM    116  C   GLY     7     120.578  88.791  60.127  1.00  0.00            
ATOM    117  O   GLY     7     120.584  87.559  60.464  1.00  0.00            
ATOM    118  N   LEU     8     121.663  89.554  59.874  1.00  0.00            
ATOM    119  H   LEU     8     121.520  90.430  59.392  1.00  0.00            
ATOM    120  CA  LEU     8     123.019  89.034  59.891  1.00  0.00            
ATOM    121  HA  LEU     8     123.149  88.192  59.211  1.00  0.00            
ATOM    122  CB  LEU     8     123.971  90.092  59.331  1.00  0.00            
ATOM    123  HB1 LEU     8     124.977  89.732  59.545  1.00  0.00            
ATOM    124  HB2 LEU     8     123.843  91.047  59.839  1.00  0.00            
ATOM    125  CG  LEU     8     123.797  90.426  57.860  1.00  0.00            
ATOM    126  HG  LEU     8     122.899  91.031  57.733  1.00  0.00            
ATOM    127  CD1 LEU     8     124.920  91.232  57.248  1.00  0.00            
ATOM    128 HD11 LEU     8     124.766  92.249  57.610  1.00  0.00            
ATOM    129 HD12 LEU     8     125.843  90.762  57.587  1.00  0.00            
ATOM    130 HD13 LEU     8     124.775  91.340  56.174  1.00  0.00            
ATOM    131  CD2 LEU     8     123.660  89.185  56.982  1.00  0.00            
ATOM    132 HD21 LEU     8     123.435  89.470  55.954  1.00  0.00            
ATOM    133 HD22 LEU     8     124.452  88.443  57.086  1.00  0.00            
ATOM    134 HD23 LEU     8     122.702  88.724  57.221  1.00  0.00            
ATOM    135  C   LEU     8     123.365  88.469  61.285  1.00  0.00            
ATOM    136  O   LEU     8     124.067  87.489  61.272  1.00  0.00            
ATOM    137  N   SER     9     122.779  88.911  62.415  1.00  0.00            
ATOM    138  H   SER     9     122.141  89.693  62.379  1.00  0.00            
ATOM    139  CA  SER     9     123.097  88.285  63.749  1.00  0.00            
ATOM    140  HA  SER     9     124.144  88.050  63.555  1.00  0.00            
ATOM    141  CB  SER     9     122.789  89.393  64.822  1.00  0.00            
ATOM    142  HB1 SER     9     123.152  90.347  64.441  1.00  0.00            
ATOM    143  HB2 SER     9     123.392  89.079  65.674  1.00  0.00            
ATOM    144  OG  SER     9     121.424  89.453  65.045  1.00  0.00            
ATOM    145  HG  SER     9     121.110  90.285  64.682  1.00  0.00            
ATOM    146  C   SER     9     122.543  86.868  64.025  1.00  0.00            
ATOM    147  O   SER     9     122.584  86.394  65.147  1.00  0.00            
ATOM    148  N   LYS    10     121.969  86.148  63.004  1.00  0.00            
ATOM    149  H   LYS    10     121.920  86.596  62.100  1.00  0.00            
ATOM    150  CA  LYS    10     121.299  84.833  63.098  1.00  0.00            
ATOM    151  HA  LYS    10     121.605  84.420  64.059  1.00  0.00            
ATOM    152  CB  LYS    10     119.801  84.962  62.995  1.00  0.00            
ATOM    153  HB1 LYS    10     119.421  83.975  62.730  1.00  0.00            
ATOM    154  HB2 LYS    10     119.436  85.540  62.146  1.00  0.00            
ATOM    155  CG  LYS    10     119.203  85.423  64.370  1.00  0.00            
ATOM    156  HG1 LYS    10     119.518  86.428  64.649  1.00  0.00            
ATOM    157  HG2 LYS    10     119.716  84.865  65.154  1.00  0.00            
ATOM    158  CD  LYS    10     117.728  85.129  64.501  1.00  0.00            
ATOM    159  HD1 LYS    10     117.665  84.041  64.514  1.00  0.00            
ATOM    160  HD2 LYS    10     117.258  85.624  63.651  1.00  0.00            
ATOM    161  CE  LYS    10     117.207  85.682  65.886  1.00  0.00            
ATOM    162  HE1 LYS    10     117.577  86.696  66.032  1.00  0.00            
ATOM    163  HE2 LYS    10     117.524  84.963  66.641  1.00  0.00            
ATOM    164  NZ  LYS    10     115.731  85.665  65.843  1.00  0.00            
ATOM    165  HZ1 LYS    10     115.265  85.621  66.738  1.00  0.00            
ATOM    166  HZ2 LYS    10     115.404  86.465  65.321  1.00  0.00            
ATOM    167  HZ3 LYS    10     115.467  84.845  65.315  1.00  0.00            
ATOM    168  C   LYS    10     121.883  83.903  61.914  1.00  0.00            
ATOM    169  O   LYS    10     122.279  84.399  60.835  1.00  0.00            
ATOM    170  N   ALA    11     121.825  82.645  62.168  1.00  0.00            
ATOM    171  H   ALA    11     121.521  82.476  63.117  1.00  0.00            
ATOM    172  CA  ALA    11     122.167  81.506  61.289  1.00  0.00            
ATOM    173  HA  ALA    11     123.219  81.598  61.018  1.00  0.00            
ATOM    174  CB  ALA    11     121.971  80.227  62.165  1.00  0.00            
ATOM    175  HB1 ALA    11     120.968  80.301  62.585  1.00  0.00            
ATOM    176  HB2 ALA    11     121.999  79.255  61.671  1.00  0.00            
ATOM    177  HB3 ALA    11     122.769  80.264  62.907  1.00  0.00            
ATOM    178  C   ALA    11     121.327  81.453  59.997  1.00  0.00            
ATOM    179  O   ALA    11     120.083  81.655  60.026  1.00  0.00            
ATOM    180  N   LYS    12     121.939  81.122  58.879  1.00  0.00            
ATOM    181  H   LYS    12     122.842  80.674  58.943  1.00  0.00            
ATOM    182  CA  LYS    12     121.329  81.255  57.593  1.00  0.00            
ATOM    183  HA  LYS    12     120.325  81.603  57.834  1.00  0.00            
ATOM    184  CB  LYS    12     122.049  82.232  56.639  1.00  0.00            
ATOM    185  HB1 LYS    12     121.750  82.153  55.594  1.00  0.00            
ATOM    186  HB2 LYS    12     123.116  82.010  56.643  1.00  0.00            
ATOM    187  CG  LYS    12     121.900  83.720  57.029  1.00  0.00            
ATOM    188  HG1 LYS    12     122.351  83.948  57.995  1.00  0.00            
ATOM    189  HG2 LYS    12     120.844  83.990  57.017  1.00  0.00            
ATOM    190  CD  LYS    12     122.406  84.796  56.046  1.00  0.00            
ATOM    191  HD1 LYS    12     122.055  84.575  55.038  1.00  0.00            
ATOM    192  HD2 LYS    12     123.495  84.753  56.078  1.00  0.00            
ATOM    193  CE  LYS    12     122.049  86.255  56.433  1.00  0.00            
ATOM    194  HE1 LYS    12     122.526  86.894  55.689  1.00  0.00            
ATOM    195  HE2 LYS    12     122.378  86.548  57.430  1.00  0.00            
ATOM    196  NZ  LYS    12     120.617  86.503  56.199  1.00  0.00            
ATOM    197  HZ1 LYS    12     120.110  86.110  56.979  1.00  0.00            
ATOM    198  HZ2 LYS    12     120.399  87.487  56.252  1.00  0.00            
ATOM    199  HZ3 LYS    12     120.356  86.075  55.322  1.00  0.00            
ATOM    200  C   LYS    12     120.957  79.854  56.886  1.00  0.00            
ATOM    201  O   LYS    12     121.584  78.864  57.179  1.00  0.00            
ATOM    202  N   GLU    13     119.933  79.737  55.993  1.00  0.00            
ATOM    203  H   GLU    13     119.456  80.591  55.743  1.00  0.00            
ATOM    204  CA  GLU    13     119.563  78.467  55.285  1.00  0.00            
ATOM    205  HA  GLU    13     119.369  77.610  55.929  1.00  0.00            
ATOM    206  CB  GLU    13     118.289  78.658  54.455  1.00  0.00            
ATOM    207  HB1 GLU    13     118.021  77.744  53.923  1.00  0.00            
ATOM    208  HB2 GLU    13     118.374  79.418  53.679  1.00  0.00            
ATOM    209  CG  GLU    13     117.057  78.960  55.303  1.00  0.00            
ATOM    210  HG1 GLU    13     116.207  79.319  54.723  1.00  0.00            
ATOM    211  HG2 GLU    13     117.390  79.803  55.908  1.00  0.00            
ATOM    212  CD  GLU    13     116.591  77.787  56.132  1.00  0.00            
ATOM    213  OE1 GLU    13     115.520  77.898  56.808  1.00  0.00            
ATOM    214  OE2 GLU    13     117.194  76.723  56.103  1.00  0.00            
ATOM    215  C   GLU    13     120.766  78.046  54.473  1.00  0.00            
ATOM    216  O   GLU    13     121.638  78.728  53.927  1.00  0.00            
ATOM    217  N   GLY    14     120.882  76.729  54.422  1.00  0.00            
ATOM    218  H   GLY    14     120.216  76.253  55.015  1.00  0.00            
ATOM    219  CA  GLY    14     121.941  75.994  53.661  1.00  0.00            
ATOM    220  HA1 GLY    14     122.080  76.399  52.659  1.00  0.00            
ATOM    221  HA2 GLY    14     121.641  74.954  53.532  1.00  0.00            
ATOM    222  C   GLY    14     123.367  75.975  54.289  1.00  0.00            
ATOM    223  O   GLY    14     124.086  75.013  54.003  1.00  0.00            
ATOM    224  N   VAL    15     123.749  76.949  55.187  1.00  0.00            
ATOM    225  H   VAL    15     123.169  77.762  55.337  1.00  0.00            
ATOM    226  CA  VAL    15     125.121  76.940  55.828  1.00  0.00            
ATOM    227  HA  VAL    15     125.842  76.934  55.011  1.00  0.00            
ATOM    228  CB  VAL    15     125.269  78.159  56.707  1.00  0.00            
ATOM    229  HB  VAL    15     124.630  78.046  57.583  1.00  0.00            
ATOM    230  CG1 VAL    15     126.668  78.358  57.250  1.00  0.00            
ATOM    231 HG11 VAL    15     126.898  77.567  57.964  1.00  0.00            
ATOM    232 HG12 VAL    15     127.386  78.109  56.469  1.00  0.00            
ATOM    233 HG13 VAL    15     126.811  79.314  57.754  1.00  0.00            
ATOM    234  CG2 VAL    15     124.880  79.423  56.082  1.00  0.00            
ATOM    235 HG21 VAL    15     125.037  80.208  56.821  1.00  0.00            
ATOM    236 HG22 VAL    15     125.575  79.653  55.274  1.00  0.00            
ATOM    237 HG23 VAL    15     123.827  79.410  55.801  1.00  0.00            
ATOM    238  C   VAL    15     125.413  75.673  56.628  1.00  0.00            
ATOM    239  O   VAL    15     124.537  75.250  57.430  1.00  0.00            
ATOM    240  N   VAL    16     126.538  74.985  56.364  1.00  0.00            
ATOM    241  H   VAL    16     127.051  75.289  55.549  1.00  0.00            
ATOM    242  CA  VAL    16     127.090  73.754  57.047  1.00  0.00            
ATOM    243  HA  VAL    16     126.235  73.082  57.119  1.00  0.00            
ATOM    244  CB  VAL    16     128.091  73.124  56.145  1.00  0.00            
ATOM    245  HB  VAL    16     128.819  73.900  55.909  1.00  0.00            
ATOM    246  CG1 VAL    16     128.788  71.939  56.815  1.00  0.00            
ATOM    247 HG11 VAL    16     129.566  71.651  56.108  1.00  0.00            
ATOM    248 HG12 VAL    16     129.182  72.238  57.787  1.00  0.00            
ATOM    249 HG13 VAL    16     128.076  71.125  56.957  1.00  0.00            
ATOM    250  CG2 VAL    16     127.433  72.580  54.893  1.00  0.00            
ATOM    251 HG21 VAL    16     126.644  71.870  55.139  1.00  0.00            
ATOM    252 HG22 VAL    16     127.053  73.417  54.307  1.00  0.00            
ATOM    253 HG23 VAL    16     128.140  71.980  54.320  1.00  0.00            
ATOM    254  C   VAL    16     127.733  74.076  58.374  1.00  0.00            
ATOM    255  O   VAL    16     127.283  73.546  59.344  1.00  0.00            
ATOM    256  N   ALA    17     128.539  75.136  58.426  1.00  0.00            
ATOM    257  H   ALA    17     128.906  75.569  57.590  1.00  0.00            
ATOM    258  CA  ALA    17     129.065  75.519  59.730  1.00  0.00            
ATOM    259  HA  ALA    17     129.441  74.583  60.143  1.00  0.00            
ATOM    260  CB  ALA    17     130.313  76.403  59.500  1.00  0.00            
ATOM    261  HB1 ALA    17     130.791  76.577  60.464  1.00  0.00            
ATOM    262  HB2 ALA    17     130.984  75.837  58.853  1.00  0.00            
ATOM    263  HB3 ALA    17     129.986  77.349  59.067  1.00  0.00            
ATOM    264  C   ALA    17     128.068  76.006  60.806  1.00  0.00            
ATOM    265  O   ALA    17     127.415  77.047  60.729  1.00  0.00            
ATOM    266  N   ALA    18     128.008  75.344  61.926  1.00  0.00            
ATOM    267  H   ALA    18     128.434  74.437  62.053  1.00  0.00            
ATOM    268  CA  ALA    18     127.507  75.828  63.190  1.00  0.00            
ATOM    269  HA  ALA    18     126.832  76.668  63.024  1.00  0.00            
ATOM    270  CB  ALA    18     126.746  74.715  63.902  1.00  0.00            
ATOM    271  HB1 ALA    18     126.229  75.193  64.734  1.00  0.00            
ATOM    272  HB2 ALA    18     125.977  74.185  63.341  1.00  0.00            
ATOM    273  HB3 ALA    18     127.434  74.015  64.378  1.00  0.00            
ATOM    274  C   ALA    18     128.589  76.469  64.139  1.00  0.00            
ATOM    275  O   ALA    18     129.824  76.188  64.014  1.00  0.00            
ATOM    276  N   ALA    19     128.148  77.176  65.157  1.00  0.00            
ATOM    277  H   ALA    19     127.143  77.093  65.221  1.00  0.00            
ATOM    278  CA  ALA    19     128.807  77.819  66.306  1.00  0.00            
ATOM    279  HA  ALA    19     128.098  78.560  66.676  1.00  0.00            
ATOM    280  CB  ALA    19     128.935  76.724  67.437  1.00  0.00            
ATOM    281  HB1 ALA    19     127.970  76.346  67.774  1.00  0.00            
ATOM    282  HB2 ALA    19     129.557  75.870  67.167  1.00  0.00            
ATOM    283  HB3 ALA    19     129.423  77.220  68.276  1.00  0.00            
ATOM    284  C   ALA    19     130.087  78.549  65.906  1.00  0.00            
ATOM    285  O   ALA    19     131.124  78.308  66.470  1.00  0.00            
ATOM    286  N   GLU    20     130.133  79.365  64.842  1.00  0.00            
ATOM    287  H   GLU    20     129.295  79.501  64.294  1.00  0.00            
ATOM    288  CA  GLU    20     131.296  80.135  64.495  1.00  0.00            
ATOM    289  HA  GLU    20     132.139  79.535  64.838  1.00  0.00            
ATOM    290  CB  GLU    20     131.415  80.302  62.970  1.00  0.00            
ATOM    291  HB1 GLU    20     132.294  80.892  62.712  1.00  0.00            
ATOM    292  HB2 GLU    20     130.544  80.877  62.656  1.00  0.00            
ATOM    293  CG  GLU    20     131.524  78.978  62.188  1.00  0.00            
ATOM    294  HG1 GLU    20     130.587  78.422  62.162  1.00  0.00            
ATOM    295  HG2 GLU    20     132.256  78.351  62.698  1.00  0.00            
ATOM    296  CD  GLU    20     132.074  79.124  60.764  1.00  0.00            
ATOM    297  OE1 GLU    20     131.411  79.740  59.864  1.00  0.00            
ATOM    298  OE2 GLU    20     133.129  78.620  60.470  1.00  0.00            
ATOM    299  C   GLU    20     131.486  81.487  65.247  1.00  0.00            
ATOM    300  O   GLU    20     130.519  82.097  65.645  1.00  0.00            
ATOM    301  N   LYS    21     132.688  81.939  65.481  1.00  0.00            
ATOM    302  H   LYS    21     133.480  81.343  65.289  1.00  0.00            
ATOM    303  CA  LYS    21     132.911  83.102  66.335  1.00  0.00            
ATOM    304  HA  LYS    21     132.098  83.134  67.061  1.00  0.00            
ATOM    305  CB  LYS    21     134.191  83.078  67.187  1.00  0.00            
ATOM    306  HB1 LYS    21     135.136  82.855  66.692  1.00  0.00            
ATOM    307  HB2 LYS    21     134.160  82.202  67.834  1.00  0.00            
ATOM    308  CG  LYS    21     134.440  84.224  68.202  1.00  0.00            
ATOM    309  HG1 LYS    21     133.509  84.341  68.757  1.00  0.00            
ATOM    310  HG2 LYS    21     134.794  85.076  67.622  1.00  0.00            
ATOM    311  CD  LYS    21     135.491  83.952  69.255  1.00  0.00            
ATOM    312  HD1 LYS    21     136.389  83.738  68.675  1.00  0.00            
ATOM    313  HD2 LYS    21     135.259  83.122  69.922  1.00  0.00            
ATOM    314  CE  LYS    21     135.570  85.199  70.068  1.00  0.00            
ATOM    315  HE1 LYS    21     134.670  85.505  70.602  1.00  0.00            
ATOM    316  HE2 LYS    21     135.695  86.112  69.486  1.00  0.00            
ATOM    317  NZ  LYS    21     136.741  85.188  70.958  1.00  0.00            
ATOM    318  HZ1 LYS    21     136.908  86.138  71.256  1.00  0.00            
ATOM    319  HZ2 LYS    21     136.604  84.621  71.783  1.00  0.00            
ATOM    320  HZ3 LYS    21     137.587  84.911  70.480  1.00  0.00            
ATOM    321  C   LYS    21     132.875  84.380  65.515  1.00  0.00            
ATOM    322  O   LYS    21     132.076  85.244  65.855  1.00  0.00            
ATOM    323  N   THR    22     133.691  84.425  64.418  1.00  0.00            
ATOM    324  H   THR    22     134.192  83.555  64.301  1.00  0.00            
ATOM    325  CA  THR    22     134.240  85.568  63.682  1.00  0.00            
ATOM    326  HA  THR    22     135.121  85.988  64.166  1.00  0.00            
ATOM    327  CB  THR    22     134.666  85.175  62.253  1.00  0.00            
ATOM    328  HB  THR    22     134.084  85.541  61.407  1.00  0.00            
ATOM    329  CG2 THR    22     136.032  85.780  61.981  1.00  0.00            
ATOM    330 HG21 THR    22     135.873  86.858  61.938  1.00  0.00            
ATOM    331 HG22 THR    22     136.723  85.488  62.772  1.00  0.00            
ATOM    332 HG23 THR    22     136.288  85.514  60.955  1.00  0.00            
ATOM    333  OG1 THR    22     134.849  83.754  62.121  1.00  0.00            
ATOM    334  HG1 THR    22     135.371  83.652  61.322  1.00  0.00            
ATOM    335  C   THR    22     133.152  86.668  63.473  1.00  0.00            
ATOM    336  O   THR    22     133.447  87.841  63.728  1.00  0.00            
ATOM    337  N   LYS    23     131.975  86.287  62.898  1.00  0.00            
ATOM    338  H   LYS    23     131.739  85.345  62.621  1.00  0.00            
ATOM    339  CA  LYS    23     131.036  87.349  62.460  1.00  0.00            
ATOM    340  HA  LYS    23     131.721  88.197  62.464  1.00  0.00            
ATOM    341  CB  LYS    23     130.521  87.145  60.988  1.00  0.00            
ATOM    342  HB1 LYS    23     131.470  87.169  60.452  1.00  0.00            
ATOM    343  HB2 LYS    23     129.811  87.934  60.737  1.00  0.00            
ATOM    344  CG  LYS    23     129.836  85.905  60.628  1.00  0.00            
ATOM    345  HG1 LYS    23     129.026  85.871  61.358  1.00  0.00            
ATOM    346  HG2 LYS    23     130.496  85.043  60.733  1.00  0.00            
ATOM    347  CD  LYS    23     129.446  85.868  59.159  1.00  0.00            
ATOM    348  HD1 LYS    23     130.281  85.754  58.467  1.00  0.00            
ATOM    349  HD2 LYS    23     128.911  86.803  58.997  1.00  0.00            
ATOM    350  CE  LYS    23     128.447  84.766  58.924  1.00  0.00            
ATOM    351  HE1 LYS    23     127.514  84.931  59.463  1.00  0.00            
ATOM    352  HE2 LYS    23     128.967  83.870  59.262  1.00  0.00            
ATOM    353  NZ  LYS    23     128.185  84.652  57.435  1.00  0.00            
ATOM    354  HZ1 LYS    23     127.450  85.302  57.198  1.00  0.00            
ATOM    355  HZ2 LYS    23     129.028  84.716  56.881  1.00  0.00            
ATOM    356  HZ3 LYS    23     127.813  83.722  57.303  1.00  0.00            
ATOM    357  C   LYS    23     129.970  87.581  63.564  1.00  0.00            
ATOM    358  O   LYS    23     128.877  88.116  63.248  1.00  0.00            
ATOM    359  N   GLN    24     129.973  87.088  64.798  1.00  0.00            
ATOM    360  H   GLN    24     130.775  86.507  65.001  1.00  0.00            
ATOM    361  CA  GLN    24     128.974  87.516  65.817  1.00  0.00            
ATOM    362  HA  GLN    24     128.157  88.031  65.312  1.00  0.00            
ATOM    363  CB  GLN    24     128.377  86.211  66.445  1.00  0.00            
ATOM    364  HB1 GLN    24     127.598  86.475  67.161  1.00  0.00            
ATOM    365  HB2 GLN    24     129.199  85.781  67.017  1.00  0.00            
ATOM    366  CG  GLN    24     127.779  85.117  65.531  1.00  0.00            
ATOM    367  HG1 GLN    24     127.318  84.375  66.182  1.00  0.00            
ATOM    368  HG2 GLN    24     128.612  84.648  65.006  1.00  0.00            
ATOM    369  CD  GLN    24     126.593  85.654  64.656  1.00  0.00            
ATOM    370  OE1 GLN    24     126.160  86.753  64.919  1.00  0.00            
ATOM    371  NE2 GLN    24     126.133  85.007  63.614  1.00  0.00            
ATOM    372 HE21 GLN    24     126.318  84.051  63.347  1.00  0.00            
ATOM    373 HE22 GLN    24     125.308  85.509  63.318  1.00  0.00            
ATOM    374  C   GLN    24     129.564  88.436  66.973  1.00  0.00            
ATOM    375  O   GLN    24     130.768  88.749  67.033  1.00  0.00            
ATOM    376  N   GLY    25     128.696  88.841  67.892  1.00  0.00            
ATOM    377  H   GLY    25     127.717  88.725  67.674  1.00  0.00            
ATOM    378  CA  GLY    25     128.969  89.819  69.021  1.00  0.00            
ATOM    379  HA1 GLY    25     130.021  90.078  68.894  1.00  0.00            
ATOM    380  HA2 GLY    25     128.810  89.293  69.963  1.00  0.00            
ATOM    381  C   GLY    25     128.148  91.083  68.931  1.00  0.00            
ATOM    382  O   GLY    25     127.804  91.538  67.852  1.00  0.00            
ATOM    383  N   VAL    26     127.902  91.732  70.086  1.00  0.00            
ATOM    384  H   VAL    26     128.227  91.362  70.968  1.00  0.00            
ATOM    385  CA  VAL    26     127.262  93.052  70.164  1.00  0.00            
ATOM    386  HA  VAL    26     126.337  92.976  69.593  1.00  0.00            
ATOM    387  CB  VAL    26     127.053  93.465  71.635  1.00  0.00            
ATOM    388  HB  VAL    26     126.769  94.512  71.524  1.00  0.00            
ATOM    389  CG1 VAL    26     125.851  92.649  72.091  1.00  0.00            
ATOM    390 HG11 VAL    26     125.482  93.041  73.039  1.00  0.00            
ATOM    391 HG12 VAL    26     125.002  92.879  71.447  1.00  0.00            
ATOM    392 HG13 VAL    26     125.940  91.563  72.055  1.00  0.00            
ATOM    393  CG2 VAL    26     128.251  93.561  72.570  1.00  0.00            
ATOM    394 HG21 VAL    26     128.862  92.678  72.385  1.00  0.00            
ATOM    395 HG22 VAL    26     128.869  94.440  72.388  1.00  0.00            
ATOM    396 HG23 VAL    26     127.843  93.523  73.579  1.00  0.00            
ATOM    397  C   VAL    26     127.918  94.195  69.403  1.00  0.00            
ATOM    398  O   VAL    26     127.281  95.086  68.858  1.00  0.00            
ATOM    399  N   ALA    27     129.229  94.213  69.343  1.00  0.00            
ATOM    400  H   ALA    27     129.712  93.413  69.726  1.00  0.00            
ATOM    401  CA  ALA    27     129.971  95.188  68.550  1.00  0.00            
ATOM    402  HA  ALA    27     129.782  96.244  68.742  1.00  0.00            
ATOM    403  CB  ALA    27     131.472  95.053  68.904  1.00  0.00            
ATOM    404  HB1 ALA    27     131.876  94.067  69.134  1.00  0.00            
ATOM    405  HB2 ALA    27     132.161  95.562  68.230  1.00  0.00            
ATOM    406  HB3 ALA    27     131.596  95.547  69.867  1.00  0.00            
ATOM    407  C   ALA    27     129.835  94.999  67.012  1.00  0.00            
ATOM    408  O   ALA    27     129.759  95.986  66.268  1.00  0.00            
ATOM    409  N   GLU    28     129.610  93.785  66.521  1.00  0.00            
ATOM    410  H   GLU    28     129.680  93.004  67.157  1.00  0.00            
ATOM    411  CA  GLU    28     129.289  93.425  65.139  1.00  0.00            
ATOM    412  HA  GLU    28     129.882  93.975  64.409  1.00  0.00            
ATOM    413  CB  GLU    28     129.496  91.936  64.843  1.00  0.00            
ATOM    414  HB1 GLU    28     128.736  91.375  65.387  1.00  0.00            
ATOM    415  HB2 GLU    28     130.467  91.586  65.195  1.00  0.00            
ATOM    416  CG  GLU    28     129.543  91.815  63.299  1.00  0.00            
ATOM    417  HG1 GLU    28     128.587  92.209  62.954  1.00  0.00            
ATOM    418  HG2 GLU    28     129.596  90.766  63.007  1.00  0.00            
ATOM    419  CD  GLU    28     130.758  92.580  62.632  1.00  0.00            
ATOM    420  OE1 GLU    28     131.850  92.545  63.250  1.00  0.00            
ATOM    421  OE2 GLU    28     130.600  93.231  61.569  1.00  0.00            
ATOM    422  C   GLU    28     127.830  93.862  64.910  1.00  0.00            
ATOM    423  O   GLU    28     127.622  94.624  64.033  1.00  0.00            
ATOM    424  N   ALA    29     126.894  93.485  65.764  1.00  0.00            
ATOM    425  H   ALA    29     127.178  92.877  66.519  1.00  0.00            
ATOM    426  CA  ALA    29     125.543  93.911  65.731  1.00  0.00            
ATOM    427  HA  ALA    29     125.014  93.589  64.834  1.00  0.00            
ATOM    428  CB  ALA    29     124.856  93.411  67.000  1.00  0.00            
ATOM    429  HB1 ALA    29     125.276  93.875  67.892  1.00  0.00            
ATOM    430  HB2 ALA    29     123.773  93.529  67.040  1.00  0.00            
ATOM    431  HB3 ALA    29     124.949  92.328  67.086  1.00  0.00            
ATOM    432  C   ALA    29     125.366  95.500  65.635  1.00  0.00            
ATOM    433  O   ALA    29     124.568  95.910  64.773  1.00  0.00            
ATOM    434  N   ALA    30     126.100  96.263  66.430  1.00  0.00            
ATOM    435  H   ALA    30     126.711  95.834  67.111  1.00  0.00            
ATOM    436  CA  ALA    30     126.117  97.704  66.288  1.00  0.00            
ATOM    437  HA  ALA    30     125.081  98.043  66.318  1.00  0.00            
ATOM    438  CB  ALA    30     126.902  98.361  67.346  1.00  0.00            
ATOM    439  HB1 ALA    30     126.964  99.449  67.310  1.00  0.00            
ATOM    440  HB2 ALA    30     126.469  98.076  68.305  1.00  0.00            
ATOM    441  HB3 ALA    30     127.931  98.001  67.368  1.00  0.00            
ATOM    442  C   ALA    30     126.648  98.256  64.938  1.00  0.00            
ATOM    443  O   ALA    30     126.101  99.216  64.374  1.00  0.00            
ATOM    444  N   GLY    31     127.698  97.620  64.489  1.00  0.00            
ATOM    445  H   GLY    31     128.080  96.872  65.049  1.00  0.00            
ATOM    446  CA  GLY    31     128.326  97.835  63.117  1.00  0.00            
ATOM    447  HA1 GLY    31     129.263  97.282  63.068  1.00  0.00            
ATOM    448  HA2 GLY    31     128.668  98.865  63.014  1.00  0.00            
ATOM    449  C   GLY    31     127.354  97.515  61.973  1.00  0.00            
ATOM    450  O   GLY    31     127.126  98.434  61.106  1.00  0.00            
ATOM    451  N   LYS    32     126.621  96.399  61.936  1.00  0.00            
ATOM    452  H   LYS    32     126.986  95.611  62.452  1.00  0.00            
ATOM    453  CA  LYS    32     125.550  96.153  60.992  1.00  0.00            
ATOM    454  HA  LYS    32     125.946  96.372  60.001  1.00  0.00            
ATOM    455  CB  LYS    32     125.089  94.677  61.107  1.00  0.00            
ATOM    456  HB1 LYS    32     124.218  94.673  60.451  1.00  0.00            
ATOM    457  HB2 LYS    32     124.739  94.449  62.114  1.00  0.00            
ATOM    458  CG  LYS    32     126.181  93.618  60.611  1.00  0.00            
ATOM    459  HG1 LYS    32     125.689  92.646  60.580  1.00  0.00            
ATOM    460  HG2 LYS    32     127.097  93.622  61.201  1.00  0.00            
ATOM    461  CD  LYS    32     126.727  94.099  59.265  1.00  0.00            
ATOM    462  HD1 LYS    32     127.096  95.123  59.323  1.00  0.00            
ATOM    463  HD2 LYS    32     125.932  94.070  58.520  1.00  0.00            
ATOM    464  CE  LYS    32     127.813  93.221  58.681  1.00  0.00            
ATOM    465  HE1 LYS    32     127.467  92.190  58.605  1.00  0.00            
ATOM    466  HE2 LYS    32     128.648  93.253  59.381  1.00  0.00            
ATOM    467  NZ  LYS    32     128.215  93.692  57.370  1.00  0.00            
ATOM    468  HZ1 LYS    32     127.409  93.733  56.762  1.00  0.00            
ATOM    469  HZ2 LYS    32     128.491  94.660  57.450  1.00  0.00            
ATOM    470  HZ3 LYS    32     128.969  93.212  56.900  1.00  0.00            
ATOM    471  C   LYS    32     124.393  97.105  61.149  1.00  0.00            
ATOM    472  O   LYS    32     124.029  97.660  60.089  1.00  0.00            
ATOM    473  N   THR    33     124.005  97.618  62.351  1.00  0.00            
ATOM    474  H   THR    33     124.168  97.143  63.228  1.00  0.00            
ATOM    475  CA  THR    33     123.120  98.751  62.513  1.00  0.00            
ATOM    476  HA  THR    33     122.160  98.414  62.122  1.00  0.00            
ATOM    477  CB  THR    33     122.825  99.015  63.979  1.00  0.00            
ATOM    478  HB  THR    33     123.726  99.315  64.514  1.00  0.00            
ATOM    479  CG2 THR    33     121.691 100.026  64.086  1.00  0.00            
ATOM    480 HG21 THR    33     122.013 101.036  63.832  1.00  0.00            
ATOM    481 HG22 THR    33     120.926  99.674  63.393  1.00  0.00            
ATOM    482 HG23 THR    33     121.397 100.200  65.121  1.00  0.00            
ATOM    483  OG1 THR    33     122.344  97.800  64.583  1.00  0.00            
ATOM    484  HG1 THR    33     123.011  97.546  65.226  1.00  0.00            
ATOM    485  C   THR    33     123.552 100.071  61.765  1.00  0.00            
ATOM    486  O   THR    33     122.756 100.543  60.908  1.00  0.00            
ATOM    487  N   LYS    34     124.774 100.518  61.854  1.00  0.00            
ATOM    488  H   LYS    34     125.359  99.929  62.430  1.00  0.00            
ATOM    489  CA  LYS    34     125.380 101.673  61.220  1.00  0.00            
ATOM    490  HA  LYS    34     124.702 102.499  61.436  1.00  0.00            
ATOM    491  CB  LYS    34     126.796 101.967  61.844  1.00  0.00            
ATOM    492  HB1 LYS    34     127.437 101.088  61.766  1.00  0.00            
ATOM    493  HB2 LYS    34     126.686 102.276  62.883  1.00  0.00            
ATOM    494  CG  LYS    34     127.455 103.096  61.082  1.00  0.00            
ATOM    495  HG1 LYS    34     126.752 103.929  61.062  1.00  0.00            
ATOM    496  HG2 LYS    34     127.567 102.792  60.041  1.00  0.00            
ATOM    497  CD  LYS    34     128.796 103.553  61.761  1.00  0.00            
ATOM    498  HD1 LYS    34     129.605 102.823  61.787  1.00  0.00            
ATOM    499  HD2 LYS    34     128.505 103.851  62.768  1.00  0.00            
ATOM    500  CE  LYS    34     129.287 104.886  61.015  1.00  0.00            
ATOM    501  HE1 LYS    34     128.597 105.729  60.980  1.00  0.00            
ATOM    502  HE2 LYS    34     129.616 104.579  60.023  1.00  0.00            
ATOM    503  NZ  LYS    34     130.499 105.488  61.674  1.00  0.00            
ATOM    504  HZ1 LYS    34     130.314 105.589  62.662  1.00  0.00            
ATOM    505  HZ2 LYS    34     131.377 104.998  61.580  1.00  0.00            
ATOM    506  HZ3 LYS    34     130.754 106.363  61.239  1.00  0.00            
ATOM    507  C   LYS    34     125.290 101.450  59.693  1.00  0.00            
ATOM    508  O   LYS    34     124.870 102.409  59.028  1.00  0.00            
ATOM    509  N   GLU    35     125.647 100.310  59.139  1.00  0.00            
ATOM    510  H   GLU    35     126.238  99.659  59.636  1.00  0.00            
ATOM    511  CA  GLU    35     125.398  99.983  57.768  1.00  0.00            
ATOM    512  HA  GLU    35     125.979 100.663  57.146  1.00  0.00            
ATOM    513  CB  GLU    35     125.935  98.564  57.392  1.00  0.00            
ATOM    514  HB1 GLU    35     125.737  98.506  56.322  1.00  0.00            
ATOM    515  HB2 GLU    35     125.427  97.708  57.836  1.00  0.00            
ATOM    516  CG  GLU    35     127.495  98.322  57.573  1.00  0.00            
ATOM    517  HG1 GLU    35     127.766  98.417  58.625  1.00  0.00            
ATOM    518  HG2 GLU    35     128.038  99.113  57.056  1.00  0.00            
ATOM    519  CD  GLU    35     127.861  97.026  56.864  1.00  0.00            
ATOM    520  OE1 GLU    35     127.501  96.783  55.662  1.00  0.00            
ATOM    521  OE2 GLU    35     128.557  96.175  57.501  1.00  0.00            
ATOM    522  C   GLU    35     123.947 100.132  57.220  1.00  0.00            
ATOM    523  O   GLU    35     123.823 100.698  56.152  1.00  0.00            
ATOM    524  N   GLY    36     122.911  99.764  57.960  1.00  0.00            
ATOM    525  H   GLY    36     123.182  99.292  58.811  1.00  0.00            
ATOM    526  CA  GLY    36     121.479 100.015  57.643  1.00  0.00            
ATOM    527  HA1 GLY    36     120.846  99.460  58.336  1.00  0.00            
ATOM    528  HA2 GLY    36     121.240  99.649  56.644  1.00  0.00            
ATOM    529  C   GLY    36     121.164 101.529  57.663  1.00  0.00            
ATOM    530  O   GLY    36     120.687 102.055  56.659  1.00  0.00            
ATOM    531  N   VAL    37     121.479 102.213  58.738  1.00  0.00            
ATOM    532  H   VAL    37     121.977 101.652  59.414  1.00  0.00            
ATOM    533  CA  VAL    37     121.187 103.654  58.941  1.00  0.00            
ATOM    534  HA  VAL    37     120.118 103.847  58.860  1.00  0.00            
ATOM    535  CB  VAL    37     121.571 104.045  60.382  1.00  0.00            
ATOM    536  HB  VAL    37     122.509 103.672  60.793  1.00  0.00            
ATOM    537  CG1 VAL    37     121.455 105.527  60.593  1.00  0.00            
ATOM    538 HG11 VAL    37     121.521 105.817  61.641  1.00  0.00            
ATOM    539 HG12 VAL    37     122.200 105.993  59.948  1.00  0.00            
ATOM    540 HG13 VAL    37     120.553 105.987  60.188  1.00  0.00            
ATOM    541  CG2 VAL    37     120.440 103.477  61.298  1.00  0.00            
ATOM    542 HG21 VAL    37     120.519 102.411  61.513  1.00  0.00            
ATOM    543 HG22 VAL    37     120.421 103.993  62.258  1.00  0.00            
ATOM    544 HG23 VAL    37     119.470 103.682  60.846  1.00  0.00            
ATOM    545  C   VAL    37     121.976 104.544  57.892  1.00  0.00            
ATOM    546  O   VAL    37     121.343 105.404  57.290  1.00  0.00            
ATOM    547  N   LEU    38     123.248 104.227  57.565  1.00  0.00            
ATOM    548  H   LEU    38     123.534 103.396  58.063  1.00  0.00            
ATOM    549  CA  LEU    38     124.023 104.770  56.507  1.00  0.00            
ATOM    550  HA  LEU    38     123.882 105.845  56.614  1.00  0.00            
ATOM    551  CB  LEU    38     125.568 104.582  56.598  1.00  0.00            
ATOM    552  HB1 LEU    38     126.006 104.920  55.659  1.00  0.00            
ATOM    553  HB2 LEU    38     125.812 103.525  56.711  1.00  0.00            
ATOM    554  CG  LEU    38     126.221 105.514  57.733  1.00  0.00            
ATOM    555  HG  LEU    38     125.742 105.158  58.645  1.00  0.00            
ATOM    556  CD1 LEU    38     127.685 105.216  57.992  1.00  0.00            
ATOM    557 HD11 LEU    38     128.106 105.790  58.817  1.00  0.00            
ATOM    558 HD12 LEU    38     127.786 104.136  58.100  1.00  0.00            
ATOM    559 HD13 LEU    38     128.105 105.630  57.075  1.00  0.00            
ATOM    560  CD2 LEU    38     125.970 106.997  57.508  1.00  0.00            
ATOM    561 HD21 LEU    38     126.355 107.208  56.510  1.00  0.00            
ATOM    562 HD22 LEU    38     124.898 107.184  57.568  1.00  0.00            
ATOM    563 HD23 LEU    38     126.358 107.525  58.378  1.00  0.00            
ATOM    564  C   LEU    38     123.511 104.605  55.018  1.00  0.00            
ATOM    565  O   LEU    38     123.602 105.561  54.248  1.00  0.00            
ATOM    566  N   TYR    39     122.967 103.456  54.750  1.00  0.00            
ATOM    567  H   TYR    39     122.856 102.762  55.476  1.00  0.00            
ATOM    568  CA  TYR    39     122.251 103.190  53.525  1.00  0.00            
ATOM    569  HA  TYR    39     122.768 103.597  52.656  1.00  0.00            
ATOM    570  CB  TYR    39     122.029 101.703  53.303  1.00  0.00            
ATOM    571  HB1 TYR    39     121.641 101.258  54.219  1.00  0.00            
ATOM    572  HB2 TYR    39     122.967 101.157  53.194  1.00  0.00            
ATOM    573  CG  TYR    39     121.339 101.218  52.117  1.00  0.00            
ATOM    574  CD1 TYR    39     122.059 100.878  50.959  1.00  0.00            
ATOM    575  HD1 TYR    39     123.134 100.785  50.909  1.00  0.00            
ATOM    576  CE1 TYR    39     121.298 100.334  49.950  1.00  0.00            
ATOM    577  HE1 TYR    39     121.754  99.962  49.044  1.00  0.00            
ATOM    578  CZ  TYR    39     119.898 100.205  50.003  1.00  0.00            
ATOM    579  OH  TYR    39     119.297  99.696  48.887  1.00  0.00            
ATOM    580  HH  TYR    39     118.401  99.622  49.226  1.00  0.00            
ATOM    581  CE2 TYR    39     119.170 100.566  51.180  1.00  0.00            
ATOM    582  HE2 TYR    39     118.099 100.549  51.041  1.00  0.00            
ATOM    583  CD2 TYR    39     119.923 101.085  52.284  1.00  0.00            
ATOM    584  HD2 TYR    39     119.375 101.451  53.140  1.00  0.00            
ATOM    585  C   TYR    39     120.967 103.991  53.455  1.00  0.00            
ATOM    586  O   TYR    39     120.824 104.660  52.427  1.00  0.00            
ATOM    587  N   VAL    40     120.036 103.962  54.431  1.00  0.00            
ATOM    588  H   VAL    40     120.303 103.559  55.317  1.00  0.00            
ATOM    589  CA  VAL    40     118.749 104.678  54.365  1.00  0.00            
ATOM    590  HA  VAL    40     118.326 104.348  53.416  1.00  0.00            
ATOM    591  CB  VAL    40     117.738 104.250  55.471  1.00  0.00            
ATOM    592  HB  VAL    40     117.505 103.228  55.172  1.00  0.00            
ATOM    593  CG1 VAL    40     118.118 104.430  56.940  1.00  0.00            
ATOM    594 HG11 VAL    40     119.085 103.999  57.200  1.00  0.00            
ATOM    595 HG12 VAL    40     118.169 105.508  57.090  1.00  0.00            
ATOM    596 HG13 VAL    40     117.315 103.990  57.532  1.00  0.00            
ATOM    597  CG2 VAL    40     116.432 104.980  55.328  1.00  0.00            
ATOM    598 HG21 VAL    40     116.052 104.769  54.328  1.00  0.00            
ATOM    599 HG22 VAL    40     115.750 104.590  56.084  1.00  0.00            
ATOM    600 HG23 VAL    40     116.575 106.053  55.457  1.00  0.00            
ATOM    601  C   VAL    40     118.944 106.136  54.224  1.00  0.00            
ATOM    602  O   VAL    40     118.492 106.690  53.167  1.00  0.00            
ATOM    603  N   GLY    41     119.785 106.715  55.075  1.00  0.00            
ATOM    604  H   GLY    41     119.800 106.175  55.928  1.00  0.00            
ATOM    605  CA  GLY    41     120.236 108.111  55.046  1.00  0.00            
ATOM    606  HA1 GLY    41     120.858 108.277  55.925  1.00  0.00            
ATOM    607  HA2 GLY    41     119.355 108.728  55.225  1.00  0.00            
ATOM    608  C   GLY    41     120.954 108.566  53.773  1.00  0.00            
ATOM    609  O   GLY    41     120.828 109.691  53.403  1.00  0.00            
ATOM    610  N   SER    42     121.705 107.708  53.126  1.00  0.00            
ATOM    611  H   SER    42     121.822 106.775  53.497  1.00  0.00            
ATOM    612  CA  SER    42     122.118 107.928  51.774  1.00  0.00            
ATOM    613  HA  SER    42     122.546 108.929  51.717  1.00  0.00            
ATOM    614  CB  SER    42     123.148 106.919  51.362  1.00  0.00            
ATOM    615  HB1 SER    42     122.651 105.949  51.341  1.00  0.00            
ATOM    616  HB2 SER    42     124.025 106.854  52.006  1.00  0.00            
ATOM    617  OG  SER    42     123.459 107.282  50.046  1.00  0.00            
ATOM    618  HG  SER    42     123.825 108.169  50.037  1.00  0.00            
ATOM    619  C   SER    42     120.974 107.962  50.781  1.00  0.00            
ATOM    620  O   SER    42     120.861 109.085  50.154  1.00  0.00            
ATOM    621  N   LYS    43     120.110 106.950  50.579  1.00  0.00            
ATOM    622  H   LYS    43     120.201 106.125  51.155  1.00  0.00            
ATOM    623  CA  LYS    43     119.101 106.938  49.527  1.00  0.00            
ATOM    624  HA  LYS    43     119.578 107.080  48.558  1.00  0.00            
ATOM    625  CB  LYS    43     118.437 105.541  49.474  1.00  0.00            
ATOM    626  HB1 LYS    43     117.463 105.745  49.029  1.00  0.00            
ATOM    627  HB2 LYS    43     118.291 105.104  50.462  1.00  0.00            
ATOM    628  CG  LYS    43     119.154 104.640  48.516  1.00  0.00            
ATOM    629  HG1 LYS    43     118.890 104.971  47.512  1.00  0.00            
ATOM    630  HG2 LYS    43     118.786 103.626  48.670  1.00  0.00            
ATOM    631  CD  LYS    43     120.662 104.388  48.733  1.00  0.00            
ATOM    632  HD1 LYS    43     120.908 104.143  49.766  1.00  0.00            
ATOM    633  HD2 LYS    43     121.185 105.327  48.553  1.00  0.00            
ATOM    634  CE  LYS    43     121.092 103.228  47.791  1.00  0.00            
ATOM    635  HE1 LYS    43     120.789 103.351  46.751  1.00  0.00            
ATOM    636  HE2 LYS    43     120.570 102.343  48.155  1.00  0.00            
ATOM    637  NZ  LYS    43     122.540 103.041  47.953  1.00  0.00            
ATOM    638  HZ1 LYS    43     122.808 102.221  47.428  1.00  0.00            
ATOM    639  HZ2 LYS    43     123.011 103.787  47.461  1.00  0.00            
ATOM    640  HZ3 LYS    43     122.882 102.941  48.898  1.00  0.00            
ATOM    641  C   LYS    43     118.046 108.126  49.718  1.00  0.00            
ATOM    642  O   LYS    43     117.774 108.853  48.746  1.00  0.00            
ATOM    643  N   THR    44     117.558 108.426  50.891  1.00  0.00            
ATOM    644  H   THR    44     117.739 107.749  51.618  1.00  0.00            
ATOM    645  CA  THR    44     116.796 109.627  51.256  1.00  0.00            
ATOM    646  HA  THR    44     115.812 109.638  50.787  1.00  0.00            
ATOM    647  CB  THR    44     116.521 109.715  52.801  1.00  0.00            
ATOM    648  HB  THR    44     116.030 110.672  52.977  1.00  0.00            
ATOM    649  CG2 THR    44     115.587 108.626  53.281  1.00  0.00            
ATOM    650 HG21 THR    44     115.394 108.747  54.347  1.00  0.00            
ATOM    651 HG22 THR    44     114.643 108.743  52.749  1.00  0.00            
ATOM    652 HG23 THR    44     115.914 107.611  53.057  1.00  0.00            
ATOM    653  OG1 THR    44     117.735 109.736  53.587  1.00  0.00            
ATOM    654  HG1 THR    44     118.043 108.830  53.656  1.00  0.00            
ATOM    655  C   THR    44     117.452 110.963  50.821  1.00  0.00            
ATOM    656  O   THR    44     116.652 111.772  50.391  1.00  0.00            
ATOM    657  N   LYS    45     118.765 111.197  50.946  1.00  0.00            
ATOM    658  H   LYS    45     119.126 110.723  51.761  1.00  0.00            
ATOM    659  CA  LYS    45     119.552 112.382  50.506  1.00  0.00            
ATOM    660  HA  LYS    45     119.082 113.318  50.808  1.00  0.00            
ATOM    661  CB  LYS    45     120.907 112.206  51.115  1.00  0.00            
ATOM    662  HB1 LYS    45     121.424 111.457  50.515  1.00  0.00            
ATOM    663  HB2 LYS    45     120.834 111.858  52.145  1.00  0.00            
ATOM    664  CG  LYS    45     121.699 113.584  50.969  1.00  0.00            
ATOM    665  HG1 LYS    45     121.201 114.281  51.643  1.00  0.00            
ATOM    666  HG2 LYS    45     121.609 113.872  49.921  1.00  0.00            
ATOM    667  CD  LYS    45     123.233 113.669  51.314  1.00  0.00            
ATOM    668  HD1 LYS    45     123.324 113.623  52.399  1.00  0.00            
ATOM    669  HD2 LYS    45     123.509 114.705  51.118  1.00  0.00            
ATOM    670  CE  LYS    45     124.105 112.619  50.638  1.00  0.00            
ATOM    671  HE1 LYS    45     123.767 112.300  49.651  1.00  0.00            
ATOM    672  HE2 LYS    45     124.051 111.700  51.221  1.00  0.00            
ATOM    673  NZ  LYS    45     125.525 112.969  50.563  1.00  0.00            
ATOM    674  HZ1 LYS    45     125.956 112.204  50.063  1.00  0.00            
ATOM    675  HZ2 LYS    45     125.561 113.773  49.953  1.00  0.00            
ATOM    676  HZ3 LYS    45     125.945 113.157  51.462  1.00  0.00            
ATOM    677  C   LYS    45     119.542 112.533  48.949  1.00  0.00            
ATOM    678  O   LYS    45     119.431 113.614  48.380  1.00  0.00            
ATOM    679  N   GLU    46     119.512 111.399  48.224  1.00  0.00            
ATOM    680  H   GLU    46     119.500 110.528  48.734  1.00  0.00            
ATOM    681  CA  GLU    46     119.506 111.391  46.761  1.00  0.00            
ATOM    682  HA  GLU    46     119.996 112.325  46.485  1.00  0.00            
ATOM    683  CB  GLU    46     120.469 110.352  46.308  1.00  0.00            
ATOM    684  HB1 GLU    46     120.319 110.177  45.242  1.00  0.00            
ATOM    685  HB2 GLU    46     120.424 109.483  46.964  1.00  0.00            
ATOM    686  CG  GLU    46     121.953 110.809  46.377  1.00  0.00            
ATOM    687  HG1 GLU    46     122.203 111.224  47.353  1.00  0.00            
ATOM    688  HG2 GLU    46     122.189 111.581  45.645  1.00  0.00            
ATOM    689  CD  GLU    46     122.863 109.646  46.034  1.00  0.00            
ATOM    690  OE1 GLU    46     122.521 108.797  45.182  1.00  0.00            
ATOM    691  OE2 GLU    46     123.883 109.363  46.734  1.00  0.00            
ATOM    692  C   GLU    46     118.140 111.526  46.052  1.00  0.00            
ATOM    693  O   GLU    46     118.145 111.674  44.825  1.00  0.00            
ATOM    694  N   GLY    47     117.034 111.570  46.773  1.00  0.00            
ATOM    695  H   GLY    47     117.217 111.411  47.754  1.00  0.00            
ATOM    696  CA  GLY    47     115.641 111.872  46.302  1.00  0.00            
ATOM    697  HA1 GLY    47     114.996 111.933  47.179  1.00  0.00            
ATOM    698  HA2 GLY    47     115.411 111.090  45.579  1.00  0.00            
ATOM    699  C   GLY    47     115.689 113.248  45.623  1.00  0.00            
ATOM    700  O   GLY    47     116.340 114.249  46.058  1.00  0.00            
ATOM    701  N   VAL    48     114.881 113.350  44.552  1.00  0.00            
ATOM    702  H   VAL    48     114.181 112.638  44.397  1.00  0.00            
ATOM    703  CA  VAL    48     114.762 114.598  43.718  1.00  0.00            
ATOM    704  HA  VAL    48     115.369 115.347  44.226  1.00  0.00            
ATOM    705  CB  VAL    48     115.211 114.520  42.247  1.00  0.00            
ATOM    706  HB  VAL    48     114.825 113.638  41.736  1.00  0.00            
ATOM    707  CG1 VAL    48     114.933 115.769  41.463  1.00  0.00            
ATOM    708 HG11 VAL    48     115.250 116.651  42.019  1.00  0.00            
ATOM    709 HG12 VAL    48     115.579 115.907  40.595  1.00  0.00            
ATOM    710 HG13 VAL    48     113.879 115.840  41.195  1.00  0.00            
ATOM    711  CG2 VAL    48     116.744 114.365  42.360  1.00  0.00            
ATOM    712 HG21 VAL    48     116.985 113.412  42.831  1.00  0.00            
ATOM    713 HG22 VAL    48     117.261 114.283  41.404  1.00  0.00            
ATOM    714 HG23 VAL    48     117.271 115.148  42.904  1.00  0.00            
ATOM    715  C   VAL    48     113.398 115.226  43.853  1.00  0.00            
ATOM    716  O   VAL    48     112.469 114.994  43.118  1.00  0.00            
ATOM    717  N   VAL    49     113.265 116.087  44.912  1.00  0.00            
ATOM    718  H   VAL    49     114.088 116.144  45.495  1.00  0.00            
ATOM    719  CA  VAL    49     112.095 116.905  45.335  1.00  0.00            
ATOM    720  HA  VAL    49     111.221 116.254  45.382  1.00  0.00            
ATOM    721  CB  VAL    49     112.252 117.692  46.695  1.00  0.00            
ATOM    722  HB  VAL    49     113.242 118.147  46.689  1.00  0.00            
ATOM    723  CG1 VAL    49     111.167 118.722  47.034  1.00  0.00            
ATOM    724 HG11 VAL    49     111.120 119.450  46.224  1.00  0.00            
ATOM    725 HG12 VAL    49     110.220 118.204  47.183  1.00  0.00            
ATOM    726 HG13 VAL    49     111.557 119.242  47.909  1.00  0.00            
ATOM    727  CG2 VAL    49     112.310 116.707  47.872  1.00  0.00            
ATOM    728 HG21 VAL    49     112.694 115.768  47.473  1.00  0.00            
ATOM    729 HG22 VAL    49     113.007 116.939  48.677  1.00  0.00            
ATOM    730 HG23 VAL    49     111.351 116.340  48.237  1.00  0.00            
ATOM    731  C   VAL    49     111.961 117.869  44.135  1.00  0.00            
ATOM    732  O   VAL    49     112.893 118.567  43.721  1.00  0.00            
ATOM    733  N   HIE    50     110.789 118.052  43.668  1.00  0.00            
ATOM    734  H   HIE    50     110.141 117.355  44.007  1.00  0.00            
ATOM    735  CA  HIE    50     110.231 119.178  42.861  1.00  0.00            
ATOM    736  HA  HIE    50     110.866 120.058  42.963  1.00  0.00            
ATOM    737  CB  HIE    50     110.184 118.753  41.369  1.00  0.00            
ATOM    738  HB1 HIE    50     109.736 117.774  41.197  1.00  0.00            
ATOM    739  HB2 HIE    50     111.196 118.688  40.970  1.00  0.00            
ATOM    740  CG  HIE    50     109.547 119.749  40.502  1.00  0.00            
ATOM    741  ND1 HIE    50     110.096 120.989  40.191  1.00  0.00            
ATOM    742  CE1 HIE    50     109.291 121.561  39.349  1.00  0.00            
ATOM    743  HE1 HIE    50     109.401 122.504  38.835  1.00  0.00            
ATOM    744  NE2 HIE    50     108.294 120.741  39.032  1.00  0.00            
ATOM    745  HE2 HIE    50     107.648 120.987  38.295  1.00  0.00            
ATOM    746  CD2 HIE    50     108.362 119.592  39.781  1.00  0.00            
ATOM    747  HD2 HIE    50     107.679 118.764  39.659  1.00  0.00            
ATOM    748  C   HIE    50     108.846 119.495  43.538  1.00  0.00            
ATOM    749  O   HIE    50     107.881 118.806  43.328  1.00  0.00            
ATOM    750  N   GLY    51     108.799 120.581  44.336  1.00  0.00            
ATOM    751  H   GLY    51     109.690 121.047  44.424  1.00  0.00            
ATOM    752  CA  GLY    51     107.540 121.154  44.774  1.00  0.00            
ATOM    753  HA1 GLY    51     107.691 121.581  45.766  1.00  0.00            
ATOM    754  HA2 GLY    51     106.786 120.367  44.797  1.00  0.00            
ATOM    755  C   GLY    51     107.002 122.172  43.808  1.00  0.00            
ATOM    756  O   GLY    51     107.785 122.918  43.232  1.00  0.00            
ATOM    757  N   VAL    52     105.734 122.155  43.540  1.00  0.00            
ATOM    758  H   VAL    52     105.171 121.616  44.182  1.00  0.00            
ATOM    759  CA  VAL    52     105.064 122.950  42.507  1.00  0.00            
ATOM    760  HA  VAL    52     105.900 123.392  41.965  1.00  0.00            
ATOM    761  CB  VAL    52     104.291 121.966  41.604  1.00  0.00            
ATOM    762  HB  VAL    52     103.419 121.541  42.101  1.00  0.00            
ATOM    763  CG1 VAL    52     103.671 122.795  40.458  1.00  0.00            
ATOM    764 HG11 VAL    52     103.109 123.652  40.827  1.00  0.00            
ATOM    765 HG12 VAL    52     104.365 123.164  39.703  1.00  0.00            
ATOM    766 HG13 VAL    52     102.868 122.214  40.003  1.00  0.00            
ATOM    767  CG2 VAL    52     105.114 120.774  41.175  1.00  0.00            
ATOM    768 HG21 VAL    52     105.261 120.225  42.104  1.00  0.00            
ATOM    769 HG22 VAL    52     104.709 120.126  40.397  1.00  0.00            
ATOM    770 HG23 VAL    52     106.066 121.134  40.786  1.00  0.00            
ATOM    771  C   VAL    52     104.313 124.178  43.061  1.00  0.00            
ATOM    772  O   VAL    52     103.171 124.051  43.573  1.00  0.00            
ATOM    773  N   ALA    53     104.989 125.308  43.235  1.00  0.00            
ATOM    774  H   ALA    53     105.976 125.251  43.029  1.00  0.00            
ATOM    775  CA  ALA    53     104.421 126.494  43.904  1.00  0.00            
ATOM    776  HA  ALA    53     104.313 126.303  44.972  1.00  0.00            
ATOM    777  CB  ALA    53     105.429 127.633  43.685  1.00  0.00            
ATOM    778  HB1 ALA    53     105.074 128.429  44.341  1.00  0.00            
ATOM    779  HB2 ALA    53     106.413 127.289  44.004  1.00  0.00            
ATOM    780  HB3 ALA    53     105.429 128.043  42.675  1.00  0.00            
ATOM    781  C   ALA    53     103.021 126.973  43.405  1.00  0.00            
ATOM    782  O   ALA    53     102.284 127.593  44.259  1.00  0.00            
ATOM    783  N   THR    54     102.678 126.861  42.120  1.00  0.00            
ATOM    784  H   THR    54     103.383 126.555  41.466  1.00  0.00            
ATOM    785  CA  THR    54     101.285 127.148  41.650  1.00  0.00            
ATOM    786  HA  THR    54     101.113 128.214  41.798  1.00  0.00            
ATOM    787  CB  THR    54     101.240 126.919  40.133  1.00  0.00            
ATOM    788  HB  THR    54     100.197 126.893  39.816  1.00  0.00            
ATOM    789  CG2 THR    54     101.908 128.103  39.355  1.00  0.00            
ATOM    790 HG21 THR    54     101.749 128.975  39.990  1.00  0.00            
ATOM    791 HG22 THR    54     102.983 127.984  39.223  1.00  0.00            
ATOM    792 HG23 THR    54     101.441 128.411  38.419  1.00  0.00            
ATOM    793  OG1 THR    54     101.903 125.673  39.738  1.00  0.00            
ATOM    794  HG1 THR    54     101.640 125.476  38.836  1.00  0.00            
ATOM    795  C   THR    54     100.253 126.275  42.366  1.00  0.00            
ATOM    796  O   THR    54      99.229 126.847  42.656  1.00  0.00            
ATOM    797  N   VAL    55     100.463 125.020  42.853  1.00  0.00            
ATOM    798  H   VAL    55     101.307 124.544  42.567  1.00  0.00            
ATOM    799  CA  VAL    55      99.515 124.299  43.701  1.00  0.00            
ATOM    800  HA  VAL    55      98.631 124.935  43.736  1.00  0.00            
ATOM    801  CB  VAL    55      99.227 122.968  43.104  1.00  0.00            
ATOM    802  HB  VAL    55      98.584 122.420  43.793  1.00  0.00            
ATOM    803  CG1 VAL    55      98.522 123.079  41.799  1.00  0.00            
ATOM    804 HG11 VAL    55      98.309 122.091  41.393  1.00  0.00            
ATOM    805 HG12 VAL    55      97.577 123.604  41.937  1.00  0.00            
ATOM    806 HG13 VAL    55      99.142 123.669  41.123  1.00  0.00            
ATOM    807  CG2 VAL    55     100.524 122.092  42.921  1.00  0.00            
ATOM    808 HG21 VAL    55     101.229 122.566  42.237  1.00  0.00            
ATOM    809 HG22 VAL    55     101.089 121.806  43.808  1.00  0.00            
ATOM    810 HG23 VAL    55     100.260 121.158  42.425  1.00  0.00            
ATOM    811  C   VAL    55      99.910 124.262  45.192  1.00  0.00            
ATOM    812  O   VAL    55      99.712 123.293  45.938  1.00  0.00            
ATOM    813  N   ALA    56     100.591 125.281  45.697  1.00  0.00            
ATOM    814  H   ALA    56     100.582 126.084  45.085  1.00  0.00            
ATOM    815  CA  ALA    56     101.056 125.347  47.083  1.00  0.00            
ATOM    816  HA  ALA    56     101.809 124.607  47.353  1.00  0.00            
ATOM    817  CB  ALA    56     101.986 126.567  47.181  1.00  0.00            
ATOM    818  HB1 ALA    56     101.410 127.476  47.008  1.00  0.00            
ATOM    819  HB2 ALA    56     102.367 126.576  48.202  1.00  0.00            
ATOM    820  HB3 ALA    56     102.729 126.448  46.393  1.00  0.00            
ATOM    821  C   ALA    56      99.968 125.327  48.210  1.00  0.00            
ATOM    822  O   ALA    56      99.979 124.674  49.238  1.00  0.00            
ATOM    823  N   GLU    57      98.874 126.136  47.907  1.00  0.00            
ATOM    824  H   GLU    57      98.956 126.701  47.073  1.00  0.00            
ATOM    825  CA  GLU    57      97.479 126.048  48.561  1.00  0.00            
ATOM    826  HA  GLU    57      97.619 126.273  49.618  1.00  0.00            
ATOM    827  CB  GLU    57      96.444 127.107  47.974  1.00  0.00            
ATOM    828  HB1 GLU    57      95.477 127.003  48.467  1.00  0.00            
ATOM    829  HB2 GLU    57      96.396 127.001  46.890  1.00  0.00            
ATOM    830  CG  GLU    57      96.835 128.600  48.181  1.00  0.00            
ATOM    831  HG1 GLU    57      96.236 129.250  47.544  1.00  0.00            
ATOM    832  HG2 GLU    57      97.866 128.749  47.860  1.00  0.00            
ATOM    833  CD  GLU    57      96.767 129.160  49.650  1.00  0.00            
ATOM    834  OE1 GLU    57      97.205 130.306  49.882  1.00  0.00            
ATOM    835  OE2 GLU    57      96.004 128.569  50.418  1.00  0.00            
ATOM    836  C   GLU    57      96.877 124.663  48.464  1.00  0.00            
ATOM    837  O   GLU    57      96.504 124.137  49.517  1.00  0.00            
ATOM    838  N   LYS    58      96.748 124.079  47.260  1.00  0.00            
ATOM    839  H   LYS    58      97.075 124.628  46.477  1.00  0.00            
ATOM    840  CA  LYS    58      96.120 122.732  47.045  1.00  0.00            
ATOM    841  HA  LYS    58      95.161 122.734  47.563  1.00  0.00            
ATOM    842  CB  LYS    58      95.937 122.384  45.568  1.00  0.00            
ATOM    843  HB1 LYS    58      96.783 122.761  44.993  1.00  0.00            
ATOM    844  HB2 LYS    58      95.025 122.942  45.358  1.00  0.00            
ATOM    845  CG  LYS    58      95.806 120.921  45.213  1.00  0.00            
ATOM    846  HG1 LYS    58      94.973 120.430  45.716  1.00  0.00            
ATOM    847  HG2 LYS    58      96.658 120.317  45.527  1.00  0.00            
ATOM    848  CD  LYS    58      95.727 120.669  43.714  1.00  0.00            
ATOM    849  HD1 LYS    58      96.578 121.090  43.178  1.00  0.00            
ATOM    850  HD2 LYS    58      94.838 121.192  43.362  1.00  0.00            
ATOM    851  CE  LYS    58      95.467 119.182  43.416  1.00  0.00            
ATOM    852  HE1 LYS    58      94.592 118.865  43.984  1.00  0.00            
ATOM    853  HE2 LYS    58      96.286 118.556  43.769  1.00  0.00            
ATOM    854  NZ  LYS    58      95.107 118.929  42.051  1.00  0.00            
ATOM    855  HZ1 LYS    58      95.931 119.030  41.476  1.00  0.00            
ATOM    856  HZ2 LYS    58      94.761 117.994  41.895  1.00  0.00            
ATOM    857  HZ3 LYS    58      94.405 119.548  41.670  1.00  0.00            
ATOM    858  C   LYS    58      96.802 121.618  47.830  1.00  0.00            
ATOM    859  O   LYS    58      96.124 120.959  48.614  1.00  0.00            
ATOM    860  N   THR    59      98.133 121.478  47.763  1.00  0.00            
ATOM    861  H   THR    59      98.721 122.141  47.279  1.00  0.00            
ATOM    862  CA  THR    59      98.947 120.546  48.634  1.00  0.00            
ATOM    863  HA  THR    59      98.403 119.604  48.575  1.00  0.00            
ATOM    864  CB  THR    59     100.410 120.436  48.328  1.00  0.00            
ATOM    865  HB  THR    59     101.029 119.813  48.973  1.00  0.00            
ATOM    866  CG2 THR    59     100.680 119.808  46.930  1.00  0.00            
ATOM    867 HG21 THR    59     101.752 119.618  46.879  1.00  0.00            
ATOM    868 HG22 THR    59     100.186 118.848  46.780  1.00  0.00            
ATOM    869 HG23 THR    59     100.350 120.457  46.118  1.00  0.00            
ATOM    870  OG1 THR    59     100.902 121.715  48.230  1.00  0.00            
ATOM    871  HG1 THR    59     100.570 122.093  47.413  1.00  0.00            
ATOM    872  C   THR    59      98.816 120.784  50.166  1.00  0.00            
ATOM    873  O   THR    59      98.839 119.829  50.967  1.00  0.00            
ATOM    874  N   LYS    60      98.564 122.007  50.610  1.00  0.00            
ATOM    875  H   LYS    60      98.614 122.814  50.006  1.00  0.00            
ATOM    876  CA  LYS    60      98.350 122.275  52.062  1.00  0.00            
ATOM    877  HA  LYS    60      99.065 121.666  52.614  1.00  0.00            
ATOM    878  CB  LYS    60      98.622 123.727  52.442  1.00  0.00            
ATOM    879  HB1 LYS    60      98.066 124.488  51.894  1.00  0.00            
ATOM    880  HB2 LYS    60      99.658 123.888  52.147  1.00  0.00            
ATOM    881  CG  LYS    60      98.470 123.908  53.959  1.00  0.00            
ATOM    882  HG1 LYS    60      97.447 123.633  54.218  1.00  0.00            
ATOM    883  HG2 LYS    60      98.762 124.915  54.255  1.00  0.00            
ATOM    884  CD  LYS    60      99.463 123.094  54.754  1.00  0.00            
ATOM    885  HD1 LYS    60     100.377 123.354  54.220  1.00  0.00            
ATOM    886  HD2 LYS    60      99.200 122.039  54.680  1.00  0.00            
ATOM    887  CE  LYS    60      99.509 123.548  56.214  1.00  0.00            
ATOM    888  HE1 LYS    60     100.157 124.425  56.197  1.00  0.00            
ATOM    889  HE2 LYS    60     100.025 122.762  56.765  1.00  0.00            
ATOM    890  NZ  LYS    60      98.173 123.845  56.787  1.00  0.00            
ATOM    891  HZ1 LYS    60      97.833 124.786  56.643  1.00  0.00            
ATOM    892  HZ2 LYS    60      97.545 123.059  56.704  1.00  0.00            
ATOM    893  HZ3 LYS    60      98.280 123.897  57.790  1.00  0.00            
ATOM    894  C   LYS    60      97.003 121.778  52.463  1.00  0.00            
ATOM    895  O   LYS    60      96.874 121.040  53.443  1.00  0.00            
ATOM    896  N   GLU    61      95.909 122.184  51.779  1.00  0.00            
ATOM    897  H   GLU    61      96.025 122.892  51.068  1.00  0.00            
ATOM    898  CA  GLU    61      94.524 121.806  51.918  1.00  0.00            
ATOM    899  HA  GLU    61      94.194 122.210  52.875  1.00  0.00            
ATOM    900  CB  GLU    61      93.722 122.348  50.727  1.00  0.00            
ATOM    901  HB1 GLU    61      92.763 121.837  50.633  1.00  0.00            
ATOM    902  HB2 GLU    61      94.258 122.135  49.802  1.00  0.00            
ATOM    903  CG  GLU    61      93.632 123.846  50.830  1.00  0.00            
ATOM    904  HG1 GLU    61      94.648 124.229  50.928  1.00  0.00            
ATOM    905  HG2 GLU    61      92.968 124.019  51.676  1.00  0.00            
ATOM    906  CD  GLU    61      92.983 124.400  49.558  1.00  0.00            
ATOM    907  OE1 GLU    61      92.820 125.618  49.399  1.00  0.00            
ATOM    908  OE2 GLU    61      92.731 123.639  48.612  1.00  0.00            
ATOM    909  C   GLU    61      94.236 120.314  52.127  1.00  0.00            
ATOM    910  O   GLU    61      93.607 119.930  53.120  1.00  0.00            
ATOM    911  N   GLN    62      94.968 119.484  51.294  1.00  0.00            
ATOM    912  H   GLN    62      95.375 119.911  50.474  1.00  0.00            
ATOM    913  CA  GLN    62      94.941 118.021  51.323  1.00  0.00            
ATOM    914  HA  GLN    62      93.925 117.684  51.118  1.00  0.00            
ATOM    915  CB  GLN    62      95.875 117.435  50.222  1.00  0.00            
ATOM    916  HB1 GLN    62      96.057 116.362  50.269  1.00  0.00            
ATOM    917  HB2 GLN    62      96.867 117.877  50.323  1.00  0.00            
ATOM    918  CG  GLN    62      95.450 117.677  48.733  1.00  0.00            
ATOM    919  HG1 GLN    62      94.932 118.621  48.567  1.00  0.00            
ATOM    920  HG2 GLN    62      94.821 116.883  48.330  1.00  0.00            
ATOM    921  CD  GLN    62      96.647 117.579  47.694  1.00  0.00            
ATOM    922  OE1 GLN    62      97.807 117.393  48.030  1.00  0.00            
ATOM    923  NE2 GLN    62      96.338 117.493  46.361  1.00  0.00            
ATOM    924 HE21 GLN    62      95.381 117.364  46.066  1.00  0.00            
ATOM    925 HE22 GLN    62      97.082 117.261  45.719  1.00  0.00            
ATOM    926  C   GLN    62      95.315 117.425  52.661  1.00  0.00            
ATOM    927  O   GLN    62      94.684 116.407  53.057  1.00  0.00            
ATOM    928  N   VAL    63      96.204 118.060  53.446  1.00  0.00            
ATOM    929  H   VAL    63      96.529 118.958  53.118  1.00  0.00            
ATOM    930  CA  VAL    63      96.604 117.630  54.808  1.00  0.00            
ATOM    931  HA  VAL    63      96.413 116.558  54.866  1.00  0.00            
ATOM    932  CB  VAL    63      98.173 117.678  54.992  1.00  0.00            
ATOM    933  HB  VAL    63      98.435 117.168  55.919  1.00  0.00            
ATOM    934  CG1 VAL    63      98.820 116.927  53.865  1.00  0.00            
ATOM    935 HG11 VAL    63      99.710 116.403  54.213  1.00  0.00            
ATOM    936 HG12 VAL    63      98.239 116.031  53.647  1.00  0.00            
ATOM    937 HG13 VAL    63      99.178 117.483  52.998  1.00  0.00            
ATOM    938  CG2 VAL    63      98.836 119.079  55.038  1.00  0.00            
ATOM    939 HG21 VAL    63      99.884 118.994  55.324  1.00  0.00            
ATOM    940 HG22 VAL    63      98.891 119.486  54.028  1.00  0.00            
ATOM    941 HG23 VAL    63      98.420 119.764  55.776  1.00  0.00            
ATOM    942  C   VAL    63      95.854 118.243  56.076  1.00  0.00            
ATOM    943  O   VAL    63      95.576 117.466  57.009  1.00  0.00            
ATOM    944  N   THR    64      95.568 119.591  56.076  1.00  0.00            
ATOM    945  H   THR    64      95.894 120.126  55.283  1.00  0.00            
ATOM    946  CA  THR    64      94.892 120.216  57.189  1.00  0.00            
ATOM    947  HA  THR    64      94.824 119.493  58.002  1.00  0.00            
ATOM    948  CB  THR    64      95.798 121.351  57.704  1.00  0.00            
ATOM    949  HB  THR    64      95.179 121.929  58.391  1.00  0.00            
ATOM    950  CG2 THR    64      96.920 120.897  58.595  1.00  0.00            
ATOM    951 HG21 THR    64      97.062 121.691  59.327  1.00  0.00            
ATOM    952 HG22 THR    64      96.693 119.965  59.113  1.00  0.00            
ATOM    953 HG23 THR    64      97.861 120.869  58.046  1.00  0.00            
ATOM    954  OG1 THR    64      96.239 122.181  56.718  1.00  0.00            
ATOM    955  HG1 THR    64      95.504 122.707  56.396  1.00  0.00            
ATOM    956  C   THR    64      93.486 120.702  57.037  1.00  0.00            
ATOM    957  O   THR    64      92.854 121.068  58.032  1.00  0.00            
ATOM    958  N   ASN    65      92.823 120.783  55.875  1.00  0.00            
ATOM    959  H   ASN    65      93.257 120.367  55.063  1.00  0.00            
ATOM    960  CA  ASN    65      91.574 121.476  55.667  1.00  0.00            
ATOM    961  HA  ASN    65      91.512 122.042  56.597  1.00  0.00            
ATOM    962  CB  ASN    65      91.666 122.560  54.569  1.00  0.00            
ATOM    963  HB1 ASN    65      90.748 123.148  54.586  1.00  0.00            
ATOM    964  HB2 ASN    65      91.939 122.204  53.575  1.00  0.00            
ATOM    965  CG  ASN    65      92.842 123.487  54.851  1.00  0.00            
ATOM    966  OD1 ASN    65      93.988 123.170  54.530  1.00  0.00            
ATOM    967  ND2 ASN    65      92.631 124.634  55.456  1.00  0.00            
ATOM    968 HD21 ASN    65      91.693 124.986  55.586  1.00  0.00            
ATOM    969 HD22 ASN    65      93.380 125.297  55.597  1.00  0.00            
ATOM    970  C   ASN    65      90.240 120.607  55.803  1.00  0.00            
ATOM    971  O   ASN    65      89.901 119.912  54.842  1.00  0.00            
ATOM    972  N   VAL    66      89.729 120.637  57.065  1.00  0.00            
ATOM    973  H   VAL    66      90.168 121.317  57.669  1.00  0.00            
ATOM    974  CA  VAL    66      88.511 119.899  57.457  1.00  0.00            
ATOM    975  HA  VAL    66      88.617 118.894  57.051  1.00  0.00            
ATOM    976  CB  VAL    66      88.469 119.889  59.017  1.00  0.00            
ATOM    977  HB  VAL    66      88.323 120.866  59.476  1.00  0.00            
ATOM    978  CG1 VAL    66      87.179 119.255  59.511  1.00  0.00            
ATOM    979 HG11 VAL    66      87.152 118.223  59.161  1.00  0.00            
ATOM    980 HG12 VAL    66      87.107 119.313  60.597  1.00  0.00            
ATOM    981 HG13 VAL    66      86.315 119.803  59.135  1.00  0.00            
ATOM    982  CG2 VAL    66      89.569 119.163  59.619  1.00  0.00            
ATOM    983 HG21 VAL    66      90.506 119.677  59.403  1.00  0.00            
ATOM    984 HG22 VAL    66      89.403 119.086  60.693  1.00  0.00            
ATOM    985 HG23 VAL    66      89.615 118.145  59.232  1.00  0.00            
ATOM    986  C   VAL    66      87.235 120.466  56.778  1.00  0.00            
ATOM    987  O   VAL    66      86.854 121.585  57.087  1.00  0.00            
ATOM    988  N   GLY    67      86.601 119.653  55.921  1.00  0.00            
ATOM    989  H   GLY    67      86.972 118.745  55.678  1.00  0.00            
ATOM    990  CA  GLY    67      85.350 120.128  55.234  1.00  0.00            
ATOM    991  HA1 GLY    67      84.827 120.794  55.921  1.00  0.00            
ATOM    992  HA2 GLY    67      84.681 119.284  55.068  1.00  0.00            
ATOM    993  C   GLY    67      85.623 120.861  53.917  1.00  0.00            
ATOM    994  O   GLY    67      86.553 121.708  53.746  1.00  0.00            
ATOM    995  N   GLY    68      84.872 120.523  52.921  1.00  0.00            
ATOM    996  H   GLY    68      84.292 119.752  53.219  1.00  0.00            
ATOM    997  CA  GLY    68      84.798 121.019  51.491  1.00  0.00            
ATOM    998  HA1 GLY    68      84.326 120.341  50.781  1.00  0.00            
ATOM    999  HA2 GLY    68      85.840 121.104  51.181  1.00  0.00            
ATOM   1000  C   GLY    68      84.127 122.391  51.379  1.00  0.00            
ATOM   1001  O   GLY    68      83.514 122.873  52.379  1.00  0.00            
ATOM   1002  N   ALA    69      84.150 123.003  50.200  1.00  0.00            
ATOM   1003  H   ALA    69      84.767 122.667  49.474  1.00  0.00            
ATOM   1004  CA  ALA    69      83.293 124.091  49.818  1.00  0.00            
ATOM   1005  HA  ALA    69      83.539 124.999  50.368  1.00  0.00            
ATOM   1006  CB  ALA    69      83.370 124.423  48.280  1.00  0.00            
ATOM   1007  HB1 ALA    69      84.385 124.432  47.880  1.00  0.00            
ATOM   1008  HB2 ALA    69      82.666 123.784  47.747  1.00  0.00            
ATOM   1009  HB3 ALA    69      82.900 125.400  48.174  1.00  0.00            
ATOM   1010  C   ALA    69      81.821 123.820  50.135  1.00  0.00            
ATOM   1011  O   ALA    69      81.189 122.881  49.636  1.00  0.00            
ATOM   1012  N   VAL    70      81.220 124.627  51.048  1.00  0.00            
ATOM   1013  H   VAL    70      81.726 125.464  51.298  1.00  0.00            
ATOM   1014  CA  VAL    70      79.816 124.529  51.513  1.00  0.00            
ATOM   1015  HA  VAL    70      79.443 123.507  51.575  1.00  0.00            
ATOM   1016  CB  VAL    70      79.723 125.136  52.895  1.00  0.00            
ATOM   1017  HB  VAL    70      79.968 126.196  52.822  1.00  0.00            
ATOM   1018  CG1 VAL    70      78.304 125.052  53.405  1.00  0.00            
ATOM   1019 HG11 VAL    70      77.908 124.037  53.411  1.00  0.00            
ATOM   1020 HG12 VAL    70      78.359 125.492  54.401  1.00  0.00            
ATOM   1021 HG13 VAL    70      77.722 125.666  52.717  1.00  0.00            
ATOM   1022  CG2 VAL    70      80.574 124.402  53.957  1.00  0.00            
ATOM   1023 HG21 VAL    70      80.492 125.009  54.858  1.00  0.00            
ATOM   1024 HG22 VAL    70      80.066 123.462  54.170  1.00  0.00            
ATOM   1025 HG23 VAL    70      81.606 124.140  53.725  1.00  0.00            
ATOM   1026  C   VAL    70      78.789 125.020  50.514  1.00  0.00            
ATOM   1027  O   VAL    70      78.953 126.164  49.915  1.00  0.00            
ATOM   1028  N   VAL    71      77.747 124.198  50.240  1.00  0.00            
ATOM   1029  H   VAL    71      77.705 123.288  50.676  1.00  0.00            
ATOM   1030  CA  VAL    71      76.740 124.427  49.235  1.00  0.00            
ATOM   1031  HA  VAL    71      76.883 125.411  48.790  1.00  0.00            
ATOM   1032  CB  VAL    71      76.819 123.482  48.055  1.00  0.00            
ATOM   1033  HB  VAL    71      76.009 123.730  47.369  1.00  0.00            
ATOM   1034  CG1 VAL    71      78.178 123.804  47.298  1.00  0.00            
ATOM   1035 HG11 VAL    71      78.244 123.341  46.314  1.00  0.00            
ATOM   1036 HG12 VAL    71      78.243 124.882  47.150  1.00  0.00            
ATOM   1037 HG13 VAL    71      79.042 123.630  47.938  1.00  0.00            
ATOM   1038  CG2 VAL    71      76.731 122.006  48.388  1.00  0.00            
ATOM   1039 HG21 VAL    71      75.842 121.912  49.011  1.00  0.00            
ATOM   1040 HG22 VAL    71      76.571 121.367  47.520  1.00  0.00            
ATOM   1041 HG23 VAL    71      77.647 121.810  48.946  1.00  0.00            
ATOM   1042  C   VAL    71      75.290 124.398  49.744  1.00  0.00            
ATOM   1043  O   VAL    71      74.968 123.922  50.836  1.00  0.00            
ATOM   1044  N   THR    72      74.404 125.027  49.022  1.00  0.00            
ATOM   1045  H   THR    72      74.634 125.431  48.125  1.00  0.00            
ATOM   1046  CA  THR    72      72.998 124.977  49.428  1.00  0.00            
ATOM   1047  HA  THR    72      72.911 125.002  50.514  1.00  0.00            
ATOM   1048  CB  THR    72      72.260 126.197  48.859  1.00  0.00            
ATOM   1049  HB  THR    72      71.204 126.176  49.129  1.00  0.00            
ATOM   1050  CG2 THR    72      72.808 127.578  49.375  1.00  0.00            
ATOM   1051 HG21 THR    72      73.247 127.551  50.372  1.00  0.00            
ATOM   1052 HG22 THR    72      73.535 127.908  48.633  1.00  0.00            
ATOM   1053 HG23 THR    72      72.037 128.349  49.384  1.00  0.00            
ATOM   1054  OG1 THR    72      72.181 126.181  47.432  1.00  0.00            
ATOM   1055  HG1 THR    72      73.051 125.961  47.092  1.00  0.00            
ATOM   1056  C   THR    72      72.328 123.662  49.038  1.00  0.00            
ATOM   1057  O   THR    72      72.733 122.885  48.181  1.00  0.00            
ATOM   1058  N   GLY    73      71.087 123.460  49.620  1.00  0.00            
ATOM   1059  H   GLY    73      70.738 124.133  50.287  1.00  0.00            
ATOM   1060  CA  GLY    73      70.206 122.374  49.283  1.00  0.00            
ATOM   1061  HA1 GLY    73      70.675 121.389  49.273  1.00  0.00            
ATOM   1062  HA2 GLY    73      69.770 122.447  48.287  1.00  0.00            
ATOM   1063  C   GLY    73      68.924 122.205  50.197  1.00  0.00            
ATOM   1064  O   GLY    73      68.981 122.689  51.343  1.00  0.00            
ATOM   1065  N   VAL    74      67.798 121.609  49.682  1.00  0.00            
ATOM   1066  H   VAL    74      67.751 121.278  48.729  1.00  0.00            
ATOM   1067  CA  VAL    74      66.478 121.584  50.352  1.00  0.00            
ATOM   1068  HA  VAL    74      66.326 122.607  50.698  1.00  0.00            
ATOM   1069  CB  VAL    74      65.389 121.399  49.247  1.00  0.00            
ATOM   1070  HB  VAL    74      64.477 121.006  49.696  1.00  0.00            
ATOM   1071  CG1 VAL    74      65.216 122.821  48.727  1.00  0.00            
ATOM   1072 HG11 VAL    74      64.820 123.382  49.573  1.00  0.00            
ATOM   1073 HG12 VAL    74      66.141 123.243  48.335  1.00  0.00            
ATOM   1074 HG13 VAL    74      64.444 122.763  47.959  1.00  0.00            
ATOM   1075  CG2 VAL    74      65.662 120.381  48.053  1.00  0.00            
ATOM   1076 HG21 VAL    74      64.699 120.037  47.677  1.00  0.00            
ATOM   1077 HG22 VAL    74      66.335 120.838  47.327  1.00  0.00            
ATOM   1078 HG23 VAL    74      66.133 119.523  48.532  1.00  0.00            
ATOM   1079  C   VAL    74      66.316 120.469  51.458  1.00  0.00            
ATOM   1080  O   VAL    74      65.466 120.554  52.333  1.00  0.00            
ATOM   1081  N   THR    75      67.127 119.378  51.349  1.00  0.00            
ATOM   1082  H   THR    75      67.763 119.233  50.578  1.00  0.00            
ATOM   1083  CA  THR    75      66.911 118.144  52.163  1.00  0.00            
ATOM   1084  HA  THR    75      65.865 117.844  52.094  1.00  0.00            
ATOM   1085  CB  THR    75      67.892 117.078  51.665  1.00  0.00            
ATOM   1086  HB  THR    75      68.889 117.494  51.809  1.00  0.00            
ATOM   1087  CG2 THR    75      67.768 115.835  52.450  1.00  0.00            
ATOM   1088 HG21 THR    75      68.414 115.081  52.000  1.00  0.00            
ATOM   1089 HG22 THR    75      68.129 115.941  53.473  1.00  0.00            
ATOM   1090 HG23 THR    75      66.754 115.444  52.536  1.00  0.00            
ATOM   1091  OG1 THR    75      67.748 116.725  50.325  1.00  0.00            
ATOM   1092  HG1 THR    75      68.461 116.104  50.160  1.00  0.00            
ATOM   1093  C   THR    75      67.020 118.493  53.687  1.00  0.00            
ATOM   1094  O   THR    75      66.102 118.159  54.400  1.00  0.00            
ATOM   1095  N   ALA    76      68.114 119.074  54.122  1.00  0.00            
ATOM   1096  H   ALA    76      68.885 119.188  53.480  1.00  0.00            
ATOM   1097  CA  ALA    76      68.465 119.257  55.552  1.00  0.00            
ATOM   1098  HA  ALA    76      67.595 119.145  56.199  1.00  0.00            
ATOM   1099  CB  ALA    76      69.516 118.222  55.921  1.00  0.00            
ATOM   1100  HB1 ALA    76      69.144 117.277  55.524  1.00  0.00            
ATOM   1101  HB2 ALA    76      70.440 118.447  55.388  1.00  0.00            
ATOM   1102  HB3 ALA    76      69.645 118.284  57.001  1.00  0.00            
ATOM   1103  C   ALA    76      68.865 120.696  55.867  1.00  0.00            
ATOM   1104  O   ALA    76      69.332 121.497  54.975  1.00  0.00            
ATOM   1105  N   VAL    77      68.732 121.001  57.172  1.00  0.00            
ATOM   1106  H   VAL    77      68.507 120.211  57.760  1.00  0.00            
ATOM   1107  CA  VAL    77      68.922 122.358  57.771  1.00  0.00            
ATOM   1108  HA  VAL    77      68.559 123.040  57.002  1.00  0.00            
ATOM   1109  CB  VAL    77      68.167 122.577  59.103  1.00  0.00            
ATOM   1110  HB  VAL    77      68.431 123.518  59.584  1.00  0.00            
ATOM   1111  CG1 VAL    77      66.702 122.741  58.693  1.00  0.00            
ATOM   1112 HG11 VAL    77      66.594 123.561  57.984  1.00  0.00            
ATOM   1113 HG12 VAL    77      66.493 121.780  58.223  1.00  0.00            
ATOM   1114 HG13 VAL    77      66.190 122.889  59.644  1.00  0.00            
ATOM   1115  CG2 VAL    77      68.501 121.545  60.239  1.00  0.00            
ATOM   1116 HG21 VAL    77      68.209 121.953  61.207  1.00  0.00            
ATOM   1117 HG22 VAL    77      67.903 120.662  60.013  1.00  0.00            
ATOM   1118 HG23 VAL    77      69.578 121.410  60.330  1.00  0.00            
ATOM   1119  C   VAL    77      70.460 122.724  57.865  1.00  0.00            
ATOM   1120  O   VAL    77      70.817 123.924  57.623  1.00  0.00            
ATOM   1121  N   ALA    78      71.370 121.726  58.136  1.00  0.00            
ATOM   1122  H   ALA    78      71.129 120.768  58.344  1.00  0.00            
ATOM   1123  CA  ALA    78      72.764 121.824  58.046  1.00  0.00            
ATOM   1124  HA  ALA    78      73.108 122.839  58.243  1.00  0.00            
ATOM   1125  CB  ALA    78      73.536 120.993  59.054  1.00  0.00            
ATOM   1126  HB1 ALA    78      73.436 121.321  60.088  1.00  0.00            
ATOM   1127  HB2 ALA    78      73.223 119.954  58.953  1.00  0.00            
ATOM   1128  HB3 ALA    78      74.583 121.090  58.766  1.00  0.00            
ATOM   1129  C   ALA    78      73.099 121.502  56.549  1.00  0.00            
ATOM   1130  O   ALA    78      72.578 120.625  55.918  1.00  0.00            
ATOM   1131  N   GLN    79      74.037 122.296  56.027  1.00  0.00            
ATOM   1132  H   GLN    79      74.570 122.835  56.694  1.00  0.00            
ATOM   1133  CA  GLN    79      74.555 122.156  54.692  1.00  0.00            
ATOM   1134  HA  GLN    79      73.777 121.786  54.024  1.00  0.00            
ATOM   1135  CB  GLN    79      74.891 123.590  54.212  1.00  0.00            
ATOM   1136  HB1 GLN    79      75.204 123.506  53.171  1.00  0.00            
ATOM   1137  HB2 GLN    79      75.711 123.907  54.857  1.00  0.00            
ATOM   1138  CG  GLN    79      73.826 124.760  54.197  1.00  0.00            
ATOM   1139  HG1 GLN    79      73.249 124.925  55.107  1.00  0.00            
ATOM   1140  HG2 GLN    79      73.046 124.558  53.463  1.00  0.00            
ATOM   1141  CD  GLN    79      74.438 126.083  53.806  1.00  0.00            
ATOM   1142  OE1 GLN    79      74.798 126.986  54.596  1.00  0.00            
ATOM   1143  NE2 GLN    79      74.662 126.293  52.534  1.00  0.00            
ATOM   1144 HE21 GLN    79      74.478 125.514  51.918  1.00  0.00            
ATOM   1145 HE22 GLN    79      74.978 127.200  52.223  1.00  0.00            
ATOM   1146  C   GLN    79      75.725 121.227  54.495  1.00  0.00            
ATOM   1147  O   GLN    79      76.705 121.210  55.203  1.00  0.00            
ATOM   1148  N   LYS    80      75.704 120.620  53.336  1.00  0.00            
ATOM   1149  H   LYS    80      74.925 120.677  52.696  1.00  0.00            
ATOM   1150  CA  LYS    80      76.695 119.724  52.875  1.00  0.00            
ATOM   1151  HA  LYS    80      77.302 119.311  53.681  1.00  0.00            
ATOM   1152  CB  LYS    80      75.979 118.602  52.158  1.00  0.00            
ATOM   1153  HB1 LYS    80      76.717 117.820  51.986  1.00  0.00            
ATOM   1154  HB2 LYS    80      75.545 118.885  51.199  1.00  0.00            
ATOM   1155  CG  LYS    80      74.975 117.798  52.966  1.00  0.00            
ATOM   1156  HG1 LYS    80      74.772 116.940  52.326  1.00  0.00            
ATOM   1157  HG2 LYS    80      74.125 118.479  53.020  1.00  0.00            
ATOM   1158  CD  LYS    80      75.430 117.242  54.325  1.00  0.00            
ATOM   1159  HD1 LYS    80      75.717 118.016  55.036  1.00  0.00            
ATOM   1160  HD2 LYS    80      76.330 116.638  54.215  1.00  0.00            
ATOM   1161  CE  LYS    80      74.391 116.265  54.976  1.00  0.00            
ATOM   1162  HE1 LYS    80      73.794 115.914  54.134  1.00  0.00            
ATOM   1163  HE2 LYS    80      73.741 116.829  55.645  1.00  0.00            
ATOM   1164  NZ  LYS    80      75.017 115.195  55.732  1.00  0.00            
ATOM   1165  HZ1 LYS    80      75.409 114.505  55.107  1.00  0.00            
ATOM   1166  HZ2 LYS    80      75.671 115.532  56.423  1.00  0.00            
ATOM   1167  HZ3 LYS    80      74.276 114.820  56.307  1.00  0.00            
ATOM   1168  C   LYS    80      77.799 120.435  52.071  1.00  0.00            
ATOM   1169  O   LYS    80      77.653 121.647  51.650  1.00  0.00            
ATOM   1170  N   THR    81      78.884 119.641  51.757  1.00  0.00            
ATOM   1171  H   THR    81      78.894 118.702  52.128  1.00  0.00            
ATOM   1172  CA  THR    81      80.091 120.166  51.060  1.00  0.00            
ATOM   1173  HA  THR    81      79.893 121.214  50.835  1.00  0.00            
ATOM   1174  CB  THR    81      81.311 120.052  51.900  1.00  0.00            
ATOM   1175  HB  THR    81      82.164 120.476  51.370  1.00  0.00            
ATOM   1176  CG2 THR    81      81.129 120.715  53.272  1.00  0.00            
ATOM   1177 HG21 THR    81      80.609 120.040  53.952  1.00  0.00            
ATOM   1178 HG22 THR    81      82.061 120.849  53.822  1.00  0.00            
ATOM   1179 HG23 THR    81      80.569 121.649  53.212  1.00  0.00            
ATOM   1180  OG1 THR    81      81.604 118.721  52.115  1.00  0.00            
ATOM   1181  HG1 THR    81      81.142 118.279  51.399  1.00  0.00            
ATOM   1182  C   THR    81      80.277 119.383  49.779  1.00  0.00            
ATOM   1183  O   THR    81      80.085 118.168  49.683  1.00  0.00            
ATOM   1184  N   VAL    82      80.781 120.125  48.764  1.00  0.00            
ATOM   1185  H   VAL    82      80.825 121.121  48.925  1.00  0.00            
ATOM   1186  CA  VAL    82      81.689 119.599  47.674  1.00  0.00            
ATOM   1187  HA  VAL    82      81.169 118.770  47.193  1.00  0.00            
ATOM   1188  CB  VAL    82      81.962 120.676  46.614  1.00  0.00            
ATOM   1189  HB  VAL    82      82.607 121.398  47.116  1.00  0.00            
ATOM   1190  CG1 VAL    82      82.616 120.008  45.406  1.00  0.00            
ATOM   1191 HG11 VAL    82      82.823 120.784  44.670  1.00  0.00            
ATOM   1192 HG12 VAL    82      83.563 119.599  45.759  1.00  0.00            
ATOM   1193 HG13 VAL    82      81.976 119.225  45.001  1.00  0.00            
ATOM   1194  CG2 VAL    82      80.754 121.488  46.132  1.00  0.00            
ATOM   1195 HG21 VAL    82      80.603 122.229  46.917  1.00  0.00            
ATOM   1196 HG22 VAL    82      81.000 121.821  45.123  1.00  0.00            
ATOM   1197 HG23 VAL    82      79.890 120.829  46.043  1.00  0.00            
ATOM   1198  C   VAL    82      82.952 118.946  48.307  1.00  0.00            
ATOM   1199  O   VAL    82      83.895 119.610  48.812  1.00  0.00            
ATOM   1200  N   GLU    83      82.931 117.604  48.260  1.00  0.00            
ATOM   1201  H   GLU    83      82.105 117.158  47.888  1.00  0.00            
ATOM   1202  CA  GLU    83      83.993 116.730  48.707  1.00  0.00            
ATOM   1203  HA  GLU    83      84.111 117.062  49.739  1.00  0.00            
ATOM   1204  CB  GLU    83      83.662 115.317  48.975  1.00  0.00            
ATOM   1205  HB1 GLU    83      84.542 114.746  49.268  1.00  0.00            
ATOM   1206  HB2 GLU    83      83.319 114.908  48.025  1.00  0.00            
ATOM   1207  CG  GLU    83      82.561 115.064  50.036  1.00  0.00            
ATOM   1208  HG1 GLU    83      81.569 115.284  49.639  1.00  0.00            
ATOM   1209  HG2 GLU    83      82.799 115.706  50.884  1.00  0.00            
ATOM   1210  CD  GLU    83      82.547 113.641  50.628  1.00  0.00            
ATOM   1211  OE1 GLU    83      81.904 113.333  51.693  1.00  0.00            
ATOM   1212  OE2 GLU    83      83.147 112.713  50.021  1.00  0.00            
ATOM   1213  C   GLU    83      85.323 116.908  48.003  1.00  0.00            
ATOM   1214  O   GLU    83      85.463 116.785  46.779  1.00  0.00            
ATOM   1215  N   GLY    84      86.366 117.172  48.818  1.00  0.00            
ATOM   1216  H   GLY    84      86.232 117.170  49.819  1.00  0.00            
ATOM   1217  CA  GLY    84      87.738 117.351  48.321  1.00  0.00            
ATOM   1218  HA1 GLY    84      87.725 116.835  47.361  1.00  0.00            
ATOM   1219  HA2 GLY    84      88.425 117.080  49.123  1.00  0.00            
ATOM   1220  C   GLY    84      88.004 118.761  48.014  1.00  0.00            
ATOM   1221  O   GLY    84      89.225 119.183  48.076  1.00  0.00            
ATOM   1222  N   ALA    85      87.018 119.520  47.566  1.00  0.00            
ATOM   1223  H   ALA    85      86.075 119.162  47.602  1.00  0.00            
ATOM   1224  CA  ALA    85      87.220 120.958  47.182  1.00  0.00            
ATOM   1225  HA  ALA    85      87.959 121.013  46.382  1.00  0.00            
ATOM   1226  CB  ALA    85      85.992 121.585  46.606  1.00  0.00            
ATOM   1227  HB1 ALA    85      86.161 122.650  46.446  1.00  0.00            
ATOM   1228  HB2 ALA    85      85.763 121.115  45.650  1.00  0.00            
ATOM   1229  HB3 ALA    85      85.156 121.505  47.302  1.00  0.00            
ATOM   1230  C   ALA    85      87.695 121.811  48.351  1.00  0.00            
ATOM   1231  O   ALA    85      86.811 122.233  49.170  1.00  0.00            
ATOM   1232  N   GLY    86      88.979 122.093  48.410  1.00  0.00            
ATOM   1233  H   GLY    86      89.617 121.872  47.659  1.00  0.00            
ATOM   1234  CA  GLY    86      89.659 122.769  49.478  1.00  0.00            
ATOM   1235  HA1 GLY    86      88.961 123.519  49.849  1.00  0.00            
ATOM   1236  HA2 GLY    86      90.566 123.237  49.094  1.00  0.00            
ATOM   1237  C   GLY    86      89.909 121.922  50.703  1.00  0.00            
ATOM   1238  O   GLY    86      90.234 122.507  51.737  1.00  0.00            
ATOM   1239  N   SER    87      89.666 120.608  50.728  1.00  0.00            
ATOM   1240  H   SER    87      89.525 120.059  49.892  1.00  0.00            
ATOM   1241  CA  SER    87      89.638 119.788  51.943  1.00  0.00            
ATOM   1242  HA  SER    87      89.843 120.530  52.715  1.00  0.00            
ATOM   1243  CB  SER    87      88.218 119.177  52.084  1.00  0.00            
ATOM   1244  HB1 SER    87      87.524 119.911  51.676  1.00  0.00            
ATOM   1245  HB2 SER    87      88.063 119.026  53.153  1.00  0.00            
ATOM   1246  OG  SER    87      87.924 117.959  51.400  1.00  0.00            
ATOM   1247  HG  SER    87      88.697 117.397  51.313  1.00  0.00            
ATOM   1248  C   SER    87      90.772 118.682  51.987  1.00  0.00            
ATOM   1249  O   SER    87      91.572 118.586  51.031  1.00  0.00            
ATOM   1250  N   ILE    88      90.741 117.853  53.048  1.00  0.00            
ATOM   1251  H   ILE    88      90.202 118.120  53.859  1.00  0.00            
ATOM   1252  CA  ILE    88      91.446 116.543  53.152  1.00  0.00            
ATOM   1253  HA  ILE    88      92.473 116.899  53.067  1.00  0.00            
ATOM   1254  CB  ILE    88      91.172 115.914  54.568  1.00  0.00            
ATOM   1255  HB  ILE    88      90.094 115.946  54.727  1.00  0.00            
ATOM   1256  CG2 ILE    88      91.757 114.454  54.527  1.00  0.00            
ATOM   1257 HG21 ILE    88      91.694 114.091  55.553  1.00  0.00            
ATOM   1258 HG22 ILE    88      91.266 113.832  53.778  1.00  0.00            
ATOM   1259 HG23 ILE    88      92.827 114.551  54.344  1.00  0.00            
ATOM   1260  CG1 ILE    88      91.791 116.798  55.702  1.00  0.00            
ATOM   1261 HG11 ILE    88      91.371 117.795  55.836  1.00  0.00            
ATOM   1262 HG12 ILE    88      92.786 117.056  55.341  1.00  0.00            
ATOM   1263  CD  ILE    88      91.832 116.373  57.157  1.00  0.00            
ATOM   1264  HD1 ILE    88      92.378 117.088  57.773  1.00  0.00            
ATOM   1265  HD2 ILE    88      90.894 116.082  57.630  1.00  0.00            
ATOM   1266  HD3 ILE    88      92.453 115.480  57.222  1.00  0.00            
ATOM   1267  C   ILE    88      91.311 115.693  51.961  1.00  0.00            
ATOM   1268  O   ILE    88      90.123 115.391  51.660  1.00  0.00            
ATOM   1269  N   ALA    89      92.391 115.167  51.419  1.00  0.00            
ATOM   1270  H   ALA    89      93.302 115.360  51.809  1.00  0.00            
ATOM   1271  CA  ALA    89      92.287 114.494  50.215  1.00  0.00            
ATOM   1272  HA  ALA    89      91.398 113.868  50.279  1.00  0.00            
ATOM   1273  CB  ALA    89      92.035 115.585  49.084  1.00  0.00            
ATOM   1274  HB1 ALA    89      92.151 115.231  48.059  1.00  0.00            
ATOM   1275  HB2 ALA    89      90.992 115.863  49.239  1.00  0.00            
ATOM   1276  HB3 ALA    89      92.807 116.321  49.306  1.00  0.00            
ATOM   1277  C   ALA    89      93.562 113.609  49.802  1.00  0.00            
ATOM   1278  O   ALA    89      94.535 113.542  50.536  1.00  0.00            
ATOM   1279  N   ALA    90      93.481 112.887  48.722  1.00  0.00            
ATOM   1280  H   ALA    90      92.619 112.944  48.199  1.00  0.00            
ATOM   1281  CA  ALA    90      94.614 112.089  48.194  1.00  0.00            
ATOM   1282  HA  ALA    90      95.019 111.405  48.940  1.00  0.00            
ATOM   1283  CB  ALA    90      94.160 111.207  47.041  1.00  0.00            
ATOM   1284  HB1 ALA    90      93.770 111.748  46.180  1.00  0.00            
ATOM   1285  HB2 ALA    90      94.996 110.636  46.635  1.00  0.00            
ATOM   1286  HB3 ALA    90      93.426 110.486  47.401  1.00  0.00            
ATOM   1287  C   ALA    90      95.783 112.906  47.779  1.00  0.00            
ATOM   1288  O   ALA    90      95.542 113.885  47.099  1.00  0.00            
ATOM   1289  N   ALA    91      97.003 112.486  48.192  1.00  0.00            
ATOM   1290  H   ALA    91      97.080 111.574  48.619  1.00  0.00            
ATOM   1291  CA  ALA    91      98.285 113.015  47.813  1.00  0.00            
ATOM   1292  HA  ALA    91      98.383 114.000  48.270  1.00  0.00            
ATOM   1293  CB  ALA    91      99.437 112.272  48.471  1.00  0.00            
ATOM   1294  HB1 ALA    91      99.451 112.345  49.558  1.00  0.00            
ATOM   1295  HB2 ALA    91      99.573 111.230  48.182  1.00  0.00            
ATOM   1296  HB3 ALA    91     100.372 112.745  48.169  1.00  0.00            
ATOM   1297  C   ALA    91      98.491 113.256  46.337  1.00  0.00            
ATOM   1298  O   ALA    91      98.079 112.448  45.480  1.00  0.00            
ATOM   1299  N   THR    92      99.213 114.291  46.036  1.00  0.00            
ATOM   1300  H   THR    92      99.473 114.900  46.798  1.00  0.00            
ATOM   1301  CA  THR    92      99.618 114.636  44.661  1.00  0.00            
ATOM   1302  HA  THR    92      99.524 113.797  43.972  1.00  0.00            
ATOM   1303  CB  THR    92      98.829 115.865  44.061  1.00  0.00            
ATOM   1304  HB  THR    92      99.223 116.092  43.070  1.00  0.00            
ATOM   1305  CG2 THR    92      97.391 115.409  43.819  1.00  0.00            
ATOM   1306 HG21 THR    92      97.339 114.446  43.312  1.00  0.00            
ATOM   1307 HG22 THR    92      96.970 115.274  44.816  1.00  0.00            
ATOM   1308 HG23 THR    92      96.896 116.204  43.263  1.00  0.00            
ATOM   1309  OG1 THR    92      98.742 116.923  44.920  1.00  0.00            
ATOM   1310  HG1 THR    92      99.646 117.230  45.025  1.00  0.00            
ATOM   1311  C   THR    92     101.086 115.067  44.664  1.00  0.00            
ATOM   1312  O   THR    92     101.382 116.257  44.902  1.00  0.00            
ATOM   1313  N   GLY    93     102.015 114.123  44.434  1.00  0.00            
ATOM   1314  H   GLY    93     101.625 113.220  44.203  1.00  0.00            
ATOM   1315  CA  GLY    93     103.424 114.397  44.217  1.00  0.00            
ATOM   1316  HA1 GLY    93     104.085 113.717  44.755  1.00  0.00            
ATOM   1317  HA2 GLY    93     103.618 115.394  44.612  1.00  0.00            
ATOM   1318  C   GLY    93     103.868 114.373  42.779  1.00  0.00            
ATOM   1319  O   GLY    93     103.320 113.704  41.899  1.00  0.00            
ATOM   1320  N   PHE    94     104.939 115.084  42.504  1.00  0.00            
ATOM   1321  H   PHE    94     105.315 115.674  43.232  1.00  0.00            
ATOM   1322  CA  PHE    94     105.340 115.333  41.125  1.00  0.00            
ATOM   1323  HA  PHE    94     104.767 114.602  40.555  1.00  0.00            
ATOM   1324  CB  PHE    94     104.883 116.683  40.599  1.00  0.00            
ATOM   1325  HB1 PHE    94     104.954 116.610  39.514  1.00  0.00            
ATOM   1326  HB2 PHE    94     105.667 117.375  40.907  1.00  0.00            
ATOM   1327  CG  PHE    94     103.483 117.152  40.936  1.00  0.00            
ATOM   1328  CD1 PHE    94     103.298 118.056  41.983  1.00  0.00            
ATOM   1329  HD1 PHE    94     104.169 118.416  42.510  1.00  0.00            
ATOM   1330  CE1 PHE    94     101.994 118.529  42.317  1.00  0.00            
ATOM   1331  HE1 PHE    94     101.879 119.260  43.103  1.00  0.00            
ATOM   1332  CZ  PHE    94     100.898 117.879  41.684  1.00  0.00            
ATOM   1333  HZ  PHE    94      99.884 118.135  41.955  1.00  0.00            
ATOM   1334  CE2 PHE    94     101.119 116.975  40.645  1.00  0.00            
ATOM   1335  HE2 PHE    94     100.315 116.497  40.106  1.00  0.00            
ATOM   1336  CD2 PHE    94     102.390 116.651  40.235  1.00  0.00            
ATOM   1337  HD2 PHE    94     102.555 116.000  39.390  1.00  0.00            
ATOM   1338  C   PHE    94     106.860 115.026  40.893  1.00  0.00            
ATOM   1339  O   PHE    94     107.687 115.336  41.723  1.00  0.00            
ATOM   1340  N   VAL    95     107.174 114.525  39.732  1.00  0.00            
ATOM   1341  H   VAL    95     106.442 114.445  39.041  1.00  0.00            
ATOM   1342  CA  VAL    95     108.544 114.394  39.261  1.00  0.00            
ATOM   1343  HA  VAL    95     109.200 114.153  40.098  1.00  0.00            
ATOM   1344  CB  VAL    95     108.803 113.117  38.402  1.00  0.00            
ATOM   1345  HB  VAL    95     109.876 113.169  38.219  1.00  0.00            
ATOM   1346  CG1 VAL    95     108.629 111.931  39.254  1.00  0.00            
ATOM   1347 HG11 VAL    95     108.982 111.080  38.672  1.00  0.00            
ATOM   1348 HG12 VAL    95     109.202 111.947  40.181  1.00  0.00            
ATOM   1349 HG13 VAL    95     107.608 111.673  39.535  1.00  0.00            
ATOM   1350  CG2 VAL    95     108.106 113.011  37.058  1.00  0.00            
ATOM   1351 HG21 VAL    95     108.565 113.693  36.342  1.00  0.00            
ATOM   1352 HG22 VAL    95     108.241 111.980  36.731  1.00  0.00            
ATOM   1353 HG23 VAL    95     107.018 113.067  37.098  1.00  0.00            
ATOM   1354  C   VAL    95     109.245 115.669  38.684  1.00  0.00            
ATOM   1355  O   VAL    95     108.536 116.630  38.249  1.00  0.00            
ATOM   1356  N   LYS    96     110.584 115.661  38.659  1.00  0.00            
ATOM   1357  H   LYS    96     111.135 114.916  39.062  1.00  0.00            
ATOM   1358  CA  LYS    96     111.325 116.691  37.917  1.00  0.00            
ATOM   1359  HA  LYS    96     110.715 117.592  37.989  1.00  0.00            
ATOM   1360  CB  LYS    96     112.695 116.895  38.617  1.00  0.00            
ATOM   1361  HB1 LYS    96     113.168 115.915  38.549  1.00  0.00            
ATOM   1362  HB2 LYS    96     112.535 117.187  39.655  1.00  0.00            
ATOM   1363  CG  LYS    96     113.595 117.915  37.880  1.00  0.00            
ATOM   1364  HG1 LYS    96     113.274 118.937  38.081  1.00  0.00            
ATOM   1365  HG2 LYS    96     113.933 117.725  36.861  1.00  0.00            
ATOM   1366  CD  LYS    96     114.832 118.026  38.813  1.00  0.00            
ATOM   1367  HD1 LYS    96     115.246 117.020  38.891  1.00  0.00            
ATOM   1368  HD2 LYS    96     114.606 118.454  39.789  1.00  0.00            
ATOM   1369  CE  LYS    96     115.826 119.042  38.367  1.00  0.00            
ATOM   1370  HE1 LYS    96     115.358 120.013  38.203  1.00  0.00            
ATOM   1371  HE2 LYS    96     116.303 118.715  37.443  1.00  0.00            
ATOM   1372  NZ  LYS    96     116.930 119.168  39.335  1.00  0.00            
ATOM   1373  HZ1 LYS    96     117.270 118.227  39.468  1.00  0.00            
ATOM   1374  HZ2 LYS    96     117.724 119.699  39.007  1.00  0.00            
ATOM   1375  HZ3 LYS    96     116.506 119.471  40.200  1.00  0.00            
ATOM   1376  C   LYS    96     111.358 116.398  36.368  1.00  0.00            
ATOM   1377  O   LYS    96     111.456 115.227  35.926  1.00  0.00            
ATOM   1378  N   LYS    97     111.357 117.464  35.609  1.00  0.00            
ATOM   1379  H   LYS    97     111.369 118.347  36.099  1.00  0.00            
ATOM   1380  CA  LYS    97     111.316 117.562  34.154  1.00  0.00            
ATOM   1381  HA  LYS    97     110.344 117.174  33.849  1.00  0.00            
ATOM   1382  CB  LYS    97     111.350 119.072  33.820  1.00  0.00            
ATOM   1383  HB1 LYS    97     112.321 119.429  34.163  1.00  0.00            
ATOM   1384  HB2 LYS    97     110.575 119.663  34.307  1.00  0.00            
ATOM   1385  CG  LYS    97     111.412 119.354  32.305  1.00  0.00            
ATOM   1386  HG1 LYS    97     110.635 118.851  31.730  1.00  0.00            
ATOM   1387  HG2 LYS    97     112.337 118.913  31.932  1.00  0.00            
ATOM   1388  CD  LYS    97     111.519 120.850  31.928  1.00  0.00            
ATOM   1389  HD1 LYS    97     112.397 121.254  32.432  1.00  0.00            
ATOM   1390  HD2 LYS    97     110.775 121.501  32.386  1.00  0.00            
ATOM   1391  CE  LYS    97     111.782 121.097  30.443  1.00  0.00            
ATOM   1392  HE1 LYS    97     112.499 120.339  30.125  1.00  0.00            
ATOM   1393  HE2 LYS    97     112.254 122.077  30.382  1.00  0.00            
ATOM   1394  NZ  LYS    97     110.603 120.880  29.614  1.00  0.00            
ATOM   1395  HZ1 LYS    97     110.036 121.709  29.726  1.00  0.00            
ATOM   1396  HZ2 LYS    97     110.735 120.732  28.623  1.00  0.00            
ATOM   1397  HZ3 LYS    97     110.074 120.046  29.824  1.00  0.00            
ATOM   1398  C   LYS    97     112.501 116.768  33.500  1.00  0.00            
ATOM   1399  O   LYS    97     113.636 117.103  33.790  1.00  0.00            
ATOM   1400  N   ASP    98     112.234 115.736  32.745  1.00  0.00            
ATOM   1401  H   ASP    98     111.292 115.396  32.612  1.00  0.00            
ATOM   1402  CA  ASP    98     113.239 115.019  31.888  1.00  0.00            
ATOM   1403  HA  ASP    98     114.137 115.169  32.486  1.00  0.00            
ATOM   1404  CB  ASP    98     112.981 113.493  31.766  1.00  0.00            
ATOM   1405  HB1 ASP    98     112.983 112.978  32.727  1.00  0.00            
ATOM   1406  HB2 ASP    98     113.858 113.147  31.218  1.00  0.00            
ATOM   1407  CG  ASP    98     111.737 112.978  30.958  1.00  0.00            
ATOM   1408  OD1 ASP    98     110.622 112.807  31.538  1.00  0.00            
ATOM   1409  OD2 ASP    98     111.874 112.790  29.692  1.00  0.00            
ATOM   1410  C   ASP    98     113.448 115.619  30.483  1.00  0.00            
ATOM   1411  O   ASP    98     114.600 115.676  30.040  1.00  0.00            
ATOM   1412  N   GLN    99     112.337 116.083  29.877  1.00  0.00            
ATOM   1413  H   GLN    99     111.491 115.873  30.388  1.00  0.00            
ATOM   1414  CA  GLN    99     112.271 116.499  28.505  1.00  0.00            
ATOM   1415  HA  GLN    99     112.593 115.623  27.942  1.00  0.00            
ATOM   1416  CB  GLN    99     110.854 116.746  28.047  1.00  0.00            
ATOM   1417  HB1 GLN    99     110.854 117.439  27.206  1.00  0.00            
ATOM   1418  HB2 GLN    99     110.320 117.344  28.785  1.00  0.00            
ATOM   1419  CG  GLN    99     110.133 115.443  27.771  1.00  0.00            
ATOM   1420  HG1 GLN    99     109.067 115.639  27.892  1.00  0.00            
ATOM   1421  HG2 GLN    99     110.538 114.681  28.438  1.00  0.00            
ATOM   1422  CD  GLN    99     110.331 114.785  26.431  1.00  0.00            
ATOM   1423  OE1 GLN    99     110.846 113.700  26.305  1.00  0.00            
ATOM   1424  NE2 GLN    99     110.016 115.337  25.326  1.00  0.00            
ATOM   1425 HE21 GLN    99     109.521 116.217  25.333  1.00  0.00            
ATOM   1426 HE22 GLN    99     110.101 114.824  24.460  1.00  0.00            
ATOM   1427  C   GLN    99     113.225 117.596  28.141  1.00  0.00            
ATOM   1428  O   GLN    99     113.245 118.529  29.003  1.00  0.00            
ATOM   1429  N   LEU   100     113.840 117.645  27.010  1.00  0.00            
ATOM   1430  H   LEU   100     113.756 116.812  26.445  1.00  0.00            
ATOM   1431  CA  LEU   100     114.878 118.557  26.511  1.00  0.00            
ATOM   1432  HA  LEU   100     115.631 118.476  27.295  1.00  0.00            
ATOM   1433  CB  LEU   100     115.423 117.996  25.160  1.00  0.00            
ATOM   1434  HB1 LEU   100     115.804 118.852  24.602  1.00  0.00            
ATOM   1435  HB2 LEU   100     114.653 117.497  24.572  1.00  0.00            
ATOM   1436  CG  LEU   100     116.646 117.004  25.354  1.00  0.00            
ATOM   1437  HG  LEU   100     116.352 116.189  26.016  1.00  0.00            
ATOM   1438  CD1 LEU   100     117.093 116.430  24.011  1.00  0.00            
ATOM   1439 HD11 LEU   100     116.225 116.115  23.431  1.00  0.00            
ATOM   1440 HD12 LEU   100     117.712 117.106  23.421  1.00  0.00            
ATOM   1441 HD13 LEU   100     117.885 115.690  24.125  1.00  0.00            
ATOM   1442  CD2 LEU   100     117.836 117.667  25.937  1.00  0.00            
ATOM   1443 HD21 LEU   100     118.702 117.004  25.937  1.00  0.00            
ATOM   1444 HD22 LEU   100     118.167 118.511  25.332  1.00  0.00            
ATOM   1445 HD23 LEU   100     117.593 117.953  26.960  1.00  0.00            
ATOM   1446  C   LEU   100     114.528 120.076  26.420  1.00  0.00            
ATOM   1447  O   LEU   100     115.515 120.853  26.514  1.00  0.00            
ATOM   1448  N   GLY   101     113.210 120.390  26.231  1.00  0.00            
ATOM   1449  H   GLY   101     112.545 119.630  26.202  1.00  0.00            
ATOM   1450  CA  GLY   101     112.714 121.687  26.020  1.00  0.00            
ATOM   1451  HA1 GLY   101     111.630 121.617  25.928  1.00  0.00            
ATOM   1452  HA2 GLY   101     113.107 122.001  25.053  1.00  0.00            
ATOM   1453  C   GLY   101     113.147 122.737  27.112  1.00  0.00            
ATOM   1454  O   GLY   101     113.471 122.502  28.265  1.00  0.00            
ATOM   1455  N   LYS   102     113.240 124.002  26.715  1.00  0.00            
ATOM   1456  H   LYS   102     113.029 124.210  25.749  1.00  0.00            
ATOM   1457  CA  LYS   102     113.987 125.060  27.314  1.00  0.00            
ATOM   1458  HA  LYS   102     114.788 124.523  27.821  1.00  0.00            
ATOM   1459  CB  LYS   102     114.497 125.985  26.200  1.00  0.00            
ATOM   1460  HB1 LYS   102     114.856 126.926  26.618  1.00  0.00            
ATOM   1461  HB2 LYS   102     113.648 126.226  25.560  1.00  0.00            
ATOM   1462  CG  LYS   102     115.667 125.581  25.290  1.00  0.00            
ATOM   1463  HG1 LYS   102     116.023 126.381  24.641  1.00  0.00            
ATOM   1464  HG2 LYS   102     115.317 124.728  24.709  1.00  0.00            
ATOM   1465  CD  LYS   102     116.871 125.049  26.068  1.00  0.00            
ATOM   1466  HD1 LYS   102     116.531 124.103  26.489  1.00  0.00            
ATOM   1467  HD2 LYS   102     117.110 125.717  26.896  1.00  0.00            
ATOM   1468  CE  LYS   102     118.147 124.784  25.317  1.00  0.00            
ATOM   1469  HE1 LYS   102     118.390 125.791  24.978  1.00  0.00            
ATOM   1470  HE2 LYS   102     117.922 124.130  24.474  1.00  0.00            
ATOM   1471  NZ  LYS   102     119.194 124.141  26.152  1.00  0.00            
ATOM   1472  HZ1 LYS   102     118.886 123.319  26.652  1.00  0.00            
ATOM   1473  HZ2 LYS   102     119.932 123.851  25.527  1.00  0.00            
ATOM   1474  HZ3 LYS   102     119.410 124.787  26.898  1.00  0.00            
ATOM   1475  C   LYS   102     113.287 125.915  28.311  1.00  0.00            
ATOM   1476  O   LYS   102     113.950 126.619  29.009  1.00  0.00            
ATOM   1477  N   ASN   103     111.967 125.762  28.507  1.00  0.00            
ATOM   1478  H   ASN   103     111.496 125.179  27.830  1.00  0.00            
ATOM   1479  CA  ASN   103     111.168 126.633  29.471  1.00  0.00            
ATOM   1480  HA  ASN   103     111.917 126.997  30.174  1.00  0.00            
ATOM   1481  CB  ASN   103     110.695 127.894  28.766  1.00  0.00            
ATOM   1482  HB1 ASN   103     110.587 128.652  29.541  1.00  0.00            
ATOM   1483  HB2 ASN   103     109.687 127.690  28.404  1.00  0.00            
ATOM   1484  CG  ASN   103     111.485 128.393  27.554  1.00  0.00            
ATOM   1485  OD1 ASN   103     111.315 127.951  26.444  1.00  0.00            
ATOM   1486  ND2 ASN   103     112.500 129.191  27.769  1.00  0.00            
ATOM   1487 HD21 ASN   103     112.652 129.514  28.714  1.00  0.00            
ATOM   1488 HD22 ASN   103     113.152 129.330  27.010  1.00  0.00            
ATOM   1489  C   ASN   103     110.051 125.935  30.298  1.00  0.00            
ATOM   1490  O   ASN   103     109.643 124.909  29.858  1.00  0.00            
ATOM   1491  N   GLU   104     109.563 126.412  31.452  1.00  0.00            
ATOM   1492  H   GLU   104     110.029 127.187  31.902  1.00  0.00            
ATOM   1493  CA  GLU   104     108.445 125.837  32.189  1.00  0.00            
ATOM   1494  HA  GLU   104     108.795 124.837  32.447  1.00  0.00            
ATOM   1495  CB  GLU   104     108.269 126.594  33.486  1.00  0.00            
ATOM   1496  HB1 GLU   104     108.087 127.647  33.271  1.00  0.00            
ATOM   1497  HB2 GLU   104     109.177 126.564  34.089  1.00  0.00            
ATOM   1498  CG  GLU   104     107.090 126.097  34.350  1.00  0.00            
ATOM   1499  HG1 GLU   104     107.174 125.043  34.617  1.00  0.00            
ATOM   1500  HG2 GLU   104     106.160 126.189  33.789  1.00  0.00            
ATOM   1501  CD  GLU   104     106.931 126.955  35.604  1.00  0.00            
ATOM   1502  OE1 GLU   104     107.386 128.124  35.664  1.00  0.00            
ATOM   1503  OE2 GLU   104     106.297 126.525  36.570  1.00  0.00            
ATOM   1504  C   GLU   104     107.073 125.792  31.463  1.00  0.00            
ATOM   1505  O   GLU   104     106.451 124.686  31.417  1.00  0.00            
ATOM   1506  N   GLU   105     106.685 126.882  30.834  1.00  0.00            
ATOM   1507  H   GLU   105     107.256 127.706  30.712  1.00  0.00            
ATOM   1508  CA  GLU   105     105.298 126.957  30.181  1.00  0.00            
ATOM   1509  HA  GLU   105     104.671 126.279  30.760  1.00  0.00            
ATOM   1510  CB  GLU   105     104.699 128.367  30.324  1.00  0.00            
ATOM   1511  HB1 GLU   105     103.816 128.538  29.708  1.00  0.00            
ATOM   1512  HB2 GLU   105     105.437 129.106  30.011  1.00  0.00            
ATOM   1513  CG  GLU   105     104.387 128.685  31.817  1.00  0.00            
ATOM   1514  HG1 GLU   105     105.318 128.957  32.315  1.00  0.00            
ATOM   1515  HG2 GLU   105     103.990 127.782  32.280  1.00  0.00            
ATOM   1516  CD  GLU   105     103.396 129.861  31.850  1.00  0.00            
ATOM   1517  OE1 GLU   105     102.364 129.800  32.591  1.00  0.00            
ATOM   1518  OE2 GLU   105     103.556 130.906  31.197  1.00  0.00            
ATOM   1519  C   GLU   105     105.344 126.379  28.778  1.00  0.00            
ATOM   1520  O   GLU   105     106.430 126.405  28.144  1.00  0.00            
ATOM   1521  N   GLY   106     104.163 125.920  28.330  1.00  0.00            
ATOM   1522  H   GLY   106     103.318 126.110  28.851  1.00  0.00            
ATOM   1523  CA  GLY   106     104.145 124.933  27.290  1.00  0.00            
ATOM   1524  HA1 GLY   106     104.889 124.161  27.483  1.00  0.00            
ATOM   1525  HA2 GLY   106     104.438 125.268  26.295  1.00  0.00            
ATOM   1526  C   GLY   106     102.794 124.289  27.101  1.00  0.00            
ATOM   1527  O   GLY   106     101.854 124.469  27.851  1.00  0.00            
ATOM   1528  N   ALA   107     102.700 123.599  25.956  1.00  0.00            
ATOM   1529  H   ALA   107     103.506 123.665  25.351  1.00  0.00            
ATOM   1530  CA  ALA   107     101.548 122.693  25.518  1.00  0.00            
ATOM   1531  HA  ALA   107     100.755 123.403  25.282  1.00  0.00            
ATOM   1532  CB  ALA   107     101.865 121.955  24.246  1.00  0.00            
ATOM   1533  HB1 ALA   107     102.243 122.721  23.570  1.00  0.00            
ATOM   1534  HB2 ALA   107     102.672 121.252  24.454  1.00  0.00            
ATOM   1535  HB3 ALA   107     100.937 121.503  23.896  1.00  0.00            
ATOM   1536  C   ALA   107     100.928 121.760  26.606  1.00  0.00            
ATOM   1537  O   ALA   107     101.604 120.930  27.238  1.00  0.00            
ATOM   1538  N   PRO   108      99.622 121.879  26.878  1.00  0.00            
ATOM   1539  CD  PRO   108      98.738 122.969  26.529  1.00  0.00            
ATOM   1540  HD1 PRO   108      98.303 122.670  25.576  1.00  0.00            
ATOM   1541  HD2 PRO   108      99.184 123.958  26.422  1.00  0.00            
ATOM   1542  CG  PRO   108      97.557 122.976  27.499  1.00  0.00            
ATOM   1543  HG1 PRO   108      96.554 123.310  27.235  1.00  0.00            
ATOM   1544  HG2 PRO   108      97.856 123.552  28.376  1.00  0.00            
ATOM   1545  CB  PRO   108      97.501 121.513  27.838  1.00  0.00            
ATOM   1546  HB1 PRO   108      96.880 121.153  27.018  1.00  0.00            
ATOM   1547  HB2 PRO   108      96.928 121.223  28.718  1.00  0.00            
ATOM   1548  CA  PRO   108      98.924 121.015  27.825  1.00  0.00            
ATOM   1549  HA  PRO   108      99.300 121.308  28.806  1.00  0.00            
ATOM   1550  C   PRO   108      99.208 119.505  27.737  1.00  0.00            
ATOM   1551  O   PRO   108      99.373 118.979  26.604  1.00  0.00            
ATOM   1552  N   GLN   109      99.184 118.858  28.923  1.00  0.00            
ATOM   1553  H   GLN   109      98.923 119.333  29.776  1.00  0.00            
ATOM   1554  CA  GLN   109      99.530 117.519  29.019  1.00  0.00            
ATOM   1555  HA  GLN   109     100.292 117.336  28.261  1.00  0.00            
ATOM   1556  CB  GLN   109     100.220 117.153  30.369  1.00  0.00            
ATOM   1557  HB1 GLN   109     100.481 116.097  30.445  1.00  0.00            
ATOM   1558  HB2 GLN   109      99.501 117.298  31.175  1.00  0.00            
ATOM   1559  CG  GLN   109     101.444 117.981  30.665  1.00  0.00            
ATOM   1560  HG1 GLN   109     101.722 117.832  31.709  1.00  0.00            
ATOM   1561  HG2 GLN   109     101.259 119.025  30.415  1.00  0.00            
ATOM   1562  CD  GLN   109     102.603 117.479  29.665  1.00  0.00            
ATOM   1563  OE1 GLN   109     102.712 116.322  29.301  1.00  0.00            
ATOM   1564  NE2 GLN   109     103.371 118.369  29.074  1.00  0.00            
ATOM   1565 HE21 GLN   109     103.229 119.338  29.323  1.00  0.00            
ATOM   1566 HE22 GLN   109     104.228 117.942  28.754  1.00  0.00            
ATOM   1567  C   GLN   109      98.384 116.582  28.631  1.00  0.00            
ATOM   1568  O   GLN   109      97.321 116.614  29.270  1.00  0.00            
ATOM   1569  N   GLU   110      98.649 115.693  27.639  1.00  0.00            
ATOM   1570  H   GLU   110      99.603 115.670  27.308  1.00  0.00            
ATOM   1571  CA  GLU   110      97.681 114.795  26.927  1.00  0.00            
ATOM   1572  HA  GLU   110      96.839 115.281  26.434  1.00  0.00            
ATOM   1573  CB  GLU   110      98.341 113.930  25.824  1.00  0.00            
ATOM   1574  HB1 GLU   110      97.685 113.191  25.365  1.00  0.00            
ATOM   1575  HB2 GLU   110      98.999 113.243  26.356  1.00  0.00            
ATOM   1576  CG  GLU   110      98.826 114.641  24.548  1.00  0.00            
ATOM   1577  HG1 GLU   110      99.545 113.938  24.126  1.00  0.00            
ATOM   1578  HG2 GLU   110      99.429 115.461  24.937  1.00  0.00            
ATOM   1579  CD  GLU   110      97.724 115.153  23.580  1.00  0.00            
ATOM   1580  OE1 GLU   110      98.043 115.186  22.345  1.00  0.00            
ATOM   1581  OE2 GLU   110      96.516 115.368  23.965  1.00  0.00            
ATOM   1582  C   GLU   110      96.992 113.812  27.907  1.00  0.00            
ATOM   1583  O   GLU   110      97.680 113.080  28.621  1.00  0.00            
ATOM   1584  N   GLY   111      95.714 113.893  28.165  1.00  0.00            
ATOM   1585  H   GLY   111      95.155 114.483  27.566  1.00  0.00            
ATOM   1586  CA  GLY   111      95.067 112.990  29.003  1.00  0.00            
ATOM   1587  HA1 GLY   111      95.595 112.040  28.908  1.00  0.00            
ATOM   1588  HA2 GLY   111      94.131 112.703  28.524  1.00  0.00            
ATOM   1589  C   GLY   111      94.886 113.384  30.529  1.00  0.00            
ATOM   1590  O   GLY   111      93.986 112.911  31.227  1.00  0.00            
ATOM   1591  N   ILE   112      95.838 114.127  31.080  1.00  0.00            
ATOM   1592  H   ILE   112      96.625 114.448  30.534  1.00  0.00            
ATOM   1593  CA  ILE   112      95.909 114.623  32.440  1.00  0.00            
ATOM   1594  HA  ILE   112      95.938 113.755  33.099  1.00  0.00            
ATOM   1595  CB  ILE   112      97.278 115.243  32.727  1.00  0.00            
ATOM   1596  HB  ILE   112      97.214 116.260  32.339  1.00  0.00            
ATOM   1597  CG2 ILE   112      97.324 115.246  34.212  1.00  0.00            
ATOM   1598 HG21 ILE   112      96.406 115.629  34.656  1.00  0.00            
ATOM   1599 HG22 ILE   112      97.478 114.211  34.519  1.00  0.00            
ATOM   1600 HG23 ILE   112      98.209 115.792  34.538  1.00  0.00            
ATOM   1601  CG1 ILE   112      98.554 114.580  32.143  1.00  0.00            
ATOM   1602 HG11 ILE   112      99.439 115.065  32.554  1.00  0.00            
ATOM   1603 HG12 ILE   112      98.533 114.795  31.075  1.00  0.00            
ATOM   1604  CD  ILE   112      98.838 113.067  32.369  1.00  0.00            
ATOM   1605  HD1 ILE   112      98.958 112.743  33.403  1.00  0.00            
ATOM   1606  HD2 ILE   112      98.096 112.494  31.814  1.00  0.00            
ATOM   1607  HD3 ILE   112      99.745 112.887  31.791  1.00  0.00            
ATOM   1608  C   ILE   112      94.718 115.528  32.838  1.00  0.00            
ATOM   1609  O   ILE   112      94.569 116.611  32.246  1.00  0.00            
ATOM   1610  N   LEU   113      93.814 115.073  33.698  1.00  0.00            
ATOM   1611  H   LEU   113      93.907 114.095  33.933  1.00  0.00            
ATOM   1612  CA  LEU   113      92.793 115.960  34.251  1.00  0.00            
ATOM   1613  HA  LEU   113      92.292 116.493  33.443  1.00  0.00            
ATOM   1614  CB  LEU   113      91.676 115.258  35.065  1.00  0.00            
ATOM   1615  HB1 LEU   113      90.949 116.029  35.319  1.00  0.00            
ATOM   1616  HB2 LEU   113      92.164 114.850  35.951  1.00  0.00            
ATOM   1617  CG  LEU   113      90.859 114.095  34.537  1.00  0.00            
ATOM   1618  HG  LEU   113      91.555 113.258  34.472  1.00  0.00            
ATOM   1619  CD1 LEU   113      89.806 113.764  35.553  1.00  0.00            
ATOM   1620 HD11 LEU   113      90.274 113.543  36.513  1.00  0.00            
ATOM   1621 HD12 LEU   113      88.980 114.456  35.713  1.00  0.00            
ATOM   1622 HD13 LEU   113      89.238 112.868  35.304  1.00  0.00            
ATOM   1623  CD2 LEU   113      90.226 114.439  33.214  1.00  0.00            
ATOM   1624 HD21 LEU   113      89.700 113.581  32.796  1.00  0.00            
ATOM   1625 HD22 LEU   113      89.416 115.148  33.385  1.00  0.00            
ATOM   1626 HD23 LEU   113      90.960 114.858  32.525  1.00  0.00            
ATOM   1627  C   LEU   113      93.365 116.997  35.192  1.00  0.00            
ATOM   1628  O   LEU   113      93.232 118.190  34.853  1.00  0.00            
ATOM   1629  N   GLU   114      94.115 116.639  36.281  1.00  0.00            
ATOM   1630  H   GLU   114      94.240 115.655  36.471  1.00  0.00            
ATOM   1631  CA  GLU   114      94.596 117.648  37.214  1.00  0.00            
ATOM   1632  HA  GLU   114      93.911 118.494  37.267  1.00  0.00            
ATOM   1633  CB  GLU   114      94.488 117.087  38.673  1.00  0.00            
ATOM   1634  HB1 GLU   114      94.731 117.892  39.366  1.00  0.00            
ATOM   1635  HB2 GLU   114      95.056 116.170  38.834  1.00  0.00            
ATOM   1636  CG  GLU   114      93.097 116.666  39.167  1.00  0.00            
ATOM   1637  HG1 GLU   114      92.780 115.844  38.526  1.00  0.00            
ATOM   1638  HG2 GLU   114      92.440 117.501  38.924  1.00  0.00            
ATOM   1639  CD  GLU   114      93.101 116.196  40.595  1.00  0.00            
ATOM   1640  OE1 GLU   114      93.911 116.526  41.471  1.00  0.00            
ATOM   1641  OE2 GLU   114      92.123 115.464  40.829  1.00  0.00            
ATOM   1642  C   GLU   114      95.984 118.227  36.900  1.00  0.00            
ATOM   1643  O   GLU   114      96.856 118.363  37.761  1.00  0.00            
ATOM   1644  N   ASP   115      96.204 118.592  35.607  1.00  0.00            
ATOM   1645  H   ASP   115      95.382 118.601  35.019  1.00  0.00            
ATOM   1646  CA  ASP   115      97.421 119.230  34.968  1.00  0.00            
ATOM   1647  HA  ASP   115      97.188 119.311  33.906  1.00  0.00            
ATOM   1648  CB  ASP   115      97.607 120.649  35.557  1.00  0.00            
ATOM   1649  HB1 ASP   115      98.231 121.291  34.934  1.00  0.00            
ATOM   1650  HB2 ASP   115      98.051 120.610  36.551  1.00  0.00            
ATOM   1651  CG  ASP   115      96.255 121.382  35.670  1.00  0.00            
ATOM   1652  OD1 ASP   115      95.776 121.507  36.825  1.00  0.00            
ATOM   1653  OD2 ASP   115      95.817 121.878  34.602  1.00  0.00            
ATOM   1654  C   ASP   115      98.748 118.492  34.985  1.00  0.00            
ATOM   1655  O   ASP   115      99.556 118.655  33.996  1.00  0.00            
ATOM   1656  N   MET   116      99.018 117.766  36.094  1.00  0.00            
ATOM   1657  H   MET   116      98.298 117.625  36.788  1.00  0.00            
ATOM   1658  CA  MET   116     100.245 116.998  36.221  1.00  0.00            
ATOM   1659  HA  MET   116     100.847 117.020  35.312  1.00  0.00            
ATOM   1660  CB  MET   116     101.121 117.622  37.320  1.00  0.00            
ATOM   1661  HB1 MET   116     101.892 116.871  37.495  1.00  0.00            
ATOM   1662  HB2 MET   116     100.405 117.704  38.138  1.00  0.00            
ATOM   1663  CG  MET   116     101.575 119.050  36.911  1.00  0.00            
ATOM   1664  HG1 MET   116     100.752 119.707  36.628  1.00  0.00            
ATOM   1665  HG2 MET   116     102.335 118.927  36.139  1.00  0.00            
ATOM   1666  SD  MET   116     102.305 119.971  38.278  1.00  0.00            
ATOM   1667  CE  MET   116     100.881 120.782  38.962  1.00  0.00            
ATOM   1668  HE1 MET   116     100.045 120.083  38.950  1.00  0.00            
ATOM   1669  HE2 MET   116     101.042 121.314  39.900  1.00  0.00            
ATOM   1670  HE3 MET   116     100.657 121.625  38.308  1.00  0.00            
ATOM   1671  C   MET   116      99.934 115.534  36.630  1.00  0.00            
ATOM   1672  O   MET   116      99.012 115.172  37.418  1.00  0.00            
ATOM   1673  N   PRO   117     100.800 114.580  36.172  1.00  0.00            
ATOM   1674  CD  PRO   117     101.835 114.812  35.140  1.00  0.00            
ATOM   1675  HD1 PRO   117     102.528 115.610  35.406  1.00  0.00            
ATOM   1676  HD2 PRO   117     101.289 115.048  34.227  1.00  0.00            
ATOM   1677  CG  PRO   117     102.555 113.477  34.892  1.00  0.00            
ATOM   1678  HG1 PRO   117     103.521 113.506  35.396  1.00  0.00            
ATOM   1679  HG2 PRO   117     102.658 113.321  33.818  1.00  0.00            
ATOM   1680  CB  PRO   117     101.635 112.420  35.492  1.00  0.00            
ATOM   1681  HB1 PRO   117     102.233 111.639  35.961  1.00  0.00            
ATOM   1682  HB2 PRO   117     100.976 111.969  34.751  1.00  0.00            
ATOM   1683  CA  PRO   117     100.804 113.185  36.596  1.00  0.00            
ATOM   1684  HA  PRO   117      99.786 112.798  36.648  1.00  0.00            
ATOM   1685  C   PRO   117     101.489 113.169  37.932  1.00  0.00            
ATOM   1686  O   PRO   117     102.402 113.910  38.281  1.00  0.00            
ATOM   1687  N   VAL   118     101.005 112.174  38.673  1.00  0.00            
ATOM   1688  H   VAL   118     100.316 111.533  38.306  1.00  0.00            
ATOM   1689  CA  VAL   118     101.490 112.054  40.020  1.00  0.00            
ATOM   1690  HA  VAL   118     102.055 112.979  40.143  1.00  0.00            
ATOM   1691  CB  VAL   118     100.371 112.057  41.079  1.00  0.00            
ATOM   1692  HB  VAL   118     100.793 111.718  42.025  1.00  0.00            
ATOM   1693  CG1 VAL   118     100.024 113.507  41.360  1.00  0.00            
ATOM   1694 HG11 VAL   118     100.855 114.162  41.622  1.00  0.00            
ATOM   1695 HG12 VAL   118      99.564 113.871  40.441  1.00  0.00            
ATOM   1696 HG13 VAL   118      99.303 113.583  42.174  1.00  0.00            
ATOM   1697  CG2 VAL   118      99.102 111.242  40.826  1.00  0.00            
ATOM   1698 HG21 VAL   118      99.367 110.196  40.673  1.00  0.00            
ATOM   1699 HG22 VAL   118      98.608 111.272  41.797  1.00  0.00            
ATOM   1700 HG23 VAL   118      98.536 111.563  39.951  1.00  0.00            
ATOM   1701  C   VAL   118     102.500 110.836  40.162  1.00  0.00            
ATOM   1702  O   VAL   118     102.301 109.716  39.648  1.00  0.00            
ATOM   1703  N   ASP   119     103.620 111.136  40.888  1.00  0.00            
ATOM   1704  H   ASP   119     103.494 112.088  41.201  1.00  0.00            
ATOM   1705  CA  ASP   119     104.660 110.239  41.329  1.00  0.00            
ATOM   1706  HA  ASP   119     105.232 109.946  40.448  1.00  0.00            
ATOM   1707  CB  ASP   119     105.764 111.003  42.058  1.00  0.00            
ATOM   1708  HB1 ASP   119     105.256 111.535  42.862  1.00  0.00            
ATOM   1709  HB2 ASP   119     106.123 111.797  41.403  1.00  0.00            
ATOM   1710  CG  ASP   119     107.002 110.234  42.602  1.00  0.00            
ATOM   1711  OD1 ASP   119     107.616 110.617  43.604  1.00  0.00            
ATOM   1712  OD2 ASP   119     107.343 109.213  41.958  1.00  0.00            
ATOM   1713  C   ASP   119     104.059 109.104  42.161  1.00  0.00            
ATOM   1714  O   ASP   119     103.549 109.448  43.271  1.00  0.00            
ATOM   1715  N   PRO   120     104.083 107.810  41.731  1.00  0.00            
ATOM   1716  CD  PRO   120     104.726 107.503  40.383  1.00  0.00            
ATOM   1717  HD1 PRO   120     105.787 107.332  40.570  1.00  0.00            
ATOM   1718  HD2 PRO   120     104.484 108.259  39.637  1.00  0.00            
ATOM   1719  CG  PRO   120     103.975 106.270  39.976  1.00  0.00            
ATOM   1720  HG1 PRO   120     104.479 105.770  39.149  1.00  0.00            
ATOM   1721  HG2 PRO   120     102.972 106.532  39.639  1.00  0.00            
ATOM   1722  CB  PRO   120     103.988 105.486  41.284  1.00  0.00            
ATOM   1723  HB1 PRO   120     104.953 105.138  41.653  1.00  0.00            
ATOM   1724  HB2 PRO   120     103.209 104.725  41.250  1.00  0.00            
ATOM   1725  CA  PRO   120     103.503 106.600  42.276  1.00  0.00            
ATOM   1726  HA  PRO   120     102.433 106.669  42.084  1.00  0.00            
ATOM   1727  C   PRO   120     103.908 106.186  43.698  1.00  0.00            
ATOM   1728  O   PRO   120     104.996 106.389  44.214  1.00  0.00            
ATOM   1729  N   ASP   121     102.959 105.436  44.368  1.00  0.00            
ATOM   1730  H   ASP   121     102.156 105.220  43.795  1.00  0.00            
ATOM   1731  CA  ASP   121     103.134 104.932  45.747  1.00  0.00            
ATOM   1732  HA  ASP   121     103.512 105.795  46.294  1.00  0.00            
ATOM   1733  CB  ASP   121     101.749 104.526  46.353  1.00  0.00            
ATOM   1734  HB1 ASP   121     101.195 103.875  45.676  1.00  0.00            
ATOM   1735  HB2 ASP   121     101.200 105.467  46.362  1.00  0.00            
ATOM   1736  CG  ASP   121     101.847 103.944  47.813  1.00  0.00            
ATOM   1737  OD1 ASP   121     102.798 104.181  48.562  1.00  0.00            
ATOM   1738  OD2 ASP   121     100.935 103.113  48.093  1.00  0.00            
ATOM   1739  C   ASP   121     104.166 103.881  45.818  1.00  0.00            
ATOM   1740  O   ASP   121     103.814 102.785  45.494  1.00  0.00            
ATOM   1741  N   ASN   122     105.364 104.227  46.168  1.00  0.00            
ATOM   1742  H   ASN   122     105.548 105.173  46.470  1.00  0.00            
ATOM   1743  CA  ASN   122     106.507 103.323  46.275  1.00  0.00            
ATOM   1744  HA  ASN   122     106.328 102.539  45.539  1.00  0.00            
ATOM   1745  CB  ASN   122     107.777 104.074  45.866  1.00  0.00            
ATOM   1746  HB1 ASN   122     107.985 104.952  46.477  1.00  0.00            
ATOM   1747  HB2 ASN   122     107.612 104.457  44.858  1.00  0.00            
ATOM   1748  CG  ASN   122     108.914 103.113  45.803  1.00  0.00            
ATOM   1749  OD1 ASN   122     108.840 101.998  45.322  1.00  0.00            
ATOM   1750  ND2 ASN   122     110.036 103.610  46.244  1.00  0.00            
ATOM   1751 HD21 ASN   122     110.101 104.521  46.677  1.00  0.00            
ATOM   1752 HD22 ASN   122     110.916 103.126  46.136  1.00  0.00            
ATOM   1753  C   ASN   122     106.468 102.629  47.621  1.00  0.00            
ATOM   1754  O   ASN   122     107.003 103.133  48.570  1.00  0.00            
ATOM   1755  N   GLU   123     105.852 101.458  47.740  1.00  0.00            
ATOM   1756  H   GLU   123     105.496 100.988  46.921  1.00  0.00            
ATOM   1757  CA  GLU   123     105.817 100.626  48.965  1.00  0.00            
ATOM   1758  HA  GLU   123     105.966 101.321  49.791  1.00  0.00            
ATOM   1759  CB  GLU   123     104.432  99.781  49.051  1.00  0.00            
ATOM   1760  HB1 GLU   123     104.415  99.241  48.104  1.00  0.00            
ATOM   1761  HB2 GLU   123     103.568 100.435  49.173  1.00  0.00            
ATOM   1762  CG  GLU   123     104.403  98.832  50.218  1.00  0.00            
ATOM   1763  HG1 GLU   123     104.662  99.288  51.174  1.00  0.00            
ATOM   1764  HG2 GLU   123     105.069  97.980  50.087  1.00  0.00            
ATOM   1765  CD  GLU   123     103.011  98.311  50.404  1.00  0.00            
ATOM   1766  OE1 GLU   123     102.350  97.878  49.451  1.00  0.00            
ATOM   1767  OE2 GLU   123     102.459  98.368  51.493  1.00  0.00            
ATOM   1768  C   GLU   123     107.047  99.680  49.062  1.00  0.00            
ATOM   1769  O   GLU   123     107.448  99.411  50.197  1.00  0.00            
ATOM   1770  N   ALA   124     107.431  99.100  47.982  1.00  0.00            
ATOM   1771  H   ALA   124     106.985  99.476  47.158  1.00  0.00            
ATOM   1772  CA  ALA   124     108.494  98.079  47.825  1.00  0.00            
ATOM   1773  HA  ALA   124     108.297  97.290  48.550  1.00  0.00            
ATOM   1774  CB  ALA   124     108.524  97.494  46.407  1.00  0.00            
ATOM   1775  HB1 ALA   124     107.752  96.724  46.383  1.00  0.00            
ATOM   1776  HB2 ALA   124     108.264  98.205  45.622  1.00  0.00            
ATOM   1777  HB3 ALA   124     109.464  96.975  46.218  1.00  0.00            
ATOM   1778  C   ALA   124     109.864  98.683  48.342  1.00  0.00            
ATOM   1779  O   ALA   124     110.152  99.829  47.937  1.00  0.00            
ATOM   1780  N   TYR   125     110.674  97.910  49.122  1.00  0.00            
ATOM   1781  H   TYR   125     110.172  97.133  49.528  1.00  0.00            
ATOM   1782  CA  TYR   125     111.938  98.350  49.692  1.00  0.00            
ATOM   1783  HA  TYR   125     111.817  99.378  50.032  1.00  0.00            
ATOM   1784  CB  TYR   125     112.429  97.372  50.823  1.00  0.00            
ATOM   1785  HB1 TYR   125     113.325  97.795  51.277  1.00  0.00            
ATOM   1786  HB2 TYR   125     112.584  96.395  50.364  1.00  0.00            
ATOM   1787  CG  TYR   125     111.453  97.206  51.968  1.00  0.00            
ATOM   1788  CD1 TYR   125     110.686  98.330  52.422  1.00  0.00            
ATOM   1789  HD1 TYR   125     110.817  99.350  52.094  1.00  0.00            
ATOM   1790  CE1 TYR   125     109.737  98.010  53.390  1.00  0.00            
ATOM   1791  HE1 TYR   125     109.030  98.747  53.740  1.00  0.00            
ATOM   1792  CZ  TYR   125     109.613  96.805  53.996  1.00  0.00            
ATOM   1793  OH  TYR   125     108.715  96.686  54.998  1.00  0.00            
ATOM   1794  HH  TYR   125     108.691  95.793  55.351  1.00  0.00            
ATOM   1795  CE2 TYR   125     110.374  95.672  53.580  1.00  0.00            
ATOM   1796  HE2 TYR   125     110.175  94.695  53.994  1.00  0.00            
ATOM   1797  CD2 TYR   125     111.284  95.896  52.476  1.00  0.00            
ATOM   1798  HD2 TYR   125     111.870  95.053  52.142  1.00  0.00            
ATOM   1799  C   TYR   125     113.015  98.473  48.576  1.00  0.00            
ATOM   1800  O   TYR   125     113.135  97.647  47.661  1.00  0.00            
ATOM   1801  N   GLU   126     113.889  99.453  48.700  1.00  0.00            
ATOM   1802  H   GLU   126     113.947 100.074  49.495  1.00  0.00            
ATOM   1803  CA  GLU   126     115.096  99.390  47.902  1.00  0.00            
ATOM   1804  HA  GLU   126     114.764  98.876  47.000  1.00  0.00            
ATOM   1805  CB  GLU   126     115.685 100.782  47.450  1.00  0.00            
ATOM   1806  HB1 GLU   126     115.242 101.054  46.493  1.00  0.00            
ATOM   1807  HB2 GLU   126     116.751 100.748  47.225  1.00  0.00            
ATOM   1808  CG  GLU   126     115.405 101.891  48.402  1.00  0.00            
ATOM   1809  HG1 GLU   126     115.881 101.711  49.366  1.00  0.00            
ATOM   1810  HG2 GLU   126     114.331 101.962  48.570  1.00  0.00            
ATOM   1811  CD  GLU   126     115.720 103.313  47.904  1.00  0.00            
ATOM   1812  OE1 GLU   126     115.525 104.193  48.803  1.00  0.00            
ATOM   1813  OE2 GLU   126     116.220 103.499  46.820  1.00  0.00            
ATOM   1814  C   GLU   126     116.181  98.619  48.611  1.00  0.00            
ATOM   1815  O   GLU   126     116.563  98.959  49.700  1.00  0.00            
ATOM   1816  N   MET   127     116.735  97.680  47.780  1.00  0.00            
ATOM   1817  H   MET   127     116.336  97.494  46.871  1.00  0.00            
ATOM   1818  CA  MET   127     117.721  96.772  48.267  1.00  0.00            
ATOM   1819  HA  MET   127     118.016  97.080  49.270  1.00  0.00            
ATOM   1820  CB  MET   127     117.010  95.415  48.565  1.00  0.00            
ATOM   1821  HB1 MET   127     117.665  94.545  48.604  1.00  0.00            
ATOM   1822  HB2 MET   127     116.410  95.224  47.675  1.00  0.00            
ATOM   1823  CG  MET   127     115.970  95.339  49.727  1.00  0.00            
ATOM   1824  HG1 MET   127     115.383  94.426  49.617  1.00  0.00            
ATOM   1825  HG2 MET   127     115.317  96.198  49.573  1.00  0.00            
ATOM   1826  SD  MET   127     116.583  95.466  51.424  1.00  0.00            
ATOM   1827  CE  MET   127     117.299  93.786  51.431  1.00  0.00            
ATOM   1828  HE1 MET   127     118.199  93.883  50.824  1.00  0.00            
ATOM   1829  HE2 MET   127     117.522  93.372  52.415  1.00  0.00            
ATOM   1830  HE3 MET   127     116.704  93.028  50.921  1.00  0.00            
ATOM   1831  C   MET   127     118.965  96.721  47.522  1.00  0.00            
ATOM   1832  O   MET   127     119.097  97.138  46.386  1.00  0.00            
ATOM   1833  N   PRO   128     120.109  96.455  48.233  1.00  0.00            
ATOM   1834  CD  PRO   128     120.213  96.384  49.739  1.00  0.00            
ATOM   1835  HD1 PRO   128     119.991  95.419  50.195  1.00  0.00            
ATOM   1836  HD2 PRO   128     119.497  97.106  50.130  1.00  0.00            
ATOM   1837  CG  PRO   128     121.718  96.710  49.897  1.00  0.00            
ATOM   1838  HG1 PRO   128     122.101  96.209  50.786  1.00  0.00            
ATOM   1839  HG2 PRO   128     121.974  97.770  49.912  1.00  0.00            
ATOM   1840  CB  PRO   128     122.397  96.076  48.672  1.00  0.00            
ATOM   1841  HB1 PRO   128     122.380  95.017  48.932  1.00  0.00            
ATOM   1842  HB2 PRO   128     123.413  96.406  48.458  1.00  0.00            
ATOM   1843  CA  PRO   128     121.482  96.351  47.565  1.00  0.00            
ATOM   1844  HA  PRO   128     121.681  97.312  47.090  1.00  0.00            
ATOM   1845  C   PRO   128     121.681  95.317  46.444  1.00  0.00            
ATOM   1846  O   PRO   128     120.853  94.376  46.339  1.00  0.00            
ATOM   1847  N   SEP   129     122.709  95.407  45.574  1.00  0.00            
ATOM   1848  H   SEP   129     123.346  96.186  45.483  1.00  0.00            
ATOM   1849  CA  SEP   129     122.911  94.400  44.545  1.00  0.00            
ATOM   1850  HA  SEP   129     121.975  94.310  43.994  1.00  0.00            
ATOM   1851  CB  SEP   129     124.007  94.834  43.537  1.00  0.00            
ATOM   1852  HB1 SEP   129     124.265  94.030  42.849  1.00  0.00            
ATOM   1853  HB2 SEP   129     124.916  95.106  44.073  1.00  0.00            
ATOM   1854  OG  SEP   129     123.644  95.960  42.656  1.00  0.00            
ATOM   1855  P   SEP   129     122.671  95.878  41.501  1.00  0.00            
ATOM   1856  O1P SEP   129     123.489  95.061  40.608  1.00  0.00            
ATOM   1857  O2P SEP   129     121.414  95.278  41.933  1.00  0.00            
ATOM   1858  O3P SEP   129     122.560  97.316  41.149  1.00  0.00            
ATOM   1859  C   SEP   129     123.288  93.039  45.176  1.00  0.00            
ATOM   1860  O   SEP   129     124.103  93.035  46.099  1.00  0.00            
ATOM   1861  N   GLU   130     122.747  91.911  44.642  1.00  0.00            
ATOM   1862  H   GLU   130     122.084  92.123  43.910  1.00  0.00            
ATOM   1863  CA  GLU   130     122.946  90.510  44.847  1.00  0.00            
ATOM   1864  HA  GLU   130     122.210  90.278  45.617  1.00  0.00            
ATOM   1865  CB  GLU   130     122.558  89.644  43.605  1.00  0.00            
ATOM   1866  HB1 GLU   130     123.378  89.666  42.887  1.00  0.00            
ATOM   1867  HB2 GLU   130     121.716  90.152  43.136  1.00  0.00            
ATOM   1868  CG  GLU   130     122.199  88.221  44.083  1.00  0.00            
ATOM   1869  HG1 GLU   130     121.470  88.406  44.872  1.00  0.00            
ATOM   1870  HG2 GLU   130     123.039  87.720  44.565  1.00  0.00            
ATOM   1871  CD  GLU   130     121.680  87.302  43.016  1.00  0.00            
ATOM   1872  OE1 GLU   130     122.017  86.105  43.130  1.00  0.00            
ATOM   1873  OE2 GLU   130     120.991  87.823  42.107  1.00  0.00            
ATOM   1874  C   GLU   130     124.359  90.206  45.495  1.00  0.00            
ATOM   1875  O   GLU   130     125.375  90.460  44.960  1.00  0.00            
ATOM   1876  N   GLU   131     124.318  89.506  46.615  1.00  0.00            
ATOM   1877  H   GLU   131     123.393  89.447  47.016  1.00  0.00            
ATOM   1878  CA  GLU   131     125.360  88.885  47.428  1.00  0.00            
ATOM   1879  HA  GLU   131     126.007  88.298  46.777  1.00  0.00            
ATOM   1880  CB  GLU   131     126.266  89.893  48.190  1.00  0.00            
ATOM   1881  HB1 GLU   131     125.761  90.462  48.970  1.00  0.00            
ATOM   1882  HB2 GLU   131     126.784  90.641  47.589  1.00  0.00            
ATOM   1883  CG  GLU   131     127.397  89.091  48.890  1.00  0.00            
ATOM   1884  HG1 GLU   131     128.026  88.530  48.200  1.00  0.00            
ATOM   1885  HG2 GLU   131     127.007  88.377  49.616  1.00  0.00            
ATOM   1886  CD  GLU   131     128.313  90.017  49.620  1.00  0.00            
ATOM   1887  OE1 GLU   131     127.855  90.954  50.272  1.00  0.00            
ATOM   1888  OE2 GLU   131     129.460  89.681  49.900  1.00  0.00            
ATOM   1889  C   GLU   131     124.624  87.915  48.363  1.00  0.00            
ATOM   1890  O   GLU   131     124.082  88.365  49.402  1.00  0.00            
ATOM   1891  N   GLY   132     124.596  86.656  47.841  1.00  0.00            
ATOM   1892  H   GLY   132     125.138  86.592  46.991  1.00  0.00            
ATOM   1893  CA  GLY   132     123.821  85.546  48.463  1.00  0.00            
ATOM   1894  HA1 GLY   132     124.117  85.409  49.503  1.00  0.00            
ATOM   1895  HA2 GLY   132     124.112  84.690  47.855  1.00  0.00            
ATOM   1896  C   GLY   132     122.280  85.809  48.385  1.00  0.00            
ATOM   1897  O   GLY   132     121.734  86.105  47.364  1.00  0.00            
ATOM   1898  N   TYR   133     121.550  85.663  49.543  1.00  0.00            
ATOM   1899  H   TYR   133     122.124  85.462  50.349  1.00  0.00            
ATOM   1900  CA  TYR   133     120.117  85.946  49.682  1.00  0.00            
ATOM   1901  HA  TYR   133     119.664  86.198  48.723  1.00  0.00            
ATOM   1902  CB  TYR   133     119.281  84.724  50.321  1.00  0.00            
ATOM   1903  HB1 TYR   133     118.253  85.019  50.533  1.00  0.00            
ATOM   1904  HB2 TYR   133     119.648  84.348  51.276  1.00  0.00            
ATOM   1905  CG  TYR   133     119.210  83.518  49.458  1.00  0.00            
ATOM   1906  CD1 TYR   133     119.643  82.308  50.006  1.00  0.00            
ATOM   1907  HD1 TYR   133     119.800  82.304  51.074  1.00  0.00            
ATOM   1908  CE1 TYR   133     119.817  81.181  49.252  1.00  0.00            
ATOM   1909  HE1 TYR   133     120.151  80.263  49.712  1.00  0.00            
ATOM   1910  CZ  TYR   133     119.467  81.224  47.866  1.00  0.00            
ATOM   1911  OH  TYR   133     119.625  80.079  47.070  1.00  0.00            
ATOM   1912  HH  TYR   133     119.438  80.286  46.151  1.00  0.00            
ATOM   1913  CE2 TYR   133     118.924  82.378  47.334  1.00  0.00            
ATOM   1914  HE2 TYR   133     118.666  82.342  46.286  1.00  0.00            
ATOM   1915  CD2 TYR   133     118.801  83.608  48.113  1.00  0.00            
ATOM   1916  HD2 TYR   133     118.443  84.515  47.648  1.00  0.00            
ATOM   1917  C   TYR   133     119.948  87.178  50.605  1.00  0.00            
ATOM   1918  O   TYR   133     120.828  87.656  51.314  1.00  0.00            
ATOM   1919  N   GLN   134     118.807  87.857  50.581  1.00  0.00            
ATOM   1920  H   GLN   134     118.047  87.388  50.108  1.00  0.00            
ATOM   1921  CA  GLN   134     118.503  89.021  51.369  1.00  0.00            
ATOM   1922  HA  GLN   134     119.382  89.277  51.961  1.00  0.00            
ATOM   1923  CB  GLN   134     118.352  90.306  50.560  1.00  0.00            
ATOM   1924  HB1 GLN   134     118.049  91.163  51.161  1.00  0.00            
ATOM   1925  HB2 GLN   134     117.692  90.147  49.707  1.00  0.00            
ATOM   1926  CG  GLN   134     119.720  90.733  49.942  1.00  0.00            
ATOM   1927  HG1 GLN   134     120.268  89.853  49.605  1.00  0.00            
ATOM   1928  HG2 GLN   134     120.417  91.190  50.645  1.00  0.00            
ATOM   1929  CD  GLN   134     119.489  91.743  48.776  1.00  0.00            
ATOM   1930  OE1 GLN   134     118.463  91.876  48.093  1.00  0.00            
ATOM   1931  NE2 GLN   134     120.502  92.471  48.491  1.00  0.00            
ATOM   1932 HE21 GLN   134     121.428  92.273  48.841  1.00  0.00            
ATOM   1933 HE22 GLN   134     120.476  92.991  47.626  1.00  0.00            
ATOM   1934  C   GLN   134     117.277  88.661  52.201  1.00  0.00            
ATOM   1935  O   GLN   134     116.138  89.170  52.068  1.00  0.00            
ATOM   1936  N   ASP   135     117.360  87.627  53.060  1.00  0.00            
ATOM   1937  H   ASP   135     118.202  87.077  53.149  1.00  0.00            
ATOM   1938  CA  ASP   135     116.385  87.328  54.130  1.00  0.00            
ATOM   1939  HA  ASP   135     115.373  87.426  53.739  1.00  0.00            
ATOM   1940  CB  ASP   135     116.460  85.822  54.418  1.00  0.00            
ATOM   1941  HB1 ASP   135     115.594  85.457  54.969  1.00  0.00            
ATOM   1942  HB2 ASP   135     117.252  85.611  55.136  1.00  0.00            
ATOM   1943  CG  ASP   135     116.630  84.961  53.231  1.00  0.00            
ATOM   1944  OD1 ASP   135     117.747  84.424  53.022  1.00  0.00            
ATOM   1945  OD2 ASP   135     115.690  84.876  52.316  1.00  0.00            
ATOM   1946  C   ASP   135     116.424  88.193  55.454  1.00  0.00            
ATOM   1947  O   ASP   135     117.491  88.558  55.891  1.00  0.00            
ATOM   1948  N   TYR   136     115.261  88.314  56.114  1.00  0.00            
ATOM   1949  H   TYR   136     114.435  87.882  55.723  1.00  0.00            
ATOM   1950  CA  TYR   136     114.972  89.028  57.353  1.00  0.00            
ATOM   1951  HA  TYR   136     115.827  88.761  57.974  1.00  0.00            
ATOM   1952  CB  TYR   136     114.987  90.541  57.098  1.00  0.00            
ATOM   1953  HB1 TYR   136     115.958  90.932  56.795  1.00  0.00            
ATOM   1954  HB2 TYR   136     114.802  91.070  58.033  1.00  0.00            
ATOM   1955  CG  TYR   136     114.155  91.015  55.910  1.00  0.00            
ATOM   1956  CD1 TYR   136     112.839  91.376  56.158  1.00  0.00            
ATOM   1957  HD1 TYR   136     112.481  91.346  57.176  1.00  0.00            
ATOM   1958  CE1 TYR   136     112.055  92.004  55.148  1.00  0.00            
ATOM   1959  HE1 TYR   136     111.039  92.298  55.368  1.00  0.00            
ATOM   1960  CZ  TYR   136     112.561  92.119  53.827  1.00  0.00            
ATOM   1961  OH  TYR   136     111.750  92.607  52.838  1.00  0.00            
ATOM   1962  HH  TYR   136     112.216  92.762  52.013  1.00  0.00            
ATOM   1963  CE2 TYR   136     113.901  91.762  53.558  1.00  0.00            
ATOM   1964  HE2 TYR   136     114.325  91.721  52.565  1.00  0.00            
ATOM   1965  CD2 TYR   136     114.690  91.149  54.567  1.00  0.00            
ATOM   1966  HD2 TYR   136     115.663  90.840  54.215  1.00  0.00            
ATOM   1967  C   TYR   136     113.711  88.539  58.134  1.00  0.00            
ATOM   1968  O   TYR   136     112.729  88.057  57.527  1.00  0.00            
ATOM   1969  N   GLU   137     113.628  89.000  59.381  1.00  0.00            
ATOM   1970  H   GLU   137     114.381  89.551  59.769  1.00  0.00            
ATOM   1971  CA  GLU   137     112.368  89.098  60.134  1.00  0.00            
ATOM   1972  HA  GLU   137     111.513  88.590  59.688  1.00  0.00            
ATOM   1973  CB  GLU   137     112.508  88.391  61.513  1.00  0.00            
ATOM   1974  HB1 GLU   137     113.097  89.068  62.131  1.00  0.00            
ATOM   1975  HB2 GLU   137     113.071  87.476  61.327  1.00  0.00            
ATOM   1976  CG  GLU   137     111.104  88.157  62.202  1.00  0.00            
ATOM   1977  HG1 GLU   137     110.518  87.496  61.563  1.00  0.00            
ATOM   1978  HG2 GLU   137     110.636  89.135  62.309  1.00  0.00            
ATOM   1979  CD  GLU   137     111.136  87.564  63.590  1.00  0.00            
ATOM   1980  OE1 GLU   137     112.141  87.793  64.327  1.00  0.00            
ATOM   1981  OE2 GLU   137     110.064  87.042  64.102  1.00  0.00            
ATOM   1982  C   GLU   137     111.878  90.521  60.148  1.00  0.00            
ATOM   1983  O   GLU   137     112.447  91.403  60.755  1.00  0.00            
ATOM   1984  N   PRO   138     110.715  90.721  59.525  1.00  0.00            
ATOM   1985  CD  PRO   138     109.965  89.880  58.604  1.00  0.00            
ATOM   1986  HD1 PRO   138     109.367  89.205  59.216  1.00  0.00            
ATOM   1987  HD2 PRO   138     110.634  89.261  58.005  1.00  0.00            
ATOM   1988  CG  PRO   138     109.162  90.921  57.796  1.00  0.00            
ATOM   1989  HG1 PRO   138     108.294  90.480  57.306  1.00  0.00            
ATOM   1990  HG2 PRO   138     109.731  91.441  57.026  1.00  0.00            
ATOM   1991  CB  PRO   138     108.754  91.926  58.855  1.00  0.00            
ATOM   1992  HB1 PRO   138     107.957  91.417  59.397  1.00  0.00            
ATOM   1993  HB2 PRO   138     108.524  92.932  58.504  1.00  0.00            
ATOM   1994  CA  PRO   138     109.948  91.927  59.791  1.00  0.00            
ATOM   1995  HA  PRO   138     110.576  92.782  59.538  1.00  0.00            
ATOM   1996  C   PRO   138     109.446  92.188  61.177  1.00  0.00            
ATOM   1997  O   PRO   138     109.377  91.311  62.075  1.00  0.00            
ATOM   1998  N   GLU   139     108.999  93.447  61.484  1.00  0.00            
ATOM   1999  H   GLU   139     109.183  94.122  60.755  1.00  0.00            
ATOM   2000  CA  GLU   139     108.385  93.805  62.785  1.00  0.00            
ATOM   2001  HA  GLU   139     109.038  93.248  63.458  1.00  0.00            
ATOM   2002  CB  GLU   139     108.474  95.314  62.989  1.00  0.00            
ATOM   2003  HB1 GLU   139     108.032  95.565  63.953  1.00  0.00            
ATOM   2004  HB2 GLU   139     107.780  95.841  62.335  1.00  0.00            
ATOM   2005  CG  GLU   139     109.802  96.022  62.856  1.00  0.00            
ATOM   2006  HG1 GLU   139     109.642  97.076  63.086  1.00  0.00            
ATOM   2007  HG2 GLU   139     110.036  95.876  61.801  1.00  0.00            
ATOM   2008  CD  GLU   139     110.957  95.392  63.659  1.00  0.00            
ATOM   2009  OE1 GLU   139     111.904  96.145  63.882  1.00  0.00            
ATOM   2010  OE2 GLU   139     110.907  94.227  64.132  1.00  0.00            
ATOM   2011  C   GLU   139     106.996  93.235  63.073  1.00  0.00            
ATOM   2012  O   GLU   139     106.164  93.196  62.178  1.00  0.00            
ATOM   2013  N   ALA   140     106.682  92.976  64.349  1.00  0.00            
ATOM   2014  H   ALA   140     107.394  92.840  65.051  1.00  0.00            
ATOM   2015  CA  ALA   140     105.455  92.230  64.678  1.00  0.00            
ATOM   2016  HA  ALA   140     104.742  92.309  63.857  1.00  0.00            
ATOM   2017  CB  ALA   140     105.775  90.738  64.905  1.00  0.00            
ATOM   2018  HB1 ALA   140     104.988  90.056  65.226  1.00  0.00            
ATOM   2019  HB2 ALA   140     106.118  90.318  63.960  1.00  0.00            
ATOM   2020  HB3 ALA   140     106.562  90.512  65.624  1.00  0.00            
ATOM   2021  C   ALA   140     104.638  92.917  65.879  1.00  0.00            
ATOM   2022  OC1 ALA   140     103.587  93.565  65.572  1.00  0.00            
ATOM   2023  OC2 ALA   140     105.084  92.712  67.019  1.00  0.00            
TER
ENDMDL
