# Supplementary material for: Impact of Phosphorylation on the Physiological Form of Human alpha-Synuclein in Aqueous Solution
Source: J Chem Inf Model. 2024 Oct 28;64(21):8215–26. doi: 10.1021/acs.jcim.4c01172 (PMC11558680; doi:10.1021/acs.jcim.4c01172)
Supplement: Supplementary file 2 — ci4c01172_si_003.zip [file ci4c01172_si_003.zip › pAS/pAS_3.pdb]

REMARK    GENERATED BY TRJCONV
TITLE     Protein in water
REMARK    THIS IS A SIMULATION BOX
CRYST1  134.711  134.711  135.189  60.12  60.12  90.00 P 1           1
MODEL        1
ATOM      1  CH3 ACE     0     101.277  96.038  57.085  1.00  0.00            
ATOM      2 HH31 ACE     0     100.873  95.191  56.529  1.00  0.00            
ATOM      3 HH32 ACE     0     100.954  95.817  58.103  1.00  0.00            
ATOM      4 HH33 ACE     0     100.911  96.964  56.643  1.00  0.00            
ATOM      5  C   ACE     0     102.809  96.224  57.093  1.00  0.00            
ATOM      6  O   ACE     0     103.374  96.409  58.110  1.00  0.00            
ATOM      7  N   MET     1     103.423  95.999  55.896  1.00  0.00            
ATOM      8  H   MET     1     102.903  95.738  55.070  1.00  0.00            
ATOM      9  CA  MET     1     104.877  95.968  55.769  1.00  0.00            
ATOM     10  HA  MET     1     105.079  95.057  56.332  1.00  0.00            
ATOM     11  CB  MET     1     105.368  95.869  54.307  1.00  0.00            
ATOM     12  HB1 MET     1     106.456  95.904  54.366  1.00  0.00            
ATOM     13  HB2 MET     1     104.997  96.744  53.775  1.00  0.00            
ATOM     14  CG  MET     1     104.960  94.612  53.563  1.00  0.00            
ATOM     15  HG1 MET     1     105.279  94.771  52.533  1.00  0.00            
ATOM     16  HG2 MET     1     103.877  94.532  53.655  1.00  0.00            
ATOM     17  SD  MET     1     105.903  93.138  54.092  1.00  0.00            
ATOM     18  CE  MET     1     104.533  92.319  54.956  1.00  0.00            
ATOM     19  HE1 MET     1     104.790  91.269  55.096  1.00  0.00            
ATOM     20  HE2 MET     1     104.282  92.855  55.871  1.00  0.00            
ATOM     21  HE3 MET     1     103.669  92.390  54.295  1.00  0.00            
ATOM     22  C   MET     1     105.668  97.039  56.502  1.00  0.00            
ATOM     23  O   MET     1     106.733  96.637  56.945  1.00  0.00            
ATOM     24  N   ASP     2     105.206  98.284  56.504  1.00  0.00            
ATOM     25  H   ASP     2     104.451  98.553  55.889  1.00  0.00            
ATOM     26  CA  ASP     2     106.011  99.315  57.179  1.00  0.00            
ATOM     27  HA  ASP     2     106.985  99.188  56.706  1.00  0.00            
ATOM     28  CB  ASP     2     105.556 100.765  56.854  1.00  0.00            
ATOM     29  HB1 ASP     2     106.316 101.462  57.208  1.00  0.00            
ATOM     30  HB2 ASP     2     104.629 101.017  57.369  1.00  0.00            
ATOM     31  CG  ASP     2     105.265 101.146  55.330  1.00  0.00            
ATOM     32  OD1 ASP     2     104.276 101.897  55.037  1.00  0.00            
ATOM     33  OD2 ASP     2     106.068 100.680  54.491  1.00  0.00            
ATOM     34  C   ASP     2     106.060  99.158  58.727  1.00  0.00            
ATOM     35  O   ASP     2     107.148  99.032  59.267  1.00  0.00            
ATOM     36  N   VAL     3     104.968  98.951  59.437  1.00  0.00            
ATOM     37  H   VAL     3     104.101  99.240  59.008  1.00  0.00            
ATOM     38  CA  VAL     3     104.887  98.674  60.832  1.00  0.00            
ATOM     39  HA  VAL     3     105.457  99.398  61.413  1.00  0.00            
ATOM     40  CB  VAL     3     103.483  98.778  61.439  1.00  0.00            
ATOM     41  HB  VAL     3     103.543  98.526  62.498  1.00  0.00            
ATOM     42  CG1 VAL     3     102.956 100.225  61.437  1.00  0.00            
ATOM     43 HG11 VAL     3     103.609 100.781  62.111  1.00  0.00            
ATOM     44 HG12 VAL     3     103.022 100.514  60.389  1.00  0.00            
ATOM     45 HG13 VAL     3     102.014 100.158  61.982  1.00  0.00            
ATOM     46  CG2 VAL     3     102.458  97.750  60.872  1.00  0.00            
ATOM     47 HG21 VAL     3     101.545  97.856  61.456  1.00  0.00            
ATOM     48 HG22 VAL     3     102.128  97.965  59.855  1.00  0.00            
ATOM     49 HG23 VAL     3     102.926  96.770  60.963  1.00  0.00            
ATOM     50  C   VAL     3     105.500  97.264  61.254  1.00  0.00            
ATOM     51  O   VAL     3     106.067  97.222  62.417  1.00  0.00            
ATOM     52  N   PHE     4     105.453  96.268  60.388  1.00  0.00            
ATOM     53  H   PHE     4     104.920  96.372  59.537  1.00  0.00            
ATOM     54  CA  PHE     4     106.225  94.956  60.555  1.00  0.00            
ATOM     55  HA  PHE     4     106.010  94.561  61.548  1.00  0.00            
ATOM     56  CB  PHE     4     105.836  93.972  59.424  1.00  0.00            
ATOM     57  HB1 PHE     4     105.888  94.460  58.451  1.00  0.00            
ATOM     58  HB2 PHE     4     104.803  93.725  59.672  1.00  0.00            
ATOM     59  CG  PHE     4     106.628  92.695  59.226  1.00  0.00            
ATOM     60  CD1 PHE     4     106.925  92.277  57.920  1.00  0.00            
ATOM     61  HD1 PHE     4     106.618  92.709  56.979  1.00  0.00            
ATOM     62  CE1 PHE     4     107.384  90.963  57.805  1.00  0.00            
ATOM     63  HE1 PHE     4     107.525  90.509  56.835  1.00  0.00            
ATOM     64  CZ  PHE     4     107.627  90.114  58.930  1.00  0.00            
ATOM     65  HZ  PHE     4     107.918  89.074  58.922  1.00  0.00            
ATOM     66  CE2 PHE     4     107.565  90.686  60.207  1.00  0.00            
ATOM     67  HE2 PHE     4     107.874  90.096  61.058  1.00  0.00            
ATOM     68  CD2 PHE     4     106.891  91.885  60.347  1.00  0.00            
ATOM     69  HD2 PHE     4     106.688  92.260  61.339  1.00  0.00            
ATOM     70  C   PHE     4     107.761  95.167  60.671  1.00  0.00            
ATOM     71  O   PHE     4     108.359  94.627  61.581  1.00  0.00            
ATOM     72  N   MET     5     108.327  96.001  59.827  1.00  0.00            
ATOM     73  H   MET     5     107.731  96.433  59.136  1.00  0.00            
ATOM     74  CA  MET     5     109.777  96.338  59.907  1.00  0.00            
ATOM     75  HA  MET     5     110.402  95.446  59.959  1.00  0.00            
ATOM     76  CB  MET     5     110.234  97.008  58.571  1.00  0.00            
ATOM     77  HB1 MET     5     111.276  97.317  58.654  1.00  0.00            
ATOM     78  HB2 MET     5     109.597  97.882  58.431  1.00  0.00            
ATOM     79  CG  MET     5     110.293  96.140  57.267  1.00  0.00            
ATOM     80  HG1 MET     5     110.569  96.713  56.382  1.00  0.00            
ATOM     81  HG2 MET     5     109.234  95.920  57.133  1.00  0.00            
ATOM     82  SD  MET     5     111.223  94.554  57.195  1.00  0.00            
ATOM     83  CE  MET     5     109.915  93.302  57.060  1.00  0.00            
ATOM     84  HE1 MET     5     109.119  93.613  56.384  1.00  0.00            
ATOM     85  HE2 MET     5     110.219  92.266  56.911  1.00  0.00            
ATOM     86  HE3 MET     5     109.525  93.118  58.061  1.00  0.00            
ATOM     87  C   MET     5     110.152  97.321  61.017  1.00  0.00            
ATOM     88  O   MET     5     111.275  97.086  61.526  1.00  0.00            
ATOM     89  N   LYS     6     109.234  98.196  61.433  1.00  0.00            
ATOM     90  H   LYS     6     108.449  98.363  60.820  1.00  0.00            
ATOM     91  CA  LYS     6     109.424  98.865  62.723  1.00  0.00            
ATOM     92  HA  LYS     6     110.420  99.288  62.592  1.00  0.00            
ATOM     93  CB  LYS     6     108.341  99.927  62.936  1.00  0.00            
ATOM     94  HB1 LYS     6     108.362 100.348  63.941  1.00  0.00            
ATOM     95  HB2 LYS     6     107.294  99.647  62.819  1.00  0.00            
ATOM     96  CG  LYS     6     108.656 101.181  62.054  1.00  0.00            
ATOM     97  HG1 LYS     6     109.024 100.730  61.133  1.00  0.00            
ATOM     98  HG2 LYS     6     109.395 101.764  62.604  1.00  0.00            
ATOM     99  CD  LYS     6     107.330 101.958  61.817  1.00  0.00            
ATOM    100  HD1 LYS     6     106.670 101.407  61.148  1.00  0.00            
ATOM    101  HD2 LYS     6     107.606 102.869  61.285  1.00  0.00            
ATOM    102  CE  LYS     6     106.508 102.273  63.067  1.00  0.00            
ATOM    103  HE1 LYS     6     106.354 101.391  63.688  1.00  0.00            
ATOM    104  HE2 LYS     6     105.572 102.687  62.693  1.00  0.00            
ATOM    105  NZ  LYS     6     107.146 103.231  64.061  1.00  0.00            
ATOM    106  HZ1 LYS     6     106.735 103.173  64.982  1.00  0.00            
ATOM    107  HZ2 LYS     6     108.104 103.061  64.334  1.00  0.00            
ATOM    108  HZ3 LYS     6     107.083 104.182  63.726  1.00  0.00            
ATOM    109  C   LYS     6     109.467  97.933  63.929  1.00  0.00            
ATOM    110  O   LYS     6     110.459  98.059  64.646  1.00  0.00            
ATOM    111  N   GLY     7     108.472  96.988  64.038  1.00  0.00            
ATOM    112  H   GLY     7     107.695  96.878  63.402  1.00  0.00            
ATOM    113  CA  GLY     7     108.572  95.998  65.123  1.00  0.00            
ATOM    114  HA1 GLY     7     107.707  95.337  65.067  1.00  0.00            
ATOM    115  HA2 GLY     7     108.531  96.488  66.096  1.00  0.00            
ATOM    116  C   GLY     7     109.839  95.184  65.171  1.00  0.00            
ATOM    117  O   GLY     7     110.415  95.220  66.263  1.00  0.00            
ATOM    118  N   LEU     8     110.285  94.717  64.017  1.00  0.00            
ATOM    119  H   LEU     8     109.641  94.916  63.264  1.00  0.00            
ATOM    120  CA  LEU     8     111.600  94.040  63.735  1.00  0.00            
ATOM    121  HA  LEU     8     111.692  93.164  64.376  1.00  0.00            
ATOM    122  CB  LEU     8     111.678  93.651  62.219  1.00  0.00            
ATOM    123  HB1 LEU     8     112.677  93.344  61.910  1.00  0.00            
ATOM    124  HB2 LEU     8     111.408  94.559  61.679  1.00  0.00            
ATOM    125  CG  LEU     8     110.787  92.433  61.815  1.00  0.00            
ATOM    126  HG  LEU     8     109.725  92.600  61.994  1.00  0.00            
ATOM    127  CD1 LEU     8     111.075  92.174  60.345  1.00  0.00            
ATOM    128 HD11 LEU     8     112.128  92.139  60.067  1.00  0.00            
ATOM    129 HD12 LEU     8     110.575  91.226  60.150  1.00  0.00            
ATOM    130 HD13 LEU     8     110.580  92.915  59.718  1.00  0.00            
ATOM    131  CD2 LEU     8     111.165  91.178  62.623  1.00  0.00            
ATOM    132 HD21 LEU     8     112.237  91.051  62.773  1.00  0.00            
ATOM    133 HD22 LEU     8     110.655  91.251  63.584  1.00  0.00            
ATOM    134 HD23 LEU     8     110.784  90.314  62.079  1.00  0.00            
ATOM    135  C   LEU     8     112.851  94.790  64.094  1.00  0.00            
ATOM    136  O   LEU     8     113.908  94.211  64.331  1.00  0.00            
ATOM    137  N   SER     9     112.802  96.166  64.116  1.00  0.00            
ATOM    138  H   SER     9     111.997  96.658  63.757  1.00  0.00            
ATOM    139  CA  SER     9     113.987  96.925  64.526  1.00  0.00            
ATOM    140  HA  SER     9     114.871  96.329  64.301  1.00  0.00            
ATOM    141  CB  SER     9     114.099  98.303  63.741  1.00  0.00            
ATOM    142  HB1 SER     9     114.215  98.010  62.697  1.00  0.00            
ATOM    143  HB2 SER     9     115.056  98.758  63.995  1.00  0.00            
ATOM    144  OG  SER     9     113.024  99.242  64.025  1.00  0.00            
ATOM    145  HG  SER     9     112.246  98.685  64.105  1.00  0.00            
ATOM    146  C   SER     9     114.049  97.162  66.008  1.00  0.00            
ATOM    147  O   SER     9     115.059  97.713  66.392  1.00  0.00            
ATOM    148  N   LYS    10     113.140  96.763  66.892  1.00  0.00            
ATOM    149  H   LYS    10     112.372  96.147  66.670  1.00  0.00            
ATOM    150  CA  LYS    10     113.135  97.216  68.237  1.00  0.00            
ATOM    151  HA  LYS    10     114.117  97.627  68.470  1.00  0.00            
ATOM    152  CB  LYS    10     112.225  98.485  68.417  1.00  0.00            
ATOM    153  HB1 LYS    10     112.545  99.321  67.795  1.00  0.00            
ATOM    154  HB2 LYS    10     112.371  98.842  69.436  1.00  0.00            
ATOM    155  CG  LYS    10     110.732  98.255  68.294  1.00  0.00            
ATOM    156  HG1 LYS    10     110.489  97.434  68.968  1.00  0.00            
ATOM    157  HG2 LYS    10     110.545  97.910  67.277  1.00  0.00            
ATOM    158  CD  LYS    10     109.857  99.551  68.495  1.00  0.00            
ATOM    159  HD1 LYS    10     108.793  99.334  68.585  1.00  0.00            
ATOM    160  HD2 LYS    10     109.993 100.275  67.692  1.00  0.00            
ATOM    161  CE  LYS    10     110.042 100.330  69.806  1.00  0.00            
ATOM    162  HE1 LYS    10     111.076 100.666  69.724  1.00  0.00            
ATOM    163  HE2 LYS    10     109.807  99.762  70.706  1.00  0.00            
ATOM    164  NZ  LYS    10     109.266 101.546  69.697  1.00  0.00            
ATOM    165  HZ1 LYS    10     109.807 102.289  69.278  1.00  0.00            
ATOM    166  HZ2 LYS    10     108.439 101.393  69.138  1.00  0.00            
ATOM    167  HZ3 LYS    10     108.897 101.839  70.590  1.00  0.00            
ATOM    168  C   LYS    10     112.793  96.120  69.265  1.00  0.00            
ATOM    169  O   LYS    10     112.216  95.098  68.920  1.00  0.00            
ATOM    170  N   ALA    11     113.269  96.377  70.557  1.00  0.00            
ATOM    171  H   ALA    11     113.796  97.226  70.701  1.00  0.00            
ATOM    172  CA  ALA    11     112.768  95.701  71.719  1.00  0.00            
ATOM    173  HA  ALA    11     112.642  94.675  71.373  1.00  0.00            
ATOM    174  CB  ALA    11     113.869  95.657  72.885  1.00  0.00            
ATOM    175  HB1 ALA    11     114.872  95.365  72.577  1.00  0.00            
ATOM    176  HB2 ALA    11     114.171  96.645  73.235  1.00  0.00            
ATOM    177  HB3 ALA    11     113.511  94.978  73.659  1.00  0.00            
ATOM    178  C   ALA    11     111.381  96.259  72.140  1.00  0.00            
ATOM    179  O   ALA    11     110.944  97.318  71.690  1.00  0.00            
ATOM    180  N   LYS    12     110.679  95.444  72.951  1.00  0.00            
ATOM    181  H   LYS    12     111.118  94.629  73.355  1.00  0.00            
ATOM    182  CA  LYS    12     109.382  95.850  73.496  1.00  0.00            
ATOM    183  HA  LYS    12     108.743  96.176  72.675  1.00  0.00            
ATOM    184  CB  LYS    12     108.647  94.702  74.194  1.00  0.00            
ATOM    185  HB1 LYS    12     107.784  95.080  74.744  1.00  0.00            
ATOM    186  HB2 LYS    12     109.394  94.234  74.836  1.00  0.00            
ATOM    187  CG  LYS    12     107.961  93.674  73.234  1.00  0.00            
ATOM    188  HG1 LYS    12     108.715  93.373  72.507  1.00  0.00            
ATOM    189  HG2 LYS    12     107.114  94.151  72.741  1.00  0.00            
ATOM    190  CD  LYS    12     107.528  92.431  74.043  1.00  0.00            
ATOM    191  HD1 LYS    12     108.400  92.006  74.540  1.00  0.00            
ATOM    192  HD2 LYS    12     107.066  91.694  73.386  1.00  0.00            
ATOM    193  CE  LYS    12     106.477  92.687  75.135  1.00  0.00            
ATOM    194  HE1 LYS    12     105.707  93.283  74.645  1.00  0.00            
ATOM    195  HE2 LYS    12     106.997  93.220  75.930  1.00  0.00            
ATOM    196  NZ  LYS    12     106.055  91.452  75.773  1.00  0.00            
ATOM    197  HZ1 LYS    12     105.522  91.719  76.588  1.00  0.00            
ATOM    198  HZ2 LYS    12     105.596  90.772  75.184  1.00  0.00            
ATOM    199  HZ3 LYS    12     106.871  90.953  76.100  1.00  0.00            
ATOM    200  C   LYS    12     109.590  97.082  74.392  1.00  0.00            
ATOM    201  O   LYS    12     110.478  97.048  75.239  1.00  0.00            
ATOM    202  N   GLU    13     108.654  98.035  74.364  1.00  0.00            
ATOM    203  H   GLU    13     107.887  97.990  73.708  1.00  0.00            
ATOM    204  CA  GLU    13     108.719  99.070  75.386  1.00  0.00            
ATOM    205  HA  GLU    13     109.783  99.165  75.603  1.00  0.00            
ATOM    206  CB  GLU    13     108.305 100.452  74.879  1.00  0.00            
ATOM    207  HB1 GLU    13     108.289 101.177  75.692  1.00  0.00            
ATOM    208  HB2 GLU    13     107.334 100.443  74.384  1.00  0.00            
ATOM    209  CG  GLU    13     109.400 100.888  73.885  1.00  0.00            
ATOM    210  HG1 GLU    13     109.665 100.245  73.045  1.00  0.00            
ATOM    211  HG2 GLU    13     110.313 101.097  74.443  1.00  0.00            
ATOM    212  CD  GLU    13     109.065 102.162  73.184  1.00  0.00            
ATOM    213  OE1 GLU    13     109.437 103.240  73.621  1.00  0.00            
ATOM    214  OE2 GLU    13     108.425 102.181  72.091  1.00  0.00            
ATOM    215  C   GLU    13     107.950  98.712  76.637  1.00  0.00            
ATOM    216  O   GLU    13     106.944  98.026  76.660  1.00  0.00            
ATOM    217  N   GLY    14     108.462  99.235  77.763  1.00  0.00            
ATOM    218  H   GLY    14     109.323  99.763  77.764  1.00  0.00            
ATOM    219  CA  GLY    14     107.774  99.226  79.048  1.00  0.00            
ATOM    220  HA1 GLY    14     106.720  99.422  78.850  1.00  0.00            
ATOM    221  HA2 GLY    14     108.282 100.009  79.611  1.00  0.00            
ATOM    222  C   GLY    14     107.881  97.957  79.922  1.00  0.00            
ATOM    223  O   GLY    14     107.383  97.944  81.038  1.00  0.00            
ATOM    224  N   VAL    15     108.659  96.933  79.498  1.00  0.00            
ATOM    225  H   VAL    15     108.991  97.003  78.547  1.00  0.00            
ATOM    226  CA  VAL    15     108.987  95.678  80.125  1.00  0.00            
ATOM    227  HA  VAL    15     108.016  95.226  80.328  1.00  0.00            
ATOM    228  CB  VAL    15     109.532  94.547  79.251  1.00  0.00            
ATOM    229  HB  VAL    15     109.857  93.721  79.884  1.00  0.00            
ATOM    230  CG1 VAL    15     108.455  93.884  78.344  1.00  0.00            
ATOM    231 HG11 VAL    15     108.899  93.236  77.588  1.00  0.00            
ATOM    232 HG12 VAL    15     107.862  93.215  78.968  1.00  0.00            
ATOM    233 HG13 VAL    15     107.763  94.657  78.010  1.00  0.00            
ATOM    234  CG2 VAL    15     110.615  95.049  78.285  1.00  0.00            
ATOM    235 HG21 VAL    15     110.281  95.929  77.735  1.00  0.00            
ATOM    236 HG22 VAL    15     111.511  95.301  78.853  1.00  0.00            
ATOM    237 HG23 VAL    15     110.827  94.249  77.576  1.00  0.00            
ATOM    238  C   VAL    15     109.731  95.765  81.465  1.00  0.00            
ATOM    239  O   VAL    15     110.903  96.049  81.430  1.00  0.00            
ATOM    240  N   VAL    16     109.065  95.512  82.583  1.00  0.00            
ATOM    241  H   VAL    16     108.056  95.511  82.560  1.00  0.00            
ATOM    242  CA  VAL    16     109.787  95.612  83.839  1.00  0.00            
ATOM    243  HA  VAL    16     110.253  96.597  83.805  1.00  0.00            
ATOM    244  CB  VAL    16     108.806  95.728  85.057  1.00  0.00            
ATOM    245  HB  VAL    16     109.433  96.078  85.878  1.00  0.00            
ATOM    246  CG1 VAL    16     107.690  96.815  84.957  1.00  0.00            
ATOM    247 HG11 VAL    16     108.095  97.784  84.665  1.00  0.00            
ATOM    248 HG12 VAL    16     106.987  96.560  84.164  1.00  0.00            
ATOM    249 HG13 VAL    16     107.246  97.021  85.931  1.00  0.00            
ATOM    250  CG2 VAL    16     108.147  94.431  85.297  1.00  0.00            
ATOM    251 HG21 VAL    16     108.851  93.614  85.456  1.00  0.00            
ATOM    252 HG22 VAL    16     107.519  94.494  86.185  1.00  0.00            
ATOM    253 HG23 VAL    16     107.492  94.165  84.467  1.00  0.00            
ATOM    254  C   VAL    16     110.912  94.567  84.049  1.00  0.00            
ATOM    255  O   VAL    16     111.828  94.825  84.804  1.00  0.00            
ATOM    256  N   ALA    17     110.860  93.418  83.304  1.00  0.00            
ATOM    257  H   ALA    17     110.086  93.336  82.659  1.00  0.00            
ATOM    258  CA  ALA    17     112.084  92.582  83.056  1.00  0.00            
ATOM    259  HA  ALA    17     112.868  92.985  83.697  1.00  0.00            
ATOM    260  CB  ALA    17     111.714  91.103  83.405  1.00  0.00            
ATOM    261  HB1 ALA    17     111.673  91.008  84.490  1.00  0.00            
ATOM    262  HB2 ALA    17     110.741  90.812  83.009  1.00  0.00            
ATOM    263  HB3 ALA    17     112.425  90.331  83.110  1.00  0.00            
ATOM    264  C   ALA    17     112.494  92.696  81.619  1.00  0.00            
ATOM    265  O   ALA    17     112.002  92.121  80.673  1.00  0.00            
ATOM    266  N   ALA    18     113.501  93.580  81.366  1.00  0.00            
ATOM    267  H   ALA    18     113.849  94.132  82.137  1.00  0.00            
ATOM    268  CA  ALA    18     114.064  93.847  80.081  1.00  0.00            
ATOM    269  HA  ALA    18     113.170  93.932  79.464  1.00  0.00            
ATOM    270  CB  ALA    18     114.863  95.173  80.010  1.00  0.00            
ATOM    271  HB1 ALA    18     114.424  95.828  80.763  1.00  0.00            
ATOM    272  HB2 ALA    18     115.910  95.142  80.311  1.00  0.00            
ATOM    273  HB3 ALA    18     114.847  95.558  78.990  1.00  0.00            
ATOM    274  C   ALA    18     114.904  92.664  79.470  1.00  0.00            
ATOM    275  O   ALA    18     115.661  92.035  80.228  1.00  0.00            
ATOM    276  N   ALA    19     114.805  92.433  78.156  1.00  0.00            
ATOM    277  H   ALA    19     114.281  93.113  77.624  1.00  0.00            
ATOM    278  CA  ALA    19     115.532  91.377  77.402  1.00  0.00            
ATOM    279  HA  ALA    19     115.271  90.494  77.985  1.00  0.00            
ATOM    280  CB  ALA    19     115.102  91.309  75.906  1.00  0.00            
ATOM    281  HB1 ALA    19     114.040  91.064  75.926  1.00  0.00            
ATOM    282  HB2 ALA    19     115.313  92.251  75.398  1.00  0.00            
ATOM    283  HB3 ALA    19     115.700  90.529  75.436  1.00  0.00            
ATOM    284  C   ALA    19     117.052  91.619  77.425  1.00  0.00            
ATOM    285  O   ALA    19     117.493  92.764  77.653  1.00  0.00            
ATOM    286  N   GLU    20     117.746  90.537  77.167  1.00  0.00            
ATOM    287  H   GLU    20     117.209  89.704  76.973  1.00  0.00            
ATOM    288  CA  GLU    20     119.232  90.580  77.041  1.00  0.00            
ATOM    289  HA  GLU    20     119.672  91.149  77.860  1.00  0.00            
ATOM    290  CB  GLU    20     119.743  89.122  77.052  1.00  0.00            
ATOM    291  HB1 GLU    20     119.467  88.617  76.126  1.00  0.00            
ATOM    292  HB2 GLU    20     119.271  88.574  77.867  1.00  0.00            
ATOM    293  CG  GLU    20     121.254  88.857  77.347  1.00  0.00            
ATOM    294  HG1 GLU    20     121.399  87.822  77.656  1.00  0.00            
ATOM    295  HG2 GLU    20     121.420  89.451  78.246  1.00  0.00            
ATOM    296  CD  GLU    20     122.114  89.318  76.149  1.00  0.00            
ATOM    297  OE1 GLU    20     121.787  88.936  74.993  1.00  0.00            
ATOM    298  OE2 GLU    20     123.183  89.943  76.352  1.00  0.00            
ATOM    299  C   GLU    20     119.722  91.370  75.811  1.00  0.00            
ATOM    300  O   GLU    20     119.274  91.072  74.672  1.00  0.00            
ATOM    301  N   LYS    21     120.806  92.155  76.053  1.00  0.00            
ATOM    302  H   LYS    21     121.168  92.276  76.988  1.00  0.00            
ATOM    303  CA  LYS    21     121.404  93.133  75.146  1.00  0.00            
ATOM    304  HA  LYS    21     120.489  93.676  74.912  1.00  0.00            
ATOM    305  CB  LYS    21     122.378  94.071  75.950  1.00  0.00            
ATOM    306  HB1 LYS    21     122.997  94.598  75.224  1.00  0.00            
ATOM    307  HB2 LYS    21     123.027  93.445  76.563  1.00  0.00            
ATOM    308  CG  LYS    21     121.644  95.058  76.787  1.00  0.00            
ATOM    309  HG1 LYS    21     121.092  94.494  77.539  1.00  0.00            
ATOM    310  HG2 LYS    21     120.965  95.574  76.107  1.00  0.00            
ATOM    311  CD  LYS    21     122.593  95.939  77.621  1.00  0.00            
ATOM    312  HD1 LYS    21     123.325  96.417  76.971  1.00  0.00            
ATOM    313  HD2 LYS    21     123.126  95.217  78.240  1.00  0.00            
ATOM    314  CE  LYS    21     121.992  97.069  78.432  1.00  0.00            
ATOM    315  HE1 LYS    21     121.576  97.841  77.784  1.00  0.00            
ATOM    316  HE2 LYS    21     122.831  97.465  79.005  1.00  0.00            
ATOM    317  NZ  LYS    21     120.956  96.553  79.344  1.00  0.00            
ATOM    318  HZ1 LYS    21     120.258  96.021  78.844  1.00  0.00            
ATOM    319  HZ2 LYS    21     121.412  95.916  79.982  1.00  0.00            
ATOM    320  HZ3 LYS    21     120.529  97.276  79.905  1.00  0.00            
ATOM    321  C   LYS    21     121.948  92.554  73.772  1.00  0.00            
ATOM    322  O   LYS    21     121.730  93.193  72.705  1.00  0.00            
ATOM    323  N   THR    22     122.367  91.289  73.649  1.00  0.00            
ATOM    324  H   THR    22     122.374  90.637  74.421  1.00  0.00            
ATOM    325  CA  THR    22     122.614  90.701  72.317  1.00  0.00            
ATOM    326  HA  THR    22     122.789  91.509  71.607  1.00  0.00            
ATOM    327  CB  THR    22     123.911  89.949  72.372  1.00  0.00            
ATOM    328  HB  THR    22     123.645  89.051  72.929  1.00  0.00            
ATOM    329  CG2 THR    22     124.481  89.733  70.998  1.00  0.00            
ATOM    330 HG21 THR    22     125.538  89.472  71.054  1.00  0.00            
ATOM    331 HG22 THR    22     124.006  88.815  70.654  1.00  0.00            
ATOM    332 HG23 THR    22     124.325  90.586  70.337  1.00  0.00            
ATOM    333  OG1 THR    22     124.904  90.655  73.107  1.00  0.00            
ATOM    334  HG1 THR    22     125.405  89.995  73.593  1.00  0.00            
ATOM    335  C   THR    22     121.427  89.900  71.719  1.00  0.00            
ATOM    336  O   THR    22     121.228  90.068  70.520  1.00  0.00            
ATOM    337  N   LYS    23     120.517  89.130  72.401  1.00  0.00            
ATOM    338  H   LYS    23     120.811  88.989  73.356  1.00  0.00            
ATOM    339  CA  LYS    23     119.319  88.460  71.809  1.00  0.00            
ATOM    340  HA  LYS    23     119.649  88.009  70.873  1.00  0.00            
ATOM    341  CB  LYS    23     118.808  87.396  72.796  1.00  0.00            
ATOM    342  HB1 LYS    23     117.825  87.004  72.534  1.00  0.00            
ATOM    343  HB2 LYS    23     118.592  87.883  73.747  1.00  0.00            
ATOM    344  CG  LYS    23     119.739  86.272  73.078  1.00  0.00            
ATOM    345  HG1 LYS    23     120.666  86.671  73.493  1.00  0.00            
ATOM    346  HG2 LYS    23     119.842  85.808  72.098  1.00  0.00            
ATOM    347  CD  LYS    23     119.237  85.241  73.953  1.00  0.00            
ATOM    348  HD1 LYS    23     118.279  84.908  73.554  1.00  0.00            
ATOM    349  HD2 LYS    23     119.108  85.732  74.918  1.00  0.00            
ATOM    350  CE  LYS    23     120.192  84.088  74.100  1.00  0.00            
ATOM    351  HE1 LYS    23     120.046  83.594  75.061  1.00  0.00            
ATOM    352  HE2 LYS    23     121.241  84.329  73.929  1.00  0.00            
ATOM    353  NZ  LYS    23     119.782  83.122  73.063  1.00  0.00            
ATOM    354  HZ1 LYS    23     119.446  83.510  72.193  1.00  0.00            
ATOM    355  HZ2 LYS    23     120.551  82.499  72.861  1.00  0.00            
ATOM    356  HZ3 LYS    23     119.051  82.594  73.518  1.00  0.00            
ATOM    357  C   LYS    23     118.317  89.496  71.271  1.00  0.00            
ATOM    358  O   LYS    23     117.781  89.268  70.177  1.00  0.00            
ATOM    359  N   GLN    24     117.996  90.583  71.996  1.00  0.00            
ATOM    360  H   GLN    24     118.384  90.676  72.924  1.00  0.00            
ATOM    361  CA  GLN    24     117.172  91.683  71.578  1.00  0.00            
ATOM    362  HA  GLN    24     116.879  91.381  70.573  1.00  0.00            
ATOM    363  CB  GLN    24     115.853  91.943  72.427  1.00  0.00            
ATOM    364  HB1 GLN    24     115.430  92.895  72.106  1.00  0.00            
ATOM    365  HB2 GLN    24     116.172  92.061  73.462  1.00  0.00            
ATOM    366  CG  GLN    24     114.783  90.865  72.262  1.00  0.00            
ATOM    367  HG1 GLN    24     114.241  91.071  71.340  1.00  0.00            
ATOM    368  HG2 GLN    24     113.948  91.124  72.912  1.00  0.00            
ATOM    369  CD  GLN    24     115.103  89.371  72.563  1.00  0.00            
ATOM    370  OE1 GLN    24     115.329  88.971  73.672  1.00  0.00            
ATOM    371  NE2 GLN    24     115.083  88.456  71.623  1.00  0.00            
ATOM    372 HE21 GLN    24     114.807  88.757  70.699  1.00  0.00            
ATOM    373 HE22 GLN    24     115.584  87.588  71.754  1.00  0.00            
ATOM    374  C   GLN    24     118.079  92.904  71.494  1.00  0.00            
ATOM    375  O   GLN    24     118.207  93.624  72.446  1.00  0.00            
ATOM    376  N   GLY    25     118.780  93.051  70.351  1.00  0.00            
ATOM    377  H   GLY    25     118.662  92.384  69.602  1.00  0.00            
ATOM    378  CA  GLY    25     119.804  94.133  70.137  1.00  0.00            
ATOM    379  HA1 GLY    25     120.800  93.760  70.374  1.00  0.00            
ATOM    380  HA2 GLY    25     119.687  94.886  70.916  1.00  0.00            
ATOM    381  C   GLY    25     119.930  94.682  68.698  1.00  0.00            
ATOM    382  O   GLY    25     119.440  94.118  67.747  1.00  0.00            
ATOM    383  N   VAL    26     120.552  95.899  68.498  1.00  0.00            
ATOM    384  H   VAL    26     120.987  96.376  69.274  1.00  0.00            
ATOM    385  CA  VAL    26     120.545  96.612  67.182  1.00  0.00            
ATOM    386  HA  VAL    26     119.518  96.757  66.846  1.00  0.00            
ATOM    387  CB  VAL    26     121.134  98.033  67.349  1.00  0.00            
ATOM    388  HB  VAL    26     122.081  98.048  67.888  1.00  0.00            
ATOM    389  CG1 VAL    26     121.528  98.832  66.113  1.00  0.00            
ATOM    390 HG11 VAL    26     121.682  99.879  66.375  1.00  0.00            
ATOM    391 HG12 VAL    26     122.422  98.398  65.665  1.00  0.00            
ATOM    392 HG13 VAL    26     120.704  98.751  65.405  1.00  0.00            
ATOM    393  CG2 VAL    26     120.162  98.976  68.102  1.00  0.00            
ATOM    394 HG21 VAL    26     120.128  98.523  69.093  1.00  0.00            
ATOM    395 HG22 VAL    26     120.589  99.970  68.228  1.00  0.00            
ATOM    396 HG23 VAL    26     119.152  99.018  67.694  1.00  0.00            
ATOM    397  C   VAL    26     121.197  95.814  65.987  1.00  0.00            
ATOM    398  O   VAL    26     120.651  95.770  64.905  1.00  0.00            
ATOM    399  N   ALA    27     122.303  95.115  66.250  1.00  0.00            
ATOM    400  H   ALA    27     122.549  94.923  67.210  1.00  0.00            
ATOM    401  CA  ALA    27     122.942  94.375  65.205  1.00  0.00            
ATOM    402  HA  ALA    27     122.927  95.015  64.322  1.00  0.00            
ATOM    403  CB  ALA    27     124.339  93.758  65.531  1.00  0.00            
ATOM    404  HB1 ALA    27     124.638  92.983  64.825  1.00  0.00            
ATOM    405  HB2 ALA    27     125.069  94.558  65.655  1.00  0.00            
ATOM    406  HB3 ALA    27     124.260  93.311  66.522  1.00  0.00            
ATOM    407  C   ALA    27     122.030  93.223  64.728  1.00  0.00            
ATOM    408  O   ALA    27     121.811  93.061  63.541  1.00  0.00            
ATOM    409  N   GLU    28     121.480  92.442  65.669  1.00  0.00            
ATOM    410  H   GLU    28     121.556  92.712  66.640  1.00  0.00            
ATOM    411  CA  GLU    28     120.581  91.297  65.393  1.00  0.00            
ATOM    412  HA  GLU    28     121.094  90.662  64.671  1.00  0.00            
ATOM    413  CB  GLU    28     120.392  90.492  66.707  1.00  0.00            
ATOM    414  HB1 GLU    28     119.907  91.107  67.465  1.00  0.00            
ATOM    415  HB2 GLU    28     121.342  90.125  67.093  1.00  0.00            
ATOM    416  CG  GLU    28     119.731  89.092  66.511  1.00  0.00            
ATOM    417  HG1 GLU    28     118.754  89.246  66.052  1.00  0.00            
ATOM    418  HG2 GLU    28     119.464  88.582  67.436  1.00  0.00            
ATOM    419  CD  GLU    28     120.525  88.141  65.556  1.00  0.00            
ATOM    420  OE1 GLU    28     121.691  87.803  65.845  1.00  0.00            
ATOM    421  OE2 GLU    28     120.030  87.933  64.465  1.00  0.00            
ATOM    422  C   GLU    28     119.259  91.678  64.786  1.00  0.00            
ATOM    423  O   GLU    28     118.921  91.138  63.742  1.00  0.00            
ATOM    424  N   ALA    29     118.657  92.795  65.264  1.00  0.00            
ATOM    425  H   ALA    29     119.065  93.334  66.015  1.00  0.00            
ATOM    426  CA  ALA    29     117.651  93.519  64.503  1.00  0.00            
ATOM    427  HA  ALA    29     116.795  92.856  64.625  1.00  0.00            
ATOM    428  CB  ALA    29     117.261  94.743  65.312  1.00  0.00            
ATOM    429  HB1 ALA    29     116.378  95.256  64.930  1.00  0.00            
ATOM    430  HB2 ALA    29     117.122  94.412  66.341  1.00  0.00            
ATOM    431  HB3 ALA    29     118.068  95.475  65.312  1.00  0.00            
ATOM    432  C   ALA    29     117.771  93.976  63.066  1.00  0.00            
ATOM    433  O   ALA    29     116.968  93.640  62.211  1.00  0.00            
ATOM    434  N   ALA    30     118.827  94.640  62.653  1.00  0.00            
ATOM    435  H   ALA    30     119.549  94.855  63.325  1.00  0.00            
ATOM    436  CA  ALA    30     119.239  94.876  61.300  1.00  0.00            
ATOM    437  HA  ALA    30     118.464  95.540  60.918  1.00  0.00            
ATOM    438  CB  ALA    30     120.464  95.687  61.366  1.00  0.00            
ATOM    439  HB1 ALA    30     120.337  96.525  62.052  1.00  0.00            
ATOM    440  HB2 ALA    30     121.307  95.105  61.738  1.00  0.00            
ATOM    441  HB3 ALA    30     120.571  96.095  60.361  1.00  0.00            
ATOM    442  C   ALA    30     119.404  93.602  60.441  1.00  0.00            
ATOM    443  O   ALA    30     119.127  93.670  59.242  1.00  0.00            
ATOM    444  N   GLY    31     119.892  92.440  61.050  1.00  0.00            
ATOM    445  H   GLY    31     120.277  92.587  61.972  1.00  0.00            
ATOM    446  CA  GLY    31     119.733  91.101  60.570  1.00  0.00            
ATOM    447  HA1 GLY    31     120.010  90.417  61.373  1.00  0.00            
ATOM    448  HA2 GLY    31     120.458  90.883  59.786  1.00  0.00            
ATOM    449  C   GLY    31     118.253  90.764  60.189  1.00  0.00            
ATOM    450  O   GLY    31     117.880  90.472  59.019  1.00  0.00            
ATOM    451  N   LYS    32     117.358  90.805  61.113  1.00  0.00            
ATOM    452  H   LYS    32     117.671  91.161  62.005  1.00  0.00            
ATOM    453  CA  LYS    32     115.926  90.554  60.940  1.00  0.00            
ATOM    454  HA  LYS    32     115.780  89.500  60.706  1.00  0.00            
ATOM    455  CB  LYS    32     115.152  90.757  62.253  1.00  0.00            
ATOM    456  HB1 LYS    32     114.199  90.287  62.011  1.00  0.00            
ATOM    457  HB2 LYS    32     115.003  91.824  62.414  1.00  0.00            
ATOM    458  CG  LYS    32     115.721  89.924  63.388  1.00  0.00            
ATOM    459  HG1 LYS    32     116.640  90.400  63.729  1.00  0.00            
ATOM    460  HG2 LYS    32     115.939  88.912  63.049  1.00  0.00            
ATOM    461  CD  LYS    32     114.781  89.880  64.564  1.00  0.00            
ATOM    462  HD1 LYS    32     114.073  89.131  64.210  1.00  0.00            
ATOM    463  HD2 LYS    32     114.345  90.873  64.671  1.00  0.00            
ATOM    464  CE  LYS    32     115.399  89.455  65.900  1.00  0.00            
ATOM    465  HE1 LYS    32     114.677  89.554  66.710  1.00  0.00            
ATOM    466  HE2 LYS    32     116.232  90.082  66.218  1.00  0.00            
ATOM    467  NZ  LYS    32     115.929  88.085  65.847  1.00  0.00            
ATOM    468  HZ1 LYS    32     116.226  87.844  66.782  1.00  0.00            
ATOM    469  HZ2 LYS    32     115.170  87.493  65.541  1.00  0.00            
ATOM    470  HZ3 LYS    32     116.728  87.979  65.239  1.00  0.00            
ATOM    471  C   LYS    32     115.278  91.420  59.822  1.00  0.00            
ATOM    472  O   LYS    32     114.463  90.968  59.054  1.00  0.00            
ATOM    473  N   THR    33     115.658  92.669  59.656  1.00  0.00            
ATOM    474  H   THR    33     116.355  93.087  60.256  1.00  0.00            
ATOM    475  CA  THR    33     115.183  93.472  58.537  1.00  0.00            
ATOM    476  HA  THR    33     114.154  93.164  58.351  1.00  0.00            
ATOM    477  CB  THR    33     115.184  94.915  58.955  1.00  0.00            
ATOM    478  HB  THR    33     114.801  95.378  58.045  1.00  0.00            
ATOM    479  CG2 THR    33     114.335  95.224  60.195  1.00  0.00            
ATOM    480 HG21 THR    33     113.332  94.797  60.189  1.00  0.00            
ATOM    481 HG22 THR    33     114.779  94.760  61.076  1.00  0.00            
ATOM    482 HG23 THR    33     114.383  96.280  60.459  1.00  0.00            
ATOM    483  OG1 THR    33     116.475  95.450  59.274  1.00  0.00            
ATOM    484  HG1 THR    33     116.397  96.301  59.710  1.00  0.00            
ATOM    485  C   THR    33     115.924  93.322  57.229  1.00  0.00            
ATOM    486  O   THR    33     115.280  93.613  56.178  1.00  0.00            
ATOM    487  N   LYS    34     117.203  92.928  57.271  1.00  0.00            
ATOM    488  H   LYS    34     117.753  93.085  58.103  1.00  0.00            
ATOM    489  CA  LYS    34     117.916  92.324  56.081  1.00  0.00            
ATOM    490  HA  LYS    34     118.054  93.044  55.274  1.00  0.00            
ATOM    491  CB  LYS    34     119.414  91.903  56.455  1.00  0.00            
ATOM    492  HB1 LYS    34     119.444  90.953  56.987  1.00  0.00            
ATOM    493  HB2 LYS    34     119.949  92.677  57.006  1.00  0.00            
ATOM    494  CG  LYS    34     120.280  91.634  55.276  1.00  0.00            
ATOM    495  HG1 LYS    34     120.217  92.536  54.668  1.00  0.00            
ATOM    496  HG2 LYS    34     119.949  90.748  54.735  1.00  0.00            
ATOM    497  CD  LYS    34     121.691  91.338  55.701  1.00  0.00            
ATOM    498  HD1 LYS    34     121.749  90.411  56.272  1.00  0.00            
ATOM    499  HD2 LYS    34     122.022  92.210  56.266  1.00  0.00            
ATOM    500  CE  LYS    34     122.407  91.249  54.395  1.00  0.00            
ATOM    501  HE1 LYS    34     122.175  92.153  53.833  1.00  0.00            
ATOM    502  HE2 LYS    34     121.945  90.400  53.891  1.00  0.00            
ATOM    503  NZ  LYS    34     123.800  91.117  54.672  1.00  0.00            
ATOM    504  HZ1 LYS    34     124.409  91.176  53.868  1.00  0.00            
ATOM    505  HZ2 LYS    34     124.098  91.813  55.341  1.00  0.00            
ATOM    506  HZ3 LYS    34     123.963  90.198  55.058  1.00  0.00            
ATOM    507  C   LYS    34     117.067  91.165  55.485  1.00  0.00            
ATOM    508  O   LYS    34     116.619  91.319  54.310  1.00  0.00            
ATOM    509  N   GLU    35     116.727  90.186  56.293  1.00  0.00            
ATOM    510  H   GLU    35     116.907  90.309  57.280  1.00  0.00            
ATOM    511  CA  GLU    35     115.698  89.180  55.978  1.00  0.00            
ATOM    512  HA  GLU    35     116.070  88.628  55.115  1.00  0.00            
ATOM    513  CB  GLU    35     115.542  88.226  57.065  1.00  0.00            
ATOM    514  HB1 GLU    35     114.617  87.666  56.928  1.00  0.00            
ATOM    515  HB2 GLU    35     115.703  88.675  58.045  1.00  0.00            
ATOM    516  CG  GLU    35     116.719  87.281  56.793  1.00  0.00            
ATOM    517  HG1 GLU    35     117.620  87.837  57.053  1.00  0.00            
ATOM    518  HG2 GLU    35     116.713  86.934  55.760  1.00  0.00            
ATOM    519  CD  GLU    35     116.665  85.973  57.598  1.00  0.00            
ATOM    520  OE1 GLU    35     115.664  85.754  58.333  1.00  0.00            
ATOM    521  OE2 GLU    35     117.654  85.170  57.555  1.00  0.00            
ATOM    522  C   GLU    35     114.307  89.754  55.558  1.00  0.00            
ATOM    523  O   GLU    35     113.831  89.350  54.500  1.00  0.00            
ATOM    524  N   GLY    36     113.762  90.769  56.267  1.00  0.00            
ATOM    525  H   GLY    36     114.232  91.015  57.127  1.00  0.00            
ATOM    526  CA  GLY    36     112.469  91.395  55.845  1.00  0.00            
ATOM    527  HA1 GLY    36     112.105  92.181  56.506  1.00  0.00            
ATOM    528  HA2 GLY    36     111.675  90.648  55.827  1.00  0.00            
ATOM    529  C   GLY    36     112.518  92.032  54.465  1.00  0.00            
ATOM    530  O   GLY    36     111.806  91.581  53.543  1.00  0.00            
ATOM    531  N   VAL    37     113.453  93.015  54.192  1.00  0.00            
ATOM    532  H   VAL    37     114.106  93.265  54.921  1.00  0.00            
ATOM    533  CA  VAL    37     113.818  93.650  52.890  1.00  0.00            
ATOM    534  HA  VAL    37     112.977  94.256  52.553  1.00  0.00            
ATOM    535  CB  VAL    37     114.849  94.736  53.130  1.00  0.00            
ATOM    536  HB  VAL    37     115.781  94.390  53.575  1.00  0.00            
ATOM    537  CG1 VAL    37     115.305  95.388  51.770  1.00  0.00            
ATOM    538 HG11 VAL    37     115.790  94.705  51.073  1.00  0.00            
ATOM    539 HG12 VAL    37     114.400  95.732  51.269  1.00  0.00            
ATOM    540 HG13 VAL    37     115.890  96.279  52.001  1.00  0.00            
ATOM    541  CG2 VAL    37     114.192  95.942  53.883  1.00  0.00            
ATOM    542 HG21 VAL    37     114.793  96.849  53.817  1.00  0.00            
ATOM    543 HG22 VAL    37     113.187  96.168  53.526  1.00  0.00            
ATOM    544 HG23 VAL    37     114.074  95.580  54.905  1.00  0.00            
ATOM    545  C   VAL    37     114.080  92.722  51.785  1.00  0.00            
ATOM    546  O   VAL    37     113.492  92.834  50.737  1.00  0.00            
ATOM    547  N   LEU    38     114.834  91.643  51.959  1.00  0.00            
ATOM    548  H   LEU    38     115.362  91.466  52.801  1.00  0.00            
ATOM    549  CA  LEU    38     114.938  90.496  51.026  1.00  0.00            
ATOM    550  HA  LEU    38     115.256  90.957  50.091  1.00  0.00            
ATOM    551  CB  LEU    38     115.840  89.344  51.600  1.00  0.00            
ATOM    552  HB1 LEU    38     115.234  88.768  52.299  1.00  0.00            
ATOM    553  HB2 LEU    38     116.636  89.748  52.225  1.00  0.00            
ATOM    554  CG  LEU    38     116.334  88.406  50.560  1.00  0.00            
ATOM    555  HG  LEU    38     115.430  88.022  50.087  1.00  0.00            
ATOM    556  CD1 LEU    38     117.354  89.072  49.694  1.00  0.00            
ATOM    557 HD11 LEU    38     116.871  89.804  49.046  1.00  0.00            
ATOM    558 HD12 LEU    38     118.110  89.637  50.239  1.00  0.00            
ATOM    559 HD13 LEU    38     117.803  88.392  48.969  1.00  0.00            
ATOM    560  CD2 LEU    38     116.961  87.188  51.195  1.00  0.00            
ATOM    561 HD21 LEU    38     117.540  87.407  52.092  1.00  0.00            
ATOM    562 HD22 LEU    38     116.236  86.398  51.394  1.00  0.00            
ATOM    563 HD23 LEU    38     117.668  86.768  50.480  1.00  0.00            
ATOM    564  C   LEU    38     113.572  89.882  50.554  1.00  0.00            
ATOM    565  O   LEU    38     113.337  89.739  49.331  1.00  0.00            
ATOM    566  N   TYR    39     112.692  89.472  51.463  1.00  0.00            
ATOM    567  H   TYR    39     112.906  89.653  52.433  1.00  0.00            
ATOM    568  CA  TYR    39     111.247  89.056  51.259  1.00  0.00            
ATOM    569  HA  TYR    39     111.178  88.150  50.656  1.00  0.00            
ATOM    570  CB  TYR    39     110.611  88.616  52.578  1.00  0.00            
ATOM    571  HB1 TYR    39     110.783  89.368  53.348  1.00  0.00            
ATOM    572  HB2 TYR    39     111.074  87.696  52.936  1.00  0.00            
ATOM    573  CG  TYR    39     109.136  88.327  52.415  1.00  0.00            
ATOM    574  CD1 TYR    39     108.670  87.134  51.814  1.00  0.00            
ATOM    575  HD1 TYR    39     109.380  86.332  51.671  1.00  0.00            
ATOM    576  CE1 TYR    39     107.324  86.873  51.657  1.00  0.00            
ATOM    577  HE1 TYR    39     106.969  85.977  51.168  1.00  0.00            
ATOM    578  CZ  TYR    39     106.383  87.861  52.119  1.00  0.00            
ATOM    579  OH  TYR    39     105.109  87.662  51.842  1.00  0.00            
ATOM    580  HH  TYR    39     104.516  88.288  52.263  1.00  0.00            
ATOM    581  CE2 TYR    39     106.912  89.002  52.734  1.00  0.00            
ATOM    582  HE2 TYR    39     106.235  89.817  52.940  1.00  0.00            
ATOM    583  CD2 TYR    39     108.243  89.261  52.903  1.00  0.00            
ATOM    584  HD2 TYR    39     108.576  90.214  53.287  1.00  0.00            
ATOM    585  C   TYR    39     110.393  90.097  50.462  1.00  0.00            
ATOM    586  O   TYR    39     109.739  89.717  49.520  1.00  0.00            
ATOM    587  N   VAL    40     110.526  91.394  50.828  1.00  0.00            
ATOM    588  H   VAL    40     111.070  91.625  51.647  1.00  0.00            
ATOM    589  CA  VAL    40     109.730  92.509  50.174  1.00  0.00            
ATOM    590  HA  VAL    40     108.671  92.272  50.272  1.00  0.00            
ATOM    591  CB  VAL    40     110.072  93.887  50.861  1.00  0.00            
ATOM    592  HB  VAL    40     111.135  93.896  51.099  1.00  0.00            
ATOM    593  CG1 VAL    40     109.780  95.132  50.124  1.00  0.00            
ATOM    594 HG11 VAL    40     110.286  95.262  49.167  1.00  0.00            
ATOM    595 HG12 VAL    40     108.727  95.382  49.997  1.00  0.00            
ATOM    596 HG13 VAL    40     110.227  95.953  50.685  1.00  0.00            
ATOM    597  CG2 VAL    40     109.225  93.835  52.127  1.00  0.00            
ATOM    598 HG21 VAL    40     108.165  94.029  51.965  1.00  0.00            
ATOM    599 HG22 VAL    40     109.343  92.867  52.615  1.00  0.00            
ATOM    600 HG23 VAL    40     109.508  94.631  52.816  1.00  0.00            
ATOM    601  C   VAL    40     110.115  92.475  48.696  1.00  0.00            
ATOM    602  O   VAL    40     109.284  92.626  47.803  1.00  0.00            
ATOM    603  N   GLY    41     111.402  92.346  48.367  1.00  0.00            
ATOM    604  H   GLY    41     112.173  92.456  49.010  1.00  0.00            
ATOM    605  CA  GLY    41     111.926  92.238  47.007  1.00  0.00            
ATOM    606  HA1 GLY    41     113.011  92.340  46.976  1.00  0.00            
ATOM    607  HA2 GLY    41     111.493  93.093  46.487  1.00  0.00            
ATOM    608  C   GLY    41     111.534  90.979  46.212  1.00  0.00            
ATOM    609  O   GLY    41     111.209  91.147  45.036  1.00  0.00            
ATOM    610  N   SER    42     111.404  89.821  46.826  1.00  0.00            
ATOM    611  H   SER    42     111.672  89.828  47.800  1.00  0.00            
ATOM    612  CA  SER    42     110.725  88.600  46.322  1.00  0.00            
ATOM    613  HA  SER    42     111.135  88.284  45.363  1.00  0.00            
ATOM    614  CB  SER    42     110.813  87.441  47.382  1.00  0.00            
ATOM    615  HB1 SER    42     110.002  87.660  48.077  1.00  0.00            
ATOM    616  HB2 SER    42     111.767  87.354  47.902  1.00  0.00            
ATOM    617  OG  SER    42     110.505  86.222  46.816  1.00  0.00            
ATOM    618  HG  SER    42     111.326  85.726  46.856  1.00  0.00            
ATOM    619  C   SER    42     109.249  88.871  46.002  1.00  0.00            
ATOM    620  O   SER    42     108.842  88.430  44.933  1.00  0.00            
ATOM    621  N   LYS    43     108.456  89.545  46.900  1.00  0.00            
ATOM    622  H   LYS    43     108.937  89.897  47.715  1.00  0.00            
ATOM    623  CA  LYS    43     107.073  89.998  46.607  1.00  0.00            
ATOM    624  HA  LYS    43     106.513  89.137  46.240  1.00  0.00            
ATOM    625  CB  LYS    43     106.432  90.443  47.895  1.00  0.00            
ATOM    626  HB1 LYS    43     105.540  90.986  47.584  1.00  0.00            
ATOM    627  HB2 LYS    43     107.069  91.041  48.546  1.00  0.00            
ATOM    628  CG  LYS    43     105.904  89.254  48.681  1.00  0.00            
ATOM    629  HG1 LYS    43     105.497  89.555  49.647  1.00  0.00            
ATOM    630  HG2 LYS    43     106.769  88.627  48.899  1.00  0.00            
ATOM    631  CD  LYS    43     104.877  88.497  47.872  1.00  0.00            
ATOM    632  HD1 LYS    43     105.400  88.312  46.933  1.00  0.00            
ATOM    633  HD2 LYS    43     103.921  89.007  47.759  1.00  0.00            
ATOM    634  CE  LYS    43     104.726  87.166  48.512  1.00  0.00            
ATOM    635  HE1 LYS    43     104.155  87.324  49.427  1.00  0.00            
ATOM    636  HE2 LYS    43     105.729  86.761  48.643  1.00  0.00            
ATOM    637  NZ  LYS    43     103.920  86.299  47.664  1.00  0.00            
ATOM    638  HZ1 LYS    43     103.736  85.436  48.156  1.00  0.00            
ATOM    639  HZ2 LYS    43     103.000  86.676  47.487  1.00  0.00            
ATOM    640  HZ3 LYS    43     104.416  85.983  46.843  1.00  0.00            
ATOM    641  C   LYS    43     107.051  91.011  45.452  1.00  0.00            
ATOM    642  O   LYS    43     106.143  90.853  44.606  1.00  0.00            
ATOM    643  N   THR    44     108.035  91.919  45.314  1.00  0.00            
ATOM    644  H   THR    44     108.674  92.008  46.092  1.00  0.00            
ATOM    645  CA  THR    44     108.240  92.793  44.145  1.00  0.00            
ATOM    646  HA  THR    44     107.319  93.357  43.999  1.00  0.00            
ATOM    647  CB  THR    44     109.327  93.807  44.319  1.00  0.00            
ATOM    648  HB  THR    44     110.211  93.170  44.328  1.00  0.00            
ATOM    649  CG2 THR    44     109.513  94.838  43.153  1.00  0.00            
ATOM    650 HG21 THR    44     108.670  95.514  43.007  1.00  0.00            
ATOM    651 HG22 THR    44     110.380  95.423  43.460  1.00  0.00            
ATOM    652 HG23 THR    44     109.751  94.345  42.210  1.00  0.00            
ATOM    653  OG1 THR    44     109.150  94.556  45.458  1.00  0.00            
ATOM    654  HG1 THR    44     109.276  93.942  46.185  1.00  0.00            
ATOM    655  C   THR    44     108.492  91.998  42.883  1.00  0.00            
ATOM    656  O   THR    44     107.874  92.346  41.855  1.00  0.00            
ATOM    657  N   LYS    45     109.343  90.946  42.911  1.00  0.00            
ATOM    658  H   LYS    45     109.863  90.752  43.755  1.00  0.00            
ATOM    659  CA  LYS    45     109.728  90.184  41.694  1.00  0.00            
ATOM    660  HA  LYS    45     109.739  90.998  40.968  1.00  0.00            
ATOM    661  CB  LYS    45     111.187  89.571  41.673  1.00  0.00            
ATOM    662  HB1 LYS    45     111.188  88.710  42.342  1.00  0.00            
ATOM    663  HB2 LYS    45     111.959  90.211  42.100  1.00  0.00            
ATOM    664  CG  LYS    45     111.698  89.045  40.320  1.00  0.00            
ATOM    665  HG1 LYS    45     111.623  89.861  39.601  1.00  0.00            
ATOM    666  HG2 LYS    45     111.029  88.256  39.975  1.00  0.00            
ATOM    667  CD  LYS    45     113.118  88.513  40.508  1.00  0.00            
ATOM    668  HD1 LYS    45     113.161  87.655  41.179  1.00  0.00            
ATOM    669  HD2 LYS    45     113.825  89.300  40.769  1.00  0.00            
ATOM    670  CE  LYS    45     113.641  87.984  39.101  1.00  0.00            
ATOM    671  HE1 LYS    45     113.604  88.816  38.398  1.00  0.00            
ATOM    672  HE2 LYS    45     112.909  87.319  38.643  1.00  0.00            
ATOM    673  NZ  LYS    45     114.988  87.340  39.266  1.00  0.00            
ATOM    674  HZ1 LYS    45     115.495  87.174  38.409  1.00  0.00            
ATOM    675  HZ2 LYS    45     115.691  87.740  39.870  1.00  0.00            
ATOM    676  HZ3 LYS    45     114.857  86.407  39.630  1.00  0.00            
ATOM    677  C   LYS    45     108.616  89.198  41.331  1.00  0.00            
ATOM    678  O   LYS    45     108.291  89.180  40.164  1.00  0.00            
ATOM    679  N   GLU    46     107.875  88.539  42.225  1.00  0.00            
ATOM    680  H   GLU    46     108.243  88.531  43.165  1.00  0.00            
ATOM    681  CA  GLU    46     106.669  87.838  41.889  1.00  0.00            
ATOM    682  HA  GLU    46     106.995  86.934  41.375  1.00  0.00            
ATOM    683  CB  GLU    46     105.994  87.471  43.236  1.00  0.00            
ATOM    684  HB1 GLU    46     104.931  87.254  43.131  1.00  0.00            
ATOM    685  HB2 GLU    46     106.202  88.229  43.992  1.00  0.00            
ATOM    686  CG  GLU    46     106.666  86.082  43.608  1.00  0.00            
ATOM    687  HG1 GLU    46     107.698  86.306  43.879  1.00  0.00            
ATOM    688  HG2 GLU    46     106.602  85.381  42.776  1.00  0.00            
ATOM    689  CD  GLU    46     105.902  85.371  44.703  1.00  0.00            
ATOM    690  OE1 GLU    46     105.650  84.116  44.642  1.00  0.00            
ATOM    691  OE2 GLU    46     105.285  85.980  45.594  1.00  0.00            
ATOM    692  C   GLU    46     105.659  88.553  40.964  1.00  0.00            
ATOM    693  O   GLU    46     105.166  87.896  40.041  1.00  0.00            
ATOM    694  N   GLY    47     105.361  89.810  41.233  1.00  0.00            
ATOM    695  H   GLY    47     105.546  90.136  42.171  1.00  0.00            
ATOM    696  CA  GLY    47     104.585  90.738  40.417  1.00  0.00            
ATOM    697  HA1 GLY    47     104.459  91.568  41.113  1.00  0.00            
ATOM    698  HA2 GLY    47     103.602  90.286  40.286  1.00  0.00            
ATOM    699  C   GLY    47     105.133  91.301  39.115  1.00  0.00            
ATOM    700  O   GLY    47     104.316  91.852  38.416  1.00  0.00            
ATOM    701  N   VAL    48     106.380  91.112  38.671  1.00  0.00            
ATOM    702  H   VAL    48     107.027  90.554  39.210  1.00  0.00            
ATOM    703  CA  VAL    48     106.735  91.692  37.348  1.00  0.00            
ATOM    704  HA  VAL    48     106.217  92.642  37.216  1.00  0.00            
ATOM    705  CB  VAL    48     108.185  92.147  37.362  1.00  0.00            
ATOM    706  HB  VAL    48     108.804  91.287  37.617  1.00  0.00            
ATOM    707  CG1 VAL    48     108.757  92.643  35.971  1.00  0.00            
ATOM    708 HG11 VAL    48     108.191  93.469  35.541  1.00  0.00            
ATOM    709 HG12 VAL    48     109.790  92.966  36.105  1.00  0.00            
ATOM    710 HG13 VAL    48     108.687  91.780  35.310  1.00  0.00            
ATOM    711  CG2 VAL    48     108.493  93.242  38.346  1.00  0.00            
ATOM    712 HG21 VAL    48     107.877  94.102  38.084  1.00  0.00            
ATOM    713 HG22 VAL    48     108.345  92.868  39.359  1.00  0.00            
ATOM    714 HG23 VAL    48     109.515  93.613  38.266  1.00  0.00            
ATOM    715  C   VAL    48     106.420  90.812  36.176  1.00  0.00            
ATOM    716  O   VAL    48     106.729  89.647  36.147  1.00  0.00            
ATOM    717  N   VAL    49     105.712  91.429  35.220  1.00  0.00            
ATOM    718  H   VAL    49     105.279  92.303  35.478  1.00  0.00            
ATOM    719  CA  VAL    49     105.353  90.895  33.885  1.00  0.00            
ATOM    720  HA  VAL    49     105.496  89.815  33.888  1.00  0.00            
ATOM    721  CB  VAL    49     103.822  91.164  33.672  1.00  0.00            
ATOM    722  HB  VAL    49     103.581  90.770  32.684  1.00  0.00            
ATOM    723  CG1 VAL    49     103.028  90.388  34.750  1.00  0.00            
ATOM    724 HG11 VAL    49     103.128  90.761  35.769  1.00  0.00            
ATOM    725 HG12 VAL    49     101.968  90.518  34.530  1.00  0.00            
ATOM    726 HG13 VAL    49     103.211  89.313  34.725  1.00  0.00            
ATOM    727  CG2 VAL    49     103.345  92.638  33.669  1.00  0.00            
ATOM    728 HG21 VAL    49     103.940  93.211  32.958  1.00  0.00            
ATOM    729 HG22 VAL    49     102.275  92.683  33.464  1.00  0.00            
ATOM    730 HG23 VAL    49     103.423  93.162  34.622  1.00  0.00            
ATOM    731  C   VAL    49     106.135  91.610  32.807  1.00  0.00            
ATOM    732  O   VAL    49     106.628  92.712  32.962  1.00  0.00            
ATOM    733  N   HIE    50     106.088  91.008  31.603  1.00  0.00            
ATOM    734  H   HIE    50     105.607  90.124  31.523  1.00  0.00            
ATOM    735  CA  HIE    50     106.215  91.758  30.378  1.00  0.00            
ATOM    736  HA  HIE    50     106.621  92.750  30.575  1.00  0.00            
ATOM    737  CB  HIE    50     107.382  91.079  29.519  1.00  0.00            
ATOM    738  HB1 HIE    50     106.923  90.092  29.470  1.00  0.00            
ATOM    739  HB2 HIE    50     108.296  91.018  30.109  1.00  0.00            
ATOM    740  CG  HIE    50     107.737  91.575  28.130  1.00  0.00            
ATOM    741  ND1 HIE    50     107.901  92.929  27.814  1.00  0.00            
ATOM    742  CE1 HIE    50     108.187  92.922  26.501  1.00  0.00            
ATOM    743  HE1 HIE    50     108.363  93.802  25.901  1.00  0.00            
ATOM    744  NE2 HIE    50     108.393  91.658  26.085  1.00  0.00            
ATOM    745  HE2 HIE    50     108.648  91.426  25.135  1.00  0.00            
ATOM    746  CD2 HIE    50     108.016  90.791  27.096  1.00  0.00            
ATOM    747  HD2 HIE    50     107.905  89.721  27.006  1.00  0.00            
ATOM    748  C   HIE    50     104.869  91.895  29.647  1.00  0.00            
ATOM    749  O   HIE    50     103.910  91.158  29.889  1.00  0.00            
ATOM    750  N   GLY    51     104.795  92.836  28.674  1.00  0.00            
ATOM    751  H   GLY    51     105.554  93.378  28.286  1.00  0.00            
ATOM    752  CA  GLY    51     103.547  93.242  28.034  1.00  0.00            
ATOM    753  HA1 GLY    51     102.992  93.921  28.682  1.00  0.00            
ATOM    754  HA2 GLY    51     102.902  92.363  28.036  1.00  0.00            
ATOM    755  C   GLY    51     103.585  93.813  26.619  1.00  0.00            
ATOM    756  O   GLY    51     104.656  93.840  26.016  1.00  0.00            
ATOM    757  N   VAL    52     102.391  94.220  26.170  1.00  0.00            
ATOM    758  H   VAL    52     101.662  93.927  26.805  1.00  0.00            
ATOM    759  CA  VAL    52     102.150  94.656  24.771  1.00  0.00            
ATOM    760  HA  VAL    52     102.425  93.891  24.045  1.00  0.00            
ATOM    761  CB  VAL    52     100.656  94.830  24.503  1.00  0.00            
ATOM    762  HB  VAL    52     100.553  94.773  23.419  1.00  0.00            
ATOM    763  CG1 VAL    52      99.706  93.758  25.083  1.00  0.00            
ATOM    764 HG11 VAL    52      98.689  93.930  24.731  1.00  0.00            
ATOM    765 HG12 VAL    52     100.035  92.776  24.744  1.00  0.00            
ATOM    766 HG13 VAL    52      99.721  93.756  26.173  1.00  0.00            
ATOM    767  CG2 VAL    52     100.086  96.243  24.905  1.00  0.00            
ATOM    768 HG21 VAL    52      99.225  96.606  24.343  1.00  0.00            
ATOM    769 HG22 VAL    52      99.874  96.230  25.974  1.00  0.00            
ATOM    770 HG23 VAL    52     100.800  97.042  24.706  1.00  0.00            
ATOM    771  C   VAL    52     103.058  95.854  24.369  1.00  0.00            
ATOM    772  O   VAL    52     103.384  96.695  25.195  1.00  0.00            
ATOM    773  N   ALA    53     103.364  96.033  23.096  1.00  0.00            
ATOM    774  H   ALA    53     103.091  95.363  22.391  1.00  0.00            
ATOM    775  CA  ALA    53     104.326  96.988  22.692  1.00  0.00            
ATOM    776  HA  ALA    53     105.151  96.935  23.403  1.00  0.00            
ATOM    777  CB  ALA    53     104.908  96.705  21.297  1.00  0.00            
ATOM    778  HB1 ALA    53     105.513  97.582  21.064  1.00  0.00            
ATOM    779  HB2 ALA    53     105.503  95.791  21.295  1.00  0.00            
ATOM    780  HB3 ALA    53     104.074  96.694  20.596  1.00  0.00            
ATOM    781  C   ALA    53     103.866  98.443  22.914  1.00  0.00            
ATOM    782  O   ALA    53     104.735  99.256  23.166  1.00  0.00            
ATOM    783  N   THR    54     102.540  98.810  22.819  1.00  0.00            
ATOM    784  H   THR    54     101.906  98.057  22.596  1.00  0.00            
ATOM    785  CA  THR    54     102.030 100.239  23.009  1.00  0.00            
ATOM    786  HA  THR    54     102.436 100.814  22.176  1.00  0.00            
ATOM    787  CB  THR    54     100.516 100.252  23.092  1.00  0.00            
ATOM    788  HB  THR    54     100.235 101.273  23.352  1.00  0.00            
ATOM    789  CG2 THR    54      99.878  99.944  21.769  1.00  0.00            
ATOM    790 HG21 THR    54     100.122  98.940  21.422  1.00  0.00            
ATOM    791 HG22 THR    54      98.802 100.044  21.911  1.00  0.00            
ATOM    792 HG23 THR    54     100.280 100.667  21.059  1.00  0.00            
ATOM    793  OG1 THR    54      99.979  99.343  24.038  1.00  0.00            
ATOM    794  HG1 THR    54      99.033  99.380  23.877  1.00  0.00            
ATOM    795  C   THR    54     102.476 100.942  24.309  1.00  0.00            
ATOM    796  O   THR    54     103.101 102.011  24.318  1.00  0.00            
ATOM    797  N   VAL    55     102.198 100.315  25.528  1.00  0.00            
ATOM    798  H   VAL    55     101.803  99.398  25.378  1.00  0.00            
ATOM    799  CA  VAL    55     102.431 100.800  26.941  1.00  0.00            
ATOM    800  HA  VAL    55     101.831 101.710  26.940  1.00  0.00            
ATOM    801  CB  VAL    55     101.810  99.857  28.003  1.00  0.00            
ATOM    802  HB  VAL    55     102.141 100.071  29.019  1.00  0.00            
ATOM    803  CG1 VAL    55     100.299 100.011  28.042  1.00  0.00            
ATOM    804 HG11 VAL    55     100.004 100.962  28.484  1.00  0.00            
ATOM    805 HG12 VAL    55      99.873  99.952  27.040  1.00  0.00            
ATOM    806 HG13 VAL    55      99.852  99.263  28.696  1.00  0.00            
ATOM    807  CG2 VAL    55     102.126  98.324  27.802  1.00  0.00            
ATOM    808 HG21 VAL    55     103.193  98.115  27.726  1.00  0.00            
ATOM    809 HG22 VAL    55     101.877  97.704  28.663  1.00  0.00            
ATOM    810 HG23 VAL    55     101.589  97.922  26.942  1.00  0.00            
ATOM    811  C   VAL    55     103.846 101.264  27.211  1.00  0.00            
ATOM    812  O   VAL    55     104.035 102.206  27.941  1.00  0.00            
ATOM    813  N   ALA    56     104.837 100.600  26.575  1.00  0.00            
ATOM    814  H   ALA    56     104.617  99.898  25.884  1.00  0.00            
ATOM    815  CA  ALA    56     106.252 101.068  26.642  1.00  0.00            
ATOM    816  HA  ALA    56     106.545 101.331  27.658  1.00  0.00            
ATOM    817  CB  ALA    56     107.119  99.804  26.299  1.00  0.00            
ATOM    818  HB1 ALA    56     108.173 100.003  26.109  1.00  0.00            
ATOM    819  HB2 ALA    56     107.012  99.163  27.174  1.00  0.00            
ATOM    820  HB3 ALA    56     106.795  99.330  25.372  1.00  0.00            
ATOM    821  C   ALA    56     106.482 102.293  25.767  1.00  0.00            
ATOM    822  O   ALA    56     107.127 103.214  26.292  1.00  0.00            
ATOM    823  N   GLU    57     106.160 102.272  24.477  1.00  0.00            
ATOM    824  H   GLU    57     105.542 101.529  24.183  1.00  0.00            
ATOM    825  CA  GLU    57     106.361 103.421  23.532  1.00  0.00            
ATOM    826  HA  GLU    57     107.402 103.699  23.371  1.00  0.00            
ATOM    827  CB  GLU    57     105.806 103.215  22.125  1.00  0.00            
ATOM    828  HB1 GLU    57     105.961 104.147  21.582  1.00  0.00            
ATOM    829  HB2 GLU    57     104.770 102.920  22.286  1.00  0.00            
ATOM    830  CG  GLU    57     106.476 102.053  21.325  1.00  0.00            
ATOM    831  HG1 GLU    57     105.745 101.838  20.546  1.00  0.00            
ATOM    832  HG2 GLU    57     106.577 101.202  21.998  1.00  0.00            
ATOM    833  CD  GLU    57     107.884 102.623  20.925  1.00  0.00            
ATOM    834  OE1 GLU    57     108.047 103.161  19.795  1.00  0.00            
ATOM    835  OE2 GLU    57     108.784 102.506  21.735  1.00  0.00            
ATOM    836  C   GLU    57     105.650 104.665  24.146  1.00  0.00            
ATOM    837  O   GLU    57     106.325 105.707  24.211  1.00  0.00            
ATOM    838  N   LYS    58     104.474 104.509  24.742  1.00  0.00            
ATOM    839  H   LYS    58     104.070 103.587  24.655  1.00  0.00            
ATOM    840  CA  LYS    58     103.845 105.417  25.590  1.00  0.00            
ATOM    841  HA  LYS    58     103.758 106.345  25.025  1.00  0.00            
ATOM    842  CB  LYS    58     102.466 104.879  26.045  1.00  0.00            
ATOM    843  HB1 LYS    58     102.685 103.912  26.498  1.00  0.00            
ATOM    844  HB2 LYS    58     101.822 104.646  25.196  1.00  0.00            
ATOM    845  CG  LYS    58     101.664 105.703  27.000  1.00  0.00            
ATOM    846  HG1 LYS    58     101.296 106.576  26.462  1.00  0.00            
ATOM    847  HG2 LYS    58     102.329 106.006  27.809  1.00  0.00            
ATOM    848  CD  LYS    58     100.470 105.003  27.626  1.00  0.00            
ATOM    849  HD1 LYS    58     100.843 104.053  28.009  1.00  0.00            
ATOM    850  HD2 LYS    58      99.726 104.820  26.851  1.00  0.00            
ATOM    851  CE  LYS    58      99.923 105.884  28.757  1.00  0.00            
ATOM    852  HE1 LYS    58      99.776 106.925  28.467  1.00  0.00            
ATOM    853  HE2 LYS    58     100.621 105.798  29.589  1.00  0.00            
ATOM    854  NZ  LYS    58      98.635 105.307  29.211  1.00  0.00            
ATOM    855  HZ1 LYS    58      98.249 105.784  30.013  1.00  0.00            
ATOM    856  HZ2 LYS    58      97.932 105.361  28.487  1.00  0.00            
ATOM    857  HZ3 LYS    58      98.706 104.312  29.372  1.00  0.00            
ATOM    858  C   LYS    58     104.700 105.899  26.742  1.00  0.00            
ATOM    859  O   LYS    58     104.879 107.134  26.959  1.00  0.00            
ATOM    860  N   THR    59     105.232 105.012  27.619  1.00  0.00            
ATOM    861  H   THR    59     105.183 104.008  27.524  1.00  0.00            
ATOM    862  CA  THR    59     106.136 105.458  28.678  1.00  0.00            
ATOM    863  HA  THR    59     105.627 106.262  29.210  1.00  0.00            
ATOM    864  CB  THR    59     106.361 104.226  29.618  1.00  0.00            
ATOM    865  HB  THR    59     107.026 103.435  29.272  1.00  0.00            
ATOM    866  CG2 THR    59     106.765 104.618  31.007  1.00  0.00            
ATOM    867 HG21 THR    59     107.823 104.814  31.176  1.00  0.00            
ATOM    868 HG22 THR    59     106.242 105.537  31.270  1.00  0.00            
ATOM    869 HG23 THR    59     106.489 103.723  31.565  1.00  0.00            
ATOM    870  OG1 THR    59     105.064 103.615  29.876  1.00  0.00            
ATOM    871  HG1 THR    59     104.747 103.038  29.177  1.00  0.00            
ATOM    872  C   THR    59     107.492 106.007  28.299  1.00  0.00            
ATOM    873  O   THR    59     107.878 107.045  28.835  1.00  0.00            
ATOM    874  N   LYS    60     108.084 105.632  27.152  1.00  0.00            
ATOM    875  H   LYS    60     107.642 104.831  26.725  1.00  0.00            
ATOM    876  CA  LYS    60     109.301 106.127  26.562  1.00  0.00            
ATOM    877  HA  LYS    60     110.096 105.960  27.289  1.00  0.00            
ATOM    878  CB  LYS    60     109.621 105.345  25.285  1.00  0.00            
ATOM    879  HB1 LYS    60     108.918 105.634  24.504  1.00  0.00            
ATOM    880  HB2 LYS    60     109.368 104.294  25.427  1.00  0.00            
ATOM    881  CG  LYS    60     111.035 105.590  24.730  1.00  0.00            
ATOM    882  HG1 LYS    60     111.730 105.382  25.543  1.00  0.00            
ATOM    883  HG2 LYS    60     111.226 106.606  24.383  1.00  0.00            
ATOM    884  CD  LYS    60     111.282 104.547  23.592  1.00  0.00            
ATOM    885  HD1 LYS    60     110.507 104.653  22.834  1.00  0.00            
ATOM    886  HD2 LYS    60     111.216 103.538  23.998  1.00  0.00            
ATOM    887  CE  LYS    60     112.648 104.774  22.912  1.00  0.00            
ATOM    888  HE1 LYS    60     113.334 105.129  23.681  1.00  0.00            
ATOM    889  HE2 LYS    60     112.551 105.499  22.104  1.00  0.00            
ATOM    890  NZ  LYS    60     113.297 103.631  22.278  1.00  0.00            
ATOM    891  HZ1 LYS    60     113.886 103.874  21.495  1.00  0.00            
ATOM    892  HZ2 LYS    60     113.911 103.079  22.859  1.00  0.00            
ATOM    893  HZ3 LYS    60     112.535 103.023  22.012  1.00  0.00            
ATOM    894  C   LYS    60     109.227 107.652  26.167  1.00  0.00            
ATOM    895  O   LYS    60     110.170 108.445  26.425  1.00  0.00            
ATOM    896  N   GLU    61     108.146 108.002  25.488  1.00  0.00            
ATOM    897  H   GLU    61     107.475 107.318  25.168  1.00  0.00            
ATOM    898  CA  GLU    61     108.146 109.300  24.727  1.00  0.00            
ATOM    899  HA  GLU    61     109.121 109.746  24.920  1.00  0.00            
ATOM    900  CB  GLU    61     108.042 108.960  23.198  1.00  0.00            
ATOM    901  HB1 GLU    61     107.984 109.888  22.628  1.00  0.00            
ATOM    902  HB2 GLU    61     107.109 108.447  22.966  1.00  0.00            
ATOM    903  CG  GLU    61     109.161 108.112  22.606  1.00  0.00            
ATOM    904  HG1 GLU    61     108.853 107.113  22.912  1.00  0.00            
ATOM    905  HG2 GLU    61     110.053 108.406  23.160  1.00  0.00            
ATOM    906  CD  GLU    61     109.371 108.070  21.103  1.00  0.00            
ATOM    907  OE1 GLU    61     108.442 108.508  20.362  1.00  0.00            
ATOM    908  OE2 GLU    61     110.427 107.505  20.691  1.00  0.00            
ATOM    909  C   GLU    61     106.932 110.166  25.094  1.00  0.00            
ATOM    910  O   GLU    61     107.064 111.386  24.880  1.00  0.00            
ATOM    911  N   GLN    62     105.808 109.614  25.567  1.00  0.00            
ATOM    912  H   GLN    62     105.794 108.613  25.696  1.00  0.00            
ATOM    913  CA  GLN    62     104.536 110.404  25.556  1.00  0.00            
ATOM    914  HA  GLN    62     104.632 111.283  24.920  1.00  0.00            
ATOM    915  CB  GLN    62     103.313 109.535  25.076  1.00  0.00            
ATOM    916  HB1 GLN    62     102.524 110.284  25.009  1.00  0.00            
ATOM    917  HB2 GLN    62     103.162 108.672  25.724  1.00  0.00            
ATOM    918  CG  GLN    62     103.390 109.050  23.628  1.00  0.00            
ATOM    919  HG1 GLN    62     104.167 108.285  23.634  1.00  0.00            
ATOM    920  HG2 GLN    62     103.559 109.959  23.050  1.00  0.00            
ATOM    921  CD  GLN    62     102.065 108.451  23.205  1.00  0.00            
ATOM    922  OE1 GLN    62     101.772 107.267  23.461  1.00  0.00            
ATOM    923  NE2 GLN    62     101.237 109.217  22.527  1.00  0.00            
ATOM    924 HE21 GLN    62     101.435 110.194  22.366  1.00  0.00            
ATOM    925 HE22 GLN    62     100.306 108.858  22.374  1.00  0.00            
ATOM    926  C   GLN    62     104.291 110.962  26.993  1.00  0.00            
ATOM    927  O   GLN    62     103.478 111.869  27.184  1.00  0.00            
ATOM    928  N   VAL    63     104.856 110.339  28.037  1.00  0.00            
ATOM    929  H   VAL    63     105.337 109.462  27.896  1.00  0.00            
ATOM    930  CA  VAL    63     104.586 110.731  29.377  1.00  0.00            
ATOM    931  HA  VAL    63     103.602 111.192  29.293  1.00  0.00            
ATOM    932  CB  VAL    63     104.356 109.554  30.331  1.00  0.00            
ATOM    933  HB  VAL    63     104.181 109.985  31.316  1.00  0.00            
ATOM    934  CG1 VAL    63     103.124 108.788  29.853  1.00  0.00            
ATOM    935 HG11 VAL    63     103.286 108.298  28.893  1.00  0.00            
ATOM    936 HG12 VAL    63     103.057 107.961  30.560  1.00  0.00            
ATOM    937 HG13 VAL    63     102.279 109.474  29.804  1.00  0.00            
ATOM    938  CG2 VAL    63     105.475 108.558  30.373  1.00  0.00            
ATOM    939 HG21 VAL    63     105.507 108.079  29.395  1.00  0.00            
ATOM    940 HG22 VAL    63     106.416 109.108  30.398  1.00  0.00            
ATOM    941 HG23 VAL    63     105.344 107.957  31.273  1.00  0.00            
ATOM    942  C   VAL    63     105.503 111.910  29.955  1.00  0.00            
ATOM    943  O   VAL    63     105.826 111.876  31.118  1.00  0.00            
ATOM    944  N   THR    64     105.701 112.921  29.171  1.00  0.00            
ATOM    945  H   THR    64     105.389 112.867  28.212  1.00  0.00            
ATOM    946  CA  THR    64     106.581 114.146  29.348  1.00  0.00            
ATOM    947  HA  THR    64     107.507 113.815  29.818  1.00  0.00            
ATOM    948  CB  THR    64     107.141 114.628  28.001  1.00  0.00            
ATOM    949  HB  THR    64     107.332 115.697  28.086  1.00  0.00            
ATOM    950  CG2 THR    64     108.283 113.681  27.650  1.00  0.00            
ATOM    951 HG21 THR    64     107.863 112.675  27.640  1.00  0.00            
ATOM    952 HG22 THR    64     108.548 113.864  26.609  1.00  0.00            
ATOM    953 HG23 THR    64     109.035 113.783  28.432  1.00  0.00            
ATOM    954  OG1 THR    64     106.210 114.552  26.941  1.00  0.00            
ATOM    955  HG1 THR    64     106.628 115.149  26.315  1.00  0.00            
ATOM    956  C   THR    64     105.962 115.161  30.345  1.00  0.00            
ATOM    957  O   THR    64     106.103 116.387  30.246  1.00  0.00            
ATOM    958  N   ASN    65     105.173 114.742  31.324  1.00  0.00            
ATOM    959  H   ASN    65     105.085 113.754  31.510  1.00  0.00            
ATOM    960  CA  ASN    65     104.437 115.638  32.137  1.00  0.00            
ATOM    961  HA  ASN    65     104.977 116.572  31.983  1.00  0.00            
ATOM    962  CB  ASN    65     103.043 115.762  31.489  1.00  0.00            
ATOM    963  HB1 ASN    65     103.186 116.059  30.450  1.00  0.00            
ATOM    964  HB2 ASN    65     102.610 116.540  32.118  1.00  0.00            
ATOM    965  CG  ASN    65     102.159 114.507  31.497  1.00  0.00            
ATOM    966  OD1 ASN    65     101.212 114.181  32.225  1.00  0.00            
ATOM    967  ND2 ASN    65     102.247 113.851  30.367  1.00  0.00            
ATOM    968 HD21 ASN    65     102.757 114.361  29.660  1.00  0.00            
ATOM    969 HD22 ASN    65     101.600 113.192  29.959  1.00  0.00            
ATOM    970  C   ASN    65     104.390 115.113  33.579  1.00  0.00            
ATOM    971  O   ASN    65     104.099 113.911  33.808  1.00  0.00            
ATOM    972  N   VAL    66     104.687 115.966  34.569  1.00  0.00            
ATOM    973  H   VAL    66     104.717 116.907  34.204  1.00  0.00            
ATOM    974  CA  VAL    66     105.093 115.425  35.884  1.00  0.00            
ATOM    975  HA  VAL    66     104.635 114.437  35.939  1.00  0.00            
ATOM    976  CB  VAL    66     106.654 115.254  35.978  1.00  0.00            
ATOM    977  HB  VAL    66     107.032 114.869  36.925  1.00  0.00            
ATOM    978  CG1 VAL    66     107.079 114.181  35.028  1.00  0.00            
ATOM    979 HG11 VAL    66     108.129 113.986  35.247  1.00  0.00            
ATOM    980 HG12 VAL    66     106.538 113.239  35.116  1.00  0.00            
ATOM    981 HG13 VAL    66     107.019 114.528  33.996  1.00  0.00            
ATOM    982  CG2 VAL    66     107.417 116.531  35.643  1.00  0.00            
ATOM    983 HG21 VAL    66     107.322 116.688  34.569  1.00  0.00            
ATOM    984 HG22 VAL    66     106.896 117.391  36.066  1.00  0.00            
ATOM    985 HG23 VAL    66     108.422 116.547  36.063  1.00  0.00            
ATOM    986  C   VAL    66     104.697 116.265  37.080  1.00  0.00            
ATOM    987  O   VAL    66     104.474 117.448  36.911  1.00  0.00            
ATOM    988  N   GLY    67     104.802 115.670  38.261  1.00  0.00            
ATOM    989  H   GLY    67     104.875 114.663  38.273  1.00  0.00            
ATOM    990  CA  GLY    67     104.815 116.314  39.607  1.00  0.00            
ATOM    991  HA1 GLY    67     105.679 116.978  39.622  1.00  0.00            
ATOM    992  HA2 GLY    67     104.950 115.479  40.295  1.00  0.00            
ATOM    993  C   GLY    67     103.528 117.035  40.122  1.00  0.00            
ATOM    994  O   GLY    67     103.358 117.422  41.318  1.00  0.00            
ATOM    995  N   GLY    68     102.518 117.238  39.214  1.00  0.00            
ATOM    996  H   GLY    68     102.686 117.100  38.228  1.00  0.00            
ATOM    997  CA  GLY    68     101.326 118.029  39.515  1.00  0.00            
ATOM    998  HA1 GLY    68     101.386 119.066  39.186  1.00  0.00            
ATOM    999  HA2 GLY    68     101.085 118.016  40.578  1.00  0.00            
ATOM   1000  C   GLY    68     100.066 117.437  38.923  1.00  0.00            
ATOM   1001  O   GLY    68     100.004 116.397  38.235  1.00  0.00            
ATOM   1002  N   ALA    69      98.989 118.118  39.290  1.00  0.00            
ATOM   1003  H   ALA    69      99.151 118.867  39.948  1.00  0.00            
ATOM   1004  CA  ALA    69      97.677 117.917  38.692  1.00  0.00            
ATOM   1005  HA  ALA    69      97.512 116.841  38.645  1.00  0.00            
ATOM   1006  CB  ALA    69      96.674 118.486  39.667  1.00  0.00            
ATOM   1007  HB1 ALA    69      96.897 118.104  40.663  1.00  0.00            
ATOM   1008  HB2 ALA    69      96.771 119.562  39.813  1.00  0.00            
ATOM   1009  HB3 ALA    69      95.645 118.382  39.322  1.00  0.00            
ATOM   1010  C   ALA    69      97.531 118.589  37.300  1.00  0.00            
ATOM   1011  O   ALA    69      98.062 119.645  36.909  1.00  0.00            
ATOM   1012  N   VAL    70      96.800 117.900  36.431  1.00  0.00            
ATOM   1013  H   VAL    70      96.138 117.205  36.746  1.00  0.00            
ATOM   1014  CA  VAL    70      96.504 118.274  35.031  1.00  0.00            
ATOM   1015  HA  VAL    70      97.410 118.528  34.481  1.00  0.00            
ATOM   1016  CB  VAL    70      95.789 117.082  34.266  1.00  0.00            
ATOM   1017  HB  VAL    70      96.479 116.249  34.400  1.00  0.00            
ATOM   1018  CG1 VAL    70      94.439 116.642  34.864  1.00  0.00            
ATOM   1019 HG11 VAL    70      94.440 116.607  35.953  1.00  0.00            
ATOM   1020 HG12 VAL    70      93.762 117.371  34.417  1.00  0.00            
ATOM   1021 HG13 VAL    70      94.141 115.683  34.441  1.00  0.00            
ATOM   1022  CG2 VAL    70      95.762 117.204  32.729  1.00  0.00            
ATOM   1023 HG21 VAL    70      95.127 116.419  32.319  1.00  0.00            
ATOM   1024 HG22 VAL    70      95.335 118.152  32.400  1.00  0.00            
ATOM   1025 HG23 VAL    70      96.776 116.991  32.389  1.00  0.00            
ATOM   1026  C   VAL    70      95.649 119.517  35.006  1.00  0.00            
ATOM   1027  O   VAL    70      94.790 119.782  35.817  1.00  0.00            
ATOM   1028  N   VAL    71      96.056 120.363  34.141  1.00  0.00            
ATOM   1029  H   VAL    71      96.776 120.070  33.496  1.00  0.00            
ATOM   1030  CA  VAL    71      95.408 121.657  33.805  1.00  0.00            
ATOM   1031  HA  VAL    71      94.501 121.608  34.406  1.00  0.00            
ATOM   1032  CB  VAL    71      96.249 122.902  34.248  1.00  0.00            
ATOM   1033  HB  VAL    71      95.791 123.811  33.857  1.00  0.00            
ATOM   1034  CG1 VAL    71      96.180 123.019  35.790  1.00  0.00            
ATOM   1035 HG11 VAL    71      96.754 122.209  36.240  1.00  0.00            
ATOM   1036 HG12 VAL    71      96.605 123.971  36.108  1.00  0.00            
ATOM   1037 HG13 VAL    71      95.176 123.027  36.215  1.00  0.00            
ATOM   1038  CG2 VAL    71      97.682 122.747  33.823  1.00  0.00            
ATOM   1039 HG21 VAL    71      98.197 121.847  34.161  1.00  0.00            
ATOM   1040 HG22 VAL    71      97.633 122.764  32.735  1.00  0.00            
ATOM   1041 HG23 VAL    71      98.234 123.599  34.219  1.00  0.00            
ATOM   1042  C   VAL    71      95.007 121.706  32.315  1.00  0.00            
ATOM   1043  O   VAL    71      95.669 121.090  31.485  1.00  0.00            
ATOM   1044  N   THR    72      93.891 122.337  32.103  1.00  0.00            
ATOM   1045  H   THR    72      93.390 122.779  32.860  1.00  0.00            
ATOM   1046  CA  THR    72      93.408 122.383  30.690  1.00  0.00            
ATOM   1047  HA  THR    72      94.095 121.766  30.112  1.00  0.00            
ATOM   1048  CB  THR    72      91.951 121.898  30.572  1.00  0.00            
ATOM   1049  HB  THR    72      91.595 122.059  29.554  1.00  0.00            
ATOM   1050  CG2 THR    72      91.767 120.474  31.095  1.00  0.00            
ATOM   1051 HG21 THR    72      92.414 119.794  30.542  1.00  0.00            
ATOM   1052 HG22 THR    72      91.968 120.450  32.166  1.00  0.00            
ATOM   1053 HG23 THR    72      90.743 120.187  30.854  1.00  0.00            
ATOM   1054  OG1 THR    72      91.003 122.647  31.303  1.00  0.00            
ATOM   1055  HG1 THR    72      90.828 123.395  30.727  1.00  0.00            
ATOM   1056  C   THR    72      93.608 123.793  30.146  1.00  0.00            
ATOM   1057  O   THR    72      93.463 124.786  30.887  1.00  0.00            
ATOM   1058  N   GLY    73      93.846 123.849  28.789  1.00  0.00            
ATOM   1059  H   GLY    73      93.946 122.980  28.285  1.00  0.00            
ATOM   1060  CA  GLY    73      93.800 125.027  28.002  1.00  0.00            
ATOM   1061  HA1 GLY    73      94.764 125.132  27.504  1.00  0.00            
ATOM   1062  HA2 GLY    73      93.637 125.856  28.689  1.00  0.00            
ATOM   1063  C   GLY    73      92.686 125.004  26.993  1.00  0.00            
ATOM   1064  O   GLY    73      92.014 123.998  26.827  1.00  0.00            
ATOM   1065  N   VAL    74      92.503 126.103  26.217  1.00  0.00            
ATOM   1066  H   VAL    74      93.181 126.851  26.244  1.00  0.00            
ATOM   1067  CA  VAL    74      91.433 126.212  25.187  1.00  0.00            
ATOM   1068  HA  VAL    74      90.482 126.131  25.714  1.00  0.00            
ATOM   1069  CB  VAL    74      91.369 127.669  24.569  1.00  0.00            
ATOM   1070  HB  VAL    74      90.513 127.871  23.924  1.00  0.00            
ATOM   1071  CG1 VAL    74      91.222 128.800  25.635  1.00  0.00            
ATOM   1072 HG11 VAL    74      91.366 129.810  25.250  1.00  0.00            
ATOM   1073 HG12 VAL    74      90.214 128.662  26.026  1.00  0.00            
ATOM   1074 HG13 VAL    74      91.879 128.706  26.500  1.00  0.00            
ATOM   1075  CG2 VAL    74      92.590 127.894  23.660  1.00  0.00            
ATOM   1076 HG21 VAL    74      92.536 127.249  22.783  1.00  0.00            
ATOM   1077 HG22 VAL    74      92.731 128.894  23.252  1.00  0.00            
ATOM   1078 HG23 VAL    74      93.446 127.645  24.288  1.00  0.00            
ATOM   1079  C   VAL    74      91.510 125.131  24.093  1.00  0.00            
ATOM   1080  O   VAL    74      90.454 124.767  23.573  1.00  0.00            
ATOM   1081  N   THR    75      92.661 124.598  23.711  1.00  0.00            
ATOM   1082  H   THR    75      93.486 124.890  24.214  1.00  0.00            
ATOM   1083  CA  THR    75      92.809 123.580  22.720  1.00  0.00            
ATOM   1084  HA  THR    75      91.782 123.231  22.619  1.00  0.00            
ATOM   1085  CB  THR    75      93.184 124.100  21.315  1.00  0.00            
ATOM   1086  HB  THR    75      92.438 124.839  21.021  1.00  0.00            
ATOM   1087  CG2 THR    75      94.584 124.628  21.227  1.00  0.00            
ATOM   1088 HG21 THR    75      95.379 124.043  21.688  1.00  0.00            
ATOM   1089 HG22 THR    75      94.795 124.807  20.173  1.00  0.00            
ATOM   1090 HG23 THR    75      94.666 125.603  21.707  1.00  0.00            
ATOM   1091  OG1 THR    75      93.128 123.129  20.359  1.00  0.00            
ATOM   1092  HG1 THR    75      92.177 123.004  20.315  1.00  0.00            
ATOM   1093  C   THR    75      93.659 122.428  23.130  1.00  0.00            
ATOM   1094  O   THR    75      94.691 122.468  23.762  1.00  0.00            
ATOM   1095  N   ALA    76      93.086 121.257  22.766  1.00  0.00            
ATOM   1096  H   ALA    76      92.216 121.346  22.260  1.00  0.00            
ATOM   1097  CA  ALA    76      93.674 119.943  22.933  1.00  0.00            
ATOM   1098  HA  ALA    76      94.109 119.958  23.932  1.00  0.00            
ATOM   1099  CB  ALA    76      92.506 118.892  22.844  1.00  0.00            
ATOM   1100  HB1 ALA    76      91.726 119.163  23.554  1.00  0.00            
ATOM   1101  HB2 ALA    76      92.058 118.961  21.852  1.00  0.00            
ATOM   1102  HB3 ALA    76      92.950 117.906  22.985  1.00  0.00            
ATOM   1103  C   ALA    76      94.879 119.601  22.029  1.00  0.00            
ATOM   1104  O   ALA    76      94.707 119.058  20.931  1.00  0.00            
ATOM   1105  N   VAL    77      96.067 119.951  22.516  1.00  0.00            
ATOM   1106  H   VAL    77      96.038 120.400  23.420  1.00  0.00            
ATOM   1107  CA  VAL    77      97.321 119.682  21.798  1.00  0.00            
ATOM   1108  HA  VAL    77      97.052 119.038  20.961  1.00  0.00            
ATOM   1109  CB  VAL    77      98.047 120.888  21.230  1.00  0.00            
ATOM   1110  HB  VAL    77      97.400 121.314  20.463  1.00  0.00            
ATOM   1111  CG1 VAL    77      98.511 122.023  22.192  1.00  0.00            
ATOM   1112 HG11 VAL    77      98.989 121.548  23.048  1.00  0.00            
ATOM   1113 HG12 VAL    77      99.297 122.627  21.739  1.00  0.00            
ATOM   1114 HG13 VAL    77      97.727 122.659  22.603  1.00  0.00            
ATOM   1115  CG2 VAL    77      99.186 120.428  20.326  1.00  0.00            
ATOM   1116 HG21 VAL    77      99.729 121.211  19.797  1.00  0.00            
ATOM   1117 HG22 VAL    77      99.924 119.898  20.928  1.00  0.00            
ATOM   1118 HG23 VAL    77      98.704 119.812  19.567  1.00  0.00            
ATOM   1119  C   VAL    77      98.212 118.770  22.579  1.00  0.00            
ATOM   1120  O   VAL    77      98.856 117.892  21.988  1.00  0.00            
ATOM   1121  N   ALA    78      98.187 118.854  23.937  1.00  0.00            
ATOM   1122  H   ALA    78      97.563 119.487  24.416  1.00  0.00            
ATOM   1123  CA  ALA    78      99.035 118.049  24.799  1.00  0.00            
ATOM   1124  HA  ALA    78      99.077 117.059  24.345  1.00  0.00            
ATOM   1125  CB  ALA    78     100.448 118.596  24.762  1.00  0.00            
ATOM   1126  HB1 ALA    78     100.938 118.519  23.792  1.00  0.00            
ATOM   1127  HB2 ALA    78     100.441 119.634  25.095  1.00  0.00            
ATOM   1128  HB3 ALA    78     101.166 118.045  25.369  1.00  0.00            
ATOM   1129  C   ALA    78      98.552 117.960  26.304  1.00  0.00            
ATOM   1130  O   ALA    78      97.722 118.790  26.718  1.00  0.00            
ATOM   1131  N   GLN    79      98.922 116.927  27.074  1.00  0.00            
ATOM   1132  H   GLN    79      99.605 116.282  26.702  1.00  0.00            
ATOM   1133  CA  GLN    79      98.569 116.765  28.547  1.00  0.00            
ATOM   1134  HA  GLN    79      97.579 117.149  28.792  1.00  0.00            
ATOM   1135  CB  GLN    79      98.474 115.288  28.914  1.00  0.00            
ATOM   1136  HB1 GLN    79      99.483 114.877  28.931  1.00  0.00            
ATOM   1137  HB2 GLN    79      97.847 114.840  28.143  1.00  0.00            
ATOM   1138  CG  GLN    79      97.861 115.190  30.299  1.00  0.00            
ATOM   1139  HG1 GLN    79      96.991 115.835  30.413  1.00  0.00            
ATOM   1140  HG2 GLN    79      98.612 115.562  30.996  1.00  0.00            
ATOM   1141  CD  GLN    79      97.653 113.716  30.656  1.00  0.00            
ATOM   1142  OE1 GLN    79      96.608 113.131  30.428  1.00  0.00            
ATOM   1143  NE2 GLN    79      98.724 113.055  31.078  1.00  0.00            
ATOM   1144 HE21 GLN    79      99.515 113.563  31.448  1.00  0.00            
ATOM   1145 HE22 GLN    79      98.516 112.121  31.402  1.00  0.00            
ATOM   1146  C   GLN    79      99.513 117.592  29.424  1.00  0.00            
ATOM   1147  O   GLN    79     100.664 117.287  29.621  1.00  0.00            
ATOM   1148  N   LYS    80      99.014 118.628  30.028  1.00  0.00            
ATOM   1149  H   LYS    80      98.028 118.738  29.839  1.00  0.00            
ATOM   1150  CA  LYS    80      99.733 119.621  30.829  1.00  0.00            
ATOM   1151  HA  LYS    80     100.764 119.280  30.731  1.00  0.00            
ATOM   1152  CB  LYS    80      99.507 121.013  30.323  1.00  0.00            
ATOM   1153  HB1 LYS    80      98.604 121.371  30.818  1.00  0.00            
ATOM   1154  HB2 LYS    80      99.423 120.954  29.238  1.00  0.00            
ATOM   1155  CG  LYS    80     100.724 121.879  30.673  1.00  0.00            
ATOM   1156  HG1 LYS    80     101.654 121.331  30.517  1.00  0.00            
ATOM   1157  HG2 LYS    80     100.690 122.187  31.718  1.00  0.00            
ATOM   1158  CD  LYS    80     100.667 123.308  29.905  1.00  0.00            
ATOM   1159  HD1 LYS    80      99.819 123.938  30.173  1.00  0.00            
ATOM   1160  HD2 LYS    80     100.469 123.028  28.870  1.00  0.00            
ATOM   1161  CE  LYS    80     101.838 124.220  30.221  1.00  0.00            
ATOM   1162  HE1 LYS    80     101.822 125.069  29.537  1.00  0.00            
ATOM   1163  HE2 LYS    80     102.738 123.619  30.086  1.00  0.00            
ATOM   1164  NZ  LYS    80     101.844 124.858  31.524  1.00  0.00            
ATOM   1165  HZ1 LYS    80     100.975 125.351  31.667  1.00  0.00            
ATOM   1166  HZ2 LYS    80     102.067 124.245  32.295  1.00  0.00            
ATOM   1167  HZ3 LYS    80     102.576 125.554  31.559  1.00  0.00            
ATOM   1168  C   LYS    80      99.505 119.475  32.324  1.00  0.00            
ATOM   1169  O   LYS    80      98.386 119.479  32.860  1.00  0.00            
ATOM   1170  N   THR    81     100.574 119.493  33.153  1.00  0.00            
ATOM   1171  H   THR    81     101.494 119.537  32.740  1.00  0.00            
ATOM   1172  CA  THR    81     100.517 119.475  34.622  1.00  0.00            
ATOM   1173  HA  THR    81      99.500 119.305  34.976  1.00  0.00            
ATOM   1174  CB  THR    81     101.338 118.331  35.177  1.00  0.00            
ATOM   1175  HB  THR    81     101.525 118.457  36.243  1.00  0.00            
ATOM   1176  CG2 THR    81     100.700 116.960  35.025  1.00  0.00            
ATOM   1177 HG21 THR    81      99.655 117.115  35.294  1.00  0.00            
ATOM   1178 HG22 THR    81     100.805 116.538  34.025  1.00  0.00            
ATOM   1179 HG23 THR    81     101.140 116.323  35.792  1.00  0.00            
ATOM   1180  OG1 THR    81     102.569 118.224  34.542  1.00  0.00            
ATOM   1181  HG1 THR    81     103.098 118.132  35.338  1.00  0.00            
ATOM   1182  C   THR    81     101.021 120.774  35.291  1.00  0.00            
ATOM   1183  O   THR    81     102.139 121.210  34.951  1.00  0.00            
ATOM   1184  N   VAL    82     100.327 121.286  36.296  1.00  0.00            
ATOM   1185  H   VAL    82      99.432 120.850  36.469  1.00  0.00            
ATOM   1186  CA  VAL    82     100.725 122.304  37.251  1.00  0.00            
ATOM   1187  HA  VAL    82     100.898 123.157  36.596  1.00  0.00            
ATOM   1188  CB  VAL    82      99.648 122.801  38.268  1.00  0.00            
ATOM   1189  HB  VAL    82      98.722 122.686  37.705  1.00  0.00            
ATOM   1190  CG1 VAL    82      99.460 121.939  39.494  1.00  0.00            
ATOM   1191 HG11 VAL    82      99.423 120.888  39.208  1.00  0.00            
ATOM   1192 HG12 VAL    82     100.353 122.062  40.107  1.00  0.00            
ATOM   1193 HG13 VAL    82      98.609 122.252  40.099  1.00  0.00            
ATOM   1194  CG2 VAL    82      99.856 124.234  38.521  1.00  0.00            
ATOM   1195 HG21 VAL    82      99.836 124.869  37.636  1.00  0.00            
ATOM   1196 HG22 VAL    82      99.010 124.598  39.105  1.00  0.00            
ATOM   1197 HG23 VAL    82     100.767 124.294  39.117  1.00  0.00            
ATOM   1198  C   VAL    82     102.052 122.007  37.954  1.00  0.00            
ATOM   1199  O   VAL    82     102.231 120.894  38.450  1.00  0.00            
ATOM   1200  N   GLU    83     102.978 122.988  38.040  1.00  0.00            
ATOM   1201  H   GLU    83     102.879 123.853  37.528  1.00  0.00            
ATOM   1202  CA  GLU    83     104.306 122.956  38.758  1.00  0.00            
ATOM   1203  HA  GLU    83     104.843 122.167  38.231  1.00  0.00            
ATOM   1204  CB  GLU    83     105.146 124.229  38.671  1.00  0.00            
ATOM   1205  HB1 GLU    83     105.980 124.233  39.373  1.00  0.00            
ATOM   1206  HB2 GLU    83     104.506 125.065  38.953  1.00  0.00            
ATOM   1207  CG  GLU    83     105.705 124.581  37.354  1.00  0.00            
ATOM   1208  HG1 GLU    83     104.912 124.505  36.610  1.00  0.00            
ATOM   1209  HG2 GLU    83     106.506 123.873  37.142  1.00  0.00            
ATOM   1210  CD  GLU    83     106.273 126.033  37.357  1.00  0.00            
ATOM   1211  OE1 GLU    83     107.183 126.397  38.152  1.00  0.00            
ATOM   1212  OE2 GLU    83     105.796 126.828  36.503  1.00  0.00            
ATOM   1213  C   GLU    83     104.223 122.571  40.261  1.00  0.00            
ATOM   1214  O   GLU    83     103.928 123.356  41.150  1.00  0.00            
ATOM   1215  N   GLY    84     104.480 121.258  40.504  1.00  0.00            
ATOM   1216  H   GLY    84     104.566 120.733  39.646  1.00  0.00            
ATOM   1217  CA  GLY    84     104.756 120.643  41.837  1.00  0.00            
ATOM   1218  HA1 GLY    84     105.464 121.318  42.320  1.00  0.00            
ATOM   1219  HA2 GLY    84     105.125 119.630  41.679  1.00  0.00            
ATOM   1220  C   GLY    84     103.495 120.633  42.723  1.00  0.00            
ATOM   1221  O   GLY    84     103.786 120.733  43.931  1.00  0.00            
ATOM   1222  N   ALA    85     102.242 120.593  42.334  1.00  0.00            
ATOM   1223  H   ALA    85     102.085 120.345  41.368  1.00  0.00            
ATOM   1224  CA  ALA    85     101.073 120.663  43.232  1.00  0.00            
ATOM   1225  HA  ALA    85     101.578 120.322  44.136  1.00  0.00            
ATOM   1226  CB  ALA    85     100.557 122.038  43.427  1.00  0.00            
ATOM   1227  HB1 ALA    85     101.379 122.611  43.856  1.00  0.00            
ATOM   1228  HB2 ALA    85     100.345 122.509  42.467  1.00  0.00            
ATOM   1229  HB3 ALA    85      99.758 121.953  44.163  1.00  0.00            
ATOM   1230  C   ALA    85      99.911 119.779  42.870  1.00  0.00            
ATOM   1231  O   ALA    85      99.503 119.626  41.687  1.00  0.00            
ATOM   1232  N   GLY    86      99.274 119.230  43.890  1.00  0.00            
ATOM   1233  H   GLY    86      99.518 119.459  44.843  1.00  0.00            
ATOM   1234  CA  GLY    86      97.960 118.644  43.693  1.00  0.00            
ATOM   1235  HA1 GLY    86      97.576 119.106  42.784  1.00  0.00            
ATOM   1236  HA2 GLY    86      97.241 118.788  44.499  1.00  0.00            
ATOM   1237  C   GLY    86      98.007 117.158  43.341  1.00  0.00            
ATOM   1238  O   GLY    86      99.063 116.497  43.434  1.00  0.00            
ATOM   1239  N   SER    87      96.861 116.626  42.916  1.00  0.00            
ATOM   1240  H   SER    87      96.074 117.254  42.995  1.00  0.00            
ATOM   1241  CA  SER    87      96.722 115.182  42.668  1.00  0.00            
ATOM   1242  HA  SER    87      97.248 114.686  43.484  1.00  0.00            
ATOM   1243  CB  SER    87      95.239 114.828  42.693  1.00  0.00            
ATOM   1244  HB1 SER    87      94.808 115.225  41.774  1.00  0.00            
ATOM   1245  HB2 SER    87      94.681 115.271  43.517  1.00  0.00            
ATOM   1246  OG  SER    87      95.138 113.450  42.669  1.00  0.00            
ATOM   1247  HG  SER    87      94.255 113.223  42.368  1.00  0.00            
ATOM   1248  C   SER    87      97.418 114.770  41.394  1.00  0.00            
ATOM   1249  O   SER    87      96.866 115.200  40.355  1.00  0.00            
ATOM   1250  N   ILE    88      98.533 114.020  41.444  1.00  0.00            
ATOM   1251  H   ILE    88      98.895 113.659  42.315  1.00  0.00            
ATOM   1252  CA  ILE    88      99.335 113.846  40.194  1.00  0.00            
ATOM   1253  HA  ILE    88      99.359 114.817  39.698  1.00  0.00            
ATOM   1254  CB  ILE    88     100.815 113.400  40.556  1.00  0.00            
ATOM   1255  HB  ILE    88     100.850 112.467  41.119  1.00  0.00            
ATOM   1256  CG2 ILE    88     101.666 113.195  39.303  1.00  0.00            
ATOM   1257 HG21 ILE    88     102.714 113.029  39.552  1.00  0.00            
ATOM   1258 HG22 ILE    88     101.336 112.406  38.627  1.00  0.00            
ATOM   1259 HG23 ILE    88     101.620 114.053  38.633  1.00  0.00            
ATOM   1260  CG1 ILE    88     101.442 114.414  41.462  1.00  0.00            
ATOM   1261 HG11 ILE    88     100.901 114.474  42.406  1.00  0.00            
ATOM   1262 HG12 ILE    88     101.436 115.385  40.966  1.00  0.00            
ATOM   1263  CD  ILE    88     102.856 114.041  41.908  1.00  0.00            
ATOM   1264  HD1 ILE    88     102.919 112.997  42.215  1.00  0.00            
ATOM   1265  HD2 ILE    88     103.517 114.275  41.073  1.00  0.00            
ATOM   1266  HD3 ILE    88     103.293 114.627  42.717  1.00  0.00            
ATOM   1267  C   ILE    88      98.702 113.039  39.091  1.00  0.00            
ATOM   1268  O   ILE    88      98.237 111.915  39.283  1.00  0.00            
ATOM   1269  N   ALA    89      98.606 113.692  37.947  1.00  0.00            
ATOM   1270  H   ALA    89      99.130 114.554  37.889  1.00  0.00            
ATOM   1271  CA  ALA    89      98.113 113.077  36.717  1.00  0.00            
ATOM   1272  HA  ALA    89      97.038 112.906  36.756  1.00  0.00            
ATOM   1273  CB  ALA    89      98.321 114.191  35.670  1.00  0.00            
ATOM   1274  HB1 ALA    89      97.588 114.021  34.881  1.00  0.00            
ATOM   1275  HB2 ALA    89      98.173 115.212  36.024  1.00  0.00            
ATOM   1276  HB3 ALA    89      99.270 114.097  35.144  1.00  0.00            
ATOM   1277  C   ALA    89      98.821 111.794  36.341  1.00  0.00            
ATOM   1278  O   ALA    89      99.991 111.703  35.931  1.00  0.00            
ATOM   1279  N   ALA    90      98.067 110.737  36.559  1.00  0.00            
ATOM   1280  H   ALA    90      97.102 110.882  36.817  1.00  0.00            
ATOM   1281  CA  ALA    90      98.584 109.400  36.647  1.00  0.00            
ATOM   1282  HA  ALA    90      99.653 109.473  36.848  1.00  0.00            
ATOM   1283  CB  ALA    90      97.915 108.746  37.873  1.00  0.00            
ATOM   1284  HB1 ALA    90      98.066 109.383  38.744  1.00  0.00            
ATOM   1285  HB2 ALA    90      96.850 108.571  37.720  1.00  0.00            
ATOM   1286  HB3 ALA    90      98.275 107.725  37.998  1.00  0.00            
ATOM   1287  C   ALA    90      98.415 108.514  35.326  1.00  0.00            
ATOM   1288  O   ALA    90      97.302 108.279  34.846  1.00  0.00            
ATOM   1289  N   ALA    91      99.498 107.957  34.765  1.00  0.00            
ATOM   1290  H   ALA    91     100.416 108.198  35.112  1.00  0.00            
ATOM   1291  CA  ALA    91      99.359 106.927  33.691  1.00  0.00            
ATOM   1292  HA  ALA    91      98.613 107.276  32.977  1.00  0.00            
ATOM   1293  CB  ALA    91     100.767 106.654  33.053  1.00  0.00            
ATOM   1294  HB1 ALA    91     101.408 106.161  33.784  1.00  0.00            
ATOM   1295  HB2 ALA    91     100.662 105.993  32.192  1.00  0.00            
ATOM   1296  HB3 ALA    91     101.306 107.563  32.787  1.00  0.00            
ATOM   1297  C   ALA    91      98.775 105.571  34.311  1.00  0.00            
ATOM   1298  O   ALA    91      99.214 104.982  35.280  1.00  0.00            
ATOM   1299  N   THR    92      97.707 105.180  33.658  1.00  0.00            
ATOM   1300  H   THR    92      97.351 105.835  32.977  1.00  0.00            
ATOM   1301  CA  THR    92      96.858 104.050  34.149  1.00  0.00            
ATOM   1302  HA  THR    92      96.946 104.013  35.235  1.00  0.00            
ATOM   1303  CB  THR    92      95.370 104.403  33.851  1.00  0.00            
ATOM   1304  HB  THR    92      94.776 103.501  33.996  1.00  0.00            
ATOM   1305  CG2 THR    92      94.801 105.666  34.473  1.00  0.00            
ATOM   1306 HG21 THR    92      95.435 106.506  34.188  1.00  0.00            
ATOM   1307 HG22 THR    92      93.816 105.903  34.070  1.00  0.00            
ATOM   1308 HG23 THR    92      94.746 105.653  35.561  1.00  0.00            
ATOM   1309  OG1 THR    92      95.268 104.739  32.483  1.00  0.00            
ATOM   1310  HG1 THR    92      95.316 103.915  31.994  1.00  0.00            
ATOM   1311  C   THR    92      97.264 102.627  33.511  1.00  0.00            
ATOM   1312  O   THR    92      97.606 102.553  32.351  1.00  0.00            
ATOM   1313  N   GLY    93      97.162 101.548  34.296  1.00  0.00            
ATOM   1314  H   GLY    93      96.904 101.758  35.250  1.00  0.00            
ATOM   1315  CA  GLY    93      96.962 100.222  33.807  1.00  0.00            
ATOM   1316  HA1 GLY    93      97.249  99.530  34.598  1.00  0.00            
ATOM   1317  HA2 GLY    93      97.659 100.166  32.970  1.00  0.00            
ATOM   1318  C   GLY    93      95.567 100.037  33.272  1.00  0.00            
ATOM   1319  O   GLY    93      94.695 100.799  33.633  1.00  0.00            
ATOM   1320  N   PHE    94      95.351  99.018  32.505  1.00  0.00            
ATOM   1321  H   PHE    94      96.107  98.362  32.370  1.00  0.00            
ATOM   1322  CA  PHE    94      94.087  98.766  31.781  1.00  0.00            
ATOM   1323  HA  PHE    94      93.276  99.316  32.258  1.00  0.00            
ATOM   1324  CB  PHE    94      94.318  99.359  30.351  1.00  0.00            
ATOM   1325  HB1 PHE    94      93.403  99.080  29.829  1.00  0.00            
ATOM   1326  HB2 PHE    94      95.129  98.839  29.840  1.00  0.00            
ATOM   1327  CG  PHE    94      94.480 100.809  30.255  1.00  0.00            
ATOM   1328  CD1 PHE    94      95.720 101.410  29.980  1.00  0.00            
ATOM   1329  HD1 PHE    94      96.544 100.734  29.805  1.00  0.00            
ATOM   1330  CE1 PHE    94      95.798 102.794  29.755  1.00  0.00            
ATOM   1331  HE1 PHE    94      96.672 103.323  29.405  1.00  0.00            
ATOM   1332  CZ  PHE    94      94.583 103.552  29.870  1.00  0.00            
ATOM   1333  HZ  PHE    94      94.612 104.604  29.628  1.00  0.00            
ATOM   1334  CE2 PHE    94      93.388 102.971  30.309  1.00  0.00            
ATOM   1335  HE2 PHE    94      92.469 103.523  30.444  1.00  0.00            
ATOM   1336  CD2 PHE    94      93.381 101.631  30.634  1.00  0.00            
ATOM   1337  HD2 PHE    94      92.445 101.171  30.916  1.00  0.00            
ATOM   1338  C   PHE    94      93.754  97.212  31.747  1.00  0.00            
ATOM   1339  O   PHE    94      94.607  96.343  31.952  1.00  0.00            
ATOM   1340  N   VAL    95      92.491  96.968  31.467  1.00  0.00            
ATOM   1341  H   VAL    95      91.797  97.691  31.594  1.00  0.00            
ATOM   1342  CA  VAL    95      91.980  95.591  31.238  1.00  0.00            
ATOM   1343  HA  VAL    95      92.160  94.843  32.010  1.00  0.00            
ATOM   1344  CB  VAL    95      90.435  95.466  31.237  1.00  0.00            
ATOM   1345  HB  VAL    95      90.174  94.415  31.118  1.00  0.00            
ATOM   1346  CG1 VAL    95      89.855  95.795  32.622  1.00  0.00            
ATOM   1347 HG11 VAL    95      90.146  95.012  33.321  1.00  0.00            
ATOM   1348 HG12 VAL    95      90.064  96.801  32.985  1.00  0.00            
ATOM   1349 HG13 VAL    95      88.766  95.807  32.569  1.00  0.00            
ATOM   1350  CG2 VAL    95      89.745  96.238  30.155  1.00  0.00            
ATOM   1351 HG21 VAL    95      90.110  96.144  29.132  1.00  0.00            
ATOM   1352 HG22 VAL    95      88.677  96.020  30.138  1.00  0.00            
ATOM   1353 HG23 VAL    95      89.850  97.258  30.524  1.00  0.00            
ATOM   1354  C   VAL    95      92.533  94.865  29.973  1.00  0.00            
ATOM   1355  O   VAL    95      92.730  95.530  28.966  1.00  0.00            
ATOM   1356  N   LYS    96      92.698  93.585  30.037  1.00  0.00            
ATOM   1357  H   LYS    96      92.417  93.013  30.820  1.00  0.00            
ATOM   1358  CA  LYS    96      93.322  92.829  28.954  1.00  0.00            
ATOM   1359  HA  LYS    96      94.278  93.307  28.741  1.00  0.00            
ATOM   1360  CB  LYS    96      93.705  91.448  29.608  1.00  0.00            
ATOM   1361  HB1 LYS    96      92.833  90.795  29.612  1.00  0.00            
ATOM   1362  HB2 LYS    96      93.854  91.618  30.675  1.00  0.00            
ATOM   1363  CG  LYS    96      94.904  90.759  29.010  1.00  0.00            
ATOM   1364  HG1 LYS    96      95.712  91.095  29.661  1.00  0.00            
ATOM   1365  HG2 LYS    96      95.130  91.124  28.008  1.00  0.00            
ATOM   1366  CD  LYS    96      94.841  89.236  29.111  1.00  0.00            
ATOM   1367  HD1 LYS    96      94.141  88.783  28.409  1.00  0.00            
ATOM   1368  HD2 LYS    96      94.468  88.974  30.101  1.00  0.00            
ATOM   1369  CE  LYS    96      96.297  88.859  28.890  1.00  0.00            
ATOM   1370  HE1 LYS    96      96.972  89.641  29.240  1.00  0.00            
ATOM   1371  HE2 LYS    96      96.561  88.744  27.839  1.00  0.00            
ATOM   1372  NZ  LYS    96      96.517  87.661  29.690  1.00  0.00            
ATOM   1373  HZ1 LYS    96      95.747  87.061  29.429  1.00  0.00            
ATOM   1374  HZ2 LYS    96      97.360  87.143  29.486  1.00  0.00            
ATOM   1375  HZ3 LYS    96      96.406  87.869  30.672  1.00  0.00            
ATOM   1376  C   LYS    96      92.392  92.757  27.720  1.00  0.00            
ATOM   1377  O   LYS    96      91.211  92.369  27.840  1.00  0.00            
ATOM   1378  N   LYS    97      92.887  93.074  26.503  1.00  0.00            
ATOM   1379  H   LYS    97      93.878  93.222  26.372  1.00  0.00            
ATOM   1380  CA  LYS    97      92.182  92.756  25.233  1.00  0.00            
ATOM   1381  HA  LYS    97      91.190  93.158  25.442  1.00  0.00            
ATOM   1382  CB  LYS    97      92.702  93.561  24.019  1.00  0.00            
ATOM   1383  HB1 LYS    97      92.171  93.243  23.122  1.00  0.00            
ATOM   1384  HB2 LYS    97      93.755  93.364  23.818  1.00  0.00            
ATOM   1385  CG  LYS    97      92.552  95.053  24.254  1.00  0.00            
ATOM   1386  HG1 LYS    97      93.228  95.402  25.035  1.00  0.00            
ATOM   1387  HG2 LYS    97      91.483  95.253  24.326  1.00  0.00            
ATOM   1388  CD  LYS    97      92.970  95.754  22.955  1.00  0.00            
ATOM   1389  HD1 LYS    97      92.269  95.557  22.145  1.00  0.00            
ATOM   1390  HD2 LYS    97      93.956  95.377  22.682  1.00  0.00            
ATOM   1391  CE  LYS    97      93.071  97.261  23.350  1.00  0.00            
ATOM   1392  HE1 LYS    97      93.769  97.257  24.188  1.00  0.00            
ATOM   1393  HE2 LYS    97      92.149  97.733  23.690  1.00  0.00            
ATOM   1394  NZ  LYS    97      93.678  98.075  22.301  1.00  0.00            
ATOM   1395  HZ1 LYS    97      94.407  97.610  21.779  1.00  0.00            
ATOM   1396  HZ2 LYS    97      93.014  98.211  21.552  1.00  0.00            
ATOM   1397  HZ3 LYS    97      93.965  98.991  22.617  1.00  0.00            
ATOM   1398  C   LYS    97      92.181  91.287  24.886  1.00  0.00            
ATOM   1399  O   LYS    97      93.196  90.558  25.015  1.00  0.00            
ATOM   1400  N   ASP    98      90.999  90.787  24.396  1.00  0.00            
ATOM   1401  H   ASP    98      90.267  91.428  24.124  1.00  0.00            
ATOM   1402  CA  ASP    98      90.730  89.349  24.289  1.00  0.00            
ATOM   1403  HA  ASP    98      90.808  88.844  25.252  1.00  0.00            
ATOM   1404  CB  ASP    98      89.286  89.056  23.804  1.00  0.00            
ATOM   1405  HB1 ASP    98      89.235  87.977  23.948  1.00  0.00            
ATOM   1406  HB2 ASP    98      89.273  89.055  22.715  1.00  0.00            
ATOM   1407  CG  ASP    98      88.114  89.790  24.422  1.00  0.00            
ATOM   1408  OD1 ASP    98      87.077  89.862  23.725  1.00  0.00            
ATOM   1409  OD2 ASP    98      88.116  90.006  25.675  1.00  0.00            
ATOM   1410  C   ASP    98      91.741  88.508  23.448  1.00  0.00            
ATOM   1411  O   ASP    98      91.874  88.706  22.257  1.00  0.00            
ATOM   1412  N   GLN    99      92.478  87.657  24.163  1.00  0.00            
ATOM   1413  H   GLN    99      92.176  87.660  25.127  1.00  0.00            
ATOM   1414  CA  GLN    99      93.136  86.434  23.744  1.00  0.00            
ATOM   1415  HA  GLN    99      93.604  86.682  22.792  1.00  0.00            
ATOM   1416  CB  GLN    99      94.219  86.065  24.793  1.00  0.00            
ATOM   1417  HB1 GLN    99      93.757  85.915  25.769  1.00  0.00            
ATOM   1418  HB2 GLN    99      94.836  86.959  24.887  1.00  0.00            
ATOM   1419  CG  GLN    99      95.141  84.976  24.363  1.00  0.00            
ATOM   1420  HG1 GLN    99      94.500  84.110  24.201  1.00  0.00            
ATOM   1421  HG2 GLN    99      95.924  84.844  25.109  1.00  0.00            
ATOM   1422  CD  GLN    99      95.895  85.269  23.036  1.00  0.00            
ATOM   1423  OE1 GLN    99      96.756  86.163  22.900  1.00  0.00            
ATOM   1424  NE2 GLN    99      95.714  84.524  21.974  1.00  0.00            
ATOM   1425 HE21 GLN    99      95.181  83.667  21.928  1.00  0.00            
ATOM   1426 HE22 GLN    99      96.076  84.779  21.066  1.00  0.00            
ATOM   1427  C   GLN    99      92.115  85.353  23.528  1.00  0.00            
ATOM   1428  O   GLN    99      91.449  84.929  24.518  1.00  0.00            
ATOM   1429  N   LEU   100      92.017  84.843  22.344  1.00  0.00            
ATOM   1430  H   LEU   100      92.610  85.164  21.592  1.00  0.00            
ATOM   1431  CA  LEU   100      90.959  83.884  22.005  1.00  0.00            
ATOM   1432  HA  LEU   100      90.395  83.651  22.908  1.00  0.00            
ATOM   1433  CB  LEU   100      89.940  84.719  21.197  1.00  0.00            
ATOM   1434  HB1 LEU   100      89.146  84.002  20.986  1.00  0.00            
ATOM   1435  HB2 LEU   100      90.447  85.172  20.345  1.00  0.00            
ATOM   1436  CG  LEU   100      89.097  85.725  21.974  1.00  0.00            
ATOM   1437  HG  LEU   100      89.750  86.473  22.425  1.00  0.00            
ATOM   1438  CD1 LEU   100      88.075  86.335  21.034  1.00  0.00            
ATOM   1439 HD11 LEU   100      87.425  87.004  21.599  1.00  0.00            
ATOM   1440 HD12 LEU   100      88.609  87.050  20.408  1.00  0.00            
ATOM   1441 HD13 LEU   100      87.516  85.613  20.439  1.00  0.00            
ATOM   1442  CD2 LEU   100      88.298  84.908  23.007  1.00  0.00            
ATOM   1443 HD21 LEU   100      87.814  84.015  22.612  1.00  0.00            
ATOM   1444 HD22 LEU   100      88.903  84.527  23.829  1.00  0.00            
ATOM   1445 HD23 LEU   100      87.557  85.559  23.472  1.00  0.00            
ATOM   1446  C   LEU   100      91.327  82.509  21.473  1.00  0.00            
ATOM   1447  O   LEU   100      92.264  82.422  20.748  1.00  0.00            
ATOM   1448  N   GLY   101      90.465  81.475  21.756  1.00  0.00            
ATOM   1449  H   GLY   101      89.603  81.670  22.245  1.00  0.00            
ATOM   1450  CA  GLY   101      90.721  80.036  21.401  1.00  0.00            
ATOM   1451  HA1 GLY   101      90.766  79.483  22.339  1.00  0.00            
ATOM   1452  HA2 GLY   101      91.655  79.951  20.845  1.00  0.00            
ATOM   1453  C   GLY   101      89.541  79.615  20.501  1.00  0.00            
ATOM   1454  O   GLY   101      89.238  80.378  19.608  1.00  0.00            
ATOM   1455  N   LYS   102      89.131  78.371  20.664  1.00  0.00            
ATOM   1456  H   LYS   102      89.578  77.754  21.327  1.00  0.00            
ATOM   1457  CA  LYS   102      88.104  77.773  19.705  1.00  0.00            
ATOM   1458  HA  LYS   102      88.300  78.043  18.668  1.00  0.00            
ATOM   1459  CB  LYS   102      88.014  76.283  19.749  1.00  0.00            
ATOM   1460  HB1 LYS   102      87.090  76.061  19.215  1.00  0.00            
ATOM   1461  HB2 LYS   102      87.984  75.854  20.751  1.00  0.00            
ATOM   1462  CG  LYS   102      89.113  75.622  18.870  1.00  0.00            
ATOM   1463  HG1 LYS   102      90.079  75.694  19.371  1.00  0.00            
ATOM   1464  HG2 LYS   102      89.191  76.054  17.872  1.00  0.00            
ATOM   1465  CD  LYS   102      88.882  74.131  18.671  1.00  0.00            
ATOM   1466  HD1 LYS   102      87.978  74.040  18.068  1.00  0.00            
ATOM   1467  HD2 LYS   102      88.627  73.673  19.626  1.00  0.00            
ATOM   1468  CE  LYS   102      89.920  73.290  17.975  1.00  0.00            
ATOM   1469  HE1 LYS   102      89.786  73.412  16.900  1.00  0.00            
ATOM   1470  HE2 LYS   102      89.705  72.250  18.220  1.00  0.00            
ATOM   1471  NZ  LYS   102      91.301  73.551  18.375  1.00  0.00            
ATOM   1472  HZ1 LYS   102      91.335  73.644  19.380  1.00  0.00            
ATOM   1473  HZ2 LYS   102      92.057  72.934  18.115  1.00  0.00            
ATOM   1474  HZ3 LYS   102      91.549  74.474  18.046  1.00  0.00            
ATOM   1475  C   LYS   102      86.810  78.544  20.049  1.00  0.00            
ATOM   1476  O   LYS   102      86.216  78.361  21.107  1.00  0.00            
ATOM   1477  N   ASN   103      86.310  79.321  19.088  1.00  0.00            
ATOM   1478  H   ASN   103      86.821  79.411  18.222  1.00  0.00            
ATOM   1479  CA  ASN   103      85.128  80.065  19.121  1.00  0.00            
ATOM   1480  HA  ASN   103      84.669  79.977  20.106  1.00  0.00            
ATOM   1481  CB  ASN   103      85.481  81.548  18.923  1.00  0.00            
ATOM   1482  HB1 ASN   103      84.610  82.189  18.788  1.00  0.00            
ATOM   1483  HB2 ASN   103      86.151  81.696  18.076  1.00  0.00            
ATOM   1484  CG  ASN   103      86.106  82.060  20.155  1.00  0.00            
ATOM   1485  OD1 ASN   103      85.921  81.624  21.264  1.00  0.00            
ATOM   1486  ND2 ASN   103      87.008  83.042  20.062  1.00  0.00            
ATOM   1487 HD21 ASN   103      87.140  83.610  19.237  1.00  0.00            
ATOM   1488 HD22 ASN   103      87.426  83.228  20.962  1.00  0.00            
ATOM   1489  C   ASN   103      84.154  79.534  18.092  1.00  0.00            
ATOM   1490  O   ASN   103      84.471  79.511  16.908  1.00  0.00            
ATOM   1491  N   GLU   104      82.898  79.203  18.557  1.00  0.00            
ATOM   1492  H   GLU   104      82.689  79.323  19.538  1.00  0.00            
ATOM   1493  CA  GLU   104      81.878  78.637  17.756  1.00  0.00            
ATOM   1494  HA  GLU   104      82.259  77.701  17.347  1.00  0.00            
ATOM   1495  CB  GLU   104      80.658  78.320  18.591  1.00  0.00            
ATOM   1496  HB1 GLU   104      80.198  79.275  18.844  1.00  0.00            
ATOM   1497  HB2 GLU   104      80.882  77.793  19.519  1.00  0.00            
ATOM   1498  CG  GLU   104      79.697  77.467  17.841  1.00  0.00            
ATOM   1499  HG1 GLU   104      80.243  76.572  17.543  1.00  0.00            
ATOM   1500  HG2 GLU   104      79.386  78.028  16.960  1.00  0.00            
ATOM   1501  CD  GLU   104      78.487  76.987  18.589  1.00  0.00            
ATOM   1502  OE1 GLU   104      77.363  77.054  18.052  1.00  0.00            
ATOM   1503  OE2 GLU   104      78.558  76.654  19.828  1.00  0.00            
ATOM   1504  C   GLU   104      81.580  79.472  16.510  1.00  0.00            
ATOM   1505  O   GLU   104      81.516  78.838  15.465  1.00  0.00            
ATOM   1506  N   GLU   105      81.396  80.821  16.704  1.00  0.00            
ATOM   1507  H   GLU   105      81.555  81.258  17.601  1.00  0.00            
ATOM   1508  CA  GLU   105      80.964  81.760  15.703  1.00  0.00            
ATOM   1509  HA  GLU   105      80.478  81.101  14.984  1.00  0.00            
ATOM   1510  CB  GLU   105      79.889  82.678  16.316  1.00  0.00            
ATOM   1511  HB1 GLU   105      79.503  83.302  15.509  1.00  0.00            
ATOM   1512  HB2 GLU   105      80.360  83.288  17.086  1.00  0.00            
ATOM   1513  CG  GLU   105      78.688  81.923  16.873  1.00  0.00            
ATOM   1514  HG1 GLU   105      78.125  82.690  17.404  1.00  0.00            
ATOM   1515  HG2 GLU   105      78.947  81.246  17.687  1.00  0.00            
ATOM   1516  CD  GLU   105      77.753  81.277  15.821  1.00  0.00            
ATOM   1517  OE1 GLU   105      78.229  80.941  14.712  1.00  0.00            
ATOM   1518  OE2 GLU   105      76.522  81.211  16.124  1.00  0.00            
ATOM   1519  C   GLU   105      82.095  82.497  14.927  1.00  0.00            
ATOM   1520  O   GLU   105      82.747  83.250  15.566  1.00  0.00            
ATOM   1521  N   GLY   106      82.086  82.329  13.591  1.00  0.00            
ATOM   1522  H   GLY   106      81.411  81.740  13.124  1.00  0.00            
ATOM   1523  CA  GLY   106      83.121  82.938  12.760  1.00  0.00            
ATOM   1524  HA1 GLY   106      83.039  82.399  11.815  1.00  0.00            
ATOM   1525  HA2 GLY   106      84.112  82.831  13.200  1.00  0.00            
ATOM   1526  C   GLY   106      82.943  84.412  12.383  1.00  0.00            
ATOM   1527  O   GLY   106      83.916  84.986  11.956  1.00  0.00            
ATOM   1528  N   ALA   107      81.839  85.126  12.603  1.00  0.00            
ATOM   1529  H   ALA   107      80.985  84.598  12.709  1.00  0.00            
ATOM   1530  CA  ALA   107      81.610  86.531  12.353  1.00  0.00            
ATOM   1531  HA  ALA   107      81.691  86.687  11.277  1.00  0.00            
ATOM   1532  CB  ALA   107      80.176  86.900  12.793  1.00  0.00            
ATOM   1533  HB1 ALA   107      79.435  86.295  12.270  1.00  0.00            
ATOM   1534  HB2 ALA   107      80.097  86.849  13.879  1.00  0.00            
ATOM   1535  HB3 ALA   107      79.938  87.925  12.511  1.00  0.00            
ATOM   1536  C   ALA   107      82.563  87.561  13.021  1.00  0.00            
ATOM   1537  O   ALA   107      82.908  87.305  14.186  1.00  0.00            
ATOM   1538  N   PRO   108      82.992  88.633  12.360  1.00  0.00            
ATOM   1539  CD  PRO   108      82.701  89.040  11.019  1.00  0.00            
ATOM   1540  HD1 PRO   108      81.775  89.607  11.113  1.00  0.00            
ATOM   1541  HD2 PRO   108      82.659  88.177  10.354  1.00  0.00            
ATOM   1542  CG  PRO   108      83.831  89.957  10.511  1.00  0.00            
ATOM   1543  HG1 PRO   108      83.653  90.721   9.754  1.00  0.00            
ATOM   1544  HG2 PRO   108      84.703  89.369  10.224  1.00  0.00            
ATOM   1545  CB  PRO   108      84.191  90.659  11.774  1.00  0.00            
ATOM   1546  HB1 PRO   108      83.459  91.440  11.978  1.00  0.00            
ATOM   1547  HB2 PRO   108      85.218  91.022  11.780  1.00  0.00            
ATOM   1548  CA  PRO   108      83.894  89.595  12.923  1.00  0.00            
ATOM   1549  HA  PRO   108      84.839  89.078  13.088  1.00  0.00            
ATOM   1550  C   PRO   108      83.414  90.331  14.175  1.00  0.00            
ATOM   1551  O   PRO   108      82.211  90.740  14.227  1.00  0.00            
ATOM   1552  N   GLN   109      84.362  90.681  15.046  1.00  0.00            
ATOM   1553  H   GLN   109      85.301  90.327  14.928  1.00  0.00            
ATOM   1554  CA  GLN   109      84.212  91.673  16.141  1.00  0.00            
ATOM   1555  HA  GLN   109      83.167  91.960  16.259  1.00  0.00            
ATOM   1556  CB  GLN   109      84.756  91.014  17.432  1.00  0.00            
ATOM   1557  HB1 GLN   109      84.948  91.820  18.141  1.00  0.00            
ATOM   1558  HB2 GLN   109      85.748  90.610  17.230  1.00  0.00            
ATOM   1559  CG  GLN   109      83.837  89.925  17.989  1.00  0.00            
ATOM   1560  HG1 GLN   109      83.792  89.128  17.247  1.00  0.00            
ATOM   1561  HG2 GLN   109      82.807  90.243  18.151  1.00  0.00            
ATOM   1562  CD  GLN   109      84.293  89.425  19.342  1.00  0.00            
ATOM   1563  OE1 GLN   109      85.088  88.466  19.467  1.00  0.00            
ATOM   1564  NE2 GLN   109      83.846  90.098  20.388  1.00  0.00            
ATOM   1565 HE21 GLN   109      83.098  90.734  20.151  1.00  0.00            
ATOM   1566 HE22 GLN   109      83.888  89.687  21.310  1.00  0.00            
ATOM   1567  C   GLN   109      85.032  92.899  15.836  1.00  0.00            
ATOM   1568  O   GLN   109      85.897  92.871  14.998  1.00  0.00            
ATOM   1569  N   GLU   110      84.916  93.960  16.646  1.00  0.00            
ATOM   1570  H   GLU   110      84.239  93.932  17.395  1.00  0.00            
ATOM   1571  CA  GLU   110      85.673  95.221  16.430  1.00  0.00            
ATOM   1572  HA  GLU   110      85.925  95.115  15.375  1.00  0.00            
ATOM   1573  CB  GLU   110      84.885  96.491  16.851  1.00  0.00            
ATOM   1574  HB1 GLU   110      85.357  97.365  16.404  1.00  0.00            
ATOM   1575  HB2 GLU   110      84.950  96.605  17.933  1.00  0.00            
ATOM   1576  CG  GLU   110      83.444  96.531  16.257  1.00  0.00            
ATOM   1577  HG1 GLU   110      82.885  97.294  16.799  1.00  0.00            
ATOM   1578  HG2 GLU   110      82.860  95.638  16.480  1.00  0.00            
ATOM   1579  CD  GLU   110      83.473  96.807  14.720  1.00  0.00            
ATOM   1580  OE1 GLU   110      82.426  96.639  14.090  1.00  0.00            
ATOM   1581  OE2 GLU   110      84.518  97.057  14.065  1.00  0.00            
ATOM   1582  C   GLU   110      87.035  95.189  17.193  1.00  0.00            
ATOM   1583  O   GLU   110      87.230  94.477  18.181  1.00  0.00            
ATOM   1584  N   GLY   111      87.945  96.119  16.848  1.00  0.00            
ATOM   1585  H   GLY   111      87.684  96.768  16.120  1.00  0.00            
ATOM   1586  CA  GLY   111      89.108  96.422  17.602  1.00  0.00            
ATOM   1587  HA1 GLY   111      89.933  96.770  16.980  1.00  0.00            
ATOM   1588  HA2 GLY   111      89.430  95.522  18.128  1.00  0.00            
ATOM   1589  C   GLY   111      88.807  97.358  18.818  1.00  0.00            
ATOM   1590  O   GLY   111      88.254  98.420  18.625  1.00  0.00            
ATOM   1591  N   ILE   112      89.196  97.001  20.008  1.00  0.00            
ATOM   1592  H   ILE   112      89.548  96.059  20.098  1.00  0.00            
ATOM   1593  CA  ILE   112      89.372  97.983  21.117  1.00  0.00            
ATOM   1594  HA  ILE   112      88.482  98.608  21.048  1.00  0.00            
ATOM   1595  CB  ILE   112      89.306  97.275  22.518  1.00  0.00            
ATOM   1596  HB  ILE   112      90.007  96.440  22.509  1.00  0.00            
ATOM   1597  CG2 ILE   112      89.452  98.375  23.667  1.00  0.00            
ATOM   1598 HG21 ILE   112      90.487  98.698  23.773  1.00  0.00            
ATOM   1599 HG22 ILE   112      88.845  99.263  23.492  1.00  0.00            
ATOM   1600 HG23 ILE   112      89.265  97.865  24.612  1.00  0.00            
ATOM   1601  CG1 ILE   112      87.865  96.722  22.657  1.00  0.00            
ATOM   1602 HG11 ILE   112      87.766  96.572  23.732  1.00  0.00            
ATOM   1603 HG12 ILE   112      87.789  95.788  22.100  1.00  0.00            
ATOM   1604  CD  ILE   112      86.643  97.551  22.197  1.00  0.00            
ATOM   1605  HD1 ILE   112      86.628  97.652  21.112  1.00  0.00            
ATOM   1606  HD2 ILE   112      85.799  97.004  22.617  1.00  0.00            
ATOM   1607  HD3 ILE   112      86.751  98.553  22.613  1.00  0.00            
ATOM   1608  C   ILE   112      90.532  98.941  20.813  1.00  0.00            
ATOM   1609  O   ILE   112      91.631  98.475  20.462  1.00  0.00            
ATOM   1610  N   LEU   113      90.410 100.258  21.004  1.00  0.00            
ATOM   1611  H   LEU   113      89.499 100.682  21.107  1.00  0.00            
ATOM   1612  CA  LEU   113      91.479 101.192  20.917  1.00  0.00            
ATOM   1613  HA  LEU   113      92.397 100.632  20.739  1.00  0.00            
ATOM   1614  CB  LEU   113      91.322 101.898  19.540  1.00  0.00            
ATOM   1615  HB1 LEU   113      90.347 102.385  19.548  1.00  0.00            
ATOM   1616  HB2 LEU   113      91.398 101.160  18.742  1.00  0.00            
ATOM   1617  CG  LEU   113      92.383 102.961  19.259  1.00  0.00            
ATOM   1618  HG  LEU   113      92.448 103.609  20.133  1.00  0.00            
ATOM   1619  CD1 LEU   113      93.701 102.241  18.967  1.00  0.00            
ATOM   1620 HD11 LEU   113      94.399 102.969  18.554  1.00  0.00            
ATOM   1621 HD12 LEU   113      94.205 101.979  19.898  1.00  0.00            
ATOM   1622 HD13 LEU   113      93.616 101.353  18.340  1.00  0.00            
ATOM   1623  CD2 LEU   113      91.942 103.737  17.999  1.00  0.00            
ATOM   1624 HD21 LEU   113      92.675 104.530  17.849  1.00  0.00            
ATOM   1625 HD22 LEU   113      91.921 103.071  17.137  1.00  0.00            
ATOM   1626 HD23 LEU   113      90.935 104.121  18.161  1.00  0.00            
ATOM   1627  C   LEU   113      91.570 102.197  22.072  1.00  0.00            
ATOM   1628  O   LEU   113      92.705 102.506  22.481  1.00  0.00            
ATOM   1629  N   GLU   114      90.441 102.609  22.658  1.00  0.00            
ATOM   1630  H   GLU   114      89.565 102.319  22.248  1.00  0.00            
ATOM   1631  CA  GLU   114      90.431 103.902  23.435  1.00  0.00            
ATOM   1632  HA  GLU   114      91.348 104.093  23.993  1.00  0.00            
ATOM   1633  CB  GLU   114      90.224 105.081  22.487  1.00  0.00            
ATOM   1634  HB1 GLU   114      91.159 105.145  21.931  1.00  0.00            
ATOM   1635  HB2 GLU   114      90.109 105.932  23.158  1.00  0.00            
ATOM   1636  CG  GLU   114      89.054 104.947  21.504  1.00  0.00            
ATOM   1637  HG1 GLU   114      88.085 104.938  22.004  1.00  0.00            
ATOM   1638  HG2 GLU   114      89.146 104.116  20.804  1.00  0.00            
ATOM   1639  CD  GLU   114      89.025 106.211  20.569  1.00  0.00            
ATOM   1640  OE1 GLU   114      90.109 106.869  20.220  1.00  0.00            
ATOM   1641  OE2 GLU   114      87.900 106.505  20.085  1.00  0.00            
ATOM   1642  C   GLU   114      89.297 103.877  24.520  1.00  0.00            
ATOM   1643  O   GLU   114      88.499 102.983  24.541  1.00  0.00            
ATOM   1644  N   ASP   115      89.369 104.815  25.520  1.00  0.00            
ATOM   1645  H   ASP   115      90.065 105.544  25.454  1.00  0.00            
ATOM   1646  CA  ASP   115      88.357 104.929  26.623  1.00  0.00            
ATOM   1647  HA  ASP   115      88.638 105.555  27.469  1.00  0.00            
ATOM   1648  CB  ASP   115      86.967 105.433  25.958  1.00  0.00            
ATOM   1649  HB1 ASP   115      86.273 105.844  26.691  1.00  0.00            
ATOM   1650  HB2 ASP   115      86.491 104.543  25.547  1.00  0.00            
ATOM   1651  CG  ASP   115      87.069 106.483  24.848  1.00  0.00            
ATOM   1652  OD1 ASP   115      87.966 107.351  24.868  1.00  0.00            
ATOM   1653  OD2 ASP   115      86.122 106.458  23.996  1.00  0.00            
ATOM   1654  C   ASP   115      88.222 103.577  27.387  1.00  0.00            
ATOM   1655  O   ASP   115      87.158 102.992  27.691  1.00  0.00            
ATOM   1656  N   MET   116      89.409 102.998  27.701  1.00  0.00            
ATOM   1657  H   MET   116      90.249 103.546  27.581  1.00  0.00            
ATOM   1658  CA  MET   116      89.558 101.656  28.312  1.00  0.00            
ATOM   1659  HA  MET   116      88.789 101.117  27.758  1.00  0.00            
ATOM   1660  CB  MET   116      90.935 100.944  27.815  1.00  0.00            
ATOM   1661  HB1 MET   116      90.846  99.869  27.973  1.00  0.00            
ATOM   1662  HB2 MET   116      91.727 101.325  28.460  1.00  0.00            
ATOM   1663  CG  MET   116      91.214 101.072  26.331  1.00  0.00            
ATOM   1664  HG1 MET   116      91.523 102.093  26.109  1.00  0.00            
ATOM   1665  HG2 MET   116      90.306 101.010  25.730  1.00  0.00            
ATOM   1666  SD  MET   116      92.505  99.984  25.716  1.00  0.00            
ATOM   1667  CE  MET   116      94.074 100.586  26.486  1.00  0.00            
ATOM   1668  HE1 MET   116      94.173 100.240  27.515  1.00  0.00            
ATOM   1669  HE2 MET   116      94.940 100.231  25.927  1.00  0.00            
ATOM   1670  HE3 MET   116      94.068 101.676  26.508  1.00  0.00            
ATOM   1671  C   MET   116      89.464 101.573  29.865  1.00  0.00            
ATOM   1672  O   MET   116      89.892 102.475  30.646  1.00  0.00            
ATOM   1673  N   PRO   117      88.935 100.389  30.292  1.00  0.00            
ATOM   1674  CD  PRO   117      88.171  99.515  29.443  1.00  0.00            
ATOM   1675  HD1 PRO   117      88.803  98.728  29.030  1.00  0.00            
ATOM   1676  HD2 PRO   117      87.551 100.101  28.765  1.00  0.00            
ATOM   1677  CG  PRO   117      87.290  98.899  30.501  1.00  0.00            
ATOM   1678  HG1 PRO   117      87.136  97.852  30.241  1.00  0.00            
ATOM   1679  HG2 PRO   117      86.358  99.457  30.597  1.00  0.00            
ATOM   1680  CB  PRO   117      87.919  98.993  31.930  1.00  0.00            
ATOM   1681  HB1 PRO   117      88.494  98.133  32.276  1.00  0.00            
ATOM   1682  HB2 PRO   117      87.078  99.153  32.604  1.00  0.00            
ATOM   1683  CA  PRO   117      88.788 100.240  31.751  1.00  0.00            
ATOM   1684  HA  PRO   117      88.258 101.108  32.141  1.00  0.00            
ATOM   1685  C   PRO   117      90.205 100.181  32.424  1.00  0.00            
ATOM   1686  O   PRO   117      91.056  99.351  32.056  1.00  0.00            
ATOM   1687  N   VAL   118      90.381 100.989  33.490  1.00  0.00            
ATOM   1688  H   VAL   118      89.679 101.708  33.589  1.00  0.00            
ATOM   1689  CA  VAL   118      91.605 101.024  34.262  1.00  0.00            
ATOM   1690  HA  VAL   118      92.426 100.821  33.573  1.00  0.00            
ATOM   1691  CB  VAL   118      91.845 102.332  35.000  1.00  0.00            
ATOM   1692  HB  VAL   118      92.891 102.349  35.309  1.00  0.00            
ATOM   1693  CG1 VAL   118      91.587 103.613  34.116  1.00  0.00            
ATOM   1694 HG11 VAL   118      92.395 103.508  33.391  1.00  0.00            
ATOM   1695 HG12 VAL   118      90.548 103.690  33.796  1.00  0.00            
ATOM   1696 HG13 VAL   118      91.869 104.498  34.686  1.00  0.00            
ATOM   1697  CG2 VAL   118      91.048 102.518  36.323  1.00  0.00            
ATOM   1698 HG21 VAL   118      89.982 102.708  36.202  1.00  0.00            
ATOM   1699 HG22 VAL   118      91.123 101.661  36.993  1.00  0.00            
ATOM   1700 HG23 VAL   118      91.428 103.362  36.897  1.00  0.00            
ATOM   1701  C   VAL   118      91.832  99.739  35.111  1.00  0.00            
ATOM   1702  O   VAL   118      90.842  99.116  35.638  1.00  0.00            
ATOM   1703  N   ASP   119      93.078  99.341  35.329  1.00  0.00            
ATOM   1704  H   ASP   119      93.741  99.984  34.920  1.00  0.00            
ATOM   1705  CA  ASP   119      93.466  98.141  36.046  1.00  0.00            
ATOM   1706  HA  ASP   119      92.724  98.115  36.844  1.00  0.00            
ATOM   1707  CB  ASP   119      93.275  96.897  35.213  1.00  0.00            
ATOM   1708  HB1 ASP   119      94.098  96.890  34.498  1.00  0.00            
ATOM   1709  HB2 ASP   119      92.328  96.923  34.675  1.00  0.00            
ATOM   1710  CG  ASP   119      93.274  95.573  35.980  1.00  0.00            
ATOM   1711  OD1 ASP   119      92.610  95.439  36.991  1.00  0.00            
ATOM   1712  OD2 ASP   119      94.090  94.684  35.686  1.00  0.00            
ATOM   1713  C   ASP   119      94.792  98.300  36.807  1.00  0.00            
ATOM   1714  O   ASP   119      95.687  97.495  36.583  1.00  0.00            
ATOM   1715  N   PRO   120      94.926  99.267  37.732  1.00  0.00            
ATOM   1716  CD  PRO   120      93.849 100.246  38.006  1.00  0.00            
ATOM   1717  HD1 PRO   120      92.860  99.792  37.943  1.00  0.00            
ATOM   1718  HD2 PRO   120      93.872 101.089  37.315  1.00  0.00            
ATOM   1719  CG  PRO   120      94.229 100.666  39.483  1.00  0.00            
ATOM   1720  HG1 PRO   120      93.896  99.913  40.197  1.00  0.00            
ATOM   1721  HG2 PRO   120      93.849 101.614  39.862  1.00  0.00            
ATOM   1722  CB  PRO   120      95.746 100.768  39.481  1.00  0.00            
ATOM   1723  HB1 PRO   120      96.108 100.781  40.509  1.00  0.00            
ATOM   1724  HB2 PRO   120      95.998 101.731  39.036  1.00  0.00            
ATOM   1725  CA  PRO   120      96.153  99.615  38.533  1.00  0.00            
ATOM   1726  HA  PRO   120      96.938 100.026  37.898  1.00  0.00            
ATOM   1727  C   PRO   120      96.702  98.447  39.366  1.00  0.00            
ATOM   1728  O   PRO   120      96.037  97.485  39.624  1.00  0.00            
ATOM   1729  N   ASP   121      97.939  98.530  39.863  1.00  0.00            
ATOM   1730  H   ASP   121      98.407  99.398  39.645  1.00  0.00            
ATOM   1731  CA  ASP   121      98.541  97.384  40.623  1.00  0.00            
ATOM   1732  HA  ASP   121      98.038  96.466  40.320  1.00  0.00            
ATOM   1733  CB  ASP   121     100.035  97.255  40.341  1.00  0.00            
ATOM   1734  HB1 ASP   121     100.240  96.768  39.388  1.00  0.00            
ATOM   1735  HB2 ASP   121     100.496  96.521  41.002  1.00  0.00            
ATOM   1736  CG  ASP   121     100.930  98.555  40.402  1.00  0.00            
ATOM   1737  OD1 ASP   121     102.159  98.393  40.470  1.00  0.00            
ATOM   1738  OD2 ASP   121     100.454  99.717  40.449  1.00  0.00            
ATOM   1739  C   ASP   121      98.254  97.489  42.174  1.00  0.00            
ATOM   1740  O   ASP   121      97.986  98.560  42.765  1.00  0.00            
ATOM   1741  N   ASN   122      98.299  96.346  42.902  1.00  0.00            
ATOM   1742  H   ASN   122      98.452  95.445  42.474  1.00  0.00            
ATOM   1743  CA  ASN   122      98.108  96.281  44.364  1.00  0.00            
ATOM   1744  HA  ASN   122      97.163  96.721  44.681  1.00  0.00            
ATOM   1745  CB  ASN   122      98.165  94.838  44.870  1.00  0.00            
ATOM   1746  HB1 ASN   122      97.191  94.400  44.655  1.00  0.00            
ATOM   1747  HB2 ASN   122      98.131  94.730  45.954  1.00  0.00            
ATOM   1748  CG  ASN   122      99.347  94.056  44.335  1.00  0.00            
ATOM   1749  OD1 ASN   122      99.452  93.682  43.181  1.00  0.00            
ATOM   1750  ND2 ASN   122     100.322  93.708  45.213  1.00  0.00            
ATOM   1751 HD21 ASN   122     100.228  93.932  46.193  1.00  0.00            
ATOM   1752 HD22 ASN   122     101.031  93.060  44.898  1.00  0.00            
ATOM   1753  C   ASN   122      99.113  97.258  45.057  1.00  0.00            
ATOM   1754  O   ASN   122     100.360  97.206  44.947  1.00  0.00            
ATOM   1755  N   GLU   123      98.522  98.041  45.960  1.00  0.00            
ATOM   1756  H   GLU   123      97.527  97.900  46.065  1.00  0.00            
ATOM   1757  CA  GLU   123      99.245  99.010  46.822  1.00  0.00            
ATOM   1758  HA  GLU   123     100.037  99.397  46.180  1.00  0.00            
ATOM   1759  CB  GLU   123      98.353 100.194  47.393  1.00  0.00            
ATOM   1760  HB1 GLU   123      98.961 101.001  47.802  1.00  0.00            
ATOM   1761  HB2 GLU   123      97.782  99.821  48.244  1.00  0.00            
ATOM   1762  CG  GLU   123      97.448 101.001  46.381  1.00  0.00            
ATOM   1763  HG1 GLU   123      96.773 100.348  45.828  1.00  0.00            
ATOM   1764  HG2 GLU   123      98.103 101.524  45.684  1.00  0.00            
ATOM   1765  CD  GLU   123      96.545 101.962  47.195  1.00  0.00            
ATOM   1766  OE1 GLU   123      97.007 102.615  48.183  1.00  0.00            
ATOM   1767  OE2 GLU   123      95.291 102.086  46.937  1.00  0.00            
ATOM   1768  C   GLU   123     100.156  98.416  47.932  1.00  0.00            
ATOM   1769  O   GLU   123     101.057  99.108  48.436  1.00  0.00            
ATOM   1770  N   ALA   124      99.988  97.085  48.214  1.00  0.00            
ATOM   1771  H   ALA   124      99.358  96.589  47.599  1.00  0.00            
ATOM   1772  CA  ALA   124     100.673  96.260  49.288  1.00  0.00            
ATOM   1773  HA  ALA   124     101.657  96.701  49.451  1.00  0.00            
ATOM   1774  CB  ALA   124      99.982  96.485  50.599  1.00  0.00            
ATOM   1775  HB1 ALA   124      98.931  96.251  50.431  1.00  0.00            
ATOM   1776  HB2 ALA   124     100.369  95.795  51.350  1.00  0.00            
ATOM   1777  HB3 ALA   124     100.161  97.511  50.919  1.00  0.00            
ATOM   1778  C   ALA   124     100.914  94.814  48.980  1.00  0.00            
ATOM   1779  O   ALA   124     100.200  94.154  48.210  1.00  0.00            
ATOM   1780  N   TYR   125     102.000  94.334  49.576  1.00  0.00            
ATOM   1781  H   TYR   125     102.644  95.016  49.952  1.00  0.00            
ATOM   1782  CA  TYR   125     102.260  92.911  49.755  1.00  0.00            
ATOM   1783  HA  TYR   125     101.770  92.385  48.936  1.00  0.00            
ATOM   1784  CB  TYR   125     103.739  92.578  49.582  1.00  0.00            
ATOM   1785  HB1 TYR   125     103.829  91.504  49.420  1.00  0.00            
ATOM   1786  HB2 TYR   125     104.245  92.734  50.536  1.00  0.00            
ATOM   1787  CG  TYR   125     104.451  93.234  48.416  1.00  0.00            
ATOM   1788  CD1 TYR   125     103.843  93.224  47.129  1.00  0.00            
ATOM   1789  HD1 TYR   125     103.012  92.544  47.022  1.00  0.00            
ATOM   1790  CE1 TYR   125     104.440  93.859  46.014  1.00  0.00            
ATOM   1791  HE1 TYR   125     103.922  93.919  45.069  1.00  0.00            
ATOM   1792  CZ  TYR   125     105.642  94.565  46.209  1.00  0.00            
ATOM   1793  OH  TYR   125     106.170  95.233  45.153  1.00  0.00            
ATOM   1794  HH  TYR   125     106.639  96.055  45.315  1.00  0.00            
ATOM   1795  CE2 TYR   125     106.204  94.682  47.556  1.00  0.00            
ATOM   1796  HE2 TYR   125     107.103  95.254  47.730  1.00  0.00            
ATOM   1797  CD2 TYR   125     105.584  94.011  48.631  1.00  0.00            
ATOM   1798  HD2 TYR   125     105.952  94.212  49.627  1.00  0.00            
ATOM   1799  C   TYR   125     101.633  92.396  51.103  1.00  0.00            
ATOM   1800  O   TYR   125     101.130  93.134  51.915  1.00  0.00            
ATOM   1801  N   GLU   126     101.634  91.146  51.267  1.00  0.00            
ATOM   1802  H   GLU   126     101.955  90.618  50.468  1.00  0.00            
ATOM   1803  CA  GLU   126     101.178  90.392  52.413  1.00  0.00            
ATOM   1804  HA  GLU   126     100.567  91.080  52.997  1.00  0.00            
ATOM   1805  CB  GLU   126     100.233  89.261  51.956  1.00  0.00            
ATOM   1806  HB1 GLU   126      99.434  89.739  51.389  1.00  0.00            
ATOM   1807  HB2 GLU   126      99.819  88.828  52.867  1.00  0.00            
ATOM   1808  CG  GLU   126     100.830  88.198  51.019  1.00  0.00            
ATOM   1809  HG1 GLU   126     101.668  87.786  51.580  1.00  0.00            
ATOM   1810  HG2 GLU   126     101.342  88.704  50.200  1.00  0.00            
ATOM   1811  CD  GLU   126      99.824  87.060  50.615  1.00  0.00            
ATOM   1812  OE1 GLU   126      98.826  86.745  51.307  1.00  0.00            
ATOM   1813  OE2 GLU   126      99.958  86.602  49.406  1.00  0.00            
ATOM   1814  C   GLU   126     102.188  90.002  53.404  1.00  0.00            
ATOM   1815  O   GLU   126     103.383  89.835  53.034  1.00  0.00            
ATOM   1816  N   MET   127     101.722  89.752  54.619  1.00  0.00            
ATOM   1817  H   MET   127     100.787  90.018  54.894  1.00  0.00            
ATOM   1818  CA  MET   127     102.560  89.111  55.655  1.00  0.00            
ATOM   1819  HA  MET   127     103.391  89.792  55.843  1.00  0.00            
ATOM   1820  CB  MET   127     101.841  88.861  57.040  1.00  0.00            
ATOM   1821  HB1 MET   127     102.586  88.463  57.729  1.00  0.00            
ATOM   1822  HB2 MET   127     100.998  88.182  56.911  1.00  0.00            
ATOM   1823  CG  MET   127     101.311  90.104  57.740  1.00  0.00            
ATOM   1824  HG1 MET   127     101.168  89.704  58.744  1.00  0.00            
ATOM   1825  HG2 MET   127     100.457  90.517  57.203  1.00  0.00            
ATOM   1826  SD  MET   127     102.454  91.530  57.855  1.00  0.00            
ATOM   1827  CE  MET   127     101.561  92.560  59.067  1.00  0.00            
ATOM   1828  HE1 MET   127     101.975  93.556  58.906  1.00  0.00            
ATOM   1829  HE2 MET   127     100.493  92.387  58.930  1.00  0.00            
ATOM   1830  HE3 MET   127     101.992  92.267  60.024  1.00  0.00            
ATOM   1831  C   MET   127     103.107  87.819  55.124  1.00  0.00            
ATOM   1832  O   MET   127     102.232  87.028  54.649  1.00  0.00            
ATOM   1833  N   PRO   128     104.419  87.609  55.309  1.00  0.00            
ATOM   1834  CD  PRO   128     105.404  88.559  55.935  1.00  0.00            
ATOM   1835  HD1 PRO   128     104.970  89.199  56.702  1.00  0.00            
ATOM   1836  HD2 PRO   128     105.804  89.259  55.201  1.00  0.00            
ATOM   1837  CG  PRO   128     106.481  87.692  56.455  1.00  0.00            
ATOM   1838  HG1 PRO   128     106.306  87.230  57.427  1.00  0.00            
ATOM   1839  HG2 PRO   128     107.415  88.253  56.475  1.00  0.00            
ATOM   1840  CB  PRO   128     106.534  86.576  55.448  1.00  0.00            
ATOM   1841  HB1 PRO   128     106.966  85.621  55.747  1.00  0.00            
ATOM   1842  HB2 PRO   128     107.155  86.931  54.626  1.00  0.00            
ATOM   1843  CA  PRO   128     105.100  86.328  55.023  1.00  0.00            
ATOM   1844  HA  PRO   128     105.123  86.167  53.945  1.00  0.00            
ATOM   1845  C   PRO   128     104.451  85.058  55.687  1.00  0.00            
ATOM   1846  O   PRO   128     103.901  85.215  56.824  1.00  0.00            
ATOM   1847  N   SEP   129     104.584  83.862  55.166  1.00  0.00            
ATOM   1848  H   SEP   129     105.144  83.761  54.332  1.00  0.00            
ATOM   1849  CA  SEP   129     103.861  82.646  55.632  1.00  0.00            
ATOM   1850  HA  SEP   129     102.787  82.829  55.597  1.00  0.00            
ATOM   1851  CB  SEP   129     104.057  81.574  54.584  1.00  0.00            
ATOM   1852  HB1 SEP   129     105.091  81.233  54.618  1.00  0.00            
ATOM   1853  HB2 SEP   129     103.825  82.008  53.611  1.00  0.00            
ATOM   1854  OG  SEP   129     103.262  80.434  54.780  1.00  0.00            
ATOM   1855  P   SEP   129     101.652  80.457  54.658  1.00  0.00            
ATOM   1856  O1P SEP   129     101.083  81.339  55.683  1.00  0.00            
ATOM   1857  O2P SEP   129     101.491  80.950  53.292  1.00  0.00            
ATOM   1858  O3P SEP   129     101.286  79.038  54.834  1.00  0.00            
ATOM   1859  C   SEP   129     104.246  82.228  57.029  1.00  0.00            
ATOM   1860  O   SEP   129     105.373  82.478  57.460  1.00  0.00            
ATOM   1861  N   GLU   130     103.270  81.661  57.821  1.00  0.00            
ATOM   1862  H   GLU   130     102.345  81.730  57.422  1.00  0.00            
ATOM   1863  CA  GLU   130     103.338  81.317  59.243  1.00  0.00            
ATOM   1864  HA  GLU   130     103.498  82.201  59.861  1.00  0.00            
ATOM   1865  CB  GLU   130     102.011  80.772  59.734  1.00  0.00            
ATOM   1866  HB1 GLU   130     102.187  80.153  60.613  1.00  0.00            
ATOM   1867  HB2 GLU   130     101.574  80.059  59.035  1.00  0.00            
ATOM   1868  CG  GLU   130     101.009  81.864  60.030  1.00  0.00            
ATOM   1869  HG1 GLU   130     100.776  82.453  59.143  1.00  0.00            
ATOM   1870  HG2 GLU   130     101.625  82.525  60.640  1.00  0.00            
ATOM   1871  CD  GLU   130      99.741  81.349  60.704  1.00  0.00            
ATOM   1872  OE1 GLU   130      99.485  81.559  61.883  1.00  0.00            
ATOM   1873  OE2 GLU   130      98.926  80.706  59.976  1.00  0.00            
ATOM   1874  C   GLU   130     104.428  80.323  59.624  1.00  0.00            
ATOM   1875  O   GLU   130     104.831  80.462  60.812  1.00  0.00            
ATOM   1876  N   GLU   131     104.909  79.462  58.728  1.00  0.00            
ATOM   1877  H   GLU   131     104.362  79.327  57.890  1.00  0.00            
ATOM   1878  CA  GLU   131     106.080  78.658  58.912  1.00  0.00            
ATOM   1879  HA  GLU   131     105.949  78.131  59.857  1.00  0.00            
ATOM   1880  CB  GLU   131     106.167  77.729  57.773  1.00  0.00            
ATOM   1881  HB1 GLU   131     105.208  77.217  57.693  1.00  0.00            
ATOM   1882  HB2 GLU   131     106.917  76.957  57.948  1.00  0.00            
ATOM   1883  CG  GLU   131     106.501  78.343  56.346  1.00  0.00            
ATOM   1884  HG1 GLU   131     107.492  78.776  56.483  1.00  0.00            
ATOM   1885  HG2 GLU   131     105.756  79.133  56.241  1.00  0.00            
ATOM   1886  CD  GLU   131     106.388  77.279  55.267  1.00  0.00            
ATOM   1887  OE1 GLU   131     105.901  76.182  55.558  1.00  0.00            
ATOM   1888  OE2 GLU   131     106.715  77.634  54.125  1.00  0.00            
ATOM   1889  C   GLU   131     107.432  79.423  59.084  1.00  0.00            
ATOM   1890  O   GLU   131     108.421  78.884  59.662  1.00  0.00            
ATOM   1891  N   GLY   132     107.556  80.706  58.633  1.00  0.00            
ATOM   1892  H   GLY   132     106.754  81.247  58.344  1.00  0.00            
ATOM   1893  CA  GLY   132     108.737  81.445  58.945  1.00  0.00            
ATOM   1894  HA1 GLY   132     108.960  82.250  58.245  1.00  0.00            
ATOM   1895  HA2 GLY   132     109.517  80.685  58.904  1.00  0.00            
ATOM   1896  C   GLY   132     108.693  82.028  60.275  1.00  0.00            
ATOM   1897  O   GLY   132     107.681  82.591  60.696  1.00  0.00            
ATOM   1898  N   TYR   133     109.767  81.916  61.062  1.00  0.00            
ATOM   1899  H   TYR   133     110.580  81.475  60.656  1.00  0.00            
ATOM   1900  CA  TYR   133     109.876  82.590  62.377  1.00  0.00            
ATOM   1901  HA  TYR   133     108.992  82.338  62.963  1.00  0.00            
ATOM   1902  CB  TYR   133     111.048  82.034  63.162  1.00  0.00            
ATOM   1903  HB1 TYR   133     111.978  82.426  62.749  1.00  0.00            
ATOM   1904  HB2 TYR   133     110.980  80.947  63.130  1.00  0.00            
ATOM   1905  CG  TYR   133     111.011  82.332  64.627  1.00  0.00            
ATOM   1906  CD1 TYR   133     110.484  81.419  65.558  1.00  0.00            
ATOM   1907  HD1 TYR   133     110.039  80.480  65.262  1.00  0.00            
ATOM   1908  CE1 TYR   133     110.661  81.752  66.898  1.00  0.00            
ATOM   1909  HE1 TYR   133     110.272  81.076  67.645  1.00  0.00            
ATOM   1910  CZ  TYR   133     111.392  82.853  67.309  1.00  0.00            
ATOM   1911  OH  TYR   133     111.398  83.298  68.586  1.00  0.00            
ATOM   1912  HH  TYR   133     111.054  82.650  69.205  1.00  0.00            
ATOM   1913  CE2 TYR   133     111.892  83.770  66.354  1.00  0.00            
ATOM   1914  HE2 TYR   133     112.379  84.702  66.601  1.00  0.00            
ATOM   1915  CD2 TYR   133     111.730  83.442  65.000  1.00  0.00            
ATOM   1916  HD2 TYR   133     112.147  84.061  64.219  1.00  0.00            
ATOM   1917  C   TYR   133     109.925  84.132  62.299  1.00  0.00            
ATOM   1918  O   TYR   133     110.657  84.727  61.477  1.00  0.00            
ATOM   1919  N   GLN   134     109.235  84.750  63.233  1.00  0.00            
ATOM   1920  H   GLN   134     108.655  84.163  63.815  1.00  0.00            
ATOM   1921  CA  GLN   134     109.279  86.192  63.394  1.00  0.00            
ATOM   1922  HA  GLN   134     110.202  86.613  62.995  1.00  0.00            
ATOM   1923  CB  GLN   134     108.100  86.793  62.640  1.00  0.00            
ATOM   1924  HB1 GLN   134     108.413  86.728  61.598  1.00  0.00            
ATOM   1925  HB2 GLN   134     108.063  87.870  62.804  1.00  0.00            
ATOM   1926  CG  GLN   134     106.688  86.179  62.848  1.00  0.00            
ATOM   1927  HG1 GLN   134     106.422  86.073  63.899  1.00  0.00            
ATOM   1928  HG2 GLN   134     106.703  85.175  62.424  1.00  0.00            
ATOM   1929  CD  GLN   134     105.772  87.138  62.144  1.00  0.00            
ATOM   1930  OE1 GLN   134     105.066  87.909  62.781  1.00  0.00            
ATOM   1931  NE2 GLN   134     105.693  87.171  60.860  1.00  0.00            
ATOM   1932 HE21 GLN   134     106.193  86.522  60.269  1.00  0.00            
ATOM   1933 HE22 GLN   134     105.163  87.875  60.366  1.00  0.00            
ATOM   1934  C   GLN   134     109.299  86.672  64.783  1.00  0.00            
ATOM   1935  O   GLN   134     108.563  86.219  65.597  1.00  0.00            
ATOM   1936  N   ASP   135     110.247  87.639  64.992  1.00  0.00            
ATOM   1937  H   ASP   135     110.883  87.820  64.229  1.00  0.00            
ATOM   1938  CA  ASP   135     110.376  88.455  66.223  1.00  0.00            
ATOM   1939  HA  ASP   135     110.012  87.786  67.002  1.00  0.00            
ATOM   1940  CB  ASP   135     111.851  88.718  66.578  1.00  0.00            
ATOM   1941  HB1 ASP   135     111.913  89.398  67.427  1.00  0.00            
ATOM   1942  HB2 ASP   135     112.277  89.306  65.765  1.00  0.00            
ATOM   1943  CG  ASP   135     112.721  87.461  66.800  1.00  0.00            
ATOM   1944  OD1 ASP   135     113.193  86.806  65.816  1.00  0.00            
ATOM   1945  OD2 ASP   135     112.915  87.070  67.982  1.00  0.00            
ATOM   1946  C   ASP   135     109.531  89.753  66.083  1.00  0.00            
ATOM   1947  O   ASP   135     110.099  90.834  66.208  1.00  0.00            
ATOM   1948  N   TYR   136     108.200  89.597  65.847  1.00  0.00            
ATOM   1949  H   TYR   136     107.871  88.643  65.812  1.00  0.00            
ATOM   1950  CA  TYR   136     107.251  90.721  65.671  1.00  0.00            
ATOM   1951  HA  TYR   136     107.897  91.539  65.993  1.00  0.00            
ATOM   1952  CB  TYR   136     106.980  90.774  64.188  1.00  0.00            
ATOM   1953  HB1 TYR   136     106.721  89.789  63.800  1.00  0.00            
ATOM   1954  HB2 TYR   136     107.845  91.044  63.582  1.00  0.00            
ATOM   1955  CG  TYR   136     105.856  91.825  63.838  1.00  0.00            
ATOM   1956  CD1 TYR   136     106.185  93.200  63.932  1.00  0.00            
ATOM   1957  HD1 TYR   136     107.120  93.590  64.307  1.00  0.00            
ATOM   1958  CE1 TYR   136     105.202  94.211  63.573  1.00  0.00            
ATOM   1959  HE1 TYR   136     105.393  95.271  63.660  1.00  0.00            
ATOM   1960  CZ  TYR   136     103.858  93.871  63.238  1.00  0.00            
ATOM   1961  OH  TYR   136     102.933  94.772  62.850  1.00  0.00            
ATOM   1962  HH  TYR   136     102.092  94.523  62.460  1.00  0.00            
ATOM   1963  CE2 TYR   136     103.590  92.520  63.187  1.00  0.00            
ATOM   1964  HE2 TYR   136     102.621  92.269  62.781  1.00  0.00            
ATOM   1965  CD2 TYR   136     104.540  91.476  63.534  1.00  0.00            
ATOM   1966  HD2 TYR   136     104.352  90.429  63.349  1.00  0.00            
ATOM   1967  C   TYR   136     105.952  90.518  66.450  1.00  0.00            
ATOM   1968  O   TYR   136     105.344  89.436  66.245  1.00  0.00            
ATOM   1969  N   GLU   137     105.448  91.557  67.074  1.00  0.00            
ATOM   1970  H   GLU   137     106.015  92.390  67.144  1.00  0.00            
ATOM   1971  CA  GLU   137     104.048  91.846  67.564  1.00  0.00            
ATOM   1972  HA  GLU   137     103.354  91.192  67.036  1.00  0.00            
ATOM   1973  CB  GLU   137     103.924  91.714  69.087  1.00  0.00            
ATOM   1974  HB1 GLU   137     103.113  92.384  69.375  1.00  0.00            
ATOM   1975  HB2 GLU   137     104.853  91.920  69.619  1.00  0.00            
ATOM   1976  CG  GLU   137     103.528  90.190  69.332  1.00  0.00            
ATOM   1977  HG1 GLU   137     104.259  89.526  68.871  1.00  0.00            
ATOM   1978  HG2 GLU   137     102.606  89.932  68.812  1.00  0.00            
ATOM   1979  CD  GLU   137     103.493  89.936  70.801  1.00  0.00            
ATOM   1980  OE1 GLU   137     104.590  90.245  71.413  1.00  0.00            
ATOM   1981  OE2 GLU   137     102.439  89.591  71.354  1.00  0.00            
ATOM   1982  C   GLU   137     103.668  93.290  67.145  1.00  0.00            
ATOM   1983  O   GLU   137     104.365  94.259  67.493  1.00  0.00            
ATOM   1984  N   PRO   138     102.488  93.421  66.586  1.00  0.00            
ATOM   1985  CD  PRO   138     101.615  92.350  66.242  1.00  0.00            
ATOM   1986  HD1 PRO   138     101.292  91.718  67.069  1.00  0.00            
ATOM   1987  HD2 PRO   138     102.027  91.778  65.411  1.00  0.00            
ATOM   1988  CG  PRO   138     100.336  93.031  65.777  1.00  0.00            
ATOM   1989  HG1 PRO   138      99.607  92.943  66.583  1.00  0.00            
ATOM   1990  HG2 PRO   138     100.123  92.429  64.893  1.00  0.00            
ATOM   1991  CB  PRO   138     100.747  94.478  65.497  1.00  0.00            
ATOM   1992  HB1 PRO   138      99.868  95.107  65.638  1.00  0.00            
ATOM   1993  HB2 PRO   138     101.149  94.447  64.484  1.00  0.00            
ATOM   1994  CA  PRO   138     101.900  94.725  66.456  1.00  0.00            
ATOM   1995  HA  PRO   138     102.517  95.484  65.976  1.00  0.00            
ATOM   1996  C   PRO   138     101.532  95.326  67.870  1.00  0.00            
ATOM   1997  O   PRO   138     101.114  94.586  68.813  1.00  0.00            
ATOM   1998  N   GLU   139     101.610  96.652  67.939  1.00  0.00            
ATOM   1999  H   GLU   139     101.880  97.170  67.116  1.00  0.00            
ATOM   2000  CA  GLU   139     101.376  97.575  69.116  1.00  0.00            
ATOM   2001  HA  GLU   139     101.565  96.973  70.005  1.00  0.00            
ATOM   2002  CB  GLU   139     102.288  98.747  69.063  1.00  0.00            
ATOM   2003  HB1 GLU   139     101.913  99.476  69.782  1.00  0.00            
ATOM   2004  HB2 GLU   139     102.327  99.173  68.061  1.00  0.00            
ATOM   2005  CG  GLU   139     103.777  98.361  69.502  1.00  0.00            
ATOM   2006  HG1 GLU   139     104.152  97.706  68.715  1.00  0.00            
ATOM   2007  HG2 GLU   139     103.735  97.849  70.463  1.00  0.00            
ATOM   2008  CD  GLU   139     104.859  99.476  69.694  1.00  0.00            
ATOM   2009  OE1 GLU   139     105.895  99.139  70.307  1.00  0.00            
ATOM   2010  OE2 GLU   139     104.705 100.572  69.111  1.00  0.00            
ATOM   2011  C   GLU   139      99.933  97.875  69.316  1.00  0.00            
ATOM   2012  O   GLU   139      99.184  98.153  68.413  1.00  0.00            
ATOM   2013  N   ALA   140      99.588  97.775  70.589  1.00  0.00            
ATOM   2014  H   ALA   140     100.287  97.371  71.195  1.00  0.00            
ATOM   2015  CA  ALA   140      98.212  98.030  71.225  1.00  0.00            
ATOM   2016  HA  ALA   140      97.464  97.411  70.731  1.00  0.00            
ATOM   2017  CB  ALA   140      98.304  97.496  72.675  1.00  0.00            
ATOM   2018  HB1 ALA   140      97.502  97.983  73.230  1.00  0.00            
ATOM   2019  HB2 ALA   140      98.116  96.424  72.604  1.00  0.00            
ATOM   2020  HB3 ALA   140      99.269  97.627  73.164  1.00  0.00            
ATOM   2021  C   ALA   140      97.707  99.491  71.041  1.00  0.00            
ATOM   2022  OC1 ALA   140      98.110 100.473  71.710  1.00  0.00            
ATOM   2023  OC2 ALA   140      96.839  99.688  70.161  1.00  0.00            
TER
ENDMDL
