# Supplementary material for: Impact of Phosphorylation on the Physiological Form of Human alpha-Synuclein in Aqueous Solution
Source: J Chem Inf Model. 2024 Oct 28;64(21):8215–26. doi: 10.1021/acs.jcim.4c01172 (PMC11558680; doi:10.1021/acs.jcim.4c01172)
Supplement: Supplementary file 2 — ci4c01172_si_003.zip [file ci4c01172_si_003.zip › pAS/pAS_21.pdb]

REMARK    GENERATED BY TRJCONV
TITLE     Protein in water
REMARK    THIS IS A SIMULATION BOX
CRYST1  134.711  134.711  135.190  60.12  60.12  90.00 P 1           1
MODEL        1
ATOM      1  CH3 ACE     0     124.378 113.717  23.224  1.00  0.00            
ATOM      2 HH31 ACE     0     124.683 112.872  22.607  1.00  0.00            
ATOM      3 HH32 ACE     0     123.779 114.414  22.638  1.00  0.00            
ATOM      4 HH33 ACE     0     125.226 114.263  23.638  1.00  0.00            
ATOM      5  C   ACE     0     123.731 113.188  24.488  1.00  0.00            
ATOM      6  O   ACE     0     123.824 113.853  25.541  1.00  0.00            
ATOM      7  N   MET     1     123.059 111.991  24.357  1.00  0.00            
ATOM      8  H   MET     1     122.835 111.694  23.418  1.00  0.00            
ATOM      9  CA  MET     1     122.141 111.600  25.429  1.00  0.00            
ATOM     10  HA  MET     1     121.539 112.462  25.715  1.00  0.00            
ATOM     11  CB  MET     1     121.248 110.409  24.877  1.00  0.00            
ATOM     12  HB1 MET     1     121.865 109.513  24.815  1.00  0.00            
ATOM     13  HB2 MET     1     120.795 110.680  23.923  1.00  0.00            
ATOM     14  CG  MET     1     120.066 110.124  25.820  1.00  0.00            
ATOM     15  HG1 MET     1     120.492 109.892  26.796  1.00  0.00            
ATOM     16  HG2 MET     1     119.581 109.177  25.583  1.00  0.00            
ATOM     17  SD  MET     1     118.803 111.473  25.984  1.00  0.00            
ATOM     18  CE  MET     1     117.312 110.513  26.209  1.00  0.00            
ATOM     19  HE1 MET     1     117.040 109.883  25.362  1.00  0.00            
ATOM     20  HE2 MET     1     117.490 109.877  27.076  1.00  0.00            
ATOM     21  HE3 MET     1     116.440 111.157  26.323  1.00  0.00            
ATOM     22  C   MET     1     122.806 111.171  26.823  1.00  0.00            
ATOM     23  O   MET     1     122.292 111.586  27.822  1.00  0.00            
ATOM     24  N   ASP     2     123.906 110.469  26.791  1.00  0.00            
ATOM     25  H   ASP     2     124.120 110.076  25.886  1.00  0.00            
ATOM     26  CA  ASP     2     124.843 110.402  27.964  1.00  0.00            
ATOM     27  HA  ASP     2     124.224 109.954  28.741  1.00  0.00            
ATOM     28  CB  ASP     2     125.974 109.444  27.734  1.00  0.00            
ATOM     29  HB1 ASP     2     126.538 109.344  28.662  1.00  0.00            
ATOM     30  HB2 ASP     2     126.658 109.758  26.946  1.00  0.00            
ATOM     31  CG  ASP     2     125.508 108.025  27.407  1.00  0.00            
ATOM     32  OD1 ASP     2     126.394 107.255  27.004  1.00  0.00            
ATOM     33  OD2 ASP     2     124.291 107.646  27.385  1.00  0.00            
ATOM     34  C   ASP     2     125.294 111.760  28.508  1.00  0.00            
ATOM     35  O   ASP     2     125.330 111.835  29.725  1.00  0.00            
ATOM     36  N   VAL     3     125.730 112.688  27.635  1.00  0.00            
ATOM     37  H   VAL     3     125.804 112.337  26.691  1.00  0.00            
ATOM     38  CA  VAL     3     126.240 114.076  27.983  1.00  0.00            
ATOM     39  HA  VAL     3     127.042 113.909  28.701  1.00  0.00            
ATOM     40  CB  VAL     3     126.918 114.738  26.810  1.00  0.00            
ATOM     41  HB  VAL     3     126.298 114.460  25.958  1.00  0.00            
ATOM     42  CG1 VAL     3     127.118 116.239  26.823  1.00  0.00            
ATOM     43 HG11 VAL     3     127.641 116.500  25.902  1.00  0.00            
ATOM     44 HG12 VAL     3     126.127 116.685  26.908  1.00  0.00            
ATOM     45 HG13 VAL     3     127.685 116.453  27.728  1.00  0.00            
ATOM     46  CG2 VAL     3     128.328 114.043  26.776  1.00  0.00            
ATOM     47 HG21 VAL     3     128.922 114.355  25.917  1.00  0.00            
ATOM     48 HG22 VAL     3     128.902 114.355  27.649  1.00  0.00            
ATOM     49 HG23 VAL     3     128.346 112.954  26.788  1.00  0.00            
ATOM     50  C   VAL     3     125.125 114.936  28.658  1.00  0.00            
ATOM     51  O   VAL     3     125.405 115.481  29.728  1.00  0.00            
ATOM     52  N   PHE     4     123.940 115.001  28.063  1.00  0.00            
ATOM     53  H   PHE     4     123.768 114.426  27.250  1.00  0.00            
ATOM     54  CA  PHE     4     122.718 115.538  28.668  1.00  0.00            
ATOM     55  HA  PHE     4     122.728 116.611  28.859  1.00  0.00            
ATOM     56  CB  PHE     4     121.515 115.406  27.800  1.00  0.00            
ATOM     57  HB1 PHE     4     121.285 114.366  27.568  1.00  0.00            
ATOM     58  HB2 PHE     4     121.619 115.921  26.845  1.00  0.00            
ATOM     59  CG  PHE     4     120.192 115.847  28.350  1.00  0.00            
ATOM     60  CD1 PHE     4     119.389 114.930  29.077  1.00  0.00            
ATOM     61  HD1 PHE     4     119.762 113.947  29.321  1.00  0.00            
ATOM     62  CE1 PHE     4     118.134 115.308  29.578  1.00  0.00            
ATOM     63  HE1 PHE     4     117.481 114.554  29.992  1.00  0.00            
ATOM     64  CZ  PHE     4     117.633 116.603  29.242  1.00  0.00            
ATOM     65  HZ  PHE     4     116.615 116.868  29.483  1.00  0.00            
ATOM     66  CE2 PHE     4     118.451 117.450  28.511  1.00  0.00            
ATOM     67  HE2 PHE     4     118.078 118.446  28.326  1.00  0.00            
ATOM     68  CD2 PHE     4     119.704 117.114  28.077  1.00  0.00            
ATOM     69  HD2 PHE     4     120.360 117.866  27.665  1.00  0.00            
ATOM     70  C   PHE     4     122.512 114.898  30.049  1.00  0.00            
ATOM     71  O   PHE     4     122.688 115.709  31.023  1.00  0.00            
ATOM     72  N   MET     5     122.307 113.621  30.236  1.00  0.00            
ATOM     73  H   MET     5     122.431 112.999  29.450  1.00  0.00            
ATOM     74  CA  MET     5     121.926 112.961  31.494  1.00  0.00            
ATOM     75  HA  MET     5     120.922 113.325  31.711  1.00  0.00            
ATOM     76  CB  MET     5     121.824 111.436  31.158  1.00  0.00            
ATOM     77  HB1 MET     5     122.805 111.066  30.859  1.00  0.00            
ATOM     78  HB2 MET     5     121.048 111.341  30.398  1.00  0.00            
ATOM     79  CG  MET     5     121.383 110.644  32.397  1.00  0.00            
ATOM     80  HG1 MET     5     122.084 110.625  33.232  1.00  0.00            
ATOM     81  HG2 MET     5     121.278 109.600  32.102  1.00  0.00            
ATOM     82  SD  MET     5     119.798 111.097  33.129  1.00  0.00            
ATOM     83  CE  MET     5     120.083 109.976  34.494  1.00  0.00            
ATOM     84  HE1 MET     5     119.207 110.054  35.138  1.00  0.00            
ATOM     85  HE2 MET     5     120.228 108.960  34.127  1.00  0.00            
ATOM     86  HE3 MET     5     120.930 110.236  35.130  1.00  0.00            
ATOM     87  C   MET     5     122.915 113.260  32.658  1.00  0.00            
ATOM     88  O   MET     5     122.498 113.595  33.723  1.00  0.00            
ATOM     89  N   LYS     6     124.234 113.309  32.369  1.00  0.00            
ATOM     90  H   LYS     6     124.481 113.287  31.390  1.00  0.00            
ATOM     91  CA  LYS     6     125.249 113.560  33.428  1.00  0.00            
ATOM     92  HA  LYS     6     124.868 112.979  34.268  1.00  0.00            
ATOM     93  CB  LYS     6     126.557 112.978  33.101  1.00  0.00            
ATOM     94  HB1 LYS     6     126.505 111.938  32.777  1.00  0.00            
ATOM     95  HB2 LYS     6     127.035 112.920  34.079  1.00  0.00            
ATOM     96  CG  LYS     6     127.437 113.745  32.121  1.00  0.00            
ATOM     97  HG1 LYS     6     127.994 114.531  32.630  1.00  0.00            
ATOM     98  HG2 LYS     6     126.726 114.299  31.508  1.00  0.00            
ATOM     99  CD  LYS     6     128.305 112.907  31.124  1.00  0.00            
ATOM    100  HD1 LYS     6     127.758 112.359  30.357  1.00  0.00            
ATOM    101  HD2 LYS     6     128.713 112.120  31.758  1.00  0.00            
ATOM    102  CE  LYS     6     129.456 113.663  30.457  1.00  0.00            
ATOM    103  HE1 LYS     6     130.136 114.088  31.195  1.00  0.00            
ATOM    104  HE2 LYS     6     129.101 114.446  29.787  1.00  0.00            
ATOM    105  NZ  LYS     6     130.300 112.698  29.693  1.00  0.00            
ATOM    106  HZ1 LYS     6     131.085 113.123  29.221  1.00  0.00            
ATOM    107  HZ2 LYS     6     130.794 112.117  30.355  1.00  0.00            
ATOM    108  HZ3 LYS     6     129.817 112.075  29.062  1.00  0.00            
ATOM    109  C   LYS     6     125.231 114.958  33.981  1.00  0.00            
ATOM    110  O   LYS     6     125.393 115.108  35.197  1.00  0.00            
ATOM    111  N   GLY     7     124.940 115.966  33.200  1.00  0.00            
ATOM    112  H   GLY     7     124.716 115.701  32.252  1.00  0.00            
ATOM    113  CA  GLY     7     124.766 117.373  33.609  1.00  0.00            
ATOM    114  HA1 GLY     7     125.122 117.968  32.768  1.00  0.00            
ATOM    115  HA2 GLY     7     125.478 117.593  34.405  1.00  0.00            
ATOM    116  C   GLY     7     123.360 117.724  34.095  1.00  0.00            
ATOM    117  O   GLY     7     123.198 118.937  34.200  1.00  0.00            
ATOM    118  N   LEU     8     122.426 116.850  34.334  1.00  0.00            
ATOM    119  H   LEU     8     122.614 115.866  34.205  1.00  0.00            
ATOM    120  CA  LEU     8     121.002 117.143  34.829  1.00  0.00            
ATOM    121  HA  LEU     8     120.603 117.898  34.152  1.00  0.00            
ATOM    122  CB  LEU     8     120.114 115.994  34.560  1.00  0.00            
ATOM    123  HB1 LEU     8     119.085 116.209  34.850  1.00  0.00            
ATOM    124  HB2 LEU     8     120.473 115.151  35.150  1.00  0.00            
ATOM    125  CG  LEU     8     120.063 115.717  33.084  1.00  0.00            
ATOM    126  HG  LEU     8     121.053 115.434  32.727  1.00  0.00            
ATOM    127  CD1 LEU     8     119.092 114.540  32.704  1.00  0.00            
ATOM    128 HD11 LEU     8     119.273 114.155  31.700  1.00  0.00            
ATOM    129 HD12 LEU     8     119.351 113.784  33.445  1.00  0.00            
ATOM    130 HD13 LEU     8     118.081 114.942  32.770  1.00  0.00            
ATOM    131  CD2 LEU     8     119.481 116.916  32.260  1.00  0.00            
ATOM    132 HD21 LEU     8     118.397 116.894  32.152  1.00  0.00            
ATOM    133 HD22 LEU     8     119.916 117.867  32.567  1.00  0.00            
ATOM    134 HD23 LEU     8     119.902 116.778  31.264  1.00  0.00            
ATOM    135  C   LEU     8     120.839 117.787  36.212  1.00  0.00            
ATOM    136  O   LEU     8     121.101 117.188  37.242  1.00  0.00            
ATOM    137  N   SER     9     120.288 119.039  36.165  1.00  0.00            
ATOM    138  H   SER     9     120.082 119.456  35.269  1.00  0.00            
ATOM    139  CA  SER     9     120.237 119.989  37.187  1.00  0.00            
ATOM    140  HA  SER     9     121.168 120.007  37.753  1.00  0.00            
ATOM    141  CB  SER     9     120.121 121.452  36.691  1.00  0.00            
ATOM    142  HB1 SER     9     120.328 122.119  37.528  1.00  0.00            
ATOM    143  HB2 SER     9     119.105 121.497  36.298  1.00  0.00            
ATOM    144  OG  SER     9     121.045 121.716  35.689  1.00  0.00            
ATOM    145  HG  SER     9     120.580 121.851  34.860  1.00  0.00            
ATOM    146  C   SER     9     119.104 119.865  38.175  1.00  0.00            
ATOM    147  O   SER     9     118.107 119.271  37.810  1.00  0.00            
ATOM    148  N   LYS    10     119.250 120.432  39.355  1.00  0.00            
ATOM    149  H   LYS    10     120.053 120.991  39.606  1.00  0.00            
ATOM    150  CA  LYS    10     118.235 120.367  40.393  1.00  0.00            
ATOM    151  HA  LYS    10     117.993 119.305  40.383  1.00  0.00            
ATOM    152  CB  LYS    10     118.898 120.917  41.696  1.00  0.00            
ATOM    153  HB1 LYS    10     118.059 121.188  42.337  1.00  0.00            
ATOM    154  HB2 LYS    10     119.468 121.810  41.438  1.00  0.00            
ATOM    155  CG  LYS    10     119.845 119.871  42.415  1.00  0.00            
ATOM    156  HG1 LYS    10     120.426 119.300  41.691  1.00  0.00            
ATOM    157  HG2 LYS    10     119.158 119.193  42.921  1.00  0.00            
ATOM    158  CD  LYS    10     120.680 120.593  43.444  1.00  0.00            
ATOM    159  HD1 LYS    10     120.073 121.058  44.221  1.00  0.00            
ATOM    160  HD2 LYS    10     121.229 121.376  42.921  1.00  0.00            
ATOM    161  CE  LYS    10     121.736 119.677  43.984  1.00  0.00            
ATOM    162  HE1 LYS    10     122.156 119.042  43.204  1.00  0.00            
ATOM    163  HE2 LYS    10     121.280 119.001  44.708  1.00  0.00            
ATOM    164  NZ  LYS    10     122.825 120.405  44.565  1.00  0.00            
ATOM    165  HZ1 LYS    10     123.500 119.799  45.010  1.00  0.00            
ATOM    166  HZ2 LYS    10     123.381 120.888  43.874  1.00  0.00            
ATOM    167  HZ3 LYS    10     122.481 121.081  45.231  1.00  0.00            
ATOM    168  C   LYS    10     116.936 121.130  40.040  1.00  0.00            
ATOM    169  O   LYS    10     115.826 120.625  40.336  1.00  0.00            
ATOM    170  N   ALA    11     117.065 122.401  39.576  1.00  0.00            
ATOM    171  H   ALA    11     117.925 122.812  39.244  1.00  0.00            
ATOM    172  CA  ALA    11     115.957 123.221  39.163  1.00  0.00            
ATOM    173  HA  ALA    11     115.251 123.105  39.985  1.00  0.00            
ATOM    174  CB  ALA    11     116.345 124.677  38.956  1.00  0.00            
ATOM    175  HB1 ALA    11     116.999 124.827  38.096  1.00  0.00            
ATOM    176  HB2 ALA    11     115.456 125.278  38.768  1.00  0.00            
ATOM    177  HB3 ALA    11     116.814 125.104  39.842  1.00  0.00            
ATOM    178  C   ALA    11     115.217 122.677  37.950  1.00  0.00            
ATOM    179  O   ALA    11     115.929 122.241  37.003  1.00  0.00            
ATOM    180  N   LYS    12     113.891 122.774  37.770  1.00  0.00            
ATOM    181  H   LYS    12     113.310 122.924  38.583  1.00  0.00            
ATOM    182  CA  LYS    12     113.385 123.037  36.418  1.00  0.00            
ATOM    183  HA  LYS    12     113.626 122.096  35.924  1.00  0.00            
ATOM    184  CB  LYS    12     111.850 123.218  36.409  1.00  0.00            
ATOM    185  HB1 LYS    12     111.502 124.066  36.999  1.00  0.00            
ATOM    186  HB2 LYS    12     111.384 122.281  36.713  1.00  0.00            
ATOM    187  CG  LYS    12     111.243 123.392  35.016  1.00  0.00            
ATOM    188  HG1 LYS    12     111.647 124.319  34.609  1.00  0.00            
ATOM    189  HG2 LYS    12     110.173 123.596  34.998  1.00  0.00            
ATOM    190  CD  LYS    12     111.482 122.121  34.149  1.00  0.00            
ATOM    191  HD1 LYS    12     111.278 121.235  34.750  1.00  0.00            
ATOM    192  HD2 LYS    12     112.528 122.111  33.845  1.00  0.00            
ATOM    193  CE  LYS    12     110.575 122.132  32.891  1.00  0.00            
ATOM    194  HE1 LYS    12     110.746 123.037  32.309  1.00  0.00            
ATOM    195  HE2 LYS    12     109.518 122.098  33.157  1.00  0.00            
ATOM    196  NZ  LYS    12     110.873 120.936  32.104  1.00  0.00            
ATOM    197  HZ1 LYS    12     110.598 120.127  32.642  1.00  0.00            
ATOM    198  HZ2 LYS    12     110.250 120.823  31.316  1.00  0.00            
ATOM    199  HZ3 LYS    12     111.816 120.824  31.760  1.00  0.00            
ATOM    200  C   LYS    12     114.088 124.196  35.720  1.00  0.00            
ATOM    201  O   LYS    12     114.086 125.347  36.252  1.00  0.00            
ATOM    202  N   GLU    13     114.766 123.974  34.544  1.00  0.00            
ATOM    203  H   GLU    13     114.714 123.018  34.224  1.00  0.00            
ATOM    204  CA  GLU    13     115.527 125.021  33.891  1.00  0.00            
ATOM    205  HA  GLU    13     115.823 125.784  34.611  1.00  0.00            
ATOM    206  CB  GLU    13     116.858 124.546  33.407  1.00  0.00            
ATOM    207  HB1 GLU    13     117.337 125.398  32.924  1.00  0.00            
ATOM    208  HB2 GLU    13     116.609 123.767  32.687  1.00  0.00            
ATOM    209  CG  GLU    13     117.833 123.972  34.474  1.00  0.00            
ATOM    210  HG1 GLU    13     117.505 122.953  34.673  1.00  0.00            
ATOM    211  HG2 GLU    13     117.785 124.617  35.351  1.00  0.00            
ATOM    212  CD  GLU    13     119.272 123.950  34.016  1.00  0.00            
ATOM    213  OE1 GLU    13     119.673 122.895  33.546  1.00  0.00            
ATOM    214  OE2 GLU    13     119.975 124.905  34.211  1.00  0.00            
ATOM    215  C   GLU    13     114.715 125.827  32.852  1.00  0.00            
ATOM    216  O   GLU    13     113.905 125.151  32.087  1.00  0.00            
ATOM    217  N   GLY    14     114.809 127.175  32.869  1.00  0.00            
ATOM    218  H   GLY    14     115.565 127.551  33.422  1.00  0.00            
ATOM    219  CA  GLY    14     113.984 127.950  31.972  1.00  0.00            
ATOM    220  HA1 GLY    14     113.817 128.898  32.483  1.00  0.00            
ATOM    221  HA2 GLY    14     113.087 127.427  31.638  1.00  0.00            
ATOM    222  C   GLY    14     114.649 128.121  30.696  1.00  0.00            
ATOM    223  O   GLY    14     115.825 127.738  30.470  1.00  0.00            
ATOM    224  N   VAL    15     114.006 128.804  29.748  1.00  0.00            
ATOM    225  H   VAL    15     113.131 129.252  29.979  1.00  0.00            
ATOM    226  CA  VAL    15     114.489 128.996  28.376  1.00  0.00            
ATOM    227  HA  VAL    15     115.524 128.655  28.343  1.00  0.00            
ATOM    228  CB  VAL    15     113.685 128.177  27.344  1.00  0.00            
ATOM    229  HB  VAL    15     113.998 128.430  26.331  1.00  0.00            
ATOM    230  CG1 VAL    15     114.024 126.632  27.441  1.00  0.00            
ATOM    231 HG11 VAL    15     115.097 126.460  27.356  1.00  0.00            
ATOM    232 HG12 VAL    15     113.599 126.199  28.347  1.00  0.00            
ATOM    233 HG13 VAL    15     113.552 126.200  26.559  1.00  0.00            
ATOM    234  CG2 VAL    15     112.154 128.435  27.535  1.00  0.00            
ATOM    235 HG21 VAL    15     111.521 127.828  26.888  1.00  0.00            
ATOM    236 HG22 VAL    15     111.852 128.097  28.526  1.00  0.00            
ATOM    237 HG23 VAL    15     111.899 129.486  27.395  1.00  0.00            
ATOM    238  C   VAL    15     114.564 130.454  27.951  1.00  0.00            
ATOM    239  O   VAL    15     113.757 131.312  28.380  1.00  0.00            
ATOM    240  N   VAL    16     115.334 130.819  26.872  1.00  0.00            
ATOM    241  H   VAL    16     115.755 130.038  26.390  1.00  0.00            
ATOM    242  CA  VAL    16     115.271 132.053  26.133  1.00  0.00            
ATOM    243  HA  VAL    16     115.002 132.828  26.850  1.00  0.00            
ATOM    244  CB  VAL    16     116.701 132.487  25.690  1.00  0.00            
ATOM    245  HB  VAL    16     116.688 133.351  25.026  1.00  0.00            
ATOM    246  CG1 VAL    16     117.512 132.882  26.881  1.00  0.00            
ATOM    247 HG11 VAL    16     116.897 133.563  27.470  1.00  0.00            
ATOM    248 HG12 VAL    16     117.799 132.038  27.508  1.00  0.00            
ATOM    249 HG13 VAL    16     118.371 133.441  26.510  1.00  0.00            
ATOM    250  CG2 VAL    16     117.501 131.413  24.967  1.00  0.00            
ATOM    251 HG21 VAL    16     117.696 130.520  25.561  1.00  0.00            
ATOM    252 HG22 VAL    16     116.997 131.199  24.025  1.00  0.00            
ATOM    253 HG23 VAL    16     118.471 131.828  24.696  1.00  0.00            
ATOM    254  C   VAL    16     114.251 132.192  25.011  1.00  0.00            
ATOM    255  O   VAL    16     114.023 131.274  24.168  1.00  0.00            
ATOM    256  N   ALA    17     113.571 133.323  25.040  1.00  0.00            
ATOM    257  H   ALA    17     113.746 133.974  25.792  1.00  0.00            
ATOM    258  CA  ALA    17     112.611 133.731  24.016  1.00  0.00            
ATOM    259  HA  ALA    17     113.036 133.435  23.057  1.00  0.00            
ATOM    260  CB  ALA    17     111.315 133.003  24.125  1.00  0.00            
ATOM    261  HB1 ALA    17     110.691 133.452  24.898  1.00  0.00            
ATOM    262  HB2 ALA    17     110.928 133.043  23.107  1.00  0.00            
ATOM    263  HB3 ALA    17     111.373 131.930  24.307  1.00  0.00            
ATOM    264  C   ALA    17     112.371 135.257  24.073  1.00  0.00            
ATOM    265  O   ALA    17     112.443 135.873  25.143  1.00  0.00            
ATOM    266  N   ALA    18     111.898 135.819  22.924  1.00  0.00            
ATOM    267  H   ALA    18     111.963 135.296  22.063  1.00  0.00            
ATOM    268  CA  ALA    18     111.398 137.182  22.867  1.00  0.00            
ATOM    269  HA  ALA    18     112.218 137.772  23.275  1.00  0.00            
ATOM    270  CB  ALA    18     111.382 137.611  21.398  1.00  0.00            
ATOM    271  HB1 ALA    18     110.728 136.957  20.821  1.00  0.00            
ATOM    272  HB2 ALA    18     110.887 138.582  21.370  1.00  0.00            
ATOM    273  HB3 ALA    18     112.428 137.651  21.097  1.00  0.00            
ATOM    274  C   ALA    18     110.150 137.422  23.690  1.00  0.00            
ATOM    275  O   ALA    18     109.187 136.702  23.495  1.00  0.00            
ATOM    276  N   ALA    19     110.195 138.377  24.547  1.00  0.00            
ATOM    277  H   ALA    19     111.023 138.950  24.623  1.00  0.00            
ATOM    278  CA  ALA    19     109.069 138.917  25.285  1.00  0.00            
ATOM    279  HA  ALA    19     108.634 138.100  25.860  1.00  0.00            
ATOM    280  CB  ALA    19     109.606 139.916  26.285  1.00  0.00            
ATOM    281  HB1 ALA    19     108.811 140.273  26.939  1.00  0.00            
ATOM    282  HB2 ALA    19     110.308 139.416  26.952  1.00  0.00            
ATOM    283  HB3 ALA    19     110.053 140.809  25.848  1.00  0.00            
ATOM    284  C   ALA    19     107.978 139.489  24.497  1.00  0.00            
ATOM    285  O   ALA    19     108.096 140.118  23.435  1.00  0.00            
ATOM    286  N   GLU    20     106.837 139.330  25.121  1.00  0.00            
ATOM    287  H   GLU    20     106.861 139.181  26.120  1.00  0.00            
ATOM    288  CA  GLU    20     105.541 139.731  24.589  1.00  0.00            
ATOM    289  HA  GLU    20     105.755 140.018  23.559  1.00  0.00            
ATOM    290  CB  GLU    20     104.436 138.679  24.510  1.00  0.00            
ATOM    291  HB1 GLU    20     103.437 139.100  24.398  1.00  0.00            
ATOM    292  HB2 GLU    20     104.422 138.046  25.397  1.00  0.00            
ATOM    293  CG  GLU    20     104.683 137.689  23.395  1.00  0.00            
ATOM    294  HG1 GLU    20     105.656 137.241  23.597  1.00  0.00            
ATOM    295  HG2 GLU    20     104.596 138.252  22.466  1.00  0.00            
ATOM    296  CD  GLU    20     103.699 136.514  23.421  1.00  0.00            
ATOM    297  OE1 GLU    20     102.939 136.356  22.393  1.00  0.00            
ATOM    298  OE2 GLU    20     103.599 135.867  24.479  1.00  0.00            
ATOM    299  C   GLU    20     105.155 140.956  25.367  1.00  0.00            
ATOM    300  O   GLU    20     105.665 141.300  26.425  1.00  0.00            
ATOM    301  N   LYS    21     104.201 141.720  24.792  1.00  0.00            
ATOM    302  H   LYS    21     103.941 141.522  23.836  1.00  0.00            
ATOM    303  CA  LYS    21     103.565 142.894  25.401  1.00  0.00            
ATOM    304  HA  LYS    21     103.584 142.677  26.469  1.00  0.00            
ATOM    305  CB  LYS    21     104.190 144.271  24.954  1.00  0.00            
ATOM    306  HB1 LYS    21     103.544 145.024  25.408  1.00  0.00            
ATOM    307  HB2 LYS    21     104.093 144.342  23.871  1.00  0.00            
ATOM    308  CG  LYS    21     105.657 144.449  25.498  1.00  0.00            
ATOM    309  HG1 LYS    21     106.275 143.705  24.995  1.00  0.00            
ATOM    310  HG2 LYS    21     105.703 144.246  26.568  1.00  0.00            
ATOM    311  CD  LYS    21     106.123 145.862  25.067  1.00  0.00            
ATOM    312  HD1 LYS    21     105.730 146.629  25.735  1.00  0.00            
ATOM    313  HD2 LYS    21     105.851 146.092  24.036  1.00  0.00            
ATOM    314  CE  LYS    21     107.635 146.070  25.337  1.00  0.00            
ATOM    315  HE1 LYS    21     108.121 145.365  24.663  1.00  0.00            
ATOM    316  HE2 LYS    21     107.886 145.789  26.359  1.00  0.00            
ATOM    317  NZ  LYS    21     108.054 147.343  24.826  1.00  0.00            
ATOM    318  HZ1 LYS    21     109.063 147.380  24.819  1.00  0.00            
ATOM    319  HZ2 LYS    21     107.670 147.473  23.901  1.00  0.00            
ATOM    320  HZ3 LYS    21     107.676 148.057  25.432  1.00  0.00            
ATOM    321  C   LYS    21     102.014 142.921  25.081  1.00  0.00            
ATOM    322  O   LYS    21     101.637 142.286  24.096  1.00  0.00            
ATOM    323  N   THR    22     101.213 143.652  25.858  1.00  0.00            
ATOM    324  H   THR    22     101.519 143.984  26.761  1.00  0.00            
ATOM    325  CA  THR    22      99.768 143.765  25.458  1.00  0.00            
ATOM    326  HA  THR    22      99.499 142.921  24.822  1.00  0.00            
ATOM    327  CB  THR    22      98.927 143.695  26.654  1.00  0.00            
ATOM    328  HB  THR    22      97.917 143.853  26.275  1.00  0.00            
ATOM    329  CG2 THR    22      98.948 142.222  27.176  1.00  0.00            
ATOM    330 HG21 THR    22      99.540 141.526  26.581  1.00  0.00            
ATOM    331 HG22 THR    22      99.106 142.173  28.253  1.00  0.00            
ATOM    332 HG23 THR    22      97.964 141.806  26.959  1.00  0.00            
ATOM    333  OG1 THR    22      99.265 144.572  27.751  1.00  0.00            
ATOM    334  HG1 THR    22      98.379 144.704  28.097  1.00  0.00            
ATOM    335  C   THR    22      99.502 145.000  24.666  1.00  0.00            
ATOM    336  O   THR    22      98.695 144.988  23.764  1.00  0.00            
ATOM    337  N   LYS    23     100.304 146.106  24.864  1.00  0.00            
ATOM    338  H   LYS    23     100.854 146.220  25.704  1.00  0.00            
ATOM    339  CA  LYS    23     100.305 147.109  23.830  1.00  0.00            
ATOM    340  HA  LYS    23      99.503 146.805  23.157  1.00  0.00            
ATOM    341  CB  LYS    23      99.997 148.542  24.380  1.00  0.00            
ATOM    342  HB1 LYS    23     100.013 149.284  23.582  1.00  0.00            
ATOM    343  HB2 LYS    23     100.600 148.849  25.235  1.00  0.00            
ATOM    344  CG  LYS    23      98.447 148.572  24.836  1.00  0.00            
ATOM    345  HG1 LYS    23      98.322 147.999  25.754  1.00  0.00            
ATOM    346  HG2 LYS    23      97.839 148.090  24.070  1.00  0.00            
ATOM    347  CD  LYS    23      97.863 149.978  25.180  1.00  0.00            
ATOM    348  HD1 LYS    23      96.839 149.807  25.514  1.00  0.00            
ATOM    349  HD2 LYS    23      97.854 150.576  24.269  1.00  0.00            
ATOM    350  CE  LYS    23      98.534 150.646  26.337  1.00  0.00            
ATOM    351  HE1 LYS    23      99.617 150.703  26.228  1.00  0.00            
ATOM    352  HE2 LYS    23      98.409 149.915  27.136  1.00  0.00            
ATOM    353  NZ  LYS    23      97.818 151.906  26.580  1.00  0.00            
ATOM    354  HZ1 LYS    23      96.809 151.861  26.565  1.00  0.00            
ATOM    355  HZ2 LYS    23      98.108 152.323  27.453  1.00  0.00            
ATOM    356  HZ3 LYS    23      98.150 152.540  25.867  1.00  0.00            
ATOM    357  C   LYS    23     101.559 146.996  22.944  1.00  0.00            
ATOM    358  O   LYS    23     102.796 146.977  23.360  1.00  0.00            
ATOM    359  N   GLN    24     101.213 147.088  21.600  1.00  0.00            
ATOM    360  H   GLN    24     100.246 147.187  21.327  1.00  0.00            
ATOM    361  CA  GLN    24     102.199 146.813  20.491  1.00  0.00            
ATOM    362  HA  GLN    24     102.898 146.063  20.860  1.00  0.00            
ATOM    363  CB  GLN    24     101.512 146.132  19.265  1.00  0.00            
ATOM    364  HB1 GLN    24     102.355 145.815  18.650  1.00  0.00            
ATOM    365  HB2 GLN    24     100.918 146.834  18.680  1.00  0.00            
ATOM    366  CG  GLN    24     100.682 144.874  19.633  1.00  0.00            
ATOM    367  HG1 GLN    24     100.324 144.584  18.645  1.00  0.00            
ATOM    368  HG2 GLN    24      99.723 145.092  20.103  1.00  0.00            
ATOM    369  CD  GLN    24     101.471 143.756  20.347  1.00  0.00            
ATOM    370  OE1 GLN    24     102.450 144.033  21.037  1.00  0.00            
ATOM    371  NE2 GLN    24     101.051 142.524  20.320  1.00  0.00            
ATOM    372 HE21 GLN    24     100.324 142.237  19.679  1.00  0.00            
ATOM    373 HE22 GLN    24     101.590 141.823  20.807  1.00  0.00            
ATOM    374  C   GLN    24     103.038 148.013  20.126  1.00  0.00            
ATOM    375  O   GLN    24     102.539 149.117  20.088  1.00  0.00            
ATOM    376  N   GLY    25     104.309 147.785  19.836  1.00  0.00            
ATOM    377  H   GLY    25     104.714 146.866  19.732  1.00  0.00            
ATOM    378  CA  GLY    25     105.263 148.933  19.755  1.00  0.00            
ATOM    379  HA1 GLY    25     106.172 148.722  20.318  1.00  0.00            
ATOM    380  HA2 GLY    25     104.798 149.753  20.302  1.00  0.00            
ATOM    381  C   GLY    25     105.561 149.416  18.328  1.00  0.00            
ATOM    382  O   GLY    25     104.981 148.855  17.369  1.00  0.00            
ATOM    383  N   VAL    26     106.236 150.598  18.260  1.00  0.00            
ATOM    384  H   VAL    26     106.748 150.780  19.112  1.00  0.00            
ATOM    385  CA  VAL    26     106.860 151.278  17.129  1.00  0.00            
ATOM    386  HA  VAL    26     106.008 151.696  16.593  1.00  0.00            
ATOM    387  CB  VAL    26     107.553 152.548  17.505  1.00  0.00            
ATOM    388  HB  VAL    26     108.058 152.859  16.590  1.00  0.00            
ATOM    389  CG1 VAL    26     106.620 153.638  17.883  1.00  0.00            
ATOM    390 HG11 VAL    26     105.815 153.665  17.149  1.00  0.00            
ATOM    391 HG12 VAL    26     106.312 153.410  18.903  1.00  0.00            
ATOM    392 HG13 VAL    26     107.315 154.478  17.842  1.00  0.00            
ATOM    393  CG2 VAL    26     108.779 152.541  18.406  1.00  0.00            
ATOM    394 HG21 VAL    26     109.515 153.212  17.962  1.00  0.00            
ATOM    395 HG22 VAL    26     108.474 152.697  19.440  1.00  0.00            
ATOM    396 HG23 VAL    26     109.230 151.551  18.459  1.00  0.00            
ATOM    397  C   VAL    26     107.650 150.306  16.241  1.00  0.00            
ATOM    398  O   VAL    26     108.780 149.932  16.440  1.00  0.00            
ATOM    399  N   ALA    27     106.974 149.900  15.166  1.00  0.00            
ATOM    400  H   ALA    27     106.004 150.181  15.168  1.00  0.00            
ATOM    401  CA  ALA    27     107.408 149.074  14.024  1.00  0.00            
ATOM    402  HA  ALA    27     106.487 148.861  13.483  1.00  0.00            
ATOM    403  CB  ALA    27     108.111 149.845  12.922  1.00  0.00            
ATOM    404  HB1 ALA    27     108.394 149.184  12.103  1.00  0.00            
ATOM    405  HB2 ALA    27     107.608 150.774  12.654  1.00  0.00            
ATOM    406  HB3 ALA    27     109.006 150.226  13.415  1.00  0.00            
ATOM    407  C   ALA    27     107.877 147.661  14.383  1.00  0.00            
ATOM    408  O   ALA    27     109.038 147.206  14.184  1.00  0.00            
ATOM    409  N   GLU    28     107.075 146.894  15.109  1.00  0.00            
ATOM    410  H   GLU    28     106.107 147.168  15.205  1.00  0.00            
ATOM    411  CA  GLU    28     107.514 145.564  15.598  1.00  0.00            
ATOM    412  HA  GLU    28     108.593 145.663  15.714  1.00  0.00            
ATOM    413  CB  GLU    28     106.989 145.310  17.008  1.00  0.00            
ATOM    414  HB1 GLU    28     107.243 144.278  17.248  1.00  0.00            
ATOM    415  HB2 GLU    28     105.899 145.322  17.040  1.00  0.00            
ATOM    416  CG  GLU    28     107.459 146.317  18.076  1.00  0.00            
ATOM    417  HG1 GLU    28     107.193 147.323  17.749  1.00  0.00            
ATOM    418  HG2 GLU    28     108.541 146.197  18.031  1.00  0.00            
ATOM    419  CD  GLU    28     106.960 145.968  19.455  1.00  0.00            
ATOM    420  OE1 GLU    28     106.126 145.007  19.616  1.00  0.00            
ATOM    421  OE2 GLU    28     107.457 146.606  20.456  1.00  0.00            
ATOM    422  C   GLU    28     107.258 144.342  14.698  1.00  0.00            
ATOM    423  O   GLU    28     107.855 143.338  15.029  1.00  0.00            
ATOM    424  N   ALA    29     106.513 144.374  13.530  1.00  0.00            
ATOM    425  H   ALA    29     106.181 145.244  13.141  1.00  0.00            
ATOM    426  CA  ALA    29     106.029 143.200  12.739  1.00  0.00            
ATOM    427  HA  ALA    29     105.512 142.561  13.456  1.00  0.00            
ATOM    428  CB  ALA    29     104.997 143.723  11.739  1.00  0.00            
ATOM    429  HB1 ALA    29     104.019 143.739  12.220  1.00  0.00            
ATOM    430  HB2 ALA    29     105.324 144.697  11.373  1.00  0.00            
ATOM    431  HB3 ALA    29     104.724 143.000  10.970  1.00  0.00            
ATOM    432  C   ALA    29     107.160 142.368  12.052  1.00  0.00            
ATOM    433  O   ALA    29     106.924 141.185  11.666  1.00  0.00            
ATOM    434  N   ALA    30     108.338 142.913  11.829  1.00  0.00            
ATOM    435  H   ALA    30     108.476 143.911  11.899  1.00  0.00            
ATOM    436  CA  ALA    30     109.536 142.153  11.411  1.00  0.00            
ATOM    437  HA  ALA    30     109.137 141.259  10.932  1.00  0.00            
ATOM    438  CB  ALA    30     110.280 142.920  10.263  1.00  0.00            
ATOM    439  HB1 ALA    30     110.879 142.223   9.678  1.00  0.00            
ATOM    440  HB2 ALA    30     109.499 143.213   9.562  1.00  0.00            
ATOM    441  HB3 ALA    30     110.786 143.862  10.478  1.00  0.00            
ATOM    442  C   ALA    30     110.442 141.552  12.563  1.00  0.00            
ATOM    443  O   ALA    30     111.592 141.254  12.348  1.00  0.00            
ATOM    444  N   GLY    31     110.005 141.534  13.819  1.00  0.00            
ATOM    445  H   GLY    31     109.020 141.717  13.948  1.00  0.00            
ATOM    446  CA  GLY    31     110.810 141.057  14.982  1.00  0.00            
ATOM    447  HA1 GLY    31     110.080 141.045  15.791  1.00  0.00            
ATOM    448  HA2 GLY    31     111.670 141.725  15.041  1.00  0.00            
ATOM    449  C   GLY    31     111.290 139.659  15.025  1.00  0.00            
ATOM    450  O   GLY    31     112.014 139.350  15.981  1.00  0.00            
ATOM    451  N   LYS    32     110.851 138.773  14.138  1.00  0.00            
ATOM    452  H   LYS    32     110.062 139.008  13.552  1.00  0.00            
ATOM    453  CA  LYS    32     111.531 137.505  14.007  1.00  0.00            
ATOM    454  HA  LYS    32     111.747 137.179  15.024  1.00  0.00            
ATOM    455  CB  LYS    32     110.615 136.442  13.372  1.00  0.00            
ATOM    456  HB1 LYS    32     110.353 136.771  12.366  1.00  0.00            
ATOM    457  HB2 LYS    32     109.721 136.431  13.995  1.00  0.00            
ATOM    458  CG  LYS    32     111.140 135.010  13.429  1.00  0.00            
ATOM    459  HG1 LYS    32     111.194 134.653  14.458  1.00  0.00            
ATOM    460  HG2 LYS    32     112.185 134.968  13.120  1.00  0.00            
ATOM    461  CD  LYS    32     110.218 134.067  12.619  1.00  0.00            
ATOM    462  HD1 LYS    32     110.152 134.462  11.606  1.00  0.00            
ATOM    463  HD2 LYS    32     109.270 133.950  13.145  1.00  0.00            
ATOM    464  CE  LYS    32     111.064 132.732  12.493  1.00  0.00            
ATOM    465  HE1 LYS    32     111.027 132.275  13.482  1.00  0.00            
ATOM    466  HE2 LYS    32     112.082 132.909  12.146  1.00  0.00            
ATOM    467  NZ  LYS    32     110.459 131.692  11.635  1.00  0.00            
ATOM    468  HZ1 LYS    32     109.484 131.581  11.874  1.00  0.00            
ATOM    469  HZ2 LYS    32     110.456 131.997  10.673  1.00  0.00            
ATOM    470  HZ3 LYS    32     110.970 130.821  11.632  1.00  0.00            
ATOM    471  C   LYS    32     112.851 137.528  13.294  1.00  0.00            
ATOM    472  O   LYS    32     113.868 136.997  13.706  1.00  0.00            
ATOM    473  N   THR    33     112.885 138.190  12.130  1.00  0.00            
ATOM    474  H   THR    33     111.984 138.546  11.843  1.00  0.00            
ATOM    475  CA  THR    33     114.097 138.148  11.207  1.00  0.00            
ATOM    476  HA  THR    33     114.779 137.309  11.347  1.00  0.00            
ATOM    477  CB  THR    33     113.695 137.914   9.719  1.00  0.00            
ATOM    478  HB  THR    33     113.374 138.861   9.285  1.00  0.00            
ATOM    479  CG2 THR    33     114.835 137.377   8.903  1.00  0.00            
ATOM    480 HG21 THR    33     115.643 138.106   8.966  1.00  0.00            
ATOM    481 HG22 THR    33     115.210 136.438   9.310  1.00  0.00            
ATOM    482 HG23 THR    33     114.523 137.336   7.859  1.00  0.00            
ATOM    483  OG1 THR    33     112.609 136.961   9.571  1.00  0.00            
ATOM    484  HG1 THR    33     111.845 137.542   9.588  1.00  0.00            
ATOM    485  C   THR    33     114.939 139.364  11.379  1.00  0.00            
ATOM    486  O   THR    33     116.140 139.178  11.339  1.00  0.00            
ATOM    487  N   LYS    34     114.486 140.583  11.727  1.00  0.00            
ATOM    488  H   LYS    34     113.534 140.702  12.041  1.00  0.00            
ATOM    489  CA  LYS    34     115.326 141.610  12.272  1.00  0.00            
ATOM    490  HA  LYS    34     116.183 141.700  11.604  1.00  0.00            
ATOM    491  CB  LYS    34     114.572 142.948  12.323  1.00  0.00            
ATOM    492  HB1 LYS    34     115.074 143.591  13.046  1.00  0.00            
ATOM    493  HB2 LYS    34     113.607 142.861  12.824  1.00  0.00            
ATOM    494  CG  LYS    34     114.433 143.713  10.964  1.00  0.00            
ATOM    495  HG1 LYS    34     113.688 143.231  10.330  1.00  0.00            
ATOM    496  HG2 LYS    34     115.384 143.615  10.441  1.00  0.00            
ATOM    497  CD  LYS    34     113.919 145.211  11.167  1.00  0.00            
ATOM    498  HD1 LYS    34     113.058 145.300  11.828  1.00  0.00            
ATOM    499  HD2 LYS    34     113.569 145.554  10.194  1.00  0.00            
ATOM    500  CE  LYS    34     115.063 146.068  11.582  1.00  0.00            
ATOM    501  HE1 LYS    34     115.645 145.593  12.372  1.00  0.00            
ATOM    502  HE2 LYS    34     114.649 147.013  11.933  1.00  0.00            
ATOM    503  NZ  LYS    34     115.954 146.447  10.454  1.00  0.00            
ATOM    504  HZ1 LYS    34     116.500 147.282  10.614  1.00  0.00            
ATOM    505  HZ2 LYS    34     116.616 145.688  10.376  1.00  0.00            
ATOM    506  HZ3 LYS    34     115.533 146.366   9.540  1.00  0.00            
ATOM    507  C   LYS    34     115.878 141.291  13.632  1.00  0.00            
ATOM    508  O   LYS    34     115.121 140.904  14.530  1.00  0.00            
ATOM    509  N   GLU    35     117.203 141.326  13.851  1.00  0.00            
ATOM    510  H   GLU    35     117.760 141.658  13.076  1.00  0.00            
ATOM    511  CA  GLU    35     117.786 141.634  15.142  1.00  0.00            
ATOM    512  HA  GLU    35     117.417 140.885  15.842  1.00  0.00            
ATOM    513  CB  GLU    35     119.281 141.570  15.103  1.00  0.00            
ATOM    514  HB1 GLU    35     119.733 141.995  15.999  1.00  0.00            
ATOM    515  HB2 GLU    35     119.726 142.153  14.297  1.00  0.00            
ATOM    516  CG  GLU    35     119.767 140.112  15.194  1.00  0.00            
ATOM    517  HG1 GLU    35     119.490 139.577  14.285  1.00  0.00            
ATOM    518  HG2 GLU    35     119.296 139.598  16.032  1.00  0.00            
ATOM    519  CD  GLU    35     121.291 139.957  15.358  1.00  0.00            
ATOM    520  OE1 GLU    35     121.821 140.390  16.413  1.00  0.00            
ATOM    521  OE2 GLU    35     121.900 139.221  14.550  1.00  0.00            
ATOM    522  C   GLU    35     117.419 143.028  15.736  1.00  0.00            
ATOM    523  O   GLU    35     117.191 143.998  15.001  1.00  0.00            
ATOM    524  N   GLY    36     117.368 143.052  17.102  1.00  0.00            
ATOM    525  H   GLY    36     117.618 142.223  17.622  1.00  0.00            
ATOM    526  CA  GLY    36     117.204 144.304  17.927  1.00  0.00            
ATOM    527  HA1 GLY    36     117.475 145.187  17.349  1.00  0.00            
ATOM    528  HA2 GLY    36     117.914 144.296  18.754  1.00  0.00            
ATOM    529  C   GLY    36     115.763 144.679  18.216  1.00  0.00            
ATOM    530  O   GLY    36     115.544 145.630  18.982  1.00  0.00            
ATOM    531  N   VAL    37     114.740 144.067  17.566  1.00  0.00            
ATOM    532  H   VAL    37     114.880 143.126  17.227  1.00  0.00            
ATOM    533  CA  VAL    37     113.344 144.473  17.732  1.00  0.00            
ATOM    534  HA  VAL    37     113.233 145.545  17.894  1.00  0.00            
ATOM    535  CB  VAL    37     112.391 144.243  16.497  1.00  0.00            
ATOM    536  HB  VAL    37     112.324 143.166  16.343  1.00  0.00            
ATOM    537  CG1 VAL    37     111.003 144.802  16.714  1.00  0.00            
ATOM    538 HG11 VAL    37     110.349 144.224  17.368  1.00  0.00            
ATOM    539 HG12 VAL    37     111.079 145.793  17.161  1.00  0.00            
ATOM    540 HG13 VAL    37     110.391 144.828  15.812  1.00  0.00            
ATOM    541  CG2 VAL    37     112.838 144.855  15.275  1.00  0.00            
ATOM    542 HG21 VAL    37     112.808 145.935  15.419  1.00  0.00            
ATOM    543 HG22 VAL    37     113.889 144.598  15.143  1.00  0.00            
ATOM    544 HG23 VAL    37     112.326 144.482  14.388  1.00  0.00            
ATOM    545  C   VAL    37     112.676 143.958  19.001  1.00  0.00            
ATOM    546  O   VAL    37     112.224 144.815  19.816  1.00  0.00            
ATOM    547  N   LEU    38     112.601 142.692  19.264  1.00  0.00            
ATOM    548  H   LEU    38     112.961 142.011  18.611  1.00  0.00            
ATOM    549  CA  LEU    38     111.988 142.240  20.507  1.00  0.00            
ATOM    550  HA  LEU    38     111.480 143.110  20.923  1.00  0.00            
ATOM    551  CB  LEU    38     110.949 141.147  20.137  1.00  0.00            
ATOM    552  HB1 LEU    38     110.490 140.775  21.052  1.00  0.00            
ATOM    553  HB2 LEU    38     111.489 140.287  19.741  1.00  0.00            
ATOM    554  CG  LEU    38     109.776 141.764  19.223  1.00  0.00            
ATOM    555  HG  LEU    38     110.171 142.143  18.280  1.00  0.00            
ATOM    556  CD1 LEU    38     108.710 140.679  18.809  1.00  0.00            
ATOM    557 HD11 LEU    38     108.494 139.925  19.567  1.00  0.00            
ATOM    558 HD12 LEU    38     107.835 141.166  18.377  1.00  0.00            
ATOM    559 HD13 LEU    38     109.174 140.025  18.071  1.00  0.00            
ATOM    560  CD2 LEU    38     109.015 142.919  19.880  1.00  0.00            
ATOM    561 HD21 LEU    38     108.436 142.608  20.750  1.00  0.00            
ATOM    562 HD22 LEU    38     109.738 143.637  20.267  1.00  0.00            
ATOM    563 HD23 LEU    38     108.402 143.383  19.107  1.00  0.00            
ATOM    564  C   LEU    38     113.091 141.754  21.414  1.00  0.00            
ATOM    565  O   LEU    38     113.835 140.861  21.055  1.00  0.00            
ATOM    566  N   TYR    39     113.200 142.337  22.635  1.00  0.00            
ATOM    567  H   TYR    39     112.710 143.212  22.752  1.00  0.00            
ATOM    568  CA  TYR    39     113.903 141.820  23.800  1.00  0.00            
ATOM    569  HA  TYR    39     114.943 142.010  23.534  1.00  0.00            
ATOM    570  CB  TYR    39     113.497 142.666  25.063  1.00  0.00            
ATOM    571  HB1 TYR    39     112.412 142.679  25.170  1.00  0.00            
ATOM    572  HB2 TYR    39     113.885 143.681  25.138  1.00  0.00            
ATOM    573  CG  TYR    39     114.078 142.030  26.321  1.00  0.00            
ATOM    574  CD1 TYR    39     115.430 142.214  26.578  1.00  0.00            
ATOM    575  HD1 TYR    39     115.990 142.858  25.917  1.00  0.00            
ATOM    576  CE1 TYR    39     115.987 141.632  27.759  1.00  0.00            
ATOM    577  HE1 TYR    39     117.002 141.888  28.025  1.00  0.00            
ATOM    578  CZ  TYR    39     115.153 140.845  28.598  1.00  0.00            
ATOM    579  OH  TYR    39     115.611 140.353  29.787  1.00  0.00            
ATOM    580  HH  TYR    39     114.887 139.871  30.193  1.00  0.00            
ATOM    581  CE2 TYR    39     113.774 140.714  28.296  1.00  0.00            
ATOM    582  HE2 TYR    39     113.244 139.985  28.890  1.00  0.00            
ATOM    583  CD2 TYR    39     113.257 141.224  27.103  1.00  0.00            
ATOM    584  HD2 TYR    39     112.262 140.981  26.761  1.00  0.00            
ATOM    585  C   TYR    39     113.740 140.351  24.142  1.00  0.00            
ATOM    586  O   TYR    39     112.650 139.789  24.181  1.00  0.00            
ATOM    587  N   VAL    40     114.922 139.726  24.287  1.00  0.00            
ATOM    588  H   VAL    40     115.746 140.308  24.238  1.00  0.00            
ATOM    589  CA  VAL    40     115.002 138.285  24.510  1.00  0.00            
ATOM    590  HA  VAL    40     113.971 137.967  24.352  1.00  0.00            
ATOM    591  CB  VAL    40     116.022 137.489  23.600  1.00  0.00            
ATOM    592  HB  VAL    40     117.019 137.875  23.812  1.00  0.00            
ATOM    593  CG1 VAL    40     116.064 136.000  23.966  1.00  0.00            
ATOM    594 HG11 VAL    40     116.311 135.770  25.002  1.00  0.00            
ATOM    595 HG12 VAL    40     115.106 135.531  23.739  1.00  0.00            
ATOM    596 HG13 VAL    40     116.875 135.614  23.349  1.00  0.00            
ATOM    597  CG2 VAL    40     115.701 137.524  22.057  1.00  0.00            
ATOM    598 HG21 VAL    40     115.983 138.485  21.626  1.00  0.00            
ATOM    599 HG22 VAL    40     116.321 136.884  21.430  1.00  0.00            
ATOM    600 HG23 VAL    40     114.658 137.310  21.827  1.00  0.00            
ATOM    601  C   VAL    40     115.277 138.109  25.943  1.00  0.00            
ATOM    602  O   VAL    40     116.299 138.573  26.464  1.00  0.00            
ATOM    603  N   GLY    41     114.385 137.443  26.655  1.00  0.00            
ATOM    604  H   GLY    41     113.744 136.900  26.095  1.00  0.00            
ATOM    605  CA  GLY    41     114.358 137.123  28.095  1.00  0.00            
ATOM    606  HA1 GLY    41     113.578 137.655  28.639  1.00  0.00            
ATOM    607  HA2 GLY    41     115.209 137.590  28.590  1.00  0.00            
ATOM    608  C   GLY    41     114.448 135.608  28.408  1.00  0.00            
ATOM    609  O   GLY    41     114.201 134.826  27.486  1.00  0.00            
ATOM    610  N   SER    42     114.746 135.243  29.652  1.00  0.00            
ATOM    611  H   SER    42     114.828 135.952  30.366  1.00  0.00            
ATOM    612  CA  SER    42     114.603 133.874  30.126  1.00  0.00            
ATOM    613  HA  SER    42     114.417 133.213  29.280  1.00  0.00            
ATOM    614  CB  SER    42     115.854 133.301  30.754  1.00  0.00            
ATOM    615  HB1 SER    42     116.633 133.318  29.993  1.00  0.00            
ATOM    616  HB2 SER    42     115.759 132.249  31.024  1.00  0.00            
ATOM    617  OG  SER    42     116.375 134.111  31.803  1.00  0.00            
ATOM    618  HG  SER    42     115.635 134.367  32.358  1.00  0.00            
ATOM    619  C   SER    42     113.455 133.635  31.080  1.00  0.00            
ATOM    620  O   SER    42     113.431 134.318  32.125  1.00  0.00            
ATOM    621  N   LYS    43     112.571 132.669  30.849  1.00  0.00            
ATOM    622  H   LYS    43     112.651 132.153  29.984  1.00  0.00            
ATOM    623  CA  LYS    43     111.410 132.296  31.687  1.00  0.00            
ATOM    624  HA  LYS    43     111.611 132.765  32.650  1.00  0.00            
ATOM    625  CB  LYS    43     110.127 132.910  31.140  1.00  0.00            
ATOM    626  HB1 LYS    43     109.324 132.471  31.731  1.00  0.00            
ATOM    627  HB2 LYS    43     109.936 132.585  30.117  1.00  0.00            
ATOM    628  CG  LYS    43     110.088 134.420  31.226  1.00  0.00            
ATOM    629  HG1 LYS    43     110.831 134.979  30.657  1.00  0.00            
ATOM    630  HG2 LYS    43     110.257 134.597  32.288  1.00  0.00            
ATOM    631  CD  LYS    43     108.714 134.993  30.834  1.00  0.00            
ATOM    632  HD1 LYS    43     108.494 134.817  29.781  1.00  0.00            
ATOM    633  HD2 LYS    43     108.719 136.077  30.948  1.00  0.00            
ATOM    634  CE  LYS    43     107.542 134.316  31.552  1.00  0.00            
ATOM    635  HE1 LYS    43     107.956 134.074  32.530  1.00  0.00            
ATOM    636  HE2 LYS    43     107.312 133.348  31.105  1.00  0.00            
ATOM    637  NZ  LYS    43     106.442 135.243  31.613  1.00  0.00            
ATOM    638  HZ1 LYS    43     105.683 134.764  32.077  1.00  0.00            
ATOM    639  HZ2 LYS    43     106.729 136.056  32.140  1.00  0.00            
ATOM    640  HZ3 LYS    43     106.110 135.547  30.709  1.00  0.00            
ATOM    641  C   LYS    43     111.356 130.763  31.878  1.00  0.00            
ATOM    642  O   LYS    43     111.832 129.993  31.055  1.00  0.00            
ATOM    643  N   THR    44     110.689 130.251  32.940  1.00  0.00            
ATOM    644  H   THR    44     110.276 130.907  33.588  1.00  0.00            
ATOM    645  CA  THR    44     110.696 128.826  33.331  1.00  0.00            
ATOM    646  HA  THR    44     111.332 128.303  32.616  1.00  0.00            
ATOM    647  CB  THR    44     111.457 128.604  34.679  1.00  0.00            
ATOM    648  HB  THR    44     110.875 129.018  35.502  1.00  0.00            
ATOM    649  CG2 THR    44     111.672 127.122  35.023  1.00  0.00            
ATOM    650 HG21 THR    44     110.676 126.718  35.206  1.00  0.00            
ATOM    651 HG22 THR    44     112.302 126.573  34.323  1.00  0.00            
ATOM    652 HG23 THR    44     112.166 127.109  35.994  1.00  0.00            
ATOM    653  OG1 THR    44     112.681 129.315  34.783  1.00  0.00            
ATOM    654  HG1 THR    44     112.576 130.261  34.904  1.00  0.00            
ATOM    655  C   THR    44     109.270 128.229  33.307  1.00  0.00            
ATOM    656  O   THR    44     108.283 128.913  33.582  1.00  0.00            
ATOM    657  N   LYS    45     109.210 126.999  32.864  1.00  0.00            
ATOM    658  H   LYS    45     110.029 126.470  32.602  1.00  0.00            
ATOM    659  CA  LYS    45     107.980 126.282  32.689  1.00  0.00            
ATOM    660  HA  LYS    45     107.211 126.966  32.329  1.00  0.00            
ATOM    661  CB  LYS    45     108.084 125.303  31.530  1.00  0.00            
ATOM    662  HB1 LYS    45     108.748 124.491  31.828  1.00  0.00            
ATOM    663  HB2 LYS    45     108.579 125.812  30.702  1.00  0.00            
ATOM    664  CG  LYS    45     106.814 124.796  31.031  1.00  0.00            
ATOM    665  HG1 LYS    45     106.411 124.158  31.818  1.00  0.00            
ATOM    666  HG2 LYS    45     107.035 124.100  30.222  1.00  0.00            
ATOM    667  CD  LYS    45     105.762 125.822  30.660  1.00  0.00            
ATOM    668  HD1 LYS    45     106.106 126.369  29.782  1.00  0.00            
ATOM    669  HD2 LYS    45     105.710 126.553  31.467  1.00  0.00            
ATOM    670  CE  LYS    45     104.465 125.056  30.491  1.00  0.00            
ATOM    671  HE1 LYS    45     103.611 125.733  30.522  1.00  0.00            
ATOM    672  HE2 LYS    45     104.310 124.426  31.367  1.00  0.00            
ATOM    673  NZ  LYS    45     104.412 124.298  29.226  1.00  0.00            
ATOM    674  HZ1 LYS    45     103.475 123.923  29.181  1.00  0.00            
ATOM    675  HZ2 LYS    45     104.452 124.882  28.404  1.00  0.00            
ATOM    676  HZ3 LYS    45     105.141 123.601  29.171  1.00  0.00            
ATOM    677  C   LYS    45     107.520 125.774  34.016  1.00  0.00            
ATOM    678  O   LYS    45     107.588 124.576  34.274  1.00  0.00            
ATOM    679  N   GLU    46     107.201 126.619  35.032  1.00  0.00            
ATOM    680  H   GLU    46     107.365 127.601  34.859  1.00  0.00            
ATOM    681  CA  GLU    46     106.983 126.208  36.411  1.00  0.00            
ATOM    682  HA  GLU    46     107.013 125.119  36.428  1.00  0.00            
ATOM    683  CB  GLU    46     108.193 126.594  37.262  1.00  0.00            
ATOM    684  HB1 GLU    46     108.409 127.658  37.358  1.00  0.00            
ATOM    685  HB2 GLU    46     109.004 126.149  36.686  1.00  0.00            
ATOM    686  CG  GLU    46     108.143 125.940  38.640  1.00  0.00            
ATOM    687  HG1 GLU    46     107.575 125.011  38.592  1.00  0.00            
ATOM    688  HG2 GLU    46     107.747 126.761  39.238  1.00  0.00            
ATOM    689  CD  GLU    46     109.495 125.475  39.218  1.00  0.00            
ATOM    690  OE1 GLU    46     109.640 124.403  39.868  1.00  0.00            
ATOM    691  OE2 GLU    46     110.506 126.250  39.085  1.00  0.00            
ATOM    692  C   GLU    46     105.684 126.802  37.088  1.00  0.00            
ATOM    693  O   GLU    46     105.467 128.005  37.149  1.00  0.00            
ATOM    694  N   GLY    47     104.788 126.004  37.589  1.00  0.00            
ATOM    695  H   GLY    47     104.985 125.020  37.477  1.00  0.00            
ATOM    696  CA  GLY    47     103.490 126.430  38.157  1.00  0.00            
ATOM    697  HA1 GLY    47     103.557 127.508  38.304  1.00  0.00            
ATOM    698  HA2 GLY    47     103.231 126.081  39.156  1.00  0.00            
ATOM    699  C   GLY    47     102.293 126.274  37.223  1.00  0.00            
ATOM    700  O   GLY    47     102.272 125.457  36.286  1.00  0.00            
ATOM    701  N   VAL    48     101.283 127.063  37.492  1.00  0.00            
ATOM    702  H   VAL    48     101.369 127.806  38.171  1.00  0.00            
ATOM    703  CA  VAL    48     100.181 127.388  36.554  1.00  0.00            
ATOM    704  HA  VAL    48     100.543 127.172  35.548  1.00  0.00            
ATOM    705  CB  VAL    48      98.820 126.647  36.698  1.00  0.00            
ATOM    706  HB  VAL    48      98.066 127.225  36.164  1.00  0.00            
ATOM    707  CG1 VAL    48      99.105 125.253  36.064  1.00  0.00            
ATOM    708 HG11 VAL    48      99.599 125.434  35.110  1.00  0.00            
ATOM    709 HG12 VAL    48      99.760 124.674  36.716  1.00  0.00            
ATOM    710 HG13 VAL    48      98.221 124.620  35.985  1.00  0.00            
ATOM    711  CG2 VAL    48      98.463 126.654  38.181  1.00  0.00            
ATOM    712 HG21 VAL    48      98.547 127.623  38.672  1.00  0.00            
ATOM    713 HG22 VAL    48      97.416 126.350  38.163  1.00  0.00            
ATOM    714 HG23 VAL    48      99.057 125.917  38.720  1.00  0.00            
ATOM    715  C   VAL    48      99.969 128.894  36.531  1.00  0.00            
ATOM    716  O   VAL    48     100.300 129.626  37.502  1.00  0.00            
ATOM    717  N   VAL    49      99.443 129.382  35.414  1.00  0.00            
ATOM    718  H   VAL    49      99.323 128.769  34.620  1.00  0.00            
ATOM    719  CA  VAL    49      98.846 130.726  35.373  1.00  0.00            
ATOM    720  HA  VAL    49      99.124 131.209  36.310  1.00  0.00            
ATOM    721  CB  VAL    49      99.519 131.684  34.311  1.00  0.00            
ATOM    722  HB  VAL    49      99.040 132.662  34.368  1.00  0.00            
ATOM    723  CG1 VAL    49     100.998 131.860  34.621  1.00  0.00            
ATOM    724 HG11 VAL    49     101.572 130.950  34.445  1.00  0.00            
ATOM    725 HG12 VAL    49     101.315 132.631  33.919  1.00  0.00            
ATOM    726 HG13 VAL    49     101.129 132.263  35.625  1.00  0.00            
ATOM    727  CG2 VAL    49      99.330 131.176  32.861  1.00  0.00            
ATOM    728 HG21 VAL    49      99.865 131.771  32.120  1.00  0.00            
ATOM    729 HG22 VAL    49      99.641 130.141  32.719  1.00  0.00            
ATOM    730 HG23 VAL    49      98.263 131.291  32.674  1.00  0.00            
ATOM    731  C   VAL    49      97.339 130.818  35.346  1.00  0.00            
ATOM    732  O   VAL    49      96.863 131.916  35.694  1.00  0.00            
ATOM    733  N   HIE    50      96.571 129.831  34.843  1.00  0.00            
ATOM    734  H   HIE    50      96.976 128.999  34.439  1.00  0.00            
ATOM    735  CA  HIE    50      95.256 129.575  35.181  1.00  0.00            
ATOM    736  HA  HIE    50      94.633 130.466  35.104  1.00  0.00            
ATOM    737  CB  HIE    50      94.727 128.674  34.111  1.00  0.00            
ATOM    738  HB1 HIE    50      94.806 129.122  33.121  1.00  0.00            
ATOM    739  HB2 HIE    50      93.654 128.521  34.225  1.00  0.00            
ATOM    740  CG  HIE    50      95.281 127.284  33.932  1.00  0.00            
ATOM    741  ND1 HIE    50      96.607 126.965  33.722  1.00  0.00            
ATOM    742  CE1 HIE    50      96.736 125.600  33.794  1.00  0.00            
ATOM    743  HE1 HIE    50      97.655 125.048  33.662  1.00  0.00            
ATOM    744  NE2 HIE    50      95.529 125.069  33.999  1.00  0.00            
ATOM    745  HE2 HIE    50      95.361 124.074  33.963  1.00  0.00            
ATOM    746  CD2 HIE    50      94.628 126.071  34.112  1.00  0.00            
ATOM    747  HD2 HIE    50      93.568 125.991  34.307  1.00  0.00            
ATOM    748  C   HIE    50      95.126 129.030  36.621  1.00  0.00            
ATOM    749  O   HIE    50      96.133 128.625  37.253  1.00  0.00            
ATOM    750  N   GLY    51      93.925 129.220  37.122  1.00  0.00            
ATOM    751  H   GLY    51      93.314 129.719  36.491  1.00  0.00            
ATOM    752  CA  GLY    51      93.482 128.829  38.449  1.00  0.00            
ATOM    753  HA1 GLY    51      93.574 129.722  39.068  1.00  0.00            
ATOM    754  HA2 GLY    51      94.255 128.115  38.732  1.00  0.00            
ATOM    755  C   GLY    51      92.066 128.264  38.501  1.00  0.00            
ATOM    756  O   GLY    51      91.249 128.659  39.348  1.00  0.00            
ATOM    757  N   VAL    52      91.840 127.267  37.636  1.00  0.00            
ATOM    758  H   VAL    52      92.618 126.904  37.104  1.00  0.00            
ATOM    759  CA  VAL    52      90.510 126.747  37.286  1.00  0.00            
ATOM    760  HA  VAL    52      90.003 127.395  36.571  1.00  0.00            
ATOM    761  CB  VAL    52      90.621 125.344  36.585  1.00  0.00            
ATOM    762  HB  VAL    52      89.672 124.834  36.755  1.00  0.00            
ATOM    763  CG1 VAL    52      90.815 125.405  35.062  1.00  0.00            
ATOM    764 HG11 VAL    52      91.647 126.099  34.943  1.00  0.00            
ATOM    765 HG12 VAL    52      91.041 124.405  34.693  1.00  0.00            
ATOM    766 HG13 VAL    52      89.882 125.822  34.683  1.00  0.00            
ATOM    767  CG2 VAL    52      91.803 124.434  37.106  1.00  0.00            
ATOM    768 HG21 VAL    52      91.934 124.594  38.177  1.00  0.00            
ATOM    769 HG22 VAL    52      91.543 123.399  36.889  1.00  0.00            
ATOM    770 HG23 VAL    52      92.727 124.734  36.611  1.00  0.00            
ATOM    771  C   VAL    52      89.545 126.647  38.463  1.00  0.00            
ATOM    772  O   VAL    52      88.494 127.207  38.370  1.00  0.00            
ATOM    773  N   ALA    53      89.730 125.758  39.481  1.00  0.00            
ATOM    774  H   ALA    53      90.465 125.077  39.349  1.00  0.00            
ATOM    775  CA  ALA    53      88.910 125.635  40.642  1.00  0.00            
ATOM    776  HA  ALA    53      87.974 125.231  40.255  1.00  0.00            
ATOM    777  CB  ALA    53      89.452 124.551  41.598  1.00  0.00            
ATOM    778  HB1 ALA    53      90.257 125.057  42.131  1.00  0.00            
ATOM    779  HB2 ALA    53      88.708 124.367  42.373  1.00  0.00            
ATOM    780  HB3 ALA    53      89.884 123.724  41.034  1.00  0.00            
ATOM    781  C   ALA    53      88.518 126.905  41.472  1.00  0.00            
ATOM    782  O   ALA    53      87.384 126.989  41.881  1.00  0.00            
ATOM    783  N   THR    54      89.447 127.901  41.553  1.00  0.00            
ATOM    784  H   THR    54      90.364 127.815  41.138  1.00  0.00            
ATOM    785  CA  THR    54      89.270 129.106  42.270  1.00  0.00            
ATOM    786  HA  THR    54      88.850 129.023  43.272  1.00  0.00            
ATOM    787  CB  THR    54      90.663 129.745  42.454  1.00  0.00            
ATOM    788  HB  THR    54      90.906 130.183  41.486  1.00  0.00            
ATOM    789  CG2 THR    54      90.602 130.799  43.543  1.00  0.00            
ATOM    790 HG21 THR    54      89.598 131.220  43.609  1.00  0.00            
ATOM    791 HG22 THR    54      90.807 130.328  44.505  1.00  0.00            
ATOM    792 HG23 THR    54      91.352 131.562  43.339  1.00  0.00            
ATOM    793  OG1 THR    54      91.615 128.801  42.853  1.00  0.00            
ATOM    794  HG1 THR    54      92.438 128.961  42.385  1.00  0.00            
ATOM    795  C   THR    54      88.343 130.035  41.329  1.00  0.00            
ATOM    796  O   THR    54      87.364 130.493  41.810  1.00  0.00            
ATOM    797  N   VAL    55      88.724 130.256  40.058  1.00  0.00            
ATOM    798  H   VAL    55      89.601 129.853  39.762  1.00  0.00            
ATOM    799  CA  VAL    55      87.892 130.933  39.023  1.00  0.00            
ATOM    800  HA  VAL    55      87.898 131.995  39.266  1.00  0.00            
ATOM    801  CB  VAL    55      88.634 130.859  37.658  1.00  0.00            
ATOM    802  HB  VAL    55      89.102 129.901  37.429  1.00  0.00            
ATOM    803  CG1 VAL    55      87.703 131.405  36.537  1.00  0.00            
ATOM    804 HG11 VAL    55      88.269 131.628  35.633  1.00  0.00            
ATOM    805 HG12 VAL    55      87.084 130.564  36.223  1.00  0.00            
ATOM    806 HG13 VAL    55      87.173 132.300  36.861  1.00  0.00            
ATOM    807  CG2 VAL    55      89.791 131.899  37.677  1.00  0.00            
ATOM    808 HG21 VAL    55      90.246 132.003  36.693  1.00  0.00            
ATOM    809 HG22 VAL    55      89.453 132.908  37.913  1.00  0.00            
ATOM    810 HG23 VAL    55      90.584 131.567  38.348  1.00  0.00            
ATOM    811  C   VAL    55      86.444 130.330  38.998  1.00  0.00            
ATOM    812  O   VAL    55      85.535 131.125  39.019  1.00  0.00            
ATOM    813  N   ALA    56      86.276 128.991  39.195  1.00  0.00            
ATOM    814  H   ALA    56      87.084 128.394  39.088  1.00  0.00            
ATOM    815  CA  ALA    56      84.936 128.461  39.309  1.00  0.00            
ATOM    816  HA  ALA    56      84.289 128.861  38.529  1.00  0.00            
ATOM    817  CB  ALA    56      85.032 126.946  39.185  1.00  0.00            
ATOM    818  HB1 ALA    56      85.859 126.659  38.535  1.00  0.00            
ATOM    819  HB2 ALA    56      85.153 126.487  40.167  1.00  0.00            
ATOM    820  HB3 ALA    56      84.088 126.525  38.841  1.00  0.00            
ATOM    821  C   ALA    56      84.222 128.841  40.578  1.00  0.00            
ATOM    822  O   ALA    56      83.055 129.307  40.493  1.00  0.00            
ATOM    823  N   GLU    57      84.849 128.842  41.751  1.00  0.00            
ATOM    824  H   GLU    57      85.798 128.504  41.824  1.00  0.00            
ATOM    825  CA  GLU    57      84.331 129.274  43.000  1.00  0.00            
ATOM    826  HA  GLU    57      83.339 128.853  43.163  1.00  0.00            
ATOM    827  CB  GLU    57      85.342 128.835  44.134  1.00  0.00            
ATOM    828  HB1 GLU    57      86.299 129.355  44.104  1.00  0.00            
ATOM    829  HB2 GLU    57      85.616 127.800  43.928  1.00  0.00            
ATOM    830  CG  GLU    57      84.582 128.944  45.506  1.00  0.00            
ATOM    831  HG1 GLU    57      84.599 129.994  45.800  1.00  0.00            
ATOM    832  HG2 GLU    57      85.182 128.461  46.277  1.00  0.00            
ATOM    833  CD  GLU    57      83.193 128.304  45.710  1.00  0.00            
ATOM    834  OE1 GLU    57      82.463 128.761  46.602  1.00  0.00            
ATOM    835  OE2 GLU    57      82.820 127.322  44.990  1.00  0.00            
ATOM    836  C   GLU    57      83.971 130.776  43.141  1.00  0.00            
ATOM    837  O   GLU    57      82.949 131.137  43.704  1.00  0.00            
ATOM    838  N   LYS    58      84.793 131.681  42.538  1.00  0.00            
ATOM    839  H   LYS    58      85.582 131.258  42.071  1.00  0.00            
ATOM    840  CA  LYS    58      84.424 133.119  42.241  1.00  0.00            
ATOM    841  HA  LYS    58      83.945 133.547  43.122  1.00  0.00            
ATOM    842  CB  LYS    58      85.658 133.913  41.801  1.00  0.00            
ATOM    843  HB1 LYS    58      85.383 134.836  41.291  1.00  0.00            
ATOM    844  HB2 LYS    58      86.243 133.230  41.183  1.00  0.00            
ATOM    845  CG  LYS    58      86.703 134.151  42.957  1.00  0.00            
ATOM    846  HG1 LYS    58      86.775 133.210  43.501  1.00  0.00            
ATOM    847  HG2 LYS    58      86.328 134.985  43.551  1.00  0.00            
ATOM    848  CD  LYS    58      88.053 134.582  42.360  1.00  0.00            
ATOM    849  HD1 LYS    58      87.945 135.382  41.628  1.00  0.00            
ATOM    850  HD2 LYS    58      88.375 133.681  41.836  1.00  0.00            
ATOM    851  CE  LYS    58      89.160 134.967  43.344  1.00  0.00            
ATOM    852  HE1 LYS    58      89.384 134.107  43.975  1.00  0.00            
ATOM    853  HE2 LYS    58      88.906 135.761  44.047  1.00  0.00            
ATOM    854  NZ  LYS    58      90.437 135.191  42.694  1.00  0.00            
ATOM    855  HZ1 LYS    58      90.445 135.906  41.980  1.00  0.00            
ATOM    856  HZ2 LYS    58      91.134 135.538  43.338  1.00  0.00            
ATOM    857  HZ3 LYS    58      90.627 134.305  42.250  1.00  0.00            
ATOM    858  C   LYS    58      83.357 133.298  41.118  1.00  0.00            
ATOM    859  O   LYS    58      82.827 134.356  40.914  1.00  0.00            
ATOM    860  N   THR    59      83.005 132.264  40.298  1.00  0.00            
ATOM    861  H   THR    59      83.616 131.461  40.248  1.00  0.00            
ATOM    862  CA  THR    59      81.857 132.324  39.394  1.00  0.00            
ATOM    863  HA  THR    59      81.676 133.339  39.040  1.00  0.00            
ATOM    864  CB  THR    59      82.308 131.645  38.076  1.00  0.00            
ATOM    865  HB  THR    59      82.520 130.626  38.400  1.00  0.00            
ATOM    866  CG2 THR    59      81.301 131.679  36.919  1.00  0.00            
ATOM    867 HG21 THR    59      80.505 130.993  37.207  1.00  0.00            
ATOM    868 HG22 THR    59      80.928 132.689  36.749  1.00  0.00            
ATOM    869 HG23 THR    59      81.892 131.332  36.072  1.00  0.00            
ATOM    870  OG1 THR    59      83.388 132.360  37.566  1.00  0.00            
ATOM    871  HG1 THR    59      84.131 131.945  38.009  1.00  0.00            
ATOM    872  C   THR    59      80.515 131.715  39.920  1.00  0.00            
ATOM    873  O   THR    59      79.468 132.029  39.416  1.00  0.00            
ATOM    874  N   LYS    60      80.488 130.755  40.889  1.00  0.00            
ATOM    875  H   LYS    60      81.393 130.469  41.233  1.00  0.00            
ATOM    876  CA  LYS    60      79.338 130.032  41.368  1.00  0.00            
ATOM    877  HA  LYS    60      79.196 129.291  40.581  1.00  0.00            
ATOM    878  CB  LYS    60      79.867 129.125  42.521  1.00  0.00            
ATOM    879  HB1 LYS    60      80.419 129.699  43.265  1.00  0.00            
ATOM    880  HB2 LYS    60      80.609 128.385  42.220  1.00  0.00            
ATOM    881  CG  LYS    60      78.826 128.149  43.188  1.00  0.00            
ATOM    882  HG1 LYS    60      78.628 127.448  42.377  1.00  0.00            
ATOM    883  HG2 LYS    60      77.891 128.642  43.453  1.00  0.00            
ATOM    884  CD  LYS    60      79.292 127.245  44.416  1.00  0.00            
ATOM    885  HD1 LYS    60      80.350 127.004  44.311  1.00  0.00            
ATOM    886  HD2 LYS    60      78.604 126.400  44.424  1.00  0.00            
ATOM    887  CE  LYS    60      79.145 128.015  45.737  1.00  0.00            
ATOM    888  HE1 LYS    60      78.187 127.707  46.156  1.00  0.00            
ATOM    889  HE2 LYS    60      79.180 129.086  45.535  1.00  0.00            
ATOM    890  NZ  LYS    60      80.132 127.620  46.739  1.00  0.00            
ATOM    891  HZ1 LYS    60      80.186 126.616  46.834  1.00  0.00            
ATOM    892  HZ2 LYS    60      81.004 128.103  46.579  1.00  0.00            
ATOM    893  HZ3 LYS    60      79.899 128.111  47.590  1.00  0.00            
ATOM    894  C   LYS    60      77.986 130.634  41.603  1.00  0.00            
ATOM    895  O   LYS    60      76.960 130.024  41.346  1.00  0.00            
ATOM    896  N   GLU    61      77.903 131.809  42.225  1.00  0.00            
ATOM    897  H   GLU    61      78.734 132.145  42.691  1.00  0.00            
ATOM    898  CA  GLU    61      76.630 132.558  42.216  1.00  0.00            
ATOM    899  HA  GLU    61      75.906 131.753  42.090  1.00  0.00            
ATOM    900  CB  GLU    61      76.444 133.343  43.537  1.00  0.00            
ATOM    901  HB1 GLU    61      75.431 133.734  43.441  1.00  0.00            
ATOM    902  HB2 GLU    61      77.120 134.194  43.622  1.00  0.00            
ATOM    903  CG  GLU    61      76.552 132.672  44.908  1.00  0.00            
ATOM    904  HG1 GLU    61      77.587 132.346  45.013  1.00  0.00            
ATOM    905  HG2 GLU    61      75.927 131.783  44.821  1.00  0.00            
ATOM    906  CD  GLU    61      76.168 133.569  46.123  1.00  0.00            
ATOM    907  OE1 GLU    61      75.858 133.039  47.190  1.00  0.00            
ATOM    908  OE2 GLU    61      76.307 134.808  45.962  1.00  0.00            
ATOM    909  C   GLU    61      76.459 133.468  41.005  1.00  0.00            
ATOM    910  O   GLU    61      75.309 133.641  40.523  1.00  0.00            
ATOM    911  N   GLN    62      77.520 133.972  40.420  1.00  0.00            
ATOM    912  H   GLN    62      78.414 133.846  40.871  1.00  0.00            
ATOM    913  CA  GLN    62      77.488 134.974  39.344  1.00  0.00            
ATOM    914  HA  GLN    62      76.991 135.861  39.737  1.00  0.00            
ATOM    915  CB  GLN    62      78.952 135.451  39.096  1.00  0.00            
ATOM    916  HB1 GLN    62      79.516 134.530  38.950  1.00  0.00            
ATOM    917  HB2 GLN    62      79.266 136.074  39.933  1.00  0.00            
ATOM    918  CG  GLN    62      79.211 136.263  37.824  1.00  0.00            
ATOM    919  HG1 GLN    62      78.551 137.129  37.806  1.00  0.00            
ATOM    920  HG2 GLN    62      79.013 135.719  36.901  1.00  0.00            
ATOM    921  CD  GLN    62      80.630 136.794  37.770  1.00  0.00            
ATOM    922  OE1 GLN    62      81.489 136.219  37.190  1.00  0.00            
ATOM    923  NE2 GLN    62      80.911 137.817  38.530  1.00  0.00            
ATOM    924 HE21 GLN    62      80.316 138.182  39.261  1.00  0.00            
ATOM    925 HE22 GLN    62      81.882 138.089  38.576  1.00  0.00            
ATOM    926  C   GLN    62      76.763 134.431  38.084  1.00  0.00            
ATOM    927  O   GLN    62      76.130 135.268  37.428  1.00  0.00            
ATOM    928  N   VAL    63      76.890 133.193  37.750  1.00  0.00            
ATOM    929  H   VAL    63      77.479 132.613  38.331  1.00  0.00            
ATOM    930  CA  VAL    63      76.068 132.454  36.786  1.00  0.00            
ATOM    931  HA  VAL    63      76.302 132.737  35.760  1.00  0.00            
ATOM    932  CB  VAL    63      76.118 130.983  37.197  1.00  0.00            
ATOM    933  HB  VAL    63      75.867 130.874  38.252  1.00  0.00            
ATOM    934  CG1 VAL    63      75.157 130.044  36.407  1.00  0.00            
ATOM    935 HG11 VAL    63      75.431 130.159  35.359  1.00  0.00            
ATOM    936 HG12 VAL    63      75.430 129.023  36.673  1.00  0.00            
ATOM    937 HG13 VAL    63      74.120 130.294  36.633  1.00  0.00            
ATOM    938  CG2 VAL    63      77.539 130.481  36.842  1.00  0.00            
ATOM    939 HG21 VAL    63      78.246 131.039  37.455  1.00  0.00            
ATOM    940 HG22 VAL    63      77.604 129.485  37.280  1.00  0.00            
ATOM    941 HG23 VAL    63      77.765 130.579  35.780  1.00  0.00            
ATOM    942  C   VAL    63      74.550 132.801  36.840  1.00  0.00            
ATOM    943  O   VAL    63      73.912 132.783  35.752  1.00  0.00            
ATOM    944  N   THR    64      73.934 133.040  38.002  1.00  0.00            
ATOM    945  H   THR    64      74.457 132.875  38.850  1.00  0.00            
ATOM    946  CA  THR    64      72.543 133.256  38.260  1.00  0.00            
ATOM    947  HA  THR    64      72.036 133.143  37.302  1.00  0.00            
ATOM    948  CB  THR    64      72.032 132.233  39.238  1.00  0.00            
ATOM    949  HB  THR    64      70.975 132.428  39.421  1.00  0.00            
ATOM    950  CG2 THR    64      72.101 130.702  38.848  1.00  0.00            
ATOM    951 HG21 THR    64      71.731 130.572  37.831  1.00  0.00            
ATOM    952 HG22 THR    64      73.130 130.351  38.917  1.00  0.00            
ATOM    953 HG23 THR    64      71.397 130.178  39.495  1.00  0.00            
ATOM    954  OG1 THR    64      72.646 132.273  40.486  1.00  0.00            
ATOM    955  HG1 THR    64      71.973 132.669  41.045  1.00  0.00            
ATOM    956  C   THR    64      72.143 134.694  38.723  1.00  0.00            
ATOM    957  O   THR    64      71.144 135.118  38.215  1.00  0.00            
ATOM    958  N   ASN    65      72.936 135.320  39.676  1.00  0.00            
ATOM    959  H   ASN    65      73.808 134.842  39.854  1.00  0.00            
ATOM    960  CA  ASN    65      72.645 136.646  40.187  1.00  0.00            
ATOM    961  HA  ASN    65      71.628 136.585  40.573  1.00  0.00            
ATOM    962  CB  ASN    65      73.554 136.895  41.415  1.00  0.00            
ATOM    963  HB1 ASN    65      73.328 136.148  42.176  1.00  0.00            
ATOM    964  HB2 ASN    65      73.501 137.951  41.677  1.00  0.00            
ATOM    965  CG  ASN    65      75.005 136.814  41.240  1.00  0.00            
ATOM    966  OD1 ASN    65      75.623 136.995  40.229  1.00  0.00            
ATOM    967  ND2 ASN    65      75.704 136.528  42.306  1.00  0.00            
ATOM    968 HD21 ASN    65      75.198 136.393  43.170  1.00  0.00            
ATOM    969 HD22 ASN    65      76.701 136.418  42.191  1.00  0.00            
ATOM    970  C   ASN    65      72.650 137.744  39.137  1.00  0.00            
ATOM    971  O   ASN    65      71.722 138.527  39.061  1.00  0.00            
ATOM    972  N   VAL    66      73.747 137.805  38.401  1.00  0.00            
ATOM    973  H   VAL    66      74.548 137.300  38.753  1.00  0.00            
ATOM    974  CA  VAL    66      73.804 138.657  37.179  1.00  0.00            
ATOM    975  HA  VAL    66      72.928 139.292  37.310  1.00  0.00            
ATOM    976  CB  VAL    66      75.061 139.561  37.157  1.00  0.00            
ATOM    977  HB  VAL    66      75.143 140.110  36.219  1.00  0.00            
ATOM    978  CG1 VAL    66      75.108 140.565  38.253  1.00  0.00            
ATOM    979 HG11 VAL    66      75.403 140.132  39.208  1.00  0.00            
ATOM    980 HG12 VAL    66      75.927 141.273  38.121  1.00  0.00            
ATOM    981 HG13 VAL    66      74.178 141.122  38.366  1.00  0.00            
ATOM    982  CG2 VAL    66      76.335 138.686  37.218  1.00  0.00            
ATOM    983 HG21 VAL    66      76.314 137.946  38.018  1.00  0.00            
ATOM    984 HG22 VAL    66      76.382 138.314  36.195  1.00  0.00            
ATOM    985 HG23 VAL    66      77.249 139.273  37.307  1.00  0.00            
ATOM    986  C   VAL    66      73.585 137.927  35.873  1.00  0.00            
ATOM    987  O   VAL    66      73.367 138.583  34.876  1.00  0.00            
ATOM    988  N   GLY    67      73.846 136.625  35.823  1.00  0.00            
ATOM    989  H   GLY    67      74.087 136.273  36.739  1.00  0.00            
ATOM    990  CA  GLY    67      73.871 135.804  34.623  1.00  0.00            
ATOM    991  HA1 GLY    67      73.090 136.100  33.922  1.00  0.00            
ATOM    992  HA2 GLY    67      73.629 134.788  34.936  1.00  0.00            
ATOM    993  C   GLY    67      75.198 135.737  33.881  1.00  0.00            
ATOM    994  O   GLY    67      75.221 135.619  32.678  1.00  0.00            
ATOM    995  N   GLY    68      76.327 135.665  34.586  1.00  0.00            
ATOM    996  H   GLY    68      76.350 135.517  35.585  1.00  0.00            
ATOM    997  CA  GLY    68      77.580 135.667  33.778  1.00  0.00            
ATOM    998  HA1 GLY    68      78.394 136.047  34.396  1.00  0.00            
ATOM    999  HA2 GLY    68      77.496 136.288  32.886  1.00  0.00            
ATOM   1000  C   GLY    68      77.912 134.241  33.359  1.00  0.00            
ATOM   1001  O   GLY    68      77.437 133.228  33.894  1.00  0.00            
ATOM   1002  N   ALA    69      78.787 134.161  32.316  1.00  0.00            
ATOM   1003  H   ALA    69      79.127 135.045  31.965  1.00  0.00            
ATOM   1004  CA  ALA    69      79.243 132.930  31.724  1.00  0.00            
ATOM   1005  HA  ALA    69      78.335 132.465  31.340  1.00  0.00            
ATOM   1006  CB  ALA    69      80.030 133.262  30.473  1.00  0.00            
ATOM   1007  HB1 ALA    69      80.224 132.470  29.749  1.00  0.00            
ATOM   1008  HB2 ALA    69      79.483 134.041  29.941  1.00  0.00            
ATOM   1009  HB3 ALA    69      80.903 133.756  30.899  1.00  0.00            
ATOM   1010  C   ALA    69      79.890 131.905  32.723  1.00  0.00            
ATOM   1011  O   ALA    69      80.721 132.155  33.544  1.00  0.00            
ATOM   1012  N   VAL    70      79.411 130.682  32.587  1.00  0.00            
ATOM   1013  H   VAL    70      78.800 130.509  31.802  1.00  0.00            
ATOM   1014  CA  VAL    70      80.016 129.513  33.297  1.00  0.00            
ATOM   1015  HA  VAL    70      79.979 129.716  34.367  1.00  0.00            
ATOM   1016  CB  VAL    70      79.322 128.144  33.044  1.00  0.00            
ATOM   1017  HB  VAL    70      79.793 127.371  33.651  1.00  0.00            
ATOM   1018  CG1 VAL    70      77.797 128.209  33.400  1.00  0.00            
ATOM   1019 HG11 VAL    70      77.283 127.256  33.279  1.00  0.00            
ATOM   1020 HG12 VAL    70      77.733 128.441  34.463  1.00  0.00            
ATOM   1021 HG13 VAL    70      77.149 128.840  32.791  1.00  0.00            
ATOM   1022  CG2 VAL    70      79.397 127.637  31.606  1.00  0.00            
ATOM   1023 HG21 VAL    70      78.855 128.336  30.970  1.00  0.00            
ATOM   1024 HG22 VAL    70      80.420 127.674  31.230  1.00  0.00            
ATOM   1025 HG23 VAL    70      78.972 126.644  31.458  1.00  0.00            
ATOM   1026  C   VAL    70      81.499 129.289  32.849  1.00  0.00            
ATOM   1027  O   VAL    70      81.860 129.882  31.807  1.00  0.00            
ATOM   1028  N   VAL    71      82.355 128.562  33.706  1.00  0.00            
ATOM   1029  H   VAL    71      81.913 128.265  34.564  1.00  0.00            
ATOM   1030  CA  VAL    71      83.760 128.314  33.492  1.00  0.00            
ATOM   1031  HA  VAL    71      84.040 128.757  32.536  1.00  0.00            
ATOM   1032  CB  VAL    71      84.662 128.874  34.541  1.00  0.00            
ATOM   1033  HB  VAL    71      85.677 128.583  34.271  1.00  0.00            
ATOM   1034  CG1 VAL    71      84.406 130.418  34.527  1.00  0.00            
ATOM   1035 HG11 VAL    71      85.147 130.925  35.144  1.00  0.00            
ATOM   1036 HG12 VAL    71      84.507 130.806  33.514  1.00  0.00            
ATOM   1037 HG13 VAL    71      83.441 130.676  34.965  1.00  0.00            
ATOM   1038  CG2 VAL    71      84.316 128.429  35.958  1.00  0.00            
ATOM   1039 HG21 VAL    71      84.630 127.385  35.988  1.00  0.00            
ATOM   1040 HG22 VAL    71      84.994 128.915  36.659  1.00  0.00            
ATOM   1041 HG23 VAL    71      83.256 128.562  36.175  1.00  0.00            
ATOM   1042  C   VAL    71      84.008 126.761  33.403  1.00  0.00            
ATOM   1043  O   VAL    71      83.341 125.953  34.064  1.00  0.00            
ATOM   1044  N   THR    72      85.005 126.392  32.656  1.00  0.00            
ATOM   1045  H   THR    72      85.621 127.107  32.296  1.00  0.00            
ATOM   1046  CA  THR    72      85.566 125.043  32.605  1.00  0.00            
ATOM   1047  HA  THR    72      84.847 124.392  32.107  1.00  0.00            
ATOM   1048  CB  THR    72      86.848 125.065  31.788  1.00  0.00            
ATOM   1049  HB  THR    72      87.691 125.548  32.282  1.00  0.00            
ATOM   1050  CG2 THR    72      87.271 123.582  31.505  1.00  0.00            
ATOM   1051 HG21 THR    72      87.490 122.981  32.388  1.00  0.00            
ATOM   1052 HG22 THR    72      86.412 123.152  30.990  1.00  0.00            
ATOM   1053 HG23 THR    72      88.153 123.409  30.888  1.00  0.00            
ATOM   1054  OG1 THR    72      86.712 125.630  30.522  1.00  0.00            
ATOM   1055  HG1 THR    72      87.594 125.635  30.144  1.00  0.00            
ATOM   1056  C   THR    72      85.831 124.478  34.042  1.00  0.00            
ATOM   1057  O   THR    72      86.720 124.856  34.817  1.00  0.00            
ATOM   1058  N   GLY    73      85.079 123.430  34.290  1.00  0.00            
ATOM   1059  H   GLY    73      84.438 123.230  33.536  1.00  0.00            
ATOM   1060  CA  GLY    73      85.076 122.464  35.416  1.00  0.00            
ATOM   1061  HA1 GLY    73      84.218 121.799  35.516  1.00  0.00            
ATOM   1062  HA2 GLY    73      85.171 122.961  36.381  1.00  0.00            
ATOM   1063  C   GLY    73      86.332 121.592  35.565  1.00  0.00            
ATOM   1064  O   GLY    73      86.999 121.322  34.554  1.00  0.00            
ATOM   1065  N   VAL    74      86.695 121.179  36.793  1.00  0.00            
ATOM   1066  H   VAL    74      86.122 121.474  37.571  1.00  0.00            
ATOM   1067  CA  VAL    74      87.800 120.242  37.056  1.00  0.00            
ATOM   1068  HA  VAL    74      88.617 120.571  36.413  1.00  0.00            
ATOM   1069  CB  VAL    74      88.284 120.478  38.510  1.00  0.00            
ATOM   1070  HB  VAL    74      87.455 120.471  39.218  1.00  0.00            
ATOM   1071  CG1 VAL    74      89.127 119.357  39.001  1.00  0.00            
ATOM   1072 HG11 VAL    74      88.426 118.534  39.134  1.00  0.00            
ATOM   1073 HG12 VAL    74      89.752 118.949  38.206  1.00  0.00            
ATOM   1074 HG13 VAL    74      89.663 119.538  39.933  1.00  0.00            
ATOM   1075  CG2 VAL    74      88.952 121.846  38.456  1.00  0.00            
ATOM   1076 HG21 VAL    74      89.572 122.017  37.575  1.00  0.00            
ATOM   1077 HG22 VAL    74      88.182 122.599  38.628  1.00  0.00            
ATOM   1078 HG23 VAL    74      89.626 121.905  39.310  1.00  0.00            
ATOM   1079  C   VAL    74      87.448 118.817  36.630  1.00  0.00            
ATOM   1080  O   VAL    74      86.433 118.243  37.143  1.00  0.00            
ATOM   1081  N   THR    75      88.347 118.215  35.734  1.00  0.00            
ATOM   1082  H   THR    75      89.156 118.780  35.520  1.00  0.00            
ATOM   1083  CA  THR    75      88.206 116.886  35.147  1.00  0.00            
ATOM   1084  HA  THR    75      87.160 116.581  35.113  1.00  0.00            
ATOM   1085  CB  THR    75      88.638 116.945  33.679  1.00  0.00            
ATOM   1086  HB  THR    75      88.601 115.961  33.211  1.00  0.00            
ATOM   1087  CG2 THR    75      87.764 117.901  32.962  1.00  0.00            
ATOM   1088 HG21 THR    75      87.770 117.796  31.877  1.00  0.00            
ATOM   1089 HG22 THR    75      86.726 117.660  33.192  1.00  0.00            
ATOM   1090 HG23 THR    75      88.011 118.937  33.194  1.00  0.00            
ATOM   1091  OG1 THR    75      89.960 117.351  33.652  1.00  0.00            
ATOM   1092  HG1 THR    75      90.532 116.582  33.587  1.00  0.00            
ATOM   1093  C   THR    75      88.953 115.792  35.948  1.00  0.00            
ATOM   1094  O   THR    75      89.751 116.076  36.829  1.00  0.00            
ATOM   1095  N   ALA    76      88.558 114.572  35.624  1.00  0.00            
ATOM   1096  H   ALA    76      87.962 114.496  34.812  1.00  0.00            
ATOM   1097  CA  ALA    76      88.669 113.348  36.430  1.00  0.00            
ATOM   1098  HA  ALA    76      88.602 113.690  37.463  1.00  0.00            
ATOM   1099  CB  ALA    76      87.543 112.341  36.080  1.00  0.00            
ATOM   1100  HB1 ALA    76      87.589 111.507  36.780  1.00  0.00            
ATOM   1101  HB2 ALA    76      86.556 112.791  36.188  1.00  0.00            
ATOM   1102  HB3 ALA    76      87.711 111.927  35.086  1.00  0.00            
ATOM   1103  C   ALA    76      90.005 112.667  36.305  1.00  0.00            
ATOM   1104  O   ALA    76      90.589 112.586  35.205  1.00  0.00            
ATOM   1105  N   VAL    77      90.562 112.181  37.484  1.00  0.00            
ATOM   1106  H   VAL    77      90.092 112.239  38.376  1.00  0.00            
ATOM   1107  CA  VAL    77      91.935 111.650  37.554  1.00  0.00            
ATOM   1108  HA  VAL    77      92.212 111.261  36.574  1.00  0.00            
ATOM   1109  CB  VAL    77      93.085 112.551  38.089  1.00  0.00            
ATOM   1110  HB  VAL    77      93.910 111.875  38.312  1.00  0.00            
ATOM   1111  CG1 VAL    77      93.309 113.352  36.848  1.00  0.00            
ATOM   1112 HG11 VAL    77      94.084 114.064  37.131  1.00  0.00            
ATOM   1113 HG12 VAL    77      93.742 112.789  36.021  1.00  0.00            
ATOM   1114 HG13 VAL    77      92.481 113.994  36.551  1.00  0.00            
ATOM   1115  CG2 VAL    77      92.807 113.416  39.297  1.00  0.00            
ATOM   1116 HG21 VAL    77      91.940 114.066  39.179  1.00  0.00            
ATOM   1117 HG22 VAL    77      92.601 112.836  40.196  1.00  0.00            
ATOM   1118 HG23 VAL    77      93.709 114.014  39.431  1.00  0.00            
ATOM   1119  C   VAL    77      91.844 110.305  38.291  1.00  0.00            
ATOM   1120  O   VAL    77      91.856 110.296  39.524  1.00  0.00            
ATOM   1121  N   ALA    78      91.653 109.183  37.624  1.00  0.00            
ATOM   1122  H   ALA    78      91.710 109.342  36.629  1.00  0.00            
ATOM   1123  CA  ALA    78      91.770 107.860  38.174  1.00  0.00            
ATOM   1124  HA  ALA    78      91.103 107.767  39.031  1.00  0.00            
ATOM   1125  CB  ALA    78      91.154 106.875  37.113  1.00  0.00            
ATOM   1126  HB1 ALA    78      90.135 107.154  36.843  1.00  0.00            
ATOM   1127  HB2 ALA    78      91.788 106.900  36.227  1.00  0.00            
ATOM   1128  HB3 ALA    78      91.278 105.838  37.424  1.00  0.00            
ATOM   1129  C   ALA    78      93.227 107.441  38.686  1.00  0.00            
ATOM   1130  O   ALA    78      94.242 107.725  38.056  1.00  0.00            
ATOM   1131  N   GLN    79      93.290 106.778  39.840  1.00  0.00            
ATOM   1132  H   GLN    79      92.428 106.458  40.257  1.00  0.00            
ATOM   1133  CA  GLN    79      94.547 106.659  40.616  1.00  0.00            
ATOM   1134  HA  GLN    79      95.180 107.397  40.122  1.00  0.00            
ATOM   1135  CB  GLN    79      94.380 107.162  42.070  1.00  0.00            
ATOM   1136  HB1 GLN    79      95.380 107.023  42.480  1.00  0.00            
ATOM   1137  HB2 GLN    79      93.694 106.548  42.653  1.00  0.00            
ATOM   1138  CG  GLN    79      93.919 108.663  42.146  1.00  0.00            
ATOM   1139  HG1 GLN    79      94.032 108.963  43.188  1.00  0.00            
ATOM   1140  HG2 GLN    79      92.897 108.711  41.769  1.00  0.00            
ATOM   1141  CD  GLN    79      94.791 109.691  41.436  1.00  0.00            
ATOM   1142  OE1 GLN    79      96.033 109.689  41.377  1.00  0.00            
ATOM   1143  NE2 GLN    79      94.198 110.694  40.905  1.00  0.00            
ATOM   1144 HE21 GLN    79      93.203 110.864  40.909  1.00  0.00            
ATOM   1145 HE22 GLN    79      94.809 111.350  40.439  1.00  0.00            
ATOM   1146  C   GLN    79      95.135 105.172  40.474  1.00  0.00            
ATOM   1147  O   GLN    79      94.453 104.130  40.451  1.00  0.00            
ATOM   1148  N   LYS    80      96.443 105.083  40.442  1.00  0.00            
ATOM   1149  H   LYS    80      96.977 105.940  40.442  1.00  0.00            
ATOM   1150  CA  LYS    80      97.228 103.899  40.504  1.00  0.00            
ATOM   1151  HA  LYS    80      96.647 103.075  40.090  1.00  0.00            
ATOM   1152  CB  LYS    80      98.635 104.056  39.805  1.00  0.00            
ATOM   1153  HB1 LYS    80      99.418 103.333  40.035  1.00  0.00            
ATOM   1154  HB2 LYS    80      99.064 105.024  40.065  1.00  0.00            
ATOM   1155  CG  LYS    80      98.508 104.123  38.240  1.00  0.00            
ATOM   1156  HG1 LYS    80      97.684 104.718  37.847  1.00  0.00            
ATOM   1157  HG2 LYS    80      98.251 103.091  38.000  1.00  0.00            
ATOM   1158  CD  LYS    80      99.716 104.507  37.484  1.00  0.00            
ATOM   1159  HD1 LYS    80     100.507 103.808  37.756  1.00  0.00            
ATOM   1160  HD2 LYS    80      99.949 105.510  37.841  1.00  0.00            
ATOM   1161  CE  LYS    80      99.557 104.499  35.967  1.00  0.00            
ATOM   1162  HE1 LYS    80      98.552 104.863  35.756  1.00  0.00            
ATOM   1163  HE2 LYS    80      99.620 103.474  35.603  1.00  0.00            
ATOM   1164  NZ  LYS    80     100.516 105.324  35.248  1.00  0.00            
ATOM   1165  HZ1 LYS    80     100.165 105.802  34.430  1.00  0.00            
ATOM   1166  HZ2 LYS    80     100.992 106.072  35.733  1.00  0.00            
ATOM   1167  HZ3 LYS    80     101.236 104.705  34.904  1.00  0.00            
ATOM   1168  C   LYS    80      97.466 103.556  41.986  1.00  0.00            
ATOM   1169  O   LYS    80      97.633 104.382  42.866  1.00  0.00            
ATOM   1170  N   THR    81      97.502 102.297  42.278  1.00  0.00            
ATOM   1171  H   THR    81      97.197 101.714  41.513  1.00  0.00            
ATOM   1172  CA  THR    81      97.499 101.575  43.591  1.00  0.00            
ATOM   1173  HA  THR    81      97.007 102.259  44.283  1.00  0.00            
ATOM   1174  CB  THR    81      96.589 100.346  43.496  1.00  0.00            
ATOM   1175  HB  THR    81      96.833  99.720  44.354  1.00  0.00            
ATOM   1176  CG2 THR    81      95.124 100.669  43.547  1.00  0.00            
ATOM   1177 HG21 THR    81      94.959 101.304  44.417  1.00  0.00            
ATOM   1178 HG22 THR    81      94.779 101.278  42.711  1.00  0.00            
ATOM   1179 HG23 THR    81      94.515  99.778  43.702  1.00  0.00            
ATOM   1180  OG1 THR    81      96.852  99.537  42.352  1.00  0.00            
ATOM   1181  HG1 THR    81      96.607  98.656  42.646  1.00  0.00            
ATOM   1182  C   THR    81      98.901 101.351  44.093  1.00  0.00            
ATOM   1183  O   THR    81      99.670 100.519  43.615  1.00  0.00            
ATOM   1184  N   VAL    82      99.262 102.240  45.013  1.00  0.00            
ATOM   1185  H   VAL    82      98.655 103.017  45.234  1.00  0.00            
ATOM   1186  CA  VAL    82     100.505 102.032  45.638  1.00  0.00            
ATOM   1187  HA  VAL    82     101.017 101.132  45.298  1.00  0.00            
ATOM   1188  CB  VAL    82     101.608 103.101  45.380  1.00  0.00            
ATOM   1189  HB  VAL    82     102.524 102.960  45.954  1.00  0.00            
ATOM   1190  CG1 VAL    82     102.082 103.070  43.919  1.00  0.00            
ATOM   1191 HG11 VAL    82     101.275 103.396  43.263  1.00  0.00            
ATOM   1192 HG12 VAL    82     102.944 103.737  43.938  1.00  0.00            
ATOM   1193 HG13 VAL    82     102.437 102.063  43.702  1.00  0.00            
ATOM   1194  CG2 VAL    82     101.138 104.562  45.636  1.00  0.00            
ATOM   1195 HG21 VAL    82     100.239 104.752  45.050  1.00  0.00            
ATOM   1196 HG22 VAL    82     100.957 104.709  46.701  1.00  0.00            
ATOM   1197 HG23 VAL    82     101.849 105.298  45.261  1.00  0.00            
ATOM   1198  C   VAL    82     100.300 101.843  47.121  1.00  0.00            
ATOM   1199  O   VAL    82      99.686 102.663  47.806  1.00  0.00            
ATOM   1200  N   GLU    83     100.731 100.672  47.642  1.00  0.00            
ATOM   1201  H   GLU    83     101.208 100.110  46.952  1.00  0.00            
ATOM   1202  CA  GLU    83     100.504 100.221  49.002  1.00  0.00            
ATOM   1203  HA  GLU    83      99.435 100.020  49.074  1.00  0.00            
ATOM   1204  CB  GLU    83     101.291  98.892  49.022  1.00  0.00            
ATOM   1205  HB1 GLU    83     102.344  99.160  48.935  1.00  0.00            
ATOM   1206  HB2 GLU    83     101.047  98.197  48.219  1.00  0.00            
ATOM   1207  CG  GLU    83     101.005  98.019  50.269  1.00  0.00            
ATOM   1208  HG1 GLU    83     101.425  98.490  51.158  1.00  0.00            
ATOM   1209  HG2 GLU    83     101.493  97.049  50.180  1.00  0.00            
ATOM   1210  CD  GLU    83      99.556  97.509  50.474  1.00  0.00            
ATOM   1211  OE1 GLU    83      98.660  97.869  49.679  1.00  0.00            
ATOM   1212  OE2 GLU    83      99.272  96.894  51.490  1.00  0.00            
ATOM   1213  C   GLU    83     101.102 101.161  50.157  1.00  0.00            
ATOM   1214  O   GLU    83     100.617 101.035  51.278  1.00  0.00            
ATOM   1215  N   GLY    84     101.986 102.036  49.869  1.00  0.00            
ATOM   1216  H   GLY    84     102.404 101.937  48.955  1.00  0.00            
ATOM   1217  CA  GLY    84     102.353 103.164  50.760  1.00  0.00            
ATOM   1218  HA1 GLY    84     103.285 103.576  50.373  1.00  0.00            
ATOM   1219  HA2 GLY    84     102.422 102.679  51.734  1.00  0.00            
ATOM   1220  C   GLY    84     101.330 104.259  50.989  1.00  0.00            
ATOM   1221  O   GLY    84     101.417 105.127  51.907  1.00  0.00            
ATOM   1222  N   ALA    85     100.212 104.223  50.293  1.00  0.00            
ATOM   1223  H   ALA    85     100.210 103.655  49.457  1.00  0.00            
ATOM   1224  CA  ALA    85      99.021 105.068  50.548  1.00  0.00            
ATOM   1225  HA  ALA    85      99.393 106.071  50.758  1.00  0.00            
ATOM   1226  CB  ALA    85      98.133 105.169  49.307  1.00  0.00            
ATOM   1227  HB1 ALA    85      98.753 105.577  48.509  1.00  0.00            
ATOM   1228  HB2 ALA    85      97.850 104.147  49.058  1.00  0.00            
ATOM   1229  HB3 ALA    85      97.373 105.939  49.443  1.00  0.00            
ATOM   1230  C   ALA    85      98.159 104.646  51.689  1.00  0.00            
ATOM   1231  O   ALA    85      97.127 105.317  51.985  1.00  0.00            
ATOM   1232  N   GLY    86      98.450 103.484  52.400  1.00  0.00            
ATOM   1233  H   GLY    86      99.350 103.073  52.196  1.00  0.00            
ATOM   1234  CA  GLY    86      97.667 103.147  53.603  1.00  0.00            
ATOM   1235  HA1 GLY    86      96.915 103.895  53.851  1.00  0.00            
ATOM   1236  HA2 GLY    86      98.342 103.148  54.459  1.00  0.00            
ATOM   1237  C   GLY    86      97.109 101.694  53.492  1.00  0.00            
ATOM   1238  O   GLY    86      96.497 101.323  52.509  1.00  0.00            
ATOM   1239  N   SER    87      97.470 100.942  54.568  1.00  0.00            
ATOM   1240  H   SER    87      98.029 101.247  55.352  1.00  0.00            
ATOM   1241  CA  SER    87      96.827  99.690  54.707  1.00  0.00            
ATOM   1242  HA  SER    87      95.872  99.747  54.184  1.00  0.00            
ATOM   1243  CB  SER    87      97.663  98.596  54.033  1.00  0.00            
ATOM   1244  HB1 SER    87      97.841  99.013  53.042  1.00  0.00            
ATOM   1245  HB2 SER    87      97.035  97.713  53.920  1.00  0.00            
ATOM   1246  OG  SER    87      98.861  98.337  54.693  1.00  0.00            
ATOM   1247  HG  SER    87      99.204  97.609  54.170  1.00  0.00            
ATOM   1248  C   SER    87      96.409  99.196  56.169  1.00  0.00            
ATOM   1249  O   SER    87      97.106  99.527  57.170  1.00  0.00            
ATOM   1250  N   ILE    88      95.368  98.366  56.278  1.00  0.00            
ATOM   1251  H   ILE    88      94.888  98.112  55.427  1.00  0.00            
ATOM   1252  CA  ILE    88      94.900  97.530  57.387  1.00  0.00            
ATOM   1253  HA  ILE    88      95.246  98.007  58.304  1.00  0.00            
ATOM   1254  CB  ILE    88      93.372  97.454  57.500  1.00  0.00            
ATOM   1255  HB  ILE    88      92.955  96.996  56.603  1.00  0.00            
ATOM   1256  CG2 ILE    88      92.990  96.553  58.639  1.00  0.00            
ATOM   1257 HG21 ILE    88      93.250  95.510  58.459  1.00  0.00            
ATOM   1258 HG22 ILE    88      93.543  96.916  59.506  1.00  0.00            
ATOM   1259 HG23 ILE    88      91.923  96.570  58.862  1.00  0.00            
ATOM   1260  CG1 ILE    88      92.539  98.756  57.446  1.00  0.00            
ATOM   1261 HG11 ILE    88      91.468  98.557  57.453  1.00  0.00            
ATOM   1262 HG12 ILE    88      92.692  99.383  56.567  1.00  0.00            
ATOM   1263  CD  ILE    88      92.747  99.712  58.631  1.00  0.00            
ATOM   1264  HD1 ILE    88      92.088 100.568  58.493  1.00  0.00            
ATOM   1265  HD2 ILE    88      92.705  99.237  59.611  1.00  0.00            
ATOM   1266  HD3 ILE    88      93.783 100.052  58.603  1.00  0.00            
ATOM   1267  C   ILE    88      95.658  96.226  57.385  1.00  0.00            
ATOM   1268  O   ILE    88      95.493  95.384  56.518  1.00  0.00            
ATOM   1269  N   ALA    89      96.562  96.090  58.338  1.00  0.00            
ATOM   1270  H   ALA    89      96.685  96.821  59.025  1.00  0.00            
ATOM   1271  CA  ALA    89      97.497  94.993  58.483  1.00  0.00            
ATOM   1272  HA  ALA    89      98.363  95.082  57.827  1.00  0.00            
ATOM   1273  CB  ALA    89      98.131  95.117  59.888  1.00  0.00            
ATOM   1274  HB1 ALA    89      98.594  94.179  60.193  1.00  0.00            
ATOM   1275  HB2 ALA    89      98.833  95.951  59.898  1.00  0.00            
ATOM   1276  HB3 ALA    89      97.402  95.267  60.685  1.00  0.00            
ATOM   1277  C   ALA    89      96.727  93.658  58.320  1.00  0.00            
ATOM   1278  O   ALA    89      95.695  93.385  58.947  1.00  0.00            
ATOM   1279  N   ALA    90      97.280  92.886  57.477  1.00  0.00            
ATOM   1280  H   ALA    90      97.965  93.371  56.916  1.00  0.00            
ATOM   1281  CA  ALA    90      96.808  91.543  57.162  1.00  0.00            
ATOM   1282  HA  ALA    90      95.828  91.593  56.687  1.00  0.00            
ATOM   1283  CB  ALA    90      97.674  90.867  56.115  1.00  0.00            
ATOM   1284  HB1 ALA    90      97.167  90.012  55.667  1.00  0.00            
ATOM   1285  HB2 ALA    90      97.932  91.579  55.331  1.00  0.00            
ATOM   1286  HB3 ALA    90      98.630  90.520  56.506  1.00  0.00            
ATOM   1287  C   ALA    90      96.568  90.715  58.424  1.00  0.00            
ATOM   1288  O   ALA    90      97.494  90.243  59.083  1.00  0.00            
ATOM   1289  N   ALA    91      95.325  90.352  58.583  1.00  0.00            
ATOM   1290  H   ALA    91      94.745  90.734  57.849  1.00  0.00            
ATOM   1291  CA  ALA    91      94.762  89.580  59.668  1.00  0.00            
ATOM   1292  HA  ALA    91      95.408  89.662  60.543  1.00  0.00            
ATOM   1293  CB  ALA    91      93.366  90.177  60.092  1.00  0.00            
ATOM   1294  HB1 ALA    91      93.441  91.163  60.552  1.00  0.00            
ATOM   1295  HB2 ALA    91      92.725  90.369  59.231  1.00  0.00            
ATOM   1296  HB3 ALA    91      92.861  89.532  60.810  1.00  0.00            
ATOM   1297  C   ALA    91      94.789  88.083  59.326  1.00  0.00            
ATOM   1298  O   ALA    91      93.764  87.451  59.558  1.00  0.00            
ATOM   1299  N   THR    92      95.891  87.509  58.779  1.00  0.00            
ATOM   1300  H   THR    92      96.662  88.121  58.555  1.00  0.00            
ATOM   1301  CA  THR    92      96.064  86.223  58.107  1.00  0.00            
ATOM   1302  HA  THR    92      95.349  86.150  57.288  1.00  0.00            
ATOM   1303  CB  THR    92      97.465  86.115  57.540  1.00  0.00            
ATOM   1304  HB  THR    92      98.229  85.952  58.300  1.00  0.00            
ATOM   1305  CG2 THR    92      97.524  84.875  56.627  1.00  0.00            
ATOM   1306 HG21 THR    92      96.554  84.611  56.205  1.00  0.00            
ATOM   1307 HG22 THR    92      98.318  85.020  55.894  1.00  0.00            
ATOM   1308 HG23 THR    92      97.820  84.009  57.218  1.00  0.00            
ATOM   1309  OG1 THR    92      97.888  87.276  56.894  1.00  0.00            
ATOM   1310  HG1 THR    92      97.176  87.389  56.259  1.00  0.00            
ATOM   1311  C   THR    92      95.583  85.163  59.084  1.00  0.00            
ATOM   1312  O   THR    92      96.257  84.860  60.038  1.00  0.00            
ATOM   1313  N   GLY    93      94.416  84.551  58.721  1.00  0.00            
ATOM   1314  H   GLY    93      93.945  84.815  57.868  1.00  0.00            
ATOM   1315  CA  GLY    93      93.844  83.436  59.362  1.00  0.00            
ATOM   1316  HA1 GLY    93      92.776  83.339  59.162  1.00  0.00            
ATOM   1317  HA2 GLY    93      94.023  83.531  60.433  1.00  0.00            
ATOM   1318  C   GLY    93      94.245  82.090  58.908  1.00  0.00            
ATOM   1319  O   GLY    93      94.949  81.917  57.876  1.00  0.00            
ATOM   1320  N   PHE    94      93.847  81.101  59.644  1.00  0.00            
ATOM   1321  H   PHE    94      93.377  81.238  60.528  1.00  0.00            
ATOM   1322  CA  PHE    94      94.319  79.712  59.462  1.00  0.00            
ATOM   1323  HA  PHE    94      94.210  79.390  58.427  1.00  0.00            
ATOM   1324  CB  PHE    94      95.746  79.576  60.045  1.00  0.00            
ATOM   1325  HB1 PHE    94      96.421  79.772  59.211  1.00  0.00            
ATOM   1326  HB2 PHE    94      95.836  78.519  60.295  1.00  0.00            
ATOM   1327  CG  PHE    94      96.011  80.362  61.296  1.00  0.00            
ATOM   1328  CD1 PHE    94      96.573  81.664  61.184  1.00  0.00            
ATOM   1329  HD1 PHE    94      96.857  81.984  60.193  1.00  0.00            
ATOM   1330  CE1 PHE    94      96.705  82.435  62.321  1.00  0.00            
ATOM   1331  HE1 PHE    94      97.068  83.451  62.279  1.00  0.00            
ATOM   1332  CZ  PHE    94      96.668  81.852  63.573  1.00  0.00            
ATOM   1333  HZ  PHE    94      96.951  82.520  64.374  1.00  0.00            
ATOM   1334  CE2 PHE    94      96.195  80.511  63.648  1.00  0.00            
ATOM   1335  HE2 PHE    94      96.010  80.114  64.634  1.00  0.00            
ATOM   1336  CD2 PHE    94      95.854  79.789  62.578  1.00  0.00            
ATOM   1337  HD2 PHE    94      95.510  78.765  62.577  1.00  0.00            
ATOM   1338  C   PHE    94      93.413  78.710  60.235  1.00  0.00            
ATOM   1339  O   PHE    94      92.880  78.906  61.343  1.00  0.00            
ATOM   1340  N   VAL    95      93.275  77.564  59.572  1.00  0.00            
ATOM   1341  H   VAL    95      93.637  77.680  58.637  1.00  0.00            
ATOM   1342  CA  VAL    95      92.558  76.333  60.079  1.00  0.00            
ATOM   1343  HA  VAL    95      92.455  76.412  61.161  1.00  0.00            
ATOM   1344  CB  VAL    95      91.173  76.195  59.386  1.00  0.00            
ATOM   1345  HB  VAL    95      90.808  75.214  59.691  1.00  0.00            
ATOM   1346  CG1 VAL    95      90.238  77.376  59.688  1.00  0.00            
ATOM   1347 HG11 VAL    95      89.184  77.100  59.702  1.00  0.00            
ATOM   1348 HG12 VAL    95      90.256  77.726  60.720  1.00  0.00            
ATOM   1349 HG13 VAL    95      90.460  78.173  58.978  1.00  0.00            
ATOM   1350  CG2 VAL    95      91.380  76.119  57.851  1.00  0.00            
ATOM   1351 HG21 VAL    95      91.948  76.931  57.395  1.00  0.00            
ATOM   1352 HG22 VAL    95      91.788  75.136  57.615  1.00  0.00            
ATOM   1353 HG23 VAL    95      90.374  76.195  57.438  1.00  0.00            
ATOM   1354  C   VAL    95      93.421  75.146  59.876  1.00  0.00            
ATOM   1355  O   VAL    95      94.120  75.047  58.868  1.00  0.00            
ATOM   1356  N   LYS    96      93.184  74.151  60.707  1.00  0.00            
ATOM   1357  H   LYS    96      92.479  74.300  61.414  1.00  0.00            
ATOM   1358  CA  LYS    96      93.634  72.719  60.498  1.00  0.00            
ATOM   1359  HA  LYS    96      94.474  72.846  59.815  1.00  0.00            
ATOM   1360  CB  LYS    96      94.109  72.133  61.905  1.00  0.00            
ATOM   1361  HB1 LYS    96      93.267  72.146  62.597  1.00  0.00            
ATOM   1362  HB2 LYS    96      94.866  72.787  62.339  1.00  0.00            
ATOM   1363  CG  LYS    96      94.765  70.753  61.781  1.00  0.00            
ATOM   1364  HG1 LYS    96      95.292  70.585  60.842  1.00  0.00            
ATOM   1365  HG2 LYS    96      94.026  69.952  61.806  1.00  0.00            
ATOM   1366  CD  LYS    96      95.873  70.533  62.829  1.00  0.00            
ATOM   1367  HD1 LYS    96      95.343  70.746  63.758  1.00  0.00            
ATOM   1368  HD2 LYS    96      96.725  71.205  62.932  1.00  0.00            
ATOM   1369  CE  LYS    96      96.344  69.090  62.987  1.00  0.00            
ATOM   1370  HE1 LYS    96      95.441  68.486  63.080  1.00  0.00            
ATOM   1371  HE2 LYS    96      96.931  69.072  63.905  1.00  0.00            
ATOM   1372  NZ  LYS    96      97.226  68.629  61.866  1.00  0.00            
ATOM   1373  HZ1 LYS    96      97.578  67.708  62.087  1.00  0.00            
ATOM   1374  HZ2 LYS    96      96.703  68.712  61.006  1.00  0.00            
ATOM   1375  HZ3 LYS    96      98.028  69.227  61.725  1.00  0.00            
ATOM   1376  C   LYS    96      92.624  71.769  59.832  1.00  0.00            
ATOM   1377  O   LYS    96      91.707  71.289  60.557  1.00  0.00            
ATOM   1378  N   LYS    97      92.696  71.520  58.543  1.00  0.00            
ATOM   1379  H   LYS    97      93.500  71.764  57.982  1.00  0.00            
ATOM   1380  CA  LYS    97      91.934  70.494  57.928  1.00  0.00            
ATOM   1381  HA  LYS    97      90.958  70.491  58.415  1.00  0.00            
ATOM   1382  CB  LYS    97      91.584  70.746  56.480  1.00  0.00            
ATOM   1383  HB1 LYS    97      91.443  71.819  56.349  1.00  0.00            
ATOM   1384  HB2 LYS    97      90.644  70.228  56.287  1.00  0.00            
ATOM   1385  CG  LYS    97      92.701  70.266  55.536  1.00  0.00            
ATOM   1386  HG1 LYS    97      92.508  69.198  55.433  1.00  0.00            
ATOM   1387  HG2 LYS    97      93.709  70.425  55.920  1.00  0.00            
ATOM   1388  CD  LYS    97      92.708  70.901  54.139  1.00  0.00            
ATOM   1389  HD1 LYS    97      92.668  71.984  54.254  1.00  0.00            
ATOM   1390  HD2 LYS    97      91.816  70.591  53.594  1.00  0.00            
ATOM   1391  CE  LYS    97      93.889  70.373  53.264  1.00  0.00            
ATOM   1392  HE1 LYS    97      94.055  69.300  53.361  1.00  0.00            
ATOM   1393  HE2 LYS    97      94.840  70.858  53.484  1.00  0.00            
ATOM   1394  NZ  LYS    97      93.641  70.701  51.823  1.00  0.00            
ATOM   1395  HZ1 LYS    97      93.392  71.645  51.563  1.00  0.00            
ATOM   1396  HZ2 LYS    97      94.323  70.515  51.102  1.00  0.00            
ATOM   1397  HZ3 LYS    97      92.788  70.262  51.507  1.00  0.00            
ATOM   1398  C   LYS    97      92.495  69.121  58.238  1.00  0.00            
ATOM   1399  O   LYS    97      93.661  68.969  58.564  1.00  0.00            
ATOM   1400  N   ASP    98      91.694  68.074  58.047  1.00  0.00            
ATOM   1401  H   ASP    98      90.821  68.380  57.641  1.00  0.00            
ATOM   1402  CA  ASP    98      91.803  66.685  58.485  1.00  0.00            
ATOM   1403  HA  ASP    98      92.085  66.649  59.537  1.00  0.00            
ATOM   1404  CB  ASP    98      90.371  66.018  58.449  1.00  0.00            
ATOM   1405  HB1 ASP    98      90.369  65.023  58.892  1.00  0.00            
ATOM   1406  HB2 ASP    98      90.086  65.912  57.402  1.00  0.00            
ATOM   1407  CG  ASP    98      89.248  66.812  59.166  1.00  0.00            
ATOM   1408  OD1 ASP    98      89.403  67.975  59.682  1.00  0.00            
ATOM   1409  OD2 ASP    98      88.114  66.313  59.204  1.00  0.00            
ATOM   1410  C   ASP    98      92.781  65.929  57.599  1.00  0.00            
ATOM   1411  O   ASP    98      92.804  65.964  56.357  1.00  0.00            
ATOM   1412  N   GLN    99      93.618  65.298  58.358  1.00  0.00            
ATOM   1413  H   GLN    99      93.585  65.339  59.366  1.00  0.00            
ATOM   1414  CA  GLN    99      94.716  64.496  57.795  1.00  0.00            
ATOM   1415  HA  GLN    99      94.690  64.674  56.720  1.00  0.00            
ATOM   1416  CB  GLN    99      96.045  65.075  58.265  1.00  0.00            
ATOM   1417  HB1 GLN    99      96.800  64.329  58.018  1.00  0.00            
ATOM   1418  HB2 GLN    99      95.949  65.167  59.347  1.00  0.00            
ATOM   1419  CG  GLN    99      96.473  66.376  57.554  1.00  0.00            
ATOM   1420  HG1 GLN    99      95.710  67.153  57.584  1.00  0.00            
ATOM   1421  HG2 GLN    99      96.635  66.056  56.524  1.00  0.00            
ATOM   1422  CD  GLN    99      97.816  66.827  58.036  1.00  0.00            
ATOM   1423  OE1 GLN    99      98.422  66.196  58.895  1.00  0.00            
ATOM   1424  NE2 GLN    99      98.301  67.963  57.696  1.00  0.00            
ATOM   1425 HE21 GLN    99      97.712  68.585  57.162  1.00  0.00            
ATOM   1426 HE22 GLN    99      98.895  68.450  58.352  1.00  0.00            
ATOM   1427  C   GLN    99      94.513  62.978  57.891  1.00  0.00            
ATOM   1428  O   GLN    99      93.832  62.508  58.813  1.00  0.00            
ATOM   1429  N   LEU   100      95.108  62.288  56.900  1.00  0.00            
ATOM   1430  H   LEU   100      95.731  62.763  56.263  1.00  0.00            
ATOM   1431  CA  LEU   100      95.044  60.889  56.836  1.00  0.00            
ATOM   1432  HA  LEU   100      94.129  60.687  57.392  1.00  0.00            
ATOM   1433  CB  LEU   100      94.742  60.375  55.417  1.00  0.00            
ATOM   1434  HB1 LEU   100      94.749  59.285  55.415  1.00  0.00            
ATOM   1435  HB2 LEU   100      95.530  60.755  54.766  1.00  0.00            
ATOM   1436  CG  LEU   100      93.281  60.856  54.890  1.00  0.00            
ATOM   1437  HG  LEU   100      92.536  60.727  55.674  1.00  0.00            
ATOM   1438  CD1 LEU   100      93.207  62.193  54.250  1.00  0.00            
ATOM   1439 HD11 LEU   100      93.543  62.973  54.934  1.00  0.00            
ATOM   1440 HD12 LEU   100      93.883  62.136  53.397  1.00  0.00            
ATOM   1441 HD13 LEU   100      92.186  62.427  53.947  1.00  0.00            
ATOM   1442  CD2 LEU   100      92.676  59.955  53.806  1.00  0.00            
ATOM   1443 HD21 LEU   100      92.656  58.931  54.178  1.00  0.00            
ATOM   1444 HD22 LEU   100      91.649  60.277  53.634  1.00  0.00            
ATOM   1445 HD23 LEU   100      93.349  60.087  52.958  1.00  0.00            
ATOM   1446  C   LEU   100      96.257  60.145  57.536  1.00  0.00            
ATOM   1447  O   LEU   100      97.376  60.600  57.736  1.00  0.00            
ATOM   1448  N   GLY   101      96.025  58.877  57.959  1.00  0.00            
ATOM   1449  H   GLY   101      95.119  58.439  57.871  1.00  0.00            
ATOM   1450  CA  GLY   101      97.069  57.987  58.552  1.00  0.00            
ATOM   1451  HA1 GLY   101      96.605  57.026  58.771  1.00  0.00            
ATOM   1452  HA2 GLY   101      97.383  58.357  59.528  1.00  0.00            
ATOM   1453  C   GLY   101      98.291  57.794  57.613  1.00  0.00            
ATOM   1454  O   GLY   101      98.166  57.699  56.382  1.00  0.00            
ATOM   1455  N   LYS   102      99.495  57.764  58.220  1.00  0.00            
ATOM   1456  H   LYS   102      99.421  57.998  59.199  1.00  0.00            
ATOM   1457  CA  LYS   102     100.571  56.986  57.682  1.00  0.00            
ATOM   1458  HA  LYS   102     100.238  56.637  56.705  1.00  0.00            
ATOM   1459  CB  LYS   102     101.766  57.892  57.299  1.00  0.00            
ATOM   1460  HB1 LYS   102     102.438  57.187  56.810  1.00  0.00            
ATOM   1461  HB2 LYS   102     102.368  58.201  58.152  1.00  0.00            
ATOM   1462  CG  LYS   102     101.421  59.171  56.477  1.00  0.00            
ATOM   1463  HG1 LYS   102     100.913  59.851  57.161  1.00  0.00            
ATOM   1464  HG2 LYS   102     100.754  58.818  55.690  1.00  0.00            
ATOM   1465  CD  LYS   102     102.732  59.877  55.990  1.00  0.00            
ATOM   1466  HD1 LYS   102     103.273  59.104  55.445  1.00  0.00            
ATOM   1467  HD2 LYS   102     103.301  60.114  56.889  1.00  0.00            
ATOM   1468  CE  LYS   102     102.408  61.116  55.147  1.00  0.00            
ATOM   1469  HE1 LYS   102     102.059  62.005  55.672  1.00  0.00            
ATOM   1470  HE2 LYS   102     101.743  60.782  54.350  1.00  0.00            
ATOM   1471  NZ  LYS   102     103.652  61.510  54.432  1.00  0.00            
ATOM   1472  HZ1 LYS   102     104.477  61.494  55.015  1.00  0.00            
ATOM   1473  HZ2 LYS   102     103.834  60.863  53.679  1.00  0.00            
ATOM   1474  HZ3 LYS   102     103.581  62.416  53.991  1.00  0.00            
ATOM   1475  C   LYS   102     101.088  55.752  58.530  1.00  0.00            
ATOM   1476  O   LYS   102     100.885  55.657  59.750  1.00  0.00            
ATOM   1477  N   ASN   103     101.709  54.812  57.843  1.00  0.00            
ATOM   1478  H   ASN   103     101.598  54.818  56.839  1.00  0.00            
ATOM   1479  CA  ASN   103     102.324  53.652  58.388  1.00  0.00            
ATOM   1480  HA  ASN   103     101.741  53.363  59.263  1.00  0.00            
ATOM   1481  CB  ASN   103     102.238  52.532  57.275  1.00  0.00            
ATOM   1482  HB1 ASN   103     101.215  52.528  56.897  1.00  0.00            
ATOM   1483  HB2 ASN   103     102.328  51.541  57.721  1.00  0.00            
ATOM   1484  CG  ASN   103     103.282  52.686  56.147  1.00  0.00            
ATOM   1485  OD1 ASN   103     104.369  52.236  56.283  1.00  0.00            
ATOM   1486  ND2 ASN   103     102.792  53.219  55.063  1.00  0.00            
ATOM   1487 HD21 ASN   103     101.864  53.617  55.082  1.00  0.00            
ATOM   1488 HD22 ASN   103     103.407  53.241  54.262  1.00  0.00            
ATOM   1489  C   ASN   103     103.719  53.892  58.956  1.00  0.00            
ATOM   1490  O   ASN   103     104.442  54.815  58.547  1.00  0.00            
ATOM   1491  N   GLU   104     104.131  53.053  59.889  1.00  0.00            
ATOM   1492  H   GLU   104     103.592  52.210  60.028  1.00  0.00            
ATOM   1493  CA  GLU   104     105.319  53.294  60.700  1.00  0.00            
ATOM   1494  HA  GLU   104     105.372  54.373  60.847  1.00  0.00            
ATOM   1495  CB  GLU   104     105.238  52.738  62.124  1.00  0.00            
ATOM   1496  HB1 GLU   104     104.302  53.181  62.465  1.00  0.00            
ATOM   1497  HB2 GLU   104     106.043  53.229  62.670  1.00  0.00            
ATOM   1498  CG  GLU   104     105.195  51.284  62.417  1.00  0.00            
ATOM   1499  HG1 GLU   104     106.076  50.879  61.919  1.00  0.00            
ATOM   1500  HG2 GLU   104     104.306  50.989  61.861  1.00  0.00            
ATOM   1501  CD  GLU   104     105.163  50.994  63.965  1.00  0.00            
ATOM   1502  OE1 GLU   104     104.372  51.608  64.723  1.00  0.00            
ATOM   1503  OE2 GLU   104     105.910  50.112  64.475  1.00  0.00            
ATOM   1504  C   GLU   104     106.666  52.956  60.173  1.00  0.00            
ATOM   1505  O   GLU   104     107.688  53.464  60.577  1.00  0.00            
ATOM   1506  N   GLU   105     106.704  52.161  59.048  1.00  0.00            
ATOM   1507  H   GLU   105     105.785  51.886  58.730  1.00  0.00            
ATOM   1508  CA  GLU   105     107.951  51.901  58.237  1.00  0.00            
ATOM   1509  HA  GLU   105     108.816  52.036  58.886  1.00  0.00            
ATOM   1510  CB  GLU   105     108.017  50.471  57.651  1.00  0.00            
ATOM   1511  HB1 GLU   105     108.457  50.510  56.654  1.00  0.00            
ATOM   1512  HB2 GLU   105     107.031  50.045  57.466  1.00  0.00            
ATOM   1513  CG  GLU   105     108.811  49.684  58.636  1.00  0.00            
ATOM   1514  HG1 GLU   105     108.340  49.641  59.618  1.00  0.00            
ATOM   1515  HG2 GLU   105     109.772  50.182  58.766  1.00  0.00            
ATOM   1516  CD  GLU   105     108.978  48.211  58.221  1.00  0.00            
ATOM   1517  OE1 GLU   105     110.061  47.585  58.503  1.00  0.00            
ATOM   1518  OE2 GLU   105     108.107  47.582  57.627  1.00  0.00            
ATOM   1519  C   GLU   105     108.176  53.076  57.231  1.00  0.00            
ATOM   1520  O   GLU   105     109.257  53.673  57.235  1.00  0.00            
ATOM   1521  N   GLY   106     107.137  53.503  56.558  1.00  0.00            
ATOM   1522  H   GLY   106     106.304  52.936  56.619  1.00  0.00            
ATOM   1523  CA  GLY   106     107.086  54.618  55.593  1.00  0.00            
ATOM   1524  HA1 GLY   106     107.133  55.596  56.072  1.00  0.00            
ATOM   1525  HA2 GLY   106     106.180  54.386  55.033  1.00  0.00            
ATOM   1526  C   GLY   106     108.132  54.719  54.514  1.00  0.00            
ATOM   1527  O   GLY   106     109.003  53.853  54.305  1.00  0.00            
ATOM   1528  N   ALA   107     107.958  55.880  53.818  1.00  0.00            
ATOM   1529  H   ALA   107     107.238  56.488  54.180  1.00  0.00            
ATOM   1530  CA  ALA   107     108.696  56.189  52.598  1.00  0.00            
ATOM   1531  HA  ALA   107     108.645  55.331  51.929  1.00  0.00            
ATOM   1532  CB  ALA   107     108.017  57.339  51.857  1.00  0.00            
ATOM   1533  HB1 ALA   107     108.318  57.348  50.810  1.00  0.00            
ATOM   1534  HB2 ALA   107     106.927  57.323  51.822  1.00  0.00            
ATOM   1535  HB3 ALA   107     108.409  58.255  52.299  1.00  0.00            
ATOM   1536  C   ALA   107     110.219  56.357  52.980  1.00  0.00            
ATOM   1537  O   ALA   107     110.618  57.309  53.651  1.00  0.00            
ATOM   1538  N   PRO   108     111.169  55.596  52.518  1.00  0.00            
ATOM   1539  CD  PRO   108     110.910  54.608  51.503  1.00  0.00            
ATOM   1540  HD1 PRO   108     111.064  55.079  50.532  1.00  0.00            
ATOM   1541  HD2 PRO   108     109.866  54.302  51.571  1.00  0.00            
ATOM   1542  CG  PRO   108     111.917  53.460  51.810  1.00  0.00            
ATOM   1543  HG1 PRO   108     112.227  52.990  50.877  1.00  0.00            
ATOM   1544  HG2 PRO   108     111.460  52.730  52.479  1.00  0.00            
ATOM   1545  CB  PRO   108     113.083  54.190  52.397  1.00  0.00            
ATOM   1546  HB1 PRO   108     113.666  54.475  51.521  1.00  0.00            
ATOM   1547  HB2 PRO   108     113.769  53.623  53.027  1.00  0.00            
ATOM   1548  CA  PRO   108     112.488  55.418  53.096  1.00  0.00            
ATOM   1549  HA  PRO   108     112.388  55.114  54.138  1.00  0.00            
ATOM   1550  C   PRO   108     113.385  56.713  52.998  1.00  0.00            
ATOM   1551  O   PRO   108     114.268  56.824  53.878  1.00  0.00            
ATOM   1552  N   GLN   109     113.164  57.639  52.089  1.00  0.00            
ATOM   1553  H   GLN   109     112.358  57.603  51.481  1.00  0.00            
ATOM   1554  CA  GLN   109     114.039  58.710  51.889  1.00  0.00            
ATOM   1555  HA  GLN   109     114.495  58.842  52.870  1.00  0.00            
ATOM   1556  CB  GLN   109     115.111  58.430  50.809  1.00  0.00            
ATOM   1557  HB1 GLN   109     115.806  59.264  50.714  1.00  0.00            
ATOM   1558  HB2 GLN   109     114.708  58.369  49.797  1.00  0.00            
ATOM   1559  CG  GLN   109     115.823  57.116  50.927  1.00  0.00            
ATOM   1560  HG1 GLN   109     115.134  56.272  50.895  1.00  0.00            
ATOM   1561  HG2 GLN   109     116.190  57.015  51.949  1.00  0.00            
ATOM   1562  CD  GLN   109     116.946  56.943  49.871  1.00  0.00            
ATOM   1563  OE1 GLN   109     116.929  56.194  48.880  1.00  0.00            
ATOM   1564  NE2 GLN   109     118.069  57.476  50.147  1.00  0.00            
ATOM   1565 HE21 GLN   109     118.081  58.006  51.006  1.00  0.00            
ATOM   1566 HE22 GLN   109     118.861  57.038  49.699  1.00  0.00            
ATOM   1567  C   GLN   109     113.215  60.034  51.636  1.00  0.00            
ATOM   1568  O   GLN   109     113.761  60.854  50.842  1.00  0.00            
ATOM   1569  N   GLU   110     112.089  60.241  52.352  1.00  0.00            
ATOM   1570  H   GLU   110     111.677  59.523  52.931  1.00  0.00            
ATOM   1571  CA  GLU   110     111.278  61.521  52.209  1.00  0.00            
ATOM   1572  HA  GLU   110     111.717  61.900  51.286  1.00  0.00            
ATOM   1573  CB  GLU   110     109.746  61.271  52.228  1.00  0.00            
ATOM   1574  HB1 GLU   110     109.583  60.427  51.558  1.00  0.00            
ATOM   1575  HB2 GLU   110     109.247  62.167  51.857  1.00  0.00            
ATOM   1576  CG  GLU   110     109.200  60.933  53.635  1.00  0.00            
ATOM   1577  HG1 GLU   110     109.458  61.722  54.342  1.00  0.00            
ATOM   1578  HG2 GLU   110     109.617  59.952  53.863  1.00  0.00            
ATOM   1579  CD  GLU   110     107.680  60.692  53.771  1.00  0.00            
ATOM   1580  OE1 GLU   110     107.237  59.985  54.682  1.00  0.00            
ATOM   1581  OE2 GLU   110     106.875  61.201  52.979  1.00  0.00            
ATOM   1582  C   GLU   110     111.759  62.590  53.192  1.00  0.00            
ATOM   1583  O   GLU   110     112.284  62.247  54.232  1.00  0.00            
ATOM   1584  N   GLY   111     111.481  63.893  52.888  1.00  0.00            
ATOM   1585  H   GLY   111     111.219  64.060  51.927  1.00  0.00            
ATOM   1586  CA  GLY   111     111.746  65.060  53.679  1.00  0.00            
ATOM   1587  HA1 GLY   111     112.023  65.808  52.937  1.00  0.00            
ATOM   1588  HA2 GLY   111     112.640  64.828  54.259  1.00  0.00            
ATOM   1589  C   GLY   111     110.650  65.515  54.671  1.00  0.00            
ATOM   1590  O   GLY   111     109.559  64.953  54.528  1.00  0.00            
ATOM   1591  N   ILE   112     110.965  66.538  55.534  1.00  0.00            
ATOM   1592  H   ILE   112     111.919  66.841  55.665  1.00  0.00            
ATOM   1593  CA  ILE   112     109.986  66.952  56.559  1.00  0.00            
ATOM   1594  HA  ILE   112     109.783  66.058  57.150  1.00  0.00            
ATOM   1595  CB  ILE   112     110.559  67.963  57.553  1.00  0.00            
ATOM   1596  HB  ILE   112     110.694  68.884  56.985  1.00  0.00            
ATOM   1597  CG2 ILE   112     109.569  68.294  58.751  1.00  0.00            
ATOM   1598 HG21 ILE   112     108.575  68.662  58.496  1.00  0.00            
ATOM   1599 HG22 ILE   112     109.390  67.426  59.386  1.00  0.00            
ATOM   1600 HG23 ILE   112     110.092  69.114  59.245  1.00  0.00            
ATOM   1601  CG1 ILE   112     111.977  67.646  58.111  1.00  0.00            
ATOM   1602 HG11 ILE   112     112.358  68.495  58.679  1.00  0.00            
ATOM   1603 HG12 ILE   112     112.679  67.483  57.293  1.00  0.00            
ATOM   1604  CD  ILE   112     112.028  66.470  58.985  1.00  0.00            
ATOM   1605  HD1 ILE   112     111.582  66.755  59.938  1.00  0.00            
ATOM   1606  HD2 ILE   112     111.506  65.626  58.533  1.00  0.00            
ATOM   1607  HD3 ILE   112     113.081  66.331  59.228  1.00  0.00            
ATOM   1608  C   ILE   112     108.600  67.304  56.005  1.00  0.00            
ATOM   1609  O   ILE   112     108.500  68.004  55.083  1.00  0.00            
ATOM   1610  N   LEU   113     107.542  66.761  56.556  1.00  0.00            
ATOM   1611  H   LEU   113     107.617  66.087  57.304  1.00  0.00            
ATOM   1612  CA  LEU   113     106.166  67.019  56.167  1.00  0.00            
ATOM   1613  HA  LEU   113     106.104  66.831  55.095  1.00  0.00            
ATOM   1614  CB  LEU   113     105.143  66.085  56.790  1.00  0.00            
ATOM   1615  HB1 LEU   113     105.109  66.213  57.872  1.00  0.00            
ATOM   1616  HB2 LEU   113     105.470  65.070  56.564  1.00  0.00            
ATOM   1617  CG  LEU   113     103.679  66.166  56.187  1.00  0.00            
ATOM   1618  HG  LEU   113     103.676  66.517  55.155  1.00  0.00            
ATOM   1619  CD1 LEU   113     103.009  64.751  56.172  1.00  0.00            
ATOM   1620 HD11 LEU   113     102.687  64.477  57.176  1.00  0.00            
ATOM   1621 HD12 LEU   113     102.203  64.743  55.439  1.00  0.00            
ATOM   1622 HD13 LEU   113     103.775  64.041  55.858  1.00  0.00            
ATOM   1623  CD2 LEU   113     102.781  67.087  56.968  1.00  0.00            
ATOM   1624 HD21 LEU   113     103.054  68.143  56.963  1.00  0.00            
ATOM   1625 HD22 LEU   113     101.781  67.101  56.535  1.00  0.00            
ATOM   1626 HD23 LEU   113     102.687  66.719  57.989  1.00  0.00            
ATOM   1627  C   LEU   113     105.816  68.494  56.303  1.00  0.00            
ATOM   1628  O   LEU   113     105.780  69.014  57.407  1.00  0.00            
ATOM   1629  N   GLU   114     105.363  69.096  55.214  1.00  0.00            
ATOM   1630  H   GLU   114     105.228  68.556  54.370  1.00  0.00            
ATOM   1631  CA  GLU   114     104.684  70.370  55.207  1.00  0.00            
ATOM   1632  HA  GLU   114     104.776  70.704  56.241  1.00  0.00            
ATOM   1633  CB  GLU   114     105.362  71.481  54.460  1.00  0.00            
ATOM   1634  HB1 GLU   114     105.100  71.338  53.412  1.00  0.00            
ATOM   1635  HB2 GLU   114     106.414  71.262  54.643  1.00  0.00            
ATOM   1636  CG  GLU   114     105.042  72.880  54.980  1.00  0.00            
ATOM   1637  HG1 GLU   114     103.981  73.064  54.811  1.00  0.00            
ATOM   1638  HG2 GLU   114     105.589  73.594  54.364  1.00  0.00            
ATOM   1639  CD  GLU   114     105.401  72.950  56.451  1.00  0.00            
ATOM   1640  OE1 GLU   114     106.647  73.078  56.752  1.00  0.00            
ATOM   1641  OE2 GLU   114     104.477  72.626  57.344  1.00  0.00            
ATOM   1642  C   GLU   114     103.181  70.315  55.079  1.00  0.00            
ATOM   1643  O   GLU   114     102.726  69.643  54.172  1.00  0.00            
ATOM   1644  N   ASP   115     102.513  70.920  56.078  1.00  0.00            
ATOM   1645  H   ASP   115     103.003  71.434  56.797  1.00  0.00            
ATOM   1646  CA  ASP   115     101.047  71.082  56.021  1.00  0.00            
ATOM   1647  HA  ASP   115     100.767  70.882  54.986  1.00  0.00            
ATOM   1648  CB  ASP   115     100.379  70.077  57.015  1.00  0.00            
ATOM   1649  HB1 ASP   115     100.458  69.083  56.574  1.00  0.00            
ATOM   1650  HB2 ASP   115      99.302  70.233  57.064  1.00  0.00            
ATOM   1651  CG  ASP   115     100.812  70.003  58.500  1.00  0.00            
ATOM   1652  OD1 ASP   115     100.074  69.317  59.230  1.00  0.00            
ATOM   1653  OD2 ASP   115     101.811  70.641  58.995  1.00  0.00            
ATOM   1654  C   ASP   115     100.572  72.532  56.388  1.00  0.00            
ATOM   1655  O   ASP   115     100.107  72.854  57.512  1.00  0.00            
ATOM   1656  N   MET   116     100.674  73.401  55.402  1.00  0.00            
ATOM   1657  H   MET   116     100.926  72.915  54.554  1.00  0.00            
ATOM   1658  CA  MET   116     100.269  74.864  55.490  1.00  0.00            
ATOM   1659  HA  MET   116     100.820  75.248  56.348  1.00  0.00            
ATOM   1660  CB  MET   116     100.707  75.738  54.264  1.00  0.00            
ATOM   1661  HB1 MET   116     100.094  76.629  54.126  1.00  0.00            
ATOM   1662  HB2 MET   116     100.620  75.121  53.369  1.00  0.00            
ATOM   1663  CG  MET   116     102.209  75.965  54.469  1.00  0.00            
ATOM   1664  HG1 MET   116     102.596  76.386  53.540  1.00  0.00            
ATOM   1665  HG2 MET   116     102.759  75.034  54.605  1.00  0.00            
ATOM   1666  SD  MET   116     102.714  77.114  55.761  1.00  0.00            
ATOM   1667  CE  MET   116     104.354  77.524  55.314  1.00  0.00            
ATOM   1668  HE1 MET   116     104.978  76.630  55.320  1.00  0.00            
ATOM   1669  HE2 MET   116     104.393  77.974  54.321  1.00  0.00            
ATOM   1670  HE3 MET   116     104.588  78.261  56.082  1.00  0.00            
ATOM   1671  C   MET   116      98.775  75.146  55.845  1.00  0.00            
ATOM   1672  O   MET   116      97.961  74.607  55.090  1.00  0.00            
ATOM   1673  N   PRO   117      98.504  75.966  56.861  1.00  0.00            
ATOM   1674  CD  PRO   117      99.506  76.602  57.652  1.00  0.00            
ATOM   1675  HD1 PRO   117      99.483  77.681  57.501  1.00  0.00            
ATOM   1676  HD2 PRO   117     100.516  76.224  57.497  1.00  0.00            
ATOM   1677  CG  PRO   117      99.038  76.330  59.078  1.00  0.00            
ATOM   1678  HG1 PRO   117      99.506  77.047  59.752  1.00  0.00            
ATOM   1679  HG2 PRO   117      99.300  75.302  59.326  1.00  0.00            
ATOM   1680  CB  PRO   117      97.556  76.564  58.962  1.00  0.00            
ATOM   1681  HB1 PRO   117      97.334  77.631  58.957  1.00  0.00            
ATOM   1682  HB2 PRO   117      96.999  76.058  59.751  1.00  0.00            
ATOM   1683  CA  PRO   117      97.194  76.031  57.571  1.00  0.00            
ATOM   1684  HA  PRO   117      96.774  75.025  57.553  1.00  0.00            
ATOM   1685  C   PRO   117      96.106  76.854  56.797  1.00  0.00            
ATOM   1686  O   PRO   117      95.375  77.597  57.349  1.00  0.00            
ATOM   1687  N   VAL   118      96.113  76.789  55.462  1.00  0.00            
ATOM   1688  H   VAL   118      96.824  76.153  55.131  1.00  0.00            
ATOM   1689  CA  VAL   118      95.263  77.520  54.602  1.00  0.00            
ATOM   1690  HA  VAL   118      95.549  78.569  54.685  1.00  0.00            
ATOM   1691  CB  VAL   118      95.673  77.275  53.117  1.00  0.00            
ATOM   1692  HB  VAL   118      95.448  76.258  52.794  1.00  0.00            
ATOM   1693  CG1 VAL   118      95.064  78.415  52.362  1.00  0.00            
ATOM   1694 HG11 VAL   118      93.985  78.329  52.233  1.00  0.00            
ATOM   1695 HG12 VAL   118      95.316  79.399  52.758  1.00  0.00            
ATOM   1696 HG13 VAL   118      95.416  78.430  51.331  1.00  0.00            
ATOM   1697  CG2 VAL   118      97.199  77.347  52.959  1.00  0.00            
ATOM   1698 HG21 VAL   118      97.763  76.454  53.230  1.00  0.00            
ATOM   1699 HG22 VAL   118      97.436  77.548  51.915  1.00  0.00            
ATOM   1700 HG23 VAL   118      97.599  78.245  53.429  1.00  0.00            
ATOM   1701  C   VAL   118      93.761  77.423  54.772  1.00  0.00            
ATOM   1702  O   VAL   118      93.238  76.312  54.682  1.00  0.00            
ATOM   1703  N   ASP   119      93.054  78.453  55.085  1.00  0.00            
ATOM   1704  H   ASP   119      93.629  79.264  55.260  1.00  0.00            
ATOM   1705  CA  ASP   119      91.634  78.567  54.982  1.00  0.00            
ATOM   1706  HA  ASP   119      91.247  77.573  55.206  1.00  0.00            
ATOM   1707  CB  ASP   119      91.220  79.609  56.001  1.00  0.00            
ATOM   1708  HB1 ASP   119      91.774  80.510  55.737  1.00  0.00            
ATOM   1709  HB2 ASP   119      91.421  79.196  56.989  1.00  0.00            
ATOM   1710  CG  ASP   119      89.744  80.060  55.935  1.00  0.00            
ATOM   1711  OD1 ASP   119      88.986  79.685  55.019  1.00  0.00            
ATOM   1712  OD2 ASP   119      89.371  80.896  56.750  1.00  0.00            
ATOM   1713  C   ASP   119      91.176  78.847  53.565  1.00  0.00            
ATOM   1714  O   ASP   119      91.530  79.931  53.028  1.00  0.00            
ATOM   1715  N   PRO   120      90.440  78.001  52.935  1.00  0.00            
ATOM   1716  CD  PRO   120      90.095  76.696  53.456  1.00  0.00            
ATOM   1717  HD1 PRO   120      89.406  76.829  54.290  1.00  0.00            
ATOM   1718  HD2 PRO   120      90.936  76.142  53.873  1.00  0.00            
ATOM   1719  CG  PRO   120      89.444  75.851  52.280  1.00  0.00            
ATOM   1720  HG1 PRO   120      88.654  75.175  52.608  1.00  0.00            
ATOM   1721  HG2 PRO   120      90.099  75.195  51.707  1.00  0.00            
ATOM   1722  CB  PRO   120      88.903  76.995  51.367  1.00  0.00            
ATOM   1723  HB1 PRO   120      87.896  77.287  51.662  1.00  0.00            
ATOM   1724  HB2 PRO   120      88.910  76.566  50.365  1.00  0.00            
ATOM   1725  CA  PRO   120      89.871  78.128  51.581  1.00  0.00            
ATOM   1726  HA  PRO   120      90.635  78.135  50.804  1.00  0.00            
ATOM   1727  C   PRO   120      89.067  79.391  51.402  1.00  0.00            
ATOM   1728  O   PRO   120      88.634  79.673  50.289  1.00  0.00            
ATOM   1729  N   ASP   121      88.671  80.187  52.431  1.00  0.00            
ATOM   1730  H   ASP   121      88.886  79.937  53.385  1.00  0.00            
ATOM   1731  CA  ASP   121      88.077  81.545  52.170  1.00  0.00            
ATOM   1732  HA  ASP   121      88.196  81.837  51.127  1.00  0.00            
ATOM   1733  CB  ASP   121      86.511  81.480  52.343  1.00  0.00            
ATOM   1734  HB1 ASP   121      86.198  82.499  52.115  1.00  0.00            
ATOM   1735  HB2 ASP   121      86.329  81.402  53.415  1.00  0.00            
ATOM   1736  CG  ASP   121      85.718  80.450  51.516  1.00  0.00            
ATOM   1737  OD1 ASP   121      85.555  79.280  52.007  1.00  0.00            
ATOM   1738  OD2 ASP   121      85.324  80.683  50.379  1.00  0.00            
ATOM   1739  C   ASP   121      88.679  82.733  52.951  1.00  0.00            
ATOM   1740  O   ASP   121      88.048  83.783  53.041  1.00  0.00            
ATOM   1741  N   ASN   122      89.916  82.531  53.559  1.00  0.00            
ATOM   1742  H   ASN   122      90.297  81.596  53.530  1.00  0.00            
ATOM   1743  CA  ASN   122      90.741  83.697  53.972  1.00  0.00            
ATOM   1744  HA  ASN   122      91.630  83.164  54.307  1.00  0.00            
ATOM   1745  CB  ASN   122      91.139  84.555  52.802  1.00  0.00            
ATOM   1746  HB1 ASN   122      91.872  85.273  53.169  1.00  0.00            
ATOM   1747  HB2 ASN   122      90.229  85.069  52.492  1.00  0.00            
ATOM   1748  CG  ASN   122      91.710  83.795  51.605  1.00  0.00            
ATOM   1749  OD1 ASN   122      92.821  83.302  51.690  1.00  0.00            
ATOM   1750  ND2 ASN   122      90.963  83.629  50.558  1.00  0.00            
ATOM   1751 HD21 ASN   122      89.991  83.887  50.464  1.00  0.00            
ATOM   1752 HD22 ASN   122      91.390  83.074  49.830  1.00  0.00            
ATOM   1753  C   ASN   122      90.184  84.405  55.265  1.00  0.00            
ATOM   1754  O   ASN   122      90.554  85.581  55.584  1.00  0.00            
ATOM   1755  N   GLU   123      89.290  83.840  56.013  1.00  0.00            
ATOM   1756  H   GLU   123      89.003  82.886  55.845  1.00  0.00            
ATOM   1757  CA  GLU   123      88.613  84.586  57.098  1.00  0.00            
ATOM   1758  HA  GLU   123      88.253  85.485  56.599  1.00  0.00            
ATOM   1759  CB  GLU   123      87.351  83.829  57.551  1.00  0.00            
ATOM   1760  HB1 GLU   123      86.868  84.273  58.421  1.00  0.00            
ATOM   1761  HB2 GLU   123      87.619  82.791  57.748  1.00  0.00            
ATOM   1762  CG  GLU   123      86.384  83.701  56.388  1.00  0.00            
ATOM   1763  HG1 GLU   123      86.856  83.197  55.545  1.00  0.00            
ATOM   1764  HG2 GLU   123      86.114  84.671  55.971  1.00  0.00            
ATOM   1765  CD  GLU   123      85.072  82.962  56.691  1.00  0.00            
ATOM   1766  OE1 GLU   123      84.428  83.322  57.654  1.00  0.00            
ATOM   1767  OE2 GLU   123      84.623  82.088  55.918  1.00  0.00            
ATOM   1768  C   GLU   123      89.560  84.936  58.248  1.00  0.00            
ATOM   1769  O   GLU   123      90.437  84.115  58.564  1.00  0.00            
ATOM   1770  N   ALA   124      89.411  86.169  58.797  1.00  0.00            
ATOM   1771  H   ALA   124      88.597  86.694  58.510  1.00  0.00            
ATOM   1772  CA  ALA   124      90.268  86.841  59.683  1.00  0.00            
ATOM   1773  HA  ALA   124      91.198  87.173  59.219  1.00  0.00            
ATOM   1774  CB  ALA   124      89.597  88.065  60.235  1.00  0.00            
ATOM   1775  HB1 ALA   124      88.772  87.923  60.934  1.00  0.00            
ATOM   1776  HB2 ALA   124      90.399  88.618  60.723  1.00  0.00            
ATOM   1777  HB3 ALA   124      89.204  88.707  59.447  1.00  0.00            
ATOM   1778  C   ALA   124      90.809  85.999  60.861  1.00  0.00            
ATOM   1779  O   ALA   124      90.123  85.150  61.391  1.00  0.00            
ATOM   1780  N   TYR   125      92.027  86.248  61.356  1.00  0.00            
ATOM   1781  H   TYR   125      92.562  86.929  60.837  1.00  0.00            
ATOM   1782  CA  TYR   125      92.507  85.830  62.694  1.00  0.00            
ATOM   1783  HA  TYR   125      92.418  84.747  62.769  1.00  0.00            
ATOM   1784  CB  TYR   125      93.989  85.931  62.824  1.00  0.00            
ATOM   1785  HB1 TYR   125      94.393  85.424  61.947  1.00  0.00            
ATOM   1786  HB2 TYR   125      94.317  85.361  63.693  1.00  0.00            
ATOM   1787  CG  TYR   125      94.745  87.271  62.799  1.00  0.00            
ATOM   1788  CD1 TYR   125      96.166  87.174  62.587  1.00  0.00            
ATOM   1789  HD1 TYR   125      96.608  86.189  62.543  1.00  0.00            
ATOM   1790  CE1 TYR   125      96.958  88.358  62.505  1.00  0.00            
ATOM   1791  HE1 TYR   125      98.027  88.283  62.377  1.00  0.00            
ATOM   1792  CZ  TYR   125      96.343  89.606  62.698  1.00  0.00            
ATOM   1793  OH  TYR   125      96.926  90.818  62.573  1.00  0.00            
ATOM   1794  HH  TYR   125      97.800  90.725  62.187  1.00  0.00            
ATOM   1795  CE2 TYR   125      94.915  89.660  63.082  1.00  0.00            
ATOM   1796  HE2 TYR   125      94.491  90.623  63.327  1.00  0.00            
ATOM   1797  CD2 TYR   125      94.145  88.511  63.062  1.00  0.00            
ATOM   1798  HD2 TYR   125      93.080  88.640  63.186  1.00  0.00            
ATOM   1799  C   TYR   125      91.663  86.379  63.856  1.00  0.00            
ATOM   1800  O   TYR   125      91.097  87.487  63.804  1.00  0.00            
ATOM   1801  N   GLU   126      91.619  85.695  65.015  1.00  0.00            
ATOM   1802  H   GLU   126      92.001  84.760  65.037  1.00  0.00            
ATOM   1803  CA  GLU   126      91.062  86.259  66.289  1.00  0.00            
ATOM   1804  HA  GLU   126      90.309  86.979  65.967  1.00  0.00            
ATOM   1805  CB  GLU   126      90.352  85.268  67.112  1.00  0.00            
ATOM   1806  HB1 GLU   126      89.777  85.755  67.900  1.00  0.00            
ATOM   1807  HB2 GLU   126      91.125  84.660  67.581  1.00  0.00            
ATOM   1808  CG  GLU   126      89.382  84.329  66.300  1.00  0.00            
ATOM   1809  HG1 GLU   126      89.928  83.740  65.563  1.00  0.00            
ATOM   1810  HG2 GLU   126      88.723  85.018  65.771  1.00  0.00            
ATOM   1811  CD  GLU   126      88.591  83.307  67.122  1.00  0.00            
ATOM   1812  OE1 GLU   126      89.207  82.571  67.944  1.00  0.00            
ATOM   1813  OE2 GLU   126      87.301  83.441  67.153  1.00  0.00            
ATOM   1814  C   GLU   126      92.088  87.109  67.087  1.00  0.00            
ATOM   1815  O   GLU   126      93.249  86.808  67.016  1.00  0.00            
ATOM   1816  N   MET   127      91.609  88.166  67.832  1.00  0.00            
ATOM   1817  H   MET   127      90.601  88.214  67.811  1.00  0.00            
ATOM   1818  CA  MET   127      92.431  89.177  68.504  1.00  0.00            
ATOM   1819  HA  MET   127      93.322  89.328  67.895  1.00  0.00            
ATOM   1820  CB  MET   127      91.734  90.505  68.427  1.00  0.00            
ATOM   1821  HB1 MET   127      92.522  91.219  68.667  1.00  0.00            
ATOM   1822  HB2 MET   127      90.931  90.557  69.161  1.00  0.00            
ATOM   1823  CG  MET   127      91.207  90.860  67.048  1.00  0.00            
ATOM   1824  HG1 MET   127      90.823  91.879  67.095  1.00  0.00            
ATOM   1825  HG2 MET   127      90.385  90.261  66.656  1.00  0.00            
ATOM   1826  SD  MET   127      92.530  90.738  65.815  1.00  0.00            
ATOM   1827  CE  MET   127      93.433  92.334  65.949  1.00  0.00            
ATOM   1828  HE1 MET   127      93.851  92.453  66.948  1.00  0.00            
ATOM   1829  HE2 MET   127      94.232  92.152  65.231  1.00  0.00            
ATOM   1830  HE3 MET   127      92.771  93.139  65.630  1.00  0.00            
ATOM   1831  C   MET   127      92.820  88.905  69.962  1.00  0.00            
ATOM   1832  O   MET   127      91.925  88.417  70.730  1.00  0.00            
ATOM   1833  N   PRO   128      94.028  89.269  70.410  1.00  0.00            
ATOM   1834  CD  PRO   128      95.005  89.872  69.606  1.00  0.00            
ATOM   1835  HD1 PRO   128      94.698  90.879  69.324  1.00  0.00            
ATOM   1836  HD2 PRO   128      95.236  89.287  68.716  1.00  0.00            
ATOM   1837  CG  PRO   128      96.256  89.970  70.489  1.00  0.00            
ATOM   1838  HG1 PRO   128      96.698  90.929  70.222  1.00  0.00            
ATOM   1839  HG2 PRO   128      96.998  89.206  70.255  1.00  0.00            
ATOM   1840  CB  PRO   128      95.841  89.912  71.927  1.00  0.00            
ATOM   1841  HB1 PRO   128      95.701  90.887  72.394  1.00  0.00            
ATOM   1842  HB2 PRO   128      96.509  89.325  72.559  1.00  0.00            
ATOM   1843  CA  PRO   128      94.486  89.197  71.855  1.00  0.00            
ATOM   1844  HA  PRO   128      94.671  88.181  72.204  1.00  0.00            
ATOM   1845  C   PRO   128      93.557  89.873  72.811  1.00  0.00            
ATOM   1846  O   PRO   128      93.018  90.953  72.494  1.00  0.00            
ATOM   1847  N   SEP   129      93.448  89.274  73.972  1.00  0.00            
ATOM   1848  H   SEP   129      94.014  88.456  74.150  1.00  0.00            
ATOM   1849  CA  SEP   129      92.513  89.547  75.077  1.00  0.00            
ATOM   1850  HA  SEP   129      91.566  89.505  74.539  1.00  0.00            
ATOM   1851  CB  SEP   129      92.590  88.370  76.049  1.00  0.00            
ATOM   1852  HB1 SEP   129      93.453  88.647  76.654  1.00  0.00            
ATOM   1853  HB2 SEP   129      92.757  87.396  75.590  1.00  0.00            
ATOM   1854  OG  SEP   129      91.387  88.304  76.817  1.00  0.00            
ATOM   1855  P   SEP   129      89.986  87.811  76.193  1.00  0.00            
ATOM   1856  O1P SEP   129      90.323  86.653  75.377  1.00  0.00            
ATOM   1857  O2P SEP   129      89.192  87.443  77.351  1.00  0.00            
ATOM   1858  O3P SEP   129      89.502  88.901  75.364  1.00  0.00            
ATOM   1859  C   SEP   129      92.724  90.945  75.649  1.00  0.00            
ATOM   1860  O   SEP   129      93.826  91.546  75.643  1.00  0.00            
ATOM   1861  N   GLU   130      91.638  91.380  76.256  1.00  0.00            
ATOM   1862  H   GLU   130      90.857  90.742  76.193  1.00  0.00            
ATOM   1863  CA  GLU   130      91.448  92.764  76.727  1.00  0.00            
ATOM   1864  HA  GLU   130      92.389  93.302  76.611  1.00  0.00            
ATOM   1865  CB  GLU   130      90.262  93.396  75.953  1.00  0.00            
ATOM   1866  HB1 GLU   130      90.030  94.392  76.331  1.00  0.00            
ATOM   1867  HB2 GLU   130      89.342  92.824  76.072  1.00  0.00            
ATOM   1868  CG  GLU   130      90.588  93.559  74.491  1.00  0.00            
ATOM   1869  HG1 GLU   130      90.725  92.561  74.073  1.00  0.00            
ATOM   1870  HG2 GLU   130      91.564  94.026  74.362  1.00  0.00            
ATOM   1871  CD  GLU   130      89.571  94.311  73.615  1.00  0.00            
ATOM   1872  OE1 GLU   130      89.658  94.268  72.375  1.00  0.00            
ATOM   1873  OE2 GLU   130      88.613  94.918  74.162  1.00  0.00            
ATOM   1874  C   GLU   130      91.151  92.713  78.229  1.00  0.00            
ATOM   1875  O   GLU   130      90.469  91.908  78.820  1.00  0.00            
ATOM   1876  N   GLU   131      91.453  93.796  78.863  1.00  0.00            
ATOM   1877  H   GLU   131      92.066  94.401  78.335  1.00  0.00            
ATOM   1878  CA  GLU   131      91.166  94.009  80.268  1.00  0.00            
ATOM   1879  HA  GLU   131      90.290  93.421  80.544  1.00  0.00            
ATOM   1880  CB  GLU   131      92.304  93.505  81.210  1.00  0.00            
ATOM   1881  HB1 GLU   131      92.392  92.430  81.058  1.00  0.00            
ATOM   1882  HB2 GLU   131      92.062  93.753  82.244  1.00  0.00            
ATOM   1883  CG  GLU   131      93.678  94.134  80.858  1.00  0.00            
ATOM   1884  HG1 GLU   131      93.820  95.204  81.011  1.00  0.00            
ATOM   1885  HG2 GLU   131      93.884  93.908  79.812  1.00  0.00            
ATOM   1886  CD  GLU   131      94.747  93.484  81.711  1.00  0.00            
ATOM   1887  OE1 GLU   131      94.724  92.236  81.763  1.00  0.00            
ATOM   1888  OE2 GLU   131      95.632  94.137  82.351  1.00  0.00            
ATOM   1889  C   GLU   131      90.848  95.490  80.617  1.00  0.00            
ATOM   1890  O   GLU   131      91.427  96.462  80.009  1.00  0.00            
ATOM   1891  N   GLY   132      90.011  95.711  81.590  1.00  0.00            
ATOM   1892  H   GLY   132      89.821  94.871  82.119  1.00  0.00            
ATOM   1893  CA  GLY   132      89.515  96.951  82.086  1.00  0.00            
ATOM   1894  HA1 GLY   132      89.026  97.595  81.354  1.00  0.00            
ATOM   1895  HA2 GLY   132      90.297  97.597  82.486  1.00  0.00            
ATOM   1896  C   GLY   132      88.482  96.665  83.157  1.00  0.00            
ATOM   1897  O   GLY   132      88.761  95.869  84.076  1.00  0.00            
ATOM   1898  N   TYR   133      87.450  97.534  83.214  1.00  0.00            
ATOM   1899  H   TYR   133      87.485  98.350  82.620  1.00  0.00            
ATOM   1900  CA  TYR   133      86.402  97.413  84.221  1.00  0.00            
ATOM   1901  HA  TYR   133      86.853  97.449  85.214  1.00  0.00            
ATOM   1902  CB  TYR   133      85.532  98.738  84.138  1.00  0.00            
ATOM   1903  HB1 TYR   133      84.906  98.879  85.019  1.00  0.00            
ATOM   1904  HB2 TYR   133      84.895  98.517  83.283  1.00  0.00            
ATOM   1905  CG  TYR   133      86.151 100.103  84.008  1.00  0.00            
ATOM   1906  CD1 TYR   133      85.948 100.842  82.822  1.00  0.00            
ATOM   1907  HD1 TYR   133      85.364 100.452  82.001  1.00  0.00            
ATOM   1908  CE1 TYR   133      86.642 102.045  82.653  1.00  0.00            
ATOM   1909  HE1 TYR   133      86.451 102.637  81.770  1.00  0.00            
ATOM   1910  CZ  TYR   133      87.534 102.521  83.622  1.00  0.00            
ATOM   1911  OH  TYR   133      88.103 103.735  83.390  1.00  0.00            
ATOM   1912  HH  TYR   133      88.562 104.140  84.129  1.00  0.00            
ATOM   1913  CE2 TYR   133      87.769 101.848  84.821  1.00  0.00            
ATOM   1914  HE2 TYR   133      88.454 102.256  85.550  1.00  0.00            
ATOM   1915  CD2 TYR   133      87.068 100.578  84.975  1.00  0.00            
ATOM   1916  HD2 TYR   133      87.352 100.001  85.843  1.00  0.00            
ATOM   1917  C   TYR   133      85.455  96.208  83.962  1.00  0.00            
ATOM   1918  O   TYR   133      85.472  95.589  82.859  1.00  0.00            
ATOM   1919  N   GLN   134      84.706  95.898  85.019  1.00  0.00            
ATOM   1920  H   GLN   134      84.837  96.450  85.854  1.00  0.00            
ATOM   1921  CA  GLN   134      83.621  94.903  84.924  1.00  0.00            
ATOM   1922  HA  GLN   134      83.884  94.286  84.064  1.00  0.00            
ATOM   1923  CB  GLN   134      83.472  94.022  86.204  1.00  0.00            
ATOM   1924  HB1 GLN   134      83.448  94.610  87.121  1.00  0.00            
ATOM   1925  HB2 GLN   134      84.405  93.473  86.078  1.00  0.00            
ATOM   1926  CG  GLN   134      82.375  92.931  86.095  1.00  0.00            
ATOM   1927  HG1 GLN   134      82.517  92.446  85.130  1.00  0.00            
ATOM   1928  HG2 GLN   134      81.428  93.471  86.080  1.00  0.00            
ATOM   1929  CD  GLN   134      82.388  91.924  87.230  1.00  0.00            
ATOM   1930  OE1 GLN   134      83.299  91.924  88.080  1.00  0.00            
ATOM   1931  NE2 GLN   134      81.458  91.031  87.291  1.00  0.00            
ATOM   1932 HE21 GLN   134      80.743  91.002  86.579  1.00  0.00            
ATOM   1933 HE22 GLN   134      81.643  90.303  87.966  1.00  0.00            
ATOM   1934  C   GLN   134      82.288  95.687  84.503  1.00  0.00            
ATOM   1935  O   GLN   134      81.911  96.665  85.098  1.00  0.00            
ATOM   1936  N   ASP   135      81.462  95.063  83.634  1.00  0.00            
ATOM   1937  H   ASP   135      81.718  94.127  83.354  1.00  0.00            
ATOM   1938  CA  ASP   135      80.166  95.460  83.123  1.00  0.00            
ATOM   1939  HA  ASP   135      79.927  94.894  82.223  1.00  0.00            
ATOM   1940  CB  ASP   135      78.990  95.118  84.197  1.00  0.00            
ATOM   1941  HB1 ASP   135      78.118  95.680  83.862  1.00  0.00            
ATOM   1942  HB2 ASP   135      79.170  95.540  85.186  1.00  0.00            
ATOM   1943  CG  ASP   135      78.586  93.642  84.275  1.00  0.00            
ATOM   1944  OD1 ASP   135      77.359  93.387  84.536  1.00  0.00            
ATOM   1945  OD2 ASP   135      79.430  92.714  83.985  1.00  0.00            
ATOM   1946  C   ASP   135      80.077  96.839  82.631  1.00  0.00            
ATOM   1947  O   ASP   135      79.304  97.677  83.066  1.00  0.00            
ATOM   1948  N   TYR   136      80.982  97.292  81.708  1.00  0.00            
ATOM   1949  H   TYR   136      81.571  96.572  81.313  1.00  0.00            
ATOM   1950  CA  TYR   136      81.035  98.660  81.286  1.00  0.00            
ATOM   1951  HA  TYR   136      80.076  99.090  81.573  1.00  0.00            
ATOM   1952  CB  TYR   136      82.261  99.455  81.840  1.00  0.00            
ATOM   1953  HB1 TYR   136      83.129  98.801  81.762  1.00  0.00            
ATOM   1954  HB2 TYR   136      82.170  99.533  82.924  1.00  0.00            
ATOM   1955  CG  TYR   136      82.536 100.898  81.330  1.00  0.00            
ATOM   1956  CD1 TYR   136      83.303 101.196  80.105  1.00  0.00            
ATOM   1957  HD1 TYR   136      83.451 100.452  79.336  1.00  0.00            
ATOM   1958  CE1 TYR   136      83.696 102.450  79.828  1.00  0.00            
ATOM   1959  HE1 TYR   136      84.343 102.683  78.995  1.00  0.00            
ATOM   1960  CZ  TYR   136      83.346 103.508  80.611  1.00  0.00            
ATOM   1961  OH  TYR   136      83.885 104.779  80.371  1.00  0.00            
ATOM   1962  HH  TYR   136      83.450 105.356  81.003  1.00  0.00            
ATOM   1963  CE2 TYR   136      82.512 103.273  81.765  1.00  0.00            
ATOM   1964  HE2 TYR   136      82.115 104.101  82.334  1.00  0.00            
ATOM   1965  CD2 TYR   136      82.214 101.983  82.150  1.00  0.00            
ATOM   1966  HD2 TYR   136      81.731 101.865  83.109  1.00  0.00            
ATOM   1967  C   TYR   136      81.122  98.880  79.785  1.00  0.00            
ATOM   1968  O   TYR   136      82.003  98.377  79.083  1.00  0.00            
ATOM   1969  N   GLU   137      80.226  99.659  79.223  1.00  0.00            
ATOM   1970  H   GLU   137      79.401  99.934  79.736  1.00  0.00            
ATOM   1971  CA  GLU   137      80.363 100.129  77.829  1.00  0.00            
ATOM   1972  HA  GLU   137      81.038  99.426  77.340  1.00  0.00            
ATOM   1973  CB  GLU   137      79.029 100.068  77.103  1.00  0.00            
ATOM   1974  HB1 GLU   137      79.053 100.615  76.160  1.00  0.00            
ATOM   1975  HB2 GLU   137      78.298 100.484  77.796  1.00  0.00            
ATOM   1976  CG  GLU   137      78.561  98.772  76.681  1.00  0.00            
ATOM   1977  HG1 GLU   137      78.173  98.167  77.500  1.00  0.00            
ATOM   1978  HG2 GLU   137      79.478  98.291  76.341  1.00  0.00            
ATOM   1979  CD  GLU   137      77.627  98.727  75.403  1.00  0.00            
ATOM   1980  OE1 GLU   137      78.142  98.906  74.268  1.00  0.00            
ATOM   1981  OE2 GLU   137      76.452  98.500  75.678  1.00  0.00            
ATOM   1982  C   GLU   137      81.048 101.413  77.570  1.00  0.00            
ATOM   1983  O   GLU   137      80.578 102.446  78.062  1.00  0.00            
ATOM   1984  N   PRO   138      82.006 101.408  76.643  1.00  0.00            
ATOM   1985  CD  PRO   138      82.637 100.226  76.144  1.00  0.00            
ATOM   1986  HD1 PRO   138      81.901  99.629  75.604  1.00  0.00            
ATOM   1987  HD2 PRO   138      83.181  99.758  76.965  1.00  0.00            
ATOM   1988  CG  PRO   138      83.571 100.776  75.189  1.00  0.00            
ATOM   1989  HG1 PRO   138      83.206 100.762  74.162  1.00  0.00            
ATOM   1990  HG2 PRO   138      84.467 100.158  75.249  1.00  0.00            
ATOM   1991  CB  PRO   138      83.975 102.133  75.623  1.00  0.00            
ATOM   1992  HB1 PRO   138      84.256 102.789  74.800  1.00  0.00            
ATOM   1993  HB2 PRO   138      84.670 102.193  76.460  1.00  0.00            
ATOM   1994  CA  PRO   138      82.678 102.634  76.188  1.00  0.00            
ATOM   1995  HA  PRO   138      82.893 103.238  77.069  1.00  0.00            
ATOM   1996  C   PRO   138      81.752 103.380  75.181  1.00  0.00            
ATOM   1997  O   PRO   138      82.059 103.412  74.020  1.00  0.00            
ATOM   1998  N   GLU   139      80.689 104.059  75.620  1.00  0.00            
ATOM   1999  H   GLU   139      80.502 103.921  76.604  1.00  0.00            
ATOM   2000  CA  GLU   139      79.794 104.878  74.710  1.00  0.00            
ATOM   2001  HA  GLU   139      79.443 104.218  73.917  1.00  0.00            
ATOM   2002  CB  GLU   139      78.469 105.427  75.362  1.00  0.00            
ATOM   2003  HB1 GLU   139      77.915 106.126  74.736  1.00  0.00            
ATOM   2004  HB2 GLU   139      78.728 106.103  76.177  1.00  0.00            
ATOM   2005  CG  GLU   139      77.410 104.417  75.947  1.00  0.00            
ATOM   2006  HG1 GLU   139      76.525 104.989  76.226  1.00  0.00            
ATOM   2007  HG2 GLU   139      77.713 103.805  76.797  1.00  0.00            
ATOM   2008  CD  GLU   139      76.912 103.372  74.923  1.00  0.00            
ATOM   2009  OE1 GLU   139      77.703 103.143  73.962  1.00  0.00            
ATOM   2010  OE2 GLU   139      75.792 102.817  75.115  1.00  0.00            
ATOM   2011  C   GLU   139      80.556 105.960  73.894  1.00  0.00            
ATOM   2012  O   GLU   139      81.369 106.716  74.462  1.00  0.00            
ATOM   2013  N   ALA   140      80.050 106.317  72.681  1.00  0.00            
ATOM   2014  H   ALA   140      79.166 105.994  72.315  1.00  0.00            
ATOM   2015  CA  ALA   140      80.590 107.389  71.874  1.00  0.00            
ATOM   2016  HA  ALA   140      81.414 107.870  72.400  1.00  0.00            
ATOM   2017  CB  ALA   140      81.166 106.826  70.623  1.00  0.00            
ATOM   2018  HB1 ALA   140      81.495 107.696  70.054  1.00  0.00            
ATOM   2019  HB2 ALA   140      82.051 106.224  70.829  1.00  0.00            
ATOM   2020  HB3 ALA   140      80.480 106.261  69.992  1.00  0.00            
ATOM   2021  C   ALA   140      79.466 108.476  71.649  1.00  0.00            
ATOM   2022  OC1 ALA   140      79.755 109.588  72.059  1.00  0.00            
ATOM   2023  OC2 ALA   140      78.317 108.181  71.230  1.00  0.00            
TER
ENDMDL
