# Supplementary material for: Impact of Phosphorylation on the Physiological Form of Human alpha-Synuclein in Aqueous Solution
Source: J Chem Inf Model. 2024 Oct 28;64(21):8215–26. doi: 10.1021/acs.jcim.4c01172 (PMC11558680; doi:10.1021/acs.jcim.4c01172)
Supplement: Supplementary file 2 — ci4c01172_si_003.zip [file ci4c01172_si_003.zip › pAS/pAS_20.pdb]

REMARK    GENERATED BY TRJCONV
TITLE     Protein in water
REMARK    THIS IS A SIMULATION BOX
CRYST1  134.731  134.731  135.209  60.12  60.12  90.00 P 1           1
MODEL        1
ATOM      1  CH3 ACE     0      91.857 101.721  49.085  1.00  0.00            
ATOM      2 HH31 ACE     0      91.617 101.174  48.173  1.00  0.00            
ATOM      3 HH32 ACE     0      90.828 101.907  49.392  1.00  0.00            
ATOM      4 HH33 ACE     0      92.354 102.652  48.814  1.00  0.00            
ATOM      5  C   ACE     0      92.603 101.074  50.171  1.00  0.00            
ATOM      6  O   ACE     0      92.050 100.917  51.272  1.00  0.00            
ATOM      7  N   MET     1      93.916 100.884  49.964  1.00  0.00            
ATOM      8  H   MET     1      94.175 101.094  49.011  1.00  0.00            
ATOM      9  CA  MET     1      95.029 100.605  50.896  1.00  0.00            
ATOM     10  HA  MET     1      94.849  99.602  51.283  1.00  0.00            
ATOM     11  CB  MET     1      96.352 100.622  50.146  1.00  0.00            
ATOM     12  HB1 MET     1      96.439 101.451  49.444  1.00  0.00            
ATOM     13  HB2 MET     1      96.473  99.717  49.550  1.00  0.00            
ATOM     14  CG  MET     1      97.640 100.686  50.877  1.00  0.00            
ATOM     15  HG1 MET     1      97.598 101.569  51.514  1.00  0.00            
ATOM     16  HG2 MET     1      98.484 100.681  50.188  1.00  0.00            
ATOM     17  SD  MET     1      97.957  99.242  51.832  1.00  0.00            
ATOM     18  CE  MET     1      99.592  99.378  52.462  1.00  0.00            
ATOM     19  HE1 MET     1      99.763  98.774  53.353  1.00  0.00            
ATOM     20  HE2 MET     1     100.299  99.033  51.708  1.00  0.00            
ATOM     21  HE3 MET     1      99.803 100.406  52.757  1.00  0.00            
ATOM     22  C   MET     1      95.028 101.630  52.110  1.00  0.00            
ATOM     23  O   MET     1      94.918 101.105  53.201  1.00  0.00            
ATOM     24  N   ASP     2      94.994 102.947  51.903  1.00  0.00            
ATOM     25  H   ASP     2      95.113 103.157  50.923  1.00  0.00            
ATOM     26  CA  ASP     2      95.030 104.050  53.003  1.00  0.00            
ATOM     27  HA  ASP     2      95.957 103.823  53.527  1.00  0.00            
ATOM     28  CB  ASP     2      95.020 105.459  52.306  1.00  0.00            
ATOM     29  HB1 ASP     2      95.992 105.623  51.842  1.00  0.00            
ATOM     30  HB2 ASP     2      95.060 106.168  53.133  1.00  0.00            
ATOM     31  CG  ASP     2      93.872 105.808  51.263  1.00  0.00            
ATOM     32  OD1 ASP     2      93.118 104.890  50.891  1.00  0.00            
ATOM     33  OD2 ASP     2      93.742 107.017  50.939  1.00  0.00            
ATOM     34  C   ASP     2      93.782 103.823  53.962  1.00  0.00            
ATOM     35  O   ASP     2      94.050 103.790  55.154  1.00  0.00            
ATOM     36  N   VAL     3      92.558 103.582  53.440  1.00  0.00            
ATOM     37  H   VAL     3      92.430 103.644  52.440  1.00  0.00            
ATOM     38  CA  VAL     3      91.312 103.387  54.147  1.00  0.00            
ATOM     39  HA  VAL     3      91.177 104.212  54.847  1.00  0.00            
ATOM     40  CB  VAL     3      90.014 103.555  53.320  1.00  0.00            
ATOM     41  HB  VAL     3      90.107 102.803  52.536  1.00  0.00            
ATOM     42  CG1 VAL     3      88.788 103.257  54.128  1.00  0.00            
ATOM     43 HG11 VAL     3      88.698 104.141  54.759  1.00  0.00            
ATOM     44 HG12 VAL     3      87.952 103.203  53.431  1.00  0.00            
ATOM     45 HG13 VAL     3      88.852 102.372  54.762  1.00  0.00            
ATOM     46  CG2 VAL     3      89.844 104.888  52.570  1.00  0.00            
ATOM     47 HG21 VAL     3      90.776 105.013  52.018  1.00  0.00            
ATOM     48 HG22 VAL     3      89.012 104.856  51.866  1.00  0.00            
ATOM     49 HG23 VAL     3      89.734 105.733  53.250  1.00  0.00            
ATOM     50  C   VAL     3      91.434 102.116  54.986  1.00  0.00            
ATOM     51  O   VAL     3      91.324 102.156  56.186  1.00  0.00            
ATOM     52  N   PHE     4      91.821 101.020  54.312  1.00  0.00            
ATOM     53  H   PHE     4      91.950 101.078  53.312  1.00  0.00            
ATOM     54  CA  PHE     4      92.255  99.708  54.834  1.00  0.00            
ATOM     55  HA  PHE     4      91.376  99.329  55.357  1.00  0.00            
ATOM     56  CB  PHE     4      92.554  98.717  53.674  1.00  0.00            
ATOM     57  HB1 PHE     4      93.379  99.088  53.066  1.00  0.00            
ATOM     58  HB2 PHE     4      91.618  98.655  53.120  1.00  0.00            
ATOM     59  CG  PHE     4      92.916  97.346  54.195  1.00  0.00            
ATOM     60  CD1 PHE     4      94.258  96.798  54.193  1.00  0.00            
ATOM     61  HD1 PHE     4      95.119  97.299  53.777  1.00  0.00            
ATOM     62  CE1 PHE     4      94.364  95.438  54.635  1.00  0.00            
ATOM     63  HE1 PHE     4      95.345  94.990  54.700  1.00  0.00            
ATOM     64  CZ  PHE     4      93.260  94.685  55.073  1.00  0.00            
ATOM     65  HZ  PHE     4      93.385  93.720  55.540  1.00  0.00            
ATOM     66  CE2 PHE     4      91.979  95.212  54.950  1.00  0.00            
ATOM     67  HE2 PHE     4      91.109  94.610  55.166  1.00  0.00            
ATOM     68  CD2 PHE     4      91.808  96.539  54.461  1.00  0.00            
ATOM     69  HD2 PHE     4      90.804  96.931  54.401  1.00  0.00            
ATOM     70  C   PHE     4      93.260  99.831  55.974  1.00  0.00            
ATOM     71  O   PHE     4      93.000  99.352  57.091  1.00  0.00            
ATOM     72  N   MET     5      94.451 100.422  55.790  1.00  0.00            
ATOM     73  H   MET     5      94.607 100.758  54.850  1.00  0.00            
ATOM     74  CA  MET     5      95.417 100.771  56.854  1.00  0.00            
ATOM     75  HA  MET     5      95.760  99.821  57.266  1.00  0.00            
ATOM     76  CB  MET     5      96.596 101.485  56.094  1.00  0.00            
ATOM     77  HB1 MET     5      97.201 102.074  56.784  1.00  0.00            
ATOM     78  HB2 MET     5      96.015 102.173  55.480  1.00  0.00            
ATOM     79  CG  MET     5      97.521 100.637  55.285  1.00  0.00            
ATOM     80  HG1 MET     5      98.309 101.243  54.839  1.00  0.00            
ATOM     81  HG2 MET     5      96.942 100.091  54.540  1.00  0.00            
ATOM     82  SD  MET     5      98.492  99.359  56.246  1.00  0.00            
ATOM     83  CE  MET     5      99.827 100.506  56.751  1.00  0.00            
ATOM     84  HE1 MET     5     100.213 100.990  55.854  1.00  0.00            
ATOM     85  HE2 MET     5      99.431 101.394  57.243  1.00  0.00            
ATOM     86  HE3 MET     5     100.582  99.997  57.351  1.00  0.00            
ATOM     87  C   MET     5      94.814 101.594  58.037  1.00  0.00            
ATOM     88  O   MET     5      95.253 101.407  59.208  1.00  0.00            
ATOM     89  N   LYS     6      93.825 102.472  57.724  1.00  0.00            
ATOM     90  H   LYS     6      93.643 102.689  56.755  1.00  0.00            
ATOM     91  CA  LYS     6      93.253 103.313  58.833  1.00  0.00            
ATOM     92  HA  LYS     6      94.101 103.593  59.457  1.00  0.00            
ATOM     93  CB  LYS     6      92.528 104.562  58.215  1.00  0.00            
ATOM     94  HB1 LYS     6      91.674 104.327  57.580  1.00  0.00            
ATOM     95  HB2 LYS     6      93.239 105.056  57.553  1.00  0.00            
ATOM     96  CG  LYS     6      92.221 105.501  59.370  1.00  0.00            
ATOM     97  HG1 LYS     6      91.344 105.120  59.893  1.00  0.00            
ATOM     98  HG2 LYS     6      91.880 106.446  58.947  1.00  0.00            
ATOM     99  CD  LYS     6      93.401 105.894  60.263  1.00  0.00            
ATOM    100  HD1 LYS     6      94.270 106.152  59.658  1.00  0.00            
ATOM    101  HD2 LYS     6      93.807 105.049  60.820  1.00  0.00            
ATOM    102  CE  LYS     6      93.002 107.051  61.168  1.00  0.00            
ATOM    103  HE1 LYS     6      91.918 107.102  61.271  1.00  0.00            
ATOM    104  HE2 LYS     6      93.365 108.027  60.845  1.00  0.00            
ATOM    105  NZ  LYS     6      93.473 106.847  62.625  1.00  0.00            
ATOM    106  HZ1 LYS     6      93.390 107.699  63.161  1.00  0.00            
ATOM    107  HZ2 LYS     6      92.917 106.144  63.090  1.00  0.00            
ATOM    108  HZ3 LYS     6      94.430 106.525  62.645  1.00  0.00            
ATOM    109  C   LYS     6      92.269 102.483  59.677  1.00  0.00            
ATOM    110  O   LYS     6      92.452 102.490  60.904  1.00  0.00            
ATOM    111  N   GLY     7      91.423 101.660  59.091  1.00  0.00            
ATOM    112  H   GLY     7      91.367 101.746  58.086  1.00  0.00            
ATOM    113  CA  GLY     7      90.566 100.654  59.756  1.00  0.00            
ATOM    114  HA1 GLY     7      89.914 100.196  59.011  1.00  0.00            
ATOM    115  HA2 GLY     7      89.855 101.175  60.397  1.00  0.00            
ATOM    116  C   GLY     7      91.324  99.593  60.566  1.00  0.00            
ATOM    117  O   GLY     7      91.012  99.293  61.693  1.00  0.00            
ATOM    118  N   LEU     8      92.457  99.127  60.034  1.00  0.00            
ATOM    119  H   LEU     8      92.630  99.318  59.058  1.00  0.00            
ATOM    120  CA  LEU     8      93.429  98.303  60.744  1.00  0.00            
ATOM    121  HA  LEU     8      92.942  97.431  61.180  1.00  0.00            
ATOM    122  CB  LEU     8      94.508  97.882  59.739  1.00  0.00            
ATOM    123  HB1 LEU     8      95.409  97.532  60.242  1.00  0.00            
ATOM    124  HB2 LEU     8      94.783  98.716  59.093  1.00  0.00            
ATOM    125  CG  LEU     8      93.994  96.705  58.807  1.00  0.00            
ATOM    126  HG  LEU     8      93.140  96.927  58.167  1.00  0.00            
ATOM    127  CD1 LEU     8      95.156  96.422  57.797  1.00  0.00            
ATOM    128 HD11 LEU     8      94.780  95.636  57.141  1.00  0.00            
ATOM    129 HD12 LEU     8      95.343  97.249  57.113  1.00  0.00            
ATOM    130 HD13 LEU     8      96.146  96.233  58.213  1.00  0.00            
ATOM    131  CD2 LEU     8      93.674  95.361  59.489  1.00  0.00            
ATOM    132 HD21 LEU     8      93.398  94.725  58.647  1.00  0.00            
ATOM    133 HD22 LEU     8      94.605  94.948  59.878  1.00  0.00            
ATOM    134 HD23 LEU     8      92.956  95.580  60.279  1.00  0.00            
ATOM    135  C   LEU     8      94.128  98.974  61.931  1.00  0.00            
ATOM    136  O   LEU     8      94.523  98.257  62.819  1.00  0.00            
ATOM    137  N   SER     9      94.184 100.331  62.006  1.00  0.00            
ATOM    138  H   SER     9      93.735 100.952  61.348  1.00  0.00            
ATOM    139  CA  SER     9      94.740 100.997  63.191  1.00  0.00            
ATOM    140  HA  SER     9      95.271 100.270  63.805  1.00  0.00            
ATOM    141  CB  SER     9      95.778 102.122  62.703  1.00  0.00            
ATOM    142  HB1 SER     9      96.214 102.476  63.638  1.00  0.00            
ATOM    143  HB2 SER     9      95.227 102.923  62.210  1.00  0.00            
ATOM    144  OG  SER     9      96.694 101.585  61.760  1.00  0.00            
ATOM    145  HG  SER     9      96.101 101.324  61.052  1.00  0.00            
ATOM    146  C   SER     9      93.647 101.673  64.084  1.00  0.00            
ATOM    147  O   SER     9      94.069 102.429  64.919  1.00  0.00            
ATOM    148  N   LYS    10      92.353 101.335  63.821  1.00  0.00            
ATOM    149  H   LYS    10      92.141 100.544  63.230  1.00  0.00            
ATOM    150  CA  LYS    10      91.255 101.909  64.512  1.00  0.00            
ATOM    151  HA  LYS    10      91.594 102.933  64.671  1.00  0.00            
ATOM    152  CB  LYS    10      90.081 101.884  63.572  1.00  0.00            
ATOM    153  HB1 LYS    10      89.802 100.843  63.409  1.00  0.00            
ATOM    154  HB2 LYS    10      90.364 102.307  62.608  1.00  0.00            
ATOM    155  CG  LYS    10      88.835 102.644  64.156  1.00  0.00            
ATOM    156  HG1 LYS    10      89.110 103.669  64.406  1.00  0.00            
ATOM    157  HG2 LYS    10      88.535 102.160  65.085  1.00  0.00            
ATOM    158  CD  LYS    10      87.580 102.541  63.271  1.00  0.00            
ATOM    159  HD1 LYS    10      86.895 103.273  63.697  1.00  0.00            
ATOM    160  HD2 LYS    10      87.216 101.514  63.296  1.00  0.00            
ATOM    161  CE  LYS    10      87.686 102.756  61.716  1.00  0.00            
ATOM    162  HE1 LYS    10      88.462 102.062  61.394  1.00  0.00            
ATOM    163  HE2 LYS    10      88.058 103.724  61.379  1.00  0.00            
ATOM    164  NZ  LYS    10      86.479 102.397  61.014  1.00  0.00            
ATOM    165  HZ1 LYS    10      86.442 102.457  60.006  1.00  0.00            
ATOM    166  HZ2 LYS    10      86.220 101.444  61.228  1.00  0.00            
ATOM    167  HZ3 LYS    10      85.770 103.039  61.336  1.00  0.00            
ATOM    168  C   LYS    10      91.037 101.188  65.824  1.00  0.00            
ATOM    169  O   LYS    10      90.957  99.952  65.867  1.00  0.00            
ATOM    170  N   ALA    11      90.991 102.032  66.909  1.00  0.00            
ATOM    171  H   ALA    11      91.177 103.021  66.822  1.00  0.00            
ATOM    172  CA  ALA    11      90.795 101.559  68.273  1.00  0.00            
ATOM    173  HA  ALA    11      91.583 100.910  68.653  1.00  0.00            
ATOM    174  CB  ALA    11      90.874 102.811  69.218  1.00  0.00            
ATOM    175  HB1 ALA    11      90.548 102.582  70.233  1.00  0.00            
ATOM    176  HB2 ALA    11      91.922 103.081  69.352  1.00  0.00            
ATOM    177  HB3 ALA    11      90.283 103.589  68.735  1.00  0.00            
ATOM    178  C   ALA    11      89.447 100.794  68.448  1.00  0.00            
ATOM    179  O   ALA    11      88.407 101.135  67.844  1.00  0.00            
ATOM    180  N   LYS    12      89.460  99.814  69.269  1.00  0.00            
ATOM    181  H   LYS    12      90.212  99.638  69.920  1.00  0.00            
ATOM    182  CA  LYS    12      88.164  99.152  69.535  1.00  0.00            
ATOM    183  HA  LYS    12      87.515  99.337  68.679  1.00  0.00            
ATOM    184  CB  LYS    12      88.212  97.611  69.532  1.00  0.00            
ATOM    185  HB1 LYS    12      88.484  97.278  68.531  1.00  0.00            
ATOM    186  HB2 LYS    12      87.235  97.230  69.828  1.00  0.00            
ATOM    187  CG  LYS    12      89.270  97.081  70.475  1.00  0.00            
ATOM    188  HG1 LYS    12      89.289  97.724  71.355  1.00  0.00            
ATOM    189  HG2 LYS    12      90.268  97.116  70.038  1.00  0.00            
ATOM    190  CD  LYS    12      88.980  95.587  70.765  1.00  0.00            
ATOM    191  HD1 LYS    12      88.775  95.164  69.781  1.00  0.00            
ATOM    192  HD2 LYS    12      88.009  95.607  71.259  1.00  0.00            
ATOM    193  CE  LYS    12      90.025  94.768  71.665  1.00  0.00            
ATOM    194  HE1 LYS    12      89.721  95.104  72.656  1.00  0.00            
ATOM    195  HE2 LYS    12      91.029  95.130  71.446  1.00  0.00            
ATOM    196  NZ  LYS    12      89.803  93.290  71.398  1.00  0.00            
ATOM    197  HZ1 LYS    12      88.825  93.114  71.576  1.00  0.00            
ATOM    198  HZ2 LYS    12      90.019  93.073  70.435  1.00  0.00            
ATOM    199  HZ3 LYS    12      90.266  92.703  72.077  1.00  0.00            
ATOM    200  C   LYS    12      87.443  99.783  70.718  1.00  0.00            
ATOM    201  O   LYS    12      88.028 100.057  71.743  1.00  0.00            
ATOM    202  N   GLU    13      86.178 100.268  70.490  1.00  0.00            
ATOM    203  H   GLU    13      85.760  99.931  69.635  1.00  0.00            
ATOM    204  CA  GLU    13      85.367 101.165  71.270  1.00  0.00            
ATOM    205  HA  GLU    13      86.029 101.847  71.804  1.00  0.00            
ATOM    206  CB  GLU    13      84.460 102.002  70.299  1.00  0.00            
ATOM    207  HB1 GLU    13      83.965 102.740  70.930  1.00  0.00            
ATOM    208  HB2 GLU    13      83.726 101.364  69.807  1.00  0.00            
ATOM    209  CG  GLU    13      85.224 102.783  69.179  1.00  0.00            
ATOM    210  HG1 GLU    13      85.637 102.104  68.433  1.00  0.00            
ATOM    211  HG2 GLU    13      85.981 103.323  69.748  1.00  0.00            
ATOM    212  CD  GLU    13      84.314 103.670  68.357  1.00  0.00            
ATOM    213  OE1 GLU    13      84.915 104.495  67.600  1.00  0.00            
ATOM    214  OE2 GLU    13      83.077 103.661  68.396  1.00  0.00            
ATOM    215  C   GLU    13      84.639 100.441  72.379  1.00  0.00            
ATOM    216  O   GLU    13      84.783  99.258  72.592  1.00  0.00            
ATOM    217  N   GLY    14      83.562 101.036  72.874  1.00  0.00            
ATOM    218  H   GLY    14      83.308 101.975  72.601  1.00  0.00            
ATOM    219  CA  GLY    14      82.859 100.403  73.994  1.00  0.00            
ATOM    220  HA1 GLY    14      82.331 101.192  74.530  1.00  0.00            
ATOM    221  HA2 GLY    14      83.628  99.989  74.647  1.00  0.00            
ATOM    222  C   GLY    14      81.774  99.338  73.747  1.00  0.00            
ATOM    223  O   GLY    14      80.875  99.317  74.584  1.00  0.00            
ATOM    224  N   VAL    15      81.715  98.555  72.714  1.00  0.00            
ATOM    225  H   VAL    15      82.439  98.642  72.016  1.00  0.00            
ATOM    226  CA  VAL    15      80.598  97.639  72.377  1.00  0.00            
ATOM    227  HA  VAL    15      79.702  98.249  72.495  1.00  0.00            
ATOM    228  CB  VAL    15      80.487  97.224  70.927  1.00  0.00            
ATOM    229  HB  VAL    15      79.960  96.276  70.816  1.00  0.00            
ATOM    230  CG1 VAL    15      79.718  98.133  70.026  1.00  0.00            
ATOM    231 HG11 VAL    15      79.634  97.813  68.988  1.00  0.00            
ATOM    232 HG12 VAL    15      78.706  98.231  70.420  1.00  0.00            
ATOM    233 HG13 VAL    15      80.166  99.124  69.960  1.00  0.00            
ATOM    234  CG2 VAL    15      81.817  96.843  70.339  1.00  0.00            
ATOM    235 HG21 VAL    15      82.439  96.388  71.110  1.00  0.00            
ATOM    236 HG22 VAL    15      81.644  96.181  69.489  1.00  0.00            
ATOM    237 HG23 VAL    15      82.266  97.773  69.991  1.00  0.00            
ATOM    238  C   VAL    15      80.328  96.539  73.366  1.00  0.00            
ATOM    239  O   VAL    15      81.211  95.871  73.896  1.00  0.00            
ATOM    240  N   VAL    16      79.012  96.354  73.690  1.00  0.00            
ATOM    241  H   VAL    16      78.377  97.033  73.296  1.00  0.00            
ATOM    242  CA  VAL    16      78.401  95.171  74.358  1.00  0.00            
ATOM    243  HA  VAL    16      78.755  95.109  75.387  1.00  0.00            
ATOM    244  CB  VAL    16      76.931  95.321  74.518  1.00  0.00            
ATOM    245  HB  VAL    16      76.528  95.360  73.506  1.00  0.00            
ATOM    246  CG1 VAL    16      76.321  94.058  75.129  1.00  0.00            
ATOM    247 HG11 VAL    16      75.257  94.201  75.317  1.00  0.00            
ATOM    248 HG12 VAL    16      76.462  93.249  74.412  1.00  0.00            
ATOM    249 HG13 VAL    16      76.824  93.800  76.060  1.00  0.00            
ATOM    250  CG2 VAL    16      76.582  96.581  75.336  1.00  0.00            
ATOM    251 HG21 VAL    16      77.148  97.436  74.966  1.00  0.00            
ATOM    252 HG22 VAL    16      75.510  96.763  75.417  1.00  0.00            
ATOM    253 HG23 VAL    16      76.807  96.474  76.398  1.00  0.00            
ATOM    254  C   VAL    16      78.823  93.975  73.572  1.00  0.00            
ATOM    255  O   VAL    16      79.403  93.068  74.122  1.00  0.00            
ATOM    256  N   ALA    17      78.460  93.852  72.271  1.00  0.00            
ATOM    257  H   ALA    17      77.875  94.522  71.791  1.00  0.00            
ATOM    258  CA  ALA    17      78.983  92.748  71.478  1.00  0.00            
ATOM    259  HA  ALA    17      79.003  91.926  72.193  1.00  0.00            
ATOM    260  CB  ALA    17      77.978  92.561  70.220  1.00  0.00            
ATOM    261  HB1 ALA    17      77.031  92.168  70.589  1.00  0.00            
ATOM    262  HB2 ALA    17      77.770  93.476  69.666  1.00  0.00            
ATOM    263  HB3 ALA    17      78.493  91.832  69.594  1.00  0.00            
ATOM    264  C   ALA    17      80.491  92.942  71.013  1.00  0.00            
ATOM    265  O   ALA    17      80.772  93.188  69.878  1.00  0.00            
ATOM    266  N   ALA    18      81.344  92.867  72.007  1.00  0.00            
ATOM    267  H   ALA    18      80.993  92.883  72.953  1.00  0.00            
ATOM    268  CA  ALA    18      82.843  92.850  71.815  1.00  0.00            
ATOM    269  HA  ALA    18      83.174  93.814  71.430  1.00  0.00            
ATOM    270  CB  ALA    18      83.522  92.505  73.176  1.00  0.00            
ATOM    271  HB1 ALA    18      82.936  91.687  73.595  1.00  0.00            
ATOM    272  HB2 ALA    18      84.551  92.170  73.044  1.00  0.00            
ATOM    273  HB3 ALA    18      83.535  93.314  73.907  1.00  0.00            
ATOM    274  C   ALA    18      83.273  91.925  70.624  1.00  0.00            
ATOM    275  O   ALA    18      82.805  90.834  70.476  1.00  0.00            
ATOM    276  N   ALA    19      84.265  92.490  69.862  1.00  0.00            
ATOM    277  H   ALA    19      84.373  93.489  69.964  1.00  0.00            
ATOM    278  CA  ALA    19      85.013  91.794  68.864  1.00  0.00            
ATOM    279  HA  ALA    19      84.312  91.365  68.147  1.00  0.00            
ATOM    280  CB  ALA    19      85.959  92.744  68.125  1.00  0.00            
ATOM    281  HB1 ALA    19      86.351  93.578  68.707  1.00  0.00            
ATOM    282  HB2 ALA    19      86.813  92.236  67.677  1.00  0.00            
ATOM    283  HB3 ALA    19      85.417  93.074  67.239  1.00  0.00            
ATOM    284  C   ALA    19      85.758  90.625  69.525  1.00  0.00            
ATOM    285  O   ALA    19      86.454  90.807  70.576  1.00  0.00            
ATOM    286  N   GLU    20      85.796  89.435  68.916  1.00  0.00            
ATOM    287  H   GLU    20      85.386  89.321  68.001  1.00  0.00            
ATOM    288  CA  GLU    20      86.587  88.271  69.477  1.00  0.00            
ATOM    289  HA  GLU    20      87.007  88.594  70.430  1.00  0.00            
ATOM    290  CB  GLU    20      85.563  87.153  69.938  1.00  0.00            
ATOM    291  HB1 GLU    20      84.689  87.681  70.317  1.00  0.00            
ATOM    292  HB2 GLU    20      86.036  86.489  70.660  1.00  0.00            
ATOM    293  CG  GLU    20      85.118  86.234  68.798  1.00  0.00            
ATOM    294  HG1 GLU    20      85.981  85.638  68.503  1.00  0.00            
ATOM    295  HG2 GLU    20      84.810  86.792  67.914  1.00  0.00            
ATOM    296  CD  GLU    20      83.950  85.356  69.220  1.00  0.00            
ATOM    297  OE1 GLU    20      84.104  84.656  70.243  1.00  0.00            
ATOM    298  OE2 GLU    20      82.893  85.373  68.544  1.00  0.00            
ATOM    299  C   GLU    20      87.871  87.986  68.693  1.00  0.00            
ATOM    300  O   GLU    20      87.703  88.018  67.466  1.00  0.00            
ATOM    301  N   LYS    21      88.983  87.717  69.322  1.00  0.00            
ATOM    302  H   LYS    21      89.051  87.764  70.329  1.00  0.00            
ATOM    303  CA  LYS    21      90.235  87.609  68.573  1.00  0.00            
ATOM    304  HA  LYS    21      90.513  88.564  68.128  1.00  0.00            
ATOM    305  CB  LYS    21      91.328  87.217  69.545  1.00  0.00            
ATOM    306  HB1 LYS    21      91.145  86.190  69.861  1.00  0.00            
ATOM    307  HB2 LYS    21      91.168  87.903  70.377  1.00  0.00            
ATOM    308  CG  LYS    21      92.790  87.365  68.965  1.00  0.00            
ATOM    309  HG1 LYS    21      92.924  88.416  68.709  1.00  0.00            
ATOM    310  HG2 LYS    21      92.841  86.801  68.035  1.00  0.00            
ATOM    311  CD  LYS    21      93.961  86.917  69.822  1.00  0.00            
ATOM    312  HD1 LYS    21      93.975  87.497  70.745  1.00  0.00            
ATOM    313  HD2 LYS    21      94.936  87.141  69.391  1.00  0.00            
ATOM    314  CE  LYS    21      93.950  85.454  70.082  1.00  0.00            
ATOM    315  HE1 LYS    21      94.147  84.907  69.161  1.00  0.00            
ATOM    316  HE2 LYS    21      92.955  85.174  70.428  1.00  0.00            
ATOM    317  NZ  LYS    21      94.911  85.090  71.069  1.00  0.00            
ATOM    318  HZ1 LYS    21      95.764  85.615  70.940  1.00  0.00            
ATOM    319  HZ2 LYS    21      94.583  85.207  72.017  1.00  0.00            
ATOM    320  HZ3 LYS    21      95.272  84.146  71.059  1.00  0.00            
ATOM    321  C   LYS    21      90.128  86.584  67.382  1.00  0.00            
ATOM    322  O   LYS    21      90.651  86.992  66.318  1.00  0.00            
ATOM    323  N   THR    22      89.450  85.440  67.514  1.00  0.00            
ATOM    324  H   THR    22      88.907  85.204  68.332  1.00  0.00            
ATOM    325  CA  THR    22      89.102  84.480  66.424  1.00  0.00            
ATOM    326  HA  THR    22      90.076  84.187  66.032  1.00  0.00            
ATOM    327  CB  THR    22      88.469  83.170  66.945  1.00  0.00            
ATOM    328  HB  THR    22      88.215  82.521  66.107  1.00  0.00            
ATOM    329  CG2 THR    22      89.429  82.464  67.889  1.00  0.00            
ATOM    330 HG21 THR    22      89.369  82.918  68.878  1.00  0.00            
ATOM    331 HG22 THR    22      89.133  81.420  67.994  1.00  0.00            
ATOM    332 HG23 THR    22      90.411  82.331  67.435  1.00  0.00            
ATOM    333  OG1 THR    22      87.322  83.367  67.765  1.00  0.00            
ATOM    334  HG1 THR    22      86.828  82.544  67.794  1.00  0.00            
ATOM    335  C   THR    22      88.351  85.085  65.146  1.00  0.00            
ATOM    336  O   THR    22      88.414  84.482  64.094  1.00  0.00            
ATOM    337  N   LYS    23      87.755  86.263  65.222  1.00  0.00            
ATOM    338  H   LYS    23      87.768  86.762  66.100  1.00  0.00            
ATOM    339  CA  LYS    23      87.191  86.986  64.134  1.00  0.00            
ATOM    340  HA  LYS    23      87.437  86.385  63.259  1.00  0.00            
ATOM    341  CB  LYS    23      85.657  87.201  64.412  1.00  0.00            
ATOM    342  HB1 LYS    23      85.335  87.562  63.435  1.00  0.00            
ATOM    343  HB2 LYS    23      85.620  87.995  65.158  1.00  0.00            
ATOM    344  CG  LYS    23      84.839  85.951  64.779  1.00  0.00            
ATOM    345  HG1 LYS    23      84.913  85.762  65.850  1.00  0.00            
ATOM    346  HG2 LYS    23      85.142  85.081  64.196  1.00  0.00            
ATOM    347  CD  LYS    23      83.341  86.277  64.598  1.00  0.00            
ATOM    348  HD1 LYS    23      83.151  86.389  63.531  1.00  0.00            
ATOM    349  HD2 LYS    23      83.079  87.250  65.014  1.00  0.00            
ATOM    350  CE  LYS    23      82.488  85.117  65.167  1.00  0.00            
ATOM    351  HE1 LYS    23      82.513  85.263  66.247  1.00  0.00            
ATOM    352  HE2 LYS    23      83.072  84.246  64.870  1.00  0.00            
ATOM    353  NZ  LYS    23      81.021  85.155  64.793  1.00  0.00            
ATOM    354  HZ1 LYS    23      80.473  84.430  65.233  1.00  0.00            
ATOM    355  HZ2 LYS    23      80.558  86.038  64.955  1.00  0.00            
ATOM    356  HZ3 LYS    23      80.970  85.077  63.787  1.00  0.00            
ATOM    357  C   LYS    23      87.920  88.380  63.905  1.00  0.00            
ATOM    358  O   LYS    23      88.234  88.717  62.759  1.00  0.00            
ATOM    359  N   GLN    24      88.311  89.125  64.949  1.00  0.00            
ATOM    360  H   GLN    24      88.194  88.785  65.893  1.00  0.00            
ATOM    361  CA  GLN    24      88.874  90.502  64.830  1.00  0.00            
ATOM    362  HA  GLN    24      89.325  90.556  63.839  1.00  0.00            
ATOM    363  CB  GLN    24      87.682  91.507  65.033  1.00  0.00            
ATOM    364  HB1 GLN    24      88.095  92.386  65.528  1.00  0.00            
ATOM    365  HB2 GLN    24      86.852  91.049  65.570  1.00  0.00            
ATOM    366  CG  GLN    24      87.245  91.804  63.607  1.00  0.00            
ATOM    367  HG1 GLN    24      86.955  90.842  63.184  1.00  0.00            
ATOM    368  HG2 GLN    24      88.089  92.201  63.043  1.00  0.00            
ATOM    369  CD  GLN    24      86.166  92.875  63.631  1.00  0.00            
ATOM    370  OE1 GLN    24      85.778  93.515  64.601  1.00  0.00            
ATOM    371  NE2 GLN    24      85.581  93.149  62.518  1.00  0.00            
ATOM    372 HE21 GLN    24      85.814  92.547  61.741  1.00  0.00            
ATOM    373 HE22 GLN    24      84.825  93.819  62.503  1.00  0.00            
ATOM    374  C   GLN    24      90.001  90.595  65.899  1.00  0.00            
ATOM    375  O   GLN    24      89.733  90.454  67.104  1.00  0.00            
ATOM    376  N   GLY    25      91.238  90.981  65.535  1.00  0.00            
ATOM    377  H   GLY    25      91.442  91.359  64.619  1.00  0.00            
ATOM    378  CA  GLY    25      92.291  91.003  66.552  1.00  0.00            
ATOM    379  HA1 GLY    25      92.982  90.160  66.533  1.00  0.00            
ATOM    380  HA2 GLY    25      91.756  91.157  67.489  1.00  0.00            
ATOM    381  C   GLY    25      93.147  92.198  66.199  1.00  0.00            
ATOM    382  O   GLY    25      93.839  92.212  65.212  1.00  0.00            
ATOM    383  N   VAL    26      93.436  93.040  67.145  1.00  0.00            
ATOM    384  H   VAL    26      93.012  92.907  68.052  1.00  0.00            
ATOM    385  CA  VAL    26      94.491  94.122  67.092  1.00  0.00            
ATOM    386  HA  VAL    26      94.214  94.819  66.301  1.00  0.00            
ATOM    387  CB  VAL    26      94.386  95.041  68.308  1.00  0.00            
ATOM    388  HB  VAL    26      95.289  95.649  68.364  1.00  0.00            
ATOM    389  CG1 VAL    26      93.089  95.951  68.453  1.00  0.00            
ATOM    390 HG11 VAL    26      92.213  95.322  68.295  1.00  0.00            
ATOM    391 HG12 VAL    26      93.160  96.506  69.389  1.00  0.00            
ATOM    392 HG13 VAL    26      93.145  96.725  67.688  1.00  0.00            
ATOM    393  CG2 VAL    26      94.382  94.190  69.670  1.00  0.00            
ATOM    394 HG21 VAL    26      94.864  93.239  69.444  1.00  0.00            
ATOM    395 HG22 VAL    26      94.822  94.746  70.497  1.00  0.00            
ATOM    396 HG23 VAL    26      93.373  93.875  69.938  1.00  0.00            
ATOM    397  C   VAL    26      95.941  93.711  66.817  1.00  0.00            
ATOM    398  O   VAL    26      96.584  94.499  66.155  1.00  0.00            
ATOM    399  N   ALA    27      96.425  92.599  67.326  1.00  0.00            
ATOM    400  H   ALA    27      95.836  92.135  68.003  1.00  0.00            
ATOM    401  CA  ALA    27      97.741  92.096  67.078  1.00  0.00            
ATOM    402  HA  ALA    27      98.409  92.958  67.084  1.00  0.00            
ATOM    403  CB  ALA    27      98.091  91.050  68.189  1.00  0.00            
ATOM    404  HB1 ALA    27      97.417  90.199  68.088  1.00  0.00            
ATOM    405  HB2 ALA    27      99.109  90.661  68.220  1.00  0.00            
ATOM    406  HB3 ALA    27      97.980  91.463  69.191  1.00  0.00            
ATOM    407  C   ALA    27      97.861  91.617  65.590  1.00  0.00            
ATOM    408  O   ALA    27      98.879  92.004  64.919  1.00  0.00            
ATOM    409  N   GLU    28      96.781  90.852  65.112  1.00  0.00            
ATOM    410  H   GLU    28      95.980  90.623  65.684  1.00  0.00            
ATOM    411  CA  GLU    28      96.713  90.567  63.615  1.00  0.00            
ATOM    412  HA  GLU    28      97.672  90.108  63.373  1.00  0.00            
ATOM    413  CB  GLU    28      95.659  89.522  63.217  1.00  0.00            
ATOM    414  HB1 GLU    28      94.830  89.635  63.915  1.00  0.00            
ATOM    415  HB2 GLU    28      95.889  88.481  63.445  1.00  0.00            
ATOM    416  CG  GLU    28      95.269  89.555  61.690  1.00  0.00            
ATOM    417  HG1 GLU    28      96.147  89.358  61.075  1.00  0.00            
ATOM    418  HG2 GLU    28      94.782  90.513  61.511  1.00  0.00            
ATOM    419  CD  GLU    28      94.224  88.431  61.490  1.00  0.00            
ATOM    420  OE1 GLU    28      93.163  88.409  62.112  1.00  0.00            
ATOM    421  OE2 GLU    28      94.460  87.614  60.608  1.00  0.00            
ATOM    422  C   GLU    28      96.606  91.859  62.838  1.00  0.00            
ATOM    423  O   GLU    28      97.353  91.983  61.938  1.00  0.00            
ATOM    424  N   ALA    29      95.721  92.814  63.118  1.00  0.00            
ATOM    425  H   ALA    29      95.100  92.726  63.910  1.00  0.00            
ATOM    426  CA  ALA    29      95.859  94.172  62.522  1.00  0.00            
ATOM    427  HA  ALA    29      95.618  93.933  61.486  1.00  0.00            
ATOM    428  CB  ALA    29      94.758  94.974  63.176  1.00  0.00            
ATOM    429  HB1 ALA    29      94.506  95.738  62.441  1.00  0.00            
ATOM    430  HB2 ALA    29      93.838  94.398  63.271  1.00  0.00            
ATOM    431  HB3 ALA    29      95.172  95.445  64.068  1.00  0.00            
ATOM    432  C   ALA    29      97.183  94.906  62.461  1.00  0.00            
ATOM    433  O   ALA    29      97.606  95.266  61.381  1.00  0.00            
ATOM    434  N   ALA    30      97.873  95.027  63.588  1.00  0.00            
ATOM    435  H   ALA    30      97.401  94.740  64.434  1.00  0.00            
ATOM    436  CA  ALA    30      99.291  95.533  63.669  1.00  0.00            
ATOM    437  HA  ALA    30      99.426  96.552  63.307  1.00  0.00            
ATOM    438  CB  ALA    30      99.732  95.592  65.104  1.00  0.00            
ATOM    439  HB1 ALA    30     100.660  96.162  65.154  1.00  0.00            
ATOM    440  HB2 ALA    30      98.958  96.098  65.680  1.00  0.00            
ATOM    441  HB3 ALA    30      99.960  94.580  65.437  1.00  0.00            
ATOM    442  C   ALA    30     100.303  94.691  62.771  1.00  0.00            
ATOM    443  O   ALA    30     101.289  95.234  62.262  1.00  0.00            
ATOM    444  N   GLY    31     100.099  93.381  62.601  1.00  0.00            
ATOM    445  H   GLY    31      99.436  92.935  63.219  1.00  0.00            
ATOM    446  CA  GLY    31     100.859  92.618  61.563  1.00  0.00            
ATOM    447  HA1 GLY    31     100.511  91.591  61.669  1.00  0.00            
ATOM    448  HA2 GLY    31     101.929  92.772  61.704  1.00  0.00            
ATOM    449  C   GLY    31     100.497  93.007  60.224  1.00  0.00            
ATOM    450  O   GLY    31     101.375  93.298  59.356  1.00  0.00            
ATOM    451  N   LYS    32      99.171  92.940  59.927  1.00  0.00            
ATOM    452  H   LYS    32      98.552  92.674  60.679  1.00  0.00            
ATOM    453  CA  LYS    32      98.588  93.451  58.629  1.00  0.00            
ATOM    454  HA  LYS    32      98.795  92.724  57.844  1.00  0.00            
ATOM    455  CB  LYS    32      97.075  93.546  58.683  1.00  0.00            
ATOM    456  HB1 LYS    32      96.788  94.060  57.766  1.00  0.00            
ATOM    457  HB2 LYS    32      96.636  94.015  59.564  1.00  0.00            
ATOM    458  CG  LYS    32      96.587  92.063  58.630  1.00  0.00            
ATOM    459  HG1 LYS    32      97.005  91.497  59.462  1.00  0.00            
ATOM    460  HG2 LYS    32      96.908  91.575  57.710  1.00  0.00            
ATOM    461  CD  LYS    32      95.102  92.184  58.671  1.00  0.00            
ATOM    462  HD1 LYS    32      94.841  92.786  57.801  1.00  0.00            
ATOM    463  HD2 LYS    32      94.691  92.473  59.639  1.00  0.00            
ATOM    464  CE  LYS    32      94.587  90.732  58.489  1.00  0.00            
ATOM    465  HE1 LYS    32      95.116  89.991  59.088  1.00  0.00            
ATOM    466  HE2 LYS    32      94.863  90.415  57.484  1.00  0.00            
ATOM    467  NZ  LYS    32      93.134  90.736  58.661  1.00  0.00            
ATOM    468  HZ1 LYS    32      92.718  91.035  57.791  1.00  0.00            
ATOM    469  HZ2 LYS    32      92.762  89.800  58.732  1.00  0.00            
ATOM    470  HZ3 LYS    32      92.780  91.217  59.475  1.00  0.00            
ATOM    471  C   LYS    32      99.120  94.832  58.085  1.00  0.00            
ATOM    472  O   LYS    32      99.259  95.002  56.876  1.00  0.00            
ATOM    473  N   THR    33      99.321  95.815  58.995  1.00  0.00            
ATOM    474  H   THR    33      99.056  95.722  59.966  1.00  0.00            
ATOM    475  CA  THR    33      99.932  97.080  58.656  1.00  0.00            
ATOM    476  HA  THR    33      99.544  97.518  57.736  1.00  0.00            
ATOM    477  CB  THR    33      99.723  98.118  59.860  1.00  0.00            
ATOM    478  HB  THR    33     100.248  99.066  59.740  1.00  0.00            
ATOM    479  CG2 THR    33      98.259  98.546  60.024  1.00  0.00            
ATOM    480 HG21 THR    33      98.130  99.206  60.882  1.00  0.00            
ATOM    481 HG22 THR    33      97.864  99.066  59.151  1.00  0.00            
ATOM    482 HG23 THR    33      97.585  97.719  60.247  1.00  0.00            
ATOM    483  OG1 THR    33     100.061  97.400  60.961  1.00  0.00            
ATOM    484  HG1 THR    33     100.186  97.978  61.716  1.00  0.00            
ATOM    485  C   THR    33     101.479  96.950  58.312  1.00  0.00            
ATOM    486  O   THR    33     101.890  97.585  57.356  1.00  0.00            
ATOM    487  N   LYS    34     102.201  96.286  59.186  1.00  0.00            
ATOM    488  H   LYS    34     101.711  96.010  60.024  1.00  0.00            
ATOM    489  CA  LYS    34     103.612  96.080  59.006  1.00  0.00            
ATOM    490  HA  LYS    34     104.077  97.064  58.937  1.00  0.00            
ATOM    491  CB  LYS    34     104.316  95.472  60.205  1.00  0.00            
ATOM    492  HB1 LYS    34     104.029  94.421  60.200  1.00  0.00            
ATOM    493  HB2 LYS    34     103.963  95.883  61.151  1.00  0.00            
ATOM    494  CG  LYS    34     105.809  95.820  60.118  1.00  0.00            
ATOM    495  HG1 LYS    34     105.945  96.894  59.989  1.00  0.00            
ATOM    496  HG2 LYS    34     106.168  95.387  59.185  1.00  0.00            
ATOM    497  CD  LYS    34     106.751  95.379  61.253  1.00  0.00            
ATOM    498  HD1 LYS    34     106.401  94.410  61.611  1.00  0.00            
ATOM    499  HD2 LYS    34     106.722  96.095  62.074  1.00  0.00            
ATOM    500  CE  LYS    34     108.196  95.178  60.804  1.00  0.00            
ATOM    501  HE1 LYS    34     108.670  96.150  60.667  1.00  0.00            
ATOM    502  HE2 LYS    34     108.219  94.668  59.841  1.00  0.00            
ATOM    503  NZ  LYS    34     108.910  94.375  61.800  1.00  0.00            
ATOM    504  HZ1 LYS    34     108.818  94.793  62.714  1.00  0.00            
ATOM    505  HZ2 LYS    34     108.436  93.487  61.879  1.00  0.00            
ATOM    506  HZ3 LYS    34     109.898  94.232  61.652  1.00  0.00            
ATOM    507  C   LYS    34     103.966  95.305  57.676  1.00  0.00            
ATOM    508  O   LYS    34     104.918  95.701  56.981  1.00  0.00            
ATOM    509  N   GLU    35     103.233  94.239  57.364  1.00  0.00            
ATOM    510  H   GLU    35     102.387  94.107  57.899  1.00  0.00            
ATOM    511  CA  GLU    35     103.317  93.570  56.032  1.00  0.00            
ATOM    512  HA  GLU    35     104.334  93.215  55.868  1.00  0.00            
ATOM    513  CB  GLU    35     102.430  92.349  55.891  1.00  0.00            
ATOM    514  HB1 GLU    35     102.369  92.000  54.860  1.00  0.00            
ATOM    515  HB2 GLU    35     101.437  92.590  56.272  1.00  0.00            
ATOM    516  CG  GLU    35     102.846  91.162  56.776  1.00  0.00            
ATOM    517  HG1 GLU    35     102.726  91.341  57.845  1.00  0.00            
ATOM    518  HG2 GLU    35     103.900  91.007  56.545  1.00  0.00            
ATOM    519  CD  GLU    35     102.133  89.821  56.554  1.00  0.00            
ATOM    520  OE1 GLU    35     102.754  88.846  56.931  1.00  0.00            
ATOM    521  OE2 GLU    35     101.005  89.748  56.017  1.00  0.00            
ATOM    522  C   GLU    35     102.958  94.537  54.867  1.00  0.00            
ATOM    523  O   GLU    35     103.655  94.444  53.866  1.00  0.00            
ATOM    524  N   GLY    36     102.105  95.543  55.035  1.00  0.00            
ATOM    525  H   GLY    36     101.493  95.514  55.838  1.00  0.00            
ATOM    526  CA  GLY    36     101.850  96.628  54.075  1.00  0.00            
ATOM    527  HA1 GLY    36     101.017  97.298  54.285  1.00  0.00            
ATOM    528  HA2 GLY    36     101.566  96.163  53.131  1.00  0.00            
ATOM    529  C   GLY    36     103.105  97.493  53.869  1.00  0.00            
ATOM    530  O   GLY    36     103.655  97.512  52.803  1.00  0.00            
ATOM    531  N   VAL    37     103.578  98.163  54.916  1.00  0.00            
ATOM    532  H   VAL    37     103.044  98.041  55.765  1.00  0.00            
ATOM    533  CA  VAL    37     104.886  98.899  54.870  1.00  0.00            
ATOM    534  HA  VAL    37     104.827  99.683  54.115  1.00  0.00            
ATOM    535  CB  VAL    37     105.127  99.833  56.050  1.00  0.00            
ATOM    536  HB  VAL    37     105.902 100.543  55.761  1.00  0.00            
ATOM    537  CG1 VAL    37     103.828 100.605  56.444  1.00  0.00            
ATOM    538 HG11 VAL    37     103.242  99.972  57.110  1.00  0.00            
ATOM    539 HG12 VAL    37     104.094 101.512  56.987  1.00  0.00            
ATOM    540 HG13 VAL    37     103.262 100.787  55.530  1.00  0.00            
ATOM    541  CG2 VAL    37     105.660  99.138  57.378  1.00  0.00            
ATOM    542 HG21 VAL    37     105.859  99.956  58.070  1.00  0.00            
ATOM    543 HG22 VAL    37     105.103  98.346  57.879  1.00  0.00            
ATOM    544 HG23 VAL    37     106.663  98.745  57.211  1.00  0.00            
ATOM    545  C   VAL    37     106.145  98.084  54.437  1.00  0.00            
ATOM    546  O   VAL    37     106.962  98.635  53.784  1.00  0.00            
ATOM    547  N   LEU    38     106.255  96.856  54.775  1.00  0.00            
ATOM    548  H   LEU    38     105.700  96.516  55.548  1.00  0.00            
ATOM    549  CA  LEU    38     107.358  95.981  54.251  1.00  0.00            
ATOM    550  HA  LEU    38     108.362  96.333  54.490  1.00  0.00            
ATOM    551  CB  LEU    38     107.256  94.532  54.876  1.00  0.00            
ATOM    552  HB1 LEU    38     107.789  93.877  54.186  1.00  0.00            
ATOM    553  HB2 LEU    38     106.220  94.194  54.889  1.00  0.00            
ATOM    554  CG  LEU    38     107.970  94.445  56.227  1.00  0.00            
ATOM    555  HG  LEU    38     107.577  95.306  56.767  1.00  0.00            
ATOM    556  CD1 LEU    38     107.676  93.247  57.033  1.00  0.00            
ATOM    557 HD11 LEU    38     108.117  93.482  58.002  1.00  0.00            
ATOM    558 HD12 LEU    38     106.591  93.202  57.124  1.00  0.00            
ATOM    559 HD13 LEU    38     108.002  92.272  56.670  1.00  0.00            
ATOM    560  CD2 LEU    38     109.525  94.549  56.036  1.00  0.00            
ATOM    561 HD21 LEU    38     109.827  93.794  55.309  1.00  0.00            
ATOM    562 HD22 LEU    38     109.718  95.523  55.586  1.00  0.00            
ATOM    563 HD23 LEU    38     110.012  94.508  57.010  1.00  0.00            
ATOM    564  C   LEU    38     107.269  95.995  52.681  1.00  0.00            
ATOM    565  O   LEU    38     108.235  96.311  51.952  1.00  0.00            
ATOM    566  N   TYR    39     106.105  95.591  52.015  1.00  0.00            
ATOM    567  H   TYR    39     105.293  95.513  52.610  1.00  0.00            
ATOM    568  CA  TYR    39     105.837  95.563  50.561  1.00  0.00            
ATOM    569  HA  TYR    39     106.575  94.956  50.037  1.00  0.00            
ATOM    570  CB  TYR    39     104.416  94.881  50.433  1.00  0.00            
ATOM    571  HB1 TYR    39     103.858  94.931  51.368  1.00  0.00            
ATOM    572  HB2 TYR    39     104.522  93.805  50.299  1.00  0.00            
ATOM    573  CG  TYR    39     103.560  95.360  49.203  1.00  0.00            
ATOM    574  CD1 TYR    39     103.890  95.069  47.851  1.00  0.00            
ATOM    575  HD1 TYR    39     104.728  94.403  47.707  1.00  0.00            
ATOM    576  CE1 TYR    39     103.004  95.539  46.846  1.00  0.00            
ATOM    577  HE1 TYR    39     103.232  95.244  45.832  1.00  0.00            
ATOM    578  CZ  TYR    39     101.944  96.424  47.144  1.00  0.00            
ATOM    579  OH  TYR    39     101.252  96.968  46.107  1.00  0.00            
ATOM    580  HH  TYR    39     100.943  97.842  46.355  1.00  0.00            
ATOM    581  CE2 TYR    39     101.732  96.783  48.451  1.00  0.00            
ATOM    582  HE2 TYR    39     100.988  97.537  48.660  1.00  0.00            
ATOM    583  CD2 TYR    39     102.447  96.173  49.451  1.00  0.00            
ATOM    584  HD2 TYR    39     102.317  96.476  50.479  1.00  0.00            
ATOM    585  C   TYR    39     105.838  96.998  49.954  1.00  0.00            
ATOM    586  O   TYR    39     106.490  97.135  48.916  1.00  0.00            
ATOM    587  N   VAL    40     105.226  97.989  50.555  1.00  0.00            
ATOM    588  H   VAL    40     104.713  97.746  51.390  1.00  0.00            
ATOM    589  CA  VAL    40     105.294  99.393  50.090  1.00  0.00            
ATOM    590  HA  VAL    40     104.906  99.428  49.072  1.00  0.00            
ATOM    591  CB  VAL    40     104.455 100.215  51.092  1.00  0.00            
ATOM    592  HB  VAL    40     104.780 100.131  52.129  1.00  0.00            
ATOM    593  CG1 VAL    40     104.673 101.700  50.703  1.00  0.00            
ATOM    594 HG11 VAL    40     104.747 101.870  49.629  1.00  0.00            
ATOM    595 HG12 VAL    40     103.952 102.386  51.147  1.00  0.00            
ATOM    596 HG13 VAL    40     105.636 101.994  51.121  1.00  0.00            
ATOM    597  CG2 VAL    40     102.933  99.976  50.862  1.00  0.00            
ATOM    598 HG21 VAL    40     102.787 100.448  49.891  1.00  0.00            
ATOM    599 HG22 VAL    40     102.644  98.935  50.712  1.00  0.00            
ATOM    600 HG23 VAL    40     102.303 100.539  51.551  1.00  0.00            
ATOM    601  C   VAL    40     106.735  99.785  49.895  1.00  0.00            
ATOM    602  O   VAL    40     107.112 100.205  48.828  1.00  0.00            
ATOM    603  N   GLY    41     107.502  99.656  50.976  1.00  0.00            
ATOM    604  H   GLY    41     107.071  99.222  51.779  1.00  0.00            
ATOM    605  CA  GLY    41     108.876 100.017  51.035  1.00  0.00            
ATOM    606  HA1 GLY    41     109.136  99.939  52.091  1.00  0.00            
ATOM    607  HA2 GLY    41     108.882 101.093  50.864  1.00  0.00            
ATOM    608  C   GLY    41     109.779  99.138  50.105  1.00  0.00            
ATOM    609  O   GLY    41     110.752  99.630  49.561  1.00  0.00            
ATOM    610  N   SER    42     109.423  97.879  49.778  1.00  0.00            
ATOM    611  H   SER    42     108.595  97.491  50.207  1.00  0.00            
ATOM    612  CA  SER    42     110.156  97.093  48.831  1.00  0.00            
ATOM    613  HA  SER    42     111.222  97.238  49.007  1.00  0.00            
ATOM    614  CB  SER    42     109.651  95.646  48.941  1.00  0.00            
ATOM    615  HB1 SER    42     110.161  95.021  48.208  1.00  0.00            
ATOM    616  HB2 SER    42     108.595  95.605  48.675  1.00  0.00            
ATOM    617  OG  SER    42     110.083  95.101  50.222  1.00  0.00            
ATOM    618  HG  SER    42     109.422  95.456  50.822  1.00  0.00            
ATOM    619  C   SER    42     109.831  97.572  47.374  1.00  0.00            
ATOM    620  O   SER    42     110.796  97.698  46.644  1.00  0.00            
ATOM    621  N   LYS    43     108.624  97.959  47.053  1.00  0.00            
ATOM    622  H   LYS    43     107.880  97.794  47.717  1.00  0.00            
ATOM    623  CA  LYS    43     108.215  98.690  45.828  1.00  0.00            
ATOM    624  HA  LYS    43     108.693  98.124  45.028  1.00  0.00            
ATOM    625  CB  LYS    43     106.697  98.714  45.577  1.00  0.00            
ATOM    626  HB1 LYS    43     106.460  99.363  44.734  1.00  0.00            
ATOM    627  HB2 LYS    43     106.237  99.216  46.428  1.00  0.00            
ATOM    628  CG  LYS    43     106.127  97.263  45.454  1.00  0.00            
ATOM    629  HG1 LYS    43     105.407  97.054  46.245  1.00  0.00            
ATOM    630  HG2 LYS    43     106.985  96.593  45.514  1.00  0.00            
ATOM    631  CD  LYS    43     105.431  97.120  44.152  1.00  0.00            
ATOM    632  HD1 LYS    43     104.991  96.125  44.086  1.00  0.00            
ATOM    633  HD2 LYS    43     106.237  97.265  43.433  1.00  0.00            
ATOM    634  CE  LYS    43     104.150  98.022  44.171  1.00  0.00            
ATOM    635  HE1 LYS    43     104.462  99.061  44.058  1.00  0.00            
ATOM    636  HE2 LYS    43     103.592  98.002  45.107  1.00  0.00            
ATOM    637  NZ  LYS    43     103.206  97.523  43.148  1.00  0.00            
ATOM    638  HZ1 LYS    43     103.603  97.509  42.219  1.00  0.00            
ATOM    639  HZ2 LYS    43     103.013  96.543  43.296  1.00  0.00            
ATOM    640  HZ3 LYS    43     102.316  97.991  43.050  1.00  0.00            
ATOM    641  C   LYS    43     108.808 100.129  45.654  1.00  0.00            
ATOM    642  O   LYS    43     109.365 100.444  44.589  1.00  0.00            
ATOM    643  N   THR    44     108.902 100.889  46.739  1.00  0.00            
ATOM    644  H   THR    44     108.557 100.605  47.645  1.00  0.00            
ATOM    645  CA  THR    44     109.770 102.122  46.759  1.00  0.00            
ATOM    646  HA  THR    44     109.393 102.881  46.074  1.00  0.00            
ATOM    647  CB  THR    44     109.531 102.708  48.178  1.00  0.00            
ATOM    648  HB  THR    44     109.953 102.124  48.996  1.00  0.00            
ATOM    649  CG2 THR    44     109.949 104.161  48.356  1.00  0.00            
ATOM    650 HG21 THR    44     110.548 104.217  49.265  1.00  0.00            
ATOM    651 HG22 THR    44     110.551 104.450  47.495  1.00  0.00            
ATOM    652 HG23 THR    44     109.118 104.865  48.403  1.00  0.00            
ATOM    653  OG1 THR    44     108.119 102.735  48.362  1.00  0.00            
ATOM    654  HG1 THR    44     108.018 102.886  49.304  1.00  0.00            
ATOM    655  C   THR    44     111.262 101.853  46.460  1.00  0.00            
ATOM    656  O   THR    44     111.848 102.504  45.621  1.00  0.00            
ATOM    657  N   LYS    45     111.875 100.973  47.240  1.00  0.00            
ATOM    658  H   LYS    45     111.439 100.844  48.142  1.00  0.00            
ATOM    659  CA  LYS    45     113.275 100.600  46.979  1.00  0.00            
ATOM    660  HA  LYS    45     113.864 101.485  47.221  1.00  0.00            
ATOM    661  CB  LYS    45     113.612  99.486  47.949  1.00  0.00            
ATOM    662  HB1 LYS    45     114.460  98.872  47.646  1.00  0.00            
ATOM    663  HB2 LYS    45     112.755  98.812  47.953  1.00  0.00            
ATOM    664  CG  LYS    45     114.024 100.033  49.331  1.00  0.00            
ATOM    665  HG1 LYS    45     113.397 100.822  49.747  1.00  0.00            
ATOM    666  HG2 LYS    45     114.946 100.578  49.129  1.00  0.00            
ATOM    667  CD  LYS    45     114.452  98.941  50.255  1.00  0.00            
ATOM    668  HD1 LYS    45     115.201  98.278  49.823  1.00  0.00            
ATOM    669  HD2 LYS    45     113.520  98.400  50.419  1.00  0.00            
ATOM    670  CE  LYS    45     114.907  99.364  51.602  1.00  0.00            
ATOM    671  HE1 LYS    45     114.062  99.716  52.194  1.00  0.00            
ATOM    672  HE2 LYS    45     115.546 100.246  51.585  1.00  0.00            
ATOM    673  NZ  LYS    45     115.641  98.328  52.235  1.00  0.00            
ATOM    674  HZ1 LYS    45     116.471  98.066  51.724  1.00  0.00            
ATOM    675  HZ2 LYS    45     115.933  98.727  53.116  1.00  0.00            
ATOM    676  HZ3 LYS    45     115.022  97.540  52.358  1.00  0.00            
ATOM    677  C   LYS    45     113.561 100.152  45.519  1.00  0.00            
ATOM    678  O   LYS    45     114.466 100.734  44.874  1.00  0.00            
ATOM    679  N   GLU    46     112.791  99.208  44.954  1.00  0.00            
ATOM    680  H   GLU    46     112.061  98.772  45.500  1.00  0.00            
ATOM    681  CA  GLU    46     112.996  98.677  43.623  1.00  0.00            
ATOM    682  HA  GLU    46     114.076  98.701  43.482  1.00  0.00            
ATOM    683  CB  GLU    46     112.461  97.229  43.566  1.00  0.00            
ATOM    684  HB1 GLU    46     112.832  96.563  44.345  1.00  0.00            
ATOM    685  HB2 GLU    46     112.894  96.748  42.690  1.00  0.00            
ATOM    686  CG  GLU    46     110.959  97.043  43.454  1.00  0.00            
ATOM    687  HG1 GLU    46     110.760  97.230  42.398  1.00  0.00            
ATOM    688  HG2 GLU    46     110.424  97.802  44.024  1.00  0.00            
ATOM    689  CD  GLU    46     110.341  95.721  43.842  1.00  0.00            
ATOM    690  OE1 GLU    46     109.146  95.734  44.196  1.00  0.00            
ATOM    691  OE2 GLU    46     111.045  94.757  43.707  1.00  0.00            
ATOM    692  C   GLU    46     112.655  99.738  42.536  1.00  0.00            
ATOM    693  O   GLU    46     113.215  99.610  41.433  1.00  0.00            
ATOM    694  N   GLY    47     111.828 100.750  42.806  1.00  0.00            
ATOM    695  H   GLY    47     111.412 100.777  43.726  1.00  0.00            
ATOM    696  CA  GLY    47     111.633 101.881  41.892  1.00  0.00            
ATOM    697  HA1 GLY    47     110.886 102.521  42.361  1.00  0.00            
ATOM    698  HA2 GLY    47     111.251 101.581  40.916  1.00  0.00            
ATOM    699  C   GLY    47     112.926 102.714  41.718  1.00  0.00            
ATOM    700  O   GLY    47     113.040 103.459  40.746  1.00  0.00            
ATOM    701  N   VAL    48     113.947 102.661  42.605  1.00  0.00            
ATOM    702  H   VAL    48     113.859 102.023  43.383  1.00  0.00            
ATOM    703  CA  VAL    48     115.297 103.272  42.432  1.00  0.00            
ATOM    704  HA  VAL    48     115.015 104.103  41.787  1.00  0.00            
ATOM    705  CB  VAL    48     115.899 103.867  43.661  1.00  0.00            
ATOM    706  HB  VAL    48     116.526 103.146  44.185  1.00  0.00            
ATOM    707  CG1 VAL    48     116.731 105.011  43.158  1.00  0.00            
ATOM    708 HG11 VAL    48     116.164 105.565  42.409  1.00  0.00            
ATOM    709 HG12 VAL    48     116.981 105.731  43.938  1.00  0.00            
ATOM    710 HG13 VAL    48     117.626 104.601  42.691  1.00  0.00            
ATOM    711  CG2 VAL    48     114.933 104.365  44.788  1.00  0.00            
ATOM    712 HG21 VAL    48     114.219 105.100  44.414  1.00  0.00            
ATOM    713 HG22 VAL    48     114.357 103.593  45.299  1.00  0.00            
ATOM    714 HG23 VAL    48     115.556 104.790  45.575  1.00  0.00            
ATOM    715  C   VAL    48     116.350 102.429  41.636  1.00  0.00            
ATOM    716  O   VAL    48     116.815 101.380  42.113  1.00  0.00            
ATOM    717  N   VAL    49     116.880 102.991  40.546  1.00  0.00            
ATOM    718  H   VAL    49     116.376 103.786  40.180  1.00  0.00            
ATOM    719  CA  VAL    49     117.958 102.235  39.857  1.00  0.00            
ATOM    720  HA  VAL    49     118.128 101.383  40.516  1.00  0.00            
ATOM    721  CB  VAL    49     117.472 101.653  38.571  1.00  0.00            
ATOM    722  HB  VAL    49     118.381 101.309  38.077  1.00  0.00            
ATOM    723  CG1 VAL    49     116.533 100.451  38.735  1.00  0.00            
ATOM    724 HG11 VAL    49     116.468  99.800  37.863  1.00  0.00            
ATOM    725 HG12 VAL    49     117.125  99.842  39.418  1.00  0.00            
ATOM    726 HG13 VAL    49     115.577 100.590  39.240  1.00  0.00            
ATOM    727  CG2 VAL    49     116.760 102.665  37.633  1.00  0.00            
ATOM    728 HG21 VAL    49     116.467 102.215  36.685  1.00  0.00            
ATOM    729 HG22 VAL    49     115.879 102.962  38.203  1.00  0.00            
ATOM    730 HG23 VAL    49     117.392 103.532  37.439  1.00  0.00            
ATOM    731  C   VAL    49     119.192 103.084  39.739  1.00  0.00            
ATOM    732  O   VAL    49     119.068 104.317  39.548  1.00  0.00            
ATOM    733  N   HIE    50     120.379 102.433  39.823  1.00  0.00            
ATOM    734  H   HIE    50     120.315 101.524  40.259  1.00  0.00            
ATOM    735  CA  HIE    50     121.768 102.985  39.615  1.00  0.00            
ATOM    736  HA  HIE    50     121.783 103.834  40.298  1.00  0.00            
ATOM    737  CB  HIE    50     122.872 102.044  40.024  1.00  0.00            
ATOM    738  HB1 HIE    50     123.825 102.366  39.604  1.00  0.00            
ATOM    739  HB2 HIE    50     122.675 101.124  39.475  1.00  0.00            
ATOM    740  CG  HIE    50     122.949 101.757  41.508  1.00  0.00            
ATOM    741  ND1 HIE    50     123.307 102.660  42.461  1.00  0.00            
ATOM    742  CE1 HIE    50     123.249 101.995  43.687  1.00  0.00            
ATOM    743  HE1 HIE    50     123.532 102.390  44.651  1.00  0.00            
ATOM    744  NE2 HIE    50     122.861 100.757  43.461  1.00  0.00            
ATOM    745  HE2 HIE    50     122.841 100.037  44.169  1.00  0.00            
ATOM    746  CD2 HIE    50     122.714 100.571  42.141  1.00  0.00            
ATOM    747  HD2 HIE    50     122.496  99.613  41.692  1.00  0.00            
ATOM    748  C   HIE    50     121.877 103.465  38.146  1.00  0.00            
ATOM    749  O   HIE    50     121.632 102.717  37.158  1.00  0.00            
ATOM    750  N   GLY    51     122.115 104.777  37.934  1.00  0.00            
ATOM    751  H   GLY    51     122.173 105.465  38.671  1.00  0.00            
ATOM    752  CA  GLY    51     122.301 105.383  36.665  1.00  0.00            
ATOM    753  HA1 GLY    51     121.458 106.018  36.391  1.00  0.00            
ATOM    754  HA2 GLY    51     122.257 104.554  35.958  1.00  0.00            
ATOM    755  C   GLY    51     123.598 106.122  36.505  1.00  0.00            
ATOM    756  O   GLY    51     124.486 106.193  37.351  1.00  0.00            
ATOM    757  N   VAL    52     123.718 106.811  35.359  1.00  0.00            
ATOM    758  H   VAL    52     122.924 106.858  34.736  1.00  0.00            
ATOM    759  CA  VAL    52     124.799 107.809  35.138  1.00  0.00            
ATOM    760  HA  VAL    52     125.503 107.456  35.892  1.00  0.00            
ATOM    761  CB  VAL    52     125.478 107.721  33.751  1.00  0.00            
ATOM    762  HB  VAL    52     126.219 108.515  33.666  1.00  0.00            
ATOM    763  CG1 VAL    52     126.236 106.441  33.650  1.00  0.00            
ATOM    764 HG11 VAL    52     127.003 106.350  34.420  1.00  0.00            
ATOM    765 HG12 VAL    52     125.477 105.692  33.874  1.00  0.00            
ATOM    766 HG13 VAL    52     126.579 106.131  32.663  1.00  0.00            
ATOM    767  CG2 VAL    52     124.386 107.909  32.664  1.00  0.00            
ATOM    768 HG21 VAL    52     123.662 107.094  32.671  1.00  0.00            
ATOM    769 HG22 VAL    52     123.863 108.825  32.941  1.00  0.00            
ATOM    770 HG23 VAL    52     124.975 108.002  31.752  1.00  0.00            
ATOM    771  C   VAL    52     124.287 109.198  35.548  1.00  0.00            
ATOM    772  O   VAL    52     123.071 109.504  35.574  1.00  0.00            
ATOM    773  N   ALA    53     125.270 110.044  35.857  1.00  0.00            
ATOM    774  H   ALA    53     126.234 109.754  35.779  1.00  0.00            
ATOM    775  CA  ALA    53     124.985 111.325  36.511  1.00  0.00            
ATOM    776  HA  ALA    53     124.538 111.105  37.480  1.00  0.00            
ATOM    777  CB  ALA    53     126.262 112.088  36.773  1.00  0.00            
ATOM    778  HB1 ALA    53     126.689 112.484  35.851  1.00  0.00            
ATOM    779  HB2 ALA    53     126.010 112.876  37.482  1.00  0.00            
ATOM    780  HB3 ALA    53     127.006 111.491  37.301  1.00  0.00            
ATOM    781  C   ALA    53     123.982 112.254  35.788  1.00  0.00            
ATOM    782  O   ALA    53     123.240 112.973  36.471  1.00  0.00            
ATOM    783  N   THR    54     124.050 112.239  34.466  1.00  0.00            
ATOM    784  H   THR    54     124.758 111.696  33.992  1.00  0.00            
ATOM    785  CA  THR    54     123.260 113.031  33.522  1.00  0.00            
ATOM    786  HA  THR    54     123.409 114.078  33.786  1.00  0.00            
ATOM    787  CB  THR    54     123.799 112.925  32.135  1.00  0.00            
ATOM    788  HB  THR    54     123.029 113.384  31.516  1.00  0.00            
ATOM    789  CG2 THR    54     125.048 113.803  32.014  1.00  0.00            
ATOM    790 HG21 THR    54     125.899 113.349  32.522  1.00  0.00            
ATOM    791 HG22 THR    54     125.400 113.934  30.991  1.00  0.00            
ATOM    792 HG23 THR    54     124.811 114.784  32.426  1.00  0.00            
ATOM    793  OG1 THR    54     124.069 111.556  31.836  1.00  0.00            
ATOM    794  HG1 THR    54     123.400 111.153  31.277  1.00  0.00            
ATOM    795  C   THR    54     121.726 112.707  33.558  1.00  0.00            
ATOM    796  O   THR    54     120.882 113.577  33.603  1.00  0.00            
ATOM    797  N   VAL    55     121.460 111.429  33.599  1.00  0.00            
ATOM    798  H   VAL    55     122.207 110.775  33.418  1.00  0.00            
ATOM    799  CA  VAL    55     120.140 110.896  33.950  1.00  0.00            
ATOM    800  HA  VAL    55     119.424 111.305  33.238  1.00  0.00            
ATOM    801  CB  VAL    55     120.030 109.352  33.922  1.00  0.00            
ATOM    802  HB  VAL    55     120.858 108.907  34.474  1.00  0.00            
ATOM    803  CG1 VAL    55     118.614 108.902  34.464  1.00  0.00            
ATOM    804 HG11 VAL    55     118.550 107.826  34.299  1.00  0.00            
ATOM    805 HG12 VAL    55     118.625 108.845  35.552  1.00  0.00            
ATOM    806 HG13 VAL    55     117.883 109.520  33.942  1.00  0.00            
ATOM    807  CG2 VAL    55     120.058 109.015  32.532  1.00  0.00            
ATOM    808 HG21 VAL    55     121.030 109.149  32.058  1.00  0.00            
ATOM    809 HG22 VAL    55     119.685 108.005  32.362  1.00  0.00            
ATOM    810 HG23 VAL    55     119.371 109.607  31.928  1.00  0.00            
ATOM    811  C   VAL    55     119.692 111.459  35.358  1.00  0.00            
ATOM    812  O   VAL    55     118.670 112.108  35.456  1.00  0.00            
ATOM    813  N   ALA    56     120.524 111.228  36.438  1.00  0.00            
ATOM    814  H   ALA    56     121.327 110.617  36.440  1.00  0.00            
ATOM    815  CA  ALA    56     120.164 111.718  37.779  1.00  0.00            
ATOM    816  HA  ALA    56     119.220 111.208  37.970  1.00  0.00            
ATOM    817  CB  ALA    56     121.222 111.316  38.798  1.00  0.00            
ATOM    818  HB1 ALA    56     121.020 111.795  39.756  1.00  0.00            
ATOM    819  HB2 ALA    56     121.162 110.235  38.919  1.00  0.00            
ATOM    820  HB3 ALA    56     122.234 111.576  38.488  1.00  0.00            
ATOM    821  C   ALA    56     119.887 113.313  37.820  1.00  0.00            
ATOM    822  O   ALA    56     118.980 113.764  38.567  1.00  0.00            
ATOM    823  N   GLU    57     120.629 114.159  37.053  1.00  0.00            
ATOM    824  H   GLU    57     121.472 113.773  36.653  1.00  0.00            
ATOM    825  CA  GLU    57     120.305 115.592  36.811  1.00  0.00            
ATOM    826  HA  GLU    57     120.189 116.142  37.745  1.00  0.00            
ATOM    827  CB  GLU    57     121.521 116.280  36.096  1.00  0.00            
ATOM    828  HB1 GLU    57     121.662 115.732  35.165  1.00  0.00            
ATOM    829  HB2 GLU    57     122.413 116.116  36.702  1.00  0.00            
ATOM    830  CG  GLU    57     121.442 117.794  35.707  1.00  0.00            
ATOM    831  HG1 GLU    57     121.308 118.279  36.673  1.00  0.00            
ATOM    832  HG2 GLU    57     120.526 117.881  35.124  1.00  0.00            
ATOM    833  CD  GLU    57     122.665 118.212  34.974  1.00  0.00            
ATOM    834  OE1 GLU    57     123.340 117.380  34.308  1.00  0.00            
ATOM    835  OE2 GLU    57     122.814 119.475  35.035  1.00  0.00            
ATOM    836  C   GLU    57     119.009 115.767  36.103  1.00  0.00            
ATOM    837  O   GLU    57     118.239 116.653  36.436  1.00  0.00            
ATOM    838  N   LYS    58     118.704 115.040  35.041  1.00  0.00            
ATOM    839  H   LYS    58     119.264 114.225  34.836  1.00  0.00            
ATOM    840  CA  LYS    58     117.455 115.119  34.294  1.00  0.00            
ATOM    841  HA  LYS    58     117.374 116.200  34.176  1.00  0.00            
ATOM    842  CB  LYS    58     117.568 114.560  32.768  1.00  0.00            
ATOM    843  HB1 LYS    58     117.634 113.480  32.905  1.00  0.00            
ATOM    844  HB2 LYS    58     118.532 114.855  32.354  1.00  0.00            
ATOM    845  CG  LYS    58     116.418 114.885  31.876  1.00  0.00            
ATOM    846  HG1 LYS    58     116.184 115.943  31.996  1.00  0.00            
ATOM    847  HG2 LYS    58     115.456 114.469  32.175  1.00  0.00            
ATOM    848  CD  LYS    58     116.773 114.431  30.414  1.00  0.00            
ATOM    849  HD1 LYS    58     116.895 113.348  30.451  1.00  0.00            
ATOM    850  HD2 LYS    58     117.647 114.971  30.049  1.00  0.00            
ATOM    851  CE  LYS    58     115.602 114.712  29.413  1.00  0.00            
ATOM    852  HE1 LYS    58     115.351 115.765  29.291  1.00  0.00            
ATOM    853  HE2 LYS    58     114.813 114.087  29.831  1.00  0.00            
ATOM    854  NZ  LYS    58     115.885 114.103  28.128  1.00  0.00            
ATOM    855  HZ1 LYS    58     116.012 113.101  28.118  1.00  0.00            
ATOM    856  HZ2 LYS    58     115.171 114.330  27.451  1.00  0.00            
ATOM    857  HZ3 LYS    58     116.796 114.341  27.763  1.00  0.00            
ATOM    858  C   LYS    58     116.168 114.637  35.037  1.00  0.00            
ATOM    859  O   LYS    58     115.225 115.396  35.095  1.00  0.00            
ATOM    860  N   THR    59     116.280 113.545  35.798  1.00  0.00            
ATOM    861  H   THR    59     117.110 112.979  35.697  1.00  0.00            
ATOM    862  CA  THR    59     115.204 113.138  36.702  1.00  0.00            
ATOM    863  HA  THR    59     114.248 113.124  36.180  1.00  0.00            
ATOM    864  CB  THR    59     115.444 111.744  37.258  1.00  0.00            
ATOM    865  HB  THR    59     114.676 111.453  37.974  1.00  0.00            
ATOM    866  CG2 THR    59     115.504 110.562  36.178  1.00  0.00            
ATOM    867 HG21 THR    59     116.232 110.748  35.388  1.00  0.00            
ATOM    868 HG22 THR    59     115.705 109.648  36.736  1.00  0.00            
ATOM    869 HG23 THR    59     114.504 110.548  35.744  1.00  0.00            
ATOM    870  OG1 THR    59     116.630 111.671  37.894  1.00  0.00            
ATOM    871  HG1 THR    59     116.975 110.775  37.908  1.00  0.00            
ATOM    872  C   THR    59     114.968 114.174  37.856  1.00  0.00            
ATOM    873  O   THR    59     113.842 114.268  38.331  1.00  0.00            
ATOM    874  N   LYS    60     116.005 114.901  38.284  1.00  0.00            
ATOM    875  H   LYS    60     116.927 114.625  37.979  1.00  0.00            
ATOM    876  CA  LYS    60     115.889 115.858  39.396  1.00  0.00            
ATOM    877  HA  LYS    60     115.363 115.304  40.173  1.00  0.00            
ATOM    878  CB  LYS    60     117.237 116.201  40.017  1.00  0.00            
ATOM    879  HB1 LYS    60     117.870 116.707  39.288  1.00  0.00            
ATOM    880  HB2 LYS    60     117.794 115.287  40.224  1.00  0.00            
ATOM    881  CG  LYS    60     117.240 116.996  41.289  1.00  0.00            
ATOM    882  HG1 LYS    60     116.919 116.387  42.135  1.00  0.00            
ATOM    883  HG2 LYS    60     116.544 117.806  41.070  1.00  0.00            
ATOM    884  CD  LYS    60     118.718 117.347  41.641  1.00  0.00            
ATOM    885  HD1 LYS    60     119.154 117.958  40.851  1.00  0.00            
ATOM    886  HD2 LYS    60     119.251 116.396  41.654  1.00  0.00            
ATOM    887  CE  LYS    60     118.786 118.203  42.918  1.00  0.00            
ATOM    888  HE1 LYS    60     117.813 118.494  43.315  1.00  0.00            
ATOM    889  HE2 LYS    60     119.367 119.100  42.705  1.00  0.00            
ATOM    890  NZ  LYS    60     119.428 117.492  44.041  1.00  0.00            
ATOM    891  HZ1 LYS    60     118.914 116.659  44.292  1.00  0.00            
ATOM    892  HZ2 LYS    60     120.321 117.199  43.672  1.00  0.00            
ATOM    893  HZ3 LYS    60     119.584 118.122  44.816  1.00  0.00            
ATOM    894  C   LYS    60     115.027 117.035  38.868  1.00  0.00            
ATOM    895  O   LYS    60     114.175 117.519  39.579  1.00  0.00            
ATOM    896  N   GLU    61     115.122 117.438  37.596  1.00  0.00            
ATOM    897  H   GLU    61     115.768 116.908  37.027  1.00  0.00            
ATOM    898  CA  GLU    61     114.158 118.481  37.037  1.00  0.00            
ATOM    899  HA  GLU    61     113.914 119.208  37.811  1.00  0.00            
ATOM    900  CB  GLU    61     114.877 119.257  35.844  1.00  0.00            
ATOM    901  HB1 GLU    61     114.767 118.775  34.873  1.00  0.00            
ATOM    902  HB2 GLU    61     115.955 119.271  36.001  1.00  0.00            
ATOM    903  CG  GLU    61     114.351 120.691  35.752  1.00  0.00            
ATOM    904  HG1 GLU    61     113.271 120.749  35.610  1.00  0.00            
ATOM    905  HG2 GLU    61     114.763 121.075  34.819  1.00  0.00            
ATOM    906  CD  GLU    61     114.755 121.573  36.990  1.00  0.00            
ATOM    907  OE1 GLU    61     114.751 121.016  38.092  1.00  0.00            
ATOM    908  OE2 GLU    61     115.044 122.770  36.836  1.00  0.00            
ATOM    909  C   GLU    61     112.837 117.952  36.470  1.00  0.00            
ATOM    910  O   GLU    61     111.913 118.762  36.306  1.00  0.00            
ATOM    911  N   GLN    62     112.727 116.660  36.155  1.00  0.00            
ATOM    912  H   GLN    62     113.551 116.086  36.267  1.00  0.00            
ATOM    913  CA  GLN    62     111.518 115.896  36.082  1.00  0.00            
ATOM    914  HA  GLN    62     110.846 116.440  35.419  1.00  0.00            
ATOM    915  CB  GLN    62     111.758 114.467  35.523  1.00  0.00            
ATOM    916  HB1 GLN    62     110.834 113.888  35.538  1.00  0.00            
ATOM    917  HB2 GLN    62     112.575 113.993  36.066  1.00  0.00            
ATOM    918  CG  GLN    62     112.083 114.565  34.028  1.00  0.00            
ATOM    919  HG1 GLN    62     112.684 115.436  33.765  1.00  0.00            
ATOM    920  HG2 GLN    62     111.164 114.920  33.559  1.00  0.00            
ATOM    921  CD  GLN    62     112.777 113.441  33.353  1.00  0.00            
ATOM    922  OE1 GLN    62     113.534 112.606  33.938  1.00  0.00            
ATOM    923  NE2 GLN    62     112.471 113.247  32.080  1.00  0.00            
ATOM    924 HE21 GLN    62     112.062 114.021  31.576  1.00  0.00            
ATOM    925 HE22 GLN    62     112.887 112.465  31.595  1.00  0.00            
ATOM    926  C   GLN    62     110.694 115.930  37.381  1.00  0.00            
ATOM    927  O   GLN    62     109.502 116.129  37.173  1.00  0.00            
ATOM    928  N   VAL    63     111.279 115.644  38.599  1.00  0.00            
ATOM    929  H   VAL    63     112.227 115.294  38.609  1.00  0.00            
ATOM    930  CA  VAL    63     110.673 115.862  39.911  1.00  0.00            
ATOM    931  HA  VAL    63     109.769 115.254  39.922  1.00  0.00            
ATOM    932  CB  VAL    63     111.562 115.404  41.134  1.00  0.00            
ATOM    933  HB  VAL    63     112.588 115.772  41.157  1.00  0.00            
ATOM    934  CG1 VAL    63     110.802 115.742  42.461  1.00  0.00            
ATOM    935 HG11 VAL    63     109.948 115.075  42.582  1.00  0.00            
ATOM    936 HG12 VAL    63     111.462 115.531  43.303  1.00  0.00            
ATOM    937 HG13 VAL    63     110.470 116.778  42.519  1.00  0.00            
ATOM    938  CG2 VAL    63     111.711 113.815  41.160  1.00  0.00            
ATOM    939 HG21 VAL    63     112.234 113.438  42.039  1.00  0.00            
ATOM    940 HG22 VAL    63     110.807 113.234  40.977  1.00  0.00            
ATOM    941 HG23 VAL    63     112.286 113.573  40.266  1.00  0.00            
ATOM    942  C   VAL    63     110.175 117.298  40.031  1.00  0.00            
ATOM    943  O   VAL    63     109.011 117.441  40.405  1.00  0.00            
ATOM    944  N   THR    64     111.011 118.298  39.654  1.00  0.00            
ATOM    945  H   THR    64     111.977 118.163  39.391  1.00  0.00            
ATOM    946  CA  THR    64     110.604 119.738  39.649  1.00  0.00            
ATOM    947  HA  THR    64     110.362 120.043  40.667  1.00  0.00            
ATOM    948  CB  THR    64     111.705 120.780  39.235  1.00  0.00            
ATOM    949  HB  THR    64     111.832 120.721  38.154  1.00  0.00            
ATOM    950  CG2 THR    64     111.393 122.210  39.573  1.00  0.00            
ATOM    951 HG21 THR    64     110.698 122.200  40.413  1.00  0.00            
ATOM    952 HG22 THR    64     112.341 122.696  39.801  1.00  0.00            
ATOM    953 HG23 THR    64     110.941 122.817  38.789  1.00  0.00            
ATOM    954  OG1 THR    64     112.934 120.524  39.789  1.00  0.00            
ATOM    955  HG1 THR    64     113.634 120.886  39.241  1.00  0.00            
ATOM    956  C   THR    64     109.274 119.914  38.908  1.00  0.00            
ATOM    957  O   THR    64     108.424 120.699  39.331  1.00  0.00            
ATOM    958  N   ASN    65     108.956 119.152  37.859  1.00  0.00            
ATOM    959  H   ASN    65     109.612 118.469  37.506  1.00  0.00            
ATOM    960  CA  ASN    65     107.669 119.382  37.208  1.00  0.00            
ATOM    961  HA  ASN    65     107.365 120.356  37.592  1.00  0.00            
ATOM    962  CB  ASN    65     107.963 119.460  35.686  1.00  0.00            
ATOM    963  HB1 ASN    65     108.823 120.103  35.497  1.00  0.00            
ATOM    964  HB2 ASN    65     107.122 120.033  35.295  1.00  0.00            
ATOM    965  CG  ASN    65     107.974 118.148  34.882  1.00  0.00            
ATOM    966  OD1 ASN    65     109.015 117.587  34.489  1.00  0.00            
ATOM    967  ND2 ASN    65     106.832 117.650  34.525  1.00  0.00            
ATOM    968 HD21 ASN    65     106.032 118.243  34.694  1.00  0.00            
ATOM    969 HD22 ASN    65     106.957 117.103  33.685  1.00  0.00            
ATOM    970  C   ASN    65     106.566 118.463  37.658  1.00  0.00            
ATOM    971  O   ASN    65     105.405 118.673  37.256  1.00  0.00            
ATOM    972  N   VAL    66     106.800 117.468  38.499  1.00  0.00            
ATOM    973  H   VAL    66     107.694 117.492  38.968  1.00  0.00            
ATOM    974  CA  VAL    66     105.796 116.522  39.045  1.00  0.00            
ATOM    975  HA  VAL    66     105.326 115.968  38.232  1.00  0.00            
ATOM    976  CB  VAL    66     106.283 115.420  39.982  1.00  0.00            
ATOM    977  HB  VAL    66     106.613 115.922  40.892  1.00  0.00            
ATOM    978  CG1 VAL    66     105.173 114.413  40.451  1.00  0.00            
ATOM    979 HG11 VAL    66     104.406 114.393  39.677  1.00  0.00            
ATOM    980 HG12 VAL    66     105.529 113.410  40.686  1.00  0.00            
ATOM    981 HG13 VAL    66     104.802 114.902  41.352  1.00  0.00            
ATOM    982  CG2 VAL    66     107.334 114.424  39.436  1.00  0.00            
ATOM    983 HG21 VAL    66     107.654 113.656  40.140  1.00  0.00            
ATOM    984 HG22 VAL    66     107.063 113.869  38.537  1.00  0.00            
ATOM    985 HG23 VAL    66     108.204 115.059  39.267  1.00  0.00            
ATOM    986  C   VAL    66     104.772 117.363  39.799  1.00  0.00            
ATOM    987  O   VAL    66     105.143 118.044  40.775  1.00  0.00            
ATOM    988  N   GLY    67     103.512 117.206  39.458  1.00  0.00            
ATOM    989  H   GLY    67     103.292 116.469  38.803  1.00  0.00            
ATOM    990  CA  GLY    67     102.406 117.931  40.011  1.00  0.00            
ATOM    991  HA1 GLY    67     102.708 118.016  41.054  1.00  0.00            
ATOM    992  HA2 GLY    67     101.473 117.385  39.874  1.00  0.00            
ATOM    993  C   GLY    67     102.316 119.434  39.525  1.00  0.00            
ATOM    994  O   GLY    67     101.419 120.109  40.036  1.00  0.00            
ATOM    995  N   GLY    68     103.077 119.897  38.537  1.00  0.00            
ATOM    996  H   GLY    68     103.784 119.266  38.187  1.00  0.00            
ATOM    997  CA  GLY    68     102.749 121.083  37.800  1.00  0.00            
ATOM    998  HA1 GLY    68     103.640 121.694  37.948  1.00  0.00            
ATOM    999  HA2 GLY    68     101.993 121.703  38.281  1.00  0.00            
ATOM   1000  C   GLY    68     102.274 120.845  36.367  1.00  0.00            
ATOM   1001  O   GLY    68     102.067 119.722  35.907  1.00  0.00            
ATOM   1002  N   ALA    69     101.890 121.911  35.704  1.00  0.00            
ATOM   1003  H   ALA    69     101.911 122.823  36.138  1.00  0.00            
ATOM   1004  CA  ALA    69     101.263 121.883  34.411  1.00  0.00            
ATOM   1005  HA  ALA    69     100.614 121.014  34.297  1.00  0.00            
ATOM   1006  CB  ALA    69     100.294 123.118  34.305  1.00  0.00            
ATOM   1007  HB1 ALA    69      99.604 123.021  33.466  1.00  0.00            
ATOM   1008  HB2 ALA    69      99.783 123.175  35.266  1.00  0.00            
ATOM   1009  HB3 ALA    69     100.931 123.996  34.193  1.00  0.00            
ATOM   1010  C   ALA    69     102.277 121.998  33.270  1.00  0.00            
ATOM   1011  O   ALA    69     102.967 123.011  33.147  1.00  0.00            
ATOM   1012  N   VAL    70     102.463 120.961  32.402  1.00  0.00            
ATOM   1013  H   VAL    70     101.774 120.224  32.437  1.00  0.00            
ATOM   1014  CA  VAL    70     103.395 120.973  31.282  1.00  0.00            
ATOM   1015  HA  VAL    70     103.746 121.995  31.137  1.00  0.00            
ATOM   1016  CB  VAL    70     104.709 120.164  31.479  1.00  0.00            
ATOM   1017  HB  VAL    70     105.390 120.363  30.652  1.00  0.00            
ATOM   1018  CG1 VAL    70     105.445 120.449  32.824  1.00  0.00            
ATOM   1019 HG11 VAL    70     104.817 120.266  33.696  1.00  0.00            
ATOM   1020 HG12 VAL    70     106.324 119.813  32.919  1.00  0.00            
ATOM   1021 HG13 VAL    70     105.628 121.516  32.956  1.00  0.00            
ATOM   1022  CG2 VAL    70     104.400 118.642  31.351  1.00  0.00            
ATOM   1023 HG21 VAL    70     104.278 118.342  30.310  1.00  0.00            
ATOM   1024 HG22 VAL    70     105.322 118.087  31.527  1.00  0.00            
ATOM   1025 HG23 VAL    70     103.610 118.368  32.050  1.00  0.00            
ATOM   1026  C   VAL    70     102.701 120.671  29.972  1.00  0.00            
ATOM   1027  O   VAL    70     101.658 120.014  29.937  1.00  0.00            
ATOM   1028  N   VAL    71     103.330 121.221  28.927  1.00  0.00            
ATOM   1029  H   VAL    71     104.140 121.805  29.081  1.00  0.00            
ATOM   1030  CA  VAL    71     103.115 120.912  27.460  1.00  0.00            
ATOM   1031  HA  VAL    71     102.184 120.346  27.446  1.00  0.00            
ATOM   1032  CB  VAL    71     102.973 122.155  26.601  1.00  0.00            
ATOM   1033  HB  VAL    71     102.877 121.878  25.551  1.00  0.00            
ATOM   1034  CG1 VAL    71     101.686 122.906  26.910  1.00  0.00            
ATOM   1035 HG11 VAL    71     100.871 122.236  26.636  1.00  0.00            
ATOM   1036 HG12 VAL    71     101.596 123.159  27.967  1.00  0.00            
ATOM   1037 HG13 VAL    71     101.606 123.798  26.289  1.00  0.00            
ATOM   1038  CG2 VAL    71     104.155 123.129  26.747  1.00  0.00            
ATOM   1039 HG21 VAL    71     104.167 123.535  27.759  1.00  0.00            
ATOM   1040 HG22 VAL    71     105.071 122.582  26.524  1.00  0.00            
ATOM   1041 HG23 VAL    71     104.091 123.925  26.006  1.00  0.00            
ATOM   1042  C   VAL    71     104.271 120.057  26.933  1.00  0.00            
ATOM   1043  O   VAL    71     105.433 120.198  27.250  1.00  0.00            
ATOM   1044  N   THR    72     103.989 119.171  26.005  1.00  0.00            
ATOM   1045  H   THR    72     102.984 119.132  25.909  1.00  0.00            
ATOM   1046  CA  THR    72     104.932 118.534  24.989  1.00  0.00            
ATOM   1047  HA  THR    72     105.701 118.015  25.560  1.00  0.00            
ATOM   1048  CB  THR    72     104.113 117.466  24.110  1.00  0.00            
ATOM   1049  HB  THR    72     104.781 116.996  23.388  1.00  0.00            
ATOM   1050  CG2 THR    72     103.646 116.340  25.007  1.00  0.00            
ATOM   1051 HG21 THR    72     102.907 116.743  25.699  1.00  0.00            
ATOM   1052 HG22 THR    72     103.280 115.491  24.428  1.00  0.00            
ATOM   1053 HG23 THR    72     104.470 115.952  25.605  1.00  0.00            
ATOM   1054  OG1 THR    72     102.858 117.881  23.520  1.00  0.00            
ATOM   1055  HG1 THR    72     103.112 118.718  23.125  1.00  0.00            
ATOM   1056  C   THR    72     105.597 119.574  24.049  1.00  0.00            
ATOM   1057  O   THR    72     104.948 120.516  23.646  1.00  0.00            
ATOM   1058  N   GLY    73     106.898 119.318  23.713  1.00  0.00            
ATOM   1059  H   GLY    73     107.436 118.629  24.219  1.00  0.00            
ATOM   1060  CA  GLY    73     107.758 120.120  22.899  1.00  0.00            
ATOM   1061  HA1 GLY    73     107.508 121.165  23.083  1.00  0.00            
ATOM   1062  HA2 GLY    73     107.585 119.925  21.841  1.00  0.00            
ATOM   1063  C   GLY    73     109.243 120.008  23.295  1.00  0.00            
ATOM   1064  O   GLY    73     109.620 119.773  24.441  1.00  0.00            
ATOM   1065  N   VAL    74     110.122 120.115  22.260  1.00  0.00            
ATOM   1066  H   VAL    74     109.786 120.319  21.329  1.00  0.00            
ATOM   1067  CA  VAL    74     111.535 119.871  22.415  1.00  0.00            
ATOM   1068  HA  VAL    74     111.579 118.963  23.016  1.00  0.00            
ATOM   1069  CB  VAL    74     112.150 119.636  21.107  1.00  0.00            
ATOM   1070  HB  VAL    74     112.186 120.456  20.390  1.00  0.00            
ATOM   1071  CG1 VAL    74     113.659 119.433  21.394  1.00  0.00            
ATOM   1072 HG11 VAL    74     113.853 118.673  22.151  1.00  0.00            
ATOM   1073 HG12 VAL    74     114.092 119.170  20.428  1.00  0.00            
ATOM   1074 HG13 VAL    74     114.069 120.404  21.670  1.00  0.00            
ATOM   1075  CG2 VAL    74     111.734 118.297  20.369  1.00  0.00            
ATOM   1076 HG21 VAL    74     111.800 117.515  21.126  1.00  0.00            
ATOM   1077 HG22 VAL    74     110.687 118.428  20.094  1.00  0.00            
ATOM   1078 HG23 VAL    74     112.419 118.064  19.554  1.00  0.00            
ATOM   1079  C   VAL    74     112.097 121.067  23.245  1.00  0.00            
ATOM   1080  O   VAL    74     111.956 122.258  22.942  1.00  0.00            
ATOM   1081  N   THR    75     112.761 120.636  24.322  1.00  0.00            
ATOM   1082  H   THR    75     112.816 119.638  24.464  1.00  0.00            
ATOM   1083  CA  THR    75     113.386 121.475  25.309  1.00  0.00            
ATOM   1084  HA  THR    75     113.618 122.363  24.721  1.00  0.00            
ATOM   1085  CB  THR    75     112.372 121.926  26.429  1.00  0.00            
ATOM   1086  HB  THR    75     112.856 122.603  27.133  1.00  0.00            
ATOM   1087  CG2 THR    75     111.121 122.753  26.065  1.00  0.00            
ATOM   1088 HG21 THR    75     110.471 122.254  25.346  1.00  0.00            
ATOM   1089 HG22 THR    75     110.616 122.958  27.008  1.00  0.00            
ATOM   1090 HG23 THR    75     111.590 123.610  25.582  1.00  0.00            
ATOM   1091  OG1 THR    75     111.879 120.786  27.163  1.00  0.00            
ATOM   1092  HG1 THR    75     111.697 120.939  28.094  1.00  0.00            
ATOM   1093  C   THR    75     114.710 120.944  25.796  1.00  0.00            
ATOM   1094  O   THR    75     115.208 119.906  25.430  1.00  0.00            
ATOM   1095  N   ALA    76     115.350 121.773  26.616  1.00  0.00            
ATOM   1096  H   ALA    76     115.023 122.723  26.510  1.00  0.00            
ATOM   1097  CA  ALA    76     116.731 121.610  27.079  1.00  0.00            
ATOM   1098  HA  ALA    76     117.264 121.374  26.158  1.00  0.00            
ATOM   1099  CB  ALA    76     117.280 122.978  27.576  1.00  0.00            
ATOM   1100  HB1 ALA    76     117.208 123.694  26.758  1.00  0.00            
ATOM   1101  HB2 ALA    76     116.794 123.423  28.444  1.00  0.00            
ATOM   1102  HB3 ALA    76     118.350 122.911  27.773  1.00  0.00            
ATOM   1103  C   ALA    76     117.014 120.458  28.099  1.00  0.00            
ATOM   1104  O   ALA    76     117.903 119.634  27.923  1.00  0.00            
ATOM   1105  N   VAL    77     116.146 120.306  29.080  1.00  0.00            
ATOM   1106  H   VAL    77     115.334 120.905  29.059  1.00  0.00            
ATOM   1107  CA  VAL    77     116.274 119.185  30.082  1.00  0.00            
ATOM   1108  HA  VAL    77     116.684 118.348  29.518  1.00  0.00            
ATOM   1109  CB  VAL    77     117.380 119.547  31.102  1.00  0.00            
ATOM   1110  HB  VAL    77     118.259 119.881  30.551  1.00  0.00            
ATOM   1111  CG1 VAL    77     116.858 120.660  32.026  1.00  0.00            
ATOM   1112 HG11 VAL    77     115.964 120.403  32.594  1.00  0.00            
ATOM   1113 HG12 VAL    77     117.684 120.968  32.668  1.00  0.00            
ATOM   1114 HG13 VAL    77     116.588 121.587  31.521  1.00  0.00            
ATOM   1115  CG2 VAL    77     117.806 118.429  32.034  1.00  0.00            
ATOM   1116 HG21 VAL    77     116.935 118.009  32.537  1.00  0.00            
ATOM   1117 HG22 VAL    77     118.271 117.619  31.472  1.00  0.00            
ATOM   1118 HG23 VAL    77     118.578 118.794  32.711  1.00  0.00            
ATOM   1119  C   VAL    77     114.883 118.764  30.614  1.00  0.00            
ATOM   1120  O   VAL    77     114.739 117.581  30.955  1.00  0.00            
ATOM   1121  N   ALA    78     113.806 119.668  30.783  1.00  0.00            
ATOM   1122  H   ALA    78     114.034 120.618  30.527  1.00  0.00            
ATOM   1123  CA  ALA    78     112.490 119.149  31.057  1.00  0.00            
ATOM   1124  HA  ALA    78     112.547 118.119  30.705  1.00  0.00            
ATOM   1125  CB  ALA    78     112.319 119.155  32.565  1.00  0.00            
ATOM   1126  HB1 ALA    78     113.011 118.512  33.107  1.00  0.00            
ATOM   1127  HB2 ALA    78     112.579 120.166  32.878  1.00  0.00            
ATOM   1128  HB3 ALA    78     111.293 118.942  32.867  1.00  0.00            
ATOM   1129  C   ALA    78     111.318 119.939  30.329  1.00  0.00            
ATOM   1130  O   ALA    78     111.502 121.078  29.843  1.00  0.00            
ATOM   1131  N   GLN    79     110.145 119.288  30.177  1.00  0.00            
ATOM   1132  H   GLN    79     109.999 118.364  30.557  1.00  0.00            
ATOM   1133  CA  GLN    79     108.862 119.848  29.607  1.00  0.00            
ATOM   1134  HA  GLN    79     109.058 120.076  28.560  1.00  0.00            
ATOM   1135  CB  GLN    79     107.768 118.834  29.654  1.00  0.00            
ATOM   1136  HB1 GLN    79     106.901 119.354  29.247  1.00  0.00            
ATOM   1137  HB2 GLN    79     107.511 118.499  30.659  1.00  0.00            
ATOM   1138  CG  GLN    79     108.074 117.705  28.631  1.00  0.00            
ATOM   1139  HG1 GLN    79     108.929 117.127  28.983  1.00  0.00            
ATOM   1140  HG2 GLN    79     108.261 118.095  27.630  1.00  0.00            
ATOM   1141  CD  GLN    79     107.090 116.457  28.633  1.00  0.00            
ATOM   1142  OE1 GLN    79     106.553 116.065  29.681  1.00  0.00            
ATOM   1143  NE2 GLN    79     106.820 115.867  27.438  1.00  0.00            
ATOM   1144 HE21 GLN    79     107.268 116.205  26.598  1.00  0.00            
ATOM   1145 HE22 GLN    79     106.116 115.143  27.423  1.00  0.00            
ATOM   1146  C   GLN    79     108.484 121.129  30.261  1.00  0.00            
ATOM   1147  O   GLN    79     108.355 121.137  31.477  1.00  0.00            
ATOM   1148  N   LYS    80     108.421 122.215  29.452  1.00  0.00            
ATOM   1149  H   LYS    80     108.524 122.072  28.458  1.00  0.00            
ATOM   1150  CA  LYS    80     107.925 123.549  29.781  1.00  0.00            
ATOM   1151  HA  LYS    80     108.616 124.144  30.379  1.00  0.00            
ATOM   1152  CB  LYS    80     107.602 124.337  28.495  1.00  0.00            
ATOM   1153  HB1 LYS    80     106.722 123.894  28.027  1.00  0.00            
ATOM   1154  HB2 LYS    80     108.508 124.328  27.890  1.00  0.00            
ATOM   1155  CG  LYS    80     107.335 125.825  28.755  1.00  0.00            
ATOM   1156  HG1 LYS    80     108.046 126.241  29.469  1.00  0.00            
ATOM   1157  HG2 LYS    80     106.332 125.879  29.176  1.00  0.00            
ATOM   1158  CD  LYS    80     107.274 126.648  27.470  1.00  0.00            
ATOM   1159  HD1 LYS    80     106.607 126.108  26.798  1.00  0.00            
ATOM   1160  HD2 LYS    80     108.294 126.541  27.100  1.00  0.00            
ATOM   1161  CE  LYS    80     106.730 128.117  27.468  1.00  0.00            
ATOM   1162  HE1 LYS    80     105.701 128.214  27.814  1.00  0.00            
ATOM   1163  HE2 LYS    80     106.769 128.542  26.465  1.00  0.00            
ATOM   1164  NZ  LYS    80     107.500 128.966  28.436  1.00  0.00            
ATOM   1165  HZ1 LYS    80     107.349 128.658  29.386  1.00  0.00            
ATOM   1166  HZ2 LYS    80     108.480 128.908  28.201  1.00  0.00            
ATOM   1167  HZ3 LYS    80     107.193 129.928  28.479  1.00  0.00            
ATOM   1168  C   LYS    80     106.676 123.460  30.674  1.00  0.00            
ATOM   1169  O   LYS    80     105.648 122.918  30.313  1.00  0.00            
ATOM   1170  N   THR    81     106.757 124.185  31.817  1.00  0.00            
ATOM   1171  H   THR    81     107.676 124.438  32.151  1.00  0.00            
ATOM   1172  CA  THR    81     105.702 124.413  32.782  1.00  0.00            
ATOM   1173  HA  THR    81     105.003 123.581  32.699  1.00  0.00            
ATOM   1174  CB  THR    81     106.285 124.365  34.205  1.00  0.00            
ATOM   1175  HB  THR    81     106.820 125.273  34.480  1.00  0.00            
ATOM   1176  CG2 THR    81     105.233 124.151  35.313  1.00  0.00            
ATOM   1177 HG21 THR    81     105.615 124.186  36.333  1.00  0.00            
ATOM   1178 HG22 THR    81     104.489 124.941  35.203  1.00  0.00            
ATOM   1179 HG23 THR    81     104.717 123.207  35.135  1.00  0.00            
ATOM   1180  OG1 THR    81     107.128 123.243  34.391  1.00  0.00            
ATOM   1181  HG1 THR    81     107.781 123.161  33.692  1.00  0.00            
ATOM   1182  C   THR    81     105.127 125.724  32.382  1.00  0.00            
ATOM   1183  O   THR    81     105.740 126.793  32.426  1.00  0.00            
ATOM   1184  N   VAL    82     103.777 125.674  32.067  1.00  0.00            
ATOM   1185  H   VAL    82     103.301 124.788  32.154  1.00  0.00            
ATOM   1186  CA  VAL    82     103.007 126.795  31.550  1.00  0.00            
ATOM   1187  HA  VAL    82     103.099 127.695  32.158  1.00  0.00            
ATOM   1188  CB  VAL    82     103.561 127.076  30.127  1.00  0.00            
ATOM   1189  HB  VAL    82     104.643 127.208  30.143  1.00  0.00            
ATOM   1190  CG1 VAL    82     103.422 125.910  29.159  1.00  0.00            
ATOM   1191 HG11 VAL    82     103.613 124.937  29.612  1.00  0.00            
ATOM   1192 HG12 VAL    82     102.465 125.784  28.654  1.00  0.00            
ATOM   1193 HG13 VAL    82     104.182 126.054  28.391  1.00  0.00            
ATOM   1194  CG2 VAL    82     103.137 128.372  29.500  1.00  0.00            
ATOM   1195 HG21 VAL    82     102.075 128.470  29.275  1.00  0.00            
ATOM   1196 HG22 VAL    82     103.456 129.163  30.178  1.00  0.00            
ATOM   1197 HG23 VAL    82     103.678 128.541  28.569  1.00  0.00            
ATOM   1198  C   VAL    82     101.523 126.453  31.664  1.00  0.00            
ATOM   1199  O   VAL    82     100.996 125.651  30.877  1.00  0.00            
ATOM   1200  N   GLU    83     100.910 127.067  32.731  1.00  0.00            
ATOM   1201  H   GLU    83     101.371 127.815  33.228  1.00  0.00            
ATOM   1202  CA  GLU    83      99.544 126.814  33.206  1.00  0.00            
ATOM   1203  HA  GLU    83      99.475 125.779  33.541  1.00  0.00            
ATOM   1204  CB  GLU    83      99.258 127.709  34.466  1.00  0.00            
ATOM   1205  HB1 GLU    83      98.205 127.556  34.706  1.00  0.00            
ATOM   1206  HB2 GLU    83      99.375 128.727  34.095  1.00  0.00            
ATOM   1207  CG  GLU    83     100.168 127.245  35.642  1.00  0.00            
ATOM   1208  HG1 GLU    83     101.163 127.648  35.455  1.00  0.00            
ATOM   1209  HG2 GLU    83     100.203 126.160  35.739  1.00  0.00            
ATOM   1210  CD  GLU    83      99.732 127.857  36.999  1.00  0.00            
ATOM   1211  OE1 GLU    83      99.293 129.036  37.113  1.00  0.00            
ATOM   1212  OE2 GLU    83      99.823 127.149  38.051  1.00  0.00            
ATOM   1213  C   GLU    83      98.463 127.011  32.104  1.00  0.00            
ATOM   1214  O   GLU    83      97.480 126.233  32.128  1.00  0.00            
ATOM   1215  N   GLY    84      98.520 128.022  31.217  1.00  0.00            
ATOM   1216  H   GLY    84      99.395 128.526  31.206  1.00  0.00            
ATOM   1217  CA  GLY    84      97.393 128.227  30.235  1.00  0.00            
ATOM   1218  HA1 GLY    84      97.502 129.248  29.868  1.00  0.00            
ATOM   1219  HA2 GLY    84      96.458 128.189  30.795  1.00  0.00            
ATOM   1220  C   GLY    84      97.257 127.251  29.077  1.00  0.00            
ATOM   1221  O   GLY    84      96.208 127.182  28.390  1.00  0.00            
ATOM   1222  N   ALA    85      98.209 126.361  28.934  1.00  0.00            
ATOM   1223  H   ALA    85      98.990 126.542  29.549  1.00  0.00            
ATOM   1224  CA  ALA    85      98.229 125.287  28.010  1.00  0.00            
ATOM   1225  HA  ALA    85      97.190 125.272  27.683  1.00  0.00            
ATOM   1226  CB  ALA    85      99.240 125.674  26.879  1.00  0.00            
ATOM   1227  HB1 ALA    85      99.095 124.903  26.122  1.00  0.00            
ATOM   1228  HB2 ALA    85      98.982 126.598  26.361  1.00  0.00            
ATOM   1229  HB3 ALA    85     100.252 125.695  27.282  1.00  0.00            
ATOM   1230  C   ALA    85      98.428 123.878  28.571  1.00  0.00            
ATOM   1231  O   ALA    85      98.096 122.908  27.885  1.00  0.00            
ATOM   1232  N   GLY    86      99.054 123.733  29.745  1.00  0.00            
ATOM   1233  H   GLY    86      99.611 124.500  30.094  1.00  0.00            
ATOM   1234  CA  GLY    86      99.496 122.431  30.098  1.00  0.00            
ATOM   1235  HA1 GLY    86     100.459 122.484  30.607  1.00  0.00            
ATOM   1236  HA2 GLY    86      99.652 121.926  29.145  1.00  0.00            
ATOM   1237  C   GLY    86      98.582 121.644  31.067  1.00  0.00            
ATOM   1238  O   GLY    86      97.737 122.226  31.694  1.00  0.00            
ATOM   1239  N   SER    87      98.759 120.340  31.084  1.00  0.00            
ATOM   1240  H   SER    87      99.552 119.912  30.630  1.00  0.00            
ATOM   1241  CA  SER    87      98.116 119.462  32.075  1.00  0.00            
ATOM   1242  HA  SER    87      97.278 120.042  32.461  1.00  0.00            
ATOM   1243  CB  SER    87      97.589 118.179  31.419  1.00  0.00            
ATOM   1244  HB1 SER    87      96.737 118.362  30.764  1.00  0.00            
ATOM   1245  HB2 SER    87      97.136 117.483  32.125  1.00  0.00            
ATOM   1246  OG  SER    87      98.454 117.591  30.482  1.00  0.00            
ATOM   1247  HG  SER    87      99.156 117.192  31.002  1.00  0.00            
ATOM   1248  C   SER    87      98.984 119.035  33.174  1.00  0.00            
ATOM   1249  O   SER    87     100.231 119.077  33.113  1.00  0.00            
ATOM   1250  N   ILE    88      98.407 118.648  34.322  1.00  0.00            
ATOM   1251  H   ILE    88      97.430 118.393  34.294  1.00  0.00            
ATOM   1252  CA  ILE    88      99.130 118.140  35.486  1.00  0.00            
ATOM   1253  HA  ILE    88      99.869 118.902  35.733  1.00  0.00            
ATOM   1254  CB  ILE    88      98.328 118.221  36.767  1.00  0.00            
ATOM   1255  HB  ILE    88      97.583 117.425  36.781  1.00  0.00            
ATOM   1256  CG2 ILE    88      99.175 117.977  38.010  1.00  0.00            
ATOM   1257 HG21 ILE    88      99.396 116.910  38.043  1.00  0.00            
ATOM   1258 HG22 ILE    88     100.089 118.569  37.965  1.00  0.00            
ATOM   1259 HG23 ILE    88      98.606 118.327  38.871  1.00  0.00            
ATOM   1260  CG1 ILE    88      97.528 119.585  36.875  1.00  0.00            
ATOM   1261 HG11 ILE    88      96.919 119.511  37.776  1.00  0.00            
ATOM   1262 HG12 ILE    88      96.823 119.711  36.053  1.00  0.00            
ATOM   1263  CD  ILE    88      98.494 120.775  36.860  1.00  0.00            
ATOM   1264  HD1 ILE    88      97.852 121.643  37.012  1.00  0.00            
ATOM   1265  HD2 ILE    88      99.046 120.635  37.790  1.00  0.00            
ATOM   1266  HD3 ILE    88      99.173 120.833  36.009  1.00  0.00            
ATOM   1267  C   ILE    88      99.976 116.830  35.188  1.00  0.00            
ATOM   1268  O   ILE    88      99.337 115.738  35.253  1.00  0.00            
ATOM   1269  N   ALA    89     101.324 116.967  35.096  1.00  0.00            
ATOM   1270  H   ALA    89     101.759 117.871  35.216  1.00  0.00            
ATOM   1271  CA  ALA    89     102.311 115.906  35.099  1.00  0.00            
ATOM   1272  HA  ALA    89     102.080 115.365  34.181  1.00  0.00            
ATOM   1273  CB  ALA    89     103.650 116.611  34.924  1.00  0.00            
ATOM   1274  HB1 ALA    89     103.742 117.250  34.045  1.00  0.00            
ATOM   1275  HB2 ALA    89     103.865 117.187  35.824  1.00  0.00            
ATOM   1276  HB3 ALA    89     104.349 115.777  34.863  1.00  0.00            
ATOM   1277  C   ALA    89     102.108 114.905  36.250  1.00  0.00            
ATOM   1278  O   ALA    89     102.256 115.271  37.442  1.00  0.00            
ATOM   1279  N   ALA    90     101.970 113.637  35.871  1.00  0.00            
ATOM   1280  H   ALA    90     102.111 113.429  34.893  1.00  0.00            
ATOM   1281  CA  ALA    90     101.706 112.445  36.669  1.00  0.00            
ATOM   1282  HA  ALA    90     100.660 112.594  36.939  1.00  0.00            
ATOM   1283  CB  ALA    90     101.700 111.177  35.731  1.00  0.00            
ATOM   1284  HB1 ALA    90     101.405 111.556  34.752  1.00  0.00            
ATOM   1285  HB2 ALA    90     102.656 110.668  35.609  1.00  0.00            
ATOM   1286  HB3 ALA    90     100.912 110.478  36.010  1.00  0.00            
ATOM   1287  C   ALA    90     102.621 112.084  37.896  1.00  0.00            
ATOM   1288  O   ALA    90     103.820 112.081  37.734  1.00  0.00            
ATOM   1289  N   ALA    91     102.057 111.505  38.933  1.00  0.00            
ATOM   1290  H   ALA    91     101.054 111.455  39.040  1.00  0.00            
ATOM   1291  CA  ALA    91     102.810 110.882  39.968  1.00  0.00            
ATOM   1292  HA  ALA    91     103.892 110.944  39.852  1.00  0.00            
ATOM   1293  CB  ALA    91     102.428 111.469  41.292  1.00  0.00            
ATOM   1294  HB1 ALA    91     101.456 111.118  41.638  1.00  0.00            
ATOM   1295  HB2 ALA    91     103.206 111.406  42.052  1.00  0.00            
ATOM   1296  HB3 ALA    91     102.276 112.540  41.154  1.00  0.00            
ATOM   1297  C   ALA    91     102.527 109.363  39.928  1.00  0.00            
ATOM   1298  O   ALA    91     101.376 108.913  39.843  1.00  0.00            
ATOM   1299  N   THR    92     103.631 108.695  39.797  1.00  0.00            
ATOM   1300  H   THR    92     104.467 109.261  39.774  1.00  0.00            
ATOM   1301  CA  THR    92     103.710 107.248  39.403  1.00  0.00            
ATOM   1302  HA  THR    92     102.765 106.711  39.478  1.00  0.00            
ATOM   1303  CB  THR    92     104.097 107.127  37.914  1.00  0.00            
ATOM   1304  HB  THR    92     104.203 106.080  37.629  1.00  0.00            
ATOM   1305  CG2 THR    92     103.066 107.732  36.969  1.00  0.00            
ATOM   1306 HG21 THR    92     102.081 107.271  37.038  1.00  0.00            
ATOM   1307 HG22 THR    92     102.939 108.785  37.221  1.00  0.00            
ATOM   1308 HG23 THR    92     103.415 107.587  35.946  1.00  0.00            
ATOM   1309  OG1 THR    92     105.242 107.899  37.667  1.00  0.00            
ATOM   1310  HG1 THR    92     105.850 107.504  38.297  1.00  0.00            
ATOM   1311  C   THR    92     104.623 106.343  40.250  1.00  0.00            
ATOM   1312  O   THR    92     105.482 106.862  40.960  1.00  0.00            
ATOM   1313  N   GLY    93     104.588 105.010  40.065  1.00  0.00            
ATOM   1314  H   GLY    93     103.947 104.685  39.356  1.00  0.00            
ATOM   1315  CA  GLY    93     105.623 104.010  40.232  1.00  0.00            
ATOM   1316  HA1 GLY    93     105.229 103.395  41.041  1.00  0.00            
ATOM   1317  HA2 GLY    93     106.569 104.399  40.609  1.00  0.00            
ATOM   1318  C   GLY    93     105.900 103.250  38.963  1.00  0.00            
ATOM   1319  O   GLY    93     106.029 103.853  37.857  1.00  0.00            
ATOM   1320  N   PHE    94     106.073 101.954  39.149  1.00  0.00            
ATOM   1321  H   PHE    94     105.806 101.588  40.052  1.00  0.00            
ATOM   1322  CA  PHE    94     106.534 101.145  38.076  1.00  0.00            
ATOM   1323  HA  PHE    94     106.457 101.857  37.254  1.00  0.00            
ATOM   1324  CB  PHE    94     108.027 101.006  38.176  1.00  0.00            
ATOM   1325  HB1 PHE    94     108.417 100.282  37.461  1.00  0.00            
ATOM   1326  HB2 PHE    94     108.277 100.608  39.159  1.00  0.00            
ATOM   1327  CG  PHE    94     108.744 102.273  37.928  1.00  0.00            
ATOM   1328  CD1 PHE    94     109.191 103.034  39.019  1.00  0.00            
ATOM   1329  HD1 PHE    94     109.194 102.601  40.008  1.00  0.00            
ATOM   1330  CE1 PHE    94     109.960 104.165  38.832  1.00  0.00            
ATOM   1331  HE1 PHE    94     110.355 104.643  39.716  1.00  0.00            
ATOM   1332  CZ  PHE    94     110.103 104.756  37.522  1.00  0.00            
ATOM   1333  HZ  PHE    94     110.702 105.646  37.397  1.00  0.00            
ATOM   1334  CE2 PHE    94     109.617 104.054  36.460  1.00  0.00            
ATOM   1335  HE2 PHE    94     109.818 104.386  35.452  1.00  0.00            
ATOM   1336  CD2 PHE    94     108.970 102.837  36.616  1.00  0.00            
ATOM   1337  HD2 PHE    94     108.648 102.391  35.686  1.00  0.00            
ATOM   1338  C   PHE    94     105.735  99.811  37.764  1.00  0.00            
ATOM   1339  O   PHE    94     105.131  99.142  38.642  1.00  0.00            
ATOM   1340  N   VAL    95     105.696  99.378  36.496  1.00  0.00            
ATOM   1341  H   VAL    95     105.940 100.109  35.843  1.00  0.00            
ATOM   1342  CA  VAL    95     105.106  98.068  36.087  1.00  0.00            
ATOM   1343  HA  VAL    95     104.092  98.067  36.487  1.00  0.00            
ATOM   1344  CB  VAL    95     105.019  97.986  34.553  1.00  0.00            
ATOM   1345  HB  VAL    95     104.622  96.987  34.376  1.00  0.00            
ATOM   1346  CG1 VAL    95     104.198  99.072  33.902  1.00  0.00            
ATOM   1347 HG11 VAL    95     103.319  99.293  34.507  1.00  0.00            
ATOM   1348 HG12 VAL    95     104.741 100.014  33.821  1.00  0.00            
ATOM   1349 HG13 VAL    95     103.769  98.694  32.974  1.00  0.00            
ATOM   1350  CG2 VAL    95     106.402  98.012  33.869  1.00  0.00            
ATOM   1351 HG21 VAL    95     106.790  97.009  33.691  1.00  0.00            
ATOM   1352 HG22 VAL    95     106.298  98.449  32.875  1.00  0.00            
ATOM   1353 HG23 VAL    95     107.182  98.594  34.360  1.00  0.00            
ATOM   1354  C   VAL    95     105.818  96.891  36.696  1.00  0.00            
ATOM   1355  O   VAL    95     107.009  97.023  37.012  1.00  0.00            
ATOM   1356  N   LYS    96     105.149  95.727  36.756  1.00  0.00            
ATOM   1357  H   LYS    96     104.264  95.683  36.272  1.00  0.00            
ATOM   1358  CA  LYS    96     105.742  94.448  37.126  1.00  0.00            
ATOM   1359  HA  LYS    96     106.373  94.607  38.000  1.00  0.00            
ATOM   1360  CB  LYS    96     104.564  93.437  37.265  1.00  0.00            
ATOM   1361  HB1 LYS    96     104.201  92.951  36.359  1.00  0.00            
ATOM   1362  HB2 LYS    96     103.741  94.013  37.688  1.00  0.00            
ATOM   1363  CG  LYS    96     104.904  92.260  38.259  1.00  0.00            
ATOM   1364  HG1 LYS    96     105.204  92.601  39.250  1.00  0.00            
ATOM   1365  HG2 LYS    96     105.835  91.784  37.952  1.00  0.00            
ATOM   1366  CD  LYS    96     103.744  91.333  38.376  1.00  0.00            
ATOM   1367  HD1 LYS    96     103.620  90.741  37.470  1.00  0.00            
ATOM   1368  HD2 LYS    96     102.822  91.883  38.566  1.00  0.00            
ATOM   1369  CE  LYS    96     103.971  90.346  39.528  1.00  0.00            
ATOM   1370  HE1 LYS    96     103.878  90.884  40.472  1.00  0.00            
ATOM   1371  HE2 LYS    96     104.956  89.882  39.497  1.00  0.00            
ATOM   1372  NZ  LYS    96     103.038  89.219  39.508  1.00  0.00            
ATOM   1373  HZ1 LYS    96     103.193  88.559  40.257  1.00  0.00            
ATOM   1374  HZ2 LYS    96     102.110  89.398  39.864  1.00  0.00            
ATOM   1375  HZ3 LYS    96     103.034  88.853  38.566  1.00  0.00            
ATOM   1376  C   LYS    96     106.761  93.887  36.072  1.00  0.00            
ATOM   1377  O   LYS    96     106.467  93.730  34.882  1.00  0.00            
ATOM   1378  N   LYS    97     107.912  93.416  36.468  1.00  0.00            
ATOM   1379  H   LYS    97     108.021  93.296  37.465  1.00  0.00            
ATOM   1380  CA  LYS    97     108.912  92.771  35.527  1.00  0.00            
ATOM   1381  HA  LYS    97     108.811  93.383  34.631  1.00  0.00            
ATOM   1382  CB  LYS    97     110.426  92.898  36.016  1.00  0.00            
ATOM   1383  HB1 LYS    97     110.948  92.732  35.074  1.00  0.00            
ATOM   1384  HB2 LYS    97     110.507  92.072  36.722  1.00  0.00            
ATOM   1385  CG  LYS    97     110.836  94.218  36.650  1.00  0.00            
ATOM   1386  HG1 LYS    97     110.418  94.332  37.650  1.00  0.00            
ATOM   1387  HG2 LYS    97     110.574  95.020  35.959  1.00  0.00            
ATOM   1388  CD  LYS    97     112.313  94.290  36.870  1.00  0.00            
ATOM   1389  HD1 LYS    97     112.828  94.084  35.932  1.00  0.00            
ATOM   1390  HD2 LYS    97     112.597  93.465  37.523  1.00  0.00            
ATOM   1391  CE  LYS    97     112.795  95.603  37.429  1.00  0.00            
ATOM   1392  HE1 LYS    97     112.642  96.374  36.673  1.00  0.00            
ATOM   1393  HE2 LYS    97     113.882  95.602  37.517  1.00  0.00            
ATOM   1394  NZ  LYS    97     112.162  96.076  38.658  1.00  0.00            
ATOM   1395  HZ1 LYS    97     112.704  96.797  39.111  1.00  0.00            
ATOM   1396  HZ2 LYS    97     111.230  96.398  38.438  1.00  0.00            
ATOM   1397  HZ3 LYS    97     112.092  95.294  39.292  1.00  0.00            
ATOM   1398  C   LYS    97     108.447  91.354  35.223  1.00  0.00            
ATOM   1399  O   LYS    97     107.911  90.593  36.029  1.00  0.00            
ATOM   1400  N   ASP    98     108.817  90.971  34.052  1.00  0.00            
ATOM   1401  H   ASP    98     109.232  91.684  33.469  1.00  0.00            
ATOM   1402  CA  ASP    98     108.981  89.618  33.494  1.00  0.00            
ATOM   1403  HA  ASP    98     108.076  89.087  33.791  1.00  0.00            
ATOM   1404  CB  ASP    98     108.894  89.582  31.997  1.00  0.00            
ATOM   1405  HB1 ASP    98     109.130  88.659  31.468  1.00  0.00            
ATOM   1406  HB2 ASP    98     109.704  90.181  31.581  1.00  0.00            
ATOM   1407  CG  ASP    98     107.518  89.982  31.366  1.00  0.00            
ATOM   1408  OD1 ASP    98     107.465  90.238  30.135  1.00  0.00            
ATOM   1409  OD2 ASP    98     106.556  90.018  32.131  1.00  0.00            
ATOM   1410  C   ASP    98     110.027  88.765  34.144  1.00  0.00            
ATOM   1411  O   ASP    98     111.179  89.236  34.202  1.00  0.00            
ATOM   1412  N   GLN    99     109.773  87.506  34.573  1.00  0.00            
ATOM   1413  H   GLN    99     108.850  87.108  34.468  1.00  0.00            
ATOM   1414  CA  GLN    99     110.873  86.657  35.027  1.00  0.00            
ATOM   1415  HA  GLN    99     111.605  87.343  35.453  1.00  0.00            
ATOM   1416  CB  GLN    99     110.394  85.618  36.080  1.00  0.00            
ATOM   1417  HB1 GLN    99     111.097  84.799  36.228  1.00  0.00            
ATOM   1418  HB2 GLN    99     109.451  85.244  35.681  1.00  0.00            
ATOM   1419  CG  GLN    99     109.992  86.110  37.478  1.00  0.00            
ATOM   1420  HG1 GLN    99     109.329  86.960  37.319  1.00  0.00            
ATOM   1421  HG2 GLN    99     110.900  86.364  38.026  1.00  0.00            
ATOM   1422  CD  GLN    99     109.272  85.067  38.424  1.00  0.00            
ATOM   1423  OE1 GLN    99     108.855  83.976  38.052  1.00  0.00            
ATOM   1424  NE2 GLN    99     108.844  85.580  39.532  1.00  0.00            
ATOM   1425 HE21 GLN    99     109.168  86.487  39.834  1.00  0.00            
ATOM   1426 HE22 GLN    99     108.157  84.980  39.965  1.00  0.00            
ATOM   1427  C   GLN    99     111.594  85.997  33.758  1.00  0.00            
ATOM   1428  O   GLN    99     110.941  85.737  32.736  1.00  0.00            
ATOM   1429  N   LEU   100     112.899  85.705  34.040  1.00  0.00            
ATOM   1430  H   LEU   100     113.190  85.811  35.001  1.00  0.00            
ATOM   1431  CA  LEU   100     113.727  84.904  33.145  1.00  0.00            
ATOM   1432  HA  LEU   100     113.322  84.859  32.134  1.00  0.00            
ATOM   1433  CB  LEU   100     115.152  85.431  33.139  1.00  0.00            
ATOM   1434  HB1 LEU   100     115.879  84.665  32.868  1.00  0.00            
ATOM   1435  HB2 LEU   100     115.411  85.688  34.166  1.00  0.00            
ATOM   1436  CG  LEU   100     115.281  86.679  32.257  1.00  0.00            
ATOM   1437  HG  LEU   100     114.391  87.300  32.366  1.00  0.00            
ATOM   1438  CD1 LEU   100     116.520  87.419  32.757  1.00  0.00            
ATOM   1439 HD11 LEU   100     117.402  86.779  32.741  1.00  0.00            
ATOM   1440 HD12 LEU   100     116.786  88.232  32.083  1.00  0.00            
ATOM   1441 HD13 LEU   100     116.427  87.955  33.701  1.00  0.00            
ATOM   1442  CD2 LEU   100     115.334  86.218  30.837  1.00  0.00            
ATOM   1443 HD21 LEU   100     116.224  85.606  30.692  1.00  0.00            
ATOM   1444 HD22 LEU   100     114.549  85.514  30.561  1.00  0.00            
ATOM   1445 HD23 LEU   100     115.273  87.019  30.101  1.00  0.00            
ATOM   1446  C   LEU   100     113.727  83.411  33.521  1.00  0.00            
ATOM   1447  O   LEU   100     114.182  82.975  34.608  1.00  0.00            
ATOM   1448  N   GLY   101     112.941  82.668  32.785  1.00  0.00            
ATOM   1449  H   GLY   101     112.418  83.143  32.063  1.00  0.00            
ATOM   1450  CA  GLY   101     112.449  81.393  33.286  1.00  0.00            
ATOM   1451  HA1 GLY   101     111.648  81.115  32.600  1.00  0.00            
ATOM   1452  HA2 GLY   101     111.909  81.551  34.220  1.00  0.00            
ATOM   1453  C   GLY   101     113.399  80.131  33.445  1.00  0.00            
ATOM   1454  O   GLY   101     113.253  79.407  34.385  1.00  0.00            
ATOM   1455  N   LYS   102     114.480  79.990  32.614  1.00  0.00            
ATOM   1456  H   LYS   102     114.521  80.710  31.906  1.00  0.00            
ATOM   1457  CA  LYS   102     115.458  78.971  32.718  1.00  0.00            
ATOM   1458  HA  LYS   102     114.922  78.033  32.864  1.00  0.00            
ATOM   1459  CB  LYS   102     116.200  78.743  31.347  1.00  0.00            
ATOM   1460  HB1 LYS   102     116.972  77.976  31.415  1.00  0.00            
ATOM   1461  HB2 LYS   102     116.743  79.660  31.117  1.00  0.00            
ATOM   1462  CG  LYS   102     115.381  78.386  30.091  1.00  0.00            
ATOM   1463  HG1 LYS   102     115.900  78.837  29.245  1.00  0.00            
ATOM   1464  HG2 LYS   102     114.419  78.895  30.154  1.00  0.00            
ATOM   1465  CD  LYS   102     115.008  76.848  29.786  1.00  0.00            
ATOM   1466  HD1 LYS   102     114.427  76.499  30.640  1.00  0.00            
ATOM   1467  HD2 LYS   102     115.947  76.299  29.711  1.00  0.00            
ATOM   1468  CE  LYS   102     114.307  76.665  28.450  1.00  0.00            
ATOM   1469  HE1 LYS   102     114.846  77.233  27.692  1.00  0.00            
ATOM   1470  HE2 LYS   102     113.316  77.114  28.525  1.00  0.00            
ATOM   1471  NZ  LYS   102     114.136  75.236  28.015  1.00  0.00            
ATOM   1472  HZ1 LYS   102     113.622  74.726  28.719  1.00  0.00            
ATOM   1473  HZ2 LYS   102     113.572  75.184  27.179  1.00  0.00            
ATOM   1474  HZ3 LYS   102     115.038  74.814  27.845  1.00  0.00            
ATOM   1475  C   LYS   102     116.427  79.072  33.809  1.00  0.00            
ATOM   1476  O   LYS   102     117.146  80.059  33.854  1.00  0.00            
ATOM   1477  N   ASN   103     116.457  78.110  34.748  1.00  0.00            
ATOM   1478  H   ASN   103     115.798  77.345  34.766  1.00  0.00            
ATOM   1479  CA  ASN   103     117.417  78.161  35.838  1.00  0.00            
ATOM   1480  HA  ASN   103     118.358  78.515  35.417  1.00  0.00            
ATOM   1481  CB  ASN   103     116.905  79.047  36.929  1.00  0.00            
ATOM   1482  HB1 ASN   103     116.021  78.546  37.324  1.00  0.00            
ATOM   1483  HB2 ASN   103     116.539  79.989  36.522  1.00  0.00            
ATOM   1484  CG  ASN   103     117.988  79.326  38.045  1.00  0.00            
ATOM   1485  OD1 ASN   103     119.160  79.005  38.009  1.00  0.00            
ATOM   1486  ND2 ASN   103     117.548  79.646  39.211  1.00  0.00            
ATOM   1487 HD21 ASN   103     116.597  79.962  39.332  1.00  0.00            
ATOM   1488 HD22 ASN   103     118.189  79.691  39.991  1.00  0.00            
ATOM   1489  C   ASN   103     117.578  76.668  36.293  1.00  0.00            
ATOM   1490  O   ASN   103     116.627  76.028  36.754  1.00  0.00            
ATOM   1491  N   GLU   104     118.748  76.234  36.113  1.00  0.00            
ATOM   1492  H   GLU   104     119.255  76.787  35.436  1.00  0.00            
ATOM   1493  CA  GLU   104     119.275  74.992  36.636  1.00  0.00            
ATOM   1494  HA  GLU   104     118.650  74.165  36.297  1.00  0.00            
ATOM   1495  CB  GLU   104     120.604  74.758  35.913  1.00  0.00            
ATOM   1496  HB1 GLU   104     121.293  75.566  36.160  1.00  0.00            
ATOM   1497  HB2 GLU   104     120.406  74.838  34.844  1.00  0.00            
ATOM   1498  CG  GLU   104     121.145  73.345  36.208  1.00  0.00            
ATOM   1499  HG1 GLU   104     120.360  72.683  35.840  1.00  0.00            
ATOM   1500  HG2 GLU   104     121.216  73.289  37.294  1.00  0.00            
ATOM   1501  CD  GLU   104     122.469  72.988  35.644  1.00  0.00            
ATOM   1502  OE1 GLU   104     122.819  73.455  34.556  1.00  0.00            
ATOM   1503  OE2 GLU   104     123.119  72.162  36.313  1.00  0.00            
ATOM   1504  C   GLU   104     119.245  74.905  38.198  1.00  0.00            
ATOM   1505  O   GLU   104     118.977  73.847  38.729  1.00  0.00            
ATOM   1506  N   GLU   105     119.542  76.065  38.821  1.00  0.00            
ATOM   1507  H   GLU   105     119.872  76.842  38.267  1.00  0.00            
ATOM   1508  CA  GLU   105     119.493  76.202  40.320  1.00  0.00            
ATOM   1509  HA  GLU   105     120.135  75.462  40.798  1.00  0.00            
ATOM   1510  CB  GLU   105     120.026  77.570  40.616  1.00  0.00            
ATOM   1511  HB1 GLU   105     119.212  78.295  40.607  1.00  0.00            
ATOM   1512  HB2 GLU   105     120.767  77.780  39.844  1.00  0.00            
ATOM   1513  CG  GLU   105     120.739  77.615  42.046  1.00  0.00            
ATOM   1514  HG1 GLU   105     121.290  76.704  42.280  1.00  0.00            
ATOM   1515  HG2 GLU   105     119.985  77.684  42.830  1.00  0.00            
ATOM   1516  CD  GLU   105     121.588  78.822  42.317  1.00  0.00            
ATOM   1517  OE1 GLU   105     121.620  79.710  41.436  1.00  0.00            
ATOM   1518  OE2 GLU   105     122.391  78.864  43.258  1.00  0.00            
ATOM   1519  C   GLU   105     118.114  76.091  40.883  1.00  0.00            
ATOM   1520  O   GLU   105     118.009  75.482  41.940  1.00  0.00            
ATOM   1521  N   GLY   106     117.074  76.578  40.168  1.00  0.00            
ATOM   1522  H   GLY   106     117.198  76.958  39.240  1.00  0.00            
ATOM   1523  CA  GLY   106     115.708  76.356  40.680  1.00  0.00            
ATOM   1524  HA1 GLY   106     115.578  76.464  41.757  1.00  0.00            
ATOM   1525  HA2 GLY   106     115.385  75.361  40.371  1.00  0.00            
ATOM   1526  C   GLY   106     114.737  77.316  40.078  1.00  0.00            
ATOM   1527  O   GLY   106     114.384  77.159  38.879  1.00  0.00            
ATOM   1528  N   ALA   107     114.456  78.388  40.846  1.00  0.00            
ATOM   1529  H   ALA   107     114.792  78.315  41.796  1.00  0.00            
ATOM   1530  CA  ALA   107     113.435  79.390  40.576  1.00  0.00            
ATOM   1531  HA  ALA   107     112.578  78.759  40.340  1.00  0.00            
ATOM   1532  CB  ALA   107     113.175  80.212  41.879  1.00  0.00            
ATOM   1533  HB1 ALA   107     112.855  79.562  42.693  1.00  0.00            
ATOM   1534  HB2 ALA   107     114.063  80.750  42.211  1.00  0.00            
ATOM   1535  HB3 ALA   107     112.389  80.951  41.720  1.00  0.00            
ATOM   1536  C   ALA   107     113.867  80.436  39.500  1.00  0.00            
ATOM   1537  O   ALA   107     115.000  80.885  39.555  1.00  0.00            
ATOM   1538  N   PRO   108     112.983  80.612  38.567  1.00  0.00            
ATOM   1539  CD  PRO   108     111.676  79.990  38.397  1.00  0.00            
ATOM   1540  HD1 PRO   108     110.996  80.371  39.158  1.00  0.00            
ATOM   1541  HD2 PRO   108     111.758  78.914  38.553  1.00  0.00            
ATOM   1542  CG  PRO   108     111.259  80.387  37.001  1.00  0.00            
ATOM   1543  HG1 PRO   108     110.177  80.479  36.904  1.00  0.00            
ATOM   1544  HG2 PRO   108     111.782  79.759  36.280  1.00  0.00            
ATOM   1545  CB  PRO   108     111.853  81.826  36.914  1.00  0.00            
ATOM   1546  HB1 PRO   108     111.267  82.593  37.420  1.00  0.00            
ATOM   1547  HB2 PRO   108     112.119  82.101  35.894  1.00  0.00            
ATOM   1548  CA  PRO   108     113.198  81.684  37.653  1.00  0.00            
ATOM   1549  HA  PRO   108     113.888  81.411  36.854  1.00  0.00            
ATOM   1550  C   PRO   108     113.567  83.036  38.318  1.00  0.00            
ATOM   1551  O   PRO   108     113.028  83.408  39.371  1.00  0.00            
ATOM   1552  N   GLN   109     114.489  83.803  37.727  1.00  0.00            
ATOM   1553  H   GLN   109     114.440  83.705  36.723  1.00  0.00            
ATOM   1554  CA  GLN   109     114.908  85.032  38.361  1.00  0.00            
ATOM   1555  HA  GLN   109     114.577  85.012  39.399  1.00  0.00            
ATOM   1556  CB  GLN   109     116.466  85.038  38.524  1.00  0.00            
ATOM   1557  HB1 GLN   109     116.723  86.028  38.901  1.00  0.00            
ATOM   1558  HB2 GLN   109     116.910  84.873  37.542  1.00  0.00            
ATOM   1559  CG  GLN   109     116.994  83.830  39.331  1.00  0.00            
ATOM   1560  HG1 GLN   109     118.083  83.798  39.309  1.00  0.00            
ATOM   1561  HG2 GLN   109     116.652  82.910  38.857  1.00  0.00            
ATOM   1562  CD  GLN   109     116.560  83.965  40.767  1.00  0.00            
ATOM   1563  OE1 GLN   109     116.714  84.994  41.407  1.00  0.00            
ATOM   1564  NE2 GLN   109     115.910  83.002  41.295  1.00  0.00            
ATOM   1565 HE21 GLN   109     115.642  82.202  40.740  1.00  0.00            
ATOM   1566 HE22 GLN   109     115.532  83.128  42.223  1.00  0.00            
ATOM   1567  C   GLN   109     114.367  86.313  37.706  1.00  0.00            
ATOM   1568  O   GLN   109     113.930  86.300  36.545  1.00  0.00            
ATOM   1569  N   GLU   110     114.289  87.428  38.530  1.00  0.00            
ATOM   1570  H   GLU   110     114.498  87.257  39.503  1.00  0.00            
ATOM   1571  CA  GLU   110     113.760  88.722  38.256  1.00  0.00            
ATOM   1572  HA  GLU   110     112.698  88.525  38.108  1.00  0.00            
ATOM   1573  CB  GLU   110     113.820  89.687  39.435  1.00  0.00            
ATOM   1574  HB1 GLU   110     113.740  89.126  40.366  1.00  0.00            
ATOM   1575  HB2 GLU   110     112.900  90.271  39.443  1.00  0.00            
ATOM   1576  CG  GLU   110     115.016  90.628  39.450  1.00  0.00            
ATOM   1577  HG1 GLU   110     114.981  91.176  38.509  1.00  0.00            
ATOM   1578  HG2 GLU   110     115.928  90.031  39.436  1.00  0.00            
ATOM   1579  CD  GLU   110     115.022  91.517  40.683  1.00  0.00            
ATOM   1580  OE1 GLU   110     116.146  91.815  41.045  1.00  0.00            
ATOM   1581  OE2 GLU   110     114.000  91.747  41.388  1.00  0.00            
ATOM   1582  C   GLU   110     114.297  89.244  36.884  1.00  0.00            
ATOM   1583  O   GLU   110     115.488  89.057  36.532  1.00  0.00            
ATOM   1584  N   GLY   111     113.456  90.023  36.120  1.00  0.00            
ATOM   1585  H   GLY   111     112.633  90.376  36.587  1.00  0.00            
ATOM   1586  CA  GLY   111     113.866  90.422  34.791  1.00  0.00            
ATOM   1587  HA1 GLY   111     112.949  90.592  34.228  1.00  0.00            
ATOM   1588  HA2 GLY   111     114.352  89.616  34.242  1.00  0.00            
ATOM   1589  C   GLY   111     114.758  91.652  34.602  1.00  0.00            
ATOM   1590  O   GLY   111     115.095  92.355  35.543  1.00  0.00            
ATOM   1591  N   ILE   112     115.094  91.854  33.264  1.00  0.00            
ATOM   1592  H   ILE   112     114.894  91.147  32.571  1.00  0.00            
ATOM   1593  CA  ILE   112     115.904  93.040  32.898  1.00  0.00            
ATOM   1594  HA  ILE   112     116.380  93.319  33.838  1.00  0.00            
ATOM   1595  CB  ILE   112     117.043  92.625  31.916  1.00  0.00            
ATOM   1596  HB  ILE   112     116.629  92.226  30.990  1.00  0.00            
ATOM   1597  CG2 ILE   112     117.887  93.904  31.673  1.00  0.00            
ATOM   1598 HG21 ILE   112     118.724  93.617  31.036  1.00  0.00            
ATOM   1599 HG22 ILE   112     117.334  94.568  31.009  1.00  0.00            
ATOM   1600 HG23 ILE   112     118.126  94.291  32.663  1.00  0.00            
ATOM   1601  CG1 ILE   112     117.955  91.660  32.611  1.00  0.00            
ATOM   1602 HG11 ILE   112     117.522  90.673  32.769  1.00  0.00            
ATOM   1603 HG12 ILE   112     118.135  92.025  33.622  1.00  0.00            
ATOM   1604  CD  ILE   112     119.252  91.405  31.791  1.00  0.00            
ATOM   1605  HD1 ILE   112     119.713  90.528  32.247  1.00  0.00            
ATOM   1606  HD2 ILE   112     118.992  91.318  30.736  1.00  0.00            
ATOM   1607  HD3 ILE   112     119.970  92.224  31.844  1.00  0.00            
ATOM   1608  C   ILE   112     115.090  94.223  32.361  1.00  0.00            
ATOM   1609  O   ILE   112     114.412  94.021  31.395  1.00  0.00            
ATOM   1610  N   LEU   113     115.064  95.452  32.895  1.00  0.00            
ATOM   1611  H   LEU   113     115.706  95.574  33.665  1.00  0.00            
ATOM   1612  CA  LEU   113     114.100  96.481  32.447  1.00  0.00            
ATOM   1613  HA  LEU   113     113.902  96.231  31.404  1.00  0.00            
ATOM   1614  CB  LEU   113     112.693  96.335  33.144  1.00  0.00            
ATOM   1615  HB1 LEU   113     112.892  96.517  34.200  1.00  0.00            
ATOM   1616  HB2 LEU   113     112.439  95.290  32.967  1.00  0.00            
ATOM   1617  CG  LEU   113     111.482  97.156  32.548  1.00  0.00            
ATOM   1618  HG  LEU   113     111.592  98.224  32.736  1.00  0.00            
ATOM   1619  CD1 LEU   113     111.492  96.923  31.104  1.00  0.00            
ATOM   1620 HD11 LEU   113     110.621  97.444  30.708  1.00  0.00            
ATOM   1621 HD12 LEU   113     112.400  97.271  30.612  1.00  0.00            
ATOM   1622 HD13 LEU   113     111.394  95.842  31.004  1.00  0.00            
ATOM   1623  CD2 LEU   113     110.134  96.635  33.180  1.00  0.00            
ATOM   1624 HD21 LEU   113     110.045  96.930  34.226  1.00  0.00            
ATOM   1625 HD22 LEU   113     109.278  97.094  32.685  1.00  0.00            
ATOM   1626 HD23 LEU   113     110.058  95.553  33.076  1.00  0.00            
ATOM   1627  C   LEU   113     114.654  97.874  32.489  1.00  0.00            
ATOM   1628  O   LEU   113     114.304  98.741  33.310  1.00  0.00            
ATOM   1629  N   GLU   114     115.677  98.126  31.679  1.00  0.00            
ATOM   1630  H   GLU   114     115.849  97.409  30.989  1.00  0.00            
ATOM   1631  CA  GLU   114     116.343  99.415  31.429  1.00  0.00            
ATOM   1632  HA  GLU   114     116.772  99.770  32.366  1.00  0.00            
ATOM   1633  CB  GLU   114     117.495  99.264  30.522  1.00  0.00            
ATOM   1634  HB1 GLU   114     117.829 100.188  30.050  1.00  0.00            
ATOM   1635  HB2 GLU   114     117.152  98.626  29.707  1.00  0.00            
ATOM   1636  CG  GLU   114     118.625  98.585  31.296  1.00  0.00            
ATOM   1637  HG1 GLU   114     119.420  98.594  30.550  1.00  0.00            
ATOM   1638  HG2 GLU   114     118.331  97.569  31.558  1.00  0.00            
ATOM   1639  CD  GLU   114     119.047  99.286  32.508  1.00  0.00            
ATOM   1640  OE1 GLU   114     118.725 100.514  32.610  1.00  0.00            
ATOM   1641  OE2 GLU   114     119.633  98.635  33.390  1.00  0.00            
ATOM   1642  C   GLU   114     115.416 100.500  30.857  1.00  0.00            
ATOM   1643  O   GLU   114     114.736 100.275  29.887  1.00  0.00            
ATOM   1644  N   ASP   115     115.278 101.621  31.556  1.00  0.00            
ATOM   1645  H   ASP   115     115.828 101.674  32.402  1.00  0.00            
ATOM   1646  CA  ASP   115     114.321 102.735  31.375  1.00  0.00            
ATOM   1647  HA  ASP   115     114.526 103.484  32.139  1.00  0.00            
ATOM   1648  CB  ASP   115     114.564 103.494  30.067  1.00  0.00            
ATOM   1649  HB1 ASP   115     113.900 104.359  30.046  1.00  0.00            
ATOM   1650  HB2 ASP   115     114.386 102.835  29.217  1.00  0.00            
ATOM   1651  CG  ASP   115     115.981 104.029  29.913  1.00  0.00            
ATOM   1652  OD1 ASP   115     116.377 104.447  28.777  1.00  0.00            
ATOM   1653  OD2 ASP   115     116.727 104.212  30.902  1.00  0.00            
ATOM   1654  C   ASP   115     112.908 102.237  31.539  1.00  0.00            
ATOM   1655  O   ASP   115     112.139 102.179  30.615  1.00  0.00            
ATOM   1656  N   MET   116     112.517 101.859  32.800  1.00  0.00            
ATOM   1657  H   MET   116     113.213 102.020  33.514  1.00  0.00            
ATOM   1658  CA  MET   116     111.276 101.146  33.197  1.00  0.00            
ATOM   1659  HA  MET   116     111.171 100.233  32.611  1.00  0.00            
ATOM   1660  CB  MET   116     111.200 101.068  34.732  1.00  0.00            
ATOM   1661  HB1 MET   116     110.267 100.541  34.929  1.00  0.00            
ATOM   1662  HB2 MET   116     111.270 102.103  35.068  1.00  0.00            
ATOM   1663  CG  MET   116     112.277 100.226  35.417  1.00  0.00            
ATOM   1664  HG1 MET   116     113.274 100.661  35.353  1.00  0.00            
ATOM   1665  HG2 MET   116     112.332  99.292  34.859  1.00  0.00            
ATOM   1666  SD  MET   116     112.101  99.865  37.187  1.00  0.00            
ATOM   1667  CE  MET   116     112.568 101.301  38.075  1.00  0.00            
ATOM   1668  HE1 MET   116     113.531 101.675  37.727  1.00  0.00            
ATOM   1669  HE2 MET   116     111.767 102.004  37.849  1.00  0.00            
ATOM   1670  HE3 MET   116     112.642 101.099  39.144  1.00  0.00            
ATOM   1671  C   MET   116     110.025 101.902  32.763  1.00  0.00            
ATOM   1672  O   MET   116     109.781 103.075  33.181  1.00  0.00            
ATOM   1673  N   PRO   117     109.008 101.298  32.081  1.00  0.00            
ATOM   1674  CD  PRO   117     108.986  99.984  31.554  1.00  0.00            
ATOM   1675  HD1 PRO   117     108.519  99.271  32.234  1.00  0.00            
ATOM   1676  HD2 PRO   117     109.990  99.626  31.328  1.00  0.00            
ATOM   1677  CG  PRO   117     108.053 100.047  30.309  1.00  0.00            
ATOM   1678  HG1 PRO   117     107.837  99.066  29.886  1.00  0.00            
ATOM   1679  HG2 PRO   117     108.618 100.526  29.509  1.00  0.00            
ATOM   1680  CB  PRO   117     106.945 100.870  30.970  1.00  0.00            
ATOM   1681  HB1 PRO   117     106.392 100.294  31.712  1.00  0.00            
ATOM   1682  HB2 PRO   117     106.279 101.330  30.240  1.00  0.00            
ATOM   1683  CA  PRO   117     107.623 101.892  31.894  1.00  0.00            
ATOM   1684  HA  PRO   117     107.873 102.760  31.283  1.00  0.00            
ATOM   1685  C   PRO   117     106.890 102.328  33.202  1.00  0.00            
ATOM   1686  O   PRO   117     106.713 101.492  34.114  1.00  0.00            
ATOM   1687  N   VAL   118     106.539 103.621  33.313  1.00  0.00            
ATOM   1688  H   VAL   118     106.829 104.316  32.640  1.00  0.00            
ATOM   1689  CA  VAL   118     105.866 104.186  34.484  1.00  0.00            
ATOM   1690  HA  VAL   118     106.371 103.900  35.407  1.00  0.00            
ATOM   1691  CB  VAL   118     105.936 105.719  34.483  1.00  0.00            
ATOM   1692  HB  VAL   118     105.582 106.049  35.460  1.00  0.00            
ATOM   1693  CG1 VAL   118     107.275 106.501  34.196  1.00  0.00            
ATOM   1694 HG11 VAL   118     107.384 106.731  33.136  1.00  0.00            
ATOM   1695 HG12 VAL   118     107.374 107.449  34.726  1.00  0.00            
ATOM   1696 HG13 VAL   118     108.098 105.809  34.373  1.00  0.00            
ATOM   1697  CG2 VAL   118     104.888 106.265  33.507  1.00  0.00            
ATOM   1698 HG21 VAL   118     105.169 106.284  32.454  1.00  0.00            
ATOM   1699 HG22 VAL   118     103.921 105.767  33.576  1.00  0.00            
ATOM   1700 HG23 VAL   118     104.677 107.312  33.726  1.00  0.00            
ATOM   1701  C   VAL   118     104.441 103.685  34.708  1.00  0.00            
ATOM   1702  O   VAL   118     103.744 103.422  33.710  1.00  0.00            
ATOM   1703  N   ASP   119     104.021 103.481  35.958  1.00  0.00            
ATOM   1704  H   ASP   119     104.554 103.707  36.785  1.00  0.00            
ATOM   1705  CA  ASP   119     102.675 102.920  36.302  1.00  0.00            
ATOM   1706  HA  ASP   119     102.029 102.875  35.425  1.00  0.00            
ATOM   1707  CB  ASP   119     102.789 101.528  36.906  1.00  0.00            
ATOM   1708  HB1 ASP   119     103.384 101.431  37.814  1.00  0.00            
ATOM   1709  HB2 ASP   119     103.302 100.994  36.106  1.00  0.00            
ATOM   1710  CG  ASP   119     101.412 100.853  37.000  1.00  0.00            
ATOM   1711  OD1 ASP   119     101.061 100.311  38.055  1.00  0.00            
ATOM   1712  OD2 ASP   119     100.758 100.750  35.927  1.00  0.00            
ATOM   1713  C   ASP   119     101.872 103.942  37.210  1.00  0.00            
ATOM   1714  O   ASP   119     102.392 104.441  38.231  1.00  0.00            
ATOM   1715  N   PRO   120     100.616 104.271  36.824  1.00  0.00            
ATOM   1716  CD  PRO   120     100.015 104.049  35.493  1.00  0.00            
ATOM   1717  HD1 PRO   120      99.918 102.971  35.364  1.00  0.00            
ATOM   1718  HD2 PRO   120     100.713 104.428  34.746  1.00  0.00            
ATOM   1719  CG  PRO   120      98.671 104.691  35.487  1.00  0.00            
ATOM   1720  HG1 PRO   120      97.890 103.972  35.735  1.00  0.00            
ATOM   1721  HG2 PRO   120      98.367 105.281  34.623  1.00  0.00            
ATOM   1722  CB  PRO   120      98.728 105.616  36.679  1.00  0.00            
ATOM   1723  HB1 PRO   120      97.829 105.963  37.188  1.00  0.00            
ATOM   1724  HB2 PRO   120      99.262 106.465  36.253  1.00  0.00            
ATOM   1725  CA  PRO   120      99.727 105.022  37.655  1.00  0.00            
ATOM   1726  HA  PRO   120     100.197 105.875  38.143  1.00  0.00            
ATOM   1727  C   PRO   120      98.970 104.173  38.787  1.00  0.00            
ATOM   1728  O   PRO   120      99.000 102.982  38.659  1.00  0.00            
ATOM   1729  N   ASP   121      98.287 104.788  39.718  1.00  0.00            
ATOM   1730  H   ASP   121      98.494 105.774  39.779  1.00  0.00            
ATOM   1731  CA  ASP   121      97.222 104.285  40.649  1.00  0.00            
ATOM   1732  HA  ASP   121      97.745 103.664  41.376  1.00  0.00            
ATOM   1733  CB  ASP   121      96.558 105.448  41.484  1.00  0.00            
ATOM   1734  HB1 ASP   121      96.035 104.986  42.322  1.00  0.00            
ATOM   1735  HB2 ASP   121      95.804 105.972  40.896  1.00  0.00            
ATOM   1736  CG  ASP   121      97.417 106.610  42.040  1.00  0.00            
ATOM   1737  OD1 ASP   121      98.419 106.400  42.783  1.00  0.00            
ATOM   1738  OD2 ASP   121      97.060 107.759  41.748  1.00  0.00            
ATOM   1739  C   ASP   121      96.145 103.408  39.942  1.00  0.00            
ATOM   1740  O   ASP   121      95.478 103.899  38.992  1.00  0.00            
ATOM   1741  N   ASN   122      95.826 102.254  40.503  1.00  0.00            
ATOM   1742  H   ASN   122      96.427 101.962  41.260  1.00  0.00            
ATOM   1743  CA  ASN   122      94.631 101.466  40.253  1.00  0.00            
ATOM   1744  HA  ASN   122      94.231 101.588  39.247  1.00  0.00            
ATOM   1745  CB  ASN   122      94.823  99.995  40.508  1.00  0.00            
ATOM   1746  HB1 ASN   122      93.945  99.422  40.213  1.00  0.00            
ATOM   1747  HB2 ASN   122      94.794  99.747  41.569  1.00  0.00            
ATOM   1748  CG  ASN   122      95.968  99.376  39.799  1.00  0.00            
ATOM   1749  OD1 ASN   122      97.061  99.525  40.332  1.00  0.00            
ATOM   1750  ND2 ASN   122      95.892  98.949  38.572  1.00  0.00            
ATOM   1751 HD21 ASN   122      94.996  98.879  38.111  1.00  0.00            
ATOM   1752 HD22 ASN   122      96.731  98.538  38.187  1.00  0.00            
ATOM   1753  C   ASN   122      93.519 102.022  41.044  1.00  0.00            
ATOM   1754  O   ASN   122      93.595 102.247  42.263  1.00  0.00            
ATOM   1755  N   GLU   123      92.386 102.317  40.341  1.00  0.00            
ATOM   1756  H   GLU   123      92.453 102.464  39.344  1.00  0.00            
ATOM   1757  CA  GLU   123      91.083 102.672  40.972  1.00  0.00            
ATOM   1758  HA  GLU   123      91.240 103.591  41.536  1.00  0.00            
ATOM   1759  CB  GLU   123      90.060 103.003  39.913  1.00  0.00            
ATOM   1760  HB1 GLU   123      89.157 103.148  40.507  1.00  0.00            
ATOM   1761  HB2 GLU   123      89.896 102.241  39.151  1.00  0.00            
ATOM   1762  CG  GLU   123      90.385 104.384  39.260  1.00  0.00            
ATOM   1763  HG1 GLU   123      89.734 104.534  38.400  1.00  0.00            
ATOM   1764  HG2 GLU   123      91.414 104.402  38.901  1.00  0.00            
ATOM   1765  CD  GLU   123      90.123 105.584  40.161  1.00  0.00            
ATOM   1766  OE1 GLU   123      89.682 106.624  39.620  1.00  0.00            
ATOM   1767  OE2 GLU   123      90.464 105.525  41.347  1.00  0.00            
ATOM   1768  C   GLU   123      90.598 101.655  41.971  1.00  0.00            
ATOM   1769  O   GLU   123      90.641 102.010  43.163  1.00  0.00            
ATOM   1770  N   ALA   124      90.134 100.480  41.555  1.00  0.00            
ATOM   1771  H   ALA   124      90.134 100.323  40.557  1.00  0.00            
ATOM   1772  CA  ALA   124      89.753  99.406  42.441  1.00  0.00            
ATOM   1773  HA  ALA   124      88.979  99.820  43.088  1.00  0.00            
ATOM   1774  CB  ALA   124      89.191  98.191  41.693  1.00  0.00            
ATOM   1775  HB1 ALA   124      88.637  98.551  40.826  1.00  0.00            
ATOM   1776  HB2 ALA   124      90.026  97.561  41.385  1.00  0.00            
ATOM   1777  HB3 ALA   124      88.516  97.642  42.349  1.00  0.00            
ATOM   1778  C   ALA   124      90.926  98.925  43.398  1.00  0.00            
ATOM   1779  O   ALA   124      92.063  98.788  42.935  1.00  0.00            
ATOM   1780  N   TYR   125      90.520  98.369  44.521  1.00  0.00            
ATOM   1781  H   TYR   125      89.525  98.321  44.687  1.00  0.00            
ATOM   1782  CA  TYR   125      91.330  97.691  45.483  1.00  0.00            
ATOM   1783  HA  TYR   125      92.152  97.312  44.875  1.00  0.00            
ATOM   1784  CB  TYR   125      91.797  98.621  46.615  1.00  0.00            
ATOM   1785  HB1 TYR   125      90.941  99.018  47.160  1.00  0.00            
ATOM   1786  HB2 TYR   125      92.353  99.476  46.232  1.00  0.00            
ATOM   1787  CG  TYR   125      92.728  98.104  47.626  1.00  0.00            
ATOM   1788  CD1 TYR   125      92.272  97.956  48.975  1.00  0.00            
ATOM   1789  HD1 TYR   125      91.246  98.154  49.248  1.00  0.00            
ATOM   1790  CE1 TYR   125      93.182  97.483  49.960  1.00  0.00            
ATOM   1791  HE1 TYR   125      92.879  97.499  50.997  1.00  0.00            
ATOM   1792  CZ  TYR   125      94.536  97.070  49.661  1.00  0.00            
ATOM   1793  OH  TYR   125      95.463  96.746  50.664  1.00  0.00            
ATOM   1794  HH  TYR   125      96.333  96.455  50.380  1.00  0.00            
ATOM   1795  CE2 TYR   125      94.982  97.253  48.316  1.00  0.00            
ATOM   1796  HE2 TYR   125      95.988  97.037  47.987  1.00  0.00            
ATOM   1797  CD2 TYR   125      94.052  97.690  47.320  1.00  0.00            
ATOM   1798  HD2 TYR   125      94.520  97.756  46.349  1.00  0.00            
ATOM   1799  C   TYR   125      90.611  96.351  45.935  1.00  0.00            
ATOM   1800  O   TYR   125      89.414  96.117  45.609  1.00  0.00            
ATOM   1801  N   GLU   126      91.344  95.450  46.656  1.00  0.00            
ATOM   1802  H   GLU   126      92.297  95.704  46.873  1.00  0.00            
ATOM   1803  CA  GLU   126      90.882  94.176  47.228  1.00  0.00            
ATOM   1804  HA  GLU   126      90.448  93.569  46.433  1.00  0.00            
ATOM   1805  CB  GLU   126      92.007  93.236  47.642  1.00  0.00            
ATOM   1806  HB1 GLU   126      92.594  92.972  46.762  1.00  0.00            
ATOM   1807  HB2 GLU   126      91.522  92.382  48.115  1.00  0.00            
ATOM   1808  CG  GLU   126      93.016  93.967  48.641  1.00  0.00            
ATOM   1809  HG1 GLU   126      92.497  94.210  49.568  1.00  0.00            
ATOM   1810  HG2 GLU   126      93.290  94.954  48.268  1.00  0.00            
ATOM   1811  CD  GLU   126      94.230  93.036  48.755  1.00  0.00            
ATOM   1812  OE1 GLU   126      95.373  93.534  48.893  1.00  0.00            
ATOM   1813  OE2 GLU   126      94.099  91.800  48.653  1.00  0.00            
ATOM   1814  C   GLU   126      89.798  94.284  48.322  1.00  0.00            
ATOM   1815  O   GLU   126      89.946  95.097  49.255  1.00  0.00            
ATOM   1816  N   MET   127      88.763  93.443  48.285  1.00  0.00            
ATOM   1817  H   MET   127      88.833  92.780  47.526  1.00  0.00            
ATOM   1818  CA  MET   127      87.604  93.282  49.233  1.00  0.00            
ATOM   1819  HA  MET   127      88.047  93.200  50.225  1.00  0.00            
ATOM   1820  CB  MET   127      86.694  94.615  49.255  1.00  0.00            
ATOM   1821  HB1 MET   127      87.353  95.437  49.537  1.00  0.00            
ATOM   1822  HB2 MET   127      86.002  94.603  50.097  1.00  0.00            
ATOM   1823  CG  MET   127      86.006  95.037  47.915  1.00  0.00            
ATOM   1824  HG1 MET   127      85.391  94.234  47.510  1.00  0.00            
ATOM   1825  HG2 MET   127      86.807  95.230  47.200  1.00  0.00            
ATOM   1826  SD  MET   127      84.887  96.507  47.998  1.00  0.00            
ATOM   1827  CE  MET   127      83.951  96.292  46.506  1.00  0.00            
ATOM   1828  HE1 MET   127      83.274  95.439  46.557  1.00  0.00            
ATOM   1829  HE2 MET   127      83.302  97.163  46.423  1.00  0.00            
ATOM   1830  HE3 MET   127      84.568  96.231  45.609  1.00  0.00            
ATOM   1831  C   MET   127      86.747  92.031  48.871  1.00  0.00            
ATOM   1832  O   MET   127      86.499  91.845  47.669  1.00  0.00            
ATOM   1833  N   PRO   128      86.418  91.191  49.858  1.00  0.00            
ATOM   1834  CD  PRO   128      86.611  91.246  51.273  1.00  0.00            
ATOM   1835  HD1 PRO   128      85.834  91.924  51.629  1.00  0.00            
ATOM   1836  HD2 PRO   128      87.581  91.673  51.527  1.00  0.00            
ATOM   1837  CG  PRO   128      86.511  89.828  51.788  1.00  0.00            
ATOM   1838  HG1 PRO   128      85.589  89.640  52.338  1.00  0.00            
ATOM   1839  HG2 PRO   128      87.426  89.614  52.340  1.00  0.00            
ATOM   1840  CB  PRO   128      86.472  88.946  50.570  1.00  0.00            
ATOM   1841  HB1 PRO   128      85.963  87.993  50.718  1.00  0.00            
ATOM   1842  HB2 PRO   128      87.486  88.681  50.273  1.00  0.00            
ATOM   1843  CA  PRO   128      85.926  89.862  49.520  1.00  0.00            
ATOM   1844  HA  PRO   128      86.316  89.435  48.597  1.00  0.00            
ATOM   1845  C   PRO   128      84.346  89.812  49.520  1.00  0.00            
ATOM   1846  O   PRO   128      83.675  90.785  49.896  1.00  0.00            
ATOM   1847  N   SEP   129      83.805  88.654  49.151  1.00  0.00            
ATOM   1848  H   SEP   129      84.327  87.842  48.854  1.00  0.00            
ATOM   1849  CA  SEP   129      82.401  88.445  49.103  1.00  0.00            
ATOM   1850  HA  SEP   129      82.013  89.423  48.817  1.00  0.00            
ATOM   1851  CB  SEP   129      82.083  87.413  47.996  1.00  0.00            
ATOM   1852  HB1 SEP   129      82.531  86.491  48.365  1.00  0.00            
ATOM   1853  HB2 SEP   129      82.654  87.634  47.094  1.00  0.00            
ATOM   1854  OG  SEP   129      80.744  87.252  47.631  1.00  0.00            
ATOM   1855  P   SEP   129      79.880  88.388  46.898  1.00  0.00            
ATOM   1856  O1P SEP   129      80.540  88.435  45.593  1.00  0.00            
ATOM   1857  O2P SEP   129      78.513  87.831  46.969  1.00  0.00            
ATOM   1858  O3P SEP   129      80.100  89.609  47.645  1.00  0.00            
ATOM   1859  C   SEP   129      81.729  88.271  50.483  1.00  0.00            
ATOM   1860  O   SEP   129      82.412  88.245  51.510  1.00  0.00            
ATOM   1861  N   GLU   130      80.423  88.227  50.449  1.00  0.00            
ATOM   1862  H   GLU   130      80.026  88.386  49.534  1.00  0.00            
ATOM   1863  CA  GLU   130      79.502  88.237  51.599  1.00  0.00            
ATOM   1864  HA  GLU   130      79.508  89.209  52.093  1.00  0.00            
ATOM   1865  CB  GLU   130      78.046  87.906  51.130  1.00  0.00            
ATOM   1866  HB1 GLU   130      77.535  87.623  52.050  1.00  0.00            
ATOM   1867  HB2 GLU   130      78.123  87.020  50.501  1.00  0.00            
ATOM   1868  CG  GLU   130      77.361  89.040  50.382  1.00  0.00            
ATOM   1869  HG1 GLU   130      78.005  89.119  49.506  1.00  0.00            
ATOM   1870  HG2 GLU   130      77.478  89.948  50.975  1.00  0.00            
ATOM   1871  CD  GLU   130      75.895  88.783  50.089  1.00  0.00            
ATOM   1872  OE1 GLU   130      75.530  87.598  49.932  1.00  0.00            
ATOM   1873  OE2 GLU   130      75.084  89.785  49.982  1.00  0.00            
ATOM   1874  C   GLU   130      79.915  87.195  52.668  1.00  0.00            
ATOM   1875  O   GLU   130      79.909  87.602  53.844  1.00  0.00            
ATOM   1876  N   GLU   131      80.207  85.914  52.246  1.00  0.00            
ATOM   1877  H   GLU   131      80.263  85.839  51.240  1.00  0.00            
ATOM   1878  CA  GLU   131      80.607  84.850  53.117  1.00  0.00            
ATOM   1879  HA  GLU   131      79.948  84.854  53.985  1.00  0.00            
ATOM   1880  CB  GLU   131      80.313  83.456  52.638  1.00  0.00            
ATOM   1881  HB1 GLU   131      80.753  82.735  53.326  1.00  0.00            
ATOM   1882  HB2 GLU   131      80.766  83.290  51.660  1.00  0.00            
ATOM   1883  CG  GLU   131      78.784  83.182  52.558  1.00  0.00            
ATOM   1884  HG1 GLU   131      78.278  83.784  51.803  1.00  0.00            
ATOM   1885  HG2 GLU   131      78.423  83.420  53.559  1.00  0.00            
ATOM   1886  CD  GLU   131      78.510  81.695  52.206  1.00  0.00            
ATOM   1887  OE1 GLU   131      79.420  80.905  51.995  1.00  0.00            
ATOM   1888  OE2 GLU   131      77.282  81.417  52.160  1.00  0.00            
ATOM   1889  C   GLU   131      82.008  84.914  53.783  1.00  0.00            
ATOM   1890  O   GLU   131      82.931  84.127  53.456  1.00  0.00            
ATOM   1891  N   GLY   132      82.182  85.859  54.673  1.00  0.00            
ATOM   1892  H   GLY   132      81.396  86.484  54.781  1.00  0.00            
ATOM   1893  CA  GLY   132      83.354  86.095  55.450  1.00  0.00            
ATOM   1894  HA1 GLY   132      84.081  86.579  54.797  1.00  0.00            
ATOM   1895  HA2 GLY   132      83.795  85.152  55.772  1.00  0.00            
ATOM   1896  C   GLY   132      83.061  87.011  56.602  1.00  0.00            
ATOM   1897  O   GLY   132      82.017  87.707  56.679  1.00  0.00            
ATOM   1898  N   TYR   133      84.098  87.285  57.490  1.00  0.00            
ATOM   1899  H   TYR   133      84.963  86.765  57.467  1.00  0.00            
ATOM   1900  CA  TYR   133      84.039  88.222  58.536  1.00  0.00            
ATOM   1901  HA  TYR   133      83.099  88.774  58.546  1.00  0.00            
ATOM   1902  CB  TYR   133      84.109  87.433  59.866  1.00  0.00            
ATOM   1903  HB1 TYR   133      85.120  87.040  59.976  1.00  0.00            
ATOM   1904  HB2 TYR   133      83.525  86.513  59.835  1.00  0.00            
ATOM   1905  CG  TYR   133      83.488  88.139  61.036  1.00  0.00            
ATOM   1906  CD1 TYR   133      82.078  88.076  61.349  1.00  0.00            
ATOM   1907  HD1 TYR   133      81.435  87.386  60.823  1.00  0.00            
ATOM   1908  CE1 TYR   133      81.570  88.944  62.363  1.00  0.00            
ATOM   1909  HE1 TYR   133      80.558  88.886  62.736  1.00  0.00            
ATOM   1910  CZ  TYR   133      82.447  89.829  63.033  1.00  0.00            
ATOM   1911  OH  TYR   133      81.993  90.456  64.139  1.00  0.00            
ATOM   1912  HH  TYR   133      82.621  91.094  64.487  1.00  0.00            
ATOM   1913  CE2 TYR   133      83.708  89.992  62.589  1.00  0.00            
ATOM   1914  HE2 TYR   133      84.284  90.727  63.132  1.00  0.00            
ATOM   1915  CD2 TYR   133      84.231  89.123  61.635  1.00  0.00            
ATOM   1916  HD2 TYR   133      85.278  89.187  61.380  1.00  0.00            
ATOM   1917  C   TYR   133      85.195  89.218  58.447  1.00  0.00            
ATOM   1918  O   TYR   133      86.335  88.852  58.118  1.00  0.00            
ATOM   1919  N   GLN   134      84.852  90.528  58.538  1.00  0.00            
ATOM   1920  H   GLN   134      83.890  90.717  58.779  1.00  0.00            
ATOM   1921  CA  GLN   134      85.626  91.725  58.148  1.00  0.00            
ATOM   1922  HA  GLN   134      86.076  91.650  57.159  1.00  0.00            
ATOM   1923  CB  GLN   134      84.648  92.950  57.992  1.00  0.00            
ATOM   1924  HB1 GLN   134      84.125  92.704  57.069  1.00  0.00            
ATOM   1925  HB2 GLN   134      85.275  93.826  57.821  1.00  0.00            
ATOM   1926  CG  GLN   134      83.735  93.267  59.230  1.00  0.00            
ATOM   1927  HG1 GLN   134      84.256  94.007  59.837  1.00  0.00            
ATOM   1928  HG2 GLN   134      83.642  92.479  59.977  1.00  0.00            
ATOM   1929  CD  GLN   134      82.422  93.884  58.821  1.00  0.00            
ATOM   1930  OE1 GLN   134      82.197  94.297  57.686  1.00  0.00            
ATOM   1931  NE2 GLN   134      81.474  93.987  59.757  1.00  0.00            
ATOM   1932 HE21 GLN   134      81.701  93.723  60.705  1.00  0.00            
ATOM   1933 HE22 GLN   134      80.630  94.486  59.512  1.00  0.00            
ATOM   1934  C   GLN   134      86.812  92.080  59.120  1.00  0.00            
ATOM   1935  O   GLN   134      86.881  91.587  60.223  1.00  0.00            
ATOM   1936  N   ASP   135      87.821  92.790  58.562  1.00  0.00            
ATOM   1937  H   ASP   135      87.818  92.989  57.571  1.00  0.00            
ATOM   1938  CA  ASP   135      89.178  92.990  59.168  1.00  0.00            
ATOM   1939  HA  ASP   135      89.575  92.046  59.542  1.00  0.00            
ATOM   1940  CB  ASP   135      90.180  93.392  58.011  1.00  0.00            
ATOM   1941  HB1 ASP   135      91.117  93.771  58.418  1.00  0.00            
ATOM   1942  HB2 ASP   135      89.721  94.220  57.471  1.00  0.00            
ATOM   1943  CG  ASP   135      90.419  92.370  56.875  1.00  0.00            
ATOM   1944  OD1 ASP   135      89.462  92.028  56.149  1.00  0.00            
ATOM   1945  OD2 ASP   135      91.657  92.004  56.682  1.00  0.00            
ATOM   1946  C   ASP   135      89.165  94.062  60.278  1.00  0.00            
ATOM   1947  O   ASP   135      90.069  94.080  61.093  1.00  0.00            
ATOM   1948  N   TYR   136      88.149  94.901  60.340  1.00  0.00            
ATOM   1949  H   TYR   136      87.455  94.754  59.621  1.00  0.00            
ATOM   1950  CA  TYR   136      87.837  96.046  61.283  1.00  0.00            
ATOM   1951  HA  TYR   136      88.004  95.721  62.310  1.00  0.00            
ATOM   1952  CB  TYR   136      88.787  97.163  60.968  1.00  0.00            
ATOM   1953  HB1 TYR   136      89.747  96.855  61.383  1.00  0.00            
ATOM   1954  HB2 TYR   136      88.434  98.008  61.560  1.00  0.00            
ATOM   1955  CG  TYR   136      88.911  97.569  59.538  1.00  0.00            
ATOM   1956  CD1 TYR   136      87.913  98.448  58.947  1.00  0.00            
ATOM   1957  HD1 TYR   136      86.980  98.652  59.452  1.00  0.00            
ATOM   1958  CE1 TYR   136      88.021  98.739  57.562  1.00  0.00            
ATOM   1959  HE1 TYR   136      87.323  99.329  56.988  1.00  0.00            
ATOM   1960  CZ  TYR   136      89.180  98.457  56.865  1.00  0.00            
ATOM   1961  OH  TYR   136      89.352  98.742  55.567  1.00  0.00            
ATOM   1962  HH  TYR   136      88.630  99.279  55.232  1.00  0.00            
ATOM   1963  CE2 TYR   136      90.176  97.692  57.455  1.00  0.00            
ATOM   1964  HE2 TYR   136      91.104  97.509  56.933  1.00  0.00            
ATOM   1965  CD2 TYR   136      89.949  97.163  58.728  1.00  0.00            
ATOM   1966  HD2 TYR   136      90.625  96.423  59.133  1.00  0.00            
ATOM   1967  C   TYR   136      86.361  96.520  61.126  1.00  0.00            
ATOM   1968  O   TYR   136      85.613  96.119  60.198  1.00  0.00            
ATOM   1969  N   GLU   137      85.855  97.267  62.158  1.00  0.00            
ATOM   1970  H   GLU   137      86.441  97.515  62.941  1.00  0.00            
ATOM   1971  CA  GLU   137      84.515  97.871  62.073  1.00  0.00            
ATOM   1972  HA  GLU   137      83.847  97.048  61.820  1.00  0.00            
ATOM   1973  CB  GLU   137      84.148  98.452  63.508  1.00  0.00            
ATOM   1974  HB1 GLU   137      84.886  99.215  63.756  1.00  0.00            
ATOM   1975  HB2 GLU   137      84.281  97.619  64.199  1.00  0.00            
ATOM   1976  CG  GLU   137      82.761  99.010  63.611  1.00  0.00            
ATOM   1977  HG1 GLU   137      82.625  99.697  62.776  1.00  0.00            
ATOM   1978  HG2 GLU   137      82.700  99.518  64.574  1.00  0.00            
ATOM   1979  CD  GLU   137      81.637  97.927  63.526  1.00  0.00            
ATOM   1980  OE1 GLU   137      81.972  96.727  63.559  1.00  0.00            
ATOM   1981  OE2 GLU   137      80.491  98.276  63.263  1.00  0.00            
ATOM   1982  C   GLU   137      84.368  98.928  60.938  1.00  0.00            
ATOM   1983  O   GLU   137      85.085  99.912  60.916  1.00  0.00            
ATOM   1984  N   PRO   138      83.298  98.796  60.121  1.00  0.00            
ATOM   1985  CD  PRO   138      82.302  97.730  60.184  1.00  0.00            
ATOM   1986  HD1 PRO   138      81.622  97.915  61.015  1.00  0.00            
ATOM   1987  HD2 PRO   138      82.773  96.763  60.360  1.00  0.00            
ATOM   1988  CG  PRO   138      81.510  97.804  58.962  1.00  0.00            
ATOM   1989  HG1 PRO   138      80.494  98.063  59.260  1.00  0.00            
ATOM   1990  HG2 PRO   138      81.353  96.865  58.430  1.00  0.00            
ATOM   1991  CB  PRO   138      82.037  98.907  58.091  1.00  0.00            
ATOM   1992  HB1 PRO   138      81.216  99.598  57.899  1.00  0.00            
ATOM   1993  HB2 PRO   138      82.549  98.491  57.223  1.00  0.00            
ATOM   1994  CA  PRO   138      83.073  99.686  58.985  1.00  0.00            
ATOM   1995  HA  PRO   138      83.991  99.805  58.410  1.00  0.00            
ATOM   1996  C   PRO   138      82.556 101.103  59.414  1.00  0.00            
ATOM   1997  O   PRO   138      81.661 101.198  60.234  1.00  0.00            
ATOM   1998  N   GLU   139      82.890 102.182  58.769  1.00  0.00            
ATOM   1999  H   GLU   139      83.584 102.012  58.055  1.00  0.00            
ATOM   2000  CA  GLU   139      82.424 103.613  58.998  1.00  0.00            
ATOM   2001  HA  GLU   139      82.637 103.787  60.053  1.00  0.00            
ATOM   2002  CB  GLU   139      83.262 104.639  58.186  1.00  0.00            
ATOM   2003  HB1 GLU   139      83.295 104.344  57.137  1.00  0.00            
ATOM   2004  HB2 GLU   139      84.302 104.509  58.485  1.00  0.00            
ATOM   2005  CG  GLU   139      82.857 106.127  58.336  1.00  0.00            
ATOM   2006  HG1 GLU   139      82.575 106.198  59.386  1.00  0.00            
ATOM   2007  HG2 GLU   139      81.912 106.280  57.816  1.00  0.00            
ATOM   2008  CD  GLU   139      83.848 107.182  57.934  1.00  0.00            
ATOM   2009  OE1 GLU   139      84.913 106.834  57.313  1.00  0.00            
ATOM   2010  OE2 GLU   139      83.523 108.311  58.220  1.00  0.00            
ATOM   2011  C   GLU   139      80.939 103.764  58.818  1.00  0.00            
ATOM   2012  O   GLU   139      80.251 103.382  57.874  1.00  0.00            
ATOM   2013  N   ALA   140      80.271 104.350  59.872  1.00  0.00            
ATOM   2014  H   ALA   140      80.740 104.665  60.709  1.00  0.00            
ATOM   2015  CA  ALA   140      78.886 104.754  59.807  1.00  0.00            
ATOM   2016  HA  ALA   140      78.264 104.009  59.311  1.00  0.00            
ATOM   2017  CB  ALA   140      78.268 104.767  61.228  1.00  0.00            
ATOM   2018  HB1 ALA   140      77.298 105.244  61.087  1.00  0.00            
ATOM   2019  HB2 ALA   140      78.128 103.790  61.690  1.00  0.00            
ATOM   2020  HB3 ALA   140      78.851 105.384  61.912  1.00  0.00            
ATOM   2021  C   ALA   140      78.827 106.066  59.064  1.00  0.00            
ATOM   2022  OC1 ALA   140      79.578 107.040  59.275  1.00  0.00            
ATOM   2023  OC2 ALA   140      77.915 106.181  58.166  1.00  0.00            
TER
ENDMDL
