# Supplementary material for: Impact of Phosphorylation on the Physiological Form of Human alpha-Synuclein in Aqueous Solution
Source: J Chem Inf Model. 2024 Oct 28;64(21):8215–26. doi: 10.1021/acs.jcim.4c01172 (PMC11558680; doi:10.1021/acs.jcim.4c01172)
Supplement: Supplementary file 2 — ci4c01172_si_003.zip [file ci4c01172_si_003.zip › pAS/pAS_2.pdb]

REMARK    GENERATED BY TRJCONV
TITLE     Protein in water
REMARK    THIS IS A SIMULATION BOX
CRYST1  134.690  134.690  135.169  60.12  60.12  90.00 P 1           1
MODEL        1
ATOM      1  CH3 ACE     0      86.959 100.874   3.549  1.00  0.00            
ATOM      2 HH31 ACE     0      87.933 100.499   3.235  1.00  0.00            
ATOM      3 HH32 ACE     0      86.162 100.273   3.112  1.00  0.00            
ATOM      4 HH33 ACE     0      86.807 101.898   3.208  1.00  0.00            
ATOM      5  C   ACE     0      86.885 100.825   5.017  1.00  0.00            
ATOM      6  O   ACE     0      86.296 101.703   5.635  1.00  0.00            
ATOM      7  N   MET     1      87.491  99.771   5.606  1.00  0.00            
ATOM      8  H   MET     1      87.857  99.081   4.965  1.00  0.00            
ATOM      9  CA  MET     1      87.585  99.704   7.090  1.00  0.00            
ATOM     10  HA  MET     1      86.604  99.732   7.564  1.00  0.00            
ATOM     11  CB  MET     1      88.094  98.425   7.729  1.00  0.00            
ATOM     12  HB1 MET     1      87.871  98.390   8.795  1.00  0.00            
ATOM     13  HB2 MET     1      89.180  98.350   7.688  1.00  0.00            
ATOM     14  CG  MET     1      87.530  97.065   7.168  1.00  0.00            
ATOM     15  HG1 MET     1      87.858  96.240   7.801  1.00  0.00            
ATOM     16  HG2 MET     1      87.974  97.001   6.175  1.00  0.00            
ATOM     17  SD  MET     1      85.800  97.034   6.852  1.00  0.00            
ATOM     18  CE  MET     1      85.736  95.500   5.943  1.00  0.00            
ATOM     19  HE1 MET     1      85.806  95.735   4.881  1.00  0.00            
ATOM     20  HE2 MET     1      86.490  94.795   6.292  1.00  0.00            
ATOM     21  HE3 MET     1      84.804  94.979   6.164  1.00  0.00            
ATOM     22  C   MET     1      88.360 100.926   7.635  1.00  0.00            
ATOM     23  O   MET     1      89.404 101.144   7.063  1.00  0.00            
ATOM     24  N   ASP     2      87.809 101.572   8.650  1.00  0.00            
ATOM     25  H   ASP     2      86.925 101.321   9.068  1.00  0.00            
ATOM     26  CA  ASP     2      88.514 102.612   9.358  1.00  0.00            
ATOM     27  HA  ASP     2      88.589 103.482   8.706  1.00  0.00            
ATOM     28  CB  ASP     2      87.649 103.278  10.431  1.00  0.00            
ATOM     29  HB1 ASP     2      86.882 103.846   9.904  1.00  0.00            
ATOM     30  HB2 ASP     2      88.301 103.986  10.942  1.00  0.00            
ATOM     31  CG  ASP     2      87.076 102.285  11.588  1.00  0.00            
ATOM     32  OD1 ASP     2      87.746 101.260  11.820  1.00  0.00            
ATOM     33  OD2 ASP     2      85.945 102.386  12.155  1.00  0.00            
ATOM     34  C   ASP     2      90.003 102.386   9.731  1.00  0.00            
ATOM     35  O   ASP     2      90.745 103.314   9.573  1.00  0.00            
ATOM     36  N   VAL     3      90.414 101.163  10.138  1.00  0.00            
ATOM     37  H   VAL     3      89.650 100.525  10.308  1.00  0.00            
ATOM     38  CA  VAL     3      91.816 100.919  10.458  1.00  0.00            
ATOM     39  HA  VAL     3      92.175 101.691  11.138  1.00  0.00            
ATOM     40  CB  VAL     3      92.004  99.592  11.195  1.00  0.00            
ATOM     41  HB  VAL     3      93.076  99.641  11.386  1.00  0.00            
ATOM     42  CG1 VAL     3      91.303  99.420  12.506  1.00  0.00            
ATOM     43 HG11 VAL     3      91.679 100.079  13.289  1.00  0.00            
ATOM     44 HG12 VAL     3      90.228  99.581  12.426  1.00  0.00            
ATOM     45 HG13 VAL     3      91.571  98.379  12.688  1.00  0.00            
ATOM     46  CG2 VAL     3      91.701  98.384  10.191  1.00  0.00            
ATOM     47 HG21 VAL     3      91.791  97.425  10.702  1.00  0.00            
ATOM     48 HG22 VAL     3      90.681  98.516   9.831  1.00  0.00            
ATOM     49 HG23 VAL     3      92.382  98.538   9.355  1.00  0.00            
ATOM     50  C   VAL     3      92.835 101.113   9.296  1.00  0.00            
ATOM     51  O   VAL     3      94.038 101.389   9.454  1.00  0.00            
ATOM     52  N   PHE     4      92.417 100.878   8.011  1.00  0.00            
ATOM     53  H   PHE     4      91.466 100.552   7.914  1.00  0.00            
ATOM     54  CA  PHE     4      93.071 101.244   6.702  1.00  0.00            
ATOM     55  HA  PHE     4      94.088 100.866   6.803  1.00  0.00            
ATOM     56  CB  PHE     4      92.445 100.387   5.584  1.00  0.00            
ATOM     57  HB1 PHE     4      93.113 100.402   4.724  1.00  0.00            
ATOM     58  HB2 PHE     4      91.443 100.767   5.385  1.00  0.00            
ATOM     59  CG  PHE     4      92.170  98.892   5.904  1.00  0.00            
ATOM     60  CD1 PHE     4      91.051  98.272   5.325  1.00  0.00            
ATOM     61  HD1 PHE     4      90.359  98.739   4.640  1.00  0.00            
ATOM     62  CE1 PHE     4      90.896  96.890   5.581  1.00  0.00            
ATOM     63  HE1 PHE     4      90.089  96.406   5.050  1.00  0.00            
ATOM     64  CZ  PHE     4      91.692  96.232   6.445  1.00  0.00            
ATOM     65  HZ  PHE     4      91.547  95.179   6.634  1.00  0.00            
ATOM     66  CE2 PHE     4      92.786  96.831   7.053  1.00  0.00            
ATOM     67  HE2 PHE     4      93.348  96.213   7.737  1.00  0.00            
ATOM     68  CD2 PHE     4      93.108  98.173   6.705  1.00  0.00            
ATOM     69  HD2 PHE     4      93.974  98.681   7.100  1.00  0.00            
ATOM     70  C   PHE     4      92.996 102.724   6.480  1.00  0.00            
ATOM     71  O   PHE     4      93.741 103.191   5.646  1.00  0.00            
ATOM     72  N   MET     5      92.131 103.578   7.122  1.00  0.00            
ATOM     73  H   MET     5      91.519 103.261   7.860  1.00  0.00            
ATOM     74  CA  MET     5      91.937 105.006   6.887  1.00  0.00            
ATOM     75  HA  MET     5      92.160 105.127   5.827  1.00  0.00            
ATOM     76  CB  MET     5      90.556 105.607   7.086  1.00  0.00            
ATOM     77  HB1 MET     5      90.552 106.685   6.923  1.00  0.00            
ATOM     78  HB2 MET     5      90.241 105.331   8.092  1.00  0.00            
ATOM     79  CG  MET     5      89.555 104.985   6.132  1.00  0.00            
ATOM     80  HG1 MET     5      88.572 105.240   6.529  1.00  0.00            
ATOM     81  HG2 MET     5      89.629 103.900   6.206  1.00  0.00            
ATOM     82  SD  MET     5      89.695 105.403   4.340  1.00  0.00            
ATOM     83  CE  MET     5      88.216 104.457   3.652  1.00  0.00            
ATOM     84  HE1 MET     5      87.785 103.956   4.518  1.00  0.00            
ATOM     85  HE2 MET     5      87.372 105.027   3.264  1.00  0.00            
ATOM     86  HE3 MET     5      88.563 103.624   3.040  1.00  0.00            
ATOM     87  C   MET     5      93.077 105.884   7.369  1.00  0.00            
ATOM     88  O   MET     5      93.601 105.621   8.449  1.00  0.00            
ATOM     89  N   LYS     6      93.536 106.885   6.569  1.00  0.00            
ATOM     90  H   LYS     6      93.145 107.016   5.647  1.00  0.00            
ATOM     91  CA  LYS     6      94.548 107.874   6.925  1.00  0.00            
ATOM     92  HA  LYS     6      94.685 107.846   8.006  1.00  0.00            
ATOM     93  CB  LYS     6      95.947 107.561   6.271  1.00  0.00            
ATOM     94  HB1 LYS     6      96.565 108.459   6.262  1.00  0.00            
ATOM     95  HB2 LYS     6      95.716 107.280   5.244  1.00  0.00            
ATOM     96  CG  LYS     6      96.754 106.529   6.976  1.00  0.00            
ATOM     97  HG1 LYS     6      97.680 106.340   6.432  1.00  0.00            
ATOM     98  HG2 LYS     6      96.148 105.628   7.069  1.00  0.00            
ATOM     99  CD  LYS     6      97.256 107.109   8.307  1.00  0.00            
ATOM    100  HD1 LYS     6      96.431 107.249   9.005  1.00  0.00            
ATOM    101  HD2 LYS     6      97.775 108.054   8.146  1.00  0.00            
ATOM    102  CE  LYS     6      98.147 105.976   8.895  1.00  0.00            
ATOM    103  HE1 LYS     6      98.837 105.795   8.070  1.00  0.00            
ATOM    104  HE2 LYS     6      97.511 105.144   9.198  1.00  0.00            
ATOM    105  NZ  LYS     6      98.906 106.435  10.069  1.00  0.00            
ATOM    106  HZ1 LYS     6      99.695 105.807  10.133  1.00  0.00            
ATOM    107  HZ2 LYS     6      99.349 107.324   9.888  1.00  0.00            
ATOM    108  HZ3 LYS     6      98.280 106.587  10.848  1.00  0.00            
ATOM    109  C   LYS     6      94.088 109.246   6.461  1.00  0.00            
ATOM    110  O   LYS     6      94.656 109.814   5.549  1.00  0.00            
ATOM    111  N   GLY     7      93.018 109.848   6.995  1.00  0.00            
ATOM    112  H   GLY     7      92.735 109.559   7.920  1.00  0.00            
ATOM    113  CA  GLY     7      92.562 111.184   6.590  1.00  0.00            
ATOM    114  HA1 GLY     7      91.501 111.382   6.744  1.00  0.00            
ATOM    115  HA2 GLY     7      92.540 111.238   5.503  1.00  0.00            
ATOM    116  C   GLY     7      93.353 112.406   7.001  1.00  0.00            
ATOM    117  O   GLY     7      94.291 112.337   7.858  1.00  0.00            
ATOM    118  N   LEU     8      93.105 113.531   6.305  1.00  0.00            
ATOM    119  H   LEU     8      92.290 113.565   5.708  1.00  0.00            
ATOM    120  CA  LEU     8      94.034 114.673   6.260  1.00  0.00            
ATOM    121  HA  LEU     8      95.012 114.255   6.023  1.00  0.00            
ATOM    122  CB  LEU     8      93.590 115.661   5.230  1.00  0.00            
ATOM    123  HB1 LEU     8      92.673 116.188   5.497  1.00  0.00            
ATOM    124  HB2 LEU     8      93.472 115.078   4.317  1.00  0.00            
ATOM    125  CG  LEU     8      94.680 116.728   4.932  1.00  0.00            
ATOM    126  HG  LEU     8      94.767 117.321   5.842  1.00  0.00            
ATOM    127  CD1 LEU     8      96.044 116.108   4.640  1.00  0.00            
ATOM    128 HD11 LEU     8      95.875 115.355   3.870  1.00  0.00            
ATOM    129 HD12 LEU     8      96.686 116.891   4.236  1.00  0.00            
ATOM    130 HD13 LEU     8      96.336 115.684   5.602  1.00  0.00            
ATOM    131  CD2 LEU     8      94.240 117.617   3.759  1.00  0.00            
ATOM    132 HD21 LEU     8      94.997 118.361   3.509  1.00  0.00            
ATOM    133 HD22 LEU     8      94.062 117.092   2.822  1.00  0.00            
ATOM    134 HD23 LEU     8      93.303 118.102   4.033  1.00  0.00            
ATOM    135  C   LEU     8      94.265 115.359   7.601  1.00  0.00            
ATOM    136  O   LEU     8      95.416 115.632   8.012  1.00  0.00            
ATOM    137  N   SER     9      93.174 115.734   8.204  1.00  0.00            
ATOM    138  H   SER     9      92.302 115.550   7.730  1.00  0.00            
ATOM    139  CA  SER     9      93.086 116.451   9.499  1.00  0.00            
ATOM    140  HA  SER     9      93.592 117.386   9.261  1.00  0.00            
ATOM    141  CB  SER     9      91.653 116.744   9.969  1.00  0.00            
ATOM    142  HB1 SER     9      91.292 117.503   9.275  1.00  0.00            
ATOM    143  HB2 SER     9      91.766 117.351  10.865  1.00  0.00            
ATOM    144  OG  SER     9      90.731 115.693  10.068  1.00  0.00            
ATOM    145  HG  SER     9      89.858 116.013  10.308  1.00  0.00            
ATOM    146  C   SER     9      93.903 115.691  10.560  1.00  0.00            
ATOM    147  O   SER     9      94.570 116.279  11.419  1.00  0.00            
ATOM    148  N   LYS    10      93.886 114.334  10.521  1.00  0.00            
ATOM    149  H   LYS    10      93.356 113.839   9.818  1.00  0.00            
ATOM    150  CA  LYS    10      94.845 113.547  11.279  1.00  0.00            
ATOM    151  HA  LYS    10      94.873 114.012  12.265  1.00  0.00            
ATOM    152  CB  LYS    10      94.192 112.164  11.350  1.00  0.00            
ATOM    153  HB1 LYS    10      94.031 111.742  10.357  1.00  0.00            
ATOM    154  HB2 LYS    10      93.219 112.203  11.840  1.00  0.00            
ATOM    155  CG  LYS    10      95.051 111.152  12.102  1.00  0.00            
ATOM    156  HG1 LYS    10      95.998 111.120  11.565  1.00  0.00            
ATOM    157  HG2 LYS    10      94.536 110.192  12.088  1.00  0.00            
ATOM    158  CD  LYS    10      95.181 111.549  13.554  1.00  0.00            
ATOM    159  HD1 LYS    10      94.193 111.794  13.944  1.00  0.00            
ATOM    160  HD2 LYS    10      95.961 112.311  13.530  1.00  0.00            
ATOM    161  CE  LYS    10      95.577 110.351  14.370  1.00  0.00            
ATOM    162  HE1 LYS    10      96.572 109.991  14.107  1.00  0.00            
ATOM    163  HE2 LYS    10      94.923 109.506  14.153  1.00  0.00            
ATOM    164  NZ  LYS    10      95.471 110.663  15.797  1.00  0.00            
ATOM    165  HZ1 LYS    10      95.734 111.612  16.019  1.00  0.00            
ATOM    166  HZ2 LYS    10      94.509 110.591  16.097  1.00  0.00            
ATOM    167  HZ3 LYS    10      95.974 109.991  16.360  1.00  0.00            
ATOM    168  C   LYS    10      96.309 113.564  10.737  1.00  0.00            
ATOM    169  O   LYS    10      97.279 113.815  11.455  1.00  0.00            
ATOM    170  N   ALA    11      96.453 113.406   9.419  1.00  0.00            
ATOM    171  H   ALA    11      95.623 113.225   8.874  1.00  0.00            
ATOM    172  CA  ALA    11      97.713 113.241   8.685  1.00  0.00            
ATOM    173  HA  ALA    11      98.103 112.283   9.029  1.00  0.00            
ATOM    174  CB  ALA    11      97.464 113.027   7.204  1.00  0.00            
ATOM    175  HB1 ALA    11      98.409 112.657   6.809  1.00  0.00            
ATOM    176  HB2 ALA    11      96.596 112.376   7.099  1.00  0.00            
ATOM    177  HB3 ALA    11      97.267 114.016   6.789  1.00  0.00            
ATOM    178  C   ALA    11      98.807 114.288   8.937  1.00  0.00            
ATOM    179  O   ALA    11      99.937 114.005   9.115  1.00  0.00            
ATOM    180  N   LYS    12      98.260 115.554   9.054  1.00  0.00            
ATOM    181  H   LYS    12      97.321 115.519   8.685  1.00  0.00            
ATOM    182  CA  LYS    12      98.948 116.842   9.348  1.00  0.00            
ATOM    183  HA  LYS    12      99.720 116.907   8.581  1.00  0.00            
ATOM    184  CB  LYS    12      97.978 117.970   9.024  1.00  0.00            
ATOM    185  HB1 LYS    12      97.520 117.772   8.055  1.00  0.00            
ATOM    186  HB2 LYS    12      98.576 118.877   8.935  1.00  0.00            
ATOM    187  CG  LYS    12      96.773 118.129   9.925  1.00  0.00            
ATOM    188  HG1 LYS    12      97.086 118.491  10.904  1.00  0.00            
ATOM    189  HG2 LYS    12      96.353 117.144  10.128  1.00  0.00            
ATOM    190  CD  LYS    12      95.713 118.999   9.337  1.00  0.00            
ATOM    191  HD1 LYS    12      94.803 118.791   9.899  1.00  0.00            
ATOM    192  HD2 LYS    12      95.486 118.738   8.302  1.00  0.00            
ATOM    193  CE  LYS    12      96.193 120.512   9.325  1.00  0.00            
ATOM    194  HE1 LYS    12      97.014 120.608   8.615  1.00  0.00            
ATOM    195  HE2 LYS    12      96.476 120.778  10.344  1.00  0.00            
ATOM    196  NZ  LYS    12      95.168 121.440   8.819  1.00  0.00            
ATOM    197  HZ1 LYS    12      95.137 122.342   9.272  1.00  0.00            
ATOM    198  HZ2 LYS    12      95.333 121.463   7.823  1.00  0.00            
ATOM    199  HZ3 LYS    12      94.279 120.985   8.972  1.00  0.00            
ATOM    200  C   LYS    12      99.532 116.959  10.722  1.00  0.00            
ATOM    201  O   LYS    12     100.331 117.856  11.028  1.00  0.00            
ATOM    202  N   GLU    13      99.204 115.981  11.658  1.00  0.00            
ATOM    203  H   GLU    13      98.494 115.290  11.462  1.00  0.00            
ATOM    204  CA  GLU    13      99.580 116.266  13.040  1.00  0.00            
ATOM    205  HA  GLU    13      99.718 117.347  13.048  1.00  0.00            
ATOM    206  CB  GLU    13      98.537 115.810  14.018  1.00  0.00            
ATOM    207  HB1 GLU    13      98.862 116.046  15.031  1.00  0.00            
ATOM    208  HB2 GLU    13      98.307 114.745  14.045  1.00  0.00            
ATOM    209  CG  GLU    13      97.261 116.606  13.732  1.00  0.00            
ATOM    210  HG1 GLU    13      96.686 116.118  12.945  1.00  0.00            
ATOM    211  HG2 GLU    13      97.445 117.653  13.491  1.00  0.00            
ATOM    212  CD  GLU    13      96.320 116.580  14.968  1.00  0.00            
ATOM    213  OE1 GLU    13      96.167 115.522  15.563  1.00  0.00            
ATOM    214  OE2 GLU    13      95.640 117.557  15.286  1.00  0.00            
ATOM    215  C   GLU    13     100.939 115.609  13.313  1.00  0.00            
ATOM    216  O   GLU    13     101.827 116.232  13.865  1.00  0.00            
ATOM    217  N   GLY    14     101.033 114.330  12.976  1.00  0.00            
ATOM    218  H   GLY    14     100.230 113.805  12.660  1.00  0.00            
ATOM    219  CA  GLY    14     102.283 113.682  13.322  1.00  0.00            
ATOM    220  HA1 GLY    14     103.069 114.427  13.197  1.00  0.00            
ATOM    221  HA2 GLY    14     102.542 112.955  12.551  1.00  0.00            
ATOM    222  C   GLY    14     102.347 112.940  14.678  1.00  0.00            
ATOM    223  O   GLY    14     101.327 112.680  15.252  1.00  0.00            
ATOM    224  N   VAL    15     103.583 112.726  15.091  1.00  0.00            
ATOM    225  H   VAL    15     104.368 112.860  14.469  1.00  0.00            
ATOM    226  CA  VAL    15     103.866 112.110  16.456  1.00  0.00            
ATOM    227  HA  VAL    15     103.058 112.438  17.110  1.00  0.00            
ATOM    228  CB  VAL    15     103.784 110.599  16.523  1.00  0.00            
ATOM    229  HB  VAL    15     104.148 110.330  17.515  1.00  0.00            
ATOM    230  CG1 VAL    15     102.480 109.973  16.529  1.00  0.00            
ATOM    231 HG11 VAL    15     101.879 110.261  15.666  1.00  0.00            
ATOM    232 HG12 VAL    15     102.678 108.910  16.391  1.00  0.00            
ATOM    233 HG13 VAL    15     101.934 110.113  17.462  1.00  0.00            
ATOM    234  CG2 VAL    15     104.617 109.981  15.338  1.00  0.00            
ATOM    235 HG21 VAL    15     105.559 110.489  15.135  1.00  0.00            
ATOM    236 HG22 VAL    15     104.883 108.979  15.675  1.00  0.00            
ATOM    237 HG23 VAL    15     103.979 110.014  14.454  1.00  0.00            
ATOM    238  C   VAL    15     105.095 112.638  17.203  1.00  0.00            
ATOM    239  O   VAL    15     106.098 112.877  16.633  1.00  0.00            
ATOM    240  N   VAL    16     104.978 112.787  18.522  1.00  0.00            
ATOM    241  H   VAL    16     104.046 112.744  18.908  1.00  0.00            
ATOM    242  CA  VAL    16     106.042 113.078  19.386  1.00  0.00            
ATOM    243  HA  VAL    16     107.040 113.025  18.952  1.00  0.00            
ATOM    244  CB  VAL    16     105.968 114.521  19.926  1.00  0.00            
ATOM    245  HB  VAL    16     106.795 114.690  20.615  1.00  0.00            
ATOM    246  CG1 VAL    16     106.090 115.592  18.787  1.00  0.00            
ATOM    247 HG11 VAL    16     106.506 116.484  19.257  1.00  0.00            
ATOM    248 HG12 VAL    16     106.776 115.214  18.030  1.00  0.00            
ATOM    249 HG13 VAL    16     105.178 115.861  18.254  1.00  0.00            
ATOM    250  CG2 VAL    16     104.718 114.883  20.752  1.00  0.00            
ATOM    251 HG21 VAL    16     104.857 114.528  21.773  1.00  0.00            
ATOM    252 HG22 VAL    16     104.509 115.953  20.735  1.00  0.00            
ATOM    253 HG23 VAL    16     103.849 114.413  20.292  1.00  0.00            
ATOM    254  C   VAL    16     106.204 112.152  20.546  1.00  0.00            
ATOM    255  O   VAL    16     105.254 111.484  20.977  1.00  0.00            
ATOM    256  N   ALA    17     107.342 112.174  21.114  1.00  0.00            
ATOM    257  H   ALA    17     108.090 112.755  20.762  1.00  0.00            
ATOM    258  CA  ALA    17     107.534 111.800  22.505  1.00  0.00            
ATOM    259  HA  ALA    17     106.560 111.785  22.994  1.00  0.00            
ATOM    260  CB  ALA    17     108.146 110.341  22.682  1.00  0.00            
ATOM    261  HB1 ALA    17     108.432 110.148  23.716  1.00  0.00            
ATOM    262  HB2 ALA    17     107.422 109.594  22.358  1.00  0.00            
ATOM    263  HB3 ALA    17     109.035 110.252  22.058  1.00  0.00            
ATOM    264  C   ALA    17     108.221 112.982  23.227  1.00  0.00            
ATOM    265  O   ALA    17     109.324 113.392  22.938  1.00  0.00            
ATOM    266  N   ALA    18     107.525 113.327  24.338  1.00  0.00            
ATOM    267  H   ALA    18     106.690 112.785  24.507  1.00  0.00            
ATOM    268  CA  ALA    18     107.883 114.386  25.355  1.00  0.00            
ATOM    269  HA  ALA    18     108.006 115.306  24.783  1.00  0.00            
ATOM    270  CB  ALA    18     106.610 114.559  26.270  1.00  0.00            
ATOM    271  HB1 ALA    18     106.521 113.717  26.956  1.00  0.00            
ATOM    272  HB2 ALA    18     106.766 115.496  26.806  1.00  0.00            
ATOM    273  HB3 ALA    18     105.742 114.638  25.616  1.00  0.00            
ATOM    274  C   ALA    18     109.128 114.143  26.205  1.00  0.00            
ATOM    275  O   ALA    18     109.325 113.083  26.805  1.00  0.00            
ATOM    276  N   ALA    19     109.960 115.173  26.202  1.00  0.00            
ATOM    277  H   ALA    19     109.700 116.022  25.721  1.00  0.00            
ATOM    278  CA  ALA    19     111.249 115.380  26.952  1.00  0.00            
ATOM    279  HA  ALA    19     111.965 114.731  26.448  1.00  0.00            
ATOM    280  CB  ALA    19     111.742 116.817  26.655  1.00  0.00            
ATOM    281  HB1 ALA    19     112.710 116.941  27.141  1.00  0.00            
ATOM    282  HB2 ALA    19     111.879 116.966  25.584  1.00  0.00            
ATOM    283  HB3 ALA    19     111.011 117.558  26.977  1.00  0.00            
ATOM    284  C   ALA    19     111.156 115.006  28.530  1.00  0.00            
ATOM    285  O   ALA    19     111.933 114.209  28.986  1.00  0.00            
ATOM    286  N   GLU    20     110.307 115.615  29.307  1.00  0.00            
ATOM    287  H   GLU    20     109.870 116.452  28.947  1.00  0.00            
ATOM    288  CA  GLU    20     109.902 115.263  30.699  1.00  0.00            
ATOM    289  HA  GLU    20     110.751 115.537  31.326  1.00  0.00            
ATOM    290  CB  GLU    20     108.709 116.237  30.922  1.00  0.00            
ATOM    291  HB1 GLU    20     107.818 115.908  30.386  1.00  0.00            
ATOM    292  HB2 GLU    20     109.012 117.252  30.669  1.00  0.00            
ATOM    293  CG  GLU    20     108.322 116.438  32.397  1.00  0.00            
ATOM    294  HG1 GLU    20     109.176 116.975  32.810  1.00  0.00            
ATOM    295  HG2 GLU    20     108.100 115.455  32.813  1.00  0.00            
ATOM    296  CD  GLU    20     107.160 117.341  32.317  1.00  0.00            
ATOM    297  OE1 GLU    20     107.292 118.579  32.554  1.00  0.00            
ATOM    298  OE2 GLU    20     105.994 116.897  32.155  1.00  0.00            
ATOM    299  C   GLU    20     109.539 113.769  30.842  1.00  0.00            
ATOM    300  O   GLU    20     109.397 113.303  31.996  1.00  0.00            
ATOM    301  N   LYS    21     109.174 113.013  29.771  1.00  0.00            
ATOM    302  H   LYS    21     109.082 113.395  28.840  1.00  0.00            
ATOM    303  CA  LYS    21     108.884 111.573  29.894  1.00  0.00            
ATOM    304  HA  LYS    21     108.729 111.369  30.953  1.00  0.00            
ATOM    305  CB  LYS    21     107.620 111.072  29.212  1.00  0.00            
ATOM    306  HB1 LYS    21     107.584 109.991  29.076  1.00  0.00            
ATOM    307  HB2 LYS    21     107.424 111.657  28.314  1.00  0.00            
ATOM    308  CG  LYS    21     106.406 111.359  30.033  1.00  0.00            
ATOM    309  HG1 LYS    21     106.507 112.420  30.262  1.00  0.00            
ATOM    310  HG2 LYS    21     106.610 110.845  30.972  1.00  0.00            
ATOM    311  CD  LYS    21     105.119 110.860  29.432  1.00  0.00            
ATOM    312  HD1 LYS    21     104.980 109.779  29.443  1.00  0.00            
ATOM    313  HD2 LYS    21     105.015 111.255  28.421  1.00  0.00            
ATOM    314  CE  LYS    21     103.936 111.411  30.151  1.00  0.00            
ATOM    315  HE1 LYS    21     104.023 112.482  30.336  1.00  0.00            
ATOM    316  HE2 LYS    21     103.949 110.913  31.120  1.00  0.00            
ATOM    317  NZ  LYS    21     102.677 111.200  29.521  1.00  0.00            
ATOM    318  HZ1 LYS    21     102.493 110.218  29.374  1.00  0.00            
ATOM    319  HZ2 LYS    21     101.966 111.509  30.167  1.00  0.00            
ATOM    320  HZ3 LYS    21     102.596 111.649  28.619  1.00  0.00            
ATOM    321  C   LYS    21     110.080 110.736  29.473  1.00  0.00            
ATOM    322  O   LYS    21     110.164 109.530  29.710  1.00  0.00            
ATOM    323  N   THR    22     111.124 111.327  28.752  1.00  0.00            
ATOM    324  H   THR    22     111.227 112.300  28.503  1.00  0.00            
ATOM    325  CA  THR    22     112.204 110.619  28.196  1.00  0.00            
ATOM    326  HA  THR    22     111.953 109.558  28.207  1.00  0.00            
ATOM    327  CB  THR    22     112.491 111.150  26.776  1.00  0.00            
ATOM    328  HB  THR    22     112.599 112.232  26.848  1.00  0.00            
ATOM    329  CG2 THR    22     113.644 110.579  26.030  1.00  0.00            
ATOM    330 HG21 THR    22     113.651 110.940  25.002  1.00  0.00            
ATOM    331 HG22 THR    22     114.621 110.727  26.490  1.00  0.00            
ATOM    332 HG23 THR    22     113.543 109.500  25.916  1.00  0.00            
ATOM    333  OG1 THR    22     111.311 110.772  26.003  1.00  0.00            
ATOM    334  HG1 THR    22     111.454 111.087  25.107  1.00  0.00            
ATOM    335  C   THR    22     113.503 110.793  28.935  1.00  0.00            
ATOM    336  O   THR    22     114.218 109.821  29.246  1.00  0.00            
ATOM    337  N   LYS    23     113.848 111.957  29.488  1.00  0.00            
ATOM    338  H   LYS    23     113.183 112.699  29.327  1.00  0.00            
ATOM    339  CA  LYS    23     115.151 112.283  30.100  1.00  0.00            
ATOM    340  HA  LYS    23     115.872 111.607  29.639  1.00  0.00            
ATOM    341  CB  LYS    23     115.535 113.723  29.900  1.00  0.00            
ATOM    342  HB1 LYS    23     116.518 113.869  30.349  1.00  0.00            
ATOM    343  HB2 LYS    23     114.935 114.442  30.457  1.00  0.00            
ATOM    344  CG  LYS    23     115.670 114.101  28.412  1.00  0.00            
ATOM    345  HG1 LYS    23     114.695 114.091  27.925  1.00  0.00            
ATOM    346  HG2 LYS    23     116.238 113.311  27.921  1.00  0.00            
ATOM    347  CD  LYS    23     116.470 115.391  28.210  1.00  0.00            
ATOM    348  HD1 LYS    23     117.489 115.154  28.515  1.00  0.00            
ATOM    349  HD2 LYS    23     116.112 116.252  28.775  1.00  0.00            
ATOM    350  CE  LYS    23     116.364 115.871  26.759  1.00  0.00            
ATOM    351  HE1 LYS    23     115.364 116.181  26.457  1.00  0.00            
ATOM    352  HE2 LYS    23     116.715 115.116  26.055  1.00  0.00            
ATOM    353  NZ  LYS    23     117.140 117.131  26.650  1.00  0.00            
ATOM    354  HZ1 LYS    23     116.964 117.585  25.765  1.00  0.00            
ATOM    355  HZ2 LYS    23     116.844 117.785  27.360  1.00  0.00            
ATOM    356  HZ3 LYS    23     118.142 117.026  26.712  1.00  0.00            
ATOM    357  C   LYS    23     115.338 111.943  31.573  1.00  0.00            
ATOM    358  O   LYS    23     114.398 111.983  32.302  1.00  0.00            
ATOM    359  N   GLN    24     116.586 111.779  31.999  1.00  0.00            
ATOM    360  H   GLN    24     117.349 111.865  31.343  1.00  0.00            
ATOM    361  CA  GLN    24     116.987 111.511  33.364  1.00  0.00            
ATOM    362  HA  GLN    24     116.425 110.629  33.672  1.00  0.00            
ATOM    363  CB  GLN    24     118.532 111.306  33.468  1.00  0.00            
ATOM    364  HB1 GLN    24     118.834 110.552  32.741  1.00  0.00            
ATOM    365  HB2 GLN    24     118.767 110.834  34.422  1.00  0.00            
ATOM    366  CG  GLN    24     119.342 112.584  33.278  1.00  0.00            
ATOM    367  HG1 GLN    24     119.000 113.150  32.412  1.00  0.00            
ATOM    368  HG2 GLN    24     120.413 112.404  33.185  1.00  0.00            
ATOM    369  CD  GLN    24     119.312 113.490  34.477  1.00  0.00            
ATOM    370  OE1 GLN    24     119.259 113.010  35.612  1.00  0.00            
ATOM    371  NE2 GLN    24     119.581 114.779  34.256  1.00  0.00            
ATOM    372 HE21 GLN    24     119.733 115.099  33.310  1.00  0.00            
ATOM    373 HE22 GLN    24     119.877 115.366  35.022  1.00  0.00            
ATOM    374  C   GLN    24     116.430 112.567  34.391  1.00  0.00            
ATOM    375  O   GLN    24     116.315 113.776  34.034  1.00  0.00            
ATOM    376  N   GLY    25     116.087 112.220  35.621  1.00  0.00            
ATOM    377  H   GLY    25     116.156 111.222  35.760  1.00  0.00            
ATOM    378  CA  GLY    25     115.405 112.991  36.686  1.00  0.00            
ATOM    379  HA1 GLY    25     115.745 114.025  36.640  1.00  0.00            
ATOM    380  HA2 GLY    25     115.637 112.434  37.594  1.00  0.00            
ATOM    381  C   GLY    25     113.952 113.012  36.444  1.00  0.00            
ATOM    382  O   GLY    25     113.266 112.341  37.233  1.00  0.00            
ATOM    383  N   VAL    26     113.479 113.657  35.377  1.00  0.00            
ATOM    384  H   VAL    26     114.129 113.941  34.659  1.00  0.00            
ATOM    385  CA  VAL    26     112.017 113.975  35.067  1.00  0.00            
ATOM    386  HA  VAL    26     111.604 114.518  35.917  1.00  0.00            
ATOM    387  CB  VAL    26     112.020 115.009  33.886  1.00  0.00            
ATOM    388  HB  VAL    26     110.970 115.223  33.685  1.00  0.00            
ATOM    389  CG1 VAL    26     112.597 116.373  34.227  1.00  0.00            
ATOM    390 HG11 VAL    26     112.416 117.051  33.393  1.00  0.00            
ATOM    391 HG12 VAL    26     112.204 116.779  35.158  1.00  0.00            
ATOM    392 HG13 VAL    26     113.680 116.281  34.140  1.00  0.00            
ATOM    393  CG2 VAL    26     112.640 114.598  32.576  1.00  0.00            
ATOM    394 HG21 VAL    26     113.722 114.654  32.690  1.00  0.00            
ATOM    395 HG22 VAL    26     112.233 113.654  32.214  1.00  0.00            
ATOM    396 HG23 VAL    26     112.432 115.366  31.831  1.00  0.00            
ATOM    397  C   VAL    26     111.124 112.732  34.780  1.00  0.00            
ATOM    398  O   VAL    26     110.043 112.708  35.266  1.00  0.00            
ATOM    399  N   ALA    27     111.592 111.734  34.025  1.00  0.00            
ATOM    400  H   ALA    27     112.497 111.794  33.579  1.00  0.00            
ATOM    401  CA  ALA    27     110.907 110.496  33.648  1.00  0.00            
ATOM    402  HA  ALA    27     109.913 110.703  33.251  1.00  0.00            
ATOM    403  CB  ALA    27     111.719 110.007  32.425  1.00  0.00            
ATOM    404  HB1 ALA    27     111.069 109.240  32.004  1.00  0.00            
ATOM    405  HB2 ALA    27     111.957 110.809  31.727  1.00  0.00            
ATOM    406  HB3 ALA    27     112.626 109.544  32.812  1.00  0.00            
ATOM    407  C   ALA    27     110.606 109.503  34.770  1.00  0.00            
ATOM    408  O   ALA    27     110.980 108.353  34.591  1.00  0.00            
ATOM    409  N   GLU    28     109.952 109.928  35.852  1.00  0.00            
ATOM    410  H   GLU    28     109.815 110.920  35.987  1.00  0.00            
ATOM    411  CA  GLU    28     109.541 109.100  36.989  1.00  0.00            
ATOM    412  HA  GLU    28     110.339 108.386  37.191  1.00  0.00            
ATOM    413  CB  GLU    28     109.352 109.958  38.258  1.00  0.00            
ATOM    414  HB1 GLU    28     109.198 109.305  39.118  1.00  0.00            
ATOM    415  HB2 GLU    28     108.413 110.491  38.110  1.00  0.00            
ATOM    416  CG  GLU    28     110.498 110.863  38.632  1.00  0.00            
ATOM    417  HG1 GLU    28     110.677 111.654  37.904  1.00  0.00            
ATOM    418  HG2 GLU    28     111.394 110.268  38.808  1.00  0.00            
ATOM    419  CD  GLU    28     110.200 111.527  39.951  1.00  0.00            
ATOM    420  OE1 GLU    28     109.051 111.713  40.348  1.00  0.00            
ATOM    421  OE2 GLU    28     111.175 111.708  40.723  1.00  0.00            
ATOM    422  C   GLU    28     108.316 108.284  36.751  1.00  0.00            
ATOM    423  O   GLU    28     107.321 108.874  36.354  1.00  0.00            
ATOM    424  N   ALA    29     108.346 106.970  37.099  1.00  0.00            
ATOM    425  H   ALA    29     109.247 106.649  37.424  1.00  0.00            
ATOM    426  CA  ALA    29     107.193 106.070  37.023  1.00  0.00            
ATOM    427  HA  ALA    29     106.259 106.629  37.085  1.00  0.00            
ATOM    428  CB  ALA    29     107.074 105.327  35.683  1.00  0.00            
ATOM    429  HB1 ALA    29     106.159 104.739  35.615  1.00  0.00            
ATOM    430  HB2 ALA    29     107.011 106.049  34.868  1.00  0.00            
ATOM    431  HB3 ALA    29     107.881 104.603  35.577  1.00  0.00            
ATOM    432  C   ALA    29     107.044 105.019  38.131  1.00  0.00            
ATOM    433  O   ALA    29     108.004 104.676  38.787  1.00  0.00            
ATOM    434  N   ALA    30     105.787 104.620  38.380  1.00  0.00            
ATOM    435  H   ALA    30     105.102 104.834  37.670  1.00  0.00            
ATOM    436  CA  ALA    30     105.374 103.457  39.203  1.00  0.00            
ATOM    437  HA  ALA    30     105.615 103.604  40.256  1.00  0.00            
ATOM    438  CB  ALA    30     103.857 103.250  39.139  1.00  0.00            
ATOM    439  HB1 ALA    30     103.648 102.535  39.934  1.00  0.00            
ATOM    440  HB2 ALA    30     103.351 104.175  39.414  1.00  0.00            
ATOM    441  HB3 ALA    30     103.473 102.887  38.185  1.00  0.00            
ATOM    442  C   ALA    30     106.217 102.164  38.833  1.00  0.00            
ATOM    443  O   ALA    30     106.326 101.857  37.619  1.00  0.00            
ATOM    444  N   GLY    31     106.686 101.362  39.821  1.00  0.00            
ATOM    445  H   GLY    31     106.604 101.696  40.771  1.00  0.00            
ATOM    446  CA  GLY    31     107.291 100.056  39.679  1.00  0.00            
ATOM    447  HA1 GLY    31     107.992  99.908  40.500  1.00  0.00            
ATOM    448  HA2 GLY    31     107.936 100.075  38.801  1.00  0.00            
ATOM    449  C   GLY    31     106.269  98.900  39.537  1.00  0.00            
ATOM    450  O   GLY    31     105.088  99.116  39.459  1.00  0.00            
ATOM    451  N   LYS    32     106.748  97.605  39.512  1.00  0.00            
ATOM    452  H   LYS    32     107.749  97.467  39.499  1.00  0.00            
ATOM    453  CA  LYS    32     105.909  96.429  39.523  1.00  0.00            
ATOM    454  HA  LYS    32     105.333  96.275  38.611  1.00  0.00            
ATOM    455  CB  LYS    32     106.814  95.155  39.571  1.00  0.00            
ATOM    456  HB1 LYS    32     106.171  94.278  39.636  1.00  0.00            
ATOM    457  HB2 LYS    32     107.390  95.218  40.494  1.00  0.00            
ATOM    458  CG  LYS    32     107.666  95.079  38.265  1.00  0.00            
ATOM    459  HG1 LYS    32     108.439  95.846  38.217  1.00  0.00            
ATOM    460  HG2 LYS    32     107.078  95.245  37.363  1.00  0.00            
ATOM    461  CD  LYS    32     108.375  93.743  38.056  1.00  0.00            
ATOM    462  HD1 LYS    32     108.633  93.372  39.048  1.00  0.00            
ATOM    463  HD2 LYS    32     109.269  93.865  37.445  1.00  0.00            
ATOM    464  CE  LYS    32     107.488  92.663  37.360  1.00  0.00            
ATOM    465  HE1 LYS    32     107.209  92.886  36.331  1.00  0.00            
ATOM    466  HE2 LYS    32     106.540  92.526  37.880  1.00  0.00            
ATOM    467  NZ  LYS    32     108.190  91.314  37.317  1.00  0.00            
ATOM    468  HZ1 LYS    32     107.635  90.624  36.830  1.00  0.00            
ATOM    469  HZ2 LYS    32     109.128  91.339  36.943  1.00  0.00            
ATOM    470  HZ3 LYS    32     108.262  90.946  38.254  1.00  0.00            
ATOM    471  C   LYS    32     104.904  96.326  40.693  1.00  0.00            
ATOM    472  O   LYS    32     105.192  96.417  41.885  1.00  0.00            
ATOM    473  N   THR    33     103.644  96.052  40.335  1.00  0.00            
ATOM    474  H   THR    33     103.477  96.058  39.339  1.00  0.00            
ATOM    475  CA  THR    33     102.421  95.891  41.145  1.00  0.00            
ATOM    476  HA  THR    33     102.264  96.780  41.757  1.00  0.00            
ATOM    477  CB  THR    33     101.230  95.769  40.171  1.00  0.00            
ATOM    478  HB  THR    33     101.438  94.860  39.606  1.00  0.00            
ATOM    479  CG2 THR    33      99.904  95.612  40.880  1.00  0.00            
ATOM    480 HG21 THR    33      99.113  95.419  40.154  1.00  0.00            
ATOM    481 HG22 THR    33      99.928  94.717  41.502  1.00  0.00            
ATOM    482 HG23 THR    33      99.645  96.452  41.525  1.00  0.00            
ATOM    483  OG1 THR    33     101.118  96.850  39.294  1.00  0.00            
ATOM    484  HG1 THR    33     100.211  97.061  39.059  1.00  0.00            
ATOM    485  C   THR    33     102.417  94.645  42.066  1.00  0.00            
ATOM    486  O   THR    33     102.501  93.486  41.625  1.00  0.00            
ATOM    487  N   LYS    34     102.356  94.789  43.441  1.00  0.00            
ATOM    488  H   LYS    34     102.225  95.717  43.817  1.00  0.00            
ATOM    489  CA  LYS    34     102.584  93.687  44.420  1.00  0.00            
ATOM    490  HA  LYS    34     102.510  92.795  43.799  1.00  0.00            
ATOM    491  CB  LYS    34     104.002  93.555  44.932  1.00  0.00            
ATOM    492  HB1 LYS    34     104.029  92.805  45.723  1.00  0.00            
ATOM    493  HB2 LYS    34     104.421  94.507  45.257  1.00  0.00            
ATOM    494  CG  LYS    34     105.085  93.120  43.832  1.00  0.00            
ATOM    495  HG1 LYS    34     105.316  93.906  43.114  1.00  0.00            
ATOM    496  HG2 LYS    34     104.633  92.297  43.277  1.00  0.00            
ATOM    497  CD  LYS    34     106.316  92.555  44.469  1.00  0.00            
ATOM    498  HD1 LYS    34     105.967  91.788  45.160  1.00  0.00            
ATOM    499  HD2 LYS    34     106.712  93.383  45.057  1.00  0.00            
ATOM    500  CE  LYS    34     107.445  92.164  43.499  1.00  0.00            
ATOM    501  HE1 LYS    34     107.942  93.102  43.253  1.00  0.00            
ATOM    502  HE2 LYS    34     107.015  91.681  42.622  1.00  0.00            
ATOM    503  NZ  LYS    34     108.440  91.320  44.193  1.00  0.00            
ATOM    504  HZ1 LYS    34     108.013  90.522  44.642  1.00  0.00            
ATOM    505  HZ2 LYS    34     109.080  91.036  43.465  1.00  0.00            
ATOM    506  HZ3 LYS    34     108.811  91.876  44.950  1.00  0.00            
ATOM    507  C   LYS    34     101.488  93.726  45.550  1.00  0.00            
ATOM    508  O   LYS    34     101.146  94.799  46.147  1.00  0.00            
ATOM    509  N   GLU    35     100.990  92.562  45.935  1.00  0.00            
ATOM    510  H   GLU    35     101.288  91.727  45.451  1.00  0.00            
ATOM    511  CA  GLU    35      99.768  92.404  46.764  1.00  0.00            
ATOM    512  HA  GLU    35      99.437  93.434  46.903  1.00  0.00            
ATOM    513  CB  GLU    35      98.678  91.695  45.983  1.00  0.00            
ATOM    514  HB1 GLU    35      97.794  91.448  46.571  1.00  0.00            
ATOM    515  HB2 GLU    35      98.992  90.747  45.548  1.00  0.00            
ATOM    516  CG  GLU    35      98.086  92.522  44.837  1.00  0.00            
ATOM    517  HG1 GLU    35      98.906  93.022  44.321  1.00  0.00            
ATOM    518  HG2 GLU    35      97.401  93.251  45.269  1.00  0.00            
ATOM    519  CD  GLU    35      97.272  91.719  43.790  1.00  0.00            
ATOM    520  OE1 GLU    35      97.028  90.539  43.964  1.00  0.00            
ATOM    521  OE2 GLU    35      96.717  92.346  42.826  1.00  0.00            
ATOM    522  C   GLU    35      99.934  91.825  48.194  1.00  0.00            
ATOM    523  O   GLU    35     100.623  90.834  48.306  1.00  0.00            
ATOM    524  N   GLY    36      99.083  92.361  49.066  1.00  0.00            
ATOM    525  H   GLY    36      98.505  93.171  48.893  1.00  0.00            
ATOM    526  CA  GLY    36      98.807  91.767  50.338  1.00  0.00            
ATOM    527  HA1 GLY    36      99.430  92.214  51.113  1.00  0.00            
ATOM    528  HA2 GLY    36      99.193  90.760  50.491  1.00  0.00            
ATOM    529  C   GLY    36      97.285  91.845  50.789  1.00  0.00            
ATOM    530  O   GLY    36      96.388  92.362  50.090  1.00  0.00            
ATOM    531  N   VAL    37      97.070  91.437  52.022  1.00  0.00            
ATOM    532  H   VAL    37      97.769  90.872  52.484  1.00  0.00            
ATOM    533  CA  VAL    37      95.782  91.552  52.764  1.00  0.00            
ATOM    534  HA  VAL    37      95.067  91.811  51.984  1.00  0.00            
ATOM    535  CB  VAL    37      95.342  90.161  53.376  1.00  0.00            
ATOM    536  HB  VAL    37      96.102  89.926  54.121  1.00  0.00            
ATOM    537  CG1 VAL    37      93.980  90.142  54.111  1.00  0.00            
ATOM    538 HG11 VAL    37      93.894  89.157  54.570  1.00  0.00            
ATOM    539 HG12 VAL    37      93.998  90.860  54.930  1.00  0.00            
ATOM    540 HG13 VAL    37      93.199  90.335  53.375  1.00  0.00            
ATOM    541  CG2 VAL    37      95.332  89.031  52.369  1.00  0.00            
ATOM    542 HG21 VAL    37      94.625  89.270  51.574  1.00  0.00            
ATOM    543 HG22 VAL    37      96.387  88.839  52.176  1.00  0.00            
ATOM    544 HG23 VAL    37      94.948  88.114  52.817  1.00  0.00            
ATOM    545  C   VAL    37      95.915  92.658  53.796  1.00  0.00            
ATOM    546  O   VAL    37      96.463  92.470  54.844  1.00  0.00            
ATOM    547  N   LEU    38      95.345  93.879  53.657  1.00  0.00            
ATOM    548  H   LEU    38      94.654  93.987  52.928  1.00  0.00            
ATOM    549  CA  LEU    38      95.574  95.094  54.447  1.00  0.00            
ATOM    550  HA  LEU    38      96.039  94.648  55.327  1.00  0.00            
ATOM    551  CB  LEU    38      96.520  96.003  53.693  1.00  0.00            
ATOM    552  HB1 LEU    38      96.637  96.938  54.240  1.00  0.00            
ATOM    553  HB2 LEU    38      96.114  96.246  52.711  1.00  0.00            
ATOM    554  CG  LEU    38      98.001  95.507  53.547  1.00  0.00            
ATOM    555  HG  LEU    38      97.888  94.500  53.148  1.00  0.00            
ATOM    556  CD1 LEU    38      98.927  96.249  52.523  1.00  0.00            
ATOM    557 HD11 LEU    38      99.874  95.721  52.414  1.00  0.00            
ATOM    558 HD12 LEU    38      98.441  96.288  51.548  1.00  0.00            
ATOM    559 HD13 LEU    38      99.074  97.290  52.811  1.00  0.00            
ATOM    560  CD2 LEU    38      98.872  95.296  54.732  1.00  0.00            
ATOM    561 HD21 LEU    38      98.954  96.271  55.211  1.00  0.00            
ATOM    562 HD22 LEU    38      98.340  94.636  55.418  1.00  0.00            
ATOM    563 HD23 LEU    38      99.824  94.793  54.565  1.00  0.00            
ATOM    564  C   LEU    38      94.345  95.984  54.858  1.00  0.00            
ATOM    565  O   LEU    38      93.325  96.014  54.195  1.00  0.00            
ATOM    566  N   TYR    39      94.495  96.857  55.820  1.00  0.00            
ATOM    567  H   TYR    39      95.394  96.953  56.270  1.00  0.00            
ATOM    568  CA  TYR    39      93.543  97.966  55.978  1.00  0.00            
ATOM    569  HA  TYR    39      92.516  97.618  56.098  1.00  0.00            
ATOM    570  CB  TYR    39      93.829  98.656  57.276  1.00  0.00            
ATOM    571  HB1 TYR    39      93.381  99.648  57.324  1.00  0.00            
ATOM    572  HB2 TYR    39      94.907  98.684  57.433  1.00  0.00            
ATOM    573  CG  TYR    39      93.225  97.970  58.528  1.00  0.00            
ATOM    574  CD1 TYR    39      91.812  98.152  58.772  1.00  0.00            
ATOM    575  HD1 TYR    39      91.171  98.765  58.156  1.00  0.00            
ATOM    576  CE1 TYR    39      91.149  97.398  59.727  1.00  0.00            
ATOM    577  HE1 TYR    39      90.090  97.440  59.938  1.00  0.00            
ATOM    578  CZ  TYR    39      91.846  96.385  60.467  1.00  0.00            
ATOM    579  OH  TYR    39      91.294  95.847  61.562  1.00  0.00            
ATOM    580  HH  TYR    39      91.893  95.164  61.874  1.00  0.00            
ATOM    581  CE2 TYR    39      93.180  96.096  60.084  1.00  0.00            
ATOM    582  HE2 TYR    39      93.595  95.209  60.540  1.00  0.00            
ATOM    583  CD2 TYR    39      93.886  96.962  59.209  1.00  0.00            
ATOM    584  HD2 TYR    39      94.897  96.678  58.960  1.00  0.00            
ATOM    585  C   TYR    39      93.527  98.989  54.827  1.00  0.00            
ATOM    586  O   TYR    39      94.448  99.808  54.581  1.00  0.00            
ATOM    587  N   VAL    40      92.375  98.968  54.215  1.00  0.00            
ATOM    588  H   VAL    40      91.631  98.423  54.627  1.00  0.00            
ATOM    589  CA  VAL    40      91.800 100.033  53.288  1.00  0.00            
ATOM    590  HA  VAL    40      92.550 100.807  53.123  1.00  0.00            
ATOM    591  CB  VAL    40      91.562  99.394  51.898  1.00  0.00            
ATOM    592  HB  VAL    40      90.978  98.489  52.070  1.00  0.00            
ATOM    593  CG1 VAL    40      90.938 100.411  50.917  1.00  0.00            
ATOM    594 HG11 VAL    40      90.999  99.952  49.930  1.00  0.00            
ATOM    595 HG12 VAL    40      89.985 100.774  51.301  1.00  0.00            
ATOM    596 HG13 VAL    40      91.571 101.298  50.897  1.00  0.00            
ATOM    597  CG2 VAL    40      92.868  98.830  51.237  1.00  0.00            
ATOM    598 HG21 VAL    40      93.138  97.911  51.757  1.00  0.00            
ATOM    599 HG22 VAL    40      92.722  98.479  50.215  1.00  0.00            
ATOM    600 HG23 VAL    40      93.621  99.615  51.183  1.00  0.00            
ATOM    601  C   VAL    40      90.633 100.771  53.988  1.00  0.00            
ATOM    602  O   VAL    40      89.545 100.285  54.292  1.00  0.00            
ATOM    603  N   GLY    41      91.029 101.862  54.565  1.00  0.00            
ATOM    604  H   GLY    41      92.020 102.051  54.520  1.00  0.00            
ATOM    605  CA  GLY    41      90.282 102.685  55.465  1.00  0.00            
ATOM    606  HA1 GLY    41      89.354 103.067  55.040  1.00  0.00            
ATOM    607  HA2 GLY    41      90.929 103.551  55.600  1.00  0.00            
ATOM    608  C   GLY    41      89.911 101.887  56.763  1.00  0.00            
ATOM    609  O   GLY    41      90.838 101.476  57.462  1.00  0.00            
ATOM    610  N   SER    42      88.619 101.666  57.078  1.00  0.00            
ATOM    611  H   SER    42      87.930 101.934  56.390  1.00  0.00            
ATOM    612  CA  SER    42      88.082 101.052  58.295  1.00  0.00            
ATOM    613  HA  SER    42      88.434 101.539  59.205  1.00  0.00            
ATOM    614  CB  SER    42      86.540 101.238  58.405  1.00  0.00            
ATOM    615  HB1 SER    42      86.284 102.267  58.153  1.00  0.00            
ATOM    616  HB2 SER    42      86.236 100.960  59.414  1.00  0.00            
ATOM    617  OG  SER    42      85.842 100.394  57.467  1.00  0.00            
ATOM    618  HG  SER    42      84.905 100.503  57.646  1.00  0.00            
ATOM    619  C   SER    42      88.359  99.516  58.402  1.00  0.00            
ATOM    620  O   SER    42      88.292  99.027  59.569  1.00  0.00            
ATOM    621  N   LYS    43      88.642  98.770  57.311  1.00  0.00            
ATOM    622  H   LYS    43      88.939  99.266  56.483  1.00  0.00            
ATOM    623  CA  LYS    43      88.630  97.296  57.288  1.00  0.00            
ATOM    624  HA  LYS    43      88.889  96.943  58.286  1.00  0.00            
ATOM    625  CB  LYS    43      87.365  96.637  56.870  1.00  0.00            
ATOM    626  HB1 LYS    43      86.689  96.629  57.725  1.00  0.00            
ATOM    627  HB2 LYS    43      87.434  95.583  56.600  1.00  0.00            
ATOM    628  CG  LYS    43      86.754  97.363  55.692  1.00  0.00            
ATOM    629  HG1 LYS    43      87.457  97.377  54.860  1.00  0.00            
ATOM    630  HG2 LYS    43      86.539  98.426  55.801  1.00  0.00            
ATOM    631  CD  LYS    43      85.400  96.667  55.393  1.00  0.00            
ATOM    632  HD1 LYS    43      84.770  96.765  56.277  1.00  0.00            
ATOM    633  HD2 LYS    43      85.522  95.593  55.248  1.00  0.00            
ATOM    634  CE  LYS    43      84.690  97.272  54.228  1.00  0.00            
ATOM    635  HE1 LYS    43      83.752  96.718  54.194  1.00  0.00            
ATOM    636  HE2 LYS    43      85.178  97.097  53.269  1.00  0.00            
ATOM    637  NZ  LYS    43      84.329  98.684  54.481  1.00  0.00            
ATOM    638  HZ1 LYS    43      83.614  98.989  53.837  1.00  0.00            
ATOM    639  HZ2 LYS    43      83.981  98.862  55.413  1.00  0.00            
ATOM    640  HZ3 LYS    43      85.111  99.316  54.383  1.00  0.00            
ATOM    641  C   LYS    43      89.761  96.700  56.496  1.00  0.00            
ATOM    642  O   LYS    43      90.078  97.214  55.435  1.00  0.00            
ATOM    643  N   THR    44      90.228  95.516  57.020  1.00  0.00            
ATOM    644  H   THR    44      89.915  95.176  57.918  1.00  0.00            
ATOM    645  CA  THR    44      91.022  94.594  56.142  1.00  0.00            
ATOM    646  HA  THR    44      91.915  95.152  55.861  1.00  0.00            
ATOM    647  CB  THR    44      91.410  93.347  56.965  1.00  0.00            
ATOM    648  HB  THR    44      90.448  92.940  57.274  1.00  0.00            
ATOM    649  CG2 THR    44      92.190  92.299  56.225  1.00  0.00            
ATOM    650 HG21 THR    44      93.134  92.707  55.860  1.00  0.00            
ATOM    651 HG22 THR    44      92.618  91.593  56.935  1.00  0.00            
ATOM    652 HG23 THR    44      91.524  91.944  55.439  1.00  0.00            
ATOM    653  OG1 THR    44      92.120  93.721  58.132  1.00  0.00            
ATOM    654  HG1 THR    44      91.707  93.294  58.886  1.00  0.00            
ATOM    655  C   THR    44      90.408  94.290  54.818  1.00  0.00            
ATOM    656  O   THR    44      89.331  93.719  54.820  1.00  0.00            
ATOM    657  N   LYS    45      91.067  94.605  53.659  1.00  0.00            
ATOM    658  H   LYS    45      91.902  95.173  53.659  1.00  0.00            
ATOM    659  CA  LYS    45      90.571  94.245  52.397  1.00  0.00            
ATOM    660  HA  LYS    45      89.574  93.807  52.444  1.00  0.00            
ATOM    661  CB  LYS    45      90.481  95.534  51.635  1.00  0.00            
ATOM    662  HB1 LYS    45      91.336  96.210  51.670  1.00  0.00            
ATOM    663  HB2 LYS    45      89.676  96.028  52.179  1.00  0.00            
ATOM    664  CG  LYS    45      90.074  95.313  50.183  1.00  0.00            
ATOM    665  HG1 LYS    45      89.056  94.926  50.241  1.00  0.00            
ATOM    666  HG2 LYS    45      90.809  94.690  49.674  1.00  0.00            
ATOM    667  CD  LYS    45      90.007  96.680  49.496  1.00  0.00            
ATOM    668  HD1 LYS    45      91.026  97.008  49.288  1.00  0.00            
ATOM    669  HD2 LYS    45      89.462  97.385  50.123  1.00  0.00            
ATOM    670  CE  LYS    45      89.271  96.504  48.197  1.00  0.00            
ATOM    671  HE1 LYS    45      88.260  96.125  48.347  1.00  0.00            
ATOM    672  HE2 LYS    45      89.903  95.910  47.536  1.00  0.00            
ATOM    673  NZ  LYS    45      89.076  97.771  47.436  1.00  0.00            
ATOM    674  HZ1 LYS    45      88.673  97.660  46.516  1.00  0.00            
ATOM    675  HZ2 LYS    45      88.541  98.456  47.950  1.00  0.00            
ATOM    676  HZ3 LYS    45      89.928  98.288  47.270  1.00  0.00            
ATOM    677  C   LYS    45      91.602  93.228  51.760  1.00  0.00            
ATOM    678  O   LYS    45      92.803  93.152  52.095  1.00  0.00            
ATOM    679  N   GLU    46      91.072  92.345  50.865  1.00  0.00            
ATOM    680  H   GLU    46      90.108  92.435  50.579  1.00  0.00            
ATOM    681  CA  GLU    46      91.798  91.330  50.092  1.00  0.00            
ATOM    682  HA  GLU    46      92.715  91.061  50.616  1.00  0.00            
ATOM    683  CB  GLU    46      90.971  89.985  50.032  1.00  0.00            
ATOM    684  HB1 GLU    46      91.419  89.313  49.299  1.00  0.00            
ATOM    685  HB2 GLU    46      89.972  90.206  49.655  1.00  0.00            
ATOM    686  CG  GLU    46      90.879  89.490  51.474  1.00  0.00            
ATOM    687  HG1 GLU    46      90.100  90.111  51.917  1.00  0.00            
ATOM    688  HG2 GLU    46      91.853  89.686  51.922  1.00  0.00            
ATOM    689  CD  GLU    46      90.452  88.010  51.579  1.00  0.00            
ATOM    690  OE1 GLU    46      89.511  87.596  50.856  1.00  0.00            
ATOM    691  OE2 GLU    46      91.020  87.245  52.424  1.00  0.00            
ATOM    692  C   GLU    46      92.356  91.821  48.786  1.00  0.00            
ATOM    693  O   GLU    46      91.733  92.659  48.131  1.00  0.00            
ATOM    694  N   GLY    47      93.529  91.325  48.278  1.00  0.00            
ATOM    695  H   GLY    47      93.868  90.520  48.786  1.00  0.00            
ATOM    696  CA  GLY    47      94.193  91.595  47.014  1.00  0.00            
ATOM    697  HA1 GLY    47      93.428  91.343  46.280  1.00  0.00            
ATOM    698  HA2 GLY    47      95.041  90.920  46.899  1.00  0.00            
ATOM    699  C   GLY    47      94.620  93.101  46.912  1.00  0.00            
ATOM    700  O   GLY    47      94.478  93.676  45.830  1.00  0.00            
ATOM    701  N   VAL    48      95.131  93.718  47.965  1.00  0.00            
ATOM    702  H   VAL    48      95.337  93.157  48.780  1.00  0.00            
ATOM    703  CA  VAL    48      95.542  95.125  48.126  1.00  0.00            
ATOM    704  HA  VAL    48      94.890  95.749  47.516  1.00  0.00            
ATOM    705  CB  VAL    48      95.398  95.738  49.584  1.00  0.00            
ATOM    706  HB  VAL    48      96.158  95.328  50.248  1.00  0.00            
ATOM    707  CG1 VAL    48      95.670  97.240  49.471  1.00  0.00            
ATOM    708 HG11 VAL    48      96.708  97.505  49.272  1.00  0.00            
ATOM    709 HG12 VAL    48      95.045  97.682  48.695  1.00  0.00            
ATOM    710 HG13 VAL    48      95.526  97.694  50.451  1.00  0.00            
ATOM    711  CG2 VAL    48      94.005  95.418  50.138  1.00  0.00            
ATOM    712 HG21 VAL    48      93.290  95.769  49.395  1.00  0.00            
ATOM    713 HG22 VAL    48      93.959  94.330  50.176  1.00  0.00            
ATOM    714 HG23 VAL    48      93.980  95.890  51.121  1.00  0.00            
ATOM    715  C   VAL    48      96.883  95.263  47.533  1.00  0.00            
ATOM    716  O   VAL    48      97.880  94.653  47.935  1.00  0.00            
ATOM    717  N   VAL    49      96.980  96.207  46.550  1.00  0.00            
ATOM    718  H   VAL    49      96.176  96.782  46.338  1.00  0.00            
ATOM    719  CA  VAL    49      98.245  96.617  45.996  1.00  0.00            
ATOM    720  HA  VAL    49      98.779  95.667  45.953  1.00  0.00            
ATOM    721  CB  VAL    49      98.060  97.239  44.594  1.00  0.00            
ATOM    722  HB  VAL    49      97.385  98.093  44.648  1.00  0.00            
ATOM    723  CG1 VAL    49      99.284  97.823  43.930  1.00  0.00            
ATOM    724 HG11 VAL    49      99.023  98.258  42.965  1.00  0.00            
ATOM    725 HG12 VAL    49      99.732  98.554  44.604  1.00  0.00            
ATOM    726 HG13 VAL    49     100.091  97.113  43.745  1.00  0.00            
ATOM    727  CG2 VAL    49      97.583  96.110  43.639  1.00  0.00            
ATOM    728 HG21 VAL    49      98.246  95.248  43.562  1.00  0.00            
ATOM    729 HG22 VAL    49      96.655  95.700  44.037  1.00  0.00            
ATOM    730 HG23 VAL    49      97.465  96.480  42.621  1.00  0.00            
ATOM    731  C   VAL    49      98.967  97.570  46.956  1.00  0.00            
ATOM    732  O   VAL    49      98.527  98.730  47.105  1.00  0.00            
ATOM    733  N   HIE    50     100.034  97.181  47.639  1.00  0.00            
ATOM    734  H   HIE    50     100.409  96.272  47.407  1.00  0.00            
ATOM    735  CA  HIE    50     100.859  98.130  48.430  1.00  0.00            
ATOM    736  HA  HIE    50     100.473  99.109  48.145  1.00  0.00            
ATOM    737  CB  HIE    50     100.446  98.149  49.869  1.00  0.00            
ATOM    738  HB1 HIE    50     100.858  97.259  50.345  1.00  0.00            
ATOM    739  HB2 HIE    50      99.401  98.124  50.178  1.00  0.00            
ATOM    740  CG  HIE    50     100.942  99.417  50.554  1.00  0.00            
ATOM    741  ND1 HIE    50     100.696 100.733  50.089  1.00  0.00            
ATOM    742  CE1 HIE    50     101.398 101.519  50.980  1.00  0.00            
ATOM    743  HE1 HIE    50     101.321 102.595  51.029  1.00  0.00            
ATOM    744  NE2 HIE    50     102.080 100.732  51.887  1.00  0.00            
ATOM    745  HE2 HIE    50     102.764 101.058  52.555  1.00  0.00            
ATOM    746  CD2 HIE    50     101.756  99.428  51.614  1.00  0.00            
ATOM    747  HD2 HIE    50     102.094  98.509  52.071  1.00  0.00            
ATOM    748  C   HIE    50     102.414  98.128  48.125  1.00  0.00            
ATOM    749  O   HIE    50     102.925  97.141  47.591  1.00  0.00            
ATOM    750  N   GLY    51     103.202  99.158  48.410  1.00  0.00            
ATOM    751  H   GLY    51     102.711  99.975  48.743  1.00  0.00            
ATOM    752  CA  GLY    51     104.657  99.205  48.253  1.00  0.00            
ATOM    753  HA1 GLY    51     104.953 100.255  48.254  1.00  0.00            
ATOM    754  HA2 GLY    51     105.043  98.803  47.316  1.00  0.00            
ATOM    755  C   GLY    51     105.385  98.478  49.386  1.00  0.00            
ATOM    756  O   GLY    51     104.940  98.296  50.537  1.00  0.00            
ATOM    757  N   VAL    52     106.648  98.147  49.112  1.00  0.00            
ATOM    758  H   VAL    52     106.968  98.257  48.161  1.00  0.00            
ATOM    759  CA  VAL    52     107.595  97.517  50.124  1.00  0.00            
ATOM    760  HA  VAL    52     107.094  96.599  50.432  1.00  0.00            
ATOM    761  CB  VAL    52     108.873  96.764  49.694  1.00  0.00            
ATOM    762  HB  VAL    52     109.364  96.349  50.574  1.00  0.00            
ATOM    763  CG1 VAL    52     108.449  95.433  49.020  1.00  0.00            
ATOM    764 HG11 VAL    52     109.380  94.866  49.004  1.00  0.00            
ATOM    765 HG12 VAL    52     107.759  94.815  49.595  1.00  0.00            
ATOM    766 HG13 VAL    52     108.066  95.576  48.010  1.00  0.00            
ATOM    767  CG2 VAL    52     109.791  97.548  48.777  1.00  0.00            
ATOM    768 HG21 VAL    52     110.520  96.885  48.312  1.00  0.00            
ATOM    769 HG22 VAL    52     109.239  98.024  47.966  1.00  0.00            
ATOM    770 HG23 VAL    52     110.245  98.346  49.366  1.00  0.00            
ATOM    771  C   VAL    52     108.020  98.471  51.292  1.00  0.00            
ATOM    772  O   VAL    52     108.094  99.697  51.124  1.00  0.00            
ATOM    773  N   ALA    53     108.265  97.908  52.476  1.00  0.00            
ATOM    774  H   ALA    53     107.981  96.970  52.719  1.00  0.00            
ATOM    775  CA  ALA    53     108.588  98.787  53.585  1.00  0.00            
ATOM    776  HA  ALA    53     107.775  99.506  53.685  1.00  0.00            
ATOM    777  CB  ALA    53     108.461  97.948  54.839  1.00  0.00            
ATOM    778  HB1 ALA    53     107.633  97.252  54.704  1.00  0.00            
ATOM    779  HB2 ALA    53     109.386  97.426  55.083  1.00  0.00            
ATOM    780  HB3 ALA    53     108.164  98.524  55.715  1.00  0.00            
ATOM    781  C   ALA    53     109.906  99.552  53.634  1.00  0.00            
ATOM    782  O   ALA    53     110.758  99.476  52.688  1.00  0.00            
ATOM    783  N   THR    54     110.109 100.371  54.698  1.00  0.00            
ATOM    784  H   THR    54     109.346 100.624  55.310  1.00  0.00            
ATOM    785  CA  THR    54     111.432 101.018  55.104  1.00  0.00            
ATOM    786  HA  THR    54     111.768 101.614  54.255  1.00  0.00            
ATOM    787  CB  THR    54     111.252 101.974  56.318  1.00  0.00            
ATOM    788  HB  THR    54     112.271 102.196  56.635  1.00  0.00            
ATOM    789  CG2 THR    54     110.695 103.309  56.039  1.00  0.00            
ATOM    790 HG21 THR    54     111.517 103.911  55.652  1.00  0.00            
ATOM    791 HG22 THR    54     109.806 103.280  55.409  1.00  0.00            
ATOM    792 HG23 THR    54     110.481 103.696  57.036  1.00  0.00            
ATOM    793  OG1 THR    54     110.481 101.189  57.239  1.00  0.00            
ATOM    794  HG1 THR    54     110.012 101.751  57.862  1.00  0.00            
ATOM    795  C   THR    54     112.458  99.927  55.416  1.00  0.00            
ATOM    796  O   THR    54     112.178  98.848  55.925  1.00  0.00            
ATOM    797  N   VAL    55     113.742 100.273  55.154  1.00  0.00            
ATOM    798  H   VAL    55     113.810 101.160  54.674  1.00  0.00            
ATOM    799  CA  VAL    55     114.906  99.389  55.445  1.00  0.00            
ATOM    800  HA  VAL    55     114.692  98.402  55.036  1.00  0.00            
ATOM    801  CB  VAL    55     116.245  99.988  54.806  1.00  0.00            
ATOM    802  HB  VAL    55     116.383 100.980  55.236  1.00  0.00            
ATOM    803  CG1 VAL    55     117.436  99.123  55.264  1.00  0.00            
ATOM    804 HG11 VAL    55     118.378  99.477  54.844  1.00  0.00            
ATOM    805 HG12 VAL    55     117.488  99.017  56.348  1.00  0.00            
ATOM    806 HG13 VAL    55     117.379  98.114  54.855  1.00  0.00            
ATOM    807  CG2 VAL    55     116.225 100.015  53.289  1.00  0.00            
ATOM    808 HG21 VAL    55     117.215 100.374  53.008  1.00  0.00            
ATOM    809 HG22 VAL    55     116.084  99.045  52.812  1.00  0.00            
ATOM    810 HG23 VAL    55     115.482 100.748  52.973  1.00  0.00            
ATOM    811  C   VAL    55     115.013  99.202  56.954  1.00  0.00            
ATOM    812  O   VAL    55     115.052  98.073  57.431  1.00  0.00            
ATOM    813  N   ALA    56     114.891 100.261  57.804  1.00  0.00            
ATOM    814  H   ALA    56     114.765 101.155  57.351  1.00  0.00            
ATOM    815  CA  ALA    56     114.710 100.052  59.224  1.00  0.00            
ATOM    816  HA  ALA    56     115.625  99.538  59.516  1.00  0.00            
ATOM    817  CB  ALA    56     114.788 101.422  59.970  1.00  0.00            
ATOM    818  HB1 ALA    56     114.079 102.167  59.609  1.00  0.00            
ATOM    819  HB2 ALA    56     114.739 101.201  61.036  1.00  0.00            
ATOM    820  HB3 ALA    56     115.794 101.796  59.781  1.00  0.00            
ATOM    821  C   ALA    56     113.612  99.128  59.786  1.00  0.00            
ATOM    822  O   ALA    56     113.856  98.555  60.814  1.00  0.00            
ATOM    823  N   GLU    57     112.526  98.813  59.057  1.00  0.00            
ATOM    824  H   GLU    57     112.387  99.039  58.082  1.00  0.00            
ATOM    825  CA  GLU    57     111.661  97.786  59.579  1.00  0.00            
ATOM    826  HA  GLU    57     111.776  97.828  60.662  1.00  0.00            
ATOM    827  CB  GLU    57     110.211  98.065  59.152  1.00  0.00            
ATOM    828  HB1 GLU    57     109.593  97.267  59.563  1.00  0.00            
ATOM    829  HB2 GLU    57     109.996  98.186  58.090  1.00  0.00            
ATOM    830  CG  GLU    57     109.768  99.367  59.928  1.00  0.00            
ATOM    831  HG1 GLU    57     110.295 100.262  59.597  1.00  0.00            
ATOM    832  HG2 GLU    57     109.895  99.130  60.984  1.00  0.00            
ATOM    833  CD  GLU    57     108.338  99.764  59.612  1.00  0.00            
ATOM    834  OE1 GLU    57     107.614  98.799  59.335  1.00  0.00            
ATOM    835  OE2 GLU    57     107.973 100.968  59.769  1.00  0.00            
ATOM    836  C   GLU    57     112.171  96.349  59.193  1.00  0.00            
ATOM    837  O   GLU    57     111.793  95.380  59.897  1.00  0.00            
ATOM    838  N   LYS    58     113.121  96.176  58.323  1.00  0.00            
ATOM    839  H   LYS    58     113.465  96.984  57.825  1.00  0.00            
ATOM    840  CA  LYS    58     113.776  94.973  58.010  1.00  0.00            
ATOM    841  HA  LYS    58     113.120  94.166  58.338  1.00  0.00            
ATOM    842  CB  LYS    58     114.107  94.966  56.497  1.00  0.00            
ATOM    843  HB1 LYS    58     114.890  95.713  56.369  1.00  0.00            
ATOM    844  HB2 LYS    58     113.179  95.180  55.967  1.00  0.00            
ATOM    845  CG  LYS    58     114.683  93.607  55.978  1.00  0.00            
ATOM    846  HG1 LYS    58     113.942  92.813  56.071  1.00  0.00            
ATOM    847  HG2 LYS    58     115.538  93.239  56.544  1.00  0.00            
ATOM    848  CD  LYS    58     115.118  93.473  54.506  1.00  0.00            
ATOM    849  HD1 LYS    58     115.797  92.626  54.592  1.00  0.00            
ATOM    850  HD2 LYS    58     115.576  94.388  54.130  1.00  0.00            
ATOM    851  CE  LYS    58     113.947  93.098  53.611  1.00  0.00            
ATOM    852  HE1 LYS    58     113.205  93.895  53.597  1.00  0.00            
ATOM    853  HE2 LYS    58     113.474  92.196  53.998  1.00  0.00            
ATOM    854  NZ  LYS    58     114.482  92.900  52.301  1.00  0.00            
ATOM    855  HZ1 LYS    58     114.861  93.764  51.940  1.00  0.00            
ATOM    856  HZ2 LYS    58     115.300  92.314  52.384  1.00  0.00            
ATOM    857  HZ3 LYS    58     113.819  92.480  51.665  1.00  0.00            
ATOM    858  C   LYS    58     115.020  94.791  58.839  1.00  0.00            
ATOM    859  O   LYS    58     115.169  93.712  59.420  1.00  0.00            
ATOM    860  N   THR    59     115.814  95.851  58.997  1.00  0.00            
ATOM    861  H   THR    59     115.613  96.712  58.509  1.00  0.00            
ATOM    862  CA  THR    59     116.947  95.883  59.907  1.00  0.00            
ATOM    863  HA  THR    59     117.664  95.107  59.637  1.00  0.00            
ATOM    864  CB  THR    59     117.862  97.089  59.762  1.00  0.00            
ATOM    865  HB  THR    59     118.459  97.262  60.658  1.00  0.00            
ATOM    866  CG2 THR    59     118.686  96.844  58.498  1.00  0.00            
ATOM    867 HG21 THR    59     119.060  95.823  58.419  1.00  0.00            
ATOM    868 HG22 THR    59     118.130  97.001  57.573  1.00  0.00            
ATOM    869 HG23 THR    59     119.465  97.605  58.448  1.00  0.00            
ATOM    870  OG1 THR    59     117.122  98.267  59.528  1.00  0.00            
ATOM    871  HG1 THR    59     117.688  98.948  59.157  1.00  0.00            
ATOM    872  C   THR    59     116.644  95.759  61.392  1.00  0.00            
ATOM    873  O   THR    59     117.451  95.213  62.126  1.00  0.00            
ATOM    874  N   LYS    60     115.397  96.153  61.843  1.00  0.00            
ATOM    875  H   LYS    60     114.807  96.730  61.259  1.00  0.00            
ATOM    876  CA  LYS    60     115.011  95.775  63.145  1.00  0.00            
ATOM    877  HA  LYS    60     115.879  95.940  63.783  1.00  0.00            
ATOM    878  CB  LYS    60     113.964  96.764  63.776  1.00  0.00            
ATOM    879  HB1 LYS    60     114.346  97.781  63.688  1.00  0.00            
ATOM    880  HB2 LYS    60     113.836  96.589  64.845  1.00  0.00            
ATOM    881  CG  LYS    60     112.572  96.684  63.082  1.00  0.00            
ATOM    882  HG1 LYS    60     112.168  95.729  63.418  1.00  0.00            
ATOM    883  HG2 LYS    60     112.719  96.565  62.008  1.00  0.00            
ATOM    884  CD  LYS    60     111.626  97.861  63.436  1.00  0.00            
ATOM    885  HD1 LYS    60     110.858  97.843  62.663  1.00  0.00            
ATOM    886  HD2 LYS    60     112.236  98.764  63.408  1.00  0.00            
ATOM    887  CE  LYS    60     111.132  97.728  64.887  1.00  0.00            
ATOM    888  HE1 LYS    60     111.848  97.525  65.683  1.00  0.00            
ATOM    889  HE2 LYS    60     110.628  96.772  65.033  1.00  0.00            
ATOM    890  NZ  LYS    60     110.209  98.749  65.218  1.00  0.00            
ATOM    891  HZ1 LYS    60     109.949  98.700  66.193  1.00  0.00            
ATOM    892  HZ2 LYS    60     110.604  99.675  65.143  1.00  0.00            
ATOM    893  HZ3 LYS    60     109.382  98.638  64.649  1.00  0.00            
ATOM    894  C   LYS    60     114.623  94.319  63.387  1.00  0.00            
ATOM    895  O   LYS    60     114.368  93.939  64.584  1.00  0.00            
ATOM    896  N   GLU    61     114.552  93.437  62.383  1.00  0.00            
ATOM    897  H   GLU    61     114.823  93.644  61.432  1.00  0.00            
ATOM    898  CA  GLU    61     113.984  92.112  62.490  1.00  0.00            
ATOM    899  HA  GLU    61     114.043  91.868  63.551  1.00  0.00            
ATOM    900  CB  GLU    61     112.539  92.070  61.973  1.00  0.00            
ATOM    901  HB1 GLU    61     112.289  91.011  61.902  1.00  0.00            
ATOM    902  HB2 GLU    61     112.403  92.700  61.094  1.00  0.00            
ATOM    903  CG  GLU    61     111.550  92.584  63.044  1.00  0.00            
ATOM    904  HG1 GLU    61     111.698  93.643  63.257  1.00  0.00            
ATOM    905  HG2 GLU    61     111.808  92.068  63.969  1.00  0.00            
ATOM    906  CD  GLU    61     110.079  92.195  62.760  1.00  0.00            
ATOM    907  OE1 GLU    61     109.178  92.977  63.196  1.00  0.00            
ATOM    908  OE2 GLU    61     109.784  91.123  62.175  1.00  0.00            
ATOM    909  C   GLU    61     114.908  91.044  61.768  1.00  0.00            
ATOM    910  O   GLU    61     114.520  90.245  60.913  1.00  0.00            
ATOM    911  N   GLN    62     116.257  91.134  61.932  1.00  0.00            
ATOM    912  H   GLN    62     116.578  91.862  62.555  1.00  0.00            
ATOM    913  CA  GLN    62     117.211  90.045  61.680  1.00  0.00            
ATOM    914  HA  GLN    62     116.895  89.380  60.876  1.00  0.00            
ATOM    915  CB  GLN    62     118.667  90.517  61.407  1.00  0.00            
ATOM    916  HB1 GLN    62     119.103  90.941  62.311  1.00  0.00            
ATOM    917  HB2 GLN    62     118.610  91.265  60.616  1.00  0.00            
ATOM    918  CG  GLN    62     119.535  89.400  60.946  1.00  0.00            
ATOM    919  HG1 GLN    62     119.926  89.694  59.972  1.00  0.00            
ATOM    920  HG2 GLN    62     118.910  88.533  60.733  1.00  0.00            
ATOM    921  CD  GLN    62     120.705  89.010  61.906  1.00  0.00            
ATOM    922  OE1 GLN    62     120.951  89.488  62.941  1.00  0.00            
ATOM    923  NE2 GLN    62     121.434  88.040  61.456  1.00  0.00            
ATOM    924 HE21 GLN    62     121.276  87.621  60.551  1.00  0.00            
ATOM    925 HE22 GLN    62     122.063  87.555  62.081  1.00  0.00            
ATOM    926  C   GLN    62     117.170  89.076  62.909  1.00  0.00            
ATOM    927  O   GLN    62     117.466  89.361  64.089  1.00  0.00            
ATOM    928  N   VAL    63     116.668  87.869  62.673  1.00  0.00            
ATOM    929  H   VAL    63     116.470  87.574  61.728  1.00  0.00            
ATOM    930  CA  VAL    63     116.736  86.786  63.639  1.00  0.00            
ATOM    931  HA  VAL    63     116.250  87.085  64.567  1.00  0.00            
ATOM    932  CB  VAL    63     115.814  85.496  63.406  1.00  0.00            
ATOM    933  HB  VAL    63     114.758  85.748  63.501  1.00  0.00            
ATOM    934  CG1 VAL    63     115.948  84.929  62.032  1.00  0.00            
ATOM    935 HG11 VAL    63     116.994  84.786  61.759  1.00  0.00            
ATOM    936 HG12 VAL    63     115.365  84.009  62.042  1.00  0.00            
ATOM    937 HG13 VAL    63     115.383  85.530  61.319  1.00  0.00            
ATOM    938  CG2 VAL    63     116.103  84.443  64.462  1.00  0.00            
ATOM    939 HG21 VAL    63     115.984  84.776  65.493  1.00  0.00            
ATOM    940 HG22 VAL    63     115.395  83.624  64.332  1.00  0.00            
ATOM    941 HG23 VAL    63     117.088  84.007  64.295  1.00  0.00            
ATOM    942  C   VAL    63     118.230  86.498  63.876  1.00  0.00            
ATOM    943  O   VAL    63     118.925  85.961  63.025  1.00  0.00            
ATOM    944  N   THR    64     118.694  86.756  65.065  1.00  0.00            
ATOM    945  H   THR    64     118.088  87.303  65.659  1.00  0.00            
ATOM    946  CA  THR    64     119.920  86.212  65.704  1.00  0.00            
ATOM    947  HA  THR    64     120.250  85.343  65.136  1.00  0.00            
ATOM    948  CB  THR    64     121.069  87.293  65.510  1.00  0.00            
ATOM    949  HB  THR    64     121.150  87.506  64.445  1.00  0.00            
ATOM    950  CG2 THR    64     120.690  88.596  66.235  1.00  0.00            
ATOM    951 HG21 THR    64     119.815  89.083  65.805  1.00  0.00            
ATOM    952 HG22 THR    64     120.608  88.424  67.309  1.00  0.00            
ATOM    953 HG23 THR    64     121.481  89.299  65.972  1.00  0.00            
ATOM    954  OG1 THR    64     122.386  86.808  65.909  1.00  0.00            
ATOM    955  HG1 THR    64     122.711  86.252  65.197  1.00  0.00            
ATOM    956  C   THR    64     119.736  85.645  67.104  1.00  0.00            
ATOM    957  O   THR    64     118.648  85.678  67.582  1.00  0.00            
ATOM    958  N   ASN    65     120.795  85.255  67.819  1.00  0.00            
ATOM    959  H   ASN    65     121.675  85.092  67.351  1.00  0.00            
ATOM    960  CA  ASN    65     120.659  84.725  69.141  1.00  0.00            
ATOM    961  HA  ASN    65     119.705  84.922  69.630  1.00  0.00            
ATOM    962  CB  ASN    65     120.788  83.197  69.062  1.00  0.00            
ATOM    963  HB1 ASN    65     121.773  82.854  68.746  1.00  0.00            
ATOM    964  HB2 ASN    65     120.030  82.860  68.355  1.00  0.00            
ATOM    965  CG  ASN    65     120.532  82.501  70.403  1.00  0.00            
ATOM    966  OD1 ASN    65     120.327  83.041  71.464  1.00  0.00            
ATOM    967  ND2 ASN    65     120.597  81.212  70.454  1.00  0.00            
ATOM    968 HD21 ASN    65     120.727  80.652  69.624  1.00  0.00            
ATOM    969 HD22 ASN    65     120.740  80.857  71.389  1.00  0.00            
ATOM    970  C   ASN    65     121.743  85.253  70.166  1.00  0.00            
ATOM    971  O   ASN    65     122.942  84.899  69.983  1.00  0.00            
ATOM    972  N   VAL    66     121.263  85.980  71.150  1.00  0.00            
ATOM    973  H   VAL    66     120.289  86.085  71.396  1.00  0.00            
ATOM    974  CA  VAL    66     122.202  86.719  72.001  1.00  0.00            
ATOM    975  HA  VAL    66     123.202  86.450  71.658  1.00  0.00            
ATOM    976  CB  VAL    66     122.102  88.243  71.918  1.00  0.00            
ATOM    977  HB  VAL    66     122.903  88.571  72.580  1.00  0.00            
ATOM    978  CG1 VAL    66     122.628  88.538  70.454  1.00  0.00            
ATOM    979 HG11 VAL    66     123.618  88.109  70.304  1.00  0.00            
ATOM    980 HG12 VAL    66     121.997  87.961  69.777  1.00  0.00            
ATOM    981 HG13 VAL    66     122.606  89.576  70.123  1.00  0.00            
ATOM    982  CG2 VAL    66     120.838  89.106  72.166  1.00  0.00            
ATOM    983 HG21 VAL    66     121.111  90.152  72.304  1.00  0.00            
ATOM    984 HG22 VAL    66     120.116  88.935  71.368  1.00  0.00            
ATOM    985 HG23 VAL    66     120.316  88.691  73.028  1.00  0.00            
ATOM    986  C   VAL    66     122.039  86.288  73.429  1.00  0.00            
ATOM    987  O   VAL    66     120.931  85.807  73.824  1.00  0.00            
ATOM    988  N   GLY    67     123.043  86.418  74.292  1.00  0.00            
ATOM    989  H   GLY    67     123.915  86.831  73.995  1.00  0.00            
ATOM    990  CA  GLY    67     122.902  86.044  75.735  1.00  0.00            
ATOM    991  HA1 GLY    67     121.843  85.848  75.905  1.00  0.00            
ATOM    992  HA2 GLY    67     123.279  86.886  76.315  1.00  0.00            
ATOM    993  C   GLY    67     123.645  84.833  76.247  1.00  0.00            
ATOM    994  O   GLY    67     123.969  84.752  77.437  1.00  0.00            
ATOM    995  N   GLY    68     123.900  83.785  75.425  1.00  0.00            
ATOM    996  H   GLY    68     123.759  84.025  74.454  1.00  0.00            
ATOM    997  CA  GLY    68     124.787  82.620  75.688  1.00  0.00            
ATOM    998  HA1 GLY    68     124.939  82.662  76.767  1.00  0.00            
ATOM    999  HA2 GLY    68     125.707  82.691  75.108  1.00  0.00            
ATOM   1000  C   GLY    68     124.142  81.221  75.475  1.00  0.00            
ATOM   1001  O   GLY    68     124.980  80.345  75.402  1.00  0.00            
ATOM   1002  N   ALA    69     122.817  81.023  75.374  1.00  0.00            
ATOM   1003  H   ALA    69     122.338  81.912  75.401  1.00  0.00            
ATOM   1004  CA  ALA    69     122.101  79.758  75.047  1.00  0.00            
ATOM   1005  HA  ALA    69     122.677  79.020  75.606  1.00  0.00            
ATOM   1006  CB  ALA    69     120.680  79.833  75.666  1.00  0.00            
ATOM   1007  HB1 ALA    69     120.120  78.928  75.431  1.00  0.00            
ATOM   1008  HB2 ALA    69     120.743  79.964  76.746  1.00  0.00            
ATOM   1009  HB3 ALA    69     120.167  80.683  75.215  1.00  0.00            
ATOM   1010  C   ALA    69     122.239  79.479  73.543  1.00  0.00            
ATOM   1011  O   ALA    69     121.234  79.577  72.844  1.00  0.00            
ATOM   1012  N   VAL    70     123.438  79.213  73.065  1.00  0.00            
ATOM   1013  H   VAL    70     124.247  79.156  73.667  1.00  0.00            
ATOM   1014  CA  VAL    70     123.693  79.116  71.617  1.00  0.00            
ATOM   1015  HA  VAL    70     123.044  79.836  71.118  1.00  0.00            
ATOM   1016  CB  VAL    70     125.095  79.584  71.356  1.00  0.00            
ATOM   1017  HB  VAL    70     125.825  78.950  71.860  1.00  0.00            
ATOM   1018  CG1 VAL    70     125.481  79.645  69.873  1.00  0.00            
ATOM   1019 HG11 VAL    70     126.552  79.817  69.768  1.00  0.00            
ATOM   1020 HG12 VAL    70     125.250  78.639  69.523  1.00  0.00            
ATOM   1021 HG13 VAL    70     124.938  80.450  69.378  1.00  0.00            
ATOM   1022  CG2 VAL    70     125.384  81.030  71.828  1.00  0.00            
ATOM   1023 HG21 VAL    70     124.610  81.646  71.371  1.00  0.00            
ATOM   1024 HG22 VAL    70     125.400  81.200  72.904  1.00  0.00            
ATOM   1025 HG23 VAL    70     126.407  81.311  71.574  1.00  0.00            
ATOM   1026  C   VAL    70     123.401  77.723  71.139  1.00  0.00            
ATOM   1027  O   VAL    70     122.680  77.486  70.199  1.00  0.00            
ATOM   1028  N   VAL    71     123.788  76.686  71.929  1.00  0.00            
ATOM   1029  H   VAL    71     124.223  76.926  72.809  1.00  0.00            
ATOM   1030  CA  VAL    71     123.626  75.303  71.550  1.00  0.00            
ATOM   1031  HA  VAL    71     123.949  75.264  70.509  1.00  0.00            
ATOM   1032  CB  VAL    71     124.594  74.358  72.349  1.00  0.00            
ATOM   1033  HB  VAL    71     124.560  73.325  72.002  1.00  0.00            
ATOM   1034  CG1 VAL    71     126.073  74.492  72.059  1.00  0.00            
ATOM   1035 HG11 VAL    71     126.569  73.761  72.699  1.00  0.00            
ATOM   1036 HG12 VAL    71     126.364  74.263  71.033  1.00  0.00            
ATOM   1037 HG13 VAL    71     126.466  75.496  72.215  1.00  0.00            
ATOM   1038  CG2 VAL    71     124.379  74.364  73.830  1.00  0.00            
ATOM   1039 HG21 VAL    71     124.893  73.544  74.330  1.00  0.00            
ATOM   1040 HG22 VAL    71     124.572  75.322  74.312  1.00  0.00            
ATOM   1041 HG23 VAL    71     123.327  74.160  74.032  1.00  0.00            
ATOM   1042  C   VAL    71     122.225  74.811  71.646  1.00  0.00            
ATOM   1043  O   VAL    71     121.967  73.709  71.119  1.00  0.00            
ATOM   1044  N   THR    72     121.213  75.503  72.296  1.00  0.00            
ATOM   1045  H   THR    72     121.521  76.338  72.774  1.00  0.00            
ATOM   1046  CA  THR    72     119.769  75.247  72.454  1.00  0.00            
ATOM   1047  HA  THR    72     119.614  74.203  72.182  1.00  0.00            
ATOM   1048  CB  THR    72     119.326  75.464  73.944  1.00  0.00            
ATOM   1049  HB  THR    72     118.242  75.363  73.994  1.00  0.00            
ATOM   1050  CG2 THR    72     120.052  74.520  74.867  1.00  0.00            
ATOM   1051 HG21 THR    72     119.316  73.771  75.158  1.00  0.00            
ATOM   1052 HG22 THR    72     120.889  73.955  74.457  1.00  0.00            
ATOM   1053 HG23 THR    72     120.370  74.911  75.833  1.00  0.00            
ATOM   1054  OG1 THR    72     119.693  76.828  74.226  1.00  0.00            
ATOM   1055  HG1 THR    72     119.343  77.099  75.078  1.00  0.00            
ATOM   1056  C   THR    72     118.914  76.099  71.474  1.00  0.00            
ATOM   1057  O   THR    72     117.766  75.624  71.229  1.00  0.00            
ATOM   1058  N   GLY    73     119.382  77.225  70.892  1.00  0.00            
ATOM   1059  H   GLY    73     120.289  77.529  71.216  1.00  0.00            
ATOM   1060  CA  GLY    73     118.737  77.974  69.854  1.00  0.00            
ATOM   1061  HA1 GLY    73     118.496  77.304  69.029  1.00  0.00            
ATOM   1062  HA2 GLY    73     119.390  78.771  69.498  1.00  0.00            
ATOM   1063  C   GLY    73     117.436  78.706  70.150  1.00  0.00            
ATOM   1064  O   GLY    73     117.230  79.743  69.537  1.00  0.00            
ATOM   1065  N   VAL    74     116.510  78.159  70.966  1.00  0.00            
ATOM   1066  H   VAL    74     116.624  77.178  71.180  1.00  0.00            
ATOM   1067  CA  VAL    74     115.294  78.847  71.246  1.00  0.00            
ATOM   1068  HA  VAL    74     114.753  78.759  70.304  1.00  0.00            
ATOM   1069  CB  VAL    74     114.438  78.078  72.351  1.00  0.00            
ATOM   1070  HB  VAL    74     113.503  78.631  72.438  1.00  0.00            
ATOM   1071  CG1 VAL    74     114.122  76.543  72.122  1.00  0.00            
ATOM   1072 HG11 VAL    74     114.030  76.518  71.037  1.00  0.00            
ATOM   1073 HG12 VAL    74     114.925  75.917  72.512  1.00  0.00            
ATOM   1074 HG13 VAL    74     113.160  76.285  72.566  1.00  0.00            
ATOM   1075  CG2 VAL    74     115.164  78.135  73.663  1.00  0.00            
ATOM   1076 HG21 VAL    74     115.981  77.414  73.624  1.00  0.00            
ATOM   1077 HG22 VAL    74     115.446  79.166  73.874  1.00  0.00            
ATOM   1078 HG23 VAL    74     114.561  77.736  74.479  1.00  0.00            
ATOM   1079  C   VAL    74     115.445  80.421  71.505  1.00  0.00            
ATOM   1080  O   VAL    74     114.573  81.096  70.964  1.00  0.00            
ATOM   1081  N   THR    75     116.469  80.992  72.132  1.00  0.00            
ATOM   1082  H   THR    75     117.089  80.492  72.753  1.00  0.00            
ATOM   1083  CA  THR    75     116.680  82.469  72.258  1.00  0.00            
ATOM   1084  HA  THR    75     115.724  82.918  72.526  1.00  0.00            
ATOM   1085  CB  THR    75     117.622  82.744  73.476  1.00  0.00            
ATOM   1086  HB  THR    75     117.829  83.814  73.485  1.00  0.00            
ATOM   1087  CG2 THR    75     117.054  82.155  74.758  1.00  0.00            
ATOM   1088 HG21 THR    75     117.066  81.066  74.794  1.00  0.00            
ATOM   1089 HG22 THR    75     117.661  82.518  75.586  1.00  0.00            
ATOM   1090 HG23 THR    75     116.033  82.475  74.968  1.00  0.00            
ATOM   1091  OG1 THR    75     118.839  82.046  73.444  1.00  0.00            
ATOM   1092  HG1 THR    75     119.307  82.312  72.649  1.00  0.00            
ATOM   1093  C   THR    75     117.062  83.279  70.982  1.00  0.00            
ATOM   1094  O   THR    75     117.360  84.440  71.146  1.00  0.00            
ATOM   1095  N   ALA    76     116.916  82.675  69.763  1.00  0.00            
ATOM   1096  H   ALA    76     116.712  81.686  69.789  1.00  0.00            
ATOM   1097  CA  ALA    76     116.943  83.414  68.497  1.00  0.00            
ATOM   1098  HA  ALA    76     117.716  84.168  68.648  1.00  0.00            
ATOM   1099  CB  ALA    76     117.261  82.504  67.349  1.00  0.00            
ATOM   1100  HB1 ALA    76     117.666  82.968  66.450  1.00  0.00            
ATOM   1101  HB2 ALA    76     118.022  81.794  67.673  1.00  0.00            
ATOM   1102  HB3 ALA    76     116.418  81.900  67.014  1.00  0.00            
ATOM   1103  C   ALA    76     115.676  84.239  68.241  1.00  0.00            
ATOM   1104  O   ALA    76     114.556  83.716  68.298  1.00  0.00            
ATOM   1105  N   VAL    77     115.691  85.606  68.260  1.00  0.00            
ATOM   1106  H   VAL    77     116.633  85.959  68.169  1.00  0.00            
ATOM   1107  CA  VAL    77     114.587  86.496  68.009  1.00  0.00            
ATOM   1108  HA  VAL    77     113.857  85.783  67.625  1.00  0.00            
ATOM   1109  CB  VAL    77     114.045  87.145  69.324  1.00  0.00            
ATOM   1110  HB  VAL    77     113.111  87.617  69.017  1.00  0.00            
ATOM   1111  CG1 VAL    77     113.661  86.096  70.370  1.00  0.00            
ATOM   1112 HG11 VAL    77     114.526  85.764  70.945  1.00  0.00            
ATOM   1113 HG12 VAL    77     112.920  86.671  70.924  1.00  0.00            
ATOM   1114 HG13 VAL    77     113.090  85.340  69.832  1.00  0.00            
ATOM   1115  CG2 VAL    77     115.032  88.093  70.047  1.00  0.00            
ATOM   1116 HG21 VAL    77     115.117  89.003  69.453  1.00  0.00            
ATOM   1117 HG22 VAL    77     114.609  88.448  70.987  1.00  0.00            
ATOM   1118 HG23 VAL    77     116.036  87.712  70.231  1.00  0.00            
ATOM   1119  C   VAL    77     114.951  87.549  66.917  1.00  0.00            
ATOM   1120  O   VAL    77     116.074  87.871  66.616  1.00  0.00            
ATOM   1121  N   ALA    78     113.851  88.016  66.315  1.00  0.00            
ATOM   1122  H   ALA    78     112.925  87.707  66.575  1.00  0.00            
ATOM   1123  CA  ALA    78     113.796  89.057  65.277  1.00  0.00            
ATOM   1124  HA  ALA    78     114.574  88.908  64.528  1.00  0.00            
ATOM   1125  CB  ALA    78     112.459  88.920  64.517  1.00  0.00            
ATOM   1126  HB1 ALA    78     112.379  87.913  64.107  1.00  0.00            
ATOM   1127  HB2 ALA    78     111.561  89.188  65.074  1.00  0.00            
ATOM   1128  HB3 ALA    78     112.490  89.736  63.795  1.00  0.00            
ATOM   1129  C   ALA    78     114.078  90.448  65.860  1.00  0.00            
ATOM   1130  O   ALA    78     113.296  91.052  66.523  1.00  0.00            
ATOM   1131  N   GLN    79     115.340  90.855  65.785  1.00  0.00            
ATOM   1132  H   GLN    79     115.915  90.399  65.092  1.00  0.00            
ATOM   1133  CA  GLN    79     115.878  92.069  66.447  1.00  0.00            
ATOM   1134  HA  GLN    79     115.047  92.732  66.690  1.00  0.00            
ATOM   1135  CB  GLN    79     116.592  91.647  67.765  1.00  0.00            
ATOM   1136  HB1 GLN    79     115.855  91.021  68.268  1.00  0.00            
ATOM   1137  HB2 GLN    79     116.708  92.524  68.402  1.00  0.00            
ATOM   1138  CG  GLN    79     117.932  91.005  67.580  1.00  0.00            
ATOM   1139  HG1 GLN    79     118.684  91.730  67.267  1.00  0.00            
ATOM   1140  HG2 GLN    79     118.011  90.237  66.810  1.00  0.00            
ATOM   1141  CD  GLN    79     118.404  90.443  68.883  1.00  0.00            
ATOM   1142  OE1 GLN    79     118.736  91.147  69.848  1.00  0.00            
ATOM   1143  NE2 GLN    79     118.389  89.141  68.979  1.00  0.00            
ATOM   1144 HE21 GLN    79     117.946  88.618  68.237  1.00  0.00            
ATOM   1145 HE22 GLN    79     118.792  88.683  69.783  1.00  0.00            
ATOM   1146  C   GLN    79     116.903  92.906  65.601  1.00  0.00            
ATOM   1147  O   GLN    79     117.397  92.564  64.512  1.00  0.00            
ATOM   1148  N   LYS    80     117.053  94.143  66.104  1.00  0.00            
ATOM   1149  H   LYS    80     116.730  94.330  67.042  1.00  0.00            
ATOM   1150  CA  LYS    80     117.818  95.233  65.413  1.00  0.00            
ATOM   1151  HA  LYS    80     117.506  95.141  64.373  1.00  0.00            
ATOM   1152  CB  LYS    80     117.380  96.639  65.938  1.00  0.00            
ATOM   1153  HB1 LYS    80     117.788  96.813  66.934  1.00  0.00            
ATOM   1154  HB2 LYS    80     116.299  96.528  66.025  1.00  0.00            
ATOM   1155  CG  LYS    80     117.830  97.721  64.980  1.00  0.00            
ATOM   1156  HG1 LYS    80     117.558  97.521  63.944  1.00  0.00            
ATOM   1157  HG2 LYS    80     118.919  97.762  65.011  1.00  0.00            
ATOM   1158  CD  LYS    80     117.179  99.072  65.429  1.00  0.00            
ATOM   1159  HD1 LYS    80     117.245  99.202  66.509  1.00  0.00            
ATOM   1160  HD2 LYS    80     116.144  99.083  65.086  1.00  0.00            
ATOM   1161  CE  LYS    80     117.832 100.341  64.850  1.00  0.00            
ATOM   1162  HE1 LYS    80     117.144 101.154  65.084  1.00  0.00            
ATOM   1163  HE2 LYS    80     117.994 100.182  63.784  1.00  0.00            
ATOM   1164  NZ  LYS    80     119.138 100.617  65.387  1.00  0.00            
ATOM   1165  HZ1 LYS    80     119.859  99.945  65.168  1.00  0.00            
ATOM   1166  HZ2 LYS    80     119.526 101.364  64.828  1.00  0.00            
ATOM   1167  HZ3 LYS    80     119.111 101.084  66.282  1.00  0.00            
ATOM   1168  C   LYS    80     119.312  94.906  65.303  1.00  0.00            
ATOM   1169  O   LYS    80     120.003  94.746  66.309  1.00  0.00            
ATOM   1170  N   THR    81     119.830  94.840  64.083  1.00  0.00            
ATOM   1171  H   THR    81     119.116  94.944  63.376  1.00  0.00            
ATOM   1172  CA  THR    81     121.314  94.676  63.694  1.00  0.00            
ATOM   1173  HA  THR    81     121.624  93.777  64.227  1.00  0.00            
ATOM   1174  CB  THR    81     121.495  94.339  62.221  1.00  0.00            
ATOM   1175  HB  THR    81     122.532  94.022  62.116  1.00  0.00            
ATOM   1176  CG2 THR    81     120.680  93.185  61.639  1.00  0.00            
ATOM   1177 HG21 THR    81     120.951  92.897  60.623  1.00  0.00            
ATOM   1178 HG22 THR    81     120.895  92.337  62.288  1.00  0.00            
ATOM   1179 HG23 THR    81     119.624  93.454  61.657  1.00  0.00            
ATOM   1180  OG1 THR    81     120.937  95.439  61.440  1.00  0.00            
ATOM   1181  HG1 THR    81     121.189  95.174  60.552  1.00  0.00            
ATOM   1182  C   THR    81     122.326  95.631  64.238  1.00  0.00            
ATOM   1183  O   THR    81     122.048  96.755  64.701  1.00  0.00            
ATOM   1184  N   VAL    82     123.644  95.326  64.109  1.00  0.00            
ATOM   1185  H   VAL    82     123.868  94.391  63.800  1.00  0.00            
ATOM   1186  CA  VAL    82     124.719  96.201  64.631  1.00  0.00            
ATOM   1187  HA  VAL    82     124.312  96.539  65.584  1.00  0.00            
ATOM   1188  CB  VAL    82     125.987  95.448  64.964  1.00  0.00            
ATOM   1189  HB  VAL    82     126.645  96.120  65.516  1.00  0.00            
ATOM   1190  CG1 VAL    82     125.816  94.238  65.814  1.00  0.00            
ATOM   1191 HG11 VAL    82     125.408  94.502  66.790  1.00  0.00            
ATOM   1192 HG12 VAL    82     125.185  93.562  65.237  1.00  0.00            
ATOM   1193 HG13 VAL    82     126.756  93.691  65.885  1.00  0.00            
ATOM   1194  CG2 VAL    82     126.697  94.989  63.717  1.00  0.00            
ATOM   1195 HG21 VAL    82     126.101  94.510  62.940  1.00  0.00            
ATOM   1196 HG22 VAL    82     127.133  95.858  63.223  1.00  0.00            
ATOM   1197 HG23 VAL    82     127.544  94.434  64.120  1.00  0.00            
ATOM   1198  C   VAL    82     125.003  97.505  63.804  1.00  0.00            
ATOM   1199  O   VAL    82     124.890  97.537  62.583  1.00  0.00            
ATOM   1200  N   GLU    83     125.448  98.625  64.440  1.00  0.00            
ATOM   1201  H   GLU    83     125.439  98.531  65.446  1.00  0.00            
ATOM   1202  CA  GLU    83     126.042  99.806  63.757  1.00  0.00            
ATOM   1203  HA  GLU    83     125.207 100.236  63.204  1.00  0.00            
ATOM   1204  CB  GLU    83     126.452 100.925  64.710  1.00  0.00            
ATOM   1205  HB1 GLU    83     126.699 101.799  64.107  1.00  0.00            
ATOM   1206  HB2 GLU    83     127.347 100.593  65.235  1.00  0.00            
ATOM   1207  CG  GLU    83     125.292 101.407  65.647  1.00  0.00            
ATOM   1208  HG1 GLU    83     125.595 102.354  66.093  1.00  0.00            
ATOM   1209  HG2 GLU    83     125.160 100.672  66.441  1.00  0.00            
ATOM   1210  CD  GLU    83     124.001 101.682  64.844  1.00  0.00            
ATOM   1211  OE1 GLU    83     122.893 101.186  65.106  1.00  0.00            
ATOM   1212  OE2 GLU    83     124.099 102.610  64.003  1.00  0.00            
ATOM   1213  C   GLU    83     127.232  99.589  62.823  1.00  0.00            
ATOM   1214  O   GLU    83     128.208  98.928  63.096  1.00  0.00            
ATOM   1215  N   GLY    84     127.086 100.081  61.635  1.00  0.00            
ATOM   1216  H   GLY    84     126.214 100.535  61.403  1.00  0.00            
ATOM   1217  CA  GLY    84     127.978  99.703  60.448  1.00  0.00            
ATOM   1218  HA1 GLY    84     129.016  99.621  60.771  1.00  0.00            
ATOM   1219  HA2 GLY    84     127.997 100.479  59.683  1.00  0.00            
ATOM   1220  C   GLY    84     127.705  98.293  59.656  1.00  0.00            
ATOM   1221  O   GLY    84     128.410  98.055  58.677  1.00  0.00            
ATOM   1222  N   ALA    85     126.717  97.453  60.055  1.00  0.00            
ATOM   1223  H   ALA    85     126.167  97.632  60.883  1.00  0.00            
ATOM   1224  CA  ALA    85     126.362  96.216  59.306  1.00  0.00            
ATOM   1225  HA  ALA    85     127.287  95.684  59.085  1.00  0.00            
ATOM   1226  CB  ALA    85     125.266  95.286  59.931  1.00  0.00            
ATOM   1227  HB1 ALA    85     125.217  94.340  59.392  1.00  0.00            
ATOM   1228  HB2 ALA    85     125.564  95.136  60.968  1.00  0.00            
ATOM   1229  HB3 ALA    85     124.345  95.853  59.796  1.00  0.00            
ATOM   1230  C   ALA    85     125.882  96.543  57.907  1.00  0.00            
ATOM   1231  O   ALA    85     124.928  97.256  57.679  1.00  0.00            
ATOM   1232  N   GLY    86     126.557  95.999  56.851  1.00  0.00            
ATOM   1233  H   GLY    86     127.426  95.556  57.111  1.00  0.00            
ATOM   1234  CA  GLY    86     126.121  96.182  55.437  1.00  0.00            
ATOM   1235  HA1 GLY    86     127.079  96.168  54.918  1.00  0.00            
ATOM   1236  HA2 GLY    86     125.784  97.206  55.275  1.00  0.00            
ATOM   1237  C   GLY    86     125.261  95.076  54.716  1.00  0.00            
ATOM   1238  O   GLY    86     125.048  95.210  53.536  1.00  0.00            
ATOM   1239  N   SER    87     124.661  94.154  55.517  1.00  0.00            
ATOM   1240  H   SER    87     124.793  94.251  56.513  1.00  0.00            
ATOM   1241  CA  SER    87     123.835  93.075  55.063  1.00  0.00            
ATOM   1242  HA  SER    87     124.424  92.531  54.325  1.00  0.00            
ATOM   1243  CB  SER    87     123.467  92.183  56.248  1.00  0.00            
ATOM   1244  HB1 SER    87     124.413  91.874  56.691  1.00  0.00            
ATOM   1245  HB2 SER    87     122.790  91.395  55.915  1.00  0.00            
ATOM   1246  OG  SER    87     122.770  92.755  57.245  1.00  0.00            
ATOM   1247  HG  SER    87     122.376  92.032  57.738  1.00  0.00            
ATOM   1248  C   SER    87     122.607  93.344  54.184  1.00  0.00            
ATOM   1249  O   SER    87     122.277  92.509  53.402  1.00  0.00            
ATOM   1250  N   ILE    88     121.976  94.466  54.419  1.00  0.00            
ATOM   1251  H   ILE    88     122.402  95.052  55.123  1.00  0.00            
ATOM   1252  CA  ILE    88     120.844  94.919  53.581  1.00  0.00            
ATOM   1253  HA  ILE    88     120.437  94.002  53.156  1.00  0.00            
ATOM   1254  CB  ILE    88     119.703  95.448  54.483  1.00  0.00            
ATOM   1255  HB  ILE    88     119.972  96.453  54.810  1.00  0.00            
ATOM   1256  CG2 ILE    88     118.455  95.718  53.604  1.00  0.00            
ATOM   1257 HG21 ILE    88     117.643  96.196  54.152  1.00  0.00            
ATOM   1258 HG22 ILE    88     118.751  96.435  52.839  1.00  0.00            
ATOM   1259 HG23 ILE    88     118.168  94.804  53.084  1.00  0.00            
ATOM   1260  CG1 ILE    88     119.264  94.562  55.725  1.00  0.00            
ATOM   1261 HG11 ILE    88     118.360  95.010  56.136  1.00  0.00            
ATOM   1262 HG12 ILE    88     120.048  94.377  56.459  1.00  0.00            
ATOM   1263  CD  ILE    88     118.894  93.094  55.249  1.00  0.00            
ATOM   1264  HD1 ILE    88     118.924  92.411  56.098  1.00  0.00            
ATOM   1265  HD2 ILE    88     117.886  93.057  54.837  1.00  0.00            
ATOM   1266  HD3 ILE    88     119.581  92.689  54.505  1.00  0.00            
ATOM   1267  C   ILE    88     121.371  95.813  52.465  1.00  0.00            
ATOM   1268  O   ILE    88     121.855  96.896  52.716  1.00  0.00            
ATOM   1269  N   ALA    89     121.223  95.434  51.215  1.00  0.00            
ATOM   1270  H   ALA    89     120.935  94.480  51.049  1.00  0.00            
ATOM   1271  CA  ALA    89     121.641  96.085  50.000  1.00  0.00            
ATOM   1272  HA  ALA    89     122.654  96.417  50.225  1.00  0.00            
ATOM   1273  CB  ALA    89     121.738  94.992  48.944  1.00  0.00            
ATOM   1274  HB1 ALA    89     120.806  94.814  48.407  1.00  0.00            
ATOM   1275  HB2 ALA    89     122.386  95.474  48.212  1.00  0.00            
ATOM   1276  HB3 ALA    89     122.175  94.069  49.323  1.00  0.00            
ATOM   1277  C   ALA    89     120.788  97.306  49.574  1.00  0.00            
ATOM   1278  O   ALA    89     121.250  98.290  49.014  1.00  0.00            
ATOM   1279  N   ALA    90     119.488  97.253  49.820  1.00  0.00            
ATOM   1280  H   ALA    90     119.179  96.336  50.110  1.00  0.00            
ATOM   1281  CA  ALA    90     118.477  98.285  49.497  1.00  0.00            
ATOM   1282  HA  ALA    90     118.599  98.527  48.441  1.00  0.00            
ATOM   1283  CB  ALA    90     117.173  97.736  50.005  1.00  0.00            
ATOM   1284  HB1 ALA    90     117.195  97.727  51.095  1.00  0.00            
ATOM   1285  HB2 ALA    90     116.434  98.500  49.762  1.00  0.00            
ATOM   1286  HB3 ALA    90     117.013  96.735  49.604  1.00  0.00            
ATOM   1287  C   ALA    90     118.748  99.647  50.173  1.00  0.00            
ATOM   1288  O   ALA    90     119.118  99.746  51.342  1.00  0.00            
ATOM   1289  N   ALA    91     118.338 100.689  49.455  1.00  0.00            
ATOM   1290  H   ALA    91     118.012 100.584  48.505  1.00  0.00            
ATOM   1291  CA  ALA    91     118.502 102.008  49.833  1.00  0.00            
ATOM   1292  HA  ALA    91     119.554 102.143  50.084  1.00  0.00            
ATOM   1293  CB  ALA    91     118.121 102.828  48.603  1.00  0.00            
ATOM   1294  HB1 ALA    91     117.235 102.451  48.091  1.00  0.00            
ATOM   1295  HB2 ALA    91     117.883 103.860  48.857  1.00  0.00            
ATOM   1296  HB3 ALA    91     118.957 102.776  47.905  1.00  0.00            
ATOM   1297  C   ALA    91     117.691 102.420  51.047  1.00  0.00            
ATOM   1298  O   ALA    91     116.442 102.248  51.133  1.00  0.00            
ATOM   1299  N   THR    92     118.398 102.929  52.058  1.00  0.00            
ATOM   1300  H   THR    92     119.347 103.164  51.805  1.00  0.00            
ATOM   1301  CA  THR    92     117.962 103.198  53.424  1.00  0.00            
ATOM   1302  HA  THR    92     117.466 102.254  53.653  1.00  0.00            
ATOM   1303  CB  THR    92     119.051 103.184  54.566  1.00  0.00            
ATOM   1304  HB  THR    92     118.425 102.868  55.401  1.00  0.00            
ATOM   1305  CG2 THR    92     120.123 102.093  54.388  1.00  0.00            
ATOM   1306 HG21 THR    92     120.732 102.417  53.544  1.00  0.00            
ATOM   1307 HG22 THR    92     120.620 101.775  55.305  1.00  0.00            
ATOM   1308 HG23 THR    92     119.712 101.146  54.038  1.00  0.00            
ATOM   1309  OG1 THR    92     119.723 104.367  54.825  1.00  0.00            
ATOM   1310  HG1 THR    92     119.150 104.882  55.399  1.00  0.00            
ATOM   1311  C   THR    92     116.949 104.365  53.647  1.00  0.00            
ATOM   1312  O   THR    92     116.142 104.237  54.519  1.00  0.00            
ATOM   1313  N   GLY    93     117.024 105.552  52.944  1.00  0.00            
ATOM   1314  H   GLY    93     117.840 105.609  52.352  1.00  0.00            
ATOM   1315  CA  GLY    93     116.068 106.628  52.933  1.00  0.00            
ATOM   1316  HA1 GLY    93     115.072 106.196  52.845  1.00  0.00            
ATOM   1317  HA2 GLY    93     116.443 107.221  52.098  1.00  0.00            
ATOM   1318  C   GLY    93     116.050 107.523  54.132  1.00  0.00            
ATOM   1319  O   GLY    93     116.893 107.356  55.039  1.00  0.00            
ATOM   1320  N   PHE    94     115.145 108.528  54.161  1.00  0.00            
ATOM   1321  H   PHE    94     114.384 108.509  53.498  1.00  0.00            
ATOM   1322  CA  PHE    94     115.073 109.475  55.234  1.00  0.00            
ATOM   1323  HA  PHE    94     115.985 109.371  55.822  1.00  0.00            
ATOM   1324  CB  PHE    94     114.997 110.941  54.696  1.00  0.00            
ATOM   1325  HB1 PHE    94     114.297 110.977  53.861  1.00  0.00            
ATOM   1326  HB2 PHE    94     116.010 111.258  54.447  1.00  0.00            
ATOM   1327  CG  PHE    94     114.585 111.990  55.747  1.00  0.00            
ATOM   1328  CD1 PHE    94     115.439 112.472  56.737  1.00  0.00            
ATOM   1329  HD1 PHE    94     116.488 112.217  56.766  1.00  0.00            
ATOM   1330  CE1 PHE    94     114.924 113.492  57.567  1.00  0.00            
ATOM   1331  HE1 PHE    94     115.651 113.968  58.209  1.00  0.00            
ATOM   1332  CZ  PHE    94     113.640 113.964  57.480  1.00  0.00            
ATOM   1333  HZ  PHE    94     113.249 114.630  58.235  1.00  0.00            
ATOM   1334  CE2 PHE    94     112.737 113.452  56.512  1.00  0.00            
ATOM   1335  HE2 PHE    94     111.740 113.825  56.326  1.00  0.00            
ATOM   1336  CD2 PHE    94     113.240 112.395  55.683  1.00  0.00            
ATOM   1337  HD2 PHE    94     112.487 112.029  55.001  1.00  0.00            
ATOM   1338  C   PHE    94     113.921 109.115  56.173  1.00  0.00            
ATOM   1339  O   PHE    94     112.766 108.908  55.791  1.00  0.00            
ATOM   1340  N   VAL    95     114.211 108.949  57.507  1.00  0.00            
ATOM   1341  H   VAL    95     115.001 109.460  57.876  1.00  0.00            
ATOM   1342  CA  VAL    95     113.173 108.397  58.392  1.00  0.00            
ATOM   1343  HA  VAL    95     112.256 108.270  57.818  1.00  0.00            
ATOM   1344  CB  VAL    95     113.462 106.939  58.893  1.00  0.00            
ATOM   1345  HB  VAL    95     112.741 106.714  59.679  1.00  0.00            
ATOM   1346  CG1 VAL    95     113.237 106.021  57.712  1.00  0.00            
ATOM   1347 HG11 VAL    95     113.328 104.989  58.050  1.00  0.00            
ATOM   1348 HG12 VAL    95     112.249 106.137  57.266  1.00  0.00            
ATOM   1349 HG13 VAL    95     114.108 106.154  57.070  1.00  0.00            
ATOM   1350  CG2 VAL    95     114.850 106.602  59.530  1.00  0.00            
ATOM   1351 HG21 VAL    95     115.671 106.959  58.909  1.00  0.00            
ATOM   1352 HG22 VAL    95     114.906 106.978  60.552  1.00  0.00            
ATOM   1353 HG23 VAL    95     114.904 105.517  59.628  1.00  0.00            
ATOM   1354  C   VAL    95     112.887 109.418  59.517  1.00  0.00            
ATOM   1355  O   VAL    95     113.610 109.502  60.540  1.00  0.00            
ATOM   1356  N   LYS    96     111.815 110.179  59.327  1.00  0.00            
ATOM   1357  H   LYS    96     111.175 110.003  58.565  1.00  0.00            
ATOM   1358  CA  LYS    96     111.471 111.393  60.098  1.00  0.00            
ATOM   1359  HA  LYS    96     112.345 112.042  60.041  1.00  0.00            
ATOM   1360  CB  LYS    96     110.335 112.098  59.328  1.00  0.00            
ATOM   1361  HB1 LYS    96     109.442 111.481  59.425  1.00  0.00            
ATOM   1362  HB2 LYS    96     110.546 112.177  58.262  1.00  0.00            
ATOM   1363  CG  LYS    96     109.868 113.473  59.994  1.00  0.00            
ATOM   1364  HG1 LYS    96     110.674 114.125  60.331  1.00  0.00            
ATOM   1365  HG2 LYS    96     109.185 113.151  60.780  1.00  0.00            
ATOM   1366  CD  LYS    96     108.927 114.142  58.965  1.00  0.00            
ATOM   1367  HD1 LYS    96     109.325 114.381  57.979  1.00  0.00            
ATOM   1368  HD2 LYS    96     108.611 115.070  59.442  1.00  0.00            
ATOM   1369  CE  LYS    96     107.650 113.342  58.679  1.00  0.00            
ATOM   1370  HE1 LYS    96     107.166 113.090  59.623  1.00  0.00            
ATOM   1371  HE2 LYS    96     107.978 112.492  58.080  1.00  0.00            
ATOM   1372  NZ  LYS    96     106.698 114.171  57.894  1.00  0.00            
ATOM   1373  HZ1 LYS    96     106.742 115.105  58.277  1.00  0.00            
ATOM   1374  HZ2 LYS    96     106.884 114.186  56.902  1.00  0.00            
ATOM   1375  HZ3 LYS    96     105.769 113.787  57.985  1.00  0.00            
ATOM   1376  C   LYS    96     111.238 111.155  61.660  1.00  0.00            
ATOM   1377  O   LYS    96     110.243 110.530  62.105  1.00  0.00            
ATOM   1378  N   LYS    97     112.111 111.746  62.429  1.00  0.00            
ATOM   1379  H   LYS    97     112.867 112.254  61.994  1.00  0.00            
ATOM   1380  CA  LYS    97     111.978 111.871  63.876  1.00  0.00            
ATOM   1381  HA  LYS    97     111.696 110.922  64.331  1.00  0.00            
ATOM   1382  CB  LYS    97     113.264 112.270  64.606  1.00  0.00            
ATOM   1383  HB1 LYS    97     113.035 112.261  65.672  1.00  0.00            
ATOM   1384  HB2 LYS    97     113.598 113.230  64.212  1.00  0.00            
ATOM   1385  CG  LYS    97     114.451 111.326  64.368  1.00  0.00            
ATOM   1386  HG1 LYS    97     114.584 111.240  63.290  1.00  0.00            
ATOM   1387  HG2 LYS    97     114.201 110.301  64.642  1.00  0.00            
ATOM   1388  CD  LYS    97     115.741 111.898  65.011  1.00  0.00            
ATOM   1389  HD1 LYS    97     115.453 111.817  66.059  1.00  0.00            
ATOM   1390  HD2 LYS    97     115.701 112.958  64.761  1.00  0.00            
ATOM   1391  CE  LYS    97     117.081 111.278  64.719  1.00  0.00            
ATOM   1392  HE1 LYS    97     117.268 111.157  63.652  1.00  0.00            
ATOM   1393  HE2 LYS    97     117.015 110.270  65.129  1.00  0.00            
ATOM   1394  NZ  LYS    97     118.182 112.061  65.376  1.00  0.00            
ATOM   1395  HZ1 LYS    97     117.940 112.259  66.336  1.00  0.00            
ATOM   1396  HZ2 LYS    97     119.061 111.567  65.308  1.00  0.00            
ATOM   1397  HZ3 LYS    97     118.311 112.867  64.780  1.00  0.00            
ATOM   1398  C   LYS    97     110.878 112.905  64.179  1.00  0.00            
ATOM   1399  O   LYS    97     110.725 113.872  63.451  1.00  0.00            
ATOM   1400  N   ASP    98     110.144 112.707  65.314  1.00  0.00            
ATOM   1401  H   ASP    98     110.361 111.886  65.861  1.00  0.00            
ATOM   1402  CA  ASP    98     109.147 113.648  65.812  1.00  0.00            
ATOM   1403  HA  ASP    98     108.431 113.782  65.001  1.00  0.00            
ATOM   1404  CB  ASP    98     108.305 113.051  66.955  1.00  0.00            
ATOM   1405  HB1 ASP    98     107.549 113.721  67.364  1.00  0.00            
ATOM   1406  HB2 ASP    98     109.001 112.825  67.763  1.00  0.00            
ATOM   1407  CG  ASP    98     107.574 111.818  66.574  1.00  0.00            
ATOM   1408  OD1 ASP    98     106.982 111.302  67.548  1.00  0.00            
ATOM   1409  OD2 ASP    98     107.681 111.254  65.448  1.00  0.00            
ATOM   1410  C   ASP    98     109.661 115.053  66.148  1.00  0.00            
ATOM   1411  O   ASP    98     110.821 115.244  66.632  1.00  0.00            
ATOM   1412  N   GLN    99     108.871 116.127  65.936  1.00  0.00            
ATOM   1413  H   GLN    99     108.018 115.967  65.419  1.00  0.00            
ATOM   1414  CA  GLN    99     109.306 117.517  66.196  1.00  0.00            
ATOM   1415  HA  GLN    99     110.358 117.499  66.479  1.00  0.00            
ATOM   1416  CB  GLN    99     109.204 118.405  64.931  1.00  0.00            
ATOM   1417  HB1 GLN    99     109.850 117.869  64.236  1.00  0.00            
ATOM   1418  HB2 GLN    99     109.567 119.418  65.105  1.00  0.00            
ATOM   1419  CG  GLN    99     107.682 118.552  64.373  1.00  0.00            
ATOM   1420  HG1 GLN    99     107.138 119.302  64.948  1.00  0.00            
ATOM   1421  HG2 GLN    99     107.182 117.608  64.588  1.00  0.00            
ATOM   1422  CD  GLN    99     107.600 118.977  62.876  1.00  0.00            
ATOM   1423  OE1 GLN    99     107.565 118.091  62.006  1.00  0.00            
ATOM   1424  NE2 GLN    99     107.731 120.233  62.540  1.00  0.00            
ATOM   1425 HE21 GLN    99     107.838 121.004  63.185  1.00  0.00            
ATOM   1426 HE22 GLN    99     107.967 120.317  61.562  1.00  0.00            
ATOM   1427  C   GLN    99     108.521 118.099  67.412  1.00  0.00            
ATOM   1428  O   GLN    99     107.363 118.623  67.322  1.00  0.00            
ATOM   1429  N   LEU   100     109.136 117.869  68.579  1.00  0.00            
ATOM   1430  H   LEU   100     110.099 117.568  68.628  1.00  0.00            
ATOM   1431  CA  LEU   100     108.607 118.136  69.918  1.00  0.00            
ATOM   1432  HA  LEU   100     107.531 118.224  69.769  1.00  0.00            
ATOM   1433  CB  LEU   100     108.958 116.901  70.762  1.00  0.00            
ATOM   1434  HB1 LEU   100     108.821 117.116  71.822  1.00  0.00            
ATOM   1435  HB2 LEU   100     109.966 116.563  70.525  1.00  0.00            
ATOM   1436  CG  LEU   100     107.998 115.766  70.364  1.00  0.00            
ATOM   1437  HG  LEU   100     107.690 115.752  69.318  1.00  0.00            
ATOM   1438  CD1 LEU   100     108.826 114.452  70.569  1.00  0.00            
ATOM   1439 HD11 LEU   100     108.295 113.502  70.511  1.00  0.00            
ATOM   1440 HD12 LEU   100     109.514 114.479  69.724  1.00  0.00            
ATOM   1441 HD13 LEU   100     109.246 114.412  71.574  1.00  0.00            
ATOM   1442  CD2 LEU   100     106.762 115.727  71.273  1.00  0.00            
ATOM   1443 HD21 LEU   100     107.102 115.676  72.307  1.00  0.00            
ATOM   1444 HD22 LEU   100     106.159 116.635  71.272  1.00  0.00            
ATOM   1445 HD23 LEU   100     106.076 114.895  71.116  1.00  0.00            
ATOM   1446  C   LEU   100     109.158 119.471  70.448  1.00  0.00            
ATOM   1447  O   LEU   100     109.963 120.233  69.826  1.00  0.00            
ATOM   1448  N   GLY   101     108.717 119.862  71.624  1.00  0.00            
ATOM   1449  H   GLY   101     108.123 119.196  72.098  1.00  0.00            
ATOM   1450  CA  GLY   101     109.135 121.177  72.264  1.00  0.00            
ATOM   1451  HA1 GLY   101     108.168 121.638  72.464  1.00  0.00            
ATOM   1452  HA2 GLY   101     109.612 121.750  71.470  1.00  0.00            
ATOM   1453  C   GLY   101     109.881 121.090  73.561  1.00  0.00            
ATOM   1454  O   GLY   101     109.607 120.220  74.352  1.00  0.00            
ATOM   1455  N   LYS   102     110.885 121.900  73.612  1.00  0.00            
ATOM   1456  H   LYS   102     110.925 122.612  72.898  1.00  0.00            
ATOM   1457  CA  LYS   102     111.726 122.176  74.865  1.00  0.00            
ATOM   1458  HA  LYS   102     112.219 121.252  75.166  1.00  0.00            
ATOM   1459  CB  LYS   102     112.875 123.182  74.504  1.00  0.00            
ATOM   1460  HB1 LYS   102     112.476 124.096  74.065  1.00  0.00            
ATOM   1461  HB2 LYS   102     113.475 122.709  73.726  1.00  0.00            
ATOM   1462  CG  LYS   102     113.761 123.444  75.696  1.00  0.00            
ATOM   1463  HG1 LYS   102     114.256 122.489  75.874  1.00  0.00            
ATOM   1464  HG2 LYS   102     113.237 123.577  76.643  1.00  0.00            
ATOM   1465  CD  LYS   102     114.890 124.539  75.572  1.00  0.00            
ATOM   1466  HD1 LYS   102     114.460 125.529  75.420  1.00  0.00            
ATOM   1467  HD2 LYS   102     115.618 124.279  74.804  1.00  0.00            
ATOM   1468  CE  LYS   102     115.473 124.699  76.990  1.00  0.00            
ATOM   1469  HE1 LYS   102     116.031 123.788  77.203  1.00  0.00            
ATOM   1470  HE2 LYS   102     114.658 124.701  77.715  1.00  0.00            
ATOM   1471  NZ  LYS   102     116.317 125.905  77.144  1.00  0.00            
ATOM   1472  HZ1 LYS   102     115.750 126.739  77.185  1.00  0.00            
ATOM   1473  HZ2 LYS   102     116.848 125.863  78.002  1.00  0.00            
ATOM   1474  HZ3 LYS   102     117.003 125.976  76.406  1.00  0.00            
ATOM   1475  C   LYS   102     110.856 122.583  76.132  1.00  0.00            
ATOM   1476  O   LYS   102     110.252 123.606  76.079  1.00  0.00            
ATOM   1477  N   ASN   103     110.774 121.731  77.191  1.00  0.00            
ATOM   1478  H   ASN   103     111.357 120.908  77.252  1.00  0.00            
ATOM   1479  CA  ASN   103     109.973 121.905  78.343  1.00  0.00            
ATOM   1480  HA  ASN   103     109.117 122.481  77.990  1.00  0.00            
ATOM   1481  CB  ASN   103     109.413 120.579  78.824  1.00  0.00            
ATOM   1482  HB1 ASN   103     110.253 120.075  79.302  1.00  0.00            
ATOM   1483  HB2 ASN   103     109.004 120.031  77.975  1.00  0.00            
ATOM   1484  CG  ASN   103     108.351 121.001  79.889  1.00  0.00            
ATOM   1485  OD1 ASN   103     108.144 122.178  80.063  1.00  0.00            
ATOM   1486  ND2 ASN   103     107.730 120.181  80.680  1.00  0.00            
ATOM   1487 HD21 ASN   103     107.958 119.197  80.681  1.00  0.00            
ATOM   1488 HD22 ASN   103     107.003 120.456  81.326  1.00  0.00            
ATOM   1489  C   ASN   103     110.759 122.749  79.387  1.00  0.00            
ATOM   1490  O   ASN   103     111.331 122.158  80.345  1.00  0.00            
ATOM   1491  N   GLU   104     110.752 124.034  79.204  1.00  0.00            
ATOM   1492  H   GLU   104     110.291 124.428  78.396  1.00  0.00            
ATOM   1493  CA  GLU   104     111.304 125.043  80.111  1.00  0.00            
ATOM   1494  HA  GLU   104     112.285 124.787  80.511  1.00  0.00            
ATOM   1495  CB  GLU   104     111.484 126.404  79.435  1.00  0.00            
ATOM   1496  HB1 GLU   104     111.748 127.136  80.198  1.00  0.00            
ATOM   1497  HB2 GLU   104     110.542 126.666  78.954  1.00  0.00            
ATOM   1498  CG  GLU   104     112.698 126.384  78.534  1.00  0.00            
ATOM   1499  HG1 GLU   104     112.500 125.791  77.641  1.00  0.00            
ATOM   1500  HG2 GLU   104     113.526 125.904  79.056  1.00  0.00            
ATOM   1501  CD  GLU   104     113.101 127.802  78.096  1.00  0.00            
ATOM   1502  OE1 GLU   104     112.349 128.704  78.327  1.00  0.00            
ATOM   1503  OE2 GLU   104     114.201 127.936  77.438  1.00  0.00            
ATOM   1504  C   GLU   104     110.505 125.205  81.424  1.00  0.00            
ATOM   1505  O   GLU   104     111.160 125.275  82.481  1.00  0.00            
ATOM   1506  N   GLU   105     109.155 125.159  81.462  1.00  0.00            
ATOM   1507  H   GLU   105     108.702 125.110  80.561  1.00  0.00            
ATOM   1508  CA  GLU   105     108.304 124.973  82.644  1.00  0.00            
ATOM   1509  HA  GLU   105     108.392 125.854  83.279  1.00  0.00            
ATOM   1510  CB  GLU   105     106.803 124.969  82.324  1.00  0.00            
ATOM   1511  HB1 GLU   105     106.556 123.996  81.898  1.00  0.00            
ATOM   1512  HB2 GLU   105     106.716 125.717  81.537  1.00  0.00            
ATOM   1513  CG  GLU   105     105.926 125.339  83.496  1.00  0.00            
ATOM   1514  HG1 GLU   105     106.212 126.315  83.888  1.00  0.00            
ATOM   1515  HG2 GLU   105     106.060 124.620  84.304  1.00  0.00            
ATOM   1516  CD  GLU   105     104.501 125.191  83.136  1.00  0.00            
ATOM   1517  OE1 GLU   105     103.667 125.189  84.076  1.00  0.00            
ATOM   1518  OE2 GLU   105     104.091 125.096  81.921  1.00  0.00            
ATOM   1519  C   GLU   105     108.819 123.816  83.496  1.00  0.00            
ATOM   1520  O   GLU   105     109.125 124.205  84.643  1.00  0.00            
ATOM   1521  N   GLY   106     108.954 122.572  82.968  1.00  0.00            
ATOM   1522  H   GLY   106     108.625 122.350  82.039  1.00  0.00            
ATOM   1523  CA  GLY   106     109.555 121.421  83.693  1.00  0.00            
ATOM   1524  HA1 GLY   106     110.009 121.842  84.590  1.00  0.00            
ATOM   1525  HA2 GLY   106     110.303 120.876  83.117  1.00  0.00            
ATOM   1526  C   GLY   106     108.508 120.320  83.987  1.00  0.00            
ATOM   1527  O   GLY   106     107.339 120.480  83.544  1.00  0.00            
ATOM   1528  N   ALA   107     109.005 119.206  84.678  1.00  0.00            
ATOM   1529  H   ALA   107     109.902 119.394  85.101  1.00  0.00            
ATOM   1530  CA  ALA   107     108.256 117.967  84.874  1.00  0.00            
ATOM   1531  HA  ALA   107     107.791 117.638  83.945  1.00  0.00            
ATOM   1532  CB  ALA   107     109.151 116.837  85.310  1.00  0.00            
ATOM   1533  HB1 ALA   107     108.568 115.921  85.216  1.00  0.00            
ATOM   1534  HB2 ALA   107     109.993 116.752  84.622  1.00  0.00            
ATOM   1535  HB3 ALA   107     109.521 117.081  86.306  1.00  0.00            
ATOM   1536  C   ALA   107     107.028 118.197  85.778  1.00  0.00            
ATOM   1537  O   ALA   107     107.087 118.841  86.840  1.00  0.00            
ATOM   1538  N   PRO   108     105.875 117.755  85.268  1.00  0.00            
ATOM   1539  CD  PRO   108     105.677 117.205  83.907  1.00  0.00            
ATOM   1540  HD1 PRO   108     106.483 116.513  83.663  1.00  0.00            
ATOM   1541  HD2 PRO   108     105.680 118.066  83.238  1.00  0.00            
ATOM   1542  CG  PRO   108     104.283 116.580  83.879  1.00  0.00            
ATOM   1543  HG1 PRO   108     104.232 115.528  84.160  1.00  0.00            
ATOM   1544  HG2 PRO   108     103.909 116.717  82.865  1.00  0.00            
ATOM   1545  CB  PRO   108     103.556 117.527  84.775  1.00  0.00            
ATOM   1546  HB1 PRO   108     102.647 117.125  85.223  1.00  0.00            
ATOM   1547  HB2 PRO   108     103.186 118.393  84.226  1.00  0.00            
ATOM   1548  CA  PRO   108     104.575 117.794  85.907  1.00  0.00            
ATOM   1549  HA  PRO   108     104.371 118.836  86.155  1.00  0.00            
ATOM   1550  C   PRO   108     104.373 117.081  87.220  1.00  0.00            
ATOM   1551  O   PRO   108     104.962 116.053  87.422  1.00  0.00            
ATOM   1552  N   GLN   109     103.576 117.593  88.174  1.00  0.00            
ATOM   1553  H   GLN   109     103.040 118.425  87.969  1.00  0.00            
ATOM   1554  CA  GLN   109     103.266 116.804  89.444  1.00  0.00            
ATOM   1555  HA  GLN   109     104.230 116.608  89.912  1.00  0.00            
ATOM   1556  CB  GLN   109     102.627 117.642  90.554  1.00  0.00            
ATOM   1557  HB1 GLN   109     103.140 118.565  90.822  1.00  0.00            
ATOM   1558  HB2 GLN   109     102.738 117.103  91.495  1.00  0.00            
ATOM   1559  CG  GLN   109     101.146 117.942  90.342  1.00  0.00            
ATOM   1560  HG1 GLN   109     100.688 116.962  90.468  1.00  0.00            
ATOM   1561  HG2 GLN   109     100.982 118.352  89.345  1.00  0.00            
ATOM   1562  CD  GLN   109     100.601 118.807  91.453  1.00  0.00            
ATOM   1563  OE1 GLN   109     100.868 120.005  91.561  1.00  0.00            
ATOM   1564  NE2 GLN   109      99.864 118.240  92.395  1.00  0.00            
ATOM   1565 HE21 GLN   109      99.480 117.314  92.267  1.00  0.00            
ATOM   1566 HE22 GLN   109      99.455 118.833  93.103  1.00  0.00            
ATOM   1567  C   GLN   109     102.578 115.435  89.153  1.00  0.00            
ATOM   1568  O   GLN   109     101.569 115.347  88.453  1.00  0.00            
ATOM   1569  N   GLU   110     103.057 114.308  89.660  1.00  0.00            
ATOM   1570  H   GLU   110     103.872 114.430  90.245  1.00  0.00            
ATOM   1571  CA  GLU   110     102.518 112.946  89.687  1.00  0.00            
ATOM   1572  HA  GLU   110     102.497 112.666  88.634  1.00  0.00            
ATOM   1573  CB  GLU   110     103.284 112.063  90.699  1.00  0.00            
ATOM   1574  HB1 GLU   110     103.144 112.541  91.669  1.00  0.00            
ATOM   1575  HB2 GLU   110     104.338 112.133  90.428  1.00  0.00            
ATOM   1576  CG  GLU   110     102.814 110.634  90.534  1.00  0.00            
ATOM   1577  HG1 GLU   110     101.864 110.479  91.044  1.00  0.00            
ATOM   1578  HG2 GLU   110     103.494 110.049  91.152  1.00  0.00            
ATOM   1579  CD  GLU   110     102.813 109.979  89.151  1.00  0.00            
ATOM   1580  OE1 GLU   110     103.274 110.600  88.210  1.00  0.00            
ATOM   1581  OE2 GLU   110     102.379 108.840  89.041  1.00  0.00            
ATOM   1582  C   GLU   110     101.008 112.997  89.971  1.00  0.00            
ATOM   1583  O   GLU   110     100.622 113.283  91.127  1.00  0.00            
ATOM   1584  N   GLY   111     100.249 112.445  88.992  1.00  0.00            
ATOM   1585  H   GLY   111     100.737 111.884  88.309  1.00  0.00            
ATOM   1586  CA  GLY   111      98.829 112.257  89.037  1.00  0.00            
ATOM   1587  HA1 GLY   111      98.479 112.491  90.042  1.00  0.00            
ATOM   1588  HA2 GLY   111      98.572 111.224  88.806  1.00  0.00            
ATOM   1589  C   GLY   111      98.015 113.192  88.184  1.00  0.00            
ATOM   1590  O   GLY   111      96.938 112.812  87.855  1.00  0.00            
ATOM   1591  N   ILE   112      98.594 114.294  87.793  1.00  0.00            
ATOM   1592  H   ILE   112      99.565 114.427  88.038  1.00  0.00            
ATOM   1593  CA  ILE   112      97.880 115.309  86.904  1.00  0.00            
ATOM   1594  HA  ILE   112      96.801 115.160  86.858  1.00  0.00            
ATOM   1595  CB  ILE   112      98.164 116.728  87.429  1.00  0.00            
ATOM   1596  HB  ILE   112      99.188 117.028  87.206  1.00  0.00            
ATOM   1597  CG2 ILE   112      97.232 117.708  86.624  1.00  0.00            
ATOM   1598 HG21 ILE   112      97.762 118.649  86.776  1.00  0.00            
ATOM   1599 HG22 ILE   112      97.331 117.419  85.578  1.00  0.00            
ATOM   1600 HG23 ILE   112      96.175 117.787  86.879  1.00  0.00            
ATOM   1601  CG1 ILE   112      98.007 116.910  88.898  1.00  0.00            
ATOM   1602 HG11 ILE   112      98.067 117.956  89.198  1.00  0.00            
ATOM   1603 HG12 ILE   112      98.734 116.296  89.428  1.00  0.00            
ATOM   1604  CD  ILE   112      96.611 116.455  89.503  1.00  0.00            
ATOM   1605  HD1 ILE   112      95.778 117.078  89.177  1.00  0.00            
ATOM   1606  HD2 ILE   112      96.409 115.451  89.127  1.00  0.00            
ATOM   1607  HD3 ILE   112      96.587 116.570  90.586  1.00  0.00            
ATOM   1608  C   ILE   112      98.208 115.012  85.419  1.00  0.00            
ATOM   1609  O   ILE   112      99.306 115.409  85.002  1.00  0.00            
ATOM   1610  N   LEU   113      97.305 114.391  84.693  1.00  0.00            
ATOM   1611  H   LEU   113      96.474 114.082  85.178  1.00  0.00            
ATOM   1612  CA  LEU   113      97.600 113.874  83.329  1.00  0.00            
ATOM   1613  HA  LEU   113      98.621 113.494  83.368  1.00  0.00            
ATOM   1614  CB  LEU   113      96.566 112.716  83.064  1.00  0.00            
ATOM   1615  HB1 LEU   113      96.786 112.294  82.083  1.00  0.00            
ATOM   1616  HB2 LEU   113      95.593 113.188  82.924  1.00  0.00            
ATOM   1617  CG  LEU   113      96.409 111.612  84.092  1.00  0.00            
ATOM   1618  HG  LEU   113      95.815 112.047  84.895  1.00  0.00            
ATOM   1619  CD1 LEU   113      95.562 110.479  83.559  1.00  0.00            
ATOM   1620 HD11 LEU   113      95.501 109.723  84.342  1.00  0.00            
ATOM   1621 HD12 LEU   113      94.540 110.802  83.361  1.00  0.00            
ATOM   1622 HD13 LEU   113      95.939 109.895  82.719  1.00  0.00            
ATOM   1623  CD2 LEU   113      97.750 111.050  84.599  1.00  0.00            
ATOM   1624 HD21 LEU   113      98.269 110.480  83.828  1.00  0.00            
ATOM   1625 HD22 LEU   113      98.476 111.761  84.992  1.00  0.00            
ATOM   1626 HD23 LEU   113      97.639 110.283  85.365  1.00  0.00            
ATOM   1627  C   LEU   113      97.498 115.026  82.288  1.00  0.00            
ATOM   1628  O   LEU   113      97.030 116.095  82.526  1.00  0.00            
ATOM   1629  N   GLU   114      97.855 114.689  81.036  1.00  0.00            
ATOM   1630  H   GLU   114      98.189 113.745  80.903  1.00  0.00            
ATOM   1631  CA  GLU   114      97.799 115.639  79.927  1.00  0.00            
ATOM   1632  HA  GLU   114      97.803 116.647  80.341  1.00  0.00            
ATOM   1633  CB  GLU   114      98.984 115.507  78.954  1.00  0.00            
ATOM   1634  HB1 GLU   114      98.799 116.276  78.204  1.00  0.00            
ATOM   1635  HB2 GLU   114      99.006 114.487  78.570  1.00  0.00            
ATOM   1636  CG  GLU   114     100.296 115.966  79.602  1.00  0.00            
ATOM   1637  HG1 GLU   114     100.250 116.900  80.161  1.00  0.00            
ATOM   1638  HG2 GLU   114     101.124 115.957  78.894  1.00  0.00            
ATOM   1639  CD  GLU   114     100.978 115.041  80.578  1.00  0.00            
ATOM   1640  OE1 GLU   114     101.681 115.577  81.498  1.00  0.00            
ATOM   1641  OE2 GLU   114     100.784 113.798  80.467  1.00  0.00            
ATOM   1642  C   GLU   114      96.422 115.592  79.228  1.00  0.00            
ATOM   1643  O   GLU   114      96.216 114.935  78.227  1.00  0.00            
ATOM   1644  N   ASP   115      95.460 116.373  79.826  1.00  0.00            
ATOM   1645  H   ASP   115      95.756 116.842  80.670  1.00  0.00            
ATOM   1646  CA  ASP   115      94.084 116.420  79.350  1.00  0.00            
ATOM   1647  HA  ASP   115      93.958 115.394  79.004  1.00  0.00            
ATOM   1648  CB  ASP   115      93.004 116.522  80.427  1.00  0.00            
ATOM   1649  HB1 ASP   115      93.022 115.573  80.962  1.00  0.00            
ATOM   1650  HB2 ASP   115      92.014 116.379  79.994  1.00  0.00            
ATOM   1651  CG  ASP   115      93.077 117.657  81.494  1.00  0.00            
ATOM   1652  OD1 ASP   115      93.997 118.557  81.429  1.00  0.00            
ATOM   1653  OD2 ASP   115      92.143 117.756  82.307  1.00  0.00            
ATOM   1654  C   ASP   115      93.873 117.397  78.227  1.00  0.00            
ATOM   1655  O   ASP   115      93.167 118.420  78.281  1.00  0.00            
ATOM   1656  N   MET   116      94.675 117.248  77.141  1.00  0.00            
ATOM   1657  H   MET   116      95.222 116.409  77.009  1.00  0.00            
ATOM   1658  CA  MET   116      94.720 118.169  75.992  1.00  0.00            
ATOM   1659  HA  MET   116      94.019 118.990  76.146  1.00  0.00            
ATOM   1660  CB  MET   116      96.184 118.695  75.918  1.00  0.00            
ATOM   1661  HB1 MET   116      96.865 117.848  75.828  1.00  0.00            
ATOM   1662  HB2 MET   116      96.424 119.252  76.824  1.00  0.00            
ATOM   1663  CG  MET   116      96.504 119.635  74.790  1.00  0.00            
ATOM   1664  HG1 MET   116      96.556 119.025  73.887  1.00  0.00            
ATOM   1665  HG2 MET   116      97.510 120.018  74.961  1.00  0.00            
ATOM   1666  SD  MET   116      95.406 121.069  74.620  1.00  0.00            
ATOM   1667  CE  MET   116      96.720 122.137  73.852  1.00  0.00            
ATOM   1668  HE1 MET   116      97.130 121.674  72.955  1.00  0.00            
ATOM   1669  HE2 MET   116      96.282 123.067  73.491  1.00  0.00            
ATOM   1670  HE3 MET   116      97.399 122.525  74.611  1.00  0.00            
ATOM   1671  C   MET   116      94.276 117.422  74.794  1.00  0.00            
ATOM   1672  O   MET   116      95.028 116.519  74.433  1.00  0.00            
ATOM   1673  N   PRO   117      93.260 117.916  74.104  1.00  0.00            
ATOM   1674  CD  PRO   117      92.383 118.999  74.582  1.00  0.00            
ATOM   1675  HD1 PRO   117      92.777 120.003  74.428  1.00  0.00            
ATOM   1676  HD2 PRO   117      92.159 118.868  75.641  1.00  0.00            
ATOM   1677  CG  PRO   117      91.105 118.764  73.723  1.00  0.00            
ATOM   1678  HG1 PRO   117      90.664 119.725  73.458  1.00  0.00            
ATOM   1679  HG2 PRO   117      90.586 118.138  74.449  1.00  0.00            
ATOM   1680  CB  PRO   117      91.524 118.015  72.489  1.00  0.00            
ATOM   1681  HB1 PRO   117      91.417 118.641  71.603  1.00  0.00            
ATOM   1682  HB2 PRO   117      90.821 117.200  72.320  1.00  0.00            
ATOM   1683  CA  PRO   117      92.898 117.427  72.761  1.00  0.00            
ATOM   1684  HA  PRO   117      92.858 116.347  72.900  1.00  0.00            
ATOM   1685  C   PRO   117      93.982 117.871  71.646  1.00  0.00            
ATOM   1686  O   PRO   117      94.686 118.891  71.671  1.00  0.00            
ATOM   1687  N   VAL   118      94.012 117.042  70.633  1.00  0.00            
ATOM   1688  H   VAL   118      93.275 116.356  70.564  1.00  0.00            
ATOM   1689  CA  VAL   118      94.852 117.131  69.468  1.00  0.00            
ATOM   1690  HA  VAL   118      95.327 118.102  69.603  1.00  0.00            
ATOM   1691  CB  VAL   118      95.963 116.004  69.505  1.00  0.00            
ATOM   1692  HB  VAL   118      96.665 116.168  68.688  1.00  0.00            
ATOM   1693  CG1 VAL   118      96.724 116.011  70.839  1.00  0.00            
ATOM   1694 HG11 VAL   118      97.063 117.021  71.069  1.00  0.00            
ATOM   1695 HG12 VAL   118      96.208 115.601  71.708  1.00  0.00            
ATOM   1696 HG13 VAL   118      97.603 115.408  70.615  1.00  0.00            
ATOM   1697  CG2 VAL   118      95.346 114.630  69.269  1.00  0.00            
ATOM   1698 HG21 VAL   118      94.929 114.536  68.266  1.00  0.00            
ATOM   1699 HG22 VAL   118      96.131 113.876  69.310  1.00  0.00            
ATOM   1700 HG23 VAL   118      94.588 114.428  70.026  1.00  0.00            
ATOM   1701  C   VAL   118      94.032 117.154  68.241  1.00  0.00            
ATOM   1702  O   VAL   118      92.905 116.618  68.196  1.00  0.00            
ATOM   1703  N   ASP   119      94.579 117.809  67.191  1.00  0.00            
ATOM   1704  H   ASP   119      95.547 118.095  67.209  1.00  0.00            
ATOM   1705  CA  ASP   119      93.956 117.801  65.818  1.00  0.00            
ATOM   1706  HA  ASP   119      92.896 118.054  65.829  1.00  0.00            
ATOM   1707  CB  ASP   119      94.572 118.891  64.917  1.00  0.00            
ATOM   1708  HB1 ASP   119      93.989 118.876  63.996  1.00  0.00            
ATOM   1709  HB2 ASP   119      95.577 118.547  64.673  1.00  0.00            
ATOM   1710  CG  ASP   119      94.417 120.281  65.424  1.00  0.00            
ATOM   1711  OD1 ASP   119      95.222 121.186  65.140  1.00  0.00            
ATOM   1712  OD2 ASP   119      93.386 120.525  66.109  1.00  0.00            
ATOM   1713  C   ASP   119      94.068 116.486  64.989  1.00  0.00            
ATOM   1714  O   ASP   119      94.943 115.626  65.255  1.00  0.00            
ATOM   1715  N   PRO   120      93.084 116.186  64.100  1.00  0.00            
ATOM   1716  CD  PRO   120      91.877 116.905  63.944  1.00  0.00            
ATOM   1717  HD1 PRO   120      92.072 117.827  63.397  1.00  0.00            
ATOM   1718  HD2 PRO   120      91.347 116.965  64.895  1.00  0.00            
ATOM   1719  CG  PRO   120      90.979 115.951  63.079  1.00  0.00            
ATOM   1720  HG1 PRO   120      90.201 116.558  62.616  1.00  0.00            
ATOM   1721  HG2 PRO   120      90.740 115.053  63.649  1.00  0.00            
ATOM   1722  CB  PRO   120      92.026 115.490  62.105  1.00  0.00            
ATOM   1723  HB1 PRO   120      92.286 116.358  61.499  1.00  0.00            
ATOM   1724  HB2 PRO   120      91.725 114.607  61.542  1.00  0.00            
ATOM   1725  CA  PRO   120      93.223 115.179  63.037  1.00  0.00            
ATOM   1726  HA  PRO   120      93.057 114.183  63.447  1.00  0.00            
ATOM   1727  C   PRO   120      94.493 115.301  62.294  1.00  0.00            
ATOM   1728  O   PRO   120      94.992 116.435  62.103  1.00  0.00            
ATOM   1729  N   ASP   121      95.137 114.153  61.948  1.00  0.00            
ATOM   1730  H   ASP   121      94.857 113.245  62.290  1.00  0.00            
ATOM   1731  CA  ASP   121      96.381 114.179  61.122  1.00  0.00            
ATOM   1732  HA  ASP   121      96.967 114.944  61.633  1.00  0.00            
ATOM   1733  CB  ASP   121      97.310 113.014  61.116  1.00  0.00            
ATOM   1734  HB1 ASP   121      98.149 113.333  60.498  1.00  0.00            
ATOM   1735  HB2 ASP   121      96.906 112.087  60.708  1.00  0.00            
ATOM   1736  CG  ASP   121      97.705 112.635  62.543  1.00  0.00            
ATOM   1737  OD1 ASP   121      97.934 113.583  63.344  1.00  0.00            
ATOM   1738  OD2 ASP   121      97.882 111.413  62.892  1.00  0.00            
ATOM   1739  C   ASP   121      95.987 114.581  59.681  1.00  0.00            
ATOM   1740  O   ASP   121      94.970 114.079  59.227  1.00  0.00            
ATOM   1741  N   ASN   122      96.857 115.294  58.977  1.00  0.00            
ATOM   1742  H   ASN   122      97.685 115.555  59.494  1.00  0.00            
ATOM   1743  CA  ASN   122      96.694 115.685  57.565  1.00  0.00            
ATOM   1744  HA  ASN   122      95.916 116.449  57.572  1.00  0.00            
ATOM   1745  CB  ASN   122      97.974 116.373  57.043  1.00  0.00            
ATOM   1746  HB1 ASN   122      98.452 117.041  57.761  1.00  0.00            
ATOM   1747  HB2 ASN   122      97.643 116.991  56.208  1.00  0.00            
ATOM   1748  CG  ASN   122      99.078 115.485  56.615  1.00  0.00            
ATOM   1749  OD1 ASN   122      99.493 114.706  57.395  1.00  0.00            
ATOM   1750  ND2 ASN   122      99.371 115.421  55.292  1.00  0.00            
ATOM   1751 HD21 ASN   122      98.921 116.099  54.694  1.00  0.00            
ATOM   1752 HD22 ASN   122      99.788 114.606  54.866  1.00  0.00            
ATOM   1753  C   ASN   122      96.220 114.623  56.561  1.00  0.00            
ATOM   1754  O   ASN   122      95.732 114.984  55.457  1.00  0.00            
ATOM   1755  N   GLU   123      96.508 113.355  56.783  1.00  0.00            
ATOM   1756  H   GLU   123      96.945 113.173  57.676  1.00  0.00            
ATOM   1757  CA  GLU   123      96.282 112.162  55.903  1.00  0.00            
ATOM   1758  HA  GLU   123      95.426 112.408  55.275  1.00  0.00            
ATOM   1759  CB  GLU   123      97.497 111.972  54.987  1.00  0.00            
ATOM   1760  HB1 GLU   123      98.404 112.032  55.589  1.00  0.00            
ATOM   1761  HB2 GLU   123      97.554 112.817  54.300  1.00  0.00            
ATOM   1762  CG  GLU   123      97.505 110.638  54.346  1.00  0.00            
ATOM   1763  HG1 GLU   123      97.477 109.969  55.206  1.00  0.00            
ATOM   1764  HG2 GLU   123      98.438 110.530  53.792  1.00  0.00            
ATOM   1765  CD  GLU   123      96.309 110.348  53.463  1.00  0.00            
ATOM   1766  OE1 GLU   123      95.718 111.331  52.925  1.00  0.00            
ATOM   1767  OE2 GLU   123      96.117 109.168  53.141  1.00  0.00            
ATOM   1768  C   GLU   123      95.808 110.973  56.689  1.00  0.00            
ATOM   1769  O   GLU   123      94.763 110.415  56.367  1.00  0.00            
ATOM   1770  N   ALA   124      96.525 110.712  57.784  1.00  0.00            
ATOM   1771  H   ALA   124      97.394 111.187  57.984  1.00  0.00            
ATOM   1772  CA  ALA   124      96.172 109.578  58.600  1.00  0.00            
ATOM   1773  HA  ALA   124      95.865 108.765  57.942  1.00  0.00            
ATOM   1774  CB  ALA   124      97.530 109.111  59.088  1.00  0.00            
ATOM   1775  HB1 ALA   124      98.206 108.863  58.269  1.00  0.00            
ATOM   1776  HB2 ALA   124      97.994 109.827  59.765  1.00  0.00            
ATOM   1777  HB3 ALA   124      97.361 108.165  59.603  1.00  0.00            
ATOM   1778  C   ALA   124      95.080 109.801  59.677  1.00  0.00            
ATOM   1779  O   ALA   124      95.335 109.568  60.868  1.00  0.00            
ATOM   1780  N   TYR   125      93.919 110.219  59.230  1.00  0.00            
ATOM   1781  H   TYR   125      93.896 110.609  58.298  1.00  0.00            
ATOM   1782  CA  TYR   125      92.692 110.455  60.060  1.00  0.00            
ATOM   1783  HA  TYR   125      93.165 110.383  61.039  1.00  0.00            
ATOM   1784  CB  TYR   125      92.044 111.821  59.840  1.00  0.00            
ATOM   1785  HB1 TYR   125      92.823 112.493  60.199  1.00  0.00            
ATOM   1786  HB2 TYR   125      91.149 111.899  60.457  1.00  0.00            
ATOM   1787  CG  TYR   125      91.689 112.213  58.401  1.00  0.00            
ATOM   1788  CD1 TYR   125      92.635 112.460  57.424  1.00  0.00            
ATOM   1789  HD1 TYR   125      93.691 112.430  57.650  1.00  0.00            
ATOM   1790  CE1 TYR   125      92.235 112.737  56.100  1.00  0.00            
ATOM   1791  HE1 TYR   125      93.065 112.842  55.417  1.00  0.00            
ATOM   1792  CZ  TYR   125      90.845 112.636  55.771  1.00  0.00            
ATOM   1793  OH  TYR   125      90.446 112.744  54.556  1.00  0.00            
ATOM   1794  HH  TYR   125      91.110 113.106  53.965  1.00  0.00            
ATOM   1795  CE2 TYR   125      89.899 112.392  56.797  1.00  0.00            
ATOM   1796  HE2 TYR   125      88.834 112.339  56.625  1.00  0.00            
ATOM   1797  CD2 TYR   125      90.329 112.193  58.091  1.00  0.00            
ATOM   1798  HD2 TYR   125      89.572 112.080  58.853  1.00  0.00            
ATOM   1799  C   TYR   125      91.811 109.221  59.997  1.00  0.00            
ATOM   1800  O   TYR   125      91.954 108.301  59.185  1.00  0.00            
ATOM   1801  N   GLU   126      90.835 109.192  60.908  1.00  0.00            
ATOM   1802  H   GLU   126      90.804 109.951  61.573  1.00  0.00            
ATOM   1803  CA  GLU   126      89.753 108.123  60.981  1.00  0.00            
ATOM   1804  HA  GLU   126      90.195 107.127  60.960  1.00  0.00            
ATOM   1805  CB  GLU   126      89.114 108.200  62.349  1.00  0.00            
ATOM   1806  HB1 GLU   126      88.423 109.032  62.482  1.00  0.00            
ATOM   1807  HB2 GLU   126      89.892 108.400  63.086  1.00  0.00            
ATOM   1808  CG  GLU   126      88.284 107.001  62.865  1.00  0.00            
ATOM   1809  HG1 GLU   126      87.329 106.963  62.342  1.00  0.00            
ATOM   1810  HG2 GLU   126      88.006 107.174  63.905  1.00  0.00            
ATOM   1811  CD  GLU   126      89.070 105.704  62.818  1.00  0.00            
ATOM   1812  OE1 GLU   126      90.340 105.725  62.904  1.00  0.00            
ATOM   1813  OE2 GLU   126      88.446 104.655  62.645  1.00  0.00            
ATOM   1814  C   GLU   126      88.805 108.146  59.762  1.00  0.00            
ATOM   1815  O   GLU   126      87.971 108.988  59.603  1.00  0.00            
ATOM   1816  N   MET   127      89.120 107.131  58.936  1.00  0.00            
ATOM   1817  H   MET   127      89.881 106.513  59.177  1.00  0.00            
ATOM   1818  CA  MET   127      88.579 106.906  57.561  1.00  0.00            
ATOM   1819  HA  MET   127      88.440 107.859  57.051  1.00  0.00            
ATOM   1820  CB  MET   127      89.635 106.286  56.622  1.00  0.00            
ATOM   1821  HB1 MET   127      89.987 105.305  56.938  1.00  0.00            
ATOM   1822  HB2 MET   127      90.519 106.923  56.578  1.00  0.00            
ATOM   1823  CG  MET   127      89.149 106.427  55.133  1.00  0.00            
ATOM   1824  HG1 MET   127      89.077 107.489  54.898  1.00  0.00            
ATOM   1825  HG2 MET   127      88.192 105.918  55.023  1.00  0.00            
ATOM   1826  SD  MET   127      90.286 105.709  53.983  1.00  0.00            
ATOM   1827  CE  MET   127      91.860 106.558  54.331  1.00  0.00            
ATOM   1828  HE1 MET   127      92.189 106.305  55.339  1.00  0.00            
ATOM   1829  HE2 MET   127      92.620 106.127  53.679  1.00  0.00            
ATOM   1830  HE3 MET   127      91.851 107.637  54.179  1.00  0.00            
ATOM   1831  C   MET   127      87.369 106.014  57.572  1.00  0.00            
ATOM   1832  O   MET   127      87.419 104.843  58.017  1.00  0.00            
ATOM   1833  N   PRO   128      86.274 106.608  57.113  1.00  0.00            
ATOM   1834  CD  PRO   128      86.081 107.955  56.723  1.00  0.00            
ATOM   1835  HD1 PRO   128      86.772 108.264  55.938  1.00  0.00            
ATOM   1836  HD2 PRO   128      86.314 108.544  57.610  1.00  0.00            
ATOM   1837  CG  PRO   128      84.620 108.074  56.352  1.00  0.00            
ATOM   1838  HG1 PRO   128      84.590 107.964  55.268  1.00  0.00            
ATOM   1839  HG2 PRO   128      84.237 109.008  56.762  1.00  0.00            
ATOM   1840  CB  PRO   128      83.900 106.933  56.958  1.00  0.00            
ATOM   1841  HB1 PRO   128      83.193 106.621  56.189  1.00  0.00            
ATOM   1842  HB2 PRO   128      83.321 107.164  57.851  1.00  0.00            
ATOM   1843  CA  PRO   128      84.999 105.852  57.115  1.00  0.00            
ATOM   1844  HA  PRO   128      84.831 105.319  58.051  1.00  0.00            
ATOM   1845  C   PRO   128      84.891 104.788  56.012  1.00  0.00            
ATOM   1846  O   PRO   128      85.539 104.908  54.969  1.00  0.00            
ATOM   1847  N   SEP   129      84.004 103.765  56.201  1.00  0.00            
ATOM   1848  H   SEP   129      83.427 103.793  57.029  1.00  0.00            
ATOM   1849  CA  SEP   129      83.668 102.711  55.286  1.00  0.00            
ATOM   1850  HA  SEP   129      84.562 102.116  55.100  1.00  0.00            
ATOM   1851  CB  SEP   129      82.622 101.778  55.794  1.00  0.00            
ATOM   1852  HB1 SEP   129      82.478 100.919  55.138  1.00  0.00            
ATOM   1853  HB2 SEP   129      81.694 102.334  55.927  1.00  0.00            
ATOM   1854  OG  SEP   129      83.112 101.223  56.949  1.00  0.00            
ATOM   1855  P   SEP   129      82.520  99.892  57.672  1.00  0.00            
ATOM   1856  O1P SEP   129      81.068 100.090  57.692  1.00  0.00            
ATOM   1857  O2P SEP   129      82.981  98.783  56.851  1.00  0.00            
ATOM   1858  O3P SEP   129      83.205 100.133  58.962  1.00  0.00            
ATOM   1859  C   SEP   129      83.213 103.239  53.909  1.00  0.00            
ATOM   1860  O   SEP   129      82.541 104.277  53.787  1.00  0.00            
ATOM   1861  N   GLU   130      83.651 102.569  52.824  1.00  0.00            
ATOM   1862  H   GLU   130      84.388 101.919  53.055  1.00  0.00            
ATOM   1863  CA  GLU   130      83.444 102.942  51.395  1.00  0.00            
ATOM   1864  HA  GLU   130      83.488 104.028  51.319  1.00  0.00            
ATOM   1865  CB  GLU   130      84.571 102.411  50.500  1.00  0.00            
ATOM   1866  HB1 GLU   130      84.305 102.683  49.478  1.00  0.00            
ATOM   1867  HB2 GLU   130      84.569 101.323  50.430  1.00  0.00            
ATOM   1868  CG  GLU   130      85.896 103.128  50.768  1.00  0.00            
ATOM   1869  HG1 GLU   130      86.299 102.746  51.706  1.00  0.00            
ATOM   1870  HG2 GLU   130      85.720 104.197  50.884  1.00  0.00            
ATOM   1871  CD  GLU   130      86.975 102.932  49.615  1.00  0.00            
ATOM   1872  OE1 GLU   130      88.019 103.694  49.655  1.00  0.00            
ATOM   1873  OE2 GLU   130      86.780 102.027  48.758  1.00  0.00            
ATOM   1874  C   GLU   130      82.059 102.518  50.995  1.00  0.00            
ATOM   1875  O   GLU   130      81.546 101.473  51.394  1.00  0.00            
ATOM   1876  N   GLU   131      81.411 103.318  50.163  1.00  0.00            
ATOM   1877  H   GLU   131      81.861 104.168  49.853  1.00  0.00            
ATOM   1878  CA  GLU   131      79.984 103.053  49.770  1.00  0.00            
ATOM   1879  HA  GLU   131      79.538 102.227  50.324  1.00  0.00            
ATOM   1880  CB  GLU   131      79.158 104.353  49.996  1.00  0.00            
ATOM   1881  HB1 GLU   131      78.186 104.251  49.515  1.00  0.00            
ATOM   1882  HB2 GLU   131      79.548 105.179  49.401  1.00  0.00            
ATOM   1883  CG  GLU   131      78.918 104.784  51.426  1.00  0.00            
ATOM   1884  HG1 GLU   131      79.873 105.087  51.856  1.00  0.00            
ATOM   1885  HG2 GLU   131      78.557 103.920  51.983  1.00  0.00            
ATOM   1886  CD  GLU   131      77.978 105.941  51.578  1.00  0.00            
ATOM   1887  OE1 GLU   131      77.669 106.591  50.517  1.00  0.00            
ATOM   1888  OE2 GLU   131      77.414 106.180  52.639  1.00  0.00            
ATOM   1889  C   GLU   131      79.929 102.581  48.307  1.00  0.00            
ATOM   1890  O   GLU   131      78.856 102.169  47.848  1.00  0.00            
ATOM   1891  N   GLY   132      81.016 102.743  47.492  1.00  0.00            
ATOM   1892  H   GLY   132      81.863 103.180  47.826  1.00  0.00            
ATOM   1893  CA  GLY   132      80.866 102.376  46.056  1.00  0.00            
ATOM   1894  HA1 GLY   132      79.877 101.930  45.955  1.00  0.00            
ATOM   1895  HA2 GLY   132      81.568 101.667  45.617  1.00  0.00            
ATOM   1896  C   GLY   132      80.867 103.541  45.101  1.00  0.00            
ATOM   1897  O   GLY   132      81.088 104.696  45.510  1.00  0.00            
ATOM   1898  N   TYR   133      80.603 103.324  43.816  1.00  0.00            
ATOM   1899  H   TYR   133      80.353 102.384  43.542  1.00  0.00            
ATOM   1900  CA  TYR   133      80.694 104.325  42.725  1.00  0.00            
ATOM   1901  HA  TYR   133      80.775 105.313  43.178  1.00  0.00            
ATOM   1902  CB  TYR   133      81.992 104.225  41.979  1.00  0.00            
ATOM   1903  HB1 TYR   133      81.920 104.909  41.133  1.00  0.00            
ATOM   1904  HB2 TYR   133      82.013 103.226  41.544  1.00  0.00            
ATOM   1905  CG  TYR   133      83.342 104.458  42.779  1.00  0.00            
ATOM   1906  CD1 TYR   133      84.358 103.499  42.854  1.00  0.00            
ATOM   1907  HD1 TYR   133      84.230 102.685  42.156  1.00  0.00            
ATOM   1908  CE1 TYR   133      85.442 103.660  43.744  1.00  0.00            
ATOM   1909  HE1 TYR   133      86.256 102.951  43.749  1.00  0.00            
ATOM   1910  CZ  TYR   133      85.539 104.725  44.652  1.00  0.00            
ATOM   1911  OH  TYR   133      86.594 104.893  45.530  1.00  0.00            
ATOM   1912  HH  TYR   133      87.154 104.117  45.606  1.00  0.00            
ATOM   1913  CE2 TYR   133      84.598 105.693  44.547  1.00  0.00            
ATOM   1914  HE2 TYR   133      84.587 106.513  45.249  1.00  0.00            
ATOM   1915  CD2 TYR   133      83.514 105.572  43.696  1.00  0.00            
ATOM   1916  HD2 TYR   133      82.734 106.318  43.650  1.00  0.00            
ATOM   1917  C   TYR   133      79.491 104.394  41.768  1.00  0.00            
ATOM   1918  O   TYR   133      79.257 103.447  41.014  1.00  0.00            
ATOM   1919  N   GLN   134      78.698 105.507  41.726  1.00  0.00            
ATOM   1920  H   GLN   134      78.745 106.206  42.453  1.00  0.00            
ATOM   1921  CA  GLN   134      77.765 105.793  40.672  1.00  0.00            
ATOM   1922  HA  GLN   134      77.276 104.836  40.490  1.00  0.00            
ATOM   1923  CB  GLN   134      76.660 106.723  41.079  1.00  0.00            
ATOM   1924  HB1 GLN   134      77.172 107.678  41.193  1.00  0.00            
ATOM   1925  HB2 GLN   134      76.285 106.483  42.074  1.00  0.00            
ATOM   1926  CG  GLN   134      75.457 106.775  40.203  1.00  0.00            
ATOM   1927  HG1 GLN   134      75.715 107.026  39.174  1.00  0.00            
ATOM   1928  HG2 GLN   134      74.807 107.465  40.741  1.00  0.00            
ATOM   1929  CD  GLN   134      74.728 105.404  40.199  1.00  0.00            
ATOM   1930  OE1 GLN   134      75.147 104.435  40.846  1.00  0.00            
ATOM   1931  NE2 GLN   134      73.570 105.303  39.600  1.00  0.00            
ATOM   1932 HE21 GLN   134      73.013 106.089  39.294  1.00  0.00            
ATOM   1933 HE22 GLN   134      73.119 104.410  39.734  1.00  0.00            
ATOM   1934  C   GLN   134      78.364 106.288  39.388  1.00  0.00            
ATOM   1935  O   GLN   134      79.050 107.294  39.375  1.00  0.00            
ATOM   1936  N   ASP   135      78.198 105.449  38.336  1.00  0.00            
ATOM   1937  H   ASP   135      77.684 104.598  38.515  1.00  0.00            
ATOM   1938  CA  ASP   135      78.456 105.871  36.950  1.00  0.00            
ATOM   1939  HA  ASP   135      79.448 106.319  36.896  1.00  0.00            
ATOM   1940  CB  ASP   135      78.528 104.664  36.046  1.00  0.00            
ATOM   1941  HB1 ASP   135      77.552 104.199  35.899  1.00  0.00            
ATOM   1942  HB2 ASP   135      79.254 103.950  36.434  1.00  0.00            
ATOM   1943  CG  ASP   135      78.988 104.941  34.608  1.00  0.00            
ATOM   1944  OD1 ASP   135      79.262 106.105  34.218  1.00  0.00            
ATOM   1945  OD2 ASP   135      78.981 104.002  33.814  1.00  0.00            
ATOM   1946  C   ASP   135      77.435 106.928  36.419  1.00  0.00            
ATOM   1947  O   ASP   135      76.267 106.534  36.149  1.00  0.00            
ATOM   1948  N   TYR   136      77.932 108.135  36.174  1.00  0.00            
ATOM   1949  H   TYR   136      78.922 108.246  36.338  1.00  0.00            
ATOM   1950  CA  TYR   136      77.111 109.067  35.431  1.00  0.00            
ATOM   1951  HA  TYR   136      76.488 108.510  34.731  1.00  0.00            
ATOM   1952  CB  TYR   136      76.112 109.691  36.397  1.00  0.00            
ATOM   1953  HB1 TYR   136      75.532 108.910  36.888  1.00  0.00            
ATOM   1954  HB2 TYR   136      75.278 110.163  35.878  1.00  0.00            
ATOM   1955  CG  TYR   136      76.626 110.620  37.491  1.00  0.00            
ATOM   1956  CD1 TYR   136      76.450 110.199  38.797  1.00  0.00            
ATOM   1957  HD1 TYR   136      76.052 109.241  39.096  1.00  0.00            
ATOM   1958  CE1 TYR   136      76.745 111.060  39.872  1.00  0.00            
ATOM   1959  HE1 TYR   136      76.520 110.551  40.798  1.00  0.00            
ATOM   1960  CZ  TYR   136      77.259 112.367  39.671  1.00  0.00            
ATOM   1961  OH  TYR   136      77.602 113.167  40.717  1.00  0.00            
ATOM   1962  HH  TYR   136      78.007 114.013  40.508  1.00  0.00            
ATOM   1963  CE2 TYR   136      77.365 112.808  38.335  1.00  0.00            
ATOM   1964  HE2 TYR   136      77.792 113.777  38.121  1.00  0.00            
ATOM   1965  CD2 TYR   136      77.019 111.920  37.282  1.00  0.00            
ATOM   1966  HD2 TYR   136      77.074 112.181  36.236  1.00  0.00            
ATOM   1967  C   TYR   136      77.821 110.175  34.655  1.00  0.00            
ATOM   1968  O   TYR   136      79.038 110.346  34.802  1.00  0.00            
ATOM   1969  N   GLU   137      77.047 110.875  33.745  1.00  0.00            
ATOM   1970  H   GLU   137      76.093 110.573  33.607  1.00  0.00            
ATOM   1971  CA  GLU   137      77.484 111.944  32.841  1.00  0.00            
ATOM   1972  HA  GLU   137      78.416 111.537  32.449  1.00  0.00            
ATOM   1973  CB  GLU   137      76.552 112.291  31.722  1.00  0.00            
ATOM   1974  HB1 GLU   137      77.020 112.964  31.004  1.00  0.00            
ATOM   1975  HB2 GLU   137      75.746 112.834  32.215  1.00  0.00            
ATOM   1976  CG  GLU   137      76.038 111.167  30.796  1.00  0.00            
ATOM   1977  HG1 GLU   137      75.706 110.342  31.426  1.00  0.00            
ATOM   1978  HG2 GLU   137      76.853 110.680  30.261  1.00  0.00            
ATOM   1979  CD  GLU   137      74.930 111.675  29.842  1.00  0.00            
ATOM   1980  OE1 GLU   137      73.796 111.095  29.756  1.00  0.00            
ATOM   1981  OE2 GLU   137      75.234 112.599  29.049  1.00  0.00            
ATOM   1982  C   GLU   137      77.821 113.186  33.576  1.00  0.00            
ATOM   1983  O   GLU   137      77.018 113.683  34.412  1.00  0.00            
ATOM   1984  N   PRO   138      78.957 113.805  33.277  1.00  0.00            
ATOM   1985  CD  PRO   138      79.949 113.337  32.340  1.00  0.00            
ATOM   1986  HD1 PRO   138      79.489 112.917  31.445  1.00  0.00            
ATOM   1987  HD2 PRO   138      80.590 112.529  32.693  1.00  0.00            
ATOM   1988  CG  PRO   138      80.697 114.584  31.915  1.00  0.00            
ATOM   1989  HG1 PRO   138      80.029 115.122  31.241  1.00  0.00            
ATOM   1990  HG2 PRO   138      81.611 114.350  31.369  1.00  0.00            
ATOM   1991  CB  PRO   138      80.936 115.260  33.232  1.00  0.00            
ATOM   1992  HB1 PRO   138      81.203 116.313  33.138  1.00  0.00            
ATOM   1993  HB2 PRO   138      81.547 114.733  33.965  1.00  0.00            
ATOM   1994  CA  PRO   138      79.473 115.085  33.750  1.00  0.00            
ATOM   1995  HA  PRO   138      79.551 115.015  34.835  1.00  0.00            
ATOM   1996  C   PRO   138      78.541 116.256  33.367  1.00  0.00            
ATOM   1997  O   PRO   138      78.040 116.304  32.243  1.00  0.00            
ATOM   1998  N   GLU   139      78.259 117.133  34.339  1.00  0.00            
ATOM   1999  H   GLU   139      78.814 117.102  35.182  1.00  0.00            
ATOM   2000  CA  GLU   139      77.375 118.340  34.052  1.00  0.00            
ATOM   2001  HA  GLU   139      76.360 118.123  33.721  1.00  0.00            
ATOM   2002  CB  GLU   139      77.233 119.162  35.276  1.00  0.00            
ATOM   2003  HB1 GLU   139      76.590 120.020  35.082  1.00  0.00            
ATOM   2004  HB2 GLU   139      78.211 119.465  35.650  1.00  0.00            
ATOM   2005  CG  GLU   139      76.494 118.339  36.330  1.00  0.00            
ATOM   2006  HG1 GLU   139      77.266 117.697  36.754  1.00  0.00            
ATOM   2007  HG2 GLU   139      75.659 117.752  35.949  1.00  0.00            
ATOM   2008  CD  GLU   139      75.945 119.115  37.529  1.00  0.00            
ATOM   2009  OE1 GLU   139      75.424 118.512  38.507  1.00  0.00            
ATOM   2010  OE2 GLU   139      76.057 120.363  37.539  1.00  0.00            
ATOM   2011  C   GLU   139      77.843 119.274  32.920  1.00  0.00            
ATOM   2012  O   GLU   139      78.972 119.741  32.970  1.00  0.00            
ATOM   2013  N   ALA   140      76.980 119.436  31.906  1.00  0.00            
ATOM   2014  H   ALA   140      76.061 119.024  31.982  1.00  0.00            
ATOM   2015  CA  ALA   140      77.200 120.164  30.675  1.00  0.00            
ATOM   2016  HA  ALA   140      77.997 120.906  30.722  1.00  0.00            
ATOM   2017  CB  ALA   140      77.351 119.082  29.562  1.00  0.00            
ATOM   2018  HB1 ALA   140      78.300 118.547  29.597  1.00  0.00            
ATOM   2019  HB2 ALA   140      76.416 118.521  29.542  1.00  0.00            
ATOM   2020  HB3 ALA   140      77.389 119.601  28.604  1.00  0.00            
ATOM   2021  C   ALA   140      75.937 121.012  30.459  1.00  0.00            
ATOM   2022  OC1 ALA   140      74.886 120.576  29.873  1.00  0.00            
ATOM   2023  OC2 ALA   140      75.986 122.125  30.953  1.00  0.00            
TER
ENDMDL
