# Supplementary material for: Impact of Phosphorylation on the Physiological Form of Human alpha-Synuclein in Aqueous Solution
Source: J Chem Inf Model. 2024 Oct 28;64(21):8215–26. doi: 10.1021/acs.jcim.4c01172 (PMC11558680; doi:10.1021/acs.jcim.4c01172)
Supplement: Supplementary file 2 — ci4c01172_si_003.zip [file ci4c01172_si_003.zip › pAS/pAS_24.pdb]

REMARK    GENERATED BY TRJCONV
TITLE     Protein in water
REMARK    THIS IS A SIMULATION BOX
CRYST1  134.746  134.746  135.224  60.12  60.12  90.00 P 1           1
MODEL        1
ATOM      1  CH3 ACE     0     109.324  98.591  47.875  1.00  0.00            
ATOM      2 HH31 ACE     0     109.142  99.210  46.996  1.00  0.00            
ATOM      3 HH32 ACE     0     108.862  99.148  48.690  1.00  0.00            
ATOM      4 HH33 ACE     0     110.393  98.474  48.052  1.00  0.00            
ATOM      5  C   ACE     0     108.631  97.264  47.753  1.00  0.00            
ATOM      6  O   ACE     0     109.360  96.227  47.830  1.00  0.00            
ATOM      7  N   MET     1     107.333  97.283  47.550  1.00  0.00            
ATOM      8  H   MET     1     106.853  98.149  47.746  1.00  0.00            
ATOM      9  CA  MET     1     106.509  96.024  47.434  1.00  0.00            
ATOM     10  HA  MET     1     106.865  95.578  48.363  1.00  0.00            
ATOM     11  CB  MET     1     105.009  96.393  47.426  1.00  0.00            
ATOM     12  HB1 MET     1     104.886  96.818  46.430  1.00  0.00            
ATOM     13  HB2 MET     1     104.829  97.235  48.095  1.00  0.00            
ATOM     14  CG  MET     1     104.044  95.177  47.566  1.00  0.00            
ATOM     15  HG1 MET     1     104.207  94.377  46.844  1.00  0.00            
ATOM     16  HG2 MET     1     103.048  95.615  47.501  1.00  0.00            
ATOM     17  SD  MET     1     104.267  94.394  49.199  1.00  0.00            
ATOM     18  CE  MET     1     103.635  95.585  50.396  1.00  0.00            
ATOM     19  HE1 MET     1     103.980  95.348  51.403  1.00  0.00            
ATOM     20  HE2 MET     1     103.904  96.616  50.166  1.00  0.00            
ATOM     21  HE3 MET     1     102.546  95.608  50.431  1.00  0.00            
ATOM     22  C   MET     1     106.987  95.094  46.287  1.00  0.00            
ATOM     23  O   MET     1     107.038  93.908  46.520  1.00  0.00            
ATOM     24  N   ASP     2     107.266  95.578  45.065  1.00  0.00            
ATOM     25  H   ASP     2     107.059  96.552  44.898  1.00  0.00            
ATOM     26  CA  ASP     2     107.702  94.803  43.905  1.00  0.00            
ATOM     27  HA  ASP     2     106.956  94.082  43.572  1.00  0.00            
ATOM     28  CB  ASP     2     107.889  95.845  42.746  1.00  0.00            
ATOM     29  HB1 ASP     2     108.653  96.558  43.056  1.00  0.00            
ATOM     30  HB2 ASP     2     106.943  96.308  42.467  1.00  0.00            
ATOM     31  CG  ASP     2     108.358  95.154  41.492  1.00  0.00            
ATOM     32  OD1 ASP     2     109.528  95.364  41.038  1.00  0.00            
ATOM     33  OD2 ASP     2     107.563  94.404  40.897  1.00  0.00            
ATOM     34  C   ASP     2     108.968  93.975  44.244  1.00  0.00            
ATOM     35  O   ASP     2     108.863  92.734  44.136  1.00  0.00            
ATOM     36  N   VAL     3     109.949  94.702  44.781  1.00  0.00            
ATOM     37  H   VAL     3     109.915  95.711  44.797  1.00  0.00            
ATOM     38  CA  VAL     3     111.213  94.186  45.293  1.00  0.00            
ATOM     39  HA  VAL     3     111.681  93.684  44.446  1.00  0.00            
ATOM     40  CB  VAL     3     112.161  95.304  45.788  1.00  0.00            
ATOM     41  HB  VAL     3     111.653  96.001  46.454  1.00  0.00            
ATOM     42  CG1 VAL     3     113.411  94.830  46.493  1.00  0.00            
ATOM     43 HG11 VAL     3     114.021  95.715  46.678  1.00  0.00            
ATOM     44 HG12 VAL     3     113.050  94.252  47.344  1.00  0.00            
ATOM     45 HG13 VAL     3     113.980  94.135  45.877  1.00  0.00            
ATOM     46  CG2 VAL     3     112.706  96.062  44.575  1.00  0.00            
ATOM     47 HG21 VAL     3     113.475  95.633  43.934  1.00  0.00            
ATOM     48 HG22 VAL     3     111.922  96.478  43.941  1.00  0.00            
ATOM     49 HG23 VAL     3     113.212  96.901  45.053  1.00  0.00            
ATOM     50  C   VAL     3     110.960  93.087  46.327  1.00  0.00            
ATOM     51  O   VAL     3     111.308  91.932  46.058  1.00  0.00            
ATOM     52  N   PHE     4     110.293  93.419  47.446  1.00  0.00            
ATOM     53  H   PHE     4     110.078  94.405  47.456  1.00  0.00            
ATOM     54  CA  PHE     4     109.845  92.540  48.564  1.00  0.00            
ATOM     55  HA  PHE     4     110.707  92.257  49.169  1.00  0.00            
ATOM     56  CB  PHE     4     108.947  93.322  49.563  1.00  0.00            
ATOM     57  HB1 PHE     4     108.100  93.815  49.088  1.00  0.00            
ATOM     58  HB2 PHE     4     109.452  94.231  49.888  1.00  0.00            
ATOM     59  CG  PHE     4     108.439  92.577  50.851  1.00  0.00            
ATOM     60  CD1 PHE     4     107.161  92.043  50.794  1.00  0.00            
ATOM     61  HD1 PHE     4     106.581  92.196  49.896  1.00  0.00            
ATOM     62  CE1 PHE     4     106.608  91.325  51.855  1.00  0.00            
ATOM     63  HE1 PHE     4     105.596  90.968  51.740  1.00  0.00            
ATOM     64  CZ  PHE     4     107.297  91.213  53.074  1.00  0.00            
ATOM     65  HZ  PHE     4     106.754  90.996  53.982  1.00  0.00            
ATOM     66  CE2 PHE     4     108.635  91.706  53.068  1.00  0.00            
ATOM     67  HE2 PHE     4     109.210  91.717  53.982  1.00  0.00            
ATOM     68  CD2 PHE     4     109.266  92.290  51.943  1.00  0.00            
ATOM     69  HD2 PHE     4     110.260  92.700  52.047  1.00  0.00            
ATOM     70  C   PHE     4     109.110  91.298  48.113  1.00  0.00            
ATOM     71  O   PHE     4     109.433  90.214  48.669  1.00  0.00            
ATOM     72  N   MET     5     108.161  91.327  47.222  1.00  0.00            
ATOM     73  H   MET     5     107.908  92.190  46.762  1.00  0.00            
ATOM     74  CA  MET     5     107.509  90.124  46.750  1.00  0.00            
ATOM     75  HA  MET     5     107.233  89.493  47.595  1.00  0.00            
ATOM     76  CB  MET     5     106.267  90.458  46.005  1.00  0.00            
ATOM     77  HB1 MET     5     105.992  89.517  45.527  1.00  0.00            
ATOM     78  HB2 MET     5     106.416  91.151  45.177  1.00  0.00            
ATOM     79  CG  MET     5     105.150  90.880  46.955  1.00  0.00            
ATOM     80  HG1 MET     5     104.268  91.050  46.339  1.00  0.00            
ATOM     81  HG2 MET     5     105.438  91.873  47.301  1.00  0.00            
ATOM     82  SD  MET     5     104.765  89.650  48.247  1.00  0.00            
ATOM     83  CE  MET     5     104.214  88.217  47.338  1.00  0.00            
ATOM     84  HE1 MET     5     105.046  87.772  46.791  1.00  0.00            
ATOM     85  HE2 MET     5     103.674  87.495  47.951  1.00  0.00            
ATOM     86  HE3 MET     5     103.475  88.617  46.644  1.00  0.00            
ATOM     87  C   MET     5     108.425  89.245  45.817  1.00  0.00            
ATOM     88  O   MET     5     108.302  87.997  45.782  1.00  0.00            
ATOM     89  N   LYS     6     109.413  89.816  45.105  1.00  0.00            
ATOM     90  H   LYS     6     109.379  90.811  44.930  1.00  0.00            
ATOM     91  CA  LYS     6     110.546  89.018  44.558  1.00  0.00            
ATOM     92  HA  LYS     6     110.109  88.155  44.055  1.00  0.00            
ATOM     93  CB  LYS     6     111.335  89.787  43.481  1.00  0.00            
ATOM     94  HB1 LYS     6     111.897  90.539  44.035  1.00  0.00            
ATOM     95  HB2 LYS     6     110.646  90.229  42.761  1.00  0.00            
ATOM     96  CG  LYS     6     112.311  88.798  42.718  1.00  0.00            
ATOM     97  HG1 LYS     6     112.837  88.249  43.499  1.00  0.00            
ATOM     98  HG2 LYS     6     112.968  89.419  42.110  1.00  0.00            
ATOM     99  CD  LYS     6     111.728  87.723  41.826  1.00  0.00            
ATOM    100  HD1 LYS     6     110.961  88.217  41.229  1.00  0.00            
ATOM    101  HD2 LYS     6     111.177  87.004  42.432  1.00  0.00            
ATOM    102  CE  LYS     6     112.734  87.001  41.008  1.00  0.00            
ATOM    103  HE1 LYS     6     113.422  86.448  41.647  1.00  0.00            
ATOM    104  HE2 LYS     6     113.300  87.718  40.413  1.00  0.00            
ATOM    105  NZ  LYS     6     111.982  86.061  40.194  1.00  0.00            
ATOM    106  HZ1 LYS     6     111.350  85.484  40.731  1.00  0.00            
ATOM    107  HZ2 LYS     6     111.438  86.452  39.439  1.00  0.00            
ATOM    108  HZ3 LYS     6     112.607  85.426  39.718  1.00  0.00            
ATOM    109  C   LYS     6     111.488  88.380  45.601  1.00  0.00            
ATOM    110  O   LYS     6     111.649  87.186  45.596  1.00  0.00            
ATOM    111  N   GLY     7     111.931  89.132  46.622  1.00  0.00            
ATOM    112  H   GLY     7     111.716  90.109  46.484  1.00  0.00            
ATOM    113  CA  GLY     7     112.764  88.748  47.754  1.00  0.00            
ATOM    114  HA1 GLY     7     112.995  89.688  48.253  1.00  0.00            
ATOM    115  HA2 GLY     7     113.728  88.323  47.473  1.00  0.00            
ATOM    116  C   GLY     7     112.151  87.714  48.683  1.00  0.00            
ATOM    117  O   GLY     7     112.847  86.903  49.245  1.00  0.00            
ATOM    118  N   LEU     8     110.845  87.612  48.800  1.00  0.00            
ATOM    119  H   LEU     8     110.304  88.465  48.815  1.00  0.00            
ATOM    120  CA  LEU     8     110.112  86.534  49.413  1.00  0.00            
ATOM    121  HA  LEU     8     110.313  86.477  50.483  1.00  0.00            
ATOM    122  CB  LEU     8     108.634  86.890  49.205  1.00  0.00            
ATOM    123  HB1 LEU     8     108.457  87.108  48.152  1.00  0.00            
ATOM    124  HB2 LEU     8     108.490  87.838  49.723  1.00  0.00            
ATOM    125  CG  LEU     8     107.660  85.909  49.808  1.00  0.00            
ATOM    126  HG  LEU     8     107.884  84.901  49.458  1.00  0.00            
ATOM    127  CD1 LEU     8     107.904  85.930  51.323  1.00  0.00            
ATOM    128 HD11 LEU     8     107.097  85.371  51.797  1.00  0.00            
ATOM    129 HD12 LEU     8     108.880  85.543  51.615  1.00  0.00            
ATOM    130 HD13 LEU     8     107.780  86.974  51.611  1.00  0.00            
ATOM    131  CD2 LEU     8     106.200  86.373  49.524  1.00  0.00            
ATOM    132 HD21 LEU     8     106.146  86.149  48.459  1.00  0.00            
ATOM    133 HD22 LEU     8     105.465  85.900  50.175  1.00  0.00            
ATOM    134 HD23 LEU     8     106.202  87.442  49.738  1.00  0.00            
ATOM    135  C   LEU     8     110.456  85.110  48.715  1.00  0.00            
ATOM    136  O   LEU     8     110.373  84.068  49.403  1.00  0.00            
ATOM    137  N   SER     9     110.906  84.973  47.423  1.00  0.00            
ATOM    138  H   SER     9     110.945  85.742  46.769  1.00  0.00            
ATOM    139  CA  SER     9     111.342  83.660  46.921  1.00  0.00            
ATOM    140  HA  SER     9     110.544  82.925  47.018  1.00  0.00            
ATOM    141  CB  SER     9     111.519  83.814  45.314  1.00  0.00            
ATOM    142  HB1 SER     9     110.535  84.214  45.073  1.00  0.00            
ATOM    143  HB2 SER     9     111.693  82.901  44.745  1.00  0.00            
ATOM    144  OG  SER     9     112.598  84.686  45.033  1.00  0.00            
ATOM    145  HG  SER     9     112.249  85.578  45.100  1.00  0.00            
ATOM    146  C   SER     9     112.666  83.139  47.537  1.00  0.00            
ATOM    147  O   SER     9     113.111  82.004  47.164  1.00  0.00            
ATOM    148  N   LYS    10     113.283  83.976  48.360  1.00  0.00            
ATOM    149  H   LYS    10     112.871  84.864  48.609  1.00  0.00            
ATOM    150  CA  LYS    10     114.649  83.774  48.880  1.00  0.00            
ATOM    151  HA  LYS    10     114.972  82.861  48.379  1.00  0.00            
ATOM    152  CB  LYS    10     115.597  84.925  48.591  1.00  0.00            
ATOM    153  HB1 LYS    10     116.519  84.537  49.024  1.00  0.00            
ATOM    154  HB2 LYS    10     115.241  85.787  49.156  1.00  0.00            
ATOM    155  CG  LYS    10     115.847  85.225  47.151  1.00  0.00            
ATOM    156  HG1 LYS    10     116.552  86.056  47.142  1.00  0.00            
ATOM    157  HG2 LYS    10     114.914  85.514  46.668  1.00  0.00            
ATOM    158  CD  LYS    10     116.471  84.033  46.379  1.00  0.00            
ATOM    159  HD1 LYS    10     115.791  83.192  46.518  1.00  0.00            
ATOM    160  HD2 LYS    10     117.472  83.833  46.761  1.00  0.00            
ATOM    161  CE  LYS    10     116.524  84.230  44.780  1.00  0.00            
ATOM    162  HE1 LYS    10     117.240  83.600  44.253  1.00  0.00            
ATOM    163  HE2 LYS    10     116.714  85.293  44.630  1.00  0.00            
ATOM    164  NZ  LYS    10     115.143  83.981  44.271  1.00  0.00            
ATOM    165  HZ1 LYS    10     115.009  82.987  44.388  1.00  0.00            
ATOM    166  HZ2 LYS    10     114.446  84.549  44.730  1.00  0.00            
ATOM    167  HZ3 LYS    10     115.059  84.037  43.266  1.00  0.00            
ATOM    168  C   LYS    10     114.541  83.507  50.443  1.00  0.00            
ATOM    169  O   LYS    10     113.888  84.275  51.196  1.00  0.00            
ATOM    170  N   ALA    11     114.987  82.324  50.878  1.00  0.00            
ATOM    171  H   ALA    11     115.431  81.720  50.202  1.00  0.00            
ATOM    172  CA  ALA    11     114.975  82.010  52.326  1.00  0.00            
ATOM    173  HA  ALA    11     113.933  82.179  52.597  1.00  0.00            
ATOM    174  CB  ALA    11     115.454  80.517  52.425  1.00  0.00            
ATOM    175  HB1 ALA    11     115.274  80.177  53.445  1.00  0.00            
ATOM    176  HB2 ALA    11     114.888  79.781  51.854  1.00  0.00            
ATOM    177  HB3 ALA    11     116.464  80.469  52.016  1.00  0.00            
ATOM    178  C   ALA    11     115.897  82.973  53.063  1.00  0.00            
ATOM    179  O   ALA    11     116.672  83.792  52.488  1.00  0.00            
ATOM    180  N   LYS    12     115.843  82.904  54.398  1.00  0.00            
ATOM    181  H   LYS    12     115.269  82.209  54.853  1.00  0.00            
ATOM    182  CA  LYS    12     116.782  83.611  55.255  1.00  0.00            
ATOM    183  HA  LYS    12     117.621  83.954  54.649  1.00  0.00            
ATOM    184  CB  LYS    12     116.154  84.908  55.695  1.00  0.00            
ATOM    185  HB1 LYS    12     115.768  85.396  54.800  1.00  0.00            
ATOM    186  HB2 LYS    12     116.832  85.544  56.263  1.00  0.00            
ATOM    187  CG  LYS    12     114.980  84.922  56.639  1.00  0.00            
ATOM    188  HG1 LYS    12     115.304  84.653  57.644  1.00  0.00            
ATOM    189  HG2 LYS    12     114.201  84.213  56.358  1.00  0.00            
ATOM    190  CD  LYS    12     114.277  86.354  56.718  1.00  0.00            
ATOM    191  HD1 LYS    12     113.451  86.213  57.414  1.00  0.00            
ATOM    192  HD2 LYS    12     113.951  86.686  55.732  1.00  0.00            
ATOM    193  CE  LYS    12     115.142  87.429  57.323  1.00  0.00            
ATOM    194  HE1 LYS    12     116.048  87.679  56.772  1.00  0.00            
ATOM    195  HE2 LYS    12     115.464  87.020  58.281  1.00  0.00            
ATOM    196  NZ  LYS    12     114.382  88.677  57.460  1.00  0.00            
ATOM    197  HZ1 LYS    12     114.024  89.031  56.585  1.00  0.00            
ATOM    198  HZ2 LYS    12     113.563  88.508  58.026  1.00  0.00            
ATOM    199  HZ3 LYS    12     114.864  89.317  58.075  1.00  0.00            
ATOM    200  C   LYS    12     117.232  82.722  56.397  1.00  0.00            
ATOM    201  O   LYS    12     116.604  81.698  56.689  1.00  0.00            
ATOM    202  N   GLU    13     118.279  83.134  57.164  1.00  0.00            
ATOM    203  H   GLU    13     118.731  84.034  57.094  1.00  0.00            
ATOM    204  CA  GLU    13     118.510  82.511  58.525  1.00  0.00            
ATOM    205  HA  GLU    13     118.747  81.466  58.329  1.00  0.00            
ATOM    206  CB  GLU    13     119.732  83.167  59.287  1.00  0.00            
ATOM    207  HB1 GLU    13     119.877  82.626  60.222  1.00  0.00            
ATOM    208  HB2 GLU    13     119.553  84.209  59.553  1.00  0.00            
ATOM    209  CG  GLU    13     121.018  82.929  58.475  1.00  0.00            
ATOM    210  HG1 GLU    13     120.932  83.451  57.522  1.00  0.00            
ATOM    211  HG2 GLU    13     121.026  81.854  58.295  1.00  0.00            
ATOM    212  CD  GLU    13     122.357  83.291  59.116  1.00  0.00            
ATOM    213  OE1 GLU    13     122.406  83.760  60.286  1.00  0.00            
ATOM    214  OE2 GLU    13     123.437  83.155  58.482  1.00  0.00            
ATOM    215  C   GLU    13     117.306  82.488  59.512  1.00  0.00            
ATOM    216  O   GLU    13     116.562  83.451  59.494  1.00  0.00            
ATOM    217  N   GLY    14     117.008  81.442  60.261  1.00  0.00            
ATOM    218  H   GLY    14     117.607  80.641  60.121  1.00  0.00            
ATOM    219  CA  GLY    14     115.942  81.249  61.236  1.00  0.00            
ATOM    220  HA1 GLY    14     115.549  80.259  61.007  1.00  0.00            
ATOM    221  HA2 GLY    14     115.176  82.016  61.128  1.00  0.00            
ATOM    222  C   GLY    14     116.443  81.315  62.627  1.00  0.00            
ATOM    223  O   GLY    14     117.500  80.750  62.975  1.00  0.00            
ATOM    224  N   VAL    15     115.666  82.001  63.498  1.00  0.00            
ATOM    225  H   VAL    15     114.844  82.460  63.134  1.00  0.00            
ATOM    226  CA  VAL    15     116.236  82.552  64.745  1.00  0.00            
ATOM    227  HA  VAL    15     117.295  82.304  64.808  1.00  0.00            
ATOM    228  CB  VAL    15     116.132  84.176  64.792  1.00  0.00            
ATOM    229  HB  VAL    15     115.089  84.493  64.789  1.00  0.00            
ATOM    230  CG1 VAL    15     116.811  84.815  66.014  1.00  0.00            
ATOM    231 HG11 VAL    15     117.818  84.398  66.052  1.00  0.00            
ATOM    232 HG12 VAL    15     116.917  85.900  66.005  1.00  0.00            
ATOM    233 HG13 VAL    15     116.287  84.529  66.925  1.00  0.00            
ATOM    234  CG2 VAL    15     116.782  84.836  63.554  1.00  0.00            
ATOM    235 HG21 VAL    15     116.536  84.271  62.655  1.00  0.00            
ATOM    236 HG22 VAL    15     116.509  85.870  63.347  1.00  0.00            
ATOM    237 HG23 VAL    15     117.856  84.739  63.710  1.00  0.00            
ATOM    238  C   VAL    15     115.544  81.856  65.974  1.00  0.00            
ATOM    239  O   VAL    15     114.314  81.685  65.910  1.00  0.00            
ATOM    240  N   VAL    16     116.203  81.420  67.036  1.00  0.00            
ATOM    241  H   VAL    16     117.185  81.600  67.190  1.00  0.00            
ATOM    242  CA  VAL    16     115.509  80.987  68.265  1.00  0.00            
ATOM    243  HA  VAL    16     114.440  80.911  68.068  1.00  0.00            
ATOM    244  CB  VAL    16     116.013  79.611  68.681  1.00  0.00            
ATOM    245  HB  VAL    16     116.846  79.742  69.373  1.00  0.00            
ATOM    246  CG1 VAL    16     114.910  78.916  69.461  1.00  0.00            
ATOM    247 HG11 VAL    16     114.072  78.676  68.805  1.00  0.00            
ATOM    248 HG12 VAL    16     115.315  78.069  70.013  1.00  0.00            
ATOM    249 HG13 VAL    16     114.540  79.548  70.268  1.00  0.00            
ATOM    250  CG2 VAL    16     116.413  78.535  67.636  1.00  0.00            
ATOM    251 HG21 VAL    16     115.557  78.330  66.993  1.00  0.00            
ATOM    252 HG22 VAL    16     117.240  78.965  67.071  1.00  0.00            
ATOM    253 HG23 VAL    16     116.746  77.618  68.121  1.00  0.00            
ATOM    254  C   VAL    16     115.750  81.997  69.369  1.00  0.00            
ATOM    255  O   VAL    16     116.906  82.318  69.747  1.00  0.00            
ATOM    256  N   ALA    17     114.746  82.787  69.688  1.00  0.00            
ATOM    257  H   ALA    17     113.845  82.441  69.389  1.00  0.00            
ATOM    258  CA  ALA    17     114.838  84.004  70.519  1.00  0.00            
ATOM    259  HA  ALA    17     115.661  84.481  69.986  1.00  0.00            
ATOM    260  CB  ALA    17     113.628  84.902  70.366  1.00  0.00            
ATOM    261  HB1 ALA    17     112.758  84.559  70.927  1.00  0.00            
ATOM    262  HB2 ALA    17     113.794  85.930  70.687  1.00  0.00            
ATOM    263  HB3 ALA    17     113.232  84.861  69.351  1.00  0.00            
ATOM    264  C   ALA    17     115.082  83.563  71.991  1.00  0.00            
ATOM    265  O   ALA    17     114.936  82.394  72.409  1.00  0.00            
ATOM    266  N   ALA    18     115.334  84.567  72.825  1.00  0.00            
ATOM    267  H   ALA    18     115.582  85.449  72.400  1.00  0.00            
ATOM    268  CA  ALA    18     115.456  84.548  74.236  1.00  0.00            
ATOM    269  HA  ALA    18     115.943  83.621  74.538  1.00  0.00            
ATOM    270  CB  ALA    18     116.444  85.668  74.707  1.00  0.00            
ATOM    271  HB1 ALA    18     116.121  86.607  74.257  1.00  0.00            
ATOM    272  HB2 ALA    18     116.488  85.850  75.781  1.00  0.00            
ATOM    273  HB3 ALA    18     117.446  85.584  74.287  1.00  0.00            
ATOM    274  C   ALA    18     114.138  84.357  74.985  1.00  0.00            
ATOM    275  O   ALA    18     113.103  84.832  74.589  1.00  0.00            
ATOM    276  N   ALA    19     114.239  83.618  76.167  1.00  0.00            
ATOM    277  H   ALA    19     115.099  83.101  76.282  1.00  0.00            
ATOM    278  CA  ALA    19     113.197  83.238  77.115  1.00  0.00            
ATOM    279  HA  ALA    19     112.718  82.342  76.720  1.00  0.00            
ATOM    280  CB  ALA    19     113.932  82.686  78.348  1.00  0.00            
ATOM    281  HB1 ALA    19     114.630  81.887  78.096  1.00  0.00            
ATOM    282  HB2 ALA    19     114.593  83.486  78.682  1.00  0.00            
ATOM    283  HB3 ALA    19     113.219  82.426  79.130  1.00  0.00            
ATOM    284  C   ALA    19     112.145  84.312  77.479  1.00  0.00            
ATOM    285  O   ALA    19     110.932  83.982  77.512  1.00  0.00            
ATOM    286  N   GLU    20     112.491  85.643  77.600  1.00  0.00            
ATOM    287  H   GLU    20     113.465  85.910  77.579  1.00  0.00            
ATOM    288  CA  GLU    20     111.585  86.766  77.921  1.00  0.00            
ATOM    289  HA  GLU    20     110.665  86.337  78.319  1.00  0.00            
ATOM    290  CB  GLU    20     112.090  87.580  79.153  1.00  0.00            
ATOM    291  HB1 GLU    20     112.654  88.461  78.846  1.00  0.00            
ATOM    292  HB2 GLU    20     112.824  87.041  79.752  1.00  0.00            
ATOM    293  CG  GLU    20     110.931  87.962  79.984  1.00  0.00            
ATOM    294  HG1 GLU    20     110.358  87.098  80.321  1.00  0.00            
ATOM    295  HG2 GLU    20     110.272  88.621  79.420  1.00  0.00            
ATOM    296  CD  GLU    20     111.301  88.817  81.278  1.00  0.00            
ATOM    297  OE1 GLU    20     112.489  89.167  81.463  1.00  0.00            
ATOM    298  OE2 GLU    20     110.453  89.080  82.098  1.00  0.00            
ATOM    299  C   GLU    20     111.218  87.655  76.668  1.00  0.00            
ATOM    300  O   GLU    20     110.509  88.602  76.842  1.00  0.00            
ATOM    301  N   LYS    21     111.672  87.365  75.432  1.00  0.00            
ATOM    302  H   LYS    21     112.177  86.495  75.340  1.00  0.00            
ATOM    303  CA  LYS    21     111.264  88.103  74.210  1.00  0.00            
ATOM    304  HA  LYS    21     110.731  88.993  74.544  1.00  0.00            
ATOM    305  CB  LYS    21     112.438  88.356  73.283  1.00  0.00            
ATOM    306  HB1 LYS    21     111.960  89.000  72.546  1.00  0.00            
ATOM    307  HB2 LYS    21     112.752  87.454  72.758  1.00  0.00            
ATOM    308  CG  LYS    21     113.617  89.012  74.012  1.00  0.00            
ATOM    309  HG1 LYS    21     114.162  88.341  74.676  1.00  0.00            
ATOM    310  HG2 LYS    21     113.237  89.908  74.502  1.00  0.00            
ATOM    311  CD  LYS    21     114.736  89.410  73.055  1.00  0.00            
ATOM    312  HD1 LYS    21     114.436  90.286  72.480  1.00  0.00            
ATOM    313  HD2 LYS    21     114.955  88.647  72.307  1.00  0.00            
ATOM    314  CE  LYS    21     116.000  89.753  73.796  1.00  0.00            
ATOM    315  HE1 LYS    21     116.198  88.982  74.540  1.00  0.00            
ATOM    316  HE2 LYS    21     115.775  90.700  74.288  1.00  0.00            
ATOM    317  NZ  LYS    21     117.198  89.888  72.977  1.00  0.00            
ATOM    318  HZ1 LYS    21     117.449  88.952  72.692  1.00  0.00            
ATOM    319  HZ2 LYS    21     117.052  90.608  72.284  1.00  0.00            
ATOM    320  HZ3 LYS    21     117.982  90.236  73.510  1.00  0.00            
ATOM    321  C   LYS    21     110.034  87.347  73.528  1.00  0.00            
ATOM    322  O   LYS    21     110.204  86.916  72.385  1.00  0.00            
ATOM    323  N   THR    22     109.027  87.001  74.283  1.00  0.00            
ATOM    324  H   THR    22     108.943  87.475  75.171  1.00  0.00            
ATOM    325  CA  THR    22     107.878  86.157  73.862  1.00  0.00            
ATOM    326  HA  THR    22     108.319  85.228  73.501  1.00  0.00            
ATOM    327  CB  THR    22     106.954  85.773  75.023  1.00  0.00            
ATOM    328  HB  THR    22     106.122  85.208  74.602  1.00  0.00            
ATOM    329  CG2 THR    22     107.676  84.832  75.979  1.00  0.00            
ATOM    330 HG21 THR    22     108.669  85.230  76.186  1.00  0.00            
ATOM    331 HG22 THR    22     107.130  84.675  76.910  1.00  0.00            
ATOM    332 HG23 THR    22     107.791  83.850  75.521  1.00  0.00            
ATOM    333  OG1 THR    22     106.664  86.907  75.827  1.00  0.00            
ATOM    334  HG1 THR    22     105.712  87.022  75.808  1.00  0.00            
ATOM    335  C   THR    22     107.059  86.747  72.698  1.00  0.00            
ATOM    336  O   THR    22     106.325  86.031  71.986  1.00  0.00            
ATOM    337  N   LYS    23     107.162  88.077  72.614  1.00  0.00            
ATOM    338  H   LYS    23     107.765  88.537  73.281  1.00  0.00            
ATOM    339  CA  LYS    23     106.707  88.830  71.410  1.00  0.00            
ATOM    340  HA  LYS    23     105.669  88.560  71.217  1.00  0.00            
ATOM    341  CB  LYS    23     106.819  90.367  71.611  1.00  0.00            
ATOM    342  HB1 LYS    23     106.555  90.943  70.725  1.00  0.00            
ATOM    343  HB2 LYS    23     107.872  90.638  71.682  1.00  0.00            
ATOM    344  CG  LYS    23     105.953  90.860  72.786  1.00  0.00            
ATOM    345  HG1 LYS    23     106.419  90.669  73.752  1.00  0.00            
ATOM    346  HG2 LYS    23     104.961  90.425  72.660  1.00  0.00            
ATOM    347  CD  LYS    23     105.818  92.393  72.914  1.00  0.00            
ATOM    348  HD1 LYS    23     105.653  92.820  71.925  1.00  0.00            
ATOM    349  HD2 LYS    23     106.661  92.776  73.489  1.00  0.00            
ATOM    350  CE  LYS    23     104.618  92.795  73.726  1.00  0.00            
ATOM    351  HE1 LYS    23     103.754  92.258  73.334  1.00  0.00            
ATOM    352  HE2 LYS    23     104.624  93.882  73.656  1.00  0.00            
ATOM    353  NZ  LYS    23     104.906  92.453  75.144  1.00  0.00            
ATOM    354  HZ1 LYS    23     104.442  93.100  75.766  1.00  0.00            
ATOM    355  HZ2 LYS    23     104.696  91.504  75.418  1.00  0.00            
ATOM    356  HZ3 LYS    23     105.891  92.626  75.285  1.00  0.00            
ATOM    357  C   LYS    23     107.512  88.471  70.079  1.00  0.00            
ATOM    358  O   LYS    23     107.057  88.829  68.977  1.00  0.00            
ATOM    359  N   GLN    24     108.594  87.715  70.146  1.00  0.00            
ATOM    360  H   GLN    24     108.954  87.351  71.016  1.00  0.00            
ATOM    361  CA  GLN    24     109.194  87.153  68.996  1.00  0.00            
ATOM    362  HA  GLN    24     109.017  87.732  68.090  1.00  0.00            
ATOM    363  CB  GLN    24     110.760  87.253  68.967  1.00  0.00            
ATOM    364  HB1 GLN    24     111.037  86.727  68.053  1.00  0.00            
ATOM    365  HB2 GLN    24     111.188  86.667  69.780  1.00  0.00            
ATOM    366  CG  GLN    24     111.378  88.678  69.048  1.00  0.00            
ATOM    367  HG1 GLN    24     111.273  89.020  70.078  1.00  0.00            
ATOM    368  HG2 GLN    24     110.691  89.344  68.526  1.00  0.00            
ATOM    369  CD  GLN    24     112.844  88.842  68.569  1.00  0.00            
ATOM    370  OE1 GLN    24     113.370  88.066  67.746  1.00  0.00            
ATOM    371  NE2 GLN    24     113.517  89.838  69.094  1.00  0.00            
ATOM    372 HE21 GLN    24     113.026  90.511  69.664  1.00  0.00            
ATOM    373 HE22 GLN    24     114.523  89.902  69.028  1.00  0.00            
ATOM    374  C   GLN    24     108.744  85.753  68.613  1.00  0.00            
ATOM    375  O   GLN    24     108.802  84.877  69.482  1.00  0.00            
ATOM    376  N   GLY    25     108.375  85.501  67.377  1.00  0.00            
ATOM    377  H   GLY    25     108.407  86.318  66.785  1.00  0.00            
ATOM    378  CA  GLY    25     108.011  84.216  66.900  1.00  0.00            
ATOM    379  HA1 GLY    25     106.922  84.186  66.861  1.00  0.00            
ATOM    380  HA2 GLY    25     108.427  83.453  67.558  1.00  0.00            
ATOM    381  C   GLY    25     108.494  84.085  65.471  1.00  0.00            
ATOM    382  O   GLY    25     108.873  85.020  64.735  1.00  0.00            
ATOM    383  N   VAL    26     108.512  82.824  65.047  1.00  0.00            
ATOM    384  H   VAL    26     108.251  82.129  65.732  1.00  0.00            
ATOM    385  CA  VAL    26     109.076  82.306  63.763  1.00  0.00            
ATOM    386  HA  VAL    26     110.095  82.693  63.754  1.00  0.00            
ATOM    387  CB  VAL    26     109.212  80.759  63.624  1.00  0.00            
ATOM    388  HB  VAL    26     109.685  80.665  62.646  1.00  0.00            
ATOM    389  CG1 VAL    26     109.979  80.142  64.827  1.00  0.00            
ATOM    390 HG11 VAL    26     109.429  80.020  65.760  1.00  0.00            
ATOM    391 HG12 VAL    26     110.465  79.228  64.484  1.00  0.00            
ATOM    392 HG13 VAL    26     110.781  80.830  65.096  1.00  0.00            
ATOM    393  CG2 VAL    26     107.700  80.232  63.608  1.00  0.00            
ATOM    394 HG21 VAL    26     107.275  80.427  64.593  1.00  0.00            
ATOM    395 HG22 VAL    26     107.045  80.543  62.794  1.00  0.00            
ATOM    396 HG23 VAL    26     107.587  79.168  63.404  1.00  0.00            
ATOM    397  C   VAL    26     108.437  82.981  62.525  1.00  0.00            
ATOM    398  O   VAL    26     109.015  82.836  61.434  1.00  0.00            
ATOM    399  N   ALA    27     107.302  83.598  62.628  1.00  0.00            
ATOM    400  H   ALA    27     107.011  83.788  63.576  1.00  0.00            
ATOM    401  CA  ALA    27     106.547  84.266  61.517  1.00  0.00            
ATOM    402  HA  ALA    27     106.572  83.586  60.666  1.00  0.00            
ATOM    403  CB  ALA    27     105.088  84.399  61.878  1.00  0.00            
ATOM    404  HB1 ALA    27     104.748  83.451  62.296  1.00  0.00            
ATOM    405  HB2 ALA    27     105.044  85.006  62.782  1.00  0.00            
ATOM    406  HB3 ALA    27     104.457  84.876  61.128  1.00  0.00            
ATOM    407  C   ALA    27     107.223  85.595  61.168  1.00  0.00            
ATOM    408  O   ALA    27     107.189  86.568  61.996  1.00  0.00            
ATOM    409  N   GLU    28     107.659  85.760  59.929  1.00  0.00            
ATOM    410  H   GLU    28     107.532  85.012  59.262  1.00  0.00            
ATOM    411  CA  GLU    28     108.080  87.031  59.332  1.00  0.00            
ATOM    412  HA  GLU    28     108.386  87.815  60.024  1.00  0.00            
ATOM    413  CB  GLU    28     109.412  86.819  58.514  1.00  0.00            
ATOM    414  HB1 GLU    28     109.587  87.683  57.874  1.00  0.00            
ATOM    415  HB2 GLU    28     109.386  85.902  57.925  1.00  0.00            
ATOM    416  CG  GLU    28     110.638  86.804  59.465  1.00  0.00            
ATOM    417  HG1 GLU    28     111.462  86.123  59.252  1.00  0.00            
ATOM    418  HG2 GLU    28     110.227  86.446  60.409  1.00  0.00            
ATOM    419  CD  GLU    28     111.233  88.175  59.641  1.00  0.00            
ATOM    420  OE1 GLU    28     112.306  88.418  59.031  1.00  0.00            
ATOM    421  OE2 GLU    28     110.635  89.017  60.373  1.00  0.00            
ATOM    422  C   GLU    28     106.912  87.610  58.485  1.00  0.00            
ATOM    423  O   GLU    28     106.705  87.224  57.336  1.00  0.00            
ATOM    424  N   ALA    29     106.200  88.560  59.117  1.00  0.00            
ATOM    425  H   ALA    29     106.374  88.735  60.097  1.00  0.00            
ATOM    426  CA  ALA    29     105.395  89.558  58.376  1.00  0.00            
ATOM    427  HA  ALA    29     104.788  90.143  59.067  1.00  0.00            
ATOM    428  CB  ALA    29     106.303  90.555  57.592  1.00  0.00            
ATOM    429  HB1 ALA    29     105.678  91.348  57.182  1.00  0.00            
ATOM    430  HB2 ALA    29     106.842  91.155  58.325  1.00  0.00            
ATOM    431  HB3 ALA    29     106.854  90.092  56.773  1.00  0.00            
ATOM    432  C   ALA    29     104.273  89.073  57.440  1.00  0.00            
ATOM    433  O   ALA    29     103.961  89.668  56.442  1.00  0.00            
ATOM    434  N   ALA    30     103.485  88.086  57.951  1.00  0.00            
ATOM    435  H   ALA    30     103.778  87.672  58.824  1.00  0.00            
ATOM    436  CA  ALA    30     102.268  87.514  57.374  1.00  0.00            
ATOM    437  HA  ALA    30     102.728  86.977  56.544  1.00  0.00            
ATOM    438  CB  ALA    30     101.665  86.415  58.268  1.00  0.00            
ATOM    439  HB1 ALA    30     102.432  85.665  58.464  1.00  0.00            
ATOM    440  HB2 ALA    30     101.328  86.920  59.173  1.00  0.00            
ATOM    441  HB3 ALA    30     100.904  85.914  57.670  1.00  0.00            
ATOM    442  C   ALA    30     101.278  88.524  56.865  1.00  0.00            
ATOM    443  O   ALA    30     100.668  88.374  55.787  1.00  0.00            
ATOM    444  N   GLY    31     101.051  89.655  57.587  1.00  0.00            
ATOM    445  H   GLY    31     101.491  89.769  58.489  1.00  0.00            
ATOM    446  CA  GLY    31     100.241  90.800  57.147  1.00  0.00            
ATOM    447  HA1 GLY    31     100.205  91.469  58.008  1.00  0.00            
ATOM    448  HA2 GLY    31      99.249  90.414  56.914  1.00  0.00            
ATOM    449  C   GLY    31     100.749  91.434  55.783  1.00  0.00            
ATOM    450  O   GLY    31      99.964  91.722  54.859  1.00  0.00            
ATOM    451  N   LYS    32     102.005  91.803  55.714  1.00  0.00            
ATOM    452  H   LYS    32     102.565  91.592  56.528  1.00  0.00            
ATOM    453  CA  LYS    32     102.638  92.499  54.571  1.00  0.00            
ATOM    454  HA  LYS    32     102.086  93.400  54.303  1.00  0.00            
ATOM    455  CB  LYS    32     103.991  93.014  55.066  1.00  0.00            
ATOM    456  HB1 LYS    32     104.750  92.255  55.257  1.00  0.00            
ATOM    457  HB2 LYS    32     103.912  93.539  56.018  1.00  0.00            
ATOM    458  CG  LYS    32     104.716  93.923  54.035  1.00  0.00            
ATOM    459  HG1 LYS    32     104.014  94.668  53.662  1.00  0.00            
ATOM    460  HG2 LYS    32     105.117  93.270  53.259  1.00  0.00            
ATOM    461  CD  LYS    32     105.913  94.680  54.427  1.00  0.00            
ATOM    462  HD1 LYS    32     106.700  94.029  54.807  1.00  0.00            
ATOM    463  HD2 LYS    32     105.696  95.316  55.285  1.00  0.00            
ATOM    464  CE  LYS    32     106.492  95.499  53.208  1.00  0.00            
ATOM    465  HE1 LYS    32     105.740  96.168  52.789  1.00  0.00            
ATOM    466  HE2 LYS    32     106.735  94.746  52.458  1.00  0.00            
ATOM    467  NZ  LYS    32     107.699  96.280  53.552  1.00  0.00            
ATOM    468  HZ1 LYS    32     107.854  96.993  52.853  1.00  0.00            
ATOM    469  HZ2 LYS    32     107.635  96.797  54.418  1.00  0.00            
ATOM    470  HZ3 LYS    32     108.515  95.694  53.655  1.00  0.00            
ATOM    471  C   LYS    32     102.830  91.522  53.405  1.00  0.00            
ATOM    472  O   LYS    32     102.702  91.937  52.283  1.00  0.00            
ATOM    473  N   THR    33     103.173  90.267  53.632  1.00  0.00            
ATOM    474  H   THR    33     103.326  89.960  54.582  1.00  0.00            
ATOM    475  CA  THR    33     103.086  89.230  52.530  1.00  0.00            
ATOM    476  HA  THR    33     103.707  89.585  51.707  1.00  0.00            
ATOM    477  CB  THR    33     103.618  87.861  53.044  1.00  0.00            
ATOM    478  HB  THR    33     103.273  87.084  52.362  1.00  0.00            
ATOM    479  CG2 THR    33     105.107  87.875  53.257  1.00  0.00            
ATOM    480 HG21 THR    33     105.478  86.868  53.450  1.00  0.00            
ATOM    481 HG22 THR    33     105.655  88.294  52.413  1.00  0.00            
ATOM    482 HG23 THR    33     105.312  88.474  54.145  1.00  0.00            
ATOM    483  OG1 THR    33     103.004  87.549  54.300  1.00  0.00            
ATOM    484  HG1 THR    33     103.597  86.885  54.661  1.00  0.00            
ATOM    485  C   THR    33     101.726  89.130  51.921  1.00  0.00            
ATOM    486  O   THR    33     101.575  88.919  50.725  1.00  0.00            
ATOM    487  N   LYS    34     100.552  89.260  52.633  1.00  0.00            
ATOM    488  H   LYS    34     100.671  89.162  53.631  1.00  0.00            
ATOM    489  CA  LYS    34      99.208  89.395  52.130  1.00  0.00            
ATOM    490  HA  LYS    34      99.081  88.587  51.408  1.00  0.00            
ATOM    491  CB  LYS    34      98.056  89.175  53.192  1.00  0.00            
ATOM    492  HB1 LYS    34      97.965  90.064  53.817  1.00  0.00            
ATOM    493  HB2 LYS    34      98.291  88.359  53.876  1.00  0.00            
ATOM    494  CG  LYS    34      96.619  89.103  52.674  1.00  0.00            
ATOM    495  HG1 LYS    34      96.434  90.065  52.195  1.00  0.00            
ATOM    496  HG2 LYS    34      95.981  88.948  53.544  1.00  0.00            
ATOM    497  CD  LYS    34      96.297  88.086  51.584  1.00  0.00            
ATOM    498  HD1 LYS    34      97.211  87.538  51.352  1.00  0.00            
ATOM    499  HD2 LYS    34      96.181  88.569  50.614  1.00  0.00            
ATOM    500  CE  LYS    34      95.220  87.054  52.000  1.00  0.00            
ATOM    501  HE1 LYS    34      95.440  86.546  52.939  1.00  0.00            
ATOM    502  HE2 LYS    34      95.095  86.330  51.195  1.00  0.00            
ATOM    503  NZ  LYS    34      93.872  87.667  52.146  1.00  0.00            
ATOM    504  HZ1 LYS    34      93.765  88.415  52.816  1.00  0.00            
ATOM    505  HZ2 LYS    34      93.465  87.991  51.280  1.00  0.00            
ATOM    506  HZ3 LYS    34      93.225  86.956  52.456  1.00  0.00            
ATOM    507  C   LYS    34      98.973  90.624  51.295  1.00  0.00            
ATOM    508  O   LYS    34      98.497  90.467  50.192  1.00  0.00            
ATOM    509  N   GLU    35      99.379  91.800  51.788  1.00  0.00            
ATOM    510  H   GLU    35      99.637  91.849  52.763  1.00  0.00            
ATOM    511  CA  GLU    35      99.437  93.036  50.947  1.00  0.00            
ATOM    512  HA  GLU    35      98.451  93.338  50.593  1.00  0.00            
ATOM    513  CB  GLU    35     100.007  94.225  51.736  1.00  0.00            
ATOM    514  HB1 GLU    35     100.529  94.894  51.051  1.00  0.00            
ATOM    515  HB2 GLU    35     100.719  93.889  52.490  1.00  0.00            
ATOM    516  CG  GLU    35      98.841  95.011  52.315  1.00  0.00            
ATOM    517  HG1 GLU    35      98.138  94.330  52.794  1.00  0.00            
ATOM    518  HG2 GLU    35      98.397  95.564  51.487  1.00  0.00            
ATOM    519  CD  GLU    35      99.320  96.048  53.287  1.00  0.00            
ATOM    520  OE1 GLU    35     100.345  96.718  53.122  1.00  0.00            
ATOM    521  OE2 GLU    35      98.645  96.366  54.264  1.00  0.00            
ATOM    522  C   GLU    35     100.238  92.869  49.694  1.00  0.00            
ATOM    523  O   GLU    35      99.774  93.369  48.630  1.00  0.00            
ATOM    524  N   GLY    36     101.380  92.101  49.692  1.00  0.00            
ATOM    525  H   GLY    36     101.867  91.807  50.527  1.00  0.00            
ATOM    526  CA  GLY    36     102.103  91.863  48.502  1.00  0.00            
ATOM    527  HA1 GLY    36     103.137  91.631  48.756  1.00  0.00            
ATOM    528  HA2 GLY    36     102.071  92.871  48.089  1.00  0.00            
ATOM    529  C   GLY    36     101.385  90.801  47.581  1.00  0.00            
ATOM    530  O   GLY    36     101.345  91.133  46.417  1.00  0.00            
ATOM    531  N   VAL    37     100.847  89.616  48.048  1.00  0.00            
ATOM    532  H   VAL    37     101.020  89.265  48.979  1.00  0.00            
ATOM    533  CA  VAL    37     100.162  88.710  47.116  1.00  0.00            
ATOM    534  HA  VAL    37     100.793  88.509  46.250  1.00  0.00            
ATOM    535  CB  VAL    37      99.835  87.377  47.680  1.00  0.00            
ATOM    536  HB  VAL    37      99.295  86.863  46.886  1.00  0.00            
ATOM    537  CG1 VAL    37     101.014  86.467  48.059  1.00  0.00            
ATOM    538 HG11 VAL    37     101.621  86.143  47.213  1.00  0.00            
ATOM    539 HG12 VAL    37     101.528  86.999  48.859  1.00  0.00            
ATOM    540 HG13 VAL    37     100.547  85.613  48.549  1.00  0.00            
ATOM    541  CG2 VAL    37      98.868  87.387  48.919  1.00  0.00            
ATOM    542 HG21 VAL    37      99.413  87.659  49.822  1.00  0.00            
ATOM    543 HG22 VAL    37      98.052  88.099  48.793  1.00  0.00            
ATOM    544 HG23 VAL    37      98.485  86.368  48.963  1.00  0.00            
ATOM    545  C   VAL    37      98.956  89.321  46.487  1.00  0.00            
ATOM    546  O   VAL    37      98.778  88.999  45.346  1.00  0.00            
ATOM    547  N   LEU    38      98.206  90.269  47.090  1.00  0.00            
ATOM    548  H   LEU    38      98.370  90.421  48.075  1.00  0.00            
ATOM    549  CA  LEU    38      97.201  91.184  46.558  1.00  0.00            
ATOM    550  HA  LEU    38      96.436  90.630  46.013  1.00  0.00            
ATOM    551  CB  LEU    38      96.568  91.913  47.746  1.00  0.00            
ATOM    552  HB1 LEU    38      96.098  92.844  47.430  1.00  0.00            
ATOM    553  HB2 LEU    38      97.320  92.316  48.424  1.00  0.00            
ATOM    554  CG  LEU    38      95.553  91.025  48.593  1.00  0.00            
ATOM    555  HG  LEU    38      96.169  90.186  48.916  1.00  0.00            
ATOM    556  CD1 LEU    38      95.036  91.806  49.836  1.00  0.00            
ATOM    557 HD11 LEU    38      94.587  92.752  49.533  1.00  0.00            
ATOM    558 HD12 LEU    38      94.397  91.204  50.481  1.00  0.00            
ATOM    559 HD13 LEU    38      95.928  92.189  50.333  1.00  0.00            
ATOM    560  CD2 LEU    38      94.516  90.527  47.579  1.00  0.00            
ATOM    561 HD21 LEU    38      94.986  89.685  47.071  1.00  0.00            
ATOM    562 HD22 LEU    38      93.633  90.134  48.082  1.00  0.00            
ATOM    563 HD23 LEU    38      94.240  91.332  46.898  1.00  0.00            
ATOM    564  C   LEU    38      97.747  92.224  45.575  1.00  0.00            
ATOM    565  O   LEU    38      97.147  92.312  44.497  1.00  0.00            
ATOM    566  N   TYR    39      98.852  92.902  45.947  1.00  0.00            
ATOM    567  H   TYR    39      99.242  92.621  46.835  1.00  0.00            
ATOM    568  CA  TYR    39      99.660  93.723  45.084  1.00  0.00            
ATOM    569  HA  TYR    39      99.111  94.636  44.854  1.00  0.00            
ATOM    570  CB  TYR    39     100.853  94.379  45.832  1.00  0.00            
ATOM    571  HB1 TYR    39     101.472  93.589  46.257  1.00  0.00            
ATOM    572  HB2 TYR    39     100.389  94.901  46.669  1.00  0.00            
ATOM    573  CG  TYR    39     101.797  95.292  45.052  1.00  0.00            
ATOM    574  CD1 TYR    39     102.955  94.830  44.437  1.00  0.00            
ATOM    575  HD1 TYR    39     103.192  93.782  44.547  1.00  0.00            
ATOM    576  CE1 TYR    39     103.783  95.673  43.716  1.00  0.00            
ATOM    577  HE1 TYR    39     104.644  95.263  43.210  1.00  0.00            
ATOM    578  CZ  TYR    39     103.368  97.038  43.471  1.00  0.00            
ATOM    579  OH  TYR    39     104.195  97.996  42.909  1.00  0.00            
ATOM    580  HH  TYR    39     103.791  98.847  42.723  1.00  0.00            
ATOM    581  CE2 TYR    39     102.237  97.500  44.159  1.00  0.00            
ATOM    582  HE2 TYR    39     101.966  98.545  44.123  1.00  0.00            
ATOM    583  CD2 TYR    39     101.580  96.683  45.071  1.00  0.00            
ATOM    584  HD2 TYR    39     100.758  97.081  45.647  1.00  0.00            
ATOM    585  C   TYR    39     100.075  93.055  43.819  1.00  0.00            
ATOM    586  O   TYR    39      99.916  93.632  42.711  1.00  0.00            
ATOM    587  N   VAL    40     100.819  91.916  43.843  1.00  0.00            
ATOM    588  H   VAL    40     101.148  91.610  44.747  1.00  0.00            
ATOM    589  CA  VAL    40     101.121  91.130  42.658  1.00  0.00            
ATOM    590  HA  VAL    40     101.536  91.820  41.923  1.00  0.00            
ATOM    591  CB  VAL    40     102.173  90.040  42.864  1.00  0.00            
ATOM    592  HB  VAL    40     102.362  89.614  41.879  1.00  0.00            
ATOM    593  CG1 VAL    40     103.477  90.588  43.404  1.00  0.00            
ATOM    594 HG11 VAL    40     104.310  89.889  43.330  1.00  0.00            
ATOM    595 HG12 VAL    40     103.700  91.484  42.825  1.00  0.00            
ATOM    596 HG13 VAL    40     103.278  90.836  44.447  1.00  0.00            
ATOM    597  CG2 VAL    40     101.784  88.810  43.788  1.00  0.00            
ATOM    598 HG21 VAL    40     100.724  88.554  43.804  1.00  0.00            
ATOM    599 HG22 VAL    40     102.337  87.939  43.436  1.00  0.00            
ATOM    600 HG23 VAL    40     102.094  89.155  44.775  1.00  0.00            
ATOM    601  C   VAL    40      99.767  90.627  41.959  1.00  0.00            
ATOM    602  O   VAL    40      99.642  90.808  40.736  1.00  0.00            
ATOM    603  N   GLY    41      98.765  90.197  42.679  1.00  0.00            
ATOM    604  H   GLY    41      98.929  90.024  43.660  1.00  0.00            
ATOM    605  CA  GLY    41      97.377  89.945  42.313  1.00  0.00            
ATOM    606  HA1 GLY    41      96.667  89.712  43.107  1.00  0.00            
ATOM    607  HA2 GLY    41      97.386  89.056  41.682  1.00  0.00            
ATOM    608  C   GLY    41      96.843  91.143  41.395  1.00  0.00            
ATOM    609  O   GLY    41      96.360  90.783  40.350  1.00  0.00            
ATOM    610  N   SER    42      97.007  92.455  41.772  1.00  0.00            
ATOM    611  H   SER    42      97.514  92.479  42.645  1.00  0.00            
ATOM    612  CA  SER    42      96.457  93.645  41.108  1.00  0.00            
ATOM    613  HA  SER    42      95.451  93.351  40.807  1.00  0.00            
ATOM    614  CB  SER    42      96.229  94.729  42.097  1.00  0.00            
ATOM    615  HB1 SER    42      95.689  94.302  42.942  1.00  0.00            
ATOM    616  HB2 SER    42      95.617  95.503  41.633  1.00  0.00            
ATOM    617  OG  SER    42      97.379  95.551  42.547  1.00  0.00            
ATOM    618  HG  SER    42      97.821  95.025  43.217  1.00  0.00            
ATOM    619  C   SER    42      97.096  94.033  39.805  1.00  0.00            
ATOM    620  O   SER    42      96.529  94.986  39.291  1.00  0.00            
ATOM    621  N   LYS    43      98.034  93.340  39.181  1.00  0.00            
ATOM    622  H   LYS    43      98.426  92.485  39.548  1.00  0.00            
ATOM    623  CA  LYS    43      98.595  93.730  37.886  1.00  0.00            
ATOM    624  HA  LYS    43      98.575  94.820  37.916  1.00  0.00            
ATOM    625  CB  LYS    43     100.058  93.193  37.631  1.00  0.00            
ATOM    626  HB1 LYS    43     100.373  93.618  36.679  1.00  0.00            
ATOM    627  HB2 LYS    43      99.992  92.137  37.369  1.00  0.00            
ATOM    628  CG  LYS    43     101.003  93.393  38.777  1.00  0.00            
ATOM    629  HG1 LYS    43     100.524  93.059  39.697  1.00  0.00            
ATOM    630  HG2 LYS    43     101.237  94.455  38.850  1.00  0.00            
ATOM    631  CD  LYS    43     102.259  92.584  38.670  1.00  0.00            
ATOM    632  HD1 LYS    43     102.768  92.997  37.799  1.00  0.00            
ATOM    633  HD2 LYS    43     101.991  91.536  38.535  1.00  0.00            
ATOM    634  CE  LYS    43     103.273  92.767  39.788  1.00  0.00            
ATOM    635  HE1 LYS    43     102.681  92.652  40.696  1.00  0.00            
ATOM    636  HE2 LYS    43     103.713  93.763  39.739  1.00  0.00            
ATOM    637  NZ  LYS    43     104.434  91.792  39.863  1.00  0.00            
ATOM    638  HZ1 LYS    43     104.159  90.831  40.002  1.00  0.00            
ATOM    639  HZ2 LYS    43     104.977  91.903  39.019  1.00  0.00            
ATOM    640  HZ3 LYS    43     105.062  92.164  40.562  1.00  0.00            
ATOM    641  C   LYS    43      97.640  93.301  36.770  1.00  0.00            
ATOM    642  O   LYS    43      97.565  92.081  36.544  1.00  0.00            
ATOM    643  N   THR    44      96.910  94.219  36.138  1.00  0.00            
ATOM    644  H   THR    44      97.221  95.178  36.206  1.00  0.00            
ATOM    645  CA  THR    44      95.841  94.011  35.183  1.00  0.00            
ATOM    646  HA  THR    44      95.892  92.994  34.795  1.00  0.00            
ATOM    647  CB  THR    44      94.408  94.275  35.714  1.00  0.00            
ATOM    648  HB  THR    44      93.746  94.231  34.850  1.00  0.00            
ATOM    649  CG2 THR    44      94.022  93.328  36.835  1.00  0.00            
ATOM    650 HG21 THR    44      93.863  92.324  36.441  1.00  0.00            
ATOM    651 HG22 THR    44      94.798  93.202  37.590  1.00  0.00            
ATOM    652 HG23 THR    44      93.097  93.751  37.225  1.00  0.00            
ATOM    653  OG1 THR    44      94.204  95.556  36.322  1.00  0.00            
ATOM    654  HG1 THR    44      94.001  96.159  35.603  1.00  0.00            
ATOM    655  C   THR    44      96.091  94.921  33.953  1.00  0.00            
ATOM    656  O   THR    44      96.346  96.126  34.085  1.00  0.00            
ATOM    657  N   LYS    45      96.005  94.247  32.813  1.00  0.00            
ATOM    658  H   LYS    45      95.871  93.251  32.913  1.00  0.00            
ATOM    659  CA  LYS    45      96.198  94.730  31.465  1.00  0.00            
ATOM    660  HA  LYS    45      97.148  95.264  31.503  1.00  0.00            
ATOM    661  CB  LYS    45      96.422  93.523  30.557  1.00  0.00            
ATOM    662  HB1 LYS    45      95.532  92.895  30.539  1.00  0.00            
ATOM    663  HB2 LYS    45      97.213  92.916  30.997  1.00  0.00            
ATOM    664  CG  LYS    45      96.678  93.787  29.079  1.00  0.00            
ATOM    665  HG1 LYS    45      97.476  94.520  28.967  1.00  0.00            
ATOM    666  HG2 LYS    45      95.811  94.304  28.667  1.00  0.00            
ATOM    667  CD  LYS    45      96.866  92.436  28.325  1.00  0.00            
ATOM    668  HD1 LYS    45      95.954  91.882  28.101  1.00  0.00            
ATOM    669  HD2 LYS    45      97.499  91.690  28.805  1.00  0.00            
ATOM    670  CE  LYS    45      97.351  92.750  26.890  1.00  0.00            
ATOM    671  HE1 LYS    45      96.956  93.729  26.615  1.00  0.00            
ATOM    672  HE2 LYS    45      96.939  92.062  26.151  1.00  0.00            
ATOM    673  NZ  LYS    45      98.858  92.703  26.895  1.00  0.00            
ATOM    674  HZ1 LYS    45      99.254  93.234  27.658  1.00  0.00            
ATOM    675  HZ2 LYS    45      99.150  91.736  26.930  1.00  0.00            
ATOM    676  HZ3 LYS    45      99.162  93.100  26.018  1.00  0.00            
ATOM    677  C   LYS    45      95.110  95.651  31.051  1.00  0.00            
ATOM    678  O   LYS    45      93.936  95.368  31.226  1.00  0.00            
ATOM    679  N   GLU    46      95.410  96.733  30.339  1.00  0.00            
ATOM    680  H   GLU    46      96.391  96.952  30.236  1.00  0.00            
ATOM    681  CA  GLU    46      94.396  97.541  29.525  1.00  0.00            
ATOM    682  HA  GLU    46      93.416  97.158  29.812  1.00  0.00            
ATOM    683  CB  GLU    46      94.295  99.060  29.832  1.00  0.00            
ATOM    684  HB1 GLU    46      93.726  99.537  29.033  1.00  0.00            
ATOM    685  HB2 GLU    46      95.315  99.432  29.737  1.00  0.00            
ATOM    686  CG  GLU    46      93.675  99.309  31.194  1.00  0.00            
ATOM    687  HG1 GLU    46      94.216  98.811  31.999  1.00  0.00            
ATOM    688  HG2 GLU    46      92.614  99.074  31.280  1.00  0.00            
ATOM    689  CD  GLU    46      93.690 100.848  31.515  1.00  0.00            
ATOM    690  OE1 GLU    46      93.662 101.236  32.679  1.00  0.00            
ATOM    691  OE2 GLU    46      93.673 101.718  30.594  1.00  0.00            
ATOM    692  C   GLU    46      94.451  97.406  28.021  1.00  0.00            
ATOM    693  O   GLU    46      95.490  96.925  27.538  1.00  0.00            
ATOM    694  N   GLY    47      93.482  97.829  27.170  1.00  0.00            
ATOM    695  H   GLY    47      92.598  98.095  27.580  1.00  0.00            
ATOM    696  CA  GLY    47      93.446  97.407  25.746  1.00  0.00            
ATOM    697  HA1 GLY    47      94.054  96.514  25.602  1.00  0.00            
ATOM    698  HA2 GLY    47      93.928  98.248  25.248  1.00  0.00            
ATOM    699  C   GLY    47      92.154  97.006  25.074  1.00  0.00            
ATOM    700  O   GLY    47      91.240  96.606  25.768  1.00  0.00            
ATOM    701  N   VAL    48      92.088  97.165  23.736  1.00  0.00            
ATOM    702  H   VAL    48      92.979  97.334  23.292  1.00  0.00            
ATOM    703  CA  VAL    48      90.934  96.903  22.841  1.00  0.00            
ATOM    704  HA  VAL    48      90.200  97.646  23.155  1.00  0.00            
ATOM    705  CB  VAL    48      91.182  97.117  21.329  1.00  0.00            
ATOM    706  HB  VAL    48      90.244  97.002  20.785  1.00  0.00            
ATOM    707  CG1 VAL    48      91.728  98.551  21.175  1.00  0.00            
ATOM    708 HG11 VAL    48      92.706  98.688  21.636  1.00  0.00            
ATOM    709 HG12 VAL    48      91.766  98.755  20.105  1.00  0.00            
ATOM    710 HG13 VAL    48      90.968  99.125  21.704  1.00  0.00            
ATOM    711  CG2 VAL    48      92.186  96.015  20.781  1.00  0.00            
ATOM    712 HG21 VAL    48      92.651  96.476  19.910  1.00  0.00            
ATOM    713 HG22 VAL    48      92.958  95.791  21.517  1.00  0.00            
ATOM    714 HG23 VAL    48      91.617  95.132  20.492  1.00  0.00            
ATOM    715  C   VAL    48      90.256  95.555  23.089  1.00  0.00            
ATOM    716  O   VAL    48      90.834  94.508  23.195  1.00  0.00            
ATOM    717  N   VAL    49      88.914  95.485  22.962  1.00  0.00            
ATOM    718  H   VAL    49      88.352  96.312  22.819  1.00  0.00            
ATOM    719  CA  VAL    49      88.066  94.287  22.790  1.00  0.00            
ATOM    720  HA  VAL    49      88.571  93.506  23.359  1.00  0.00            
ATOM    721  CB  VAL    49      86.659  94.493  23.410  1.00  0.00            
ATOM    722  HB  VAL    49      86.856  94.766  24.446  1.00  0.00            
ATOM    723  CG1 VAL    49      85.959  95.622  22.725  1.00  0.00            
ATOM    724 HG11 VAL    49      86.485  96.575  22.669  1.00  0.00            
ATOM    725 HG12 VAL    49      85.609  95.335  21.734  1.00  0.00            
ATOM    726 HG13 VAL    49      85.042  95.854  23.266  1.00  0.00            
ATOM    727  CG2 VAL    49      85.714  93.269  23.503  1.00  0.00            
ATOM    728 HG21 VAL    49      85.619  92.911  22.478  1.00  0.00            
ATOM    729 HG22 VAL    49      86.132  92.356  23.929  1.00  0.00            
ATOM    730 HG23 VAL    49      84.714  93.491  23.873  1.00  0.00            
ATOM    731  C   VAL    49      88.142  93.825  21.319  1.00  0.00            
ATOM    732  O   VAL    49      88.476  94.532  20.365  1.00  0.00            
ATOM    733  N   HIE    50      87.805  92.532  21.093  1.00  0.00            
ATOM    734  H   HIE    50      87.450  92.066  21.915  1.00  0.00            
ATOM    735  CA  HIE    50      87.918  91.857  19.849  1.00  0.00            
ATOM    736  HA  HIE    50      88.818  92.085  19.277  1.00  0.00            
ATOM    737  CB  HIE    50      88.047  90.420  20.073  1.00  0.00            
ATOM    738  HB1 HIE    50      87.074  90.052  20.397  1.00  0.00            
ATOM    739  HB2 HIE    50      88.853  90.229  20.782  1.00  0.00            
ATOM    740  CG  HIE    50      88.389  89.578  18.875  1.00  0.00            
ATOM    741  ND1 HIE    50      88.576  89.999  17.561  1.00  0.00            
ATOM    742  CE1 HIE    50      88.905  88.882  16.912  1.00  0.00            
ATOM    743  HE1 HIE    50      89.194  88.871  15.871  1.00  0.00            
ATOM    744  NE2 HIE    50      88.813  87.787  17.612  1.00  0.00            
ATOM    745  HE2 HIE    50      89.050  86.832  17.386  1.00  0.00            
ATOM    746  CD2 HIE    50      88.494  88.205  18.882  1.00  0.00            
ATOM    747  HD2 HIE    50      88.404  87.475  19.673  1.00  0.00            
ATOM    748  C   HIE    50      86.773  92.092  18.993  1.00  0.00            
ATOM    749  O   HIE    50      85.639  92.066  19.416  1.00  0.00            
ATOM    750  N   GLY    51      87.110  92.468  17.791  1.00  0.00            
ATOM    751  H   GLY    51      88.112  92.533  17.682  1.00  0.00            
ATOM    752  CA  GLY    51      86.307  92.861  16.631  1.00  0.00            
ATOM    753  HA1 GLY    51      86.938  93.186  15.805  1.00  0.00            
ATOM    754  HA2 GLY    51      85.743  93.739  16.945  1.00  0.00            
ATOM    755  C   GLY    51      85.286  91.887  16.108  1.00  0.00            
ATOM    756  O   GLY    51      85.245  91.806  14.881  1.00  0.00            
ATOM    757  N   VAL    52      84.552  91.164  16.920  1.00  0.00            
ATOM    758  H   VAL    52      84.669  91.288  17.916  1.00  0.00            
ATOM    759  CA  VAL    52      83.625  90.105  16.493  1.00  0.00            
ATOM    760  HA  VAL    52      83.255  90.248  15.477  1.00  0.00            
ATOM    761  CB  VAL    52      84.375  88.737  16.399  1.00  0.00            
ATOM    762  HB  VAL    52      83.606  87.982  16.233  1.00  0.00            
ATOM    763  CG1 VAL    52      85.194  88.653  15.223  1.00  0.00            
ATOM    764 HG11 VAL    52      84.579  88.822  14.339  1.00  0.00            
ATOM    765 HG12 VAL    52      85.969  89.412  15.326  1.00  0.00            
ATOM    766 HG13 VAL    52      85.568  87.629  15.246  1.00  0.00            
ATOM    767  CG2 VAL    52      85.157  88.305  17.608  1.00  0.00            
ATOM    768 HG21 VAL    52      85.893  89.050  17.910  1.00  0.00            
ATOM    769 HG22 VAL    52      84.457  88.349  18.443  1.00  0.00            
ATOM    770 HG23 VAL    52      85.538  87.302  17.417  1.00  0.00            
ATOM    771  C   VAL    52      82.487  90.032  17.548  1.00  0.00            
ATOM    772  O   VAL    52      82.632  90.374  18.760  1.00  0.00            
ATOM    773  N   ALA    53      81.362  89.604  16.985  1.00  0.00            
ATOM    774  H   ALA    53      81.333  89.430  15.990  1.00  0.00            
ATOM    775  CA  ALA    53      80.075  89.542  17.697  1.00  0.00            
ATOM    776  HA  ALA    53      79.979  90.564  18.062  1.00  0.00            
ATOM    777  CB  ALA    53      79.027  89.232  16.608  1.00  0.00            
ATOM    778  HB1 ALA    53      79.101  89.970  15.809  1.00  0.00            
ATOM    779  HB2 ALA    53      79.145  88.326  16.012  1.00  0.00            
ATOM    780  HB3 ALA    53      78.033  89.399  17.023  1.00  0.00            
ATOM    781  C   ALA    53      80.085  88.513  18.859  1.00  0.00            
ATOM    782  O   ALA    53      79.567  88.912  19.841  1.00  0.00            
ATOM    783  N   THR    54      80.725  87.310  18.657  1.00  0.00            
ATOM    784  H   THR    54      81.028  87.015  17.739  1.00  0.00            
ATOM    785  CA  THR    54      81.087  86.288  19.638  1.00  0.00            
ATOM    786  HA  THR    54      80.198  85.718  19.907  1.00  0.00            
ATOM    787  CB  THR    54      82.000  85.191  19.046  1.00  0.00            
ATOM    788  HB  THR    54      82.522  84.665  19.845  1.00  0.00            
ATOM    789  CG2 THR    54      81.165  84.309  18.203  1.00  0.00            
ATOM    790 HG21 THR    54      80.739  83.530  18.836  1.00  0.00            
ATOM    791 HG22 THR    54      80.332  84.845  17.749  1.00  0.00            
ATOM    792 HG23 THR    54      81.699  83.787  17.408  1.00  0.00            
ATOM    793  OG1 THR    54      82.966  85.799  18.189  1.00  0.00            
ATOM    794  HG1 THR    54      83.603  85.131  17.926  1.00  0.00            
ATOM    795  C   THR    54      81.825  86.787  20.907  1.00  0.00            
ATOM    796  O   THR    54      81.600  86.214  21.994  1.00  0.00            
ATOM    797  N   VAL    55      82.655  87.818  20.786  1.00  0.00            
ATOM    798  H   VAL    55      82.942  88.137  19.872  1.00  0.00            
ATOM    799  CA  VAL    55      83.329  88.489  21.930  1.00  0.00            
ATOM    800  HA  VAL    55      83.407  87.725  22.703  1.00  0.00            
ATOM    801  CB  VAL    55      84.743  88.937  21.586  1.00  0.00            
ATOM    802  HB  VAL    55      84.838  89.492  20.653  1.00  0.00            
ATOM    803  CG1 VAL    55      85.253  89.779  22.772  1.00  0.00            
ATOM    804 HG11 VAL    55      86.300  90.075  22.711  1.00  0.00            
ATOM    805 HG12 VAL    55      84.706  90.719  22.697  1.00  0.00            
ATOM    806 HG13 VAL    55      85.235  89.279  23.741  1.00  0.00            
ATOM    807  CG2 VAL    55      85.640  87.636  21.444  1.00  0.00            
ATOM    808 HG21 VAL    55      85.398  87.154  20.496  1.00  0.00            
ATOM    809 HG22 VAL    55      86.691  87.920  21.485  1.00  0.00            
ATOM    810 HG23 VAL    55      85.277  86.921  22.182  1.00  0.00            
ATOM    811  C   VAL    55      82.435  89.598  22.607  1.00  0.00            
ATOM    812  O   VAL    55      82.001  89.470  23.761  1.00  0.00            
ATOM    813  N   ALA    56      81.919  90.516  21.754  1.00  0.00            
ATOM    814  H   ALA    56      82.176  90.383  20.786  1.00  0.00            
ATOM    815  CA  ALA    56      80.940  91.528  22.080  1.00  0.00            
ATOM    816  HA  ALA    56      81.468  92.124  22.825  1.00  0.00            
ATOM    817  CB  ALA    56      80.738  92.246  20.738  1.00  0.00            
ATOM    818  HB1 ALA    56      80.531  91.530  19.943  1.00  0.00            
ATOM    819  HB2 ALA    56      79.914  92.927  20.955  1.00  0.00            
ATOM    820  HB3 ALA    56      81.633  92.816  20.490  1.00  0.00            
ATOM    821  C   ALA    56      79.685  91.118  22.839  1.00  0.00            
ATOM    822  O   ALA    56      79.196  91.962  23.597  1.00  0.00            
ATOM    823  N   GLU    57      79.068  89.982  22.577  1.00  0.00            
ATOM    824  H   GLU    57      79.498  89.429  21.850  1.00  0.00            
ATOM    825  CA  GLU    57      77.858  89.480  23.309  1.00  0.00            
ATOM    826  HA  GLU    57      77.193  90.342  23.363  1.00  0.00            
ATOM    827  CB  GLU    57      77.164  88.331  22.544  1.00  0.00            
ATOM    828  HB1 GLU    57      77.030  88.623  21.503  1.00  0.00            
ATOM    829  HB2 GLU    57      76.209  88.205  23.054  1.00  0.00            
ATOM    830  CG  GLU    57      78.042  87.107  22.550  1.00  0.00            
ATOM    831  HG1 GLU    57      78.108  86.631  23.529  1.00  0.00            
ATOM    832  HG2 GLU    57      79.054  87.319  22.205  1.00  0.00            
ATOM    833  CD  GLU    57      77.450  86.061  21.617  1.00  0.00            
ATOM    834  OE1 GLU    57      76.432  86.236  20.872  1.00  0.00            
ATOM    835  OE2 GLU    57      77.932  84.935  21.735  1.00  0.00            
ATOM    836  C   GLU    57      78.015  89.083  24.820  1.00  0.00            
ATOM    837  O   GLU    57      77.038  89.218  25.523  1.00  0.00            
ATOM    838  N   LYS    58      79.249  88.893  25.277  1.00  0.00            
ATOM    839  H   LYS    58      80.005  88.927  24.608  1.00  0.00            
ATOM    840  CA  LYS    58      79.580  88.404  26.577  1.00  0.00            
ATOM    841  HA  LYS    58      78.665  88.045  27.047  1.00  0.00            
ATOM    842  CB  LYS    58      80.431  87.139  26.509  1.00  0.00            
ATOM    843  HB1 LYS    58      81.082  87.049  27.378  1.00  0.00            
ATOM    844  HB2 LYS    58      81.148  87.157  25.687  1.00  0.00            
ATOM    845  CG  LYS    58      79.551  85.941  26.316  1.00  0.00            
ATOM    846  HG1 LYS    58      78.768  86.173  25.594  1.00  0.00            
ATOM    847  HG2 LYS    58      79.072  85.714  27.269  1.00  0.00            
ATOM    848  CD  LYS    58      80.305  84.803  25.653  1.00  0.00            
ATOM    849  HD1 LYS    58      81.200  84.420  26.144  1.00  0.00            
ATOM    850  HD2 LYS    58      80.474  85.085  24.614  1.00  0.00            
ATOM    851  CE  LYS    58      79.317  83.673  25.478  1.00  0.00            
ATOM    852  HE1 LYS    58      78.306  83.973  25.200  1.00  0.00            
ATOM    853  HE2 LYS    58      79.207  83.252  26.477  1.00  0.00            
ATOM    854  NZ  LYS    58      79.903  82.750  24.550  1.00  0.00            
ATOM    855  HZ1 LYS    58      80.759  82.316  24.866  1.00  0.00            
ATOM    856  HZ2 LYS    58      79.269  81.969  24.466  1.00  0.00            
ATOM    857  HZ3 LYS    58      80.158  83.233  23.700  1.00  0.00            
ATOM    858  C   LYS    58      80.209  89.492  27.512  1.00  0.00            
ATOM    859  O   LYS    58      80.694  89.259  28.624  1.00  0.00            
ATOM    860  N   THR    59      80.368  90.773  27.080  1.00  0.00            
ATOM    861  H   THR    59      79.988  90.965  26.165  1.00  0.00            
ATOM    862  CA  THR    59      81.082  91.798  27.881  1.00  0.00            
ATOM    863  HA  THR    59      82.002  91.348  28.254  1.00  0.00            
ATOM    864  CB  THR    59      81.539  93.029  27.047  1.00  0.00            
ATOM    865  HB  THR    59      82.226  93.577  27.691  1.00  0.00            
ATOM    866  CG2 THR    59      82.303  92.739  25.757  1.00  0.00            
ATOM    867 HG21 THR    59      83.040  93.535  25.643  1.00  0.00            
ATOM    868 HG22 THR    59      82.827  91.786  25.830  1.00  0.00            
ATOM    869 HG23 THR    59      81.691  92.740  24.855  1.00  0.00            
ATOM    870  OG1 THR    59      80.471  93.759  26.680  1.00  0.00            
ATOM    871  HG1 THR    59      80.811  94.563  26.280  1.00  0.00            
ATOM    872  C   THR    59      80.416  92.168  29.192  1.00  0.00            
ATOM    873  O   THR    59      81.086  92.633  30.143  1.00  0.00            
ATOM    874  N   LYS    60      79.104  92.214  29.315  1.00  0.00            
ATOM    875  H   LYS    60      78.470  92.221  28.529  1.00  0.00            
ATOM    876  CA  LYS    60      78.539  92.489  30.637  1.00  0.00            
ATOM    877  HA  LYS    60      78.934  93.447  30.974  1.00  0.00            
ATOM    878  CB  LYS    60      77.016  92.591  30.360  1.00  0.00            
ATOM    879  HB1 LYS    60      76.547  91.666  30.697  1.00  0.00            
ATOM    880  HB2 LYS    60      76.797  92.742  29.303  1.00  0.00            
ATOM    881  CG  LYS    60      76.354  93.662  31.252  1.00  0.00            
ATOM    882  HG1 LYS    60      76.935  94.580  31.172  1.00  0.00            
ATOM    883  HG2 LYS    60      76.322  93.397  32.309  1.00  0.00            
ATOM    884  CD  LYS    60      74.864  93.774  30.902  1.00  0.00            
ATOM    885  HD1 LYS    60      74.370  92.805  30.968  1.00  0.00            
ATOM    886  HD2 LYS    60      74.760  94.015  29.844  1.00  0.00            
ATOM    887  CE  LYS    60      74.239  94.871  31.824  1.00  0.00            
ATOM    888  HE1 LYS    60      74.807  95.777  31.614  1.00  0.00            
ATOM    889  HE2 LYS    60      74.328  94.559  32.865  1.00  0.00            
ATOM    890  NZ  LYS    60      72.784  95.010  31.627  1.00  0.00            
ATOM    891  HZ1 LYS    60      72.556  95.383  30.716  1.00  0.00            
ATOM    892  HZ2 LYS    60      72.395  94.107  31.857  1.00  0.00            
ATOM    893  HZ3 LYS    60      72.548  95.705  32.322  1.00  0.00            
ATOM    894  C   LYS    60      78.865  91.368  31.674  1.00  0.00            
ATOM    895  O   LYS    60      78.729  91.583  32.887  1.00  0.00            
ATOM    896  N   GLU    61      79.276  90.125  31.267  1.00  0.00            
ATOM    897  H   GLU    61      79.407  89.831  30.310  1.00  0.00            
ATOM    898  CA  GLU    61      79.404  88.993  32.192  1.00  0.00            
ATOM    899  HA  GLU    61      78.974  89.309  33.143  1.00  0.00            
ATOM    900  CB  GLU    61      78.674  87.784  31.507  1.00  0.00            
ATOM    901  HB1 GLU    61      79.224  86.941  31.925  1.00  0.00            
ATOM    902  HB2 GLU    61      78.717  87.883  30.423  1.00  0.00            
ATOM    903  CG  GLU    61      77.221  87.761  31.978  1.00  0.00            
ATOM    904  HG1 GLU    61      76.804  88.718  31.665  1.00  0.00            
ATOM    905  HG2 GLU    61      77.140  87.665  33.061  1.00  0.00            
ATOM    906  CD  GLU    61      76.401  86.619  31.428  1.00  0.00            
ATOM    907  OE1 GLU    61      77.031  85.796  30.693  1.00  0.00            
ATOM    908  OE2 GLU    61      75.198  86.690  31.625  1.00  0.00            
ATOM    909  C   GLU    61      80.801  88.558  32.420  1.00  0.00            
ATOM    910  O   GLU    61      81.151  88.073  33.507  1.00  0.00            
ATOM    911  N   GLN    62      81.664  88.634  31.387  1.00  0.00            
ATOM    912  H   GLN    62      81.323  89.035  30.525  1.00  0.00            
ATOM    913  CA  GLN    62      83.049  88.175  31.454  1.00  0.00            
ATOM    914  HA  GLN    62      83.142  87.513  32.315  1.00  0.00            
ATOM    915  CB  GLN    62      83.423  87.381  30.189  1.00  0.00            
ATOM    916  HB1 GLN    62      84.490  87.184  30.082  1.00  0.00            
ATOM    917  HB2 GLN    62      83.091  87.891  29.285  1.00  0.00            
ATOM    918  CG  GLN    62      82.721  85.992  30.229  1.00  0.00            
ATOM    919  HG1 GLN    62      82.834  85.583  29.225  1.00  0.00            
ATOM    920  HG2 GLN    62      81.670  86.060  30.510  1.00  0.00            
ATOM    921  CD  GLN    62      83.407  85.099  31.274  1.00  0.00            
ATOM    922  OE1 GLN    62      83.205  85.208  32.496  1.00  0.00            
ATOM    923  NE2 GLN    62      84.170  84.164  30.804  1.00  0.00            
ATOM    924 HE21 GLN    62      84.455  84.230  29.837  1.00  0.00            
ATOM    925 HE22 GLN    62      84.695  83.622  31.475  1.00  0.00            
ATOM    926  C   GLN    62      84.025  89.388  31.601  1.00  0.00            
ATOM    927  O   GLN    62      83.982  90.378  30.869  1.00  0.00            
ATOM    928  N   VAL    63      84.912  89.252  32.554  1.00  0.00            
ATOM    929  H   VAL    63      84.824  88.519  33.244  1.00  0.00            
ATOM    930  CA  VAL    63      86.021  90.189  32.790  1.00  0.00            
ATOM    931  HA  VAL    63      85.695  91.108  32.304  1.00  0.00            
ATOM    932  CB  VAL    63      86.240  90.457  34.288  1.00  0.00            
ATOM    933  HB  VAL    63      86.366  89.496  34.787  1.00  0.00            
ATOM    934  CG1 VAL    63      87.362  91.505  34.624  1.00  0.00            
ATOM    935 HG11 VAL    63      87.569  91.482  35.694  1.00  0.00            
ATOM    936 HG12 VAL    63      88.311  91.185  34.194  1.00  0.00            
ATOM    937 HG13 VAL    63      87.014  92.455  34.217  1.00  0.00            
ATOM    938  CG2 VAL    63      84.965  91.043  34.845  1.00  0.00            
ATOM    939 HG21 VAL    63      85.121  91.471  35.835  1.00  0.00            
ATOM    940 HG22 VAL    63      84.597  91.735  34.087  1.00  0.00            
ATOM    941 HG23 VAL    63      84.328  90.171  34.990  1.00  0.00            
ATOM    942  C   VAL    63      87.241  89.803  31.937  1.00  0.00            
ATOM    943  O   VAL    63      87.830  88.710  32.078  1.00  0.00            
ATOM    944  N   THR    64      87.590  90.512  30.845  1.00  0.00            
ATOM    945  H   THR    64      87.118  91.394  30.704  1.00  0.00            
ATOM    946  CA  THR    64      88.480  90.073  29.801  1.00  0.00            
ATOM    947  HA  THR    64      89.124  89.310  30.238  1.00  0.00            
ATOM    948  CB  THR    64      87.833  89.634  28.496  1.00  0.00            
ATOM    949  HB  THR    64      88.684  89.345  27.879  1.00  0.00            
ATOM    950  CG2 THR    64      86.897  88.478  28.761  1.00  0.00            
ATOM    951 HG21 THR    64      85.961  88.856  29.171  1.00  0.00            
ATOM    952 HG22 THR    64      86.694  88.013  27.797  1.00  0.00            
ATOM    953 HG23 THR    64      87.428  87.767  29.395  1.00  0.00            
ATOM    954  OG1 THR    64      87.112  90.700  27.943  1.00  0.00            
ATOM    955  HG1 THR    64      86.164  90.639  28.080  1.00  0.00            
ATOM    956  C   THR    64      89.441  91.217  29.486  1.00  0.00            
ATOM    957  O   THR    64      89.204  92.374  29.677  1.00  0.00            
ATOM    958  N   ASN    65      90.566  90.865  28.833  1.00  0.00            
ATOM    959  H   ASN    65      90.744  89.885  28.666  1.00  0.00            
ATOM    960  CA  ASN    65      91.556  91.875  28.315  1.00  0.00            
ATOM    961  HA  ASN    65      91.019  92.809  28.480  1.00  0.00            
ATOM    962  CB  ASN    65      92.820  91.958  29.275  1.00  0.00            
ATOM    963  HB1 ASN    65      92.454  92.311  30.239  1.00  0.00            
ATOM    964  HB2 ASN    65      93.537  92.635  28.812  1.00  0.00            
ATOM    965  CG  ASN    65      93.456  90.595  29.471  1.00  0.00            
ATOM    966  OD1 ASN    65      93.409  89.695  28.620  1.00  0.00            
ATOM    967  ND2 ASN    65      94.164  90.410  30.504  1.00  0.00            
ATOM    968 HD21 ASN    65      94.053  91.117  31.217  1.00  0.00            
ATOM    969 HD22 ASN    65      94.321  89.462  30.817  1.00  0.00            
ATOM    970  C   ASN    65      91.847  91.675  26.799  1.00  0.00            
ATOM    971  O   ASN    65      91.315  90.738  26.143  1.00  0.00            
ATOM    972  N   VAL    66      92.763  92.564  26.322  1.00  0.00            
ATOM    973  H   VAL    66      93.353  93.017  27.004  1.00  0.00            
ATOM    974  CA  VAL    66      93.266  92.525  24.962  1.00  0.00            
ATOM    975  HA  VAL    66      92.335  92.342  24.425  1.00  0.00            
ATOM    976  CB  VAL    66      93.813  93.849  24.426  1.00  0.00            
ATOM    977  HB  VAL    66      93.051  94.626  24.475  1.00  0.00            
ATOM    978  CG1 VAL    66      95.091  94.312  25.058  1.00  0.00            
ATOM    979 HG11 VAL    66      95.281  95.380  24.947  1.00  0.00            
ATOM    980 HG12 VAL    66      95.141  93.929  26.077  1.00  0.00            
ATOM    981 HG13 VAL    66      95.884  93.779  24.534  1.00  0.00            
ATOM    982  CG2 VAL    66      94.099  93.642  22.862  1.00  0.00            
ATOM    983 HG21 VAL    66      94.563  94.583  22.567  1.00  0.00            
ATOM    984 HG22 VAL    66      94.890  92.917  22.671  1.00  0.00            
ATOM    985 HG23 VAL    66      93.196  93.396  22.302  1.00  0.00            
ATOM    986  C   VAL    66      94.115  91.277  24.651  1.00  0.00            
ATOM    987  O   VAL    66      95.111  91.042  25.362  1.00  0.00            
ATOM    988  N   GLY    67      93.637  90.481  23.626  1.00  0.00            
ATOM    989  H   GLY    67      92.806  90.861  23.195  1.00  0.00            
ATOM    990  CA  GLY    67      94.181  89.152  23.168  1.00  0.00            
ATOM    991  HA1 GLY    67      93.734  88.380  23.794  1.00  0.00            
ATOM    992  HA2 GLY    67      95.262  89.134  23.307  1.00  0.00            
ATOM    993  C   GLY    67      93.843  88.974  21.691  1.00  0.00            
ATOM    994  O   GLY    67      94.794  89.133  20.894  1.00  0.00            
ATOM    995  N   GLY    68      92.573  88.876  21.345  1.00  0.00            
ATOM    996  H   GLY    68      91.938  88.696  22.109  1.00  0.00            
ATOM    997  CA  GLY    68      92.085  88.761  19.981  1.00  0.00            
ATOM    998  HA1 GLY    68      92.655  89.487  19.402  1.00  0.00            
ATOM    999  HA2 GLY    68      91.062  89.133  19.921  1.00  0.00            
ATOM   1000  C   GLY    68      91.922  87.399  19.323  1.00  0.00            
ATOM   1001  O   GLY    68      91.449  86.419  19.935  1.00  0.00            
ATOM   1002  N   ALA    69      92.351  87.361  18.058  1.00  0.00            
ATOM   1003  H   ALA    69      92.554  88.251  17.626  1.00  0.00            
ATOM   1004  CA  ALA    69      92.384  86.096  17.301  1.00  0.00            
ATOM   1005  HA  ALA    69      91.365  85.711  17.252  1.00  0.00            
ATOM   1006  CB  ALA    69      92.734  86.442  15.873  1.00  0.00            
ATOM   1007  HB1 ALA    69      92.469  87.431  15.499  1.00  0.00            
ATOM   1008  HB2 ALA    69      93.821  86.513  15.879  1.00  0.00            
ATOM   1009  HB3 ALA    69      92.450  85.634  15.200  1.00  0.00            
ATOM   1010  C   ALA    69      93.315  84.899  17.771  1.00  0.00            
ATOM   1011  O   ALA    69      94.204  85.090  18.624  1.00  0.00            
ATOM   1012  N   VAL    70      93.010  83.667  17.396  1.00  0.00            
ATOM   1013  H   VAL    70      92.308  83.467  16.697  1.00  0.00            
ATOM   1014  CA  VAL    70      93.721  82.497  17.807  1.00  0.00            
ATOM   1015  HA  VAL    70      94.522  82.874  18.444  1.00  0.00            
ATOM   1016  CB  VAL    70      92.914  81.642  18.784  1.00  0.00            
ATOM   1017  HB  VAL    70      93.406  80.671  18.845  1.00  0.00            
ATOM   1018  CG1 VAL    70      92.801  82.230  20.167  1.00  0.00            
ATOM   1019 HG11 VAL    70      93.821  82.116  20.534  1.00  0.00            
ATOM   1020 HG12 VAL    70      92.530  83.286  20.141  1.00  0.00            
ATOM   1021 HG13 VAL    70      92.093  81.673  20.781  1.00  0.00            
ATOM   1022  CG2 VAL    70      91.579  81.392  18.131  1.00  0.00            
ATOM   1023 HG21 VAL    70      90.955  80.673  18.660  1.00  0.00            
ATOM   1024 HG22 VAL    70      90.904  82.247  18.121  1.00  0.00            
ATOM   1025 HG23 VAL    70      91.671  80.878  17.174  1.00  0.00            
ATOM   1026  C   VAL    70      94.371  81.701  16.598  1.00  0.00            
ATOM   1027  O   VAL    70      93.805  81.594  15.505  1.00  0.00            
ATOM   1028  N   VAL    71      95.590  81.244  16.873  1.00  0.00            
ATOM   1029  H   VAL    71      95.926  81.450  17.803  1.00  0.00            
ATOM   1030  CA  VAL    71      96.415  80.384  15.969  1.00  0.00            
ATOM   1031  HA  VAL    71      96.330  80.871  14.998  1.00  0.00            
ATOM   1032  CB  VAL    71      97.897  80.374  16.459  1.00  0.00            
ATOM   1033  HB  VAL    71      97.719  79.806  17.372  1.00  0.00            
ATOM   1034  CG1 VAL    71      98.827  79.713  15.461  1.00  0.00            
ATOM   1035 HG11 VAL    71      98.569  80.101  14.475  1.00  0.00            
ATOM   1036 HG12 VAL    71      99.883  79.821  15.707  1.00  0.00            
ATOM   1037 HG13 VAL    71      98.586  78.651  15.417  1.00  0.00            
ATOM   1038  CG2 VAL    71      98.399  81.783  16.661  1.00  0.00            
ATOM   1039 HG21 VAL    71      99.460  81.844  16.902  1.00  0.00            
ATOM   1040 HG22 VAL    71      98.114  82.307  15.748  1.00  0.00            
ATOM   1041 HG23 VAL    71      97.872  82.352  17.426  1.00  0.00            
ATOM   1042  C   VAL    71      95.783  79.003  15.765  1.00  0.00            
ATOM   1043  O   VAL    71      95.266  78.442  16.755  1.00  0.00            
ATOM   1044  N   THR    72      95.757  78.447  14.500  1.00  0.00            
ATOM   1045  H   THR    72      96.014  79.121  13.792  1.00  0.00            
ATOM   1046  CA  THR    72      95.379  77.075  14.142  1.00  0.00            
ATOM   1047  HA  THR    72      94.304  77.019  13.970  1.00  0.00            
ATOM   1048  CB  THR    72      96.063  76.678  12.841  1.00  0.00            
ATOM   1049  HB  THR    72      97.146  76.723  12.952  1.00  0.00            
ATOM   1050  CG2 THR    72      95.630  75.326  12.255  1.00  0.00            
ATOM   1051 HG21 THR    72      95.827  74.480  12.914  1.00  0.00            
ATOM   1052 HG22 THR    72      94.547  75.399  12.150  1.00  0.00            
ATOM   1053 HG23 THR    72      96.007  75.058  11.268  1.00  0.00            
ATOM   1054  OG1 THR    72      95.714  77.612  11.858  1.00  0.00            
ATOM   1055  HG1 THR    72      96.556  77.727  11.412  1.00  0.00            
ATOM   1056  C   THR    72      95.766  75.991  15.218  1.00  0.00            
ATOM   1057  O   THR    72      96.927  75.574  15.342  1.00  0.00            
ATOM   1058  N   GLY    73      94.773  75.560  15.990  1.00  0.00            
ATOM   1059  H   GLY    73      93.927  76.085  15.820  1.00  0.00            
ATOM   1060  CA  GLY    73      94.704  74.492  16.994  1.00  0.00            
ATOM   1061  HA1 GLY    73      93.744  74.195  17.415  1.00  0.00            
ATOM   1062  HA2 GLY    73      95.474  74.642  17.751  1.00  0.00            
ATOM   1063  C   GLY    73      95.008  73.215  16.190  1.00  0.00            
ATOM   1064  O   GLY    73      94.227  72.927  15.262  1.00  0.00            
ATOM   1065  N   VAL    74      95.989  72.425  16.585  1.00  0.00            
ATOM   1066  H   VAL    74      96.565  72.718  17.361  1.00  0.00            
ATOM   1067  CA  VAL    74      96.145  70.999  16.214  1.00  0.00            
ATOM   1068  HA  VAL    74      95.533  70.887  15.319  1.00  0.00            
ATOM   1069  CB  VAL    74      97.583  70.643  15.730  1.00  0.00            
ATOM   1070  HB  VAL    74      97.705  69.598  15.444  1.00  0.00            
ATOM   1071  CG1 VAL    74      97.992  71.576  14.625  1.00  0.00            
ATOM   1072 HG11 VAL    74      98.067  72.612  14.956  1.00  0.00            
ATOM   1073 HG12 VAL    74      99.005  71.406  14.260  1.00  0.00            
ATOM   1074 HG13 VAL    74      97.285  71.517  13.798  1.00  0.00            
ATOM   1075  CG2 VAL    74      98.570  70.840  16.851  1.00  0.00            
ATOM   1076 HG21 VAL    74      98.456  71.872  17.185  1.00  0.00            
ATOM   1077 HG22 VAL    74      98.503  70.081  17.630  1.00  0.00            
ATOM   1078 HG23 VAL    74      99.564  70.729  16.420  1.00  0.00            
ATOM   1079  C   VAL    74      95.673  69.974  17.235  1.00  0.00            
ATOM   1080  O   VAL    74      95.256  68.857  16.846  1.00  0.00            
ATOM   1081  N   THR    75      95.329  70.370  18.453  1.00  0.00            
ATOM   1082  H   THR    75      95.713  71.182  18.914  1.00  0.00            
ATOM   1083  CA  THR    75      94.548  69.608  19.437  1.00  0.00            
ATOM   1084  HA  THR    75      94.106  68.714  18.994  1.00  0.00            
ATOM   1085  CB  THR    75      95.452  69.046  20.526  1.00  0.00            
ATOM   1086  HB  THR    75      94.723  68.538  21.158  1.00  0.00            
ATOM   1087  CG2 THR    75      96.591  68.099  20.059  1.00  0.00            
ATOM   1088 HG21 THR    75      97.086  68.483  19.166  1.00  0.00            
ATOM   1089 HG22 THR    75      97.278  67.723  20.817  1.00  0.00            
ATOM   1090 HG23 THR    75      96.007  67.350  19.525  1.00  0.00            
ATOM   1091  OG1 THR    75      96.104  70.020  21.321  1.00  0.00            
ATOM   1092  HG1 THR    75      96.638  69.520  21.943  1.00  0.00            
ATOM   1093  C   THR    75      93.342  70.330  19.970  1.00  0.00            
ATOM   1094  O   THR    75      93.222  71.524  19.901  1.00  0.00            
ATOM   1095  N   ALA    76      92.373  69.608  20.537  1.00  0.00            
ATOM   1096  H   ALA    76      92.513  68.613  20.632  1.00  0.00            
ATOM   1097  CA  ALA    76      91.234  70.241  21.220  1.00  0.00            
ATOM   1098  HA  ALA    76      90.909  70.985  20.493  1.00  0.00            
ATOM   1099  CB  ALA    76      90.030  69.261  21.335  1.00  0.00            
ATOM   1100  HB1 ALA    76      89.318  69.658  22.059  1.00  0.00            
ATOM   1101  HB2 ALA    76      89.561  69.114  20.363  1.00  0.00            
ATOM   1102  HB3 ALA    76      90.431  68.269  21.542  1.00  0.00            
ATOM   1103  C   ALA    76      91.675  70.868  22.550  1.00  0.00            
ATOM   1104  O   ALA    76      91.284  70.490  23.638  1.00  0.00            
ATOM   1105  N   VAL    77      92.380  72.063  22.489  1.00  0.00            
ATOM   1106  H   VAL    77      92.755  72.349  21.597  1.00  0.00            
ATOM   1107  CA  VAL    77      92.743  72.878  23.720  1.00  0.00            
ATOM   1108  HA  VAL    77      92.217  72.485  24.589  1.00  0.00            
ATOM   1109  CB  VAL    77      94.266  72.775  23.996  1.00  0.00            
ATOM   1110  HB  VAL    77      94.414  73.416  24.865  1.00  0.00            
ATOM   1111  CG1 VAL    77      94.752  71.461  24.552  1.00  0.00            
ATOM   1112 HG11 VAL    77      94.233  71.165  25.464  1.00  0.00            
ATOM   1113 HG12 VAL    77      94.658  70.664  23.814  1.00  0.00            
ATOM   1114 HG13 VAL    77      95.835  71.467  24.675  1.00  0.00            
ATOM   1115  CG2 VAL    77      95.263  73.157  22.862  1.00  0.00            
ATOM   1116 HG21 VAL    77      96.311  73.028  23.131  1.00  0.00            
ATOM   1117 HG22 VAL    77      95.033  72.510  22.015  1.00  0.00            
ATOM   1118 HG23 VAL    77      95.081  74.217  22.685  1.00  0.00            
ATOM   1119  C   VAL    77      92.273  74.263  23.686  1.00  0.00            
ATOM   1120  O   VAL    77      91.812  74.712  22.669  1.00  0.00            
ATOM   1121  N   ALA    78      92.303  74.894  24.835  1.00  0.00            
ATOM   1122  H   ALA    78      92.744  74.420  25.610  1.00  0.00            
ATOM   1123  CA  ALA    78      92.300  76.355  24.822  1.00  0.00            
ATOM   1124  HA  ALA    78      91.406  76.755  24.344  1.00  0.00            
ATOM   1125  CB  ALA    78      92.345  76.867  26.239  1.00  0.00            
ATOM   1126  HB1 ALA    78      92.816  77.846  26.325  1.00  0.00            
ATOM   1127  HB2 ALA    78      91.410  77.013  26.778  1.00  0.00            
ATOM   1128  HB3 ALA    78      92.986  76.219  26.837  1.00  0.00            
ATOM   1129  C   ALA    78      93.513  76.826  23.974  1.00  0.00            
ATOM   1130  O   ALA    78      94.667  76.812  24.450  1.00  0.00            
ATOM   1131  N   GLN    79      93.220  77.335  22.767  1.00  0.00            
ATOM   1132  H   GLN    79      92.273  77.430  22.428  1.00  0.00            
ATOM   1133  CA  GLN    79      94.115  77.640  21.625  1.00  0.00            
ATOM   1134  HA  GLN    79      94.839  76.829  21.545  1.00  0.00            
ATOM   1135  CB  GLN    79      93.395  77.697  20.316  1.00  0.00            
ATOM   1136  HB1 GLN    79      94.059  77.960  19.492  1.00  0.00            
ATOM   1137  HB2 GLN    79      92.738  78.563  20.398  1.00  0.00            
ATOM   1138  CG  GLN    79      92.482  76.538  19.830  1.00  0.00            
ATOM   1139  HG1 GLN    79      92.130  76.824  18.838  1.00  0.00            
ATOM   1140  HG2 GLN    79      91.605  76.459  20.472  1.00  0.00            
ATOM   1141  CD  GLN    79      93.177  75.183  19.796  1.00  0.00            
ATOM   1142  OE1 GLN    79      94.287  74.936  20.216  1.00  0.00            
ATOM   1143  NE2 GLN    79      92.486  74.202  19.216  1.00  0.00            
ATOM   1144 HE21 GLN    79      91.607  74.375  18.749  1.00  0.00            
ATOM   1145 HE22 GLN    79      92.902  73.286  19.132  1.00  0.00            
ATOM   1146  C   GLN    79      94.963  78.855  21.935  1.00  0.00            
ATOM   1147  O   GLN    79      94.402  79.810  22.479  1.00  0.00            
ATOM   1148  N   LYS    80      96.192  78.954  21.394  1.00  0.00            
ATOM   1149  H   LYS    80      96.457  78.125  20.882  1.00  0.00            
ATOM   1150  CA  LYS    80      97.096  80.107  21.411  1.00  0.00            
ATOM   1151  HA  LYS    80      97.436  80.249  22.437  1.00  0.00            
ATOM   1152  CB  LYS    80      98.275  79.644  20.531  1.00  0.00            
ATOM   1153  HB1 LYS    80      98.797  80.418  19.968  1.00  0.00            
ATOM   1154  HB2 LYS    80      97.941  78.933  19.776  1.00  0.00            
ATOM   1155  CG  LYS    80      99.327  78.944  21.362  1.00  0.00            
ATOM   1156  HG1 LYS    80      98.829  78.125  21.883  1.00  0.00            
ATOM   1157  HG2 LYS    80      99.705  79.747  21.994  1.00  0.00            
ATOM   1158  CD  LYS    80     100.447  78.401  20.521  1.00  0.00            
ATOM   1159  HD1 LYS    80     100.883  79.146  19.856  1.00  0.00            
ATOM   1160  HD2 LYS    80     100.140  77.529  19.945  1.00  0.00            
ATOM   1161  CE  LYS    80     101.541  77.921  21.399  1.00  0.00            
ATOM   1162  HE1 LYS    80     101.092  77.230  22.113  1.00  0.00            
ATOM   1163  HE2 LYS    80     101.974  78.734  21.982  1.00  0.00            
ATOM   1164  NZ  LYS    80     102.533  77.193  20.633  1.00  0.00            
ATOM   1165  HZ1 LYS    80     102.198  76.319  20.254  1.00  0.00            
ATOM   1166  HZ2 LYS    80     102.900  77.791  19.906  1.00  0.00            
ATOM   1167  HZ3 LYS    80     103.323  76.868  21.171  1.00  0.00            
ATOM   1168  C   LYS    80      96.417  81.444  20.905  1.00  0.00            
ATOM   1169  O   LYS    80      96.367  81.695  19.697  1.00  0.00            
ATOM   1170  N   THR    81      96.019  82.411  21.818  1.00  0.00            
ATOM   1171  H   THR    81      95.918  82.118  22.780  1.00  0.00            
ATOM   1172  CA  THR    81      95.678  83.814  21.474  1.00  0.00            
ATOM   1173  HA  THR    81      95.005  83.697  20.625  1.00  0.00            
ATOM   1174  CB  THR    81      94.827  84.428  22.573  1.00  0.00            
ATOM   1175  HB  THR    81      95.448  84.477  23.468  1.00  0.00            
ATOM   1176  CG2 THR    81      94.269  85.749  22.132  1.00  0.00            
ATOM   1177 HG21 THR    81      95.118  86.419  22.002  1.00  0.00            
ATOM   1178 HG22 THR    81      93.774  85.799  21.162  1.00  0.00            
ATOM   1179 HG23 THR    81      93.603  86.166  22.888  1.00  0.00            
ATOM   1180  OG1 THR    81      93.743  83.671  22.863  1.00  0.00            
ATOM   1181  HG1 THR    81      93.066  84.292  23.140  1.00  0.00            
ATOM   1182  C   THR    81      96.872  84.615  20.972  1.00  0.00            
ATOM   1183  O   THR    81      97.822  84.821  21.693  1.00  0.00            
ATOM   1184  N   VAL    82      96.731  85.434  19.919  1.00  0.00            
ATOM   1185  H   VAL    82      95.844  85.284  19.460  1.00  0.00            
ATOM   1186  CA  VAL    82      97.769  86.168  19.188  1.00  0.00            
ATOM   1187  HA  VAL    82      98.560  85.442  18.998  1.00  0.00            
ATOM   1188  CB  VAL    82      97.355  86.644  17.795  1.00  0.00            
ATOM   1189  HB  VAL    82      98.197  87.095  17.270  1.00  0.00            
ATOM   1190  CG1 VAL    82      97.069  85.486  16.849  1.00  0.00            
ATOM   1191 HG11 VAL    82      97.940  84.839  16.737  1.00  0.00            
ATOM   1192 HG12 VAL    82      96.134  84.990  17.110  1.00  0.00            
ATOM   1193 HG13 VAL    82      96.871  85.893  15.857  1.00  0.00            
ATOM   1194  CG2 VAL    82      96.217  87.661  17.815  1.00  0.00            
ATOM   1195 HG21 VAL    82      95.557  87.541  16.956  1.00  0.00            
ATOM   1196 HG22 VAL    82      95.571  87.512  18.681  1.00  0.00            
ATOM   1197 HG23 VAL    82      96.646  88.663  17.810  1.00  0.00            
ATOM   1198  C   VAL    82      98.466  87.304  19.969  1.00  0.00            
ATOM   1199  O   VAL    82      99.653  87.433  19.910  1.00  0.00            
ATOM   1200  N   GLU    83      97.662  88.009  20.795  1.00  0.00            
ATOM   1201  H   GLU    83      96.669  87.908  20.641  1.00  0.00            
ATOM   1202  CA  GLU    83      98.152  88.881  21.847  1.00  0.00            
ATOM   1203  HA  GLU    83      99.199  88.899  21.543  1.00  0.00            
ATOM   1204  CB  GLU    83      97.721  90.340  21.703  1.00  0.00            
ATOM   1205  HB1 GLU    83      98.306  90.864  22.459  1.00  0.00            
ATOM   1206  HB2 GLU    83      96.649  90.443  21.870  1.00  0.00            
ATOM   1207  CG  GLU    83      98.234  90.901  20.399  1.00  0.00            
ATOM   1208  HG1 GLU    83      97.914  90.329  19.528  1.00  0.00            
ATOM   1209  HG2 GLU    83      99.320  90.971  20.455  1.00  0.00            
ATOM   1210  CD  GLU    83      97.677  92.322  20.170  1.00  0.00            
ATOM   1211  OE1 GLU    83      98.081  92.915  19.147  1.00  0.00            
ATOM   1212  OE2 GLU    83      96.832  92.833  20.950  1.00  0.00            
ATOM   1213  C   GLU    83      97.971  88.408  23.304  1.00  0.00            
ATOM   1214  O   GLU    83      97.049  87.599  23.608  1.00  0.00            
ATOM   1215  N   GLY    84      98.795  88.855  24.248  1.00  0.00            
ATOM   1216  H   GLY    84      99.541  89.465  23.945  1.00  0.00            
ATOM   1217  CA  GLY    84      98.912  88.149  25.467  1.00  0.00            
ATOM   1218  HA1 GLY    84      99.582  87.313  25.269  1.00  0.00            
ATOM   1219  HA2 GLY    84      97.960  87.786  25.856  1.00  0.00            
ATOM   1220  C   GLY    84      99.590  88.910  26.592  1.00  0.00            
ATOM   1221  O   GLY    84      99.426  90.129  26.769  1.00  0.00            
ATOM   1222  N   ALA    85     100.364  88.216  27.446  1.00  0.00            
ATOM   1223  H   ALA    85     100.306  87.217  27.308  1.00  0.00            
ATOM   1224  CA  ALA    85     101.378  88.753  28.293  1.00  0.00            
ATOM   1225  HA  ALA    85     100.780  89.372  28.962  1.00  0.00            
ATOM   1226  CB  ALA    85     102.052  87.567  28.964  1.00  0.00            
ATOM   1227  HB1 ALA    85     102.244  86.822  28.192  1.00  0.00            
ATOM   1228  HB2 ALA    85     102.980  87.774  29.496  1.00  0.00            
ATOM   1229  HB3 ALA    85     101.396  87.066  29.676  1.00  0.00            
ATOM   1230  C   ALA    85     102.473  89.563  27.534  1.00  0.00            
ATOM   1231  O   ALA    85     103.058  90.459  28.045  1.00  0.00            
ATOM   1232  N   GLY    86     102.816  89.163  26.283  1.00  0.00            
ATOM   1233  H   GLY    86     102.304  88.391  25.879  1.00  0.00            
ATOM   1234  CA  GLY    86     103.997  89.565  25.581  1.00  0.00            
ATOM   1235  HA1 GLY    86     104.556  88.693  25.241  1.00  0.00            
ATOM   1236  HA2 GLY    86     104.602  90.054  26.344  1.00  0.00            
ATOM   1237  C   GLY    86     103.883  90.552  24.404  1.00  0.00            
ATOM   1238  O   GLY    86     104.883  90.795  23.709  1.00  0.00            
ATOM   1239  N   SER    87     102.703  91.132  24.210  1.00  0.00            
ATOM   1240  H   SER    87     101.965  90.787  24.807  1.00  0.00            
ATOM   1241  CA  SER    87     102.494  92.320  23.356  1.00  0.00            
ATOM   1242  HA  SER    87     102.939  92.236  22.365  1.00  0.00            
ATOM   1243  CB  SER    87     100.990  92.427  23.026  1.00  0.00            
ATOM   1244  HB1 SER    87     100.757  91.653  22.295  1.00  0.00            
ATOM   1245  HB2 SER    87     100.732  93.441  22.721  1.00  0.00            
ATOM   1246  OG  SER    87     100.210  92.130  24.135  1.00  0.00            
ATOM   1247  HG  SER    87      99.813  92.978  24.348  1.00  0.00            
ATOM   1248  C   SER    87     102.952  93.527  24.162  1.00  0.00            
ATOM   1249  O   SER    87     103.112  93.428  25.430  1.00  0.00            
ATOM   1250  N   ILE    88     103.010  94.704  23.506  1.00  0.00            
ATOM   1251  H   ILE    88     102.742  94.754  22.534  1.00  0.00            
ATOM   1252  CA  ILE    88     103.514  95.976  24.061  1.00  0.00            
ATOM   1253  HA  ILE    88     104.291  95.634  24.744  1.00  0.00            
ATOM   1254  CB  ILE    88     104.187  96.788  22.885  1.00  0.00            
ATOM   1255  HB  ILE    88     103.407  97.146  22.213  1.00  0.00            
ATOM   1256  CG2 ILE    88     104.794  98.057  23.471  1.00  0.00            
ATOM   1257 HG21 ILE    88     105.187  98.719  22.700  1.00  0.00            
ATOM   1258 HG22 ILE    88     104.021  98.431  24.143  1.00  0.00            
ATOM   1259 HG23 ILE    88     105.728  97.843  23.991  1.00  0.00            
ATOM   1260  CG1 ILE    88     105.331  96.087  22.167  1.00  0.00            
ATOM   1261 HG11 ILE    88     104.842  95.252  21.666  1.00  0.00            
ATOM   1262 HG12 ILE    88     106.119  95.826  22.874  1.00  0.00            
ATOM   1263  CD  ILE    88     105.916  96.721  20.905  1.00  0.00            
ATOM   1264  HD1 ILE    88     105.185  97.003  20.147  1.00  0.00            
ATOM   1265  HD2 ILE    88     106.768  97.360  21.134  1.00  0.00            
ATOM   1266  HD3 ILE    88     106.435  95.952  20.333  1.00  0.00            
ATOM   1267  C   ILE    88     102.390  96.612  24.888  1.00  0.00            
ATOM   1268  O   ILE    88     101.364  97.012  24.314  1.00  0.00            
ATOM   1269  N   ALA    89     102.487  96.737  26.187  1.00  0.00            
ATOM   1270  H   ALA    89     103.345  96.431  26.623  1.00  0.00            
ATOM   1271  CA  ALA    89     101.452  97.186  27.133  1.00  0.00            
ATOM   1272  HA  ALA    89     100.591  97.465  26.526  1.00  0.00            
ATOM   1273  CB  ALA    89     101.062  95.970  27.941  1.00  0.00            
ATOM   1274  HB1 ALA    89     100.803  95.070  27.383  1.00  0.00            
ATOM   1275  HB2 ALA    89     101.786  95.738  28.722  1.00  0.00            
ATOM   1276  HB3 ALA    89     100.201  96.223  28.559  1.00  0.00            
ATOM   1277  C   ALA    89     101.869  98.290  28.132  1.00  0.00            
ATOM   1278  O   ALA    89     102.770  98.116  28.938  1.00  0.00            
ATOM   1279  N   ALA    90     101.189  99.419  28.148  1.00  0.00            
ATOM   1280  H   ALA    90     100.410  99.465  27.507  1.00  0.00            
ATOM   1281  CA  ALA    90     101.385 100.677  28.834  1.00  0.00            
ATOM   1282  HA  ALA    90     102.320 101.027  28.395  1.00  0.00            
ATOM   1283  CB  ALA    90     100.325 101.759  28.440  1.00  0.00            
ATOM   1284  HB1 ALA    90      99.416 101.675  29.035  1.00  0.00            
ATOM   1285  HB2 ALA    90     100.707 102.722  28.779  1.00  0.00            
ATOM   1286  HB3 ALA    90     100.244 101.791  27.353  1.00  0.00            
ATOM   1287  C   ALA    90     101.649 100.572  30.353  1.00  0.00            
ATOM   1288  O   ALA    90     100.734 100.163  31.075  1.00  0.00            
ATOM   1289  N   ALA    91     102.710 101.162  30.861  1.00  0.00            
ATOM   1290  H   ALA    91     103.486 101.425  30.270  1.00  0.00            
ATOM   1291  CA  ALA    91     103.026 101.257  32.293  1.00  0.00            
ATOM   1292  HA  ALA    91     102.170 101.052  32.936  1.00  0.00            
ATOM   1293  CB  ALA    91     103.922 100.079  32.556  1.00  0.00            
ATOM   1294  HB1 ALA    91     104.665 100.124  31.760  1.00  0.00            
ATOM   1295  HB2 ALA    91     104.255 100.066  33.594  1.00  0.00            
ATOM   1296  HB3 ALA    91     103.276  99.202  32.524  1.00  0.00            
ATOM   1297  C   ALA    91     103.621 102.605  32.710  1.00  0.00            
ATOM   1298  O   ALA    91     104.527 103.021  32.027  1.00  0.00            
ATOM   1299  N   THR    92     103.146 103.348  33.690  1.00  0.00            
ATOM   1300  H   THR    92     102.407 102.883  34.197  1.00  0.00            
ATOM   1301  CA  THR    92     103.324 104.740  34.086  1.00  0.00            
ATOM   1302  HA  THR    92     103.942 105.210  33.321  1.00  0.00            
ATOM   1303  CB  THR    92     101.964 105.476  34.123  1.00  0.00            
ATOM   1304  HB  THR    92     102.087 106.493  34.497  1.00  0.00            
ATOM   1305  CG2 THR    92     101.234 105.797  32.798  1.00  0.00            
ATOM   1306 HG21 THR    92     100.237 106.189  32.997  1.00  0.00            
ATOM   1307 HG22 THR    92     101.867 106.521  32.284  1.00  0.00            
ATOM   1308 HG23 THR    92     101.241 104.870  32.226  1.00  0.00            
ATOM   1309  OG1 THR    92     101.079 104.796  34.912  1.00  0.00            
ATOM   1310  HG1 THR    92     100.846 103.960  34.500  1.00  0.00            
ATOM   1311  C   THR    92     104.072 104.899  35.411  1.00  0.00            
ATOM   1312  O   THR    92     103.821 104.120  36.365  1.00  0.00            
ATOM   1313  N   GLY    93     105.004 105.836  35.574  1.00  0.00            
ATOM   1314  H   GLY    93     105.381 106.310  34.766  1.00  0.00            
ATOM   1315  CA  GLY    93     105.742 106.145  36.858  1.00  0.00            
ATOM   1316  HA1 GLY    93     106.640 105.529  36.898  1.00  0.00            
ATOM   1317  HA2 GLY    93     104.997 105.861  37.601  1.00  0.00            
ATOM   1318  C   GLY    93     105.955 107.612  36.986  1.00  0.00            
ATOM   1319  O   GLY    93     106.038 108.303  35.929  1.00  0.00            
ATOM   1320  N   PHE    94     106.023 108.059  38.181  1.00  0.00            
ATOM   1321  H   PHE    94     105.837 107.456  38.969  1.00  0.00            
ATOM   1322  CA  PHE    94     106.325 109.475  38.512  1.00  0.00            
ATOM   1323  HA  PHE    94     105.438 110.081  38.330  1.00  0.00            
ATOM   1324  CB  PHE    94     106.459 109.525  40.038  1.00  0.00            
ATOM   1325  HB1 PHE    94     107.197 108.757  40.271  1.00  0.00            
ATOM   1326  HB2 PHE    94     105.473 109.270  40.427  1.00  0.00            
ATOM   1327  CG  PHE    94     106.974 110.804  40.682  1.00  0.00            
ATOM   1328  CD1 PHE    94     105.983 111.753  41.086  1.00  0.00            
ATOM   1329  HD1 PHE    94     104.936 111.494  41.032  1.00  0.00            
ATOM   1330  CE1 PHE    94     106.380 113.037  41.513  1.00  0.00            
ATOM   1331  HE1 PHE    94     105.691 113.789  41.868  1.00  0.00            
ATOM   1332  CZ  PHE    94     107.774 113.299  41.715  1.00  0.00            
ATOM   1333  HZ  PHE    94     108.001 114.286  42.092  1.00  0.00            
ATOM   1334  CE2 PHE    94     108.710 112.360  41.354  1.00  0.00            
ATOM   1335  HE2 PHE    94     109.767 112.572  41.408  1.00  0.00            
ATOM   1336  CD2 PHE    94     108.334 111.129  40.826  1.00  0.00            
ATOM   1337  HD2 PHE    94     109.120 110.414  40.634  1.00  0.00            
ATOM   1338  C   PHE    94     107.524 110.227  37.885  1.00  0.00            
ATOM   1339  O   PHE    94     108.615 109.755  37.879  1.00  0.00            
ATOM   1340  N   VAL    95     107.320 111.435  37.362  1.00  0.00            
ATOM   1341  H   VAL    95     106.367 111.769  37.348  1.00  0.00            
ATOM   1342  CA  VAL    95     108.308 112.314  36.733  1.00  0.00            
ATOM   1343  HA  VAL    95     109.272 111.805  36.713  1.00  0.00            
ATOM   1344  CB  VAL    95     108.008 112.480  35.235  1.00  0.00            
ATOM   1345  HB  VAL    95     108.350 113.427  34.817  1.00  0.00            
ATOM   1346  CG1 VAL    95     108.702 111.354  34.473  1.00  0.00            
ATOM   1347 HG11 VAL    95     108.497 110.398  34.954  1.00  0.00            
ATOM   1348 HG12 VAL    95     108.220 111.234  33.503  1.00  0.00            
ATOM   1349 HG13 VAL    95     109.758 111.547  34.288  1.00  0.00            
ATOM   1350  CG2 VAL    95     106.465 112.482  34.895  1.00  0.00            
ATOM   1351 HG21 VAL    95     106.071 113.346  35.430  1.00  0.00            
ATOM   1352 HG22 VAL    95     106.349 112.869  33.883  1.00  0.00            
ATOM   1353 HG23 VAL    95     105.889 111.568  35.039  1.00  0.00            
ATOM   1354  C   VAL    95     108.413 113.635  37.484  1.00  0.00            
ATOM   1355  O   VAL    95     107.445 114.391  37.492  1.00  0.00            
ATOM   1356  N   LYS    96     109.530 113.857  38.187  1.00  0.00            
ATOM   1357  H   LYS    96     110.259 113.158  38.205  1.00  0.00            
ATOM   1358  CA  LYS    96     109.653 115.044  39.025  1.00  0.00            
ATOM   1359  HA  LYS    96     108.849 115.007  39.760  1.00  0.00            
ATOM   1360  CB  LYS    96     110.982 115.029  39.823  1.00  0.00            
ATOM   1361  HB1 LYS    96     111.098 114.133  40.433  1.00  0.00            
ATOM   1362  HB2 LYS    96     111.066 115.852  40.533  1.00  0.00            
ATOM   1363  CG  LYS    96     112.196 114.995  38.943  1.00  0.00            
ATOM   1364  HG1 LYS    96     112.120 115.654  38.078  1.00  0.00            
ATOM   1365  HG2 LYS    96     112.370 114.041  38.445  1.00  0.00            
ATOM   1366  CD  LYS    96     113.484 115.323  39.753  1.00  0.00            
ATOM   1367  HD1 LYS    96     113.582 114.607  40.568  1.00  0.00            
ATOM   1368  HD2 LYS    96     113.294 116.275  40.248  1.00  0.00            
ATOM   1369  CE  LYS    96     114.734 115.418  38.859  1.00  0.00            
ATOM   1370  HE1 LYS    96     115.509 115.872  39.476  1.00  0.00            
ATOM   1371  HE2 LYS    96     114.482 116.198  38.141  1.00  0.00            
ATOM   1372  NZ  LYS    96     115.076 114.051  38.302  1.00  0.00            
ATOM   1373  HZ1 LYS    96     115.952 114.233  37.834  1.00  0.00            
ATOM   1374  HZ2 LYS    96     115.336 113.403  39.031  1.00  0.00            
ATOM   1375  HZ3 LYS    96     114.385 113.686  37.662  1.00  0.00            
ATOM   1376  C   LYS    96     109.437 116.421  38.285  1.00  0.00            
ATOM   1377  O   LYS    96     109.776 116.617  37.098  1.00  0.00            
ATOM   1378  N   LYS    97     108.916 117.412  39.027  1.00  0.00            
ATOM   1379  H   LYS    97     108.790 117.275  40.020  1.00  0.00            
ATOM   1380  CA  LYS    97     108.422 118.711  38.622  1.00  0.00            
ATOM   1381  HA  LYS    97     108.365 118.640  37.536  1.00  0.00            
ATOM   1382  CB  LYS    97     107.052 118.975  39.222  1.00  0.00            
ATOM   1383  HB1 LYS    97     106.897 120.046  39.348  1.00  0.00            
ATOM   1384  HB2 LYS    97     106.783 118.270  40.009  1.00  0.00            
ATOM   1385  CG  LYS    97     106.062 118.507  38.195  1.00  0.00            
ATOM   1386  HG1 LYS    97     106.379 117.522  37.854  1.00  0.00            
ATOM   1387  HG2 LYS    97     106.120 119.204  37.359  1.00  0.00            
ATOM   1388  CD  LYS    97     104.604 118.357  38.631  1.00  0.00            
ATOM   1389  HD1 LYS    97     104.298 119.194  39.258  1.00  0.00            
ATOM   1390  HD2 LYS    97     104.532 117.473  39.264  1.00  0.00            
ATOM   1391  CE  LYS    97     103.570 118.088  37.489  1.00  0.00            
ATOM   1392  HE1 LYS    97     102.666 117.995  38.090  1.00  0.00            
ATOM   1393  HE2 LYS    97     103.915 117.231  36.911  1.00  0.00            
ATOM   1394  NZ  LYS    97     103.444 119.294  36.626  1.00  0.00            
ATOM   1395  HZ1 LYS    97     103.119 120.097  37.145  1.00  0.00            
ATOM   1396  HZ2 LYS    97     104.300 119.551  36.155  1.00  0.00            
ATOM   1397  HZ3 LYS    97     102.688 119.055  35.999  1.00  0.00            
ATOM   1398  C   LYS    97     109.545 119.747  38.901  1.00  0.00            
ATOM   1399  O   LYS    97     109.427 120.758  39.586  1.00  0.00            
ATOM   1400  N   ASP    98     110.720 119.567  38.275  1.00  0.00            
ATOM   1401  H   ASP    98     110.693 118.804  37.613  1.00  0.00            
ATOM   1402  CA  ASP    98     112.008 120.308  38.630  1.00  0.00            
ATOM   1403  HA  ASP    98     112.135 120.344  39.712  1.00  0.00            
ATOM   1404  CB  ASP    98     113.213 119.604  37.929  1.00  0.00            
ATOM   1405  HB1 ASP    98     113.231 119.818  36.860  1.00  0.00            
ATOM   1406  HB2 ASP    98     113.118 118.520  37.877  1.00  0.00            
ATOM   1407  CG  ASP    98     114.597 119.897  38.557  1.00  0.00            
ATOM   1408  OD1 ASP    98     115.269 120.783  37.979  1.00  0.00            
ATOM   1409  OD2 ASP    98     114.973 119.179  39.536  1.00  0.00            
ATOM   1410  C   ASP    98     111.954 121.773  38.170  1.00  0.00            
ATOM   1411  O   ASP    98     112.456 122.682  38.841  1.00  0.00            
ATOM   1412  N   GLN    99     111.400 122.027  36.945  1.00  0.00            
ATOM   1413  H   GLN    99     111.155 121.221  36.389  1.00  0.00            
ATOM   1414  CA  GLN    99     111.189 123.305  36.386  1.00  0.00            
ATOM   1415  HA  GLN    99     112.022 123.915  36.736  1.00  0.00            
ATOM   1416  CB  GLN    99     111.291 123.340  34.798  1.00  0.00            
ATOM   1417  HB1 GLN    99     111.247 124.379  34.471  1.00  0.00            
ATOM   1418  HB2 GLN    99     110.471 122.778  34.350  1.00  0.00            
ATOM   1419  CG  GLN    99     112.523 122.703  34.152  1.00  0.00            
ATOM   1420  HG1 GLN    99     112.457 122.538  33.076  1.00  0.00            
ATOM   1421  HG2 GLN    99     112.723 121.721  34.583  1.00  0.00            
ATOM   1422  CD  GLN    99     113.864 123.359  34.529  1.00  0.00            
ATOM   1423  OE1 GLN    99     114.149 123.812  35.634  1.00  0.00            
ATOM   1424  NE2 GLN    99     114.858 123.452  33.651  1.00  0.00            
ATOM   1425 HE21 GLN    99     114.609 123.191  32.708  1.00  0.00            
ATOM   1426 HE22 GLN    99     115.795 123.713  33.923  1.00  0.00            
ATOM   1427  C   GLN    99     109.960 124.088  36.972  1.00  0.00            
ATOM   1428  O   GLN    99     109.791 125.185  36.452  1.00  0.00            
ATOM   1429  N   LEU   100     109.261 123.566  37.979  1.00  0.00            
ATOM   1430  H   LEU   100     109.524 122.648  38.310  1.00  0.00            
ATOM   1431  CA  LEU   100     108.268 124.341  38.748  1.00  0.00            
ATOM   1432  HA  LEU   100     107.628 124.813  38.003  1.00  0.00            
ATOM   1433  CB  LEU   100     107.446 123.394  39.547  1.00  0.00            
ATOM   1434  HB1 LEU   100     107.915 123.273  40.523  1.00  0.00            
ATOM   1435  HB2 LEU   100     107.402 122.418  39.063  1.00  0.00            
ATOM   1436  CG  LEU   100     106.013 123.760  39.769  1.00  0.00            
ATOM   1437  HG  LEU   100     105.987 124.781  40.152  1.00  0.00            
ATOM   1438  CD1 LEU   100     105.263 123.835  38.448  1.00  0.00            
ATOM   1439 HD11 LEU   100     105.387 122.883  37.931  1.00  0.00            
ATOM   1440 HD12 LEU   100     104.203 124.075  38.541  1.00  0.00            
ATOM   1441 HD13 LEU   100     105.680 124.634  37.835  1.00  0.00            
ATOM   1442  CD2 LEU   100     105.294 122.904  40.774  1.00  0.00            
ATOM   1443 HD21 LEU   100     105.387 121.838  40.568  1.00  0.00            
ATOM   1444 HD22 LEU   100     105.780 122.976  41.746  1.00  0.00            
ATOM   1445 HD23 LEU   100     104.275 123.207  41.017  1.00  0.00            
ATOM   1446  C   LEU   100     108.898 125.536  39.564  1.00  0.00            
ATOM   1447  O   LEU   100     110.022 125.445  40.096  1.00  0.00            
ATOM   1448  N   GLY   101     108.211 126.711  39.586  1.00  0.00            
ATOM   1449  H   GLY   101     107.486 126.978  38.936  1.00  0.00            
ATOM   1450  CA  GLY   101     108.708 127.939  40.367  1.00  0.00            
ATOM   1451  HA1 GLY   101     108.397 128.831  39.824  1.00  0.00            
ATOM   1452  HA2 GLY   101     109.789 128.014  40.253  1.00  0.00            
ATOM   1453  C   GLY   101     108.320 127.869  41.830  1.00  0.00            
ATOM   1454  O   GLY   101     108.203 126.729  42.354  1.00  0.00            
ATOM   1455  N   LYS   102     108.138 129.024  42.436  1.00  0.00            
ATOM   1456  H   LYS   102     108.071 129.882  41.908  1.00  0.00            
ATOM   1457  CA  LYS   102     108.011 129.142  43.883  1.00  0.00            
ATOM   1458  HA  LYS   102     108.503 128.309  44.384  1.00  0.00            
ATOM   1459  CB  LYS   102     108.642 130.534  44.207  1.00  0.00            
ATOM   1460  HB1 LYS   102     108.105 130.855  45.100  1.00  0.00            
ATOM   1461  HB2 LYS   102     108.553 131.340  43.478  1.00  0.00            
ATOM   1462  CG  LYS   102     110.186 130.413  44.482  1.00  0.00            
ATOM   1463  HG1 LYS   102     110.523 129.950  43.554  1.00  0.00            
ATOM   1464  HG2 LYS   102     110.347 129.800  45.369  1.00  0.00            
ATOM   1465  CD  LYS   102     110.863 131.764  44.629  1.00  0.00            
ATOM   1466  HD1 LYS   102     110.478 132.189  45.556  1.00  0.00            
ATOM   1467  HD2 LYS   102     110.675 132.434  43.790  1.00  0.00            
ATOM   1468  CE  LYS   102     112.388 131.471  44.734  1.00  0.00            
ATOM   1469  HE1 LYS   102     112.581 130.493  44.293  1.00  0.00            
ATOM   1470  HE2 LYS   102     112.739 131.526  45.764  1.00  0.00            
ATOM   1471  NZ  LYS   102     113.212 132.450  43.928  1.00  0.00            
ATOM   1472  HZ1 LYS   102     112.988 132.534  42.946  1.00  0.00            
ATOM   1473  HZ2 LYS   102     113.247 133.344  44.396  1.00  0.00            
ATOM   1474  HZ3 LYS   102     114.149 132.080  44.001  1.00  0.00            
ATOM   1475  C   LYS   102     106.507 128.868  44.305  1.00  0.00            
ATOM   1476  O   LYS   102     105.649 128.702  43.477  1.00  0.00            
ATOM   1477  N   ASN   103     106.223 128.591  45.611  1.00  0.00            
ATOM   1478  H   ASN   103     106.987 128.716  46.260  1.00  0.00            
ATOM   1479  CA  ASN   103     104.914 128.257  46.171  1.00  0.00            
ATOM   1480  HA  ASN   103     104.132 128.745  45.589  1.00  0.00            
ATOM   1481  CB  ASN   103     104.774 126.748  45.958  1.00  0.00            
ATOM   1482  HB1 ASN   103     105.328 126.156  46.686  1.00  0.00            
ATOM   1483  HB2 ASN   103     105.049 126.433  44.952  1.00  0.00            
ATOM   1484  CG  ASN   103     103.272 126.438  45.895  1.00  0.00            
ATOM   1485  OD1 ASN   103     102.424 126.844  46.693  1.00  0.00            
ATOM   1486  ND2 ASN   103     102.738 125.794  44.891  1.00  0.00            
ATOM   1487 HD21 ASN   103     103.373 125.323  44.263  1.00  0.00            
ATOM   1488 HD22 ASN   103     101.786 125.460  44.930  1.00  0.00            
ATOM   1489  C   ASN   103     104.732 128.606  47.628  1.00  0.00            
ATOM   1490  O   ASN   103     105.532 128.174  48.502  1.00  0.00            
ATOM   1491  N   GLU   104     103.723 129.561  47.942  1.00  0.00            
ATOM   1492  H   GLU   104     103.187 130.020  47.220  1.00  0.00            
ATOM   1493  CA  GLU   104     103.327 129.912  49.320  1.00  0.00            
ATOM   1494  HA  GLU   104     104.206 130.294  49.839  1.00  0.00            
ATOM   1495  CB  GLU   104     102.344 131.038  49.449  1.00  0.00            
ATOM   1496  HB1 GLU   104     102.160 131.227  50.507  1.00  0.00            
ATOM   1497  HB2 GLU   104     101.410 130.848  48.921  1.00  0.00            
ATOM   1498  CG  GLU   104     102.847 132.374  48.953  1.00  0.00            
ATOM   1499  HG1 GLU   104     102.976 132.328  47.872  1.00  0.00            
ATOM   1500  HG2 GLU   104     103.850 132.512  49.357  1.00  0.00            
ATOM   1501  CD  GLU   104     102.058 133.642  49.366  1.00  0.00            
ATOM   1502  OE1 GLU   104     102.220 134.763  48.807  1.00  0.00            
ATOM   1503  OE2 GLU   104     101.175 133.561  50.247  1.00  0.00            
ATOM   1504  C   GLU   104     102.885 128.721  50.191  1.00  0.00            
ATOM   1505  O   GLU   104     102.945 128.791  51.393  1.00  0.00            
ATOM   1506  N   GLU   105     102.472 127.584  49.622  1.00  0.00            
ATOM   1507  H   GLU   105     102.333 127.591  48.622  1.00  0.00            
ATOM   1508  CA  GLU   105     102.353 126.316  50.299  1.00  0.00            
ATOM   1509  HA  GLU   105     101.871 126.502  51.258  1.00  0.00            
ATOM   1510  CB  GLU   105     101.296 125.404  49.578  1.00  0.00            
ATOM   1511  HB1 GLU   105     101.253 124.410  50.024  1.00  0.00            
ATOM   1512  HB2 GLU   105     101.600 125.391  48.532  1.00  0.00            
ATOM   1513  CG  GLU   105      99.841 125.841  49.591  1.00  0.00            
ATOM   1514  HG1 GLU   105      99.688 126.908  49.425  1.00  0.00            
ATOM   1515  HG2 GLU   105      99.370 125.541  50.527  1.00  0.00            
ATOM   1516  CD  GLU   105      98.940 125.073  48.655  1.00  0.00            
ATOM   1517  OE1 GLU   105      99.326 124.300  47.780  1.00  0.00            
ATOM   1518  OE2 GLU   105      97.705 125.037  48.941  1.00  0.00            
ATOM   1519  C   GLU   105     103.597 125.618  50.730  1.00  0.00            
ATOM   1520  O   GLU   105     103.530 124.577  51.386  1.00  0.00            
ATOM   1521  N   GLY   106     104.801 126.133  50.471  1.00  0.00            
ATOM   1522  H   GLY   106     104.925 126.987  49.946  1.00  0.00            
ATOM   1523  CA  GLY   106     106.097 125.633  50.882  1.00  0.00            
ATOM   1524  HA1 GLY   106     106.061 125.185  51.875  1.00  0.00            
ATOM   1525  HA2 GLY   106     106.828 126.427  50.726  1.00  0.00            
ATOM   1526  C   GLY   106     106.542 124.495  49.954  1.00  0.00            
ATOM   1527  O   GLY   106     106.382 124.612  48.726  1.00  0.00            
ATOM   1528  N   ALA   107     107.046 123.435  50.533  1.00  0.00            
ATOM   1529  H   ALA   107     107.032 123.326  51.537  1.00  0.00            
ATOM   1530  CA  ALA   107     107.406 122.342  49.672  1.00  0.00            
ATOM   1531  HA  ALA   107     107.684 122.755  48.702  1.00  0.00            
ATOM   1532  CB  ALA   107     108.599 121.553  50.281  1.00  0.00            
ATOM   1533  HB1 ALA   107     109.084 120.926  49.532  1.00  0.00            
ATOM   1534  HB2 ALA   107     109.356 122.219  50.695  1.00  0.00            
ATOM   1535  HB3 ALA   107     108.152 120.922  51.050  1.00  0.00            
ATOM   1536  C   ALA   107     106.233 121.386  49.344  1.00  0.00            
ATOM   1537  O   ALA   107     105.392 121.117  50.240  1.00  0.00            
ATOM   1538  N   PRO   108     106.278 120.928  48.032  1.00  0.00            
ATOM   1539  CD  PRO   108     107.184 121.288  46.958  1.00  0.00            
ATOM   1540  HD1 PRO   108     108.113 120.740  47.118  1.00  0.00            
ATOM   1541  HD2 PRO   108     107.448 122.342  46.867  1.00  0.00            
ATOM   1542  CG  PRO   108     106.607 120.826  45.629  1.00  0.00            
ATOM   1543  HG1 PRO   108     107.391 120.505  44.942  1.00  0.00            
ATOM   1544  HG2 PRO   108     105.947 121.580  45.201  1.00  0.00            
ATOM   1545  CB  PRO   108     105.812 119.599  46.013  1.00  0.00            
ATOM   1546  HB1 PRO   108     106.504 118.769  46.156  1.00  0.00            
ATOM   1547  HB2 PRO   108     105.010 119.492  45.284  1.00  0.00            
ATOM   1548  CA  PRO   108     105.324 119.939  47.417  1.00  0.00            
ATOM   1549  HA  PRO   108     104.372 120.449  47.268  1.00  0.00            
ATOM   1550  C   PRO   108     105.073 118.706  48.325  1.00  0.00            
ATOM   1551  O   PRO   108     105.953 118.181  48.987  1.00  0.00            
ATOM   1552  N   GLN   109     103.815 118.247  48.377  1.00  0.00            
ATOM   1553  H   GLN   109     103.240 118.753  47.718  1.00  0.00            
ATOM   1554  CA  GLN   109     103.357 116.965  48.792  1.00  0.00            
ATOM   1555  HA  GLN   109     103.184 117.005  49.868  1.00  0.00            
ATOM   1556  CB  GLN   109     101.999 116.556  48.187  1.00  0.00            
ATOM   1557  HB1 GLN   109     102.191 116.463  47.118  1.00  0.00            
ATOM   1558  HB2 GLN   109     101.229 117.316  48.323  1.00  0.00            
ATOM   1559  CG  GLN   109     101.499 115.272  48.857  1.00  0.00            
ATOM   1560  HG1 GLN   109     102.247 114.502  48.671  1.00  0.00            
ATOM   1561  HG2 GLN   109     100.560 114.945  48.412  1.00  0.00            
ATOM   1562  CD  GLN   109     101.281 115.451  50.412  1.00  0.00            
ATOM   1563  OE1 GLN   109     102.214 115.485  51.219  1.00  0.00            
ATOM   1564  NE2 GLN   109     100.084 115.609  50.856  1.00  0.00            
ATOM   1565 HE21 GLN   109      99.243 115.508  50.305  1.00  0.00            
ATOM   1566 HE22 GLN   109     100.066 115.464  51.856  1.00  0.00            
ATOM   1567  C   GLN   109     104.419 115.799  48.543  1.00  0.00            
ATOM   1568  O   GLN   109     104.817 115.532  47.417  1.00  0.00            
ATOM   1569  N   GLU   110     104.786 115.113  49.636  1.00  0.00            
ATOM   1570  H   GLU   110     104.291 115.333  50.488  1.00  0.00            
ATOM   1571  CA  GLU   110     105.464 113.848  49.574  1.00  0.00            
ATOM   1572  HA  GLU   110     105.762 113.615  48.552  1.00  0.00            
ATOM   1573  CB  GLU   110     106.772 113.750  50.440  1.00  0.00            
ATOM   1574  HB1 GLU   110     107.446 114.534  50.094  1.00  0.00            
ATOM   1575  HB2 GLU   110     107.130 112.743  50.226  1.00  0.00            
ATOM   1576  CG  GLU   110     106.551 113.892  51.955  1.00  0.00            
ATOM   1577  HG1 GLU   110     105.887 113.108  52.320  1.00  0.00            
ATOM   1578  HG2 GLU   110     106.045 114.814  52.239  1.00  0.00            
ATOM   1579  CD  GLU   110     107.880 113.789  52.678  1.00  0.00            
ATOM   1580  OE1 GLU   110     108.232 114.758  53.374  1.00  0.00            
ATOM   1581  OE2 GLU   110     108.582 112.780  52.636  1.00  0.00            
ATOM   1582  C   GLU   110     104.586 112.659  49.793  1.00  0.00            
ATOM   1583  O   GLU   110     103.494 112.756  50.349  1.00  0.00            
ATOM   1584  N   GLY   111     105.043 111.541  49.317  1.00  0.00            
ATOM   1585  H   GLY   111     105.990 111.461  48.975  1.00  0.00            
ATOM   1586  CA  GLY   111     104.252 110.298  49.141  1.00  0.00            
ATOM   1587  HA1 GLY   111     103.427 110.322  49.852  1.00  0.00            
ATOM   1588  HA2 GLY   111     104.838 109.394  49.309  1.00  0.00            
ATOM   1589  C   GLY   111     103.594 110.134  47.790  1.00  0.00            
ATOM   1590  O   GLY   111     104.099 110.732  46.846  1.00  0.00            
ATOM   1591  N   ILE   112     102.524 109.329  47.790  1.00  0.00            
ATOM   1592  H   ILE   112     102.148 109.008  48.671  1.00  0.00            
ATOM   1593  CA  ILE   112     101.628 109.247  46.652  1.00  0.00            
ATOM   1594  HA  ILE   112     102.332 109.313  45.822  1.00  0.00            
ATOM   1595  CB  ILE   112     100.872 107.920  46.359  1.00  0.00            
ATOM   1596  HB  ILE   112     100.062 107.848  47.085  1.00  0.00            
ATOM   1597  CG2 ILE   112     100.183 107.920  45.063  1.00  0.00            
ATOM   1598 HG21 ILE   112      99.375 108.650  45.117  1.00  0.00            
ATOM   1599 HG22 ILE   112     100.825 108.205  44.230  1.00  0.00            
ATOM   1600 HG23 ILE   112      99.785 106.921  44.887  1.00  0.00            
ATOM   1601  CG1 ILE   112     101.698 106.585  46.553  1.00  0.00            
ATOM   1602 HG11 ILE   112     100.918 105.824  46.543  1.00  0.00            
ATOM   1603 HG12 ILE   112     102.143 106.612  47.547  1.00  0.00            
ATOM   1604  CD  ILE   112     102.827 106.238  45.492  1.00  0.00            
ATOM   1605  HD1 ILE   112     103.627 106.979  45.501  1.00  0.00            
ATOM   1606  HD2 ILE   112     103.344 105.292  45.655  1.00  0.00            
ATOM   1607  HD3 ILE   112     102.312 106.142  44.536  1.00  0.00            
ATOM   1608  C   ILE   112     100.724 110.521  46.627  1.00  0.00            
ATOM   1609  O   ILE   112     100.024 110.813  47.652  1.00  0.00            
ATOM   1610  N   LEU   113     100.742 111.241  45.530  1.00  0.00            
ATOM   1611  H   LEU   113     101.208 110.880  44.710  1.00  0.00            
ATOM   1612  CA  LEU   113      99.873 112.419  45.323  1.00  0.00            
ATOM   1613  HA  LEU   113      99.745 113.026  46.219  1.00  0.00            
ATOM   1614  CB  LEU   113     100.560 113.392  44.355  1.00  0.00            
ATOM   1615  HB1 LEU   113      99.830 114.146  44.061  1.00  0.00            
ATOM   1616  HB2 LEU   113     100.930 112.870  43.473  1.00  0.00            
ATOM   1617  CG  LEU   113     101.615 114.323  45.002  1.00  0.00            
ATOM   1618  HG  LEU   113     101.215 115.018  45.740  1.00  0.00            
ATOM   1619  CD1 LEU   113     102.730 113.475  45.587  1.00  0.00            
ATOM   1620 HD11 LEU   113     102.546 113.293  46.646  1.00  0.00            
ATOM   1621 HD12 LEU   113     102.958 112.548  45.062  1.00  0.00            
ATOM   1622 HD13 LEU   113     103.668 114.029  45.617  1.00  0.00            
ATOM   1623  CD2 LEU   113     102.336 115.209  43.892  1.00  0.00            
ATOM   1624 HD21 LEU   113     102.764 114.476  43.209  1.00  0.00            
ATOM   1625 HD22 LEU   113     101.635 115.847  43.353  1.00  0.00            
ATOM   1626 HD23 LEU   113     103.105 115.803  44.386  1.00  0.00            
ATOM   1627  C   LEU   113      98.495 111.976  44.850  1.00  0.00            
ATOM   1628  O   LEU   113      98.203 110.853  44.391  1.00  0.00            
ATOM   1629  N   GLU   114      97.502 112.874  44.957  1.00  0.00            
ATOM   1630  H   GLU   114      97.716 113.743  45.425  1.00  0.00            
ATOM   1631  CA  GLU   114      96.069 112.708  44.525  1.00  0.00            
ATOM   1632  HA  GLU   114      95.795 111.671  44.721  1.00  0.00            
ATOM   1633  CB  GLU   114      95.108 113.592  45.298  1.00  0.00            
ATOM   1634  HB1 GLU   114      95.421 114.600  45.027  1.00  0.00            
ATOM   1635  HB2 GLU   114      95.286 113.388  46.354  1.00  0.00            
ATOM   1636  CG  GLU   114      93.661 113.335  44.943  1.00  0.00            
ATOM   1637  HG1 GLU   114      93.540 112.260  44.809  1.00  0.00            
ATOM   1638  HG2 GLU   114      93.446 113.861  44.013  1.00  0.00            
ATOM   1639  CD  GLU   114      92.670 113.787  46.066  1.00  0.00            
ATOM   1640  OE1 GLU   114      92.893 114.862  46.623  1.00  0.00            
ATOM   1641  OE2 GLU   114      91.605 113.115  46.384  1.00  0.00            
ATOM   1642  C   GLU   114      95.998 112.994  43.032  1.00  0.00            
ATOM   1643  O   GLU   114      95.069 112.532  42.382  1.00  0.00            
ATOM   1644  N   ASP   115      96.969 113.779  42.441  1.00  0.00            
ATOM   1645  H   ASP   115      97.603 114.246  43.074  1.00  0.00            
ATOM   1646  CA  ASP   115      97.174 114.094  41.010  1.00  0.00            
ATOM   1647  HA  ASP   115      96.616 113.347  40.446  1.00  0.00            
ATOM   1648  CB  ASP   115      96.674 115.582  40.901  1.00  0.00            
ATOM   1649  HB1 ASP   115      97.253 116.195  41.591  1.00  0.00            
ATOM   1650  HB2 ASP   115      95.590 115.574  41.016  1.00  0.00            
ATOM   1651  CG  ASP   115      96.855 116.185  39.463  1.00  0.00            
ATOM   1652  OD1 ASP   115      96.615 117.403  39.331  1.00  0.00            
ATOM   1653  OD2 ASP   115      97.097 115.398  38.467  1.00  0.00            
ATOM   1654  C   ASP   115      98.682 113.869  40.763  1.00  0.00            
ATOM   1655  O   ASP   115      99.492 114.792  40.616  1.00  0.00            
ATOM   1656  N   MET   116      99.142 112.640  40.776  1.00  0.00            
ATOM   1657  H   MET   116      98.456 111.898  40.789  1.00  0.00            
ATOM   1658  CA  MET   116     100.475 112.177  40.497  1.00  0.00            
ATOM   1659  HA  MET   116     101.240 112.651  41.112  1.00  0.00            
ATOM   1660  CB  MET   116     100.578 110.672  40.965  1.00  0.00            
ATOM   1661  HB1 MET   116     100.113 110.084  40.173  1.00  0.00            
ATOM   1662  HB2 MET   116      99.910 110.602  41.823  1.00  0.00            
ATOM   1663  CG  MET   116     102.007 110.172  41.209  1.00  0.00            
ATOM   1664  HG1 MET   116     102.717 110.283  40.389  1.00  0.00            
ATOM   1665  HG2 MET   116     101.980 109.097  41.387  1.00  0.00            
ATOM   1666  SD  MET   116     102.700 110.923  42.754  1.00  0.00            
ATOM   1667  CE  MET   116     103.887 109.776  43.475  1.00  0.00            
ATOM   1668  HE1 MET   116     103.477 108.809  43.768  1.00  0.00            
ATOM   1669  HE2 MET   116     104.659 109.505  42.755  1.00  0.00            
ATOM   1670  HE3 MET   116     104.370 110.098  44.398  1.00  0.00            
ATOM   1671  C   MET   116     100.922 112.387  39.043  1.00  0.00            
ATOM   1672  O   MET   116     100.346 111.794  38.108  1.00  0.00            
ATOM   1673  N   PRO   117     102.049 113.085  38.884  1.00  0.00            
ATOM   1674  CD  PRO   117     102.807 113.604  39.982  1.00  0.00            
ATOM   1675  HD1 PRO   117     103.219 112.817  40.614  1.00  0.00            
ATOM   1676  HD2 PRO   117     102.280 114.381  40.535  1.00  0.00            
ATOM   1677  CG  PRO   117     103.984 114.275  39.456  1.00  0.00            
ATOM   1678  HG1 PRO   117     104.773 113.527  39.528  1.00  0.00            
ATOM   1679  HG2 PRO   117     104.197 115.217  39.961  1.00  0.00            
ATOM   1680  CB  PRO   117     103.647 114.508  37.978  1.00  0.00            
ATOM   1681  HB1 PRO   117     104.509 114.462  37.312  1.00  0.00            
ATOM   1682  HB2 PRO   117     103.148 115.466  37.830  1.00  0.00            
ATOM   1683  CA  PRO   117     102.637 113.409  37.617  1.00  0.00            
ATOM   1684  HA  PRO   117     101.909 113.785  36.898  1.00  0.00            
ATOM   1685  C   PRO   117     103.330 112.129  37.041  1.00  0.00            
ATOM   1686  O   PRO   117     104.432 111.777  37.580  1.00  0.00            
ATOM   1687  N   VAL   118     102.756 111.396  36.052  1.00  0.00            
ATOM   1688  H   VAL   118     101.820 111.690  35.811  1.00  0.00            
ATOM   1689  CA  VAL   118     103.245 109.991  35.669  1.00  0.00            
ATOM   1690  HA  VAL   118     104.276 109.819  35.978  1.00  0.00            
ATOM   1691  CB  VAL   118     102.389 108.892  36.354  1.00  0.00            
ATOM   1692  HB  VAL   118     102.796 107.951  35.984  1.00  0.00            
ATOM   1693  CG1 VAL   118     102.587 108.963  37.899  1.00  0.00            
ATOM   1694 HG11 VAL   118     102.628 107.973  38.352  1.00  0.00            
ATOM   1695 HG12 VAL   118     103.485 109.496  38.212  1.00  0.00            
ATOM   1696 HG13 VAL   118     101.735 109.518  38.291  1.00  0.00            
ATOM   1697  CG2 VAL   118     100.893 108.986  36.036  1.00  0.00            
ATOM   1698 HG21 VAL   118     100.276 108.441  36.750  1.00  0.00            
ATOM   1699 HG22 VAL   118     100.603 110.036  36.013  1.00  0.00            
ATOM   1700 HG23 VAL   118     100.663 108.569  35.056  1.00  0.00            
ATOM   1701  C   VAL   118     103.445 109.846  34.151  1.00  0.00            
ATOM   1702  O   VAL   118     102.425 110.000  33.475  1.00  0.00            
ATOM   1703  N   ASP   119     104.649 109.533  33.606  1.00  0.00            
ATOM   1704  H   ASP   119     105.426 109.234  34.177  1.00  0.00            
ATOM   1705  CA  ASP   119     104.743 109.113  32.264  1.00  0.00            
ATOM   1706  HA  ASP   119     103.813 109.319  31.736  1.00  0.00            
ATOM   1707  CB  ASP   119     105.876 109.870  31.633  1.00  0.00            
ATOM   1708  HB1 ASP   119     105.908 109.534  30.597  1.00  0.00            
ATOM   1709  HB2 ASP   119     106.819 109.554  32.080  1.00  0.00            
ATOM   1710  CG  ASP   119     105.762 111.394  31.583  1.00  0.00            
ATOM   1711  OD1 ASP   119     104.675 111.917  31.917  1.00  0.00            
ATOM   1712  OD2 ASP   119     106.759 112.079  31.231  1.00  0.00            
ATOM   1713  C   ASP   119     104.824 107.559  32.021  1.00  0.00            
ATOM   1714  O   ASP   119     105.324 106.843  32.897  1.00  0.00            
ATOM   1715  N   PRO   120     104.447 107.081  30.814  1.00  0.00            
ATOM   1716  CD  PRO   120     103.734 107.847  29.828  1.00  0.00            
ATOM   1717  HD1 PRO   120     104.186 108.839  29.809  1.00  0.00            
ATOM   1718  HD2 PRO   120     102.650 107.796  29.929  1.00  0.00            
ATOM   1719  CG  PRO   120     104.080 107.159  28.562  1.00  0.00            
ATOM   1720  HG1 PRO   120     105.064 107.574  28.347  1.00  0.00            
ATOM   1721  HG2 PRO   120     103.404 107.380  27.736  1.00  0.00            
ATOM   1722  CB  PRO   120     104.151 105.652  28.933  1.00  0.00            
ATOM   1723  HB1 PRO   120     104.766 105.175  28.169  1.00  0.00            
ATOM   1724  HB2 PRO   120     103.205 105.112  28.903  1.00  0.00            
ATOM   1725  CA  PRO   120     104.738 105.727  30.365  1.00  0.00            
ATOM   1726  HA  PRO   120     104.186 105.031  30.996  1.00  0.00            
ATOM   1727  C   PRO   120     106.247 105.441  30.365  1.00  0.00            
ATOM   1728  O   PRO   120     107.052 106.355  29.990  1.00  0.00            
ATOM   1729  N   ASP   121     106.665 104.194  30.624  1.00  0.00            
ATOM   1730  H   ASP   121     105.999 103.438  30.708  1.00  0.00            
ATOM   1731  CA  ASP   121     108.116 103.768  30.642  1.00  0.00            
ATOM   1732  HA  ASP   121     108.182 102.811  31.159  1.00  0.00            
ATOM   1733  CB  ASP   121     108.572 103.451  29.179  1.00  0.00            
ATOM   1734  HB1 ASP   121     109.484 102.870  29.312  1.00  0.00            
ATOM   1735  HB2 ASP   121     108.656 104.369  28.596  1.00  0.00            
ATOM   1736  CG  ASP   121     107.680 102.513  28.425  1.00  0.00            
ATOM   1737  OD1 ASP   121     106.952 101.614  28.988  1.00  0.00            
ATOM   1738  OD2 ASP   121     107.711 102.561  27.140  1.00  0.00            
ATOM   1739  C   ASP   121     109.083 104.712  31.410  1.00  0.00            
ATOM   1740  O   ASP   121     110.202 104.859  31.061  1.00  0.00            
ATOM   1741  N   ASN   122     108.591 105.186  32.554  1.00  0.00            
ATOM   1742  H   ASN   122     107.635 105.069  32.857  1.00  0.00            
ATOM   1743  CA  ASN   122     109.360 106.000  33.515  1.00  0.00            
ATOM   1744  HA  ASN   122     110.393 105.922  33.177  1.00  0.00            
ATOM   1745  CB  ASN   122     108.878 107.451  33.497  1.00  0.00            
ATOM   1746  HB1 ASN   122     108.968 108.005  34.432  1.00  0.00            
ATOM   1747  HB2 ASN   122     107.818 107.492  33.246  1.00  0.00            
ATOM   1748  CG  ASN   122     109.600 108.122  32.284  1.00  0.00            
ATOM   1749  OD1 ASN   122     110.504 108.904  32.480  1.00  0.00            
ATOM   1750  ND2 ASN   122     109.201 107.934  31.048  1.00  0.00            
ATOM   1751 HD21 ASN   122     108.402 107.339  30.878  1.00  0.00            
ATOM   1752 HD22 ASN   122     109.816 108.343  30.359  1.00  0.00            
ATOM   1753  C   ASN   122     109.418 105.278  34.909  1.00  0.00            
ATOM   1754  O   ASN   122     108.710 105.623  35.864  1.00  0.00            
ATOM   1755  N   GLU   123     110.108 104.097  34.919  1.00  0.00            
ATOM   1756  H   GLU   123     110.712 103.964  34.121  1.00  0.00            
ATOM   1757  CA  GLU   123     109.934 102.962  35.816  1.00  0.00            
ATOM   1758  HA  GLU   123     108.915 102.577  35.808  1.00  0.00            
ATOM   1759  CB  GLU   123     110.785 101.863  35.399  1.00  0.00            
ATOM   1760  HB1 GLU   123     110.781 101.107  36.184  1.00  0.00            
ATOM   1761  HB2 GLU   123     111.823 102.181  35.295  1.00  0.00            
ATOM   1762  CG  GLU   123     110.149 101.112  34.181  1.00  0.00            
ATOM   1763  HG1 GLU   123     110.228 101.722  33.281  1.00  0.00            
ATOM   1764  HG2 GLU   123     109.115 100.895  34.449  1.00  0.00            
ATOM   1765  CD  GLU   123     110.822  99.770  33.927  1.00  0.00            
ATOM   1766  OE1 GLU   123     111.195  99.002  34.854  1.00  0.00            
ATOM   1767  OE2 GLU   123     111.190  99.515  32.765  1.00  0.00            
ATOM   1768  C   GLU   123     110.405 103.351  37.184  1.00  0.00            
ATOM   1769  O   GLU   123     111.538 103.730  37.435  1.00  0.00            
ATOM   1770  N   ALA   124     109.507 103.191  38.130  1.00  0.00            
ATOM   1771  H   ALA   124     108.578 102.973  37.799  1.00  0.00            
ATOM   1772  CA  ALA   124     109.862 103.505  39.533  1.00  0.00            
ATOM   1773  HA  ALA   124     110.537 104.350  39.402  1.00  0.00            
ATOM   1774  CB  ALA   124     108.652 103.825  40.392  1.00  0.00            
ATOM   1775  HB1 ALA   124     108.893 104.372  41.304  1.00  0.00            
ATOM   1776  HB2 ALA   124     107.915 104.409  39.840  1.00  0.00            
ATOM   1777  HB3 ALA   124     108.157 102.906  40.704  1.00  0.00            
ATOM   1778  C   ALA   124     110.655 102.274  40.104  1.00  0.00            
ATOM   1779  O   ALA   124     110.394 101.120  39.854  1.00  0.00            
ATOM   1780  N   TYR   125     111.638 102.632  40.930  1.00  0.00            
ATOM   1781  H   TYR   125     111.726 103.619  41.124  1.00  0.00            
ATOM   1782  CA  TYR   125     112.244 101.600  41.791  1.00  0.00            
ATOM   1783  HA  TYR   125     111.690 100.669  41.674  1.00  0.00            
ATOM   1784  CB  TYR   125     113.671 101.310  41.259  1.00  0.00            
ATOM   1785  HB1 TYR   125     114.312 102.179  41.410  1.00  0.00            
ATOM   1786  HB2 TYR   125     113.637 101.078  40.194  1.00  0.00            
ATOM   1787  CG  TYR   125     114.365 100.129  41.977  1.00  0.00            
ATOM   1788  CD1 TYR   125     114.566  98.947  41.228  1.00  0.00            
ATOM   1789  HD1 TYR   125     114.195  98.923  40.214  1.00  0.00            
ATOM   1790  CE1 TYR   125     115.139  97.799  41.820  1.00  0.00            
ATOM   1791  HE1 TYR   125     115.326  96.930  41.207  1.00  0.00            
ATOM   1792  CZ  TYR   125     115.642  97.855  43.111  1.00  0.00            
ATOM   1793  OH  TYR   125     115.959  96.710  43.663  1.00  0.00            
ATOM   1794  HH  TYR   125     115.890  96.766  44.619  1.00  0.00            
ATOM   1795  CE2 TYR   125     115.594  99.060  43.823  1.00  0.00            
ATOM   1796  HE2 TYR   125     116.023  99.144  44.810  1.00  0.00            
ATOM   1797  CD2 TYR   125     115.020 100.243  43.213  1.00  0.00            
ATOM   1798  HD2 TYR   125     115.007 101.127  43.832  1.00  0.00            
ATOM   1799  C   TYR   125     112.330 102.023  43.309  1.00  0.00            
ATOM   1800  O   TYR   125     112.661 103.182  43.601  1.00  0.00            
ATOM   1801  N   GLU   126     112.073 101.090  44.239  1.00  0.00            
ATOM   1802  H   GLU   126     111.938 100.127  43.964  1.00  0.00            
ATOM   1803  CA  GLU   126     112.134 101.386  45.652  1.00  0.00            
ATOM   1804  HA  GLU   126     112.931 102.100  45.856  1.00  0.00            
ATOM   1805  CB  GLU   126     110.864 101.986  46.179  1.00  0.00            
ATOM   1806  HB1 GLU   126     110.010 101.397  45.845  1.00  0.00            
ATOM   1807  HB2 GLU   126     110.795 102.970  45.715  1.00  0.00            
ATOM   1808  CG  GLU   126     110.708 102.131  47.702  1.00  0.00            
ATOM   1809  HG1 GLU   126     111.526 102.698  48.146  1.00  0.00            
ATOM   1810  HG2 GLU   126     110.850 101.114  48.068  1.00  0.00            
ATOM   1811  CD  GLU   126     109.435 102.680  48.198  1.00  0.00            
ATOM   1812  OE1 GLU   126     109.332 102.843  49.381  1.00  0.00            
ATOM   1813  OE2 GLU   126     108.574 103.010  47.373  1.00  0.00            
ATOM   1814  C   GLU   126     112.496 100.107  46.449  1.00  0.00            
ATOM   1815  O   GLU   126     112.040  99.011  46.196  1.00  0.00            
ATOM   1816  N   MET   127     113.437 100.199  47.459  1.00  0.00            
ATOM   1817  H   MET   127     113.903 101.095  47.490  1.00  0.00            
ATOM   1818  CA  MET   127     113.929  99.163  48.371  1.00  0.00            
ATOM   1819  HA  MET   127     113.983  98.168  47.929  1.00  0.00            
ATOM   1820  CB  MET   127     115.305  99.481  48.959  1.00  0.00            
ATOM   1821  HB1 MET   127     115.460  98.951  49.898  1.00  0.00            
ATOM   1822  HB2 MET   127     115.327 100.556  49.139  1.00  0.00            
ATOM   1823  CG  MET   127     116.550  99.170  48.124  1.00  0.00            
ATOM   1824  HG1 MET   127     117.361  99.263  48.847  1.00  0.00            
ATOM   1825  HG2 MET   127     116.758  99.907  47.349  1.00  0.00            
ATOM   1826  SD  MET   127     116.758  97.495  47.279  1.00  0.00            
ATOM   1827  CE  MET   127     117.133  96.529  48.795  1.00  0.00            
ATOM   1828  HE1 MET   127     116.683  95.541  48.687  1.00  0.00            
ATOM   1829  HE2 MET   127     118.214  96.393  48.756  1.00  0.00            
ATOM   1830  HE3 MET   127     116.807  97.047  49.696  1.00  0.00            
ATOM   1831  C   MET   127     112.803  98.978  49.508  1.00  0.00            
ATOM   1832  O   MET   127     112.337  99.998  50.071  1.00  0.00            
ATOM   1833  N   PRO   128     112.537  97.732  50.003  1.00  0.00            
ATOM   1834  CD  PRO   128     113.039  96.564  49.325  1.00  0.00            
ATOM   1835  HD1 PRO   128     114.121  96.502  49.441  1.00  0.00            
ATOM   1836  HD2 PRO   128     112.746  96.670  48.280  1.00  0.00            
ATOM   1837  CG  PRO   128     112.350  95.415  49.960  1.00  0.00            
ATOM   1838  HG1 PRO   128     112.878  94.474  49.807  1.00  0.00            
ATOM   1839  HG2 PRO   128     111.342  95.332  49.554  1.00  0.00            
ATOM   1840  CB  PRO   128     112.265  95.916  51.391  1.00  0.00            
ATOM   1841  HB1 PRO   128     113.265  95.913  51.824  1.00  0.00            
ATOM   1842  HB2 PRO   128     111.522  95.405  52.004  1.00  0.00            
ATOM   1843  CA  PRO   128     111.881  97.383  51.220  1.00  0.00            
ATOM   1844  HA  PRO   128     110.820  97.572  51.058  1.00  0.00            
ATOM   1845  C   PRO   128     112.296  98.118  52.490  1.00  0.00            
ATOM   1846  O   PRO   128     113.491  98.226  52.786  1.00  0.00            
ATOM   1847  N   SEP   129     111.337  98.694  53.207  1.00  0.00            
ATOM   1848  H   SEP   129     110.390  98.630  52.861  1.00  0.00            
ATOM   1849  CA  SEP   129     111.320  99.592  54.347  1.00  0.00            
ATOM   1850  HA  SEP   129     111.897 100.469  54.054  1.00  0.00            
ATOM   1851  CB  SEP   129     109.865 100.106  54.572  1.00  0.00            
ATOM   1852  HB1 SEP   129     109.538 100.650  53.686  1.00  0.00            
ATOM   1853  HB2 SEP   129     109.889 100.752  55.449  1.00  0.00            
ATOM   1854  OG  SEP   129     109.045  98.920  54.855  1.00  0.00            
ATOM   1855  P   SEP   129     107.567  99.043  55.329  1.00  0.00            
ATOM   1856  O1P SEP   129     106.761  99.460  54.162  1.00  0.00            
ATOM   1857  O2P SEP   129     107.394  97.682  55.761  1.00  0.00            
ATOM   1858  O3P SEP   129     107.579 100.066  56.419  1.00  0.00            
ATOM   1859  C   SEP   129     111.999  99.076  55.659  1.00  0.00            
ATOM   1860  O   SEP   129     111.884  97.871  55.826  1.00  0.00            
ATOM   1861  N   GLU   130     112.666  99.851  56.464  1.00  0.00            
ATOM   1862  H   GLU   130     112.774 100.828  56.231  1.00  0.00            
ATOM   1863  CA  GLU   130     113.308  99.433  57.740  1.00  0.00            
ATOM   1864  HA  GLU   130     113.896  98.519  57.652  1.00  0.00            
ATOM   1865  CB  GLU   130     114.265 100.538  58.355  1.00  0.00            
ATOM   1866  HB1 GLU   130     114.559 100.310  59.380  1.00  0.00            
ATOM   1867  HB2 GLU   130     113.758 101.501  58.410  1.00  0.00            
ATOM   1868  CG  GLU   130     115.698 100.635  57.712  1.00  0.00            
ATOM   1869  HG1 GLU   130     116.345 101.414  58.116  1.00  0.00            
ATOM   1870  HG2 GLU   130     115.692 100.969  56.675  1.00  0.00            
ATOM   1871  CD  GLU   130     116.501  99.397  57.676  1.00  0.00            
ATOM   1872  OE1 GLU   130     117.489  99.290  56.890  1.00  0.00            
ATOM   1873  OE2 GLU   130     116.137  98.411  58.393  1.00  0.00            
ATOM   1874  C   GLU   130     112.284  99.158  58.805  1.00  0.00            
ATOM   1875  O   GLU   130     111.427 100.001  59.057  1.00  0.00            
ATOM   1876  N   GLU   131     112.369  98.016  59.507  1.00  0.00            
ATOM   1877  H   GLU   131     113.177  97.425  59.376  1.00  0.00            
ATOM   1878  CA  GLU   131     111.618  97.630  60.802  1.00  0.00            
ATOM   1879  HA  GLU   131     110.643  98.041  60.540  1.00  0.00            
ATOM   1880  CB  GLU   131     111.632  96.122  61.021  1.00  0.00            
ATOM   1881  HB1 GLU   131     110.907  95.869  61.795  1.00  0.00            
ATOM   1882  HB2 GLU   131     112.618  95.790  61.346  1.00  0.00            
ATOM   1883  CG  GLU   131     111.188  95.234  59.784  1.00  0.00            
ATOM   1884  HG1 GLU   131     111.735  95.410  58.857  1.00  0.00            
ATOM   1885  HG2 GLU   131     110.161  95.564  59.627  1.00  0.00            
ATOM   1886  CD  GLU   131     111.211  93.725  60.112  1.00  0.00            
ATOM   1887  OE1 GLU   131     110.194  93.027  59.939  1.00  0.00            
ATOM   1888  OE2 GLU   131     112.316  93.246  60.384  1.00  0.00            
ATOM   1889  C   GLU   131     112.245  98.414  61.990  1.00  0.00            
ATOM   1890  O   GLU   131     113.313  99.030  61.870  1.00  0.00            
ATOM   1891  N   GLY   132     111.690  98.340  63.172  1.00  0.00            
ATOM   1892  H   GLY   132     110.711  98.092  63.181  1.00  0.00            
ATOM   1893  CA  GLY   132     112.201  99.102  64.320  1.00  0.00            
ATOM   1894  HA1 GLY   132     111.294  99.438  64.823  1.00  0.00            
ATOM   1895  HA2 GLY   132     112.696 100.001  63.953  1.00  0.00            
ATOM   1896  C   GLY   132     113.135  98.402  65.321  1.00  0.00            
ATOM   1897  O   GLY   132     112.659  97.715  66.216  1.00  0.00            
ATOM   1898  N   TYR   133     114.434  98.753  65.324  1.00  0.00            
ATOM   1899  H   TYR   133     114.711  99.530  64.741  1.00  0.00            
ATOM   1900  CA  TYR   133     115.413  97.901  66.114  1.00  0.00            
ATOM   1901  HA  TYR   133     114.946  97.492  67.011  1.00  0.00            
ATOM   1902  CB  TYR   133     115.858  96.599  65.306  1.00  0.00            
ATOM   1903  HB1 TYR   133     116.381  96.966  64.423  1.00  0.00            
ATOM   1904  HB2 TYR   133     114.908  96.146  65.023  1.00  0.00            
ATOM   1905  CG  TYR   133     116.802  95.658  66.006  1.00  0.00            
ATOM   1906  CD1 TYR   133     118.220  95.764  65.723  1.00  0.00            
ATOM   1907  HD1 TYR   133     118.575  96.564  65.089  1.00  0.00            
ATOM   1908  CE1 TYR   133     119.058  94.852  66.384  1.00  0.00            
ATOM   1909  HE1 TYR   133     120.114  94.838  66.158  1.00  0.00            
ATOM   1910  CZ  TYR   133     118.499  93.919  67.287  1.00  0.00            
ATOM   1911  OH  TYR   133     119.252  93.088  68.012  1.00  0.00            
ATOM   1912  HH  TYR   133     120.169  93.302  67.824  1.00  0.00            
ATOM   1913  CE2 TYR   133     117.096  93.809  67.531  1.00  0.00            
ATOM   1914  HE2 TYR   133     116.680  93.174  68.299  1.00  0.00            
ATOM   1915  CD2 TYR   133     116.242  94.719  66.835  1.00  0.00            
ATOM   1916  HD2 TYR   133     115.174  94.657  66.978  1.00  0.00            
ATOM   1917  C   TYR   133     116.658  98.693  66.580  1.00  0.00            
ATOM   1918  O   TYR   133     117.057  99.682  66.014  1.00  0.00            
ATOM   1919  N   GLN   134     117.095  98.166  67.761  1.00  0.00            
ATOM   1920  H   GLN   134     116.720  97.263  68.013  1.00  0.00            
ATOM   1921  CA  GLN   134     117.929  98.765  68.795  1.00  0.00            
ATOM   1922  HA  GLN   134     118.124  99.716  68.299  1.00  0.00            
ATOM   1923  CB  GLN   134     117.095  99.015  70.128  1.00  0.00            
ATOM   1924  HB1 GLN   134     117.668  99.591  70.855  1.00  0.00            
ATOM   1925  HB2 GLN   134     116.863  98.085  70.646  1.00  0.00            
ATOM   1926  CG  GLN   134     115.759  99.829  69.884  1.00  0.00            
ATOM   1927  HG1 GLN   134     115.925 100.444  68.999  1.00  0.00            
ATOM   1928  HG2 GLN   134     115.577 100.480  70.739  1.00  0.00            
ATOM   1929  CD  GLN   134     114.502  98.933  69.685  1.00  0.00            
ATOM   1930  OE1 GLN   134     114.660  97.740  69.354  1.00  0.00            
ATOM   1931  NE2 GLN   134     113.316  99.484  69.725  1.00  0.00            
ATOM   1932 HE21 GLN   134     113.237 100.467  69.943  1.00  0.00            
ATOM   1933 HE22 GLN   134     112.517  98.887  69.568  1.00  0.00            
ATOM   1934  C   GLN   134     119.273  98.046  69.101  1.00  0.00            
ATOM   1935  O   GLN   134     119.375  96.858  68.801  1.00  0.00            
ATOM   1936  N   ASP   135     120.207  98.751  69.706  1.00  0.00            
ATOM   1937  H   ASP   135     120.007  99.680  70.048  1.00  0.00            
ATOM   1938  CA  ASP   135     121.520  98.107  70.072  1.00  0.00            
ATOM   1939  HA  ASP   135     121.550  97.067  69.747  1.00  0.00            
ATOM   1940  CB  ASP   135     122.622  98.987  69.391  1.00  0.00            
ATOM   1941  HB1 ASP   135     122.842  99.781  70.105  1.00  0.00            
ATOM   1942  HB2 ASP   135     122.383  99.430  68.424  1.00  0.00            
ATOM   1943  CG  ASP   135     123.966  98.263  69.162  1.00  0.00            
ATOM   1944  OD1 ASP   135     124.025  97.039  69.550  1.00  0.00            
ATOM   1945  OD2 ASP   135     124.910  98.753  68.451  1.00  0.00            
ATOM   1946  C   ASP   135     121.667  97.930  71.582  1.00  0.00            
ATOM   1947  O   ASP   135     122.151  98.850  72.282  1.00  0.00            
ATOM   1948  N   TYR   136     121.146  96.809  71.997  1.00  0.00            
ATOM   1949  H   TYR   136     120.754  96.128  71.362  1.00  0.00            
ATOM   1950  CA  TYR   136     121.286  96.403  73.362  1.00  0.00            
ATOM   1951  HA  TYR   136     120.828  97.181  73.972  1.00  0.00            
ATOM   1952  CB  TYR   136     120.501  95.083  73.630  1.00  0.00            
ATOM   1953  HB1 TYR   136     120.801  94.688  74.601  1.00  0.00            
ATOM   1954  HB2 TYR   136     120.855  94.287  72.974  1.00  0.00            
ATOM   1955  CG  TYR   136     118.990  95.164  73.404  1.00  0.00            
ATOM   1956  CD1 TYR   136     118.079  95.301  74.439  1.00  0.00            
ATOM   1957  HD1 TYR   136     118.365  95.585  75.442  1.00  0.00            
ATOM   1958  CE1 TYR   136     116.711  95.268  74.176  1.00  0.00            
ATOM   1959  HE1 TYR   136     116.039  95.476  74.996  1.00  0.00            
ATOM   1960  CZ  TYR   136     116.271  94.965  72.884  1.00  0.00            
ATOM   1961  OH  TYR   136     114.946  94.958  72.638  1.00  0.00            
ATOM   1962  HH  TYR   136     114.504  95.067  73.483  1.00  0.00            
ATOM   1963  CE2 TYR   136     117.112  94.793  71.838  1.00  0.00            
ATOM   1964  HE2 TYR   136     116.759  94.634  70.830  1.00  0.00            
ATOM   1965  CD2 TYR   136     118.476  94.867  72.113  1.00  0.00            
ATOM   1966  HD2 TYR   136     119.180  94.721  71.307  1.00  0.00            
ATOM   1967  C   TYR   136     122.731  96.162  73.849  1.00  0.00            
ATOM   1968  O   TYR   136     123.489  95.350  73.291  1.00  0.00            
ATOM   1969  N   GLU   137     123.042  96.859  74.955  1.00  0.00            
ATOM   1970  H   GLU   137     122.321  97.399  75.413  1.00  0.00            
ATOM   1971  CA  GLU   137     124.408  96.760  75.567  1.00  0.00            
ATOM   1972  HA  GLU   137     125.031  96.462  74.723  1.00  0.00            
ATOM   1973  CB  GLU   137     124.859  98.079  76.188  1.00  0.00            
ATOM   1974  HB1 GLU   137     124.700  98.923  75.516  1.00  0.00            
ATOM   1975  HB2 GLU   137     125.924  97.899  76.334  1.00  0.00            
ATOM   1976  CG  GLU   137     124.171  98.428  77.528  1.00  0.00            
ATOM   1977  HG1 GLU   137     124.287  97.686  78.318  1.00  0.00            
ATOM   1978  HG2 GLU   137     123.092  98.438  77.369  1.00  0.00            
ATOM   1979  CD  GLU   137     124.717  99.706  78.192  1.00  0.00            
ATOM   1980  OE1 GLU   137     125.470 100.413  77.528  1.00  0.00            
ATOM   1981  OE2 GLU   137     124.416 100.061  79.387  1.00  0.00            
ATOM   1982  C   GLU   137     124.517  95.421  76.379  1.00  0.00            
ATOM   1983  O   GLU   137     123.505  94.908  76.860  1.00  0.00            
ATOM   1984  N   PRO   138     125.683  94.800  76.532  1.00  0.00            
ATOM   1985  CD  PRO   138     126.872  95.106  75.727  1.00  0.00            
ATOM   1986  HD1 PRO   138     127.409  95.962  76.138  1.00  0.00            
ATOM   1987  HD2 PRO   138     126.427  95.306  74.753  1.00  0.00            
ATOM   1988  CG  PRO   138     127.755  93.915  75.709  1.00  0.00            
ATOM   1989  HG1 PRO   138     128.815  94.171  75.712  1.00  0.00            
ATOM   1990  HG2 PRO   138     127.473  93.469  74.756  1.00  0.00            
ATOM   1991  CB  PRO   138     127.391  93.088  76.937  1.00  0.00            
ATOM   1992  HB1 PRO   138     128.010  93.488  77.740  1.00  0.00            
ATOM   1993  HB2 PRO   138     127.622  92.039  76.747  1.00  0.00            
ATOM   1994  CA  PRO   138     125.931  93.448  77.154  1.00  0.00            
ATOM   1995  HA  PRO   138     125.277  92.750  76.631  1.00  0.00            
ATOM   1996  C   PRO   138     125.570  93.376  78.617  1.00  0.00            
ATOM   1997  O   PRO   138     125.681  94.398  79.303  1.00  0.00            
ATOM   1998  N   GLU   139     125.239  92.223  79.169  1.00  0.00            
ATOM   1999  H   GLU   139     125.116  91.442  78.541  1.00  0.00            
ATOM   2000  CA  GLU   139     125.202  91.898  80.655  1.00  0.00            
ATOM   2001  HA  GLU   139     125.033  92.835  81.185  1.00  0.00            
ATOM   2002  CB  GLU   139     124.059  90.922  80.975  1.00  0.00            
ATOM   2003  HB1 GLU   139     124.206  90.705  82.033  1.00  0.00            
ATOM   2004  HB2 GLU   139     124.148  90.000  80.400  1.00  0.00            
ATOM   2005  CG  GLU   139     122.632  91.508  80.686  1.00  0.00            
ATOM   2006  HG1 GLU   139     122.355  91.437  79.634  1.00  0.00            
ATOM   2007  HG2 GLU   139     122.635  92.551  81.001  1.00  0.00            
ATOM   2008  CD  GLU   139     121.529  90.815  81.534  1.00  0.00            
ATOM   2009  OE1 GLU   139     121.859  89.953  82.329  1.00  0.00            
ATOM   2010  OE2 GLU   139     120.347  91.287  81.599  1.00  0.00            
ATOM   2011  C   GLU   139     126.562  91.360  81.122  1.00  0.00            
ATOM   2012  O   GLU   139     127.254  90.724  80.336  1.00  0.00            
ATOM   2013  N   ALA   140     126.992  91.731  82.322  1.00  0.00            
ATOM   2014  H   ALA   140     126.391  92.272  82.927  1.00  0.00            
ATOM   2015  CA  ALA   140     128.380  91.543  82.844  1.00  0.00            
ATOM   2016  HA  ALA   140     128.989  91.557  81.940  1.00  0.00            
ATOM   2017  CB  ALA   140     128.695  92.691  83.846  1.00  0.00            
ATOM   2018  HB1 ALA   140     129.718  92.562  84.199  1.00  0.00            
ATOM   2019  HB2 ALA   140     128.605  93.596  83.245  1.00  0.00            
ATOM   2020  HB3 ALA   140     128.013  92.651  84.696  1.00  0.00            
ATOM   2021  C   ALA   140     128.574  90.116  83.353  1.00  0.00            
ATOM   2022  OC1 ALA   140     128.031  89.795  84.400  1.00  0.00            
ATOM   2023  OC2 ALA   140     129.275  89.310  82.683  1.00  0.00            
TER
ENDMDL
