# Supplementary material for: Impact of Phosphorylation on the Physiological Form of Human alpha-Synuclein in Aqueous Solution
Source: J Chem Inf Model. 2024 Oct 28;64(21):8215–26. doi: 10.1021/acs.jcim.4c01172 (PMC11558680; doi:10.1021/acs.jcim.4c01172)
Supplement: Supplementary file 2 — ci4c01172_si_003.zip [file ci4c01172_si_003.zip › pAS/pAS_18.pdb]

REMARK    GENERATED BY TRJCONV
TITLE     Protein in water
REMARK    THIS IS A SIMULATION BOX
CRYST1  134.664  134.664  135.142  60.12  60.12  90.00 P 1           1
MODEL        1
ATOM      1  CH3 ACE     0     102.098  63.452 101.290  1.00  0.00            
ATOM      2 HH31 ACE     0     101.712  64.106 100.507  1.00  0.00            
ATOM      3 HH32 ACE     0     101.277  63.308 101.992  1.00  0.00            
ATOM      4 HH33 ACE     0     102.805  63.976 101.932  1.00  0.00            
ATOM      5  C   ACE     0     102.610  62.174 100.774  1.00  0.00            
ATOM      6  O   ACE     0     103.857  61.871 100.845  1.00  0.00            
ATOM      7  N   MET     1     101.664  61.331 100.269  1.00  0.00            
ATOM      8  H   MET     1     100.713  61.661 100.354  1.00  0.00            
ATOM      9  CA  MET     1     101.854  60.003  99.680  1.00  0.00            
ATOM     10  HA  MET     1     102.134  59.309 100.473  1.00  0.00            
ATOM     11  CB  MET     1     100.590  59.470  98.965  1.00  0.00            
ATOM     12  HB1 MET     1     100.886  58.608  98.367  1.00  0.00            
ATOM     13  HB2 MET     1     100.053  60.185  98.341  1.00  0.00            
ATOM     14  CG  MET     1      99.501  58.968  99.962  1.00  0.00            
ATOM     15  HG1 MET     1      98.907  59.830 100.264  1.00  0.00            
ATOM     16  HG2 MET     1      99.941  58.570 100.877  1.00  0.00            
ATOM     17  SD  MET     1      98.332  57.794  99.256  1.00  0.00            
ATOM     18  CE  MET     1      97.528  58.716  97.979  1.00  0.00            
ATOM     19  HE1 MET     1      96.835  58.014  97.515  1.00  0.00            
ATOM     20  HE2 MET     1      96.958  59.597  98.275  1.00  0.00            
ATOM     21  HE3 MET     1      98.267  58.997  97.229  1.00  0.00            
ATOM     22  C   MET     1     103.038  60.110  98.735  1.00  0.00            
ATOM     23  O   MET     1     103.192  60.955  97.912  1.00  0.00            
ATOM     24  N   ASP     2     103.925  59.202  98.980  1.00  0.00            
ATOM     25  H   ASP     2     103.550  58.521  99.625  1.00  0.00            
ATOM     26  CA  ASP     2     105.145  58.913  98.252  1.00  0.00            
ATOM     27  HA  ASP     2     105.919  59.680  98.249  1.00  0.00            
ATOM     28  CB  ASP     2     105.919  57.794  98.947  1.00  0.00            
ATOM     29  HB1 ASP     2     105.433  56.819  98.909  1.00  0.00            
ATOM     30  HB2 ASP     2     106.045  58.063  99.996  1.00  0.00            
ATOM     31  CG  ASP     2     107.367  57.529  98.381  1.00  0.00            
ATOM     32  OD1 ASP     2     107.605  56.421  97.943  1.00  0.00            
ATOM     33  OD2 ASP     2     108.219  58.421  98.512  1.00  0.00            
ATOM     34  C   ASP     2     104.961  58.564  96.750  1.00  0.00            
ATOM     35  O   ASP     2     105.824  58.959  95.932  1.00  0.00            
ATOM     36  N   VAL     3     103.816  57.996  96.297  1.00  0.00            
ATOM     37  H   VAL     3     103.173  57.628  96.984  1.00  0.00            
ATOM     38  CA  VAL     3     103.426  58.069  94.868  1.00  0.00            
ATOM     39  HA  VAL     3     104.194  57.492  94.354  1.00  0.00            
ATOM     40  CB  VAL     3     102.011  57.478  94.517  1.00  0.00            
ATOM     41  HB  VAL     3     101.842  57.742  93.473  1.00  0.00            
ATOM     42  CG1 VAL     3     102.331  55.985  94.515  1.00  0.00            
ATOM     43 HG11 VAL     3     101.466  55.492  94.071  1.00  0.00            
ATOM     44 HG12 VAL     3     103.158  55.757  93.842  1.00  0.00            
ATOM     45 HG13 VAL     3     102.401  55.621  95.539  1.00  0.00            
ATOM     46  CG2 VAL     3     100.883  58.084  95.444  1.00  0.00            
ATOM     47 HG21 VAL     3      99.978  58.083  94.837  1.00  0.00            
ATOM     48 HG22 VAL     3     100.669  57.430  96.289  1.00  0.00            
ATOM     49 HG23 VAL     3     101.113  59.082  95.817  1.00  0.00            
ATOM     50  C   VAL     3     103.558  59.403  94.156  1.00  0.00            
ATOM     51  O   VAL     3     104.057  59.414  93.022  1.00  0.00            
ATOM     52  N   PHE     4     103.330  60.555  94.871  1.00  0.00            
ATOM     53  H   PHE     4     102.976  60.443  95.810  1.00  0.00            
ATOM     54  CA  PHE     4     103.594  61.868  94.250  1.00  0.00            
ATOM     55  HA  PHE     4     103.435  61.824  93.173  1.00  0.00            
ATOM     56  CB  PHE     4     102.394  62.744  94.651  1.00  0.00            
ATOM     57  HB1 PHE     4     102.509  63.696  94.134  1.00  0.00            
ATOM     58  HB2 PHE     4     102.468  63.047  95.696  1.00  0.00            
ATOM     59  CG  PHE     4     100.989  62.309  94.320  1.00  0.00            
ATOM     60  CD1 PHE     4     100.613  62.130  93.004  1.00  0.00            
ATOM     61  HD1 PHE     4     101.276  62.491  92.233  1.00  0.00            
ATOM     62  CE1 PHE     4      99.494  61.413  92.714  1.00  0.00            
ATOM     63  HE1 PHE     4      99.283  61.255  91.667  1.00  0.00            
ATOM     64  CZ  PHE     4      98.680  60.855  93.746  1.00  0.00            
ATOM     65  HZ  PHE     4      97.809  60.224  93.651  1.00  0.00            
ATOM     66  CE2 PHE     4      99.051  61.057  95.074  1.00  0.00            
ATOM     67  HE2 PHE     4      98.433  60.768  95.911  1.00  0.00            
ATOM     68  CD2 PHE     4     100.230  61.759  95.325  1.00  0.00            
ATOM     69  HD2 PHE     4     100.609  61.868  96.330  1.00  0.00            
ATOM     70  C   PHE     4     104.860  62.578  94.512  1.00  0.00            
ATOM     71  O   PHE     4     105.105  63.719  94.103  1.00  0.00            
ATOM     72  N   MET     5     105.787  61.882  95.142  1.00  0.00            
ATOM     73  H   MET     5     105.583  60.937  95.433  1.00  0.00            
ATOM     74  CA  MET     5     107.131  62.378  95.465  1.00  0.00            
ATOM     75  HA  MET     5     107.160  63.466  95.517  1.00  0.00            
ATOM     76  CB  MET     5     107.525  61.882  96.855  1.00  0.00            
ATOM     77  HB1 MET     5     108.597  62.004  97.011  1.00  0.00            
ATOM     78  HB2 MET     5     107.582  60.795  96.918  1.00  0.00            
ATOM     79  CG  MET     5     106.700  62.416  97.953  1.00  0.00            
ATOM     80  HG1 MET     5     107.266  62.473  98.883  1.00  0.00            
ATOM     81  HG2 MET     5     105.792  61.826  98.082  1.00  0.00            
ATOM     82  SD  MET     5     106.026  64.142  97.789  1.00  0.00            
ATOM     83  CE  MET     5     105.663  64.526  99.463  1.00  0.00            
ATOM     84  HE1 MET     5     106.518  64.396 100.127  1.00  0.00            
ATOM     85  HE2 MET     5     105.292  65.549  99.512  1.00  0.00            
ATOM     86  HE3 MET     5     104.909  63.813  99.798  1.00  0.00            
ATOM     87  C   MET     5     108.204  61.787  94.477  1.00  0.00            
ATOM     88  O   MET     5     107.983  60.716  93.836  1.00  0.00            
ATOM     89  N   LYS     6     109.328  62.353  94.344  1.00  0.00            
ATOM     90  H   LYS     6     109.521  63.096  95.000  1.00  0.00            
ATOM     91  CA  LYS     6     110.328  61.885  93.388  1.00  0.00            
ATOM     92  HA  LYS     6     109.648  61.600  92.585  1.00  0.00            
ATOM     93  CB  LYS     6     111.279  62.912  92.846  1.00  0.00            
ATOM     94  HB1 LYS     6     111.807  62.285  92.128  1.00  0.00            
ATOM     95  HB2 LYS     6     111.911  63.258  93.664  1.00  0.00            
ATOM     96  CG  LYS     6     110.484  64.042  92.221  1.00  0.00            
ATOM     97  HG1 LYS     6     110.238  64.755  93.008  1.00  0.00            
ATOM     98  HG2 LYS     6     109.566  63.631  91.804  1.00  0.00            
ATOM     99  CD  LYS     6     111.401  64.548  91.095  1.00  0.00            
ATOM    100  HD1 LYS     6     111.412  63.834  90.272  1.00  0.00            
ATOM    101  HD2 LYS     6     112.357  64.703  91.596  1.00  0.00            
ATOM    102  CE  LYS     6     110.973  65.847  90.483  1.00  0.00            
ATOM    103  HE1 LYS     6     111.279  66.740  91.027  1.00  0.00            
ATOM    104  HE2 LYS     6     109.887  65.851  90.385  1.00  0.00            
ATOM    105  NZ  LYS     6     111.384  65.848  89.075  1.00  0.00            
ATOM    106  HZ1 LYS     6     110.795  66.504  88.581  1.00  0.00            
ATOM    107  HZ2 LYS     6     112.308  66.253  89.041  1.00  0.00            
ATOM    108  HZ3 LYS     6     111.368  64.934  88.646  1.00  0.00            
ATOM    109  C   LYS     6     110.906  60.556  93.802  1.00  0.00            
ATOM    110  O   LYS     6     111.398  60.335  94.924  1.00  0.00            
ATOM    111  N   GLY     7     110.967  59.565  92.825  1.00  0.00            
ATOM    112  H   GLY     7     110.517  59.863  91.971  1.00  0.00            
ATOM    113  CA  GLY     7     111.428  58.239  92.976  1.00  0.00            
ATOM    114  HA1 GLY     7     110.851  57.568  92.341  1.00  0.00            
ATOM    115  HA2 GLY     7     111.275  57.826  93.973  1.00  0.00            
ATOM    116  C   GLY     7     112.893  58.045  92.591  1.00  0.00            
ATOM    117  O   GLY     7     113.370  58.664  91.649  1.00  0.00            
ATOM    118  N   LEU     8     113.505  57.184  93.319  1.00  0.00            
ATOM    119  H   LEU     8     113.089  56.807  94.158  1.00  0.00            
ATOM    120  CA  LEU     8     114.931  56.959  93.178  1.00  0.00            
ATOM    121  HA  LEU     8     115.359  57.833  92.686  1.00  0.00            
ATOM    122  CB  LEU     8     115.816  56.853  94.450  1.00  0.00            
ATOM    123  HB1 LEU     8     116.772  56.475  94.087  1.00  0.00            
ATOM    124  HB2 LEU     8     115.372  56.068  95.062  1.00  0.00            
ATOM    125  CG  LEU     8     116.145  58.137  95.192  1.00  0.00            
ATOM    126  HG  LEU     8     115.176  58.491  95.543  1.00  0.00            
ATOM    127  CD1 LEU     8     116.998  58.096  96.455  1.00  0.00            
ATOM    128 HD11 LEU     8     116.502  57.512  97.231  1.00  0.00            
ATOM    129 HD12 LEU     8     117.975  57.660  96.246  1.00  0.00            
ATOM    130 HD13 LEU     8     117.135  59.095  96.869  1.00  0.00            
ATOM    131  CD2 LEU     8     116.762  59.176  94.267  1.00  0.00            
ATOM    132 HD21 LEU     8     116.840  60.116  94.814  1.00  0.00            
ATOM    133 HD22 LEU     8     117.683  58.765  93.853  1.00  0.00            
ATOM    134 HD23 LEU     8     116.140  59.280  93.379  1.00  0.00            
ATOM    135  C   LEU     8     115.200  55.879  92.139  1.00  0.00            
ATOM    136  O   LEU     8     116.351  55.634  91.912  1.00  0.00            
ATOM    137  N   SER     9     114.258  55.124  91.560  1.00  0.00            
ATOM    138  H   SER     9     113.313  55.406  91.778  1.00  0.00            
ATOM    139  CA  SER     9     114.466  54.175  90.456  1.00  0.00            
ATOM    140  HA  SER     9     115.556  54.194  90.452  1.00  0.00            
ATOM    141  CB  SER     9     113.927  52.879  90.752  1.00  0.00            
ATOM    142  HB1 SER     9     112.852  52.870  90.935  1.00  0.00            
ATOM    143  HB2 SER     9     114.427  52.487  91.637  1.00  0.00            
ATOM    144  OG  SER     9     114.227  52.031  89.708  1.00  0.00            
ATOM    145  HG  SER     9     113.920  51.169  90.000  1.00  0.00            
ATOM    146  C   SER     9     113.898  54.695  89.097  1.00  0.00            
ATOM    147  O   SER     9     112.804  55.228  89.097  1.00  0.00            
ATOM    148  N   LYS    10     114.640  54.468  88.032  1.00  0.00            
ATOM    149  H   LYS    10     115.498  53.948  88.146  1.00  0.00            
ATOM    150  CA  LYS    10     114.399  55.019  86.670  1.00  0.00            
ATOM    151  HA  LYS    10     114.657  56.076  86.594  1.00  0.00            
ATOM    152  CB  LYS    10     115.201  54.254  85.566  1.00  0.00            
ATOM    153  HB1 LYS    10     114.893  54.551  84.563  1.00  0.00            
ATOM    154  HB2 LYS    10     114.982  53.200  85.735  1.00  0.00            
ATOM    155  CG  LYS    10     116.684  54.595  85.674  1.00  0.00            
ATOM    156  HG1 LYS    10     117.129  54.314  86.628  1.00  0.00            
ATOM    157  HG2 LYS    10     116.839  55.671  85.599  1.00  0.00            
ATOM    158  CD  LYS    10     117.524  53.793  84.643  1.00  0.00            
ATOM    159  HD1 LYS    10     116.887  53.692  83.765  1.00  0.00            
ATOM    160  HD2 LYS    10     117.632  52.780  85.032  1.00  0.00            
ATOM    161  CE  LYS    10     118.842  54.332  84.300  1.00  0.00            
ATOM    162  HE1 LYS    10     119.340  54.693  85.199  1.00  0.00            
ATOM    163  HE2 LYS    10     118.739  55.148  83.584  1.00  0.00            
ATOM    164  NZ  LYS    10     119.677  53.327  83.595  1.00  0.00            
ATOM    165  HZ1 LYS    10     120.579  53.622  83.249  1.00  0.00            
ATOM    166  HZ2 LYS    10     119.806  52.511  84.176  1.00  0.00            
ATOM    167  HZ3 LYS    10     119.222  53.155  82.710  1.00  0.00            
ATOM    168  C   LYS    10     112.852  54.930  86.314  1.00  0.00            
ATOM    169  O   LYS    10     112.152  53.943  86.474  1.00  0.00            
ATOM    170  N   ALA    11     112.376  56.009  85.707  1.00  0.00            
ATOM    171  H   ALA    11     112.970  56.753  85.371  1.00  0.00            
ATOM    172  CA  ALA    11     110.992  56.004  85.143  1.00  0.00            
ATOM    173  HA  ALA    11     110.257  55.764  85.911  1.00  0.00            
ATOM    174  CB  ALA    11     110.745  57.443  84.746  1.00  0.00            
ATOM    175  HB1 ALA    11     111.654  57.928  84.389  1.00  0.00            
ATOM    176  HB2 ALA    11     109.848  57.481  84.129  1.00  0.00            
ATOM    177  HB3 ALA    11     110.396  58.007  85.611  1.00  0.00            
ATOM    178  C   ALA    11     110.822  54.976  83.909  1.00  0.00            
ATOM    179  O   ALA    11     111.661  54.909  83.043  1.00  0.00            
ATOM    180  N   LYS    12     109.727  54.263  83.903  1.00  0.00            
ATOM    181  H   LYS    12     109.152  54.447  84.714  1.00  0.00            
ATOM    182  CA  LYS    12     109.355  53.288  82.896  1.00  0.00            
ATOM    183  HA  LYS    12     110.145  52.560  82.711  1.00  0.00            
ATOM    184  CB  LYS    12     108.083  52.529  83.351  1.00  0.00            
ATOM    185  HB1 LYS    12     107.510  52.196  82.486  1.00  0.00            
ATOM    186  HB2 LYS    12     107.485  53.254  83.903  1.00  0.00            
ATOM    187  CG  LYS    12     108.548  51.272  84.054  1.00  0.00            
ATOM    188  HG1 LYS    12     109.537  51.351  84.507  1.00  0.00            
ATOM    189  HG2 LYS    12     108.591  50.599  83.197  1.00  0.00            
ATOM    190  CD  LYS    12     107.480  50.695  84.994  1.00  0.00            
ATOM    191  HD1 LYS    12     107.144  51.437  85.718  1.00  0.00            
ATOM    192  HD2 LYS    12     107.886  49.774  85.411  1.00  0.00            
ATOM    193  CE  LYS    12     106.313  50.182  84.176  1.00  0.00            
ATOM    194  HE1 LYS    12     106.726  49.397  83.542  1.00  0.00            
ATOM    195  HE2 LYS    12     105.830  50.994  83.633  1.00  0.00            
ATOM    196  NZ  LYS    12     105.316  49.484  84.957  1.00  0.00            
ATOM    197  HZ1 LYS    12     104.730  48.990  84.299  1.00  0.00            
ATOM    198  HZ2 LYS    12     105.659  49.057  85.806  1.00  0.00            
ATOM    199  HZ3 LYS    12     104.717  50.250  85.229  1.00  0.00            
ATOM    200  C   LYS    12     109.192  53.933  81.513  1.00  0.00            
ATOM    201  O   LYS    12     108.307  54.806  81.417  1.00  0.00            
ATOM    202  N   GLU    13     109.888  53.505  80.456  1.00  0.00            
ATOM    203  H   GLU    13     110.579  52.805  80.688  1.00  0.00            
ATOM    204  CA  GLU    13     110.018  54.249  79.221  1.00  0.00            
ATOM    205  HA  GLU    13     110.216  55.263  79.568  1.00  0.00            
ATOM    206  CB  GLU    13     111.251  53.723  78.518  1.00  0.00            
ATOM    207  HB1 GLU    13     111.187  54.159  77.521  1.00  0.00            
ATOM    208  HB2 GLU    13     111.329  52.641  78.409  1.00  0.00            
ATOM    209  CG  GLU    13     112.528  54.220  79.103  1.00  0.00            
ATOM    210  HG1 GLU    13     112.637  53.808  80.106  1.00  0.00            
ATOM    211  HG2 GLU    13     112.582  55.309  79.098  1.00  0.00            
ATOM    212  CD  GLU    13     113.728  53.742  78.293  1.00  0.00            
ATOM    213  OE1 GLU    13     114.527  54.616  77.844  1.00  0.00            
ATOM    214  OE2 GLU    13     113.870  52.538  78.053  1.00  0.00            
ATOM    215  C   GLU    13     108.772  54.327  78.328  1.00  0.00            
ATOM    216  O   GLU    13     108.086  53.363  78.146  1.00  0.00            
ATOM    217  N   GLY    14     108.507  55.501  77.776  1.00  0.00            
ATOM    218  H   GLY    14     109.144  56.284  77.796  1.00  0.00            
ATOM    219  CA  GLY    14     107.264  55.607  77.039  1.00  0.00            
ATOM    220  HA1 GLY    14     106.415  55.521  77.717  1.00  0.00            
ATOM    221  HA2 GLY    14     107.101  54.750  76.385  1.00  0.00            
ATOM    222  C   GLY    14     107.106  56.893  76.334  1.00  0.00            
ATOM    223  O   GLY    14     107.818  57.838  76.561  1.00  0.00            
ATOM    224  N   VAL    15     106.063  56.882  75.455  1.00  0.00            
ATOM    225  H   VAL    15     105.645  55.979  75.281  1.00  0.00            
ATOM    226  CA  VAL    15     105.551  57.984  74.684  1.00  0.00            
ATOM    227  HA  VAL    15     106.451  58.576  74.518  1.00  0.00            
ATOM    228  CB  VAL    15     104.829  57.637  73.349  1.00  0.00            
ATOM    229  HB  VAL    15     104.373  58.583  73.057  1.00  0.00            
ATOM    230  CG1 VAL    15     105.785  57.252  72.238  1.00  0.00            
ATOM    231 HG11 VAL    15     106.271  56.302  72.459  1.00  0.00            
ATOM    232 HG12 VAL    15     105.187  57.289  71.328  1.00  0.00            
ATOM    233 HG13 VAL    15     106.525  58.051  72.174  1.00  0.00            
ATOM    234  CG2 VAL    15     103.781  56.586  73.425  1.00  0.00            
ATOM    235 HG21 VAL    15     104.109  55.556  73.289  1.00  0.00            
ATOM    236 HG22 VAL    15     103.350  56.725  74.417  1.00  0.00            
ATOM    237 HG23 VAL    15     103.012  56.852  72.700  1.00  0.00            
ATOM    238  C   VAL    15     104.711  58.931  75.632  1.00  0.00            
ATOM    239  O   VAL    15     103.675  58.579  76.205  1.00  0.00            
ATOM    240  N   VAL    16     105.369  60.059  75.961  1.00  0.00            
ATOM    241  H   VAL    16     106.272  60.343  75.609  1.00  0.00            
ATOM    242  CA  VAL    16     104.630  60.979  76.763  1.00  0.00            
ATOM    243  HA  VAL    16     104.439  60.536  77.741  1.00  0.00            
ATOM    244  CB  VAL    16     105.569  62.172  77.084  1.00  0.00            
ATOM    245  HB  VAL    16     106.033  62.641  76.216  1.00  0.00            
ATOM    246  CG1 VAL    16     104.847  63.304  77.855  1.00  0.00            
ATOM    247 HG11 VAL    16     105.438  64.125  78.263  1.00  0.00            
ATOM    248 HG12 VAL    16     104.131  63.840  77.233  1.00  0.00            
ATOM    249 HG13 VAL    16     104.260  62.794  78.619  1.00  0.00            
ATOM    250  CG2 VAL    16     106.831  61.725  77.855  1.00  0.00            
ATOM    251 HG21 VAL    16     107.372  60.885  77.418  1.00  0.00            
ATOM    252 HG22 VAL    16     107.559  62.535  77.828  1.00  0.00            
ATOM    253 HG23 VAL    16     106.431  61.455  78.833  1.00  0.00            
ATOM    254  C   VAL    16     103.272  61.449  76.128  1.00  0.00            
ATOM    255  O   VAL    16     103.180  61.863  74.999  1.00  0.00            
ATOM    256  N   ALA    17     102.175  61.349  76.841  1.00  0.00            
ATOM    257  H   ALA    17     102.207  60.907  77.749  1.00  0.00            
ATOM    258  CA  ALA    17     100.881  61.980  76.342  1.00  0.00            
ATOM    259  HA  ALA    17     100.938  61.938  75.255  1.00  0.00            
ATOM    260  CB  ALA    17      99.771  61.022  76.708  1.00  0.00            
ATOM    261  HB1 ALA    17      99.502  61.229  77.744  1.00  0.00            
ATOM    262  HB2 ALA    17      98.890  61.163  76.081  1.00  0.00            
ATOM    263  HB3 ALA    17     100.083  59.984  76.597  1.00  0.00            
ATOM    264  C   ALA    17     100.702  63.527  76.745  1.00  0.00            
ATOM    265  O   ALA    17     101.435  63.945  77.612  1.00  0.00            
ATOM    266  N   ALA    18      99.798  64.239  76.138  1.00  0.00            
ATOM    267  H   ALA    18      99.152  63.825  75.480  1.00  0.00            
ATOM    268  CA  ALA    18      99.600  65.682  76.422  1.00  0.00            
ATOM    269  HA  ALA    18     100.625  66.030  76.548  1.00  0.00            
ATOM    270  CB  ALA    18      99.014  66.438  75.187  1.00  0.00            
ATOM    271  HB1 ALA    18      99.037  67.517  75.339  1.00  0.00            
ATOM    272  HB2 ALA    18      99.645  66.169  74.340  1.00  0.00            
ATOM    273  HB3 ALA    18      97.988  66.074  75.136  1.00  0.00            
ATOM    274  C   ALA    18      98.839  65.910  77.700  1.00  0.00            
ATOM    275  O   ALA    18      97.747  65.347  77.811  1.00  0.00            
ATOM    276  N   ALA    19      99.452  66.674  78.638  1.00  0.00            
ATOM    277  H   ALA    19     100.125  67.349  78.305  1.00  0.00            
ATOM    278  CA  ALA    19      98.993  66.832  80.028  1.00  0.00            
ATOM    279  HA  ALA    19      99.431  66.018  80.605  1.00  0.00            
ATOM    280  CB  ALA    19      99.646  68.072  80.615  1.00  0.00            
ATOM    281  HB1 ALA    19      99.473  68.192  81.684  1.00  0.00            
ATOM    282  HB2 ALA    19     100.729  67.962  80.677  1.00  0.00            
ATOM    283  HB3 ALA    19      99.244  68.878  80.001  1.00  0.00            
ATOM    284  C   ALA    19      97.479  66.869  80.289  1.00  0.00            
ATOM    285  O   ALA    19      96.812  67.827  79.868  1.00  0.00            
ATOM    286  N   GLU    20      96.999  65.825  80.979  1.00  0.00            
ATOM    287  H   GLU    20      97.672  65.105  81.202  1.00  0.00            
ATOM    288  CA  GLU    20      95.619  65.594  81.407  1.00  0.00            
ATOM    289  HA  GLU    20      94.871  65.740  80.628  1.00  0.00            
ATOM    290  CB  GLU    20      95.462  64.128  81.859  1.00  0.00            
ATOM    291  HB1 GLU    20      96.282  63.838  82.516  1.00  0.00            
ATOM    292  HB2 GLU    20      95.377  63.555  80.935  1.00  0.00            
ATOM    293  CG  GLU    20      94.117  63.865  82.508  1.00  0.00            
ATOM    294  HG1 GLU    20      93.297  64.263  81.910  1.00  0.00            
ATOM    295  HG2 GLU    20      94.173  64.207  83.541  1.00  0.00            
ATOM    296  CD  GLU    20      93.762  62.406  82.613  1.00  0.00            
ATOM    297  OE1 GLU    20      94.272  61.570  81.847  1.00  0.00            
ATOM    298  OE2 GLU    20      92.836  62.116  83.383  1.00  0.00            
ATOM    299  C   GLU    20      95.263  66.547  82.521  1.00  0.00            
ATOM    300  O   GLU    20      95.830  66.355  83.609  1.00  0.00            
ATOM    301  N   LYS    21      94.398  67.495  82.169  1.00  0.00            
ATOM    302  H   LYS    21      94.077  67.554  81.213  1.00  0.00            
ATOM    303  CA  LYS    21      93.877  68.590  83.044  1.00  0.00            
ATOM    304  HA  LYS    21      94.644  69.317  83.311  1.00  0.00            
ATOM    305  CB  LYS    21      92.840  69.384  82.313  1.00  0.00            
ATOM    306  HB1 LYS    21      93.255  69.538  81.317  1.00  0.00            
ATOM    307  HB2 LYS    21      92.736  70.307  82.884  1.00  0.00            
ATOM    308  CG  LYS    21      91.487  68.651  82.091  1.00  0.00            
ATOM    309  HG1 LYS    21      91.022  68.465  83.060  1.00  0.00            
ATOM    310  HG2 LYS    21      91.592  67.667  81.636  1.00  0.00            
ATOM    311  CD  LYS    21      90.499  69.328  81.123  1.00  0.00            
ATOM    312  HD1 LYS    21      90.194  70.255  81.607  1.00  0.00            
ATOM    313  HD2 LYS    21      89.683  68.622  80.969  1.00  0.00            
ATOM    314  CE  LYS    21      91.118  69.714  79.719  1.00  0.00            
ATOM    315  HE1 LYS    21      91.495  68.906  79.094  1.00  0.00            
ATOM    316  HE2 LYS    21      92.007  70.318  79.901  1.00  0.00            
ATOM    317  NZ  LYS    21      90.095  70.453  78.962  1.00  0.00            
ATOM    318  HZ1 LYS    21      89.635  71.181  79.489  1.00  0.00            
ATOM    319  HZ2 LYS    21      90.629  70.835  78.195  1.00  0.00            
ATOM    320  HZ3 LYS    21      89.463  69.834  78.474  1.00  0.00            
ATOM    321  C   LYS    21      93.383  68.142  84.470  1.00  0.00            
ATOM    322  O   LYS    21      92.807  67.037  84.657  1.00  0.00            
ATOM    323  N   THR    22      93.456  69.111  85.449  1.00  0.00            
ATOM    324  H   THR    22      93.927  69.987  85.268  1.00  0.00            
ATOM    325  CA  THR    22      93.022  68.956  86.855  1.00  0.00            
ATOM    326  HA  THR    22      93.295  67.920  87.055  1.00  0.00            
ATOM    327  CB  THR    22      93.730  69.881  87.864  1.00  0.00            
ATOM    328  HB  THR    22      93.429  69.773  88.906  1.00  0.00            
ATOM    329  CG2 THR    22      95.184  69.719  87.830  1.00  0.00            
ATOM    330 HG21 THR    22      95.430  68.709  88.158  1.00  0.00            
ATOM    331 HG22 THR    22      95.454  69.787  86.776  1.00  0.00            
ATOM    332 HG23 THR    22      95.652  70.436  88.504  1.00  0.00            
ATOM    333  OG1 THR    22      93.497  71.237  87.591  1.00  0.00            
ATOM    334  HG1 THR    22      94.275  71.799  87.595  1.00  0.00            
ATOM    335  C   THR    22      91.539  69.014  87.027  1.00  0.00            
ATOM    336  O   THR    22      90.818  69.511  86.163  1.00  0.00            
ATOM    337  N   LYS    23      91.052  68.548  88.216  1.00  0.00            
ATOM    338  H   LYS    23      91.615  68.187  88.973  1.00  0.00            
ATOM    339  CA  LYS    23      89.656  68.742  88.547  1.00  0.00            
ATOM    340  HA  LYS    23      89.178  68.830  87.571  1.00  0.00            
ATOM    341  CB  LYS    23      89.163  67.396  89.209  1.00  0.00            
ATOM    342  HB1 LYS    23      88.100  67.506  89.425  1.00  0.00            
ATOM    343  HB2 LYS    23      89.642  67.329  90.186  1.00  0.00            
ATOM    344  CG  LYS    23      89.282  66.033  88.411  1.00  0.00            
ATOM    345  HG1 LYS    23      88.873  65.248  89.047  1.00  0.00            
ATOM    346  HG2 LYS    23      90.315  65.702  88.306  1.00  0.00            
ATOM    347  CD  LYS    23      88.605  66.113  87.079  1.00  0.00            
ATOM    348  HD1 LYS    23      89.109  66.798  86.398  1.00  0.00            
ATOM    349  HD2 LYS    23      87.609  66.453  87.366  1.00  0.00            
ATOM    350  CE  LYS    23      88.568  64.867  86.252  1.00  0.00            
ATOM    351  HE1 LYS    23      88.352  64.088  86.984  1.00  0.00            
ATOM    352  HE2 LYS    23      89.547  64.721  85.798  1.00  0.00            
ATOM    353  NZ  LYS    23      87.483  64.838  85.279  1.00  0.00            
ATOM    354  HZ1 LYS    23      87.740  64.303  84.463  1.00  0.00            
ATOM    355  HZ2 LYS    23      86.691  64.350  85.674  1.00  0.00            
ATOM    356  HZ3 LYS    23      87.281  65.774  84.956  1.00  0.00            
ATOM    357  C   LYS    23      89.323  70.029  89.339  1.00  0.00            
ATOM    358  O   LYS    23      90.103  70.436  90.191  1.00  0.00            
ATOM    359  N   GLN    24      88.021  70.466  89.357  1.00  0.00            
ATOM    360  H   GLN    24      87.324  70.060  88.749  1.00  0.00            
ATOM    361  CA  GLN    24      87.497  71.603  90.174  1.00  0.00            
ATOM    362  HA  GLN    24      87.920  71.492  91.173  1.00  0.00            
ATOM    363  CB  GLN    24      87.971  73.000  89.713  1.00  0.00            
ATOM    364  HB1 GLN    24      89.056  73.060  89.799  1.00  0.00            
ATOM    365  HB2 GLN    24      87.653  73.719  90.468  1.00  0.00            
ATOM    366  CG  GLN    24      87.483  73.398  88.298  1.00  0.00            
ATOM    367  HG1 GLN    24      87.511  74.476  88.139  1.00  0.00            
ATOM    368  HG2 GLN    24      86.407  73.233  88.251  1.00  0.00            
ATOM    369  CD  GLN    24      88.245  72.643  87.223  1.00  0.00            
ATOM    370  OE1 GLN    24      87.665  71.882  86.413  1.00  0.00            
ATOM    371  NE2 GLN    24      89.472  72.973  87.095  1.00  0.00            
ATOM    372 HE21 GLN    24      89.754  73.834  87.541  1.00  0.00            
ATOM    373 HE22 GLN    24      89.724  72.766  86.139  1.00  0.00            
ATOM    374  C   GLN    24      85.974  71.477  90.283  1.00  0.00            
ATOM    375  O   GLN    24      85.314  70.773  89.556  1.00  0.00            
ATOM    376  N   GLY    25      85.373  72.224  91.254  1.00  0.00            
ATOM    377  H   GLY    25      85.946  72.585  92.003  1.00  0.00            
ATOM    378  CA  GLY    25      83.936  72.482  91.392  1.00  0.00            
ATOM    379  HA1 GLY    25      83.763  72.660  92.454  1.00  0.00            
ATOM    380  HA2 GLY    25      83.353  71.592  91.154  1.00  0.00            
ATOM    381  C   GLY    25      83.479  73.648  90.538  1.00  0.00            
ATOM    382  O   GLY    25      84.290  74.372  89.950  1.00  0.00            
ATOM    383  N   VAL    26      82.171  73.926  90.586  1.00  0.00            
ATOM    384  H   VAL    26      81.519  73.270  90.993  1.00  0.00            
ATOM    385  CA  VAL    26      81.553  75.018  89.737  1.00  0.00            
ATOM    386  HA  VAL    26      82.259  75.834  89.580  1.00  0.00            
ATOM    387  CB  VAL    26      81.037  74.581  88.387  1.00  0.00            
ATOM    388  HB  VAL    26      80.379  75.325  87.939  1.00  0.00            
ATOM    389  CG1 VAL    26      82.144  74.534  87.303  1.00  0.00            
ATOM    390 HG11 VAL    26      83.003  73.968  87.664  1.00  0.00            
ATOM    391 HG12 VAL    26      81.732  74.102  86.391  1.00  0.00            
ATOM    392 HG13 VAL    26      82.454  75.566  87.143  1.00  0.00            
ATOM    393  CG2 VAL    26      80.238  73.268  88.492  1.00  0.00            
ATOM    394 HG21 VAL    26      80.753  72.529  89.106  1.00  0.00            
ATOM    395 HG22 VAL    26      79.296  73.441  89.012  1.00  0.00            
ATOM    396 HG23 VAL    26      80.020  72.839  87.515  1.00  0.00            
ATOM    397  C   VAL    26      80.455  75.631  90.561  1.00  0.00            
ATOM    398  O   VAL    26      79.638  74.956  91.212  1.00  0.00            
ATOM    399  N   ALA    27      80.645  76.950  90.669  1.00  0.00            
ATOM    400  H   ALA    27      81.408  77.374  90.162  1.00  0.00            
ATOM    401  CA  ALA    27      79.724  77.881  91.254  1.00  0.00            
ATOM    402  HA  ALA    27      79.640  77.648  92.315  1.00  0.00            
ATOM    403  CB  ALA    27      80.313  79.307  91.190  1.00  0.00            
ATOM    404  HB1 ALA    27      79.561  79.884  91.728  1.00  0.00            
ATOM    405  HB2 ALA    27      81.133  79.351  91.906  1.00  0.00            
ATOM    406  HB3 ALA    27      80.602  79.598  90.181  1.00  0.00            
ATOM    407  C   ALA    27      78.245  77.733  90.776  1.00  0.00            
ATOM    408  O   ALA    27      77.880  77.430  89.645  1.00  0.00            
ATOM    409  N   GLU    28      77.348  77.833  91.778  1.00  0.00            
ATOM    410  H   GLU    28      77.742  77.849  92.708  1.00  0.00            
ATOM    411  CA  GLU    28      75.919  77.986  91.656  1.00  0.00            
ATOM    412  HA  GLU    28      75.544  76.983  91.455  1.00  0.00            
ATOM    413  CB  GLU    28      75.377  78.509  92.994  1.00  0.00            
ATOM    414  HB1 GLU    28      75.667  77.818  93.786  1.00  0.00            
ATOM    415  HB2 GLU    28      74.298  78.611  92.882  1.00  0.00            
ATOM    416  CG  GLU    28      75.977  79.832  93.416  1.00  0.00            
ATOM    417  HG1 GLU    28      75.410  80.653  92.977  1.00  0.00            
ATOM    418  HG2 GLU    28      77.006  79.957  93.077  1.00  0.00            
ATOM    419  CD  GLU    28      76.047  80.114  94.990  1.00  0.00            
ATOM    420  OE1 GLU    28      75.148  80.807  95.512  1.00  0.00            
ATOM    421  OE2 GLU    28      76.889  79.463  95.641  1.00  0.00            
ATOM    422  C   GLU    28      75.398  78.843  90.479  1.00  0.00            
ATOM    423  O   GLU    28      75.979  79.900  90.155  1.00  0.00            
ATOM    424  N   ALA    29      74.214  78.474  89.986  1.00  0.00            
ATOM    425  H   ALA    29      73.852  77.575  90.269  1.00  0.00            
ATOM    426  CA  ALA    29      73.516  79.067  88.889  1.00  0.00            
ATOM    427  HA  ALA    29      74.088  79.855  88.399  1.00  0.00            
ATOM    428  CB  ALA    29      73.261  77.981  87.812  1.00  0.00            
ATOM    429  HB1 ALA    29      72.596  78.361  87.036  1.00  0.00            
ATOM    430  HB2 ALA    29      74.216  77.812  87.315  1.00  0.00            
ATOM    431  HB3 ALA    29      72.901  77.051  88.252  1.00  0.00            
ATOM    432  C   ALA    29      72.202  79.707  89.306  1.00  0.00            
ATOM    433  O   ALA    29      71.128  79.286  88.903  1.00  0.00            
ATOM    434  N   ALA    30      72.336  80.732  90.144  1.00  0.00            
ATOM    435  H   ALA    30      73.234  81.173  90.286  1.00  0.00            
ATOM    436  CA  ALA    30      71.251  81.331  90.866  1.00  0.00            
ATOM    437  HA  ALA    30      70.359  80.735  90.674  1.00  0.00            
ATOM    438  CB  ALA    30      71.403  81.273  92.417  1.00  0.00            
ATOM    439  HB1 ALA    30      70.642  81.863  92.928  1.00  0.00            
ATOM    440  HB2 ALA    30      71.279  80.266  92.815  1.00  0.00            
ATOM    441  HB3 ALA    30      72.383  81.702  92.629  1.00  0.00            
ATOM    442  C   ALA    30      70.896  82.741  90.411  1.00  0.00            
ATOM    443  O   ALA    30      71.836  83.498  90.115  1.00  0.00            
ATOM    444  N   GLY    31      69.592  83.185  90.394  1.00  0.00            
ATOM    445  H   GLY    31      68.893  82.490  90.612  1.00  0.00            
ATOM    446  CA  GLY    31      69.169  84.365  89.603  1.00  0.00            
ATOM    447  HA1 GLY    31      70.016  85.019  89.397  1.00  0.00            
ATOM    448  HA2 GLY    31      68.387  84.915  90.125  1.00  0.00            
ATOM    449  C   GLY    31      68.613  83.941  88.215  1.00  0.00            
ATOM    450  O   GLY    31      68.688  82.758  87.888  1.00  0.00            
ATOM    451  N   LYS    32      68.059  84.901  87.444  1.00  0.00            
ATOM    452  H   LYS    32      68.080  85.826  87.849  1.00  0.00            
ATOM    453  CA  LYS    32      67.641  84.874  86.058  1.00  0.00            
ATOM    454  HA  LYS    32      66.667  84.410  85.901  1.00  0.00            
ATOM    455  CB  LYS    32      67.530  86.404  85.588  1.00  0.00            
ATOM    456  HB1 LYS    32      68.502  86.882  85.707  1.00  0.00            
ATOM    457  HB2 LYS    32      66.724  86.861  86.162  1.00  0.00            
ATOM    458  CG  LYS    32      67.220  86.441  84.089  1.00  0.00            
ATOM    459  HG1 LYS    32      66.346  85.846  83.825  1.00  0.00            
ATOM    460  HG2 LYS    32      68.028  86.083  83.451  1.00  0.00            
ATOM    461  CD  LYS    32      66.953  87.840  83.609  1.00  0.00            
ATOM    462  HD1 LYS    32      66.523  87.755  82.611  1.00  0.00            
ATOM    463  HD2 LYS    32      67.876  88.416  83.679  1.00  0.00            
ATOM    464  CE  LYS    32      65.865  88.615  84.356  1.00  0.00            
ATOM    465  HE1 LYS    32      65.860  89.649  84.011  1.00  0.00            
ATOM    466  HE2 LYS    32      66.129  88.664  85.413  1.00  0.00            
ATOM    467  NZ  LYS    32      64.551  87.996  84.151  1.00  0.00            
ATOM    468  HZ1 LYS    32      63.833  88.522  84.627  1.00  0.00            
ATOM    469  HZ2 LYS    32      64.334  87.964  83.165  1.00  0.00            
ATOM    470  HZ3 LYS    32      64.564  87.035  84.463  1.00  0.00            
ATOM    471  C   LYS    32      68.671  84.071  85.202  1.00  0.00            
ATOM    472  O   LYS    32      69.810  84.486  85.008  1.00  0.00            
ATOM    473  N   THR    33      68.182  83.027  84.613  1.00  0.00            
ATOM    474  H   THR    33      67.205  82.819  84.762  1.00  0.00            
ATOM    475  CA  THR    33      68.724  82.121  83.582  1.00  0.00            
ATOM    476  HA  THR    33      69.438  81.364  83.906  1.00  0.00            
ATOM    477  CB  THR    33      67.573  81.236  82.961  1.00  0.00            
ATOM    478  HB  THR    33      66.834  81.909  82.527  1.00  0.00            
ATOM    479  CG2 THR    33      68.053  80.306  81.861  1.00  0.00            
ATOM    480 HG21 THR    33      68.520  80.865  81.051  1.00  0.00            
ATOM    481 HG22 THR    33      68.791  79.634  82.298  1.00  0.00            
ATOM    482 HG23 THR    33      67.174  79.766  81.509  1.00  0.00            
ATOM    483  OG1 THR    33      66.927  80.407  83.910  1.00  0.00            
ATOM    484  HG1 THR    33      65.986  80.483  83.738  1.00  0.00            
ATOM    485  C   THR    33      69.509  82.908  82.502  1.00  0.00            
ATOM    486  O   THR    33      68.992  83.836  81.860  1.00  0.00            
ATOM    487  N   LYS    34      70.793  82.549  82.350  1.00  0.00            
ATOM    488  H   LYS    34      71.138  81.742  82.849  1.00  0.00            
ATOM    489  CA  LYS    34      71.819  83.322  81.647  1.00  0.00            
ATOM    490  HA  LYS    34      71.878  84.313  82.097  1.00  0.00            
ATOM    491  CB  LYS    34      73.181  82.735  81.989  1.00  0.00            
ATOM    492  HB1 LYS    34      73.860  83.084  81.212  1.00  0.00            
ATOM    493  HB2 LYS    34      73.253  81.648  81.964  1.00  0.00            
ATOM    494  CG  LYS    34      73.667  83.204  83.351  1.00  0.00            
ATOM    495  HG1 LYS    34      72.869  82.973  84.056  1.00  0.00            
ATOM    496  HG2 LYS    34      73.802  84.285  83.376  1.00  0.00            
ATOM    497  CD  LYS    34      75.073  82.628  83.737  1.00  0.00            
ATOM    498  HD1 LYS    34      75.096  81.544  83.848  1.00  0.00            
ATOM    499  HD2 LYS    34      75.289  82.945  84.758  1.00  0.00            
ATOM    500  CE  LYS    34      76.178  83.109  82.865  1.00  0.00            
ATOM    501  HE1 LYS    34      76.483  84.145  83.012  1.00  0.00            
ATOM    502  HE2 LYS    34      76.066  83.013  81.785  1.00  0.00            
ATOM    503  NZ  LYS    34      77.376  82.279  83.225  1.00  0.00            
ATOM    504  HZ1 LYS    34      77.201  81.468  82.649  1.00  0.00            
ATOM    505  HZ2 LYS    34      78.201  82.773  82.915  1.00  0.00            
ATOM    506  HZ3 LYS    34      77.511  82.136  84.215  1.00  0.00            
ATOM    507  C   LYS    34      71.568  83.613  80.122  1.00  0.00            
ATOM    508  O   LYS    34      70.973  82.805  79.400  1.00  0.00            
ATOM    509  N   GLU    35      72.032  84.791  79.675  1.00  0.00            
ATOM    510  H   GLU    35      72.510  85.360  80.359  1.00  0.00            
ATOM    511  CA  GLU    35      72.019  85.310  78.356  1.00  0.00            
ATOM    512  HA  GLU    35      71.067  85.124  77.859  1.00  0.00            
ATOM    513  CB  GLU    35      72.186  86.835  78.360  1.00  0.00            
ATOM    514  HB1 GLU    35      73.116  87.024  78.895  1.00  0.00            
ATOM    515  HB2 GLU    35      71.422  87.220  79.036  1.00  0.00            
ATOM    516  CG  GLU    35      72.276  87.379  76.898  1.00  0.00            
ATOM    517  HG1 GLU    35      71.344  87.055  76.436  1.00  0.00            
ATOM    518  HG2 GLU    35      73.082  86.870  76.371  1.00  0.00            
ATOM    519  CD  GLU    35      72.465  88.918  76.809  1.00  0.00            
ATOM    520  OE1 GLU    35      71.395  89.611  76.924  1.00  0.00            
ATOM    521  OE2 GLU    35      73.594  89.442  76.808  1.00  0.00            
ATOM    522  C   GLU    35      73.106  84.613  77.575  1.00  0.00            
ATOM    523  O   GLU    35      74.301  84.709  77.959  1.00  0.00            
ATOM    524  N   GLY    36      72.652  83.852  76.610  1.00  0.00            
ATOM    525  H   GLY    36      71.669  83.786  76.388  1.00  0.00            
ATOM    526  CA  GLY    36      73.421  82.688  76.187  1.00  0.00            
ATOM    527  HA1 GLY    36      72.842  81.798  76.435  1.00  0.00            
ATOM    528  HA2 GLY    36      74.331  82.726  76.786  1.00  0.00            
ATOM    529  C   GLY    36      73.998  82.659  74.775  1.00  0.00            
ATOM    530  O   GLY    36      73.772  83.565  73.929  1.00  0.00            
ATOM    531  N   VAL    37      74.942  81.700  74.519  1.00  0.00            
ATOM    532  H   VAL    37      75.082  81.051  75.281  1.00  0.00            
ATOM    533  CA  VAL    37      75.773  81.517  73.298  1.00  0.00            
ATOM    534  HA  VAL    37      76.530  82.301  73.290  1.00  0.00            
ATOM    535  CB  VAL    37      76.612  80.167  73.363  1.00  0.00            
ATOM    536  HB  VAL    37      75.980  79.305  73.575  1.00  0.00            
ATOM    537  CG1 VAL    37      77.359  79.817  72.081  1.00  0.00            
ATOM    538 HG11 VAL    37      77.955  78.905  72.064  1.00  0.00            
ATOM    539 HG12 VAL    37      76.624  79.776  71.276  1.00  0.00            
ATOM    540 HG13 VAL    37      77.919  80.675  71.709  1.00  0.00            
ATOM    541  CG2 VAL    37      77.480  80.192  74.656  1.00  0.00            
ATOM    542 HG21 VAL    37      78.127  81.067  74.595  1.00  0.00            
ATOM    543 HG22 VAL    37      76.920  80.366  75.576  1.00  0.00            
ATOM    544 HG23 VAL    37      77.997  79.235  74.729  1.00  0.00            
ATOM    545  C   VAL    37      75.080  81.572  71.907  1.00  0.00            
ATOM    546  O   VAL    37      75.585  82.194  70.966  1.00  0.00            
ATOM    547  N   LEU    38      73.892  80.986  71.814  1.00  0.00            
ATOM    548  H   LEU    38      73.609  80.370  72.562  1.00  0.00            
ATOM    549  CA  LEU    38      72.895  81.104  70.680  1.00  0.00            
ATOM    550  HA  LEU    38      73.286  80.751  69.725  1.00  0.00            
ATOM    551  CB  LEU    38      71.641  80.159  70.975  1.00  0.00            
ATOM    552  HB1 LEU    38      71.236  80.393  71.959  1.00  0.00            
ATOM    553  HB2 LEU    38      71.945  79.124  71.133  1.00  0.00            
ATOM    554  CG  LEU    38      70.539  80.220  69.859  1.00  0.00            
ATOM    555  HG  LEU    38      70.211  81.229  69.608  1.00  0.00            
ATOM    556  CD1 LEU    38      70.988  79.725  68.480  1.00  0.00            
ATOM    557 HD11 LEU    38      71.706  80.467  68.129  1.00  0.00            
ATOM    558 HD12 LEU    38      71.566  78.801  68.482  1.00  0.00            
ATOM    559 HD13 LEU    38      70.141  79.815  67.800  1.00  0.00            
ATOM    560  CD2 LEU    38      69.478  79.197  70.263  1.00  0.00            
ATOM    561 HD21 LEU    38      68.665  79.302  69.545  1.00  0.00            
ATOM    562 HD22 LEU    38      69.817  78.168  70.385  1.00  0.00            
ATOM    563 HD23 LEU    38      69.128  79.575  71.224  1.00  0.00            
ATOM    564  C   LEU    38      72.487  82.516  70.383  1.00  0.00            
ATOM    565  O   LEU    38      72.339  82.847  69.183  1.00  0.00            
ATOM    566  N   TYR    39      72.231  83.254  71.418  1.00  0.00            
ATOM    567  H   TYR    39      72.632  82.994  72.308  1.00  0.00            
ATOM    568  CA  TYR    39      71.464  84.542  71.355  1.00  0.00            
ATOM    569  HA  TYR    39      70.820  84.401  70.486  1.00  0.00            
ATOM    570  CB  TYR    39      70.610  84.555  72.606  1.00  0.00            
ATOM    571  HB1 TYR    39      69.995  85.454  72.595  1.00  0.00            
ATOM    572  HB2 TYR    39      71.327  84.502  73.425  1.00  0.00            
ATOM    573  CG  TYR    39      69.537  83.468  72.721  1.00  0.00            
ATOM    574  CD1 TYR    39      68.600  83.204  71.702  1.00  0.00            
ATOM    575  HD1 TYR    39      68.518  83.891  70.873  1.00  0.00            
ATOM    576  CE1 TYR    39      67.732  82.085  71.846  1.00  0.00            
ATOM    577  HE1 TYR    39      67.002  81.885  71.075  1.00  0.00            
ATOM    578  CZ  TYR    39      67.781  81.264  72.922  1.00  0.00            
ATOM    579  OH  TYR    39      67.097  80.089  73.073  1.00  0.00            
ATOM    580  HH  TYR    39      66.599  79.983  72.259  1.00  0.00            
ATOM    581  CE2 TYR    39      68.833  81.454  73.840  1.00  0.00            
ATOM    582  HE2 TYR    39      68.927  80.798  74.692  1.00  0.00            
ATOM    583  CD2 TYR    39      69.656  82.609  73.796  1.00  0.00            
ATOM    584  HD2 TYR    39      70.351  82.880  74.578  1.00  0.00            
ATOM    585  C   TYR    39      72.214  85.899  71.169  1.00  0.00            
ATOM    586  O   TYR    39      71.623  86.998  71.041  1.00  0.00            
ATOM    587  N   VAL    40      73.527  85.914  71.471  1.00  0.00            
ATOM    588  H   VAL    40      74.011  85.061  71.712  1.00  0.00            
ATOM    589  CA  VAL    40      74.361  87.159  71.523  1.00  0.00            
ATOM    590  HA  VAL    40      73.699  88.007  71.697  1.00  0.00            
ATOM    591  CB  VAL    40      75.383  87.091  72.725  1.00  0.00            
ATOM    592  HB  VAL    40      76.014  87.979  72.751  1.00  0.00            
ATOM    593  CG1 VAL    40      74.562  87.046  74.103  1.00  0.00            
ATOM    594 HG11 VAL    40      73.606  87.540  73.929  1.00  0.00            
ATOM    595 HG12 VAL    40      74.349  86.007  74.354  1.00  0.00            
ATOM    596 HG13 VAL    40      75.204  87.462  74.880  1.00  0.00            
ATOM    597  CG2 VAL    40      76.233  85.884  72.493  1.00  0.00            
ATOM    598 HG21 VAL    40      76.944  85.961  73.316  1.00  0.00            
ATOM    599 HG22 VAL    40      75.747  84.910  72.544  1.00  0.00            
ATOM    600 HG23 VAL    40      76.773  86.020  71.556  1.00  0.00            
ATOM    601  C   VAL    40      75.162  87.354  70.214  1.00  0.00            
ATOM    602  O   VAL    40      75.938  88.305  70.099  1.00  0.00            
ATOM    603  N   GLY    41      74.982  86.480  69.200  1.00  0.00            
ATOM    604  H   GLY    41      74.314  85.730  69.306  1.00  0.00            
ATOM    605  CA  GLY    41      75.547  86.632  67.873  1.00  0.00            
ATOM    606  HA1 GLY    41      76.090  87.560  67.696  1.00  0.00            
ATOM    607  HA2 GLY    41      74.660  86.640  67.240  1.00  0.00            
ATOM    608  C   GLY    41      76.378  85.436  67.319  1.00  0.00            
ATOM    609  O   GLY    41      76.773  84.613  68.185  1.00  0.00            
ATOM    610  N   SER    42      76.789  85.446  66.063  1.00  0.00            
ATOM    611  H   SER    42      76.487  86.206  65.471  1.00  0.00            
ATOM    612  CA  SER    42      77.635  84.435  65.490  1.00  0.00            
ATOM    613  HA  SER    42      77.335  83.469  65.897  1.00  0.00            
ATOM    614  CB  SER    42      77.528  84.264  63.992  1.00  0.00            
ATOM    615  HB1 SER    42      76.652  83.681  63.708  1.00  0.00            
ATOM    616  HB2 SER    42      78.385  83.827  63.481  1.00  0.00            
ATOM    617  OG  SER    42      77.303  85.473  63.230  1.00  0.00            
ATOM    618  HG  SER    42      76.799  85.202  62.459  1.00  0.00            
ATOM    619  C   SER    42      79.109  84.647  65.989  1.00  0.00            
ATOM    620  O   SER    42      79.462  85.647  66.590  1.00  0.00            
ATOM    621  N   LYS    43      79.939  83.574  65.827  1.00  0.00            
ATOM    622  H   LYS    43      79.741  82.757  65.266  1.00  0.00            
ATOM    623  CA  LYS    43      81.256  83.626  66.378  1.00  0.00            
ATOM    624  HA  LYS    43      81.194  83.916  67.427  1.00  0.00            
ATOM    625  CB  LYS    43      81.933  82.232  66.309  1.00  0.00            
ATOM    626  HB1 LYS    43      82.960  82.427  66.618  1.00  0.00            
ATOM    627  HB2 LYS    43      81.950  81.941  65.259  1.00  0.00            
ATOM    628  CG  LYS    43      81.212  81.222  67.132  1.00  0.00            
ATOM    629  HG1 LYS    43      81.686  80.241  67.084  1.00  0.00            
ATOM    630  HG2 LYS    43      80.195  81.044  66.783  1.00  0.00            
ATOM    631  CD  LYS    43      81.155  81.686  68.626  1.00  0.00            
ATOM    632  HD1 LYS    43      80.593  82.620  68.657  1.00  0.00            
ATOM    633  HD2 LYS    43      82.179  81.791  68.984  1.00  0.00            
ATOM    634  CE  LYS    43      80.340  80.765  69.548  1.00  0.00            
ATOM    635  HE1 LYS    43      79.751  80.132  68.885  1.00  0.00            
ATOM    636  HE2 LYS    43      79.741  81.351  70.245  1.00  0.00            
ATOM    637  NZ  LYS    43      81.218  79.888  70.284  1.00  0.00            
ATOM    638  HZ1 LYS    43      81.961  79.477  69.737  1.00  0.00            
ATOM    639  HZ2 LYS    43      81.675  80.302  71.084  1.00  0.00            
ATOM    640  HZ3 LYS    43      80.704  79.071  70.583  1.00  0.00            
ATOM    641  C   LYS    43      82.167  84.608  65.679  1.00  0.00            
ATOM    642  O   LYS    43      82.149  84.612  64.441  1.00  0.00            
ATOM    643  N   THR    44      82.893  85.489  66.446  1.00  0.00            
ATOM    644  H   THR    44      82.816  85.442  67.452  1.00  0.00            
ATOM    645  CA  THR    44      83.663  86.592  65.862  1.00  0.00            
ATOM    646  HA  THR    44      84.381  86.154  65.168  1.00  0.00            
ATOM    647  CB  THR    44      82.773  87.580  65.015  1.00  0.00            
ATOM    648  HB  THR    44      82.129  87.060  64.306  1.00  0.00            
ATOM    649  CG2 THR    44      81.796  88.470  65.792  1.00  0.00            
ATOM    650 HG21 THR    44      82.117  88.846  66.763  1.00  0.00            
ATOM    651 HG22 THR    44      81.534  89.414  65.314  1.00  0.00            
ATOM    652 HG23 THR    44      80.931  87.814  65.895  1.00  0.00            
ATOM    653  OG1 THR    44      83.562  88.416  64.222  1.00  0.00            
ATOM    654  HG1 THR    44      83.680  88.074  63.333  1.00  0.00            
ATOM    655  C   THR    44      84.438  87.296  66.894  1.00  0.00            
ATOM    656  O   THR    44      84.180  87.178  68.086  1.00  0.00            
ATOM    657  N   LYS    45      85.491  88.059  66.490  1.00  0.00            
ATOM    658  H   LYS    45      85.517  88.138  65.484  1.00  0.00            
ATOM    659  CA  LYS    45      86.162  89.088  67.296  1.00  0.00            
ATOM    660  HA  LYS    45      86.258  88.620  68.276  1.00  0.00            
ATOM    661  CB  LYS    45      87.578  89.367  66.731  1.00  0.00            
ATOM    662  HB1 LYS    45      88.069  90.078  67.396  1.00  0.00            
ATOM    663  HB2 LYS    45      87.517  89.782  65.724  1.00  0.00            
ATOM    664  CG  LYS    45      88.556  88.178  66.624  1.00  0.00            
ATOM    665  HG1 LYS    45      88.384  87.793  65.618  1.00  0.00            
ATOM    666  HG2 LYS    45      88.259  87.443  67.371  1.00  0.00            
ATOM    667  CD  LYS    45      90.062  88.491  66.769  1.00  0.00            
ATOM    668  HD1 LYS    45      90.148  89.161  67.625  1.00  0.00            
ATOM    669  HD2 LYS    45      90.301  89.013  65.843  1.00  0.00            
ATOM    670  CE  LYS    45      90.995  87.231  66.792  1.00  0.00            
ATOM    671  HE1 LYS    45      92.016  87.613  66.768  1.00  0.00            
ATOM    672  HE2 LYS    45      90.894  86.651  65.875  1.00  0.00            
ATOM    673  NZ  LYS    45      90.712  86.506  68.014  1.00  0.00            
ATOM    674  HZ1 LYS    45      89.861  85.964  67.964  1.00  0.00            
ATOM    675  HZ2 LYS    45      91.427  85.818  68.201  1.00  0.00            
ATOM    676  HZ3 LYS    45      90.801  87.147  68.789  1.00  0.00            
ATOM    677  C   LYS    45      85.318  90.317  67.411  1.00  0.00            
ATOM    678  O   LYS    45      84.698  90.731  66.427  1.00  0.00            
ATOM    679  N   GLU    46      85.453  90.947  68.501  1.00  0.00            
ATOM    680  H   GLU    46      86.148  90.600  69.146  1.00  0.00            
ATOM    681  CA  GLU    46      84.655  92.033  68.963  1.00  0.00            
ATOM    682  HA  GLU    46      84.353  92.547  68.050  1.00  0.00            
ATOM    683  CB  GLU    46      83.350  91.641  69.638  1.00  0.00            
ATOM    684  HB1 GLU    46      82.695  91.083  68.968  1.00  0.00            
ATOM    685  HB2 GLU    46      82.918  92.564  70.024  1.00  0.00            
ATOM    686  CG  GLU    46      83.417  90.739  70.951  1.00  0.00            
ATOM    687  HG1 GLU    46      84.068  91.266  71.648  1.00  0.00            
ATOM    688  HG2 GLU    46      83.755  89.769  70.585  1.00  0.00            
ATOM    689  CD  GLU    46      82.073  90.511  71.777  1.00  0.00            
ATOM    690  OE1 GLU    46      81.846  89.343  72.254  1.00  0.00            
ATOM    691  OE2 GLU    46      81.253  91.463  71.777  1.00  0.00            
ATOM    692  C   GLU    46      85.606  92.973  69.778  1.00  0.00            
ATOM    693  O   GLU    46      86.497  92.544  70.529  1.00  0.00            
ATOM    694  N   GLY    47      85.435  94.224  69.555  1.00  0.00            
ATOM    695  H   GLY    47      84.589  94.505  69.081  1.00  0.00            
ATOM    696  CA  GLY    47      86.118  95.357  70.282  1.00  0.00            
ATOM    697  HA1 GLY    47      86.074  95.055  71.329  1.00  0.00            
ATOM    698  HA2 GLY    47      85.483  96.227  70.114  1.00  0.00            
ATOM    699  C   GLY    47      87.603  95.656  69.846  1.00  0.00            
ATOM    700  O   GLY    47      87.996  96.776  70.055  1.00  0.00            
ATOM    701  N   VAL    48      88.325  94.728  69.194  1.00  0.00            
ATOM    702  H   VAL    48      87.882  93.834  69.037  1.00  0.00            
ATOM    703  CA  VAL    48      89.804  94.863  68.838  1.00  0.00            
ATOM    704  HA  VAL    48      90.228  95.143  69.802  1.00  0.00            
ATOM    705  CB  VAL    48      90.489  93.534  68.468  1.00  0.00            
ATOM    706  HB  VAL    48      91.386  93.669  67.864  1.00  0.00            
ATOM    707  CG1 VAL    48      90.915  92.800  69.746  1.00  0.00            
ATOM    708 HG11 VAL    48      91.659  93.435  70.225  1.00  0.00            
ATOM    709 HG12 VAL    48      90.058  92.577  70.383  1.00  0.00            
ATOM    710 HG13 VAL    48      91.298  91.838  69.405  1.00  0.00            
ATOM    711  CG2 VAL    48      89.480  92.776  67.558  1.00  0.00            
ATOM    712 HG21 VAL    48      89.086  93.545  66.893  1.00  0.00            
ATOM    713 HG22 VAL    48      89.981  92.030  66.941  1.00  0.00            
ATOM    714 HG23 VAL    48      88.613  92.321  68.039  1.00  0.00            
ATOM    715  C   VAL    48      90.180  96.035  67.906  1.00  0.00            
ATOM    716  O   VAL    48      91.322  96.483  67.962  1.00  0.00            
ATOM    717  N   VAL    49      89.311  96.505  66.962  1.00  0.00            
ATOM    718  H   VAL    49      88.477  95.946  66.849  1.00  0.00            
ATOM    719  CA  VAL    49      89.505  97.789  66.339  1.00  0.00            
ATOM    720  HA  VAL    49      90.494  97.783  65.880  1.00  0.00            
ATOM    721  CB  VAL    49      88.616  97.920  65.066  1.00  0.00            
ATOM    722  HB  VAL    49      88.940  98.831  64.565  1.00  0.00            
ATOM    723  CG1 VAL    49      88.827  96.752  63.998  1.00  0.00            
ATOM    724 HG11 VAL    49      89.781  96.273  64.220  1.00  0.00            
ATOM    725 HG12 VAL    49      88.050  96.016  64.203  1.00  0.00            
ATOM    726 HG13 VAL    49      88.747  97.173  62.995  1.00  0.00            
ATOM    727  CG2 VAL    49      87.187  98.168  65.451  1.00  0.00            
ATOM    728 HG21 VAL    49      86.681  97.445  66.091  1.00  0.00            
ATOM    729 HG22 VAL    49      87.120  99.097  66.017  1.00  0.00            
ATOM    730 HG23 VAL    49      86.659  98.364  64.519  1.00  0.00            
ATOM    731  C   VAL    49      89.538  99.090  67.263  1.00  0.00            
ATOM    732  O   VAL    49      90.272 100.022  66.949  1.00  0.00            
ATOM    733  N   HIE    50      88.751  99.146  68.323  1.00  0.00            
ATOM    734  H   HIE    50      88.380  98.267  68.655  1.00  0.00            
ATOM    735  CA  HIE    50      88.597 100.280  69.239  1.00  0.00            
ATOM    736  HA  HIE    50      88.664 101.204  68.665  1.00  0.00            
ATOM    737  CB  HIE    50      87.095 100.236  69.813  1.00  0.00            
ATOM    738  HB1 HIE    50      86.963 101.030  70.547  1.00  0.00            
ATOM    739  HB2 HIE    50      86.980  99.244  70.251  1.00  0.00            
ATOM    740  CG  HIE    50      86.087 100.346  68.699  1.00  0.00            
ATOM    741  ND1 HIE    50      86.133 101.242  67.625  1.00  0.00            
ATOM    742  CE1 HIE    50      84.992 100.992  66.928  1.00  0.00            
ATOM    743  HE1 HIE    50      84.677 101.585  66.082  1.00  0.00            
ATOM    744  NE2 HIE    50      84.231 100.059  67.534  1.00  0.00            
ATOM    745  HE2 HIE    50      83.357  99.681  67.196  1.00  0.00            
ATOM    746  CD2 HIE    50      84.918  99.697  68.697  1.00  0.00            
ATOM    747  HD2 HIE    50      84.514  98.931  69.341  1.00  0.00            
ATOM    748  C   HIE    50      89.687 100.357  70.362  1.00  0.00            
ATOM    749  O   HIE    50      89.873 101.430  70.931  1.00  0.00            
ATOM    750  N   GLY    51      90.377  99.294  70.585  1.00  0.00            
ATOM    751  H   GLY    51      89.998  98.476  70.131  1.00  0.00            
ATOM    752  CA  GLY    51      91.370  99.142  71.645  1.00  0.00            
ATOM    753  HA1 GLY    51      91.492  98.072  71.817  1.00  0.00            
ATOM    754  HA2 GLY    51      90.953  99.512  72.581  1.00  0.00            
ATOM    755  C   GLY    51      92.716  99.686  71.345  1.00  0.00            
ATOM    756  O   GLY    51      93.417 100.258  72.217  1.00  0.00            
ATOM    757  N   VAL    52      93.178  99.690  70.099  1.00  0.00            
ATOM    758  H   VAL    52      92.533  99.332  69.409  1.00  0.00            
ATOM    759  CA  VAL    52      94.385 100.241  69.576  1.00  0.00            
ATOM    760  HA  VAL    52      95.032 100.663  70.344  1.00  0.00            
ATOM    761  CB  VAL    52      95.281  99.137  68.962  1.00  0.00            
ATOM    762  HB  VAL    52      94.922  98.960  67.948  1.00  0.00            
ATOM    763  CG1 VAL    52      96.678  99.701  68.879  1.00  0.00            
ATOM    764 HG11 VAL    52      97.220  98.972  68.276  1.00  0.00            
ATOM    765 HG12 VAL    52      96.679 100.643  68.332  1.00  0.00            
ATOM    766 HG13 VAL    52      97.146  99.808  69.857  1.00  0.00            
ATOM    767  CG2 VAL    52      95.407  97.807  69.664  1.00  0.00            
ATOM    768 HG21 VAL    52      94.440  97.307  69.714  1.00  0.00            
ATOM    769 HG22 VAL    52      96.175  97.283  69.095  1.00  0.00            
ATOM    770 HG23 VAL    52      95.724  98.064  70.675  1.00  0.00            
ATOM    771  C   VAL    52      94.316 101.403  68.579  1.00  0.00            
ATOM    772  O   VAL    52      93.807 101.286  67.477  1.00  0.00            
ATOM    773  N   ALA    53      94.920 102.536  69.013  1.00  0.00            
ATOM    774  H   ALA    53      95.275 102.611  69.956  1.00  0.00            
ATOM    775  CA  ALA    53      94.841 103.721  68.191  1.00  0.00            
ATOM    776  HA  ALA    53      93.831 103.705  67.783  1.00  0.00            
ATOM    777  CB  ALA    53      94.958 104.914  69.183  1.00  0.00            
ATOM    778  HB1 ALA    53      94.105 105.185  69.807  1.00  0.00            
ATOM    779  HB2 ALA    53      95.848 104.713  69.778  1.00  0.00            
ATOM    780  HB3 ALA    53      95.188 105.693  68.456  1.00  0.00            
ATOM    781  C   ALA    53      95.814 103.755  66.968  1.00  0.00            
ATOM    782  O   ALA    53      97.038 103.718  67.213  1.00  0.00            
ATOM    783  N   THR    54      95.326 104.020  65.755  1.00  0.00            
ATOM    784  H   THR    54      94.336 104.168  65.621  1.00  0.00            
ATOM    785  CA  THR    54      96.186 104.344  64.573  1.00  0.00            
ATOM    786  HA  THR    54      97.080 103.721  64.568  1.00  0.00            
ATOM    787  CB  THR    54      95.536 104.076  63.240  1.00  0.00            
ATOM    788  HB  THR    54      96.200 104.423  62.449  1.00  0.00            
ATOM    789  CG2 THR    54      95.275 102.582  63.068  1.00  0.00            
ATOM    790 HG21 THR    54      94.544 102.104  63.720  1.00  0.00            
ATOM    791 HG22 THR    54      94.988 102.505  62.019  1.00  0.00            
ATOM    792 HG23 THR    54      96.196 102.001  63.111  1.00  0.00            
ATOM    793  OG1 THR    54      94.343 104.760  63.008  1.00  0.00            
ATOM    794  HG1 THR    54      94.604 105.684  62.991  1.00  0.00            
ATOM    795  C   THR    54      96.718 105.826  64.554  1.00  0.00            
ATOM    796  O   THR    54      96.323 106.656  65.376  1.00  0.00            
ATOM    797  N   VAL    55      97.667 106.158  63.610  1.00  0.00            
ATOM    798  H   VAL    55      97.946 105.407  62.996  1.00  0.00            
ATOM    799  CA  VAL    55      98.519 107.328  63.697  1.00  0.00            
ATOM    800  HA  VAL    55      98.073 107.874  64.529  1.00  0.00            
ATOM    801  CB  VAL    55      99.997 107.060  64.038  1.00  0.00            
ATOM    802  HB  VAL    55     100.455 108.027  64.246  1.00  0.00            
ATOM    803  CG1 VAL    55     100.139 106.334  65.444  1.00  0.00            
ATOM    804 HG11 VAL    55      99.530 106.914  66.138  1.00  0.00            
ATOM    805 HG12 VAL    55      99.626 105.388  65.266  1.00  0.00            
ATOM    806 HG13 VAL    55     101.200 106.372  65.690  1.00  0.00            
ATOM    807  CG2 VAL    55     100.837 106.304  62.966  1.00  0.00            
ATOM    808 HG21 VAL    55     101.864 106.307  63.331  1.00  0.00            
ATOM    809 HG22 VAL    55     100.457 105.283  62.920  1.00  0.00            
ATOM    810 HG23 VAL    55     100.802 106.902  62.055  1.00  0.00            
ATOM    811  C   VAL    55      98.273 108.141  62.437  1.00  0.00            
ATOM    812  O   VAL    55      97.822 107.590  61.442  1.00  0.00            
ATOM    813  N   ALA    56      98.571 109.446  62.481  1.00  0.00            
ATOM    814  H   ALA    56      98.952 109.874  63.313  1.00  0.00            
ATOM    815  CA  ALA    56      98.555 110.213  61.255  1.00  0.00            
ATOM    816  HA  ALA    56      98.576 109.477  60.451  1.00  0.00            
ATOM    817  CB  ALA    56      97.262 110.952  61.111  1.00  0.00            
ATOM    818  HB1 ALA    56      97.112 111.556  62.007  1.00  0.00            
ATOM    819  HB2 ALA    56      97.332 111.603  60.239  1.00  0.00            
ATOM    820  HB3 ALA    56      96.471 110.224  60.932  1.00  0.00            
ATOM    821  C   ALA    56      99.770 111.098  61.032  1.00  0.00            
ATOM    822  O   ALA    56     100.171 111.811  61.939  1.00  0.00            
ATOM    823  N   GLU    57     100.191 111.197  59.816  1.00  0.00            
ATOM    824  H   GLU    57      99.760 110.593  59.131  1.00  0.00            
ATOM    825  CA  GLU    57     101.397 111.886  59.400  1.00  0.00            
ATOM    826  HA  GLU    57     102.152 111.947  60.184  1.00  0.00            
ATOM    827  CB  GLU    57     102.019 111.173  58.166  1.00  0.00            
ATOM    828  HB1 GLU    57     102.365 111.995  57.539  1.00  0.00            
ATOM    829  HB2 GLU    57     101.353 110.536  57.584  1.00  0.00            
ATOM    830  CG  GLU    57     103.169 110.318  58.691  1.00  0.00            
ATOM    831  HG1 GLU    57     103.531 109.688  57.879  1.00  0.00            
ATOM    832  HG2 GLU    57     102.811 109.768  59.562  1.00  0.00            
ATOM    833  CD  GLU    57     104.350 111.213  59.080  1.00  0.00            
ATOM    834  OE1 GLU    57     104.974 111.840  58.184  1.00  0.00            
ATOM    835  OE2 GLU    57     104.854 111.153  60.239  1.00  0.00            
ATOM    836  C   GLU    57     101.135 113.339  59.183  1.00  0.00            
ATOM    837  O   GLU    57     100.239 113.787  58.415  1.00  0.00            
ATOM    838  N   LYS    58     101.906 114.234  59.908  1.00  0.00            
ATOM    839  H   LYS    58     102.675 113.848  60.439  1.00  0.00            
ATOM    840  CA  LYS    58     101.721 115.678  60.038  1.00  0.00            
ATOM    841  HA  LYS    58     100.869 115.966  59.422  1.00  0.00            
ATOM    842  CB  LYS    58     101.242 115.948  61.464  1.00  0.00            
ATOM    843  HB1 LYS    58     101.278 117.000  61.747  1.00  0.00            
ATOM    844  HB2 LYS    58     101.854 115.288  62.079  1.00  0.00            
ATOM    845  CG  LYS    58      99.815 115.590  61.559  1.00  0.00            
ATOM    846  HG1 LYS    58      99.556 114.562  61.306  1.00  0.00            
ATOM    847  HG2 LYS    58      99.277 116.214  60.845  1.00  0.00            
ATOM    848  CD  LYS    58      99.219 115.803  62.969  1.00  0.00            
ATOM    849  HD1 LYS    58      98.146 115.612  62.955  1.00  0.00            
ATOM    850  HD2 LYS    58      99.296 116.864  63.207  1.00  0.00            
ATOM    851  CE  LYS    58      99.854 114.888  64.051  1.00  0.00            
ATOM    852  HE1 LYS    58      99.711 115.222  65.078  1.00  0.00            
ATOM    853  HE2 LYS    58     100.935 114.996  63.960  1.00  0.00            
ATOM    854  NZ  LYS    58      99.496 113.439  63.858  1.00  0.00            
ATOM    855  HZ1 LYS    58      98.489 113.363  63.877  1.00  0.00            
ATOM    856  HZ2 LYS    58      99.928 113.073  63.022  1.00  0.00            
ATOM    857  HZ3 LYS    58      99.770 112.826  64.613  1.00  0.00            
ATOM    858  C   LYS    58     102.998 116.570  59.748  1.00  0.00            
ATOM    859  O   LYS    58     104.084 116.041  59.602  1.00  0.00            
ATOM    860  N   THR    59     102.841 117.922  59.591  1.00  0.00            
ATOM    861  H   THR    59     101.922 118.341  59.567  1.00  0.00            
ATOM    862  CA  THR    59     103.977 118.893  59.611  1.00  0.00            
ATOM    863  HA  THR    59     104.651 118.452  58.876  1.00  0.00            
ATOM    864  CB  THR    59     103.689 120.298  59.006  1.00  0.00            
ATOM    865  HB  THR    59     104.367 121.032  59.441  1.00  0.00            
ATOM    866  CG2 THR    59     103.736 120.428  57.491  1.00  0.00            
ATOM    867 HG21 THR    59     103.776 121.449  57.111  1.00  0.00            
ATOM    868 HG22 THR    59     104.622 119.931  57.096  1.00  0.00            
ATOM    869 HG23 THR    59     102.975 119.798  57.030  1.00  0.00            
ATOM    870  OG1 THR    59     102.392 120.687  59.338  1.00  0.00            
ATOM    871  HG1 THR    59     102.231 121.368  58.682  1.00  0.00            
ATOM    872  C   THR    59     104.701 118.974  60.870  1.00  0.00            
ATOM    873  O   THR    59     104.115 119.170  61.966  1.00  0.00            
ATOM    874  N   LYS    60     106.033 118.924  60.839  1.00  0.00            
ATOM    875  H   LYS    60     106.432 118.557  59.987  1.00  0.00            
ATOM    876  CA  LYS    60     106.870 119.014  61.995  1.00  0.00            
ATOM    877  HA  LYS    60     106.327 118.649  62.866  1.00  0.00            
ATOM    878  CB  LYS    60     108.203 118.274  61.845  1.00  0.00            
ATOM    879  HB1 LYS    60     108.725 118.443  62.787  1.00  0.00            
ATOM    880  HB2 LYS    60     108.798 118.795  61.096  1.00  0.00            
ATOM    881  CG  LYS    60     108.129 116.788  61.513  1.00  0.00            
ATOM    882  HG1 LYS    60     107.561 116.690  60.588  1.00  0.00            
ATOM    883  HG2 LYS    60     107.615 116.265  62.319  1.00  0.00            
ATOM    884  CD  LYS    60     109.526 116.122  61.317  1.00  0.00            
ATOM    885  HD1 LYS    60     110.103 116.570  60.509  1.00  0.00            
ATOM    886  HD2 LYS    60     109.251 115.085  61.125  1.00  0.00            
ATOM    887  CE  LYS    60     110.387 115.929  62.593  1.00  0.00            
ATOM    888  HE1 LYS    60     109.955 115.178  63.253  1.00  0.00            
ATOM    889  HE2 LYS    60     110.414 116.895  63.097  1.00  0.00            
ATOM    890  NZ  LYS    60     111.786 115.490  62.235  1.00  0.00            
ATOM    891  HZ1 LYS    60     111.895 114.545  61.897  1.00  0.00            
ATOM    892  HZ2 LYS    60     112.085 116.070  61.464  1.00  0.00            
ATOM    893  HZ3 LYS    60     112.396 115.511  63.039  1.00  0.00            
ATOM    894  C   LYS    60     107.078 120.463  62.451  1.00  0.00            
ATOM    895  O   LYS    60     107.488 121.331  61.686  1.00  0.00            
ATOM    896  N   GLU    61     106.961 120.678  63.775  1.00  0.00            
ATOM    897  H   GLU    61     107.046 119.795  64.258  1.00  0.00            
ATOM    898  CA  GLU    61     107.229 121.929  64.481  1.00  0.00            
ATOM    899  HA  GLU    61     106.950 122.643  63.705  1.00  0.00            
ATOM    900  CB  GLU    61     106.320 121.931  65.687  1.00  0.00            
ATOM    901  HB1 GLU    61     106.691 122.763  66.286  1.00  0.00            
ATOM    902  HB2 GLU    61     106.418 121.033  66.297  1.00  0.00            
ATOM    903  CG  GLU    61     104.829 122.205  65.343  1.00  0.00            
ATOM    904  HG1 GLU    61     104.373 121.261  65.041  1.00  0.00            
ATOM    905  HG2 GLU    61     104.722 122.889  64.501  1.00  0.00            
ATOM    906  CD  GLU    61     104.070 122.621  66.667  1.00  0.00            
ATOM    907  OE1 GLU    61     104.488 122.390  67.818  1.00  0.00            
ATOM    908  OE2 GLU    61     102.958 123.138  66.519  1.00  0.00            
ATOM    909  C   GLU    61     108.670 122.212  64.846  1.00  0.00            
ATOM    910  O   GLU    61     109.525 121.319  64.721  1.00  0.00            
ATOM    911  N   GLN    62     108.963 123.475  65.222  1.00  0.00            
ATOM    912  H   GLN    62     108.174 124.096  65.327  1.00  0.00            
ATOM    913  CA  GLN    62     110.347 123.996  65.574  1.00  0.00            
ATOM    914  HA  GLN    62     110.850 123.317  66.262  1.00  0.00            
ATOM    915  CB  GLN    62     111.192 124.133  64.293  1.00  0.00            
ATOM    916  HB1 GLN    62     110.565 124.653  63.568  1.00  0.00            
ATOM    917  HB2 GLN    62     111.296 123.102  63.956  1.00  0.00            
ATOM    918  CG  GLN    62     112.574 124.773  64.410  1.00  0.00            
ATOM    919  HG1 GLN    62     113.050 124.410  65.321  1.00  0.00            
ATOM    920  HG2 GLN    62     112.399 125.848  64.449  1.00  0.00            
ATOM    921  CD  GLN    62     113.530 124.533  63.289  1.00  0.00            
ATOM    922  OE1 GLN    62     113.098 124.175  62.190  1.00  0.00            
ATOM    923  NE2 GLN    62     114.818 124.740  63.349  1.00  0.00            
ATOM    924 HE21 GLN    62     115.237 125.134  64.179  1.00  0.00            
ATOM    925 HE22 GLN    62     115.372 124.885  62.517  1.00  0.00            
ATOM    926  C   GLN    62     110.223 125.284  66.386  1.00  0.00            
ATOM    927  O   GLN    62     109.300 126.140  66.102  1.00  0.00            
ATOM    928  N   VAL    63     111.065 125.548  67.414  1.00  0.00            
ATOM    929  H   VAL    63     111.782 124.861  67.597  1.00  0.00            
ATOM    930  CA  VAL    63     111.137 126.863  68.156  1.00  0.00            
ATOM    931  HA  VAL    63     110.335 127.473  67.741  1.00  0.00            
ATOM    932  CB  VAL    63     110.825 126.811  69.723  1.00  0.00            
ATOM    933  HB  VAL    63     110.857 127.834  70.100  1.00  0.00            
ATOM    934  CG1 VAL    63     109.342 126.533  69.874  1.00  0.00            
ATOM    935 HG11 VAL    63     108.963 126.697  70.883  1.00  0.00            
ATOM    936 HG12 VAL    63     108.834 127.208  69.186  1.00  0.00            
ATOM    937 HG13 VAL    63     109.255 125.473  69.635  1.00  0.00            
ATOM    938  CG2 VAL    63     111.767 125.816  70.435  1.00  0.00            
ATOM    939 HG21 VAL    63     112.811 126.003  70.183  1.00  0.00            
ATOM    940 HG22 VAL    63     111.630 125.811  71.516  1.00  0.00            
ATOM    941 HG23 VAL    63     111.591 124.780  70.147  1.00  0.00            
ATOM    942  C   VAL    63     112.360 127.656  67.817  1.00  0.00            
ATOM    943  O   VAL    63     113.462 127.091  67.537  1.00  0.00            
ATOM    944  N   THR    64     112.203 128.992  67.771  1.00  0.00            
ATOM    945  H   THR    64     111.361 129.385  68.167  1.00  0.00            
ATOM    946  CA  THR    64     113.214 129.918  67.290  1.00  0.00            
ATOM    947  HA  THR    64     114.123 129.341  67.124  1.00  0.00            
ATOM    948  CB  THR    64     112.900 130.725  66.018  1.00  0.00            
ATOM    949  HB  THR    64     112.068 131.406  66.198  1.00  0.00            
ATOM    950  CG2 THR    64     113.996 131.577  65.426  1.00  0.00            
ATOM    951 HG21 THR    64     114.897 131.041  65.127  1.00  0.00            
ATOM    952 HG22 THR    64     113.462 131.918  64.539  1.00  0.00            
ATOM    953 HG23 THR    64     114.225 132.445  66.044  1.00  0.00            
ATOM    954  OG1 THR    64     112.442 129.786  64.998  1.00  0.00            
ATOM    955  HG1 THR    64     111.556 129.467  65.187  1.00  0.00            
ATOM    956  C   THR    64     113.484 131.000  68.356  1.00  0.00            
ATOM    957  O   THR    64     112.530 131.650  68.869  1.00  0.00            
ATOM    958  N   ASN    65     114.782 131.161  68.714  1.00  0.00            
ATOM    959  H   ASN    65     115.471 130.622  68.209  1.00  0.00            
ATOM    960  CA  ASN    65     115.339 132.219  69.523  1.00  0.00            
ATOM    961  HA  ASN    65     114.745 132.281  70.435  1.00  0.00            
ATOM    962  CB  ASN    65     116.739 131.785  69.870  1.00  0.00            
ATOM    963  HB1 ASN    65     117.478 131.998  69.097  1.00  0.00            
ATOM    964  HB2 ASN    65     116.716 130.712  70.063  1.00  0.00            
ATOM    965  CG  ASN    65     117.163 132.598  71.049  1.00  0.00            
ATOM    966  OD1 ASN    65     117.329 133.785  71.000  1.00  0.00            
ATOM    967  ND2 ASN    65     117.537 131.869  72.084  1.00  0.00            
ATOM    968 HD21 ASN    65     117.377 130.872  72.050  1.00  0.00            
ATOM    969 HD22 ASN    65     117.951 132.329  72.882  1.00  0.00            
ATOM    970  C   ASN    65     115.143 133.557  68.800  1.00  0.00            
ATOM    971  O   ASN    65     115.896 133.871  67.895  1.00  0.00            
ATOM    972  N   VAL    66     114.160 134.313  69.242  1.00  0.00            
ATOM    973  H   VAL    66     113.546 133.978  69.971  1.00  0.00            
ATOM    974  CA  VAL    66     113.829 135.694  68.675  1.00  0.00            
ATOM    975  HA  VAL    66     114.476 135.877  67.817  1.00  0.00            
ATOM    976  CB  VAL    66     112.422 135.647  68.028  1.00  0.00            
ATOM    977  HB  VAL    66     112.105 136.685  67.930  1.00  0.00            
ATOM    978  CG1 VAL    66     112.407 135.126  66.617  1.00  0.00            
ATOM    979 HG11 VAL    66     113.132 135.623  65.972  1.00  0.00            
ATOM    980 HG12 VAL    66     112.786 134.105  66.671  1.00  0.00            
ATOM    981 HG13 VAL    66     111.456 135.221  66.092  1.00  0.00            
ATOM    982  CG2 VAL    66     111.314 135.015  68.888  1.00  0.00            
ATOM    983 HG21 VAL    66     111.439 133.933  68.897  1.00  0.00            
ATOM    984 HG22 VAL    66     111.209 135.298  69.935  1.00  0.00            
ATOM    985 HG23 VAL    66     110.383 135.332  68.417  1.00  0.00            
ATOM    986  C   VAL    66     113.881 136.792  69.784  1.00  0.00            
ATOM    987  O   VAL    66     112.848 137.179  70.327  1.00  0.00            
ATOM    988  N   GLY    67     115.097 137.128  70.184  1.00  0.00            
ATOM    989  H   GLY    67     115.887 136.669  69.755  1.00  0.00            
ATOM    990  CA  GLY    67     115.385 138.150  71.267  1.00  0.00            
ATOM    991  HA1 GLY    67     114.802 139.064  71.384  1.00  0.00            
ATOM    992  HA2 GLY    67     116.426 138.412  71.076  1.00  0.00            
ATOM    993  C   GLY    67     115.410 137.423  72.654  1.00  0.00            
ATOM    994  O   GLY    67     115.837 136.310  72.825  1.00  0.00            
ATOM    995  N   GLY    68     114.643 137.959  73.585  1.00  0.00            
ATOM    996  H   GLY    68     114.085 138.783  73.411  1.00  0.00            
ATOM    997  CA  GLY    68     114.367 137.296  74.882  1.00  0.00            
ATOM    998  HA1 GLY    68     114.303 138.007  75.706  1.00  0.00            
ATOM    999  HA2 GLY    68     115.137 136.579  75.166  1.00  0.00            
ATOM   1000  C   GLY    68     113.107 136.432  74.874  1.00  0.00            
ATOM   1001  O   GLY    68     112.707 135.957  75.964  1.00  0.00            
ATOM   1002  N   ALA    69     112.636 136.011  73.698  1.00  0.00            
ATOM   1003  H   ALA    69     113.124 136.329  72.873  1.00  0.00            
ATOM   1004  CA  ALA    69     111.610 135.021  73.509  1.00  0.00            
ATOM   1005  HA  ALA    69     111.528 134.596  74.509  1.00  0.00            
ATOM   1006  CB  ALA    69     110.327 135.724  73.166  1.00  0.00            
ATOM   1007  HB1 ALA    69     110.448 136.431  72.346  1.00  0.00            
ATOM   1008  HB2 ALA    69     109.546 134.998  72.941  1.00  0.00            
ATOM   1009  HB3 ALA    69     109.933 136.223  74.052  1.00  0.00            
ATOM   1010  C   ALA    69     111.942 133.930  72.474  1.00  0.00            
ATOM   1011  O   ALA    69     112.847 133.977  71.647  1.00  0.00            
ATOM   1012  N   VAL    70     111.101 132.855  72.554  1.00  0.00            
ATOM   1013  H   VAL    70     110.401 132.884  73.282  1.00  0.00            
ATOM   1014  CA  VAL    70     111.007 131.791  71.529  1.00  0.00            
ATOM   1015  HA  VAL    70     111.706 132.089  70.748  1.00  0.00            
ATOM   1016  CB  VAL    70     111.555 130.386  71.935  1.00  0.00            
ATOM   1017  HB  VAL    70     111.233 129.679  71.169  1.00  0.00            
ATOM   1018  CG1 VAL    70     113.081 130.282  72.045  1.00  0.00            
ATOM   1019 HG11 VAL    70     113.413 130.984  72.810  1.00  0.00            
ATOM   1020 HG12 VAL    70     113.481 129.304  72.310  1.00  0.00            
ATOM   1021 HG13 VAL    70     113.464 130.517  71.052  1.00  0.00            
ATOM   1022  CG2 VAL    70     111.035 129.863  73.276  1.00  0.00            
ATOM   1023 HG21 VAL    70     109.964 129.666  73.221  1.00  0.00            
ATOM   1024 HG22 VAL    70     111.492 128.913  73.555  1.00  0.00            
ATOM   1025 HG23 VAL    70     111.321 130.681  73.938  1.00  0.00            
ATOM   1026  C   VAL    70     109.613 131.718  70.945  1.00  0.00            
ATOM   1027  O   VAL    70     108.639 131.569  71.707  1.00  0.00            
ATOM   1028  N   VAL    71     109.558 131.754  69.615  1.00  0.00            
ATOM   1029  H   VAL    71     110.413 131.853  69.086  1.00  0.00            
ATOM   1030  CA  VAL    71     108.306 131.577  68.895  1.00  0.00            
ATOM   1031  HA  VAL    71     107.579 131.533  69.706  1.00  0.00            
ATOM   1032  CB  VAL    71     107.933 132.737  67.965  1.00  0.00            
ATOM   1033  HB  VAL    71     107.006 132.414  67.492  1.00  0.00            
ATOM   1034  CG1 VAL    71     107.595 133.955  68.820  1.00  0.00            
ATOM   1035 HG11 VAL    71     107.233 133.781  69.833  1.00  0.00            
ATOM   1036 HG12 VAL    71     108.388 134.701  68.876  1.00  0.00            
ATOM   1037 HG13 VAL    71     106.756 134.449  68.330  1.00  0.00            
ATOM   1038  CG2 VAL    71     109.003 132.896  66.811  1.00  0.00            
ATOM   1039 HG21 VAL    71     109.110 131.981  66.228  1.00  0.00            
ATOM   1040 HG22 VAL    71     108.563 133.611  66.117  1.00  0.00            
ATOM   1041 HG23 VAL    71     109.980 133.275  67.110  1.00  0.00            
ATOM   1042  C   VAL    71     108.107 130.258  68.100  1.00  0.00            
ATOM   1043  O   VAL    71     109.156 129.734  67.665  1.00  0.00            
ATOM   1044  N   THR    72     106.941 129.619  68.094  1.00  0.00            
ATOM   1045  H   THR    72     106.099 130.124  68.333  1.00  0.00            
ATOM   1046  CA  THR    72     106.703 128.315  67.556  1.00  0.00            
ATOM   1047  HA  THR    72     107.661 127.795  67.567  1.00  0.00            
ATOM   1048  CB  THR    72     105.913 127.522  68.594  1.00  0.00            
ATOM   1049  HB  THR    72     105.116 128.140  69.008  1.00  0.00            
ATOM   1050  CG2 THR    72     105.522 126.157  68.130  1.00  0.00            
ATOM   1051 HG21 THR    72     105.241 125.536  68.981  1.00  0.00            
ATOM   1052 HG22 THR    72     104.783 126.184  67.330  1.00  0.00            
ATOM   1053 HG23 THR    72     106.382 125.603  67.753  1.00  0.00            
ATOM   1054  OG1 THR    72     106.556 127.176  69.769  1.00  0.00            
ATOM   1055  HG1 THR    72     106.410 127.883  70.402  1.00  0.00            
ATOM   1056  C   THR    72     106.154 128.286  66.104  1.00  0.00            
ATOM   1057  O   THR    72     105.168 128.961  65.804  1.00  0.00            
ATOM   1058  N   GLY    73     106.751 127.520  65.260  1.00  0.00            
ATOM   1059  H   GLY    73     107.597 127.073  65.582  1.00  0.00            
ATOM   1060  CA  GLY    73     106.296 127.174  63.897  1.00  0.00            
ATOM   1061  HA1 GLY    73     106.624 127.920  63.174  1.00  0.00            
ATOM   1062  HA2 GLY    73     105.216 127.029  63.883  1.00  0.00            
ATOM   1063  C   GLY    73     106.753 125.798  63.479  1.00  0.00            
ATOM   1064  O   GLY    73     106.758 124.961  64.381  1.00  0.00            
ATOM   1065  N   VAL    74     107.028 125.631  62.166  1.00  0.00            
ATOM   1066  H   VAL    74     107.054 126.430  61.548  1.00  0.00            
ATOM   1067  CA  VAL    74     107.383 124.362  61.550  1.00  0.00            
ATOM   1068  HA  VAL    74     107.359 123.627  62.355  1.00  0.00            
ATOM   1069  CB  VAL    74     106.241 124.034  60.541  1.00  0.00            
ATOM   1070  HB  VAL    74     106.480 123.051  60.136  1.00  0.00            
ATOM   1071  CG1 VAL    74     104.801 123.994  61.183  1.00  0.00            
ATOM   1072 HG11 VAL    74     104.749 123.169  61.894  1.00  0.00            
ATOM   1073 HG12 VAL    74     104.464 124.889  61.707  1.00  0.00            
ATOM   1074 HG13 VAL    74     104.079 123.761  60.401  1.00  0.00            
ATOM   1075  CG2 VAL    74     106.123 125.067  59.456  1.00  0.00            
ATOM   1076 HG21 VAL    74     107.093 125.265  58.999  1.00  0.00            
ATOM   1077 HG22 VAL    74     105.458 124.703  58.674  1.00  0.00            
ATOM   1078 HG23 VAL    74     105.730 126.016  59.822  1.00  0.00            
ATOM   1079  C   VAL    74     108.836 124.387  61.021  1.00  0.00            
ATOM   1080  O   VAL    74     109.447 125.402  60.934  1.00  0.00            
ATOM   1081  N   THR    75     109.315 123.238  60.624  1.00  0.00            
ATOM   1082  H   THR    75     108.799 122.415  60.901  1.00  0.00            
ATOM   1083  CA  THR    75     110.577 123.117  59.830  1.00  0.00            
ATOM   1084  HA  THR    75     111.283 123.689  60.433  1.00  0.00            
ATOM   1085  CB  THR    75     111.149 121.714  59.802  1.00  0.00            
ATOM   1086  HB  THR    75     112.141 121.749  59.353  1.00  0.00            
ATOM   1087  CG2 THR    75     111.490 121.088  61.132  1.00  0.00            
ATOM   1088 HG21 THR    75     111.741 120.040  60.969  1.00  0.00            
ATOM   1089 HG22 THR    75     112.282 121.779  61.418  1.00  0.00            
ATOM   1090 HG23 THR    75     110.674 121.235  61.840  1.00  0.00            
ATOM   1091  OG1 THR    75     110.313 120.784  59.116  1.00  0.00            
ATOM   1092  HG1 THR    75     110.933 120.204  58.666  1.00  0.00            
ATOM   1093  C   THR    75     110.551 123.765  58.480  1.00  0.00            
ATOM   1094  O   THR    75     109.525 123.683  57.780  1.00  0.00            
ATOM   1095  N   ALA    76     111.578 124.511  58.131  1.00  0.00            
ATOM   1096  H   ALA    76     112.420 124.663  58.668  1.00  0.00            
ATOM   1097  CA  ALA    76     111.647 125.432  56.940  1.00  0.00            
ATOM   1098  HA  ALA    76     110.680 125.901  56.759  1.00  0.00            
ATOM   1099  CB  ALA    76     112.434 126.643  57.281  1.00  0.00            
ATOM   1100  HB1 ALA    76     111.744 127.444  57.546  1.00  0.00            
ATOM   1101  HB2 ALA    76     112.996 126.362  58.171  1.00  0.00            
ATOM   1102  HB3 ALA    76     113.092 126.992  56.485  1.00  0.00            
ATOM   1103  C   ALA    76     111.933 124.774  55.544  1.00  0.00            
ATOM   1104  O   ALA    76     112.728 125.302  54.780  1.00  0.00            
ATOM   1105  N   VAL    77     111.343 123.595  55.154  1.00  0.00            
ATOM   1106  H   VAL    77     110.633 123.239  55.778  1.00  0.00            
ATOM   1107  CA  VAL    77     111.642 122.811  53.827  1.00  0.00            
ATOM   1108  HA  VAL    77     112.729 122.861  53.875  1.00  0.00            
ATOM   1109  CB  VAL    77     111.227 121.357  53.743  1.00  0.00            
ATOM   1110  HB  VAL    77     111.667 120.867  52.875  1.00  0.00            
ATOM   1111  CG1 VAL    77     111.565 120.513  55.008  1.00  0.00            
ATOM   1112 HG11 VAL    77     112.624 120.622  55.245  1.00  0.00            
ATOM   1113 HG12 VAL    77     110.928 120.933  55.786  1.00  0.00            
ATOM   1114 HG13 VAL    77     111.293 119.460  54.935  1.00  0.00            
ATOM   1115  CG2 VAL    77     109.749 121.315  53.546  1.00  0.00            
ATOM   1116 HG21 VAL    77     109.155 121.595  54.416  1.00  0.00            
ATOM   1117 HG22 VAL    77     109.463 121.979  52.731  1.00  0.00            
ATOM   1118 HG23 VAL    77     109.544 120.272  53.302  1.00  0.00            
ATOM   1119  C   VAL    77     111.362 123.549  52.496  1.00  0.00            
ATOM   1120  O   VAL    77     112.131 123.235  51.568  1.00  0.00            
ATOM   1121  N   ALA    78     110.554 124.633  52.413  1.00  0.00            
ATOM   1122  H   ALA    78     109.978 124.845  53.215  1.00  0.00            
ATOM   1123  CA  ALA    78     110.612 125.402  51.190  1.00  0.00            
ATOM   1124  HA  ALA    78     110.952 124.646  50.483  1.00  0.00            
ATOM   1125  CB  ALA    78     109.241 125.862  50.653  1.00  0.00            
ATOM   1126  HB1 ALA    78     108.827 126.584  51.357  1.00  0.00            
ATOM   1127  HB2 ALA    78     109.368 126.242  49.640  1.00  0.00            
ATOM   1128  HB3 ALA    78     108.547 125.029  50.769  1.00  0.00            
ATOM   1129  C   ALA    78     111.655 126.582  51.098  1.00  0.00            
ATOM   1130  O   ALA    78     111.632 127.289  50.071  1.00  0.00            
ATOM   1131  N   GLN    79     112.546 126.738  52.140  1.00  0.00            
ATOM   1132  H   GLN    79     112.505 126.210  53.001  1.00  0.00            
ATOM   1133  CA  GLN    79     113.566 127.818  52.158  1.00  0.00            
ATOM   1134  HA  GLN    79     113.518 128.282  51.173  1.00  0.00            
ATOM   1135  CB  GLN    79     113.346 128.954  53.229  1.00  0.00            
ATOM   1136  HB1 GLN    79     114.254 129.515  53.447  1.00  0.00            
ATOM   1137  HB2 GLN    79     112.871 128.659  54.164  1.00  0.00            
ATOM   1138  CG  GLN    79     112.382 129.983  52.566  1.00  0.00            
ATOM   1139  HG1 GLN    79     112.055 130.672  53.345  1.00  0.00            
ATOM   1140  HG2 GLN    79     111.539 129.408  52.183  1.00  0.00            
ATOM   1141  CD  GLN    79     113.063 130.746  51.471  1.00  0.00            
ATOM   1142  OE1 GLN    79     114.257 131.049  51.529  1.00  0.00            
ATOM   1143  NE2 GLN    79     112.358 131.095  50.444  1.00  0.00            
ATOM   1144 HE21 GLN    79     111.400 130.793  50.339  1.00  0.00            
ATOM   1145 HE22 GLN    79     112.851 131.437  49.632  1.00  0.00            
ATOM   1146  C   GLN    79     114.988 127.242  52.469  1.00  0.00            
ATOM   1147  O   GLN    79     116.017 127.826  52.087  1.00  0.00            
ATOM   1148  N   LYS    80     115.053 126.055  53.147  1.00  0.00            
ATOM   1149  H   LYS    80     114.266 125.714  53.680  1.00  0.00            
ATOM   1150  CA  LYS    80     116.276 125.329  53.507  1.00  0.00            
ATOM   1151  HA  LYS    80     117.147 125.703  52.969  1.00  0.00            
ATOM   1152  CB  LYS    80     116.548 125.426  55.008  1.00  0.00            
ATOM   1153  HB1 LYS    80     117.328 124.674  55.128  1.00  0.00            
ATOM   1154  HB2 LYS    80     115.707 125.054  55.593  1.00  0.00            
ATOM   1155  CG  LYS    80     117.077 126.817  55.421  1.00  0.00            
ATOM   1156  HG1 LYS    80     116.380 127.581  55.076  1.00  0.00            
ATOM   1157  HG2 LYS    80     118.019 126.796  54.872  1.00  0.00            
ATOM   1158  CD  LYS    80     117.388 127.072  56.847  1.00  0.00            
ATOM   1159  HD1 LYS    80     117.933 126.200  57.210  1.00  0.00            
ATOM   1160  HD2 LYS    80     116.446 127.075  57.396  1.00  0.00            
ATOM   1161  CE  LYS    80     118.027 128.500  57.070  1.00  0.00            
ATOM   1162  HE1 LYS    80     118.088 128.649  58.148  1.00  0.00            
ATOM   1163  HE2 LYS    80     117.394 129.276  56.641  1.00  0.00            
ATOM   1164  NZ  LYS    80     119.409 128.562  56.451  1.00  0.00            
ATOM   1165  HZ1 LYS    80     119.887 127.768  56.853  1.00  0.00            
ATOM   1166  HZ2 LYS    80     119.418 128.493  55.444  1.00  0.00            
ATOM   1167  HZ3 LYS    80     119.856 129.425  56.727  1.00  0.00            
ATOM   1168  C   LYS    80     115.947 123.908  53.079  1.00  0.00            
ATOM   1169  O   LYS    80     115.079 123.199  53.589  1.00  0.00            
ATOM   1170  N   THR    81     116.588 123.477  51.995  1.00  0.00            
ATOM   1171  H   THR    81     117.344 124.043  51.638  1.00  0.00            
ATOM   1172  CA  THR    81     116.374 122.151  51.345  1.00  0.00            
ATOM   1173  HA  THR    81     115.342 122.037  51.011  1.00  0.00            
ATOM   1174  CB  THR    81     117.355 121.963  50.143  1.00  0.00            
ATOM   1175  HB  THR    81     118.347 121.796  50.561  1.00  0.00            
ATOM   1176  CG2 THR    81     116.869 120.760  49.259  1.00  0.00            
ATOM   1177 HG21 THR    81     117.121 119.779  49.662  1.00  0.00            
ATOM   1178 HG22 THR    81     115.795 120.802  49.077  1.00  0.00            
ATOM   1179 HG23 THR    81     117.431 120.838  48.328  1.00  0.00            
ATOM   1180  OG1 THR    81     117.244 123.129  49.344  1.00  0.00            
ATOM   1181  HG1 THR    81     118.097 123.255  48.923  1.00  0.00            
ATOM   1182  C   THR    81     116.520 120.948  52.295  1.00  0.00            
ATOM   1183  O   THR    81     117.445 120.925  53.138  1.00  0.00            
ATOM   1184  N   VAL    82     115.705 119.903  52.087  1.00  0.00            
ATOM   1185  H   VAL    82     114.949 120.006  51.425  1.00  0.00            
ATOM   1186  CA  VAL    82     115.716 118.600  52.738  1.00  0.00            
ATOM   1187  HA  VAL    82     115.426 118.775  53.774  1.00  0.00            
ATOM   1188  CB  VAL    82     114.685 117.551  52.152  1.00  0.00            
ATOM   1189  HB  VAL    82     114.746 116.697  52.826  1.00  0.00            
ATOM   1190  CG1 VAL    82     113.342 118.111  52.313  1.00  0.00            
ATOM   1191 HG11 VAL    82     112.662 117.267  52.432  1.00  0.00            
ATOM   1192 HG12 VAL    82     113.390 118.645  53.263  1.00  0.00            
ATOM   1193 HG13 VAL    82     113.057 118.739  51.469  1.00  0.00            
ATOM   1194  CG2 VAL    82     114.900 117.063  50.746  1.00  0.00            
ATOM   1195 HG21 VAL    82     114.613 117.874  50.077  1.00  0.00            
ATOM   1196 HG22 VAL    82     115.934 116.728  50.673  1.00  0.00            
ATOM   1197 HG23 VAL    82     114.346 116.126  50.677  1.00  0.00            
ATOM   1198  C   VAL    82     117.082 117.976  52.892  1.00  0.00            
ATOM   1199  O   VAL    82     117.963 117.945  51.991  1.00  0.00            
ATOM   1200  N   GLU    83     117.352 117.571  54.152  1.00  0.00            
ATOM   1201  H   GLU    83     116.685 117.737  54.892  1.00  0.00            
ATOM   1202  CA  GLU    83     118.612 116.812  54.472  1.00  0.00            
ATOM   1203  HA  GLU    83     119.451 117.503  54.540  1.00  0.00            
ATOM   1204  CB  GLU    83     118.500 116.235  55.884  1.00  0.00            
ATOM   1205  HB1 GLU    83     119.356 115.582  56.059  1.00  0.00            
ATOM   1206  HB2 GLU    83     117.614 115.609  55.981  1.00  0.00            
ATOM   1207  CG  GLU    83     118.579 117.308  56.994  1.00  0.00            
ATOM   1208  HG1 GLU    83     118.354 116.816  57.940  1.00  0.00            
ATOM   1209  HG2 GLU    83     117.829 118.093  56.898  1.00  0.00            
ATOM   1210  CD  GLU    83     119.929 118.052  57.155  1.00  0.00            
ATOM   1211  OE1 GLU    83     120.820 118.022  56.256  1.00  0.00            
ATOM   1212  OE2 GLU    83     120.165 118.767  58.221  1.00  0.00            
ATOM   1213  C   GLU    83     118.874 115.707  53.483  1.00  0.00            
ATOM   1214  O   GLU    83     117.951 115.086  52.982  1.00  0.00            
ATOM   1215  N   GLY    84     120.146 115.418  53.168  1.00  0.00            
ATOM   1216  H   GLY    84     120.966 115.819  53.602  1.00  0.00            
ATOM   1217  CA  GLY    84     120.455 114.491  52.011  1.00  0.00            
ATOM   1218  HA1 GLY    84     119.763 113.651  52.067  1.00  0.00            
ATOM   1219  HA2 GLY    84     121.467 114.144  52.217  1.00  0.00            
ATOM   1220  C   GLY    84     120.266 115.005  50.540  1.00  0.00            
ATOM   1221  O   GLY    84     120.706 114.269  49.666  1.00  0.00            
ATOM   1222  N   ALA    85     119.679 116.149  50.296  1.00  0.00            
ATOM   1223  H   ALA    85     119.308 116.752  51.017  1.00  0.00            
ATOM   1224  CA  ALA    85     119.526 116.616  48.917  1.00  0.00            
ATOM   1225  HA  ALA    85     120.274 116.033  48.379  1.00  0.00            
ATOM   1226  CB  ALA    85     118.146 116.156  48.302  1.00  0.00            
ATOM   1227  HB1 ALA    85     118.287 116.088  47.224  1.00  0.00            
ATOM   1228  HB2 ALA    85     117.862 115.178  48.692  1.00  0.00            
ATOM   1229  HB3 ALA    85     117.472 116.989  48.506  1.00  0.00            
ATOM   1230  C   ALA    85     119.793 118.154  48.725  1.00  0.00            
ATOM   1231  O   ALA    85     119.871 119.014  49.663  1.00  0.00            
ATOM   1232  N   GLY    86     119.772 118.575  47.490  1.00  0.00            
ATOM   1233  H   GLY    86     119.565 117.851  46.817  1.00  0.00            
ATOM   1234  CA  GLY    86     119.627 119.954  47.107  1.00  0.00            
ATOM   1235  HA1 GLY    86     120.570 120.348  46.726  1.00  0.00            
ATOM   1236  HA2 GLY    86     119.435 120.538  48.007  1.00  0.00            
ATOM   1237  C   GLY    86     118.614 120.279  45.989  1.00  0.00            
ATOM   1238  O   GLY    86     118.085 119.380  45.310  1.00  0.00            
ATOM   1239  N   SER    87     118.426 121.587  45.761  1.00  0.00            
ATOM   1240  H   SER    87     118.880 122.248  46.375  1.00  0.00            
ATOM   1241  CA  SER    87     117.449 122.118  44.803  1.00  0.00            
ATOM   1242  HA  SER    87     116.932 121.174  44.632  1.00  0.00            
ATOM   1243  CB  SER    87     116.439 123.104  45.529  1.00  0.00            
ATOM   1244  HB1 SER    87     115.988 122.423  46.250  1.00  0.00            
ATOM   1245  HB2 SER    87     115.696 123.402  44.789  1.00  0.00            
ATOM   1246  OG  SER    87     117.051 124.178  46.125  1.00  0.00            
ATOM   1247  HG  SER    87     116.411 124.894  46.111  1.00  0.00            
ATOM   1248  C   SER    87     117.994 122.615  43.463  1.00  0.00            
ATOM   1249  O   SER    87     119.122 123.059  43.404  1.00  0.00            
ATOM   1250  N   ILE    88     117.127 122.548  42.480  1.00  0.00            
ATOM   1251  H   ILE    88     116.354 121.924  42.664  1.00  0.00            
ATOM   1252  CA  ILE    88     117.260 123.163  41.127  1.00  0.00            
ATOM   1253  HA  ILE    88     118.097 122.638  40.666  1.00  0.00            
ATOM   1254  CB  ILE    88     116.097 122.719  40.189  1.00  0.00            
ATOM   1255  HB  ILE    88     115.798 121.740  40.563  1.00  0.00            
ATOM   1256  CG2 ILE    88     114.886 123.595  40.396  1.00  0.00            
ATOM   1257 HG21 ILE    88     114.031 123.494  39.727  1.00  0.00            
ATOM   1258 HG22 ILE    88     114.396 123.478  41.363  1.00  0.00            
ATOM   1259 HG23 ILE    88     114.975 124.629  40.064  1.00  0.00            
ATOM   1260  CG1 ILE    88     116.527 122.546  38.690  1.00  0.00            
ATOM   1261 HG11 ILE    88     117.412 121.910  38.686  1.00  0.00            
ATOM   1262 HG12 ILE    88     116.750 123.494  38.201  1.00  0.00            
ATOM   1263  CD  ILE    88     115.411 121.778  37.870  1.00  0.00            
ATOM   1264  HD1 ILE    88     115.849 121.316  36.985  1.00  0.00            
ATOM   1265  HD2 ILE    88     115.020 120.981  38.502  1.00  0.00            
ATOM   1266  HD3 ILE    88     114.624 122.421  37.476  1.00  0.00            
ATOM   1267  C   ILE    88     117.486 124.680  41.170  1.00  0.00            
ATOM   1268  O   ILE    88     117.110 125.346  42.115  1.00  0.00            
ATOM   1269  N   ALA    89     118.077 125.246  40.086  1.00  0.00            
ATOM   1270  H   ALA    89     118.227 124.713  39.241  1.00  0.00            
ATOM   1271  CA  ALA    89     118.161 126.637  39.969  1.00  0.00            
ATOM   1272  HA  ALA    89     118.554 126.922  40.945  1.00  0.00            
ATOM   1273  CB  ALA    89     119.301 127.023  38.992  1.00  0.00            
ATOM   1274  HB1 ALA    89     119.541 128.016  39.373  1.00  0.00            
ATOM   1275  HB2 ALA    89     120.146 126.361  39.180  1.00  0.00            
ATOM   1276  HB3 ALA    89     119.104 127.140  37.926  1.00  0.00            
ATOM   1277  C   ALA    89     116.903 127.452  39.718  1.00  0.00            
ATOM   1278  O   ALA    89     115.978 127.087  39.022  1.00  0.00            
ATOM   1279  N   ALA    90     117.059 128.675  40.156  1.00  0.00            
ATOM   1280  H   ALA    90     117.770 128.934  40.825  1.00  0.00            
ATOM   1281  CA  ALA    90     116.280 129.791  39.543  1.00  0.00            
ATOM   1282  HA  ALA    90     115.247 129.454  39.629  1.00  0.00            
ATOM   1283  CB  ALA    90     116.435 131.163  40.294  1.00  0.00            
ATOM   1284  HB1 ALA    90     117.481 131.441  40.421  1.00  0.00            
ATOM   1285  HB2 ALA    90     115.974 131.999  39.768  1.00  0.00            
ATOM   1286  HB3 ALA    90     115.965 131.068  41.272  1.00  0.00            
ATOM   1287  C   ALA    90     116.605 129.921  38.031  1.00  0.00            
ATOM   1288  O   ALA    90     117.719 129.764  37.491  1.00  0.00            
ATOM   1289  N   ALA    91     115.555 130.306  37.249  1.00  0.00            
ATOM   1290  H   ALA    91     114.685 130.538  37.707  1.00  0.00            
ATOM   1291  CA  ALA    91     115.748 130.880  35.897  1.00  0.00            
ATOM   1292  HA  ALA    91     116.176 130.023  35.376  1.00  0.00            
ATOM   1293  CB  ALA    91     114.397 131.263  35.335  1.00  0.00            
ATOM   1294  HB1 ALA    91     114.015 132.096  35.924  1.00  0.00            
ATOM   1295  HB2 ALA    91     114.580 131.522  34.292  1.00  0.00            
ATOM   1296  HB3 ALA    91     113.702 130.438  35.487  1.00  0.00            
ATOM   1297  C   ALA    91     116.819 131.956  35.791  1.00  0.00            
ATOM   1298  O   ALA    91     116.845 132.932  36.533  1.00  0.00            
ATOM   1299  N   THR    92     117.694 131.737  34.770  1.00  0.00            
ATOM   1300  H   THR    92     117.752 130.821  34.349  1.00  0.00            
ATOM   1301  CA  THR    92     118.714 132.737  34.379  1.00  0.00            
ATOM   1302  HA  THR    92     118.943 133.431  35.188  1.00  0.00            
ATOM   1303  CB  THR    92     120.041 132.072  34.007  1.00  0.00            
ATOM   1304  HB  THR    92     120.550 132.726  33.298  1.00  0.00            
ATOM   1305  CG2 THR    92     120.792 131.711  35.228  1.00  0.00            
ATOM   1306 HG21 THR    92     121.265 132.602  35.643  1.00  0.00            
ATOM   1307 HG22 THR    92     120.221 131.313  36.066  1.00  0.00            
ATOM   1308 HG23 THR    92     121.551 131.003  34.896  1.00  0.00            
ATOM   1309  OG1 THR    92     119.847 130.834  33.393  1.00  0.00            
ATOM   1310  HG1 THR    92     119.931 131.045  32.460  1.00  0.00            
ATOM   1311  C   THR    92     118.122 133.637  33.267  1.00  0.00            
ATOM   1312  O   THR    92     117.298 133.186  32.481  1.00  0.00            
ATOM   1313  N   GLY    93     118.442 134.893  33.234  1.00  0.00            
ATOM   1314  H   GLY    93     119.269 135.088  33.780  1.00  0.00            
ATOM   1315  CA  GLY    93     117.889 135.842  32.335  1.00  0.00            
ATOM   1316  HA1 GLY    93     117.808 136.809  32.830  1.00  0.00            
ATOM   1317  HA2 GLY    93     116.970 135.392  31.958  1.00  0.00            
ATOM   1318  C   GLY    93     118.781 136.103  31.111  1.00  0.00            
ATOM   1319  O   GLY    93     119.739 135.411  30.836  1.00  0.00            
ATOM   1320  N   PHE    94     118.396 137.131  30.332  1.00  0.00            
ATOM   1321  H   PHE    94     117.506 137.522  30.607  1.00  0.00            
ATOM   1322  CA  PHE    94     119.151 137.696  29.194  1.00  0.00            
ATOM   1323  HA  PHE    94     119.403 136.801  28.625  1.00  0.00            
ATOM   1324  CB  PHE    94     118.210 138.679  28.470  1.00  0.00            
ATOM   1325  HB1 PHE    94     118.666 139.033  27.545  1.00  0.00            
ATOM   1326  HB2 PHE    94     118.048 139.556  29.096  1.00  0.00            
ATOM   1327  CG  PHE    94     116.878 138.052  28.066  1.00  0.00            
ATOM   1328  CD1 PHE    94     116.886 136.734  27.558  1.00  0.00            
ATOM   1329  HD1 PHE    94     117.832 136.221  27.463  1.00  0.00            
ATOM   1330  CE1 PHE    94     115.646 136.154  27.255  1.00  0.00            
ATOM   1331  HE1 PHE    94     115.597 135.160  26.836  1.00  0.00            
ATOM   1332  CZ  PHE    94     114.412 136.844  27.503  1.00  0.00            
ATOM   1333  HZ  PHE    94     113.461 136.440  27.188  1.00  0.00            
ATOM   1334  CE2 PHE    94     114.430 138.087  28.105  1.00  0.00            
ATOM   1335  HE2 PHE    94     113.495 138.543  28.395  1.00  0.00            
ATOM   1336  CD2 PHE    94     115.652 138.619  28.427  1.00  0.00            
ATOM   1337  HD2 PHE    94     115.643 139.566  28.947  1.00  0.00            
ATOM   1338  C   PHE    94     120.454 138.277  29.552  1.00  0.00            
ATOM   1339  O   PHE    94     120.626 138.883  30.599  1.00  0.00            
ATOM   1340  N   VAL    95     121.384 138.124  28.617  1.00  0.00            
ATOM   1341  H   VAL    95     121.049 137.689  27.769  1.00  0.00            
ATOM   1342  CA  VAL    95     122.826 138.260  28.699  1.00  0.00            
ATOM   1343  HA  VAL    95     123.012 138.869  29.584  1.00  0.00            
ATOM   1344  CB  VAL    95     123.663 136.998  29.062  1.00  0.00            
ATOM   1345  HB  VAL    95     124.720 137.256  29.111  1.00  0.00            
ATOM   1346  CG1 VAL    95     123.203 136.596  30.418  1.00  0.00            
ATOM   1347 HG11 VAL    95     122.164 136.284  30.310  1.00  0.00            
ATOM   1348 HG12 VAL    95     123.794 135.795  30.861  1.00  0.00            
ATOM   1349 HG13 VAL    95     123.138 137.447  31.097  1.00  0.00            
ATOM   1350  CG2 VAL    95     123.439 135.849  28.057  1.00  0.00            
ATOM   1351 HG21 VAL    95     124.059 134.969  28.229  1.00  0.00            
ATOM   1352 HG22 VAL    95     122.398 135.526  28.078  1.00  0.00            
ATOM   1353 HG23 VAL    95     123.740 136.226  27.079  1.00  0.00            
ATOM   1354  C   VAL    95     123.421 138.946  27.530  1.00  0.00            
ATOM   1355  O   VAL    95     122.869 138.819  26.468  1.00  0.00            
ATOM   1356  N   LYS    96     124.535 139.663  27.701  1.00  0.00            
ATOM   1357  H   LYS    96     125.057 139.750  28.561  1.00  0.00            
ATOM   1358  CA  LYS    96     125.044 140.387  26.617  1.00  0.00            
ATOM   1359  HA  LYS    96     124.240 140.692  25.947  1.00  0.00            
ATOM   1360  CB  LYS    96     125.750 141.701  27.009  1.00  0.00            
ATOM   1361  HB1 LYS    96     126.213 142.136  26.124  1.00  0.00            
ATOM   1362  HB2 LYS    96     126.551 141.424  27.694  1.00  0.00            
ATOM   1363  CG  LYS    96     124.767 142.709  27.664  1.00  0.00            
ATOM   1364  HG1 LYS    96     124.054 142.149  28.270  1.00  0.00            
ATOM   1365  HG2 LYS    96     124.277 143.288  26.881  1.00  0.00            
ATOM   1366  CD  LYS    96     125.532 143.684  28.566  1.00  0.00            
ATOM   1367  HD1 LYS    96     126.250 144.103  27.860  1.00  0.00            
ATOM   1368  HD2 LYS    96     125.992 143.060  29.332  1.00  0.00            
ATOM   1369  CE  LYS    96     124.712 144.853  29.139  1.00  0.00            
ATOM   1370  HE1 LYS    96     123.856 144.521  29.726  1.00  0.00            
ATOM   1371  HE2 LYS    96     124.467 145.503  28.299  1.00  0.00            
ATOM   1372  NZ  LYS    96     125.560 145.616  30.068  1.00  0.00            
ATOM   1373  HZ1 LYS    96     125.030 146.395  30.432  1.00  0.00            
ATOM   1374  HZ2 LYS    96     125.783 145.016  30.849  1.00  0.00            
ATOM   1375  HZ3 LYS    96     126.382 145.915  29.562  1.00  0.00            
ATOM   1376  C   LYS    96     126.043 139.489  25.804  1.00  0.00            
ATOM   1377  O   LYS    96     126.585 138.492  26.312  1.00  0.00            
ATOM   1378  N   LYS    97     126.382 139.749  24.526  1.00  0.00            
ATOM   1379  H   LYS    97     125.871 140.515  24.110  1.00  0.00            
ATOM   1380  CA  LYS    97     127.595 139.288  23.908  1.00  0.00            
ATOM   1381  HA  LYS    97     127.731 138.228  24.124  1.00  0.00            
ATOM   1382  CB  LYS    97     127.546 139.404  22.321  1.00  0.00            
ATOM   1383  HB1 LYS    97     128.396 138.969  21.797  1.00  0.00            
ATOM   1384  HB2 LYS    97     127.611 140.471  22.110  1.00  0.00            
ATOM   1385  CG  LYS    97     126.317 138.809  21.654  1.00  0.00            
ATOM   1386  HG1 LYS    97     125.400 139.239  22.057  1.00  0.00            
ATOM   1387  HG2 LYS    97     126.237 137.747  21.889  1.00  0.00            
ATOM   1388  CD  LYS    97     126.357 139.111  20.168  1.00  0.00            
ATOM   1389  HD1 LYS    97     127.250 138.798  19.628  1.00  0.00            
ATOM   1390  HD2 LYS    97     126.133 140.175  20.094  1.00  0.00            
ATOM   1391  CE  LYS    97     125.219 138.330  19.547  1.00  0.00            
ATOM   1392  HE1 LYS    97     124.341 138.498  20.171  1.00  0.00            
ATOM   1393  HE2 LYS    97     125.644 137.327  19.579  1.00  0.00            
ATOM   1394  NZ  LYS    97     124.939 138.835  18.162  1.00  0.00            
ATOM   1395  HZ1 LYS    97     124.468 139.728  18.177  1.00  0.00            
ATOM   1396  HZ2 LYS    97     125.794 138.905  17.630  1.00  0.00            
ATOM   1397  HZ3 LYS    97     124.433 138.194  17.568  1.00  0.00            
ATOM   1398  C   LYS    97     128.828 140.100  24.471  1.00  0.00            
ATOM   1399  O   LYS    97     128.757 141.283  24.871  1.00  0.00            
ATOM   1400  N   ASP    98     130.006 139.402  24.447  1.00  0.00            
ATOM   1401  H   ASP    98     129.882 138.400  24.468  1.00  0.00            
ATOM   1402  CA  ASP    98     131.339 139.988  24.436  1.00  0.00            
ATOM   1403  HA  ASP    98     131.430 140.832  25.119  1.00  0.00            
ATOM   1404  CB  ASP    98     132.381 138.941  24.988  1.00  0.00            
ATOM   1405  HB1 ASP    98     132.067 138.641  25.988  1.00  0.00            
ATOM   1406  HB2 ASP    98     133.324 139.486  25.045  1.00  0.00            
ATOM   1407  CG  ASP    98     132.615 137.557  24.285  1.00  0.00            
ATOM   1408  OD1 ASP    98     131.841 137.254  23.353  1.00  0.00            
ATOM   1409  OD2 ASP    98     133.482 136.764  24.666  1.00  0.00            
ATOM   1410  C   ASP    98     131.721 140.613  23.092  1.00  0.00            
ATOM   1411  O   ASP    98     132.701 140.299  22.428  1.00  0.00            
ATOM   1412  N   GLN    99     130.912 141.588  22.590  1.00  0.00            
ATOM   1413  H   GLN    99     130.138 141.816  23.197  1.00  0.00            
ATOM   1414  CA  GLN    99     131.211 142.490  21.532  1.00  0.00            
ATOM   1415  HA  GLN    99     131.134 141.962  20.582  1.00  0.00            
ATOM   1416  CB  GLN    99     130.223 143.695  21.497  1.00  0.00            
ATOM   1417  HB1 GLN    99     130.554 144.302  20.654  1.00  0.00            
ATOM   1418  HB2 GLN    99     130.409 144.212  22.439  1.00  0.00            
ATOM   1419  CG  GLN    99     128.710 143.522  21.232  1.00  0.00            
ATOM   1420  HG1 GLN    99     128.291 144.528  21.185  1.00  0.00            
ATOM   1421  HG2 GLN    99     128.233 143.075  22.104  1.00  0.00            
ATOM   1422  CD  GLN    99     128.269 142.810  19.958  1.00  0.00            
ATOM   1423  OE1 GLN    99     129.030 142.683  19.051  1.00  0.00            
ATOM   1424  NE2 GLN    99     127.018 142.483  19.797  1.00  0.00            
ATOM   1425 HE21 GLN    99     126.367 142.993  20.377  1.00  0.00            
ATOM   1426 HE22 GLN    99     126.676 142.170  18.900  1.00  0.00            
ATOM   1427  C   GLN    99     132.656 143.117  21.567  1.00  0.00            
ATOM   1428  O   GLN    99     132.962 143.836  22.492  1.00  0.00            
ATOM   1429  N   LEU   100     133.517 142.727  20.561  1.00  0.00            
ATOM   1430  H   LEU   100     133.156 142.163  19.805  1.00  0.00            
ATOM   1431  CA  LEU   100     134.950 142.977  20.508  1.00  0.00            
ATOM   1432  HA  LEU   100     135.348 142.217  19.836  1.00  0.00            
ATOM   1433  CB  LEU   100     135.266 144.345  19.923  1.00  0.00            
ATOM   1434  HB1 LEU   100     135.293 145.077  20.730  1.00  0.00            
ATOM   1435  HB2 LEU   100     134.618 144.747  19.144  1.00  0.00            
ATOM   1436  CG  LEU   100     136.677 144.338  19.316  1.00  0.00            
ATOM   1437  HG  LEU   100     137.319 143.725  19.949  1.00  0.00            
ATOM   1438  CD1 LEU   100     136.601 143.716  17.898  1.00  0.00            
ATOM   1439 HD11 LEU   100     135.986 144.369  17.278  1.00  0.00            
ATOM   1440 HD12 LEU   100     137.554 143.615  17.379  1.00  0.00            
ATOM   1441 HD13 LEU   100     136.146 142.730  17.990  1.00  0.00            
ATOM   1442  CD2 LEU   100     137.303 145.727  19.372  1.00  0.00            
ATOM   1443 HD21 LEU   100     137.617 145.917  20.398  1.00  0.00            
ATOM   1444 HD22 LEU   100     138.156 145.766  18.695  1.00  0.00            
ATOM   1445 HD23 LEU   100     136.536 146.432  19.050  1.00  0.00            
ATOM   1446  C   LEU   100     135.622 142.624  21.840  1.00  0.00            
ATOM   1447  O   LEU   100     136.278 143.457  22.474  1.00  0.00            
ATOM   1448  N   GLY   101     135.417 141.392  22.386  1.00  0.00            
ATOM   1449  H   GLY   101     134.855 140.680  21.944  1.00  0.00            
ATOM   1450  CA  GLY   101     135.863 140.980  23.720  1.00  0.00            
ATOM   1451  HA1 GLY   101     136.939 141.129  23.811  1.00  0.00            
ATOM   1452  HA2 GLY   101     135.576 139.938  23.864  1.00  0.00            
ATOM   1453  C   GLY   101     135.381 141.798  24.953  1.00  0.00            
ATOM   1454  O   GLY   101     135.890 141.477  26.023  1.00  0.00            
ATOM   1455  N   LYS   102     134.531 142.779  24.835  1.00  0.00            
ATOM   1456  H   LYS   102     134.167 143.086  23.944  1.00  0.00            
ATOM   1457  CA  LYS   102     133.936 143.580  25.883  1.00  0.00            
ATOM   1458  HA  LYS   102     134.743 143.798  26.582  1.00  0.00            
ATOM   1459  CB  LYS   102     133.466 144.961  25.372  1.00  0.00            
ATOM   1460  HB1 LYS   102     132.568 144.863  24.762  1.00  0.00            
ATOM   1461  HB2 LYS   102     134.250 145.477  24.819  1.00  0.00            
ATOM   1462  CG  LYS   102     133.189 145.691  26.690  1.00  0.00            
ATOM   1463  HG1 LYS   102     134.177 146.008  27.025  1.00  0.00            
ATOM   1464  HG2 LYS   102     132.717 145.058  27.441  1.00  0.00            
ATOM   1465  CD  LYS   102     132.322 146.951  26.581  1.00  0.00            
ATOM   1466  HD1 LYS   102     131.408 146.632  26.079  1.00  0.00            
ATOM   1467  HD2 LYS   102     132.797 147.593  25.839  1.00  0.00            
ATOM   1468  CE  LYS   102     132.128 147.681  27.883  1.00  0.00            
ATOM   1469  HE1 LYS   102     133.066 147.799  28.426  1.00  0.00            
ATOM   1470  HE2 LYS   102     131.511 146.967  28.429  1.00  0.00            
ATOM   1471  NZ  LYS   102     131.427 148.951  27.636  1.00  0.00            
ATOM   1472  HZ1 LYS   102     131.059 149.285  28.515  1.00  0.00            
ATOM   1473  HZ2 LYS   102     132.061 149.602  27.197  1.00  0.00            
ATOM   1474  HZ3 LYS   102     130.609 148.866  27.049  1.00  0.00            
ATOM   1475  C   LYS   102     132.912 142.746  26.700  1.00  0.00            
ATOM   1476  O   LYS   102     131.692 142.790  26.372  1.00  0.00            
ATOM   1477  N   ASN   103     133.348 141.999  27.683  1.00  0.00            
ATOM   1478  H   ASN   103     134.336 141.901  27.865  1.00  0.00            
ATOM   1479  CA  ASN   103     132.500 141.216  28.535  1.00  0.00            
ATOM   1480  HA  ASN   103     131.595 140.944  27.991  1.00  0.00            
ATOM   1481  CB  ASN   103     133.242 139.937  28.954  1.00  0.00            
ATOM   1482  HB1 ASN   103     133.519 139.298  28.115  1.00  0.00            
ATOM   1483  HB2 ASN   103     132.493 139.477  29.599  1.00  0.00            
ATOM   1484  CG  ASN   103     134.532 140.108  29.842  1.00  0.00            
ATOM   1485  OD1 ASN   103     135.477 140.810  29.565  1.00  0.00            
ATOM   1486  ND2 ASN   103     134.545 139.570  31.056  1.00  0.00            
ATOM   1487 HD21 ASN   103     133.851 138.942  31.436  1.00  0.00            
ATOM   1488 HD22 ASN   103     135.404 139.794  31.537  1.00  0.00            
ATOM   1489  C   ASN   103     131.959 141.969  29.809  1.00  0.00            
ATOM   1490  O   ASN   103     132.781 142.354  30.636  1.00  0.00            
ATOM   1491  N   GLU   104     130.646 142.163  29.874  1.00  0.00            
ATOM   1492  H   GLU   104     130.018 141.615  29.303  1.00  0.00            
ATOM   1493  CA  GLU   104     130.068 143.109  30.835  1.00  0.00            
ATOM   1494  HA  GLU   104     130.820 143.197  31.619  1.00  0.00            
ATOM   1495  CB  GLU   104     129.895 144.468  30.159  1.00  0.00            
ATOM   1496  HB1 GLU   104     130.884 144.917  30.069  1.00  0.00            
ATOM   1497  HB2 GLU   104     129.307 145.049  30.870  1.00  0.00            
ATOM   1498  CG  GLU   104     129.067 144.319  28.824  1.00  0.00            
ATOM   1499  HG1 GLU   104     128.326 143.521  28.841  1.00  0.00            
ATOM   1500  HG2 GLU   104     129.823 143.923  28.146  1.00  0.00            
ATOM   1501  CD  GLU   104     128.497 145.665  28.216  1.00  0.00            
ATOM   1502  OE1 GLU   104     127.794 146.341  28.975  1.00  0.00            
ATOM   1503  OE2 GLU   104     128.817 146.021  27.100  1.00  0.00            
ATOM   1504  C   GLU   104     128.858 142.467  31.540  1.00  0.00            
ATOM   1505  O   GLU   104     128.222 141.483  31.172  1.00  0.00            
ATOM   1506  N   GLU   105     128.452 143.161  32.591  1.00  0.00            
ATOM   1507  H   GLU   105     128.933 144.045  32.674  1.00  0.00            
ATOM   1508  CA  GLU   105     127.345 142.811  33.524  1.00  0.00            
ATOM   1509  HA  GLU   105     127.315 141.724  33.600  1.00  0.00            
ATOM   1510  CB  GLU   105     127.621 143.252  35.038  1.00  0.00            
ATOM   1511  HB1 GLU   105     126.693 143.098  35.588  1.00  0.00            
ATOM   1512  HB2 GLU   105     127.979 144.280  35.103  1.00  0.00            
ATOM   1513  CG  GLU   105     128.775 142.504  35.659  1.00  0.00            
ATOM   1514  HG1 GLU   105     129.584 142.665  34.946  1.00  0.00            
ATOM   1515  HG2 GLU   105     128.463 141.469  35.796  1.00  0.00            
ATOM   1516  CD  GLU   105     129.209 143.058  37.090  1.00  0.00            
ATOM   1517  OE1 GLU   105     130.387 142.957  37.420  1.00  0.00            
ATOM   1518  OE2 GLU   105     128.398 143.732  37.767  1.00  0.00            
ATOM   1519  C   GLU   105     125.879 143.134  33.173  1.00  0.00            
ATOM   1520  O   GLU   105     125.743 144.161  32.537  1.00  0.00            
ATOM   1521  N   GLY   106     124.975 142.247  33.551  1.00  0.00            
ATOM   1522  H   GLY   106     125.240 141.503  34.181  1.00  0.00            
ATOM   1523  CA  GLY   106     123.538 142.509  33.355  1.00  0.00            
ATOM   1524  HA1 GLY   106     123.300 143.515  33.702  1.00  0.00            
ATOM   1525  HA2 GLY   106     123.076 141.764  34.003  1.00  0.00            
ATOM   1526  C   GLY   106     123.025 142.287  31.887  1.00  0.00            
ATOM   1527  O   GLY   106     123.761 142.105  30.936  1.00  0.00            
ATOM   1528  N   ALA   107     121.696 142.363  31.874  1.00  0.00            
ATOM   1529  H   ALA   107     121.240 142.385  32.774  1.00  0.00            
ATOM   1530  CA  ALA   107     120.803 142.282  30.681  1.00  0.00            
ATOM   1531  HA  ALA   107     121.055 141.298  30.288  1.00  0.00            
ATOM   1532  CB  ALA   107     119.330 142.181  31.050  1.00  0.00            
ATOM   1533  HB1 ALA   107     119.230 141.362  31.762  1.00  0.00            
ATOM   1534  HB2 ALA   107     118.974 143.179  31.306  1.00  0.00            
ATOM   1535  HB3 ALA   107     118.766 141.817  30.192  1.00  0.00            
ATOM   1536  C   ALA   107     121.042 143.342  29.538  1.00  0.00            
ATOM   1537  O   ALA   107     121.338 144.529  29.796  1.00  0.00            
ATOM   1538  N   PRO   108     121.024 142.960  28.257  1.00  0.00            
ATOM   1539  CD  PRO   108     120.920 141.539  27.854  1.00  0.00            
ATOM   1540  HD1 PRO   108     120.097 141.078  28.401  1.00  0.00            
ATOM   1541  HD2 PRO   108     121.877 141.059  28.059  1.00  0.00            
ATOM   1542  CG  PRO   108     120.620 141.652  26.406  1.00  0.00            
ATOM   1543  HG1 PRO   108     119.537 141.650  26.283  1.00  0.00            
ATOM   1544  HG2 PRO   108     121.073 140.815  25.875  1.00  0.00            
ATOM   1545  CB  PRO   108     121.202 142.985  25.801  1.00  0.00            
ATOM   1546  HB1 PRO   108     120.656 143.289  24.908  1.00  0.00            
ATOM   1547  HB2 PRO   108     122.257 142.840  25.566  1.00  0.00            
ATOM   1548  CA  PRO   108     121.042 143.878  27.077  1.00  0.00            
ATOM   1549  HA  PRO   108     121.937 144.493  27.171  1.00  0.00            
ATOM   1550  C   PRO   108     119.831 144.875  26.999  1.00  0.00            
ATOM   1551  O   PRO   108     118.687 144.528  27.285  1.00  0.00            
ATOM   1552  N   GLN   109     120.225 146.104  26.610  1.00  0.00            
ATOM   1553  H   GLN   109     121.213 146.244  26.455  1.00  0.00            
ATOM   1554  CA  GLN   109     119.396 147.280  26.393  1.00  0.00            
ATOM   1555  HA  GLN   109     118.781 147.382  27.287  1.00  0.00            
ATOM   1556  CB  GLN   109     120.183 148.579  26.256  1.00  0.00            
ATOM   1557  HB1 GLN   109     120.702 148.514  25.300  1.00  0.00            
ATOM   1558  HB2 GLN   109     120.979 148.607  27.000  1.00  0.00            
ATOM   1559  CG  GLN   109     119.376 149.918  26.288  1.00  0.00            
ATOM   1560  HG1 GLN   109     118.942 150.011  27.284  1.00  0.00            
ATOM   1561  HG2 GLN   109     118.547 149.843  25.584  1.00  0.00            
ATOM   1562  CD  GLN   109     120.162 151.147  25.958  1.00  0.00            
ATOM   1563  OE1 GLN   109     121.381 151.184  26.036  1.00  0.00            
ATOM   1564  NE2 GLN   109     119.490 152.156  25.556  1.00  0.00            
ATOM   1565 HE21 GLN   109     118.484 152.124  25.633  1.00  0.00            
ATOM   1566 HE22 GLN   109     120.003 153.000  25.343  1.00  0.00            
ATOM   1567  C   GLN   109     118.439 147.138  25.167  1.00  0.00            
ATOM   1568  O   GLN   109     118.720 147.161  24.009  1.00  0.00            
ATOM   1569  N   GLU   110     117.201 147.019  25.605  1.00  0.00            
ATOM   1570  H   GLU   110     117.031 147.002  26.601  1.00  0.00            
ATOM   1571  CA  GLU   110     116.007 146.816  24.759  1.00  0.00            
ATOM   1572  HA  GLU   110     116.120 145.984  24.063  1.00  0.00            
ATOM   1573  CB  GLU   110     114.865 146.432  25.689  1.00  0.00            
ATOM   1574  HB1 GLU   110     113.981 146.171  25.106  1.00  0.00            
ATOM   1575  HB2 GLU   110     114.604 147.228  26.386  1.00  0.00            
ATOM   1576  CG  GLU   110     115.145 145.209  26.519  1.00  0.00            
ATOM   1577  HG1 GLU   110     115.880 145.382  27.306  1.00  0.00            
ATOM   1578  HG2 GLU   110     115.580 144.473  25.842  1.00  0.00            
ATOM   1579  CD  GLU   110     113.947 144.518  27.255  1.00  0.00            
ATOM   1580  OE1 GLU   110     112.878 145.113  27.313  1.00  0.00            
ATOM   1581  OE2 GLU   110     114.151 143.429  27.853  1.00  0.00            
ATOM   1582  C   GLU   110     115.699 148.013  23.948  1.00  0.00            
ATOM   1583  O   GLU   110     115.631 149.130  24.463  1.00  0.00            
ATOM   1584  N   GLY   111     115.374 147.800  22.684  1.00  0.00            
ATOM   1585  H   GLY   111     115.534 146.856  22.363  1.00  0.00            
ATOM   1586  CA  GLY   111     115.056 148.907  21.713  1.00  0.00            
ATOM   1587  HA1 GLY   111     114.615 149.730  22.275  1.00  0.00            
ATOM   1588  HA2 GLY   111     114.374 148.473  20.982  1.00  0.00            
ATOM   1589  C   GLY   111     116.246 149.381  20.873  1.00  0.00            
ATOM   1590  O   GLY   111     116.086 150.233  19.958  1.00  0.00            
ATOM   1591  N   ILE   112     117.375 148.792  21.214  1.00  0.00            
ATOM   1592  H   ILE   112     117.328 148.253  22.067  1.00  0.00            
ATOM   1593  CA  ILE   112     118.567 148.931  20.435  1.00  0.00            
ATOM   1594  HA  ILE   112     118.494 149.843  19.842  1.00  0.00            
ATOM   1595  CB  ILE   112     119.754 149.177  21.320  1.00  0.00            
ATOM   1596  HB  ILE   112     120.061 148.218  21.738  1.00  0.00            
ATOM   1597  CG2 ILE   112     120.935 149.666  20.513  1.00  0.00            
ATOM   1598 HG21 ILE   112     121.029 148.931  19.714  1.00  0.00            
ATOM   1599 HG22 ILE   112     120.725 150.629  20.049  1.00  0.00            
ATOM   1600 HG23 ILE   112     121.819 149.685  21.151  1.00  0.00            
ATOM   1601  CG1 ILE   112     119.461 150.107  22.512  1.00  0.00            
ATOM   1602 HG11 ILE   112     120.308 150.177  23.194  1.00  0.00            
ATOM   1603 HG12 ILE   112     118.626 149.766  23.123  1.00  0.00            
ATOM   1604  CD  ILE   112     119.201 151.610  22.097  1.00  0.00            
ATOM   1605  HD1 ILE   112     118.217 151.729  21.644  1.00  0.00            
ATOM   1606  HD2 ILE   112     119.095 152.065  23.082  1.00  0.00            
ATOM   1607  HD3 ILE   112     119.997 152.097  21.534  1.00  0.00            
ATOM   1608  C   ILE   112     118.685 147.674  19.602  1.00  0.00            
ATOM   1609  O   ILE   112     118.540 146.530  20.089  1.00  0.00            
ATOM   1610  N   LEU   113     118.871 147.888  18.291  1.00  0.00            
ATOM   1611  H   LEU   113     119.036 148.825  17.955  1.00  0.00            
ATOM   1612  CA  LEU   113     119.203 146.837  17.288  1.00  0.00            
ATOM   1613  HA  LEU   113     118.684 145.975  17.706  1.00  0.00            
ATOM   1614  CB  LEU   113     118.491 147.029  15.914  1.00  0.00            
ATOM   1615  HB1 LEU   113     118.771 146.250  15.204  1.00  0.00            
ATOM   1616  HB2 LEU   113     118.759 147.987  15.467  1.00  0.00            
ATOM   1617  CG  LEU   113     116.922 146.961  16.140  1.00  0.00            
ATOM   1618  HG  LEU   113     116.599 147.856  16.672  1.00  0.00            
ATOM   1619  CD1 LEU   113     116.249 146.980  14.739  1.00  0.00            
ATOM   1620 HD11 LEU   113     116.323 146.042  14.188  1.00  0.00            
ATOM   1621 HD12 LEU   113     115.193 147.178  14.923  1.00  0.00            
ATOM   1622 HD13 LEU   113     116.742 147.753  14.150  1.00  0.00            
ATOM   1623  CD2 LEU   113     116.467 145.594  16.849  1.00  0.00            
ATOM   1624 HD21 LEU   113     116.555 145.617  17.936  1.00  0.00            
ATOM   1625 HD22 LEU   113     115.395 145.417  16.769  1.00  0.00            
ATOM   1626 HD23 LEU   113     116.939 144.717  16.408  1.00  0.00            
ATOM   1627  C   LEU   113     120.710 146.602  17.227  1.00  0.00            
ATOM   1628  O   LEU   113     121.514 147.609  17.260  1.00  0.00            
ATOM   1629  N   GLU   114     121.109 145.353  16.991  1.00  0.00            
ATOM   1630  H   GLU   114     120.411 144.624  16.962  1.00  0.00            
ATOM   1631  CA  GLU   114     122.443 144.971  16.662  1.00  0.00            
ATOM   1632  HA  GLU   114     123.111 145.426  17.394  1.00  0.00            
ATOM   1633  CB  GLU   114     122.684 143.498  16.928  1.00  0.00            
ATOM   1634  HB1 GLU   114     122.266 142.970  16.071  1.00  0.00            
ATOM   1635  HB2 GLU   114     122.151 143.242  17.844  1.00  0.00            
ATOM   1636  CG  GLU   114     124.148 143.211  17.021  1.00  0.00            
ATOM   1637  HG1 GLU   114     124.656 143.866  17.729  1.00  0.00            
ATOM   1638  HG2 GLU   114     124.614 143.369  16.048  1.00  0.00            
ATOM   1639  CD  GLU   114     124.389 141.783  17.499  1.00  0.00            
ATOM   1640  OE1 GLU   114     125.571 141.411  17.332  1.00  0.00            
ATOM   1641  OE2 GLU   114     123.577 141.074  18.169  1.00  0.00            
ATOM   1642  C   GLU   114     122.830 145.428  15.229  1.00  0.00            
ATOM   1643  O   GLU   114     122.238 144.927  14.265  1.00  0.00            
ATOM   1644  N   ASP   115     123.847 146.222  15.042  1.00  0.00            
ATOM   1645  H   ASP   115     124.324 146.635  15.831  1.00  0.00            
ATOM   1646  CA  ASP   115     124.334 146.627  13.696  1.00  0.00            
ATOM   1647  HA  ASP   115     123.410 146.640  13.117  1.00  0.00            
ATOM   1648  CB  ASP   115     124.734 148.109  13.668  1.00  0.00            
ATOM   1649  HB1 ASP   115     123.859 148.639  14.046  1.00  0.00            
ATOM   1650  HB2 ASP   115     124.982 148.323  12.628  1.00  0.00            
ATOM   1651  CG  ASP   115     125.874 148.608  14.477  1.00  0.00            
ATOM   1652  OD1 ASP   115     126.512 147.900  15.304  1.00  0.00            
ATOM   1653  OD2 ASP   115     126.291 149.782  14.240  1.00  0.00            
ATOM   1654  C   ASP   115     125.332 145.633  13.098  1.00  0.00            
ATOM   1655  O   ASP   115     125.502 145.567  11.900  1.00  0.00            
ATOM   1656  N   MET   116     126.073 144.969  13.906  1.00  0.00            
ATOM   1657  H   MET   116     125.941 145.287  14.855  1.00  0.00            
ATOM   1658  CA  MET   116     127.132 143.996  13.570  1.00  0.00            
ATOM   1659  HA  MET   116     127.795 144.423  12.818  1.00  0.00            
ATOM   1660  CB  MET   116     128.055 143.647  14.809  1.00  0.00            
ATOM   1661  HB1 MET   116     127.502 143.094  15.569  1.00  0.00            
ATOM   1662  HB2 MET   116     128.319 144.604  15.259  1.00  0.00            
ATOM   1663  CG  MET   116     129.288 142.899  14.334  1.00  0.00            
ATOM   1664  HG1 MET   116     129.716 143.470  13.510  1.00  0.00            
ATOM   1665  HG2 MET   116     129.036 141.939  13.883  1.00  0.00            
ATOM   1666  SD  MET   116     130.545 142.794  15.645  1.00  0.00            
ATOM   1667  CE  MET   116     130.252 141.127  16.243  1.00  0.00            
ATOM   1668  HE1 MET   116     130.552 140.432  15.458  1.00  0.00            
ATOM   1669  HE2 MET   116     130.884 140.960  17.115  1.00  0.00            
ATOM   1670  HE3 MET   116     129.186 141.035  16.449  1.00  0.00            
ATOM   1671  C   MET   116     126.577 142.737  12.838  1.00  0.00            
ATOM   1672  O   MET   116     125.645 142.090  13.329  1.00  0.00            
ATOM   1673  N   PRO   117     127.062 142.577  11.556  1.00  0.00            
ATOM   1674  CD  PRO   117     128.001 143.389  10.867  1.00  0.00            
ATOM   1675  HD1 PRO   117     129.021 143.084  11.104  1.00  0.00            
ATOM   1676  HD2 PRO   117     127.745 144.421  11.105  1.00  0.00            
ATOM   1677  CG  PRO   117     127.714 143.057   9.398  1.00  0.00            
ATOM   1678  HG1 PRO   117     128.517 143.128   8.663  1.00  0.00            
ATOM   1679  HG2 PRO   117     126.858 143.649   9.073  1.00  0.00            
ATOM   1680  CB  PRO   117     127.314 141.598   9.391  1.00  0.00            
ATOM   1681  HB1 PRO   117     128.207 140.988   9.530  1.00  0.00            
ATOM   1682  HB2 PRO   117     126.758 141.312   8.499  1.00  0.00            
ATOM   1683  CA  PRO   117     126.538 141.530  10.694  1.00  0.00            
ATOM   1684  HA  PRO   117     125.498 141.800  10.515  1.00  0.00            
ATOM   1685  C   PRO   117     126.659 140.074  11.235  1.00  0.00            
ATOM   1686  O   PRO   117     127.642 139.787  11.942  1.00  0.00            
ATOM   1687  N   VAL   118     125.706 139.169  10.880  1.00  0.00            
ATOM   1688  H   VAL   118     124.926 139.266  10.248  1.00  0.00            
ATOM   1689  CA  VAL   118     125.884 137.780  11.413  1.00  0.00            
ATOM   1690  HA  VAL   118     126.600 137.771  12.235  1.00  0.00            
ATOM   1691  CB  VAL   118     124.609 137.240  12.095  1.00  0.00            
ATOM   1692  HB  VAL   118     124.740 136.167  12.232  1.00  0.00            
ATOM   1693  CG1 VAL   118     124.448 137.734  13.589  1.00  0.00            
ATOM   1694 HG11 VAL   118     123.526 137.350  14.023  1.00  0.00            
ATOM   1695 HG12 VAL   118     125.288 137.368  14.180  1.00  0.00            
ATOM   1696 HG13 VAL   118     124.390 138.823  13.583  1.00  0.00            
ATOM   1697  CG2 VAL   118     123.277 137.526  11.354  1.00  0.00            
ATOM   1698 HG21 VAL   118     123.037 138.589  11.313  1.00  0.00            
ATOM   1699 HG22 VAL   118     123.198 137.065  10.369  1.00  0.00            
ATOM   1700 HG23 VAL   118     122.521 137.087  12.004  1.00  0.00            
ATOM   1701  C   VAL   118     126.353 136.776  10.331  1.00  0.00            
ATOM   1702  O   VAL   118     126.091 136.966   9.135  1.00  0.00            
ATOM   1703  N   ASP   119     127.013 135.663  10.711  1.00  0.00            
ATOM   1704  H   ASP   119     127.316 135.694  11.674  1.00  0.00            
ATOM   1705  CA  ASP   119     127.529 134.495   9.930  1.00  0.00            
ATOM   1706  HA  ASP   119     127.971 134.787   8.977  1.00  0.00            
ATOM   1707  CB  ASP   119     128.554 133.717  10.773  1.00  0.00            
ATOM   1708  HB1 ASP   119     128.206 133.224  11.680  1.00  0.00            
ATOM   1709  HB2 ASP   119     129.349 134.429  10.991  1.00  0.00            
ATOM   1710  CG  ASP   119     129.268 132.707   9.903  1.00  0.00            
ATOM   1711  OD1 ASP   119     130.205 132.104  10.430  1.00  0.00            
ATOM   1712  OD2 ASP   119     129.025 132.461   8.683  1.00  0.00            
ATOM   1713  C   ASP   119     126.292 133.689   9.535  1.00  0.00            
ATOM   1714  O   ASP   119     125.658 133.137  10.455  1.00  0.00            
ATOM   1715  N   PRO   120     125.951 133.704   8.240  1.00  0.00            
ATOM   1716  CD  PRO   120     126.676 134.247   7.100  1.00  0.00            
ATOM   1717  HD1 PRO   120     127.571 133.663   6.884  1.00  0.00            
ATOM   1718  HD2 PRO   120     126.948 135.276   7.334  1.00  0.00            
ATOM   1719  CG  PRO   120     125.750 134.103   5.964  1.00  0.00            
ATOM   1720  HG1 PRO   120     126.063 133.241   5.374  1.00  0.00            
ATOM   1721  HG2 PRO   120     125.732 134.992   5.336  1.00  0.00            
ATOM   1722  CB  PRO   120     124.350 133.789   6.553  1.00  0.00            
ATOM   1723  HB1 PRO   120     123.688 133.194   5.922  1.00  0.00            
ATOM   1724  HB2 PRO   120     123.791 134.691   6.804  1.00  0.00            
ATOM   1725  CA  PRO   120     124.665 133.093   7.871  1.00  0.00            
ATOM   1726  HA  PRO   120     123.877 133.342   8.582  1.00  0.00            
ATOM   1727  C   PRO   120     124.715 131.550   7.720  1.00  0.00            
ATOM   1728  O   PRO   120     124.541 131.012   6.612  1.00  0.00            
ATOM   1729  N   ASP   121     125.182 130.836   8.738  1.00  0.00            
ATOM   1730  H   ASP   121     125.532 131.381   9.514  1.00  0.00            
ATOM   1731  CA  ASP   121     125.378 129.396   8.731  1.00  0.00            
ATOM   1732  HA  ASP   121     124.718 128.940   7.992  1.00  0.00            
ATOM   1733  CB  ASP   121     126.835 129.001   8.169  1.00  0.00            
ATOM   1734  HB1 ASP   121     127.617 129.532   8.712  1.00  0.00            
ATOM   1735  HB2 ASP   121     126.866 129.403   7.157  1.00  0.00            
ATOM   1736  CG  ASP   121     127.105 127.465   8.092  1.00  0.00            
ATOM   1737  OD1 ASP   121     128.354 127.187   8.254  1.00  0.00            
ATOM   1738  OD2 ASP   121     126.154 126.658   7.915  1.00  0.00            
ATOM   1739  C   ASP   121     125.188 128.879  10.156  1.00  0.00            
ATOM   1740  O   ASP   121     125.819 129.429  11.069  1.00  0.00            
ATOM   1741  N   ASN   122     124.520 127.702  10.347  1.00  0.00            
ATOM   1742  H   ASN   122     124.145 127.351   9.479  1.00  0.00            
ATOM   1743  CA  ASN   122     124.262 126.986  11.582  1.00  0.00            
ATOM   1744  HA  ASN   122     125.009 127.366  12.279  1.00  0.00            
ATOM   1745  CB  ASN   122     122.887 127.447  12.090  1.00  0.00            
ATOM   1746  HB1 ASN   122     122.813 128.533  12.032  1.00  0.00            
ATOM   1747  HB2 ASN   122     122.997 127.239  13.155  1.00  0.00            
ATOM   1748  CG  ASN   122     121.694 126.788  11.436  1.00  0.00            
ATOM   1749  OD1 ASN   122     121.269 127.090  10.327  1.00  0.00            
ATOM   1750  ND2 ASN   122     120.987 125.939  12.085  1.00  0.00            
ATOM   1751 HD21 ASN   122     121.279 125.526  12.958  1.00  0.00            
ATOM   1752 HD22 ASN   122     120.254 125.548  11.512  1.00  0.00            
ATOM   1753  C   ASN   122     124.412 125.457  11.441  1.00  0.00            
ATOM   1754  O   ASN   122     124.224 124.735  12.411  1.00  0.00            
ATOM   1755  N   GLU   123     124.594 124.972  10.224  1.00  0.00            
ATOM   1756  H   GLU   123     124.509 125.594   9.433  1.00  0.00            
ATOM   1757  CA  GLU   123     124.575 123.520   9.967  1.00  0.00            
ATOM   1758  HA  GLU   123     124.270 123.032  10.893  1.00  0.00            
ATOM   1759  CB  GLU   123     123.499 123.245   8.878  1.00  0.00            
ATOM   1760  HB1 GLU   123     123.531 122.180   8.647  1.00  0.00            
ATOM   1761  HB2 GLU   123     123.811 123.742   7.959  1.00  0.00            
ATOM   1762  CG  GLU   123     122.028 123.521   9.332  1.00  0.00            
ATOM   1763  HG1 GLU   123     122.035 124.610   9.277  1.00  0.00            
ATOM   1764  HG2 GLU   123     121.850 123.357  10.395  1.00  0.00            
ATOM   1765  CD  GLU   123     120.888 123.025   8.426  1.00  0.00            
ATOM   1766  OE1 GLU   123     119.728 122.791   8.999  1.00  0.00            
ATOM   1767  OE2 GLU   123     121.170 122.769   7.255  1.00  0.00            
ATOM   1768  C   GLU   123     125.923 122.962   9.521  1.00  0.00            
ATOM   1769  O   GLU   123     126.254 121.779   9.809  1.00  0.00            
ATOM   1770  N   ALA   124     126.667 123.801   8.670  1.00  0.00            
ATOM   1771  H   ALA   124     126.329 124.748   8.578  1.00  0.00            
ATOM   1772  CA  ALA   124     127.964 123.434   8.134  1.00  0.00            
ATOM   1773  HA  ALA   124     128.311 124.232   7.478  1.00  0.00            
ATOM   1774  CB  ALA   124     129.021 123.471   9.257  1.00  0.00            
ATOM   1775  HB1 ALA   124     129.086 122.526   9.796  1.00  0.00            
ATOM   1776  HB2 ALA   124     129.990 123.722   8.824  1.00  0.00            
ATOM   1777  HB3 ALA   124     128.823 124.268   9.973  1.00  0.00            
ATOM   1778  C   ALA   124     128.030 122.170   7.275  1.00  0.00            
ATOM   1779  O   ALA   124     129.130 121.653   7.031  1.00  0.00            
ATOM   1780  N   TYR   125     126.876 121.738   6.738  1.00  0.00            
ATOM   1781  H   TYR   125     126.091 122.360   6.869  1.00  0.00            
ATOM   1782  CA  TYR   125     126.638 120.726   5.751  1.00  0.00            
ATOM   1783  HA  TYR   125     127.402 120.944   5.004  1.00  0.00            
ATOM   1784  CB  TYR   125     126.832 119.289   6.259  1.00  0.00            
ATOM   1785  HB1 TYR   125     125.835 118.858   6.353  1.00  0.00            
ATOM   1786  HB2 TYR   125     127.361 119.287   7.213  1.00  0.00            
ATOM   1787  CG  TYR   125     127.595 118.404   5.320  1.00  0.00            
ATOM   1788  CD1 TYR   125     126.849 117.488   4.547  1.00  0.00            
ATOM   1789  HD1 TYR   125     125.771 117.443   4.595  1.00  0.00            
ATOM   1790  CE1 TYR   125     127.522 116.685   3.661  1.00  0.00            
ATOM   1791  HE1 TYR   125     126.973 115.994   3.038  1.00  0.00            
ATOM   1792  CZ  TYR   125     128.883 116.674   3.583  1.00  0.00            
ATOM   1793  OH  TYR   125     129.544 115.853   2.739  1.00  0.00            
ATOM   1794  HH  TYR   125     128.959 115.182   2.381  1.00  0.00            
ATOM   1795  CE2 TYR   125     129.621 117.670   4.202  1.00  0.00            
ATOM   1796  HE2 TYR   125     130.685 117.685   4.020  1.00  0.00            
ATOM   1797  CD2 TYR   125     129.000 118.532   5.106  1.00  0.00            
ATOM   1798  HD2 TYR   125     129.677 119.247   5.550  1.00  0.00            
ATOM   1799  C   TYR   125     125.229 120.966   5.156  1.00  0.00            
ATOM   1800  O   TYR   125     124.377 121.292   5.922  1.00  0.00            
ATOM   1801  N   GLU   126     125.019 120.699   3.872  1.00  0.00            
ATOM   1802  H   GLU   126     125.767 120.324   3.308  1.00  0.00            
ATOM   1803  CA  GLU   126     123.691 120.926   3.234  1.00  0.00            
ATOM   1804  HA  GLU   126     123.259 121.873   3.561  1.00  0.00            
ATOM   1805  CB  GLU   126     123.819 121.212   1.722  1.00  0.00            
ATOM   1806  HB1 GLU   126     122.841 121.391   1.277  1.00  0.00            
ATOM   1807  HB2 GLU   126     124.258 120.339   1.239  1.00  0.00            
ATOM   1808  CG  GLU   126     124.779 122.427   1.428  1.00  0.00            
ATOM   1809  HG1 GLU   126     125.747 122.126   1.828  1.00  0.00            
ATOM   1810  HG2 GLU   126     124.295 123.295   1.877  1.00  0.00            
ATOM   1811  CD  GLU   126     125.108 122.760  -0.021  1.00  0.00            
ATOM   1812  OE1 GLU   126     124.543 122.131  -0.962  1.00  0.00            
ATOM   1813  OE2 GLU   126     125.989 123.581  -0.275  1.00  0.00            
ATOM   1814  C   GLU   126     122.618 119.861   3.655  1.00  0.00            
ATOM   1815  O   GLU   126     123.064 118.824   4.070  1.00  0.00            
ATOM   1816  N   MET   127     121.302 120.049   3.504  1.00  0.00            
ATOM   1817  H   MET   127     121.122 120.892   2.977  1.00  0.00            
ATOM   1818  CA  MET   127     120.185 119.058   3.583  1.00  0.00            
ATOM   1819  HA  MET   127     120.473 118.314   4.327  1.00  0.00            
ATOM   1820  CB  MET   127     118.825 119.705   3.909  1.00  0.00            
ATOM   1821  HB1 MET   127     118.045 118.951   3.800  1.00  0.00            
ATOM   1822  HB2 MET   127     118.696 120.581   3.275  1.00  0.00            
ATOM   1823  CG  MET   127     118.897 120.189   5.390  1.00  0.00            
ATOM   1824  HG1 MET   127     118.067 120.891   5.463  1.00  0.00            
ATOM   1825  HG2 MET   127     119.749 120.844   5.575  1.00  0.00            
ATOM   1826  SD  MET   127     118.739 118.864   6.535  1.00  0.00            
ATOM   1827  CE  MET   127     117.917 119.668   8.019  1.00  0.00            
ATOM   1828  HE1 MET   127     117.036 120.184   7.637  1.00  0.00            
ATOM   1829  HE2 MET   127     117.559 118.839   8.628  1.00  0.00            
ATOM   1830  HE3 MET   127     118.589 120.416   8.437  1.00  0.00            
ATOM   1831  C   MET   127     119.994 118.287   2.325  1.00  0.00            
ATOM   1832  O   MET   127     120.097 118.771   1.210  1.00  0.00            
ATOM   1833  N   PRO   128     119.995 116.932   2.479  1.00  0.00            
ATOM   1834  CD  PRO   128     119.815 116.195   3.704  1.00  0.00            
ATOM   1835  HD1 PRO   128     119.136 116.649   4.426  1.00  0.00            
ATOM   1836  HD2 PRO   128     120.802 115.991   4.117  1.00  0.00            
ATOM   1837  CG  PRO   128     119.070 114.926   3.283  1.00  0.00            
ATOM   1838  HG1 PRO   128     118.039 115.244   3.128  1.00  0.00            
ATOM   1839  HG2 PRO   128     119.160 114.124   4.017  1.00  0.00            
ATOM   1840  CB  PRO   128     119.836 114.653   1.960  1.00  0.00            
ATOM   1841  HB1 PRO   128     119.245 114.040   1.279  1.00  0.00            
ATOM   1842  HB2 PRO   128     120.821 114.252   2.194  1.00  0.00            
ATOM   1843  CA  PRO   128     119.874 116.039   1.353  1.00  0.00            
ATOM   1844  HA  PRO   128     120.797 116.020   0.773  1.00  0.00            
ATOM   1845  C   PRO   128     118.645 116.321   0.371  1.00  0.00            
ATOM   1846  O   PRO   128     117.552 116.794   0.796  1.00  0.00            
ATOM   1847  N   SEP   129     118.813 116.023  -0.920  1.00  0.00            
ATOM   1848  H   SEP   129     119.672 115.561  -1.181  1.00  0.00            
ATOM   1849  CA  SEP   129     117.865 116.264  -2.027  1.00  0.00            
ATOM   1850  HA  SEP   129     117.923 117.296  -2.371  1.00  0.00            
ATOM   1851  CB  SEP   129     118.332 115.404  -3.181  1.00  0.00            
ATOM   1852  HB1 SEP   129     117.493 115.348  -3.874  1.00  0.00            
ATOM   1853  HB2 SEP   129     118.565 114.431  -2.749  1.00  0.00            
ATOM   1854  OG  SEP   129     119.456 116.023  -3.729  1.00  0.00            
ATOM   1855  P   SEP   129     120.326 115.450  -4.916  1.00  0.00            
ATOM   1856  O1P SEP   129     119.471 115.571  -6.086  1.00  0.00            
ATOM   1857  O2P SEP   129     121.433 116.373  -4.943  1.00  0.00            
ATOM   1858  O3P SEP   129     120.631 114.106  -4.484  1.00  0.00            
ATOM   1859  C   SEP   129     116.419 115.954  -1.681  1.00  0.00            
ATOM   1860  O   SEP   129     116.137 114.992  -1.014  1.00  0.00            
ATOM   1861  N   GLU   130     115.449 116.763  -2.159  1.00  0.00            
ATOM   1862  H   GLU   130     115.784 117.626  -2.562  1.00  0.00            
ATOM   1863  CA  GLU   130     113.916 116.732  -1.878  1.00  0.00            
ATOM   1864  HA  GLU   130     113.744 116.799  -0.804  1.00  0.00            
ATOM   1865  CB  GLU   130     113.227 117.977  -2.472  1.00  0.00            
ATOM   1866  HB1 GLU   130     113.716 118.815  -1.976  1.00  0.00            
ATOM   1867  HB2 GLU   130     112.199 117.998  -2.107  1.00  0.00            
ATOM   1868  CG  GLU   130     113.217 118.072  -4.034  1.00  0.00            
ATOM   1869  HG1 GLU   130     114.100 117.652  -4.518  1.00  0.00            
ATOM   1870  HG2 GLU   130     113.192 119.127  -4.308  1.00  0.00            
ATOM   1871  CD  GLU   130     111.970 117.280  -4.582  1.00  0.00            
ATOM   1872  OE1 GLU   130     110.871 117.747  -4.210  1.00  0.00            
ATOM   1873  OE2 GLU   130     112.095 116.379  -5.460  1.00  0.00            
ATOM   1874  C   GLU   130     113.119 115.466  -2.176  1.00  0.00            
ATOM   1875  O   GLU   130     111.895 115.334  -1.867  1.00  0.00            
ATOM   1876  N   GLU   131     113.760 114.427  -2.767  1.00  0.00            
ATOM   1877  H   GLU   131     114.726 114.610  -2.998  1.00  0.00            
ATOM   1878  CA  GLU   131     113.160 113.144  -3.076  1.00  0.00            
ATOM   1879  HA  GLU   131     112.147 113.296  -3.448  1.00  0.00            
ATOM   1880  CB  GLU   131     113.868 112.417  -4.245  1.00  0.00            
ATOM   1881  HB1 GLU   131     113.580 112.998  -5.122  1.00  0.00            
ATOM   1882  HB2 GLU   131     113.350 111.491  -4.491  1.00  0.00            
ATOM   1883  CG  GLU   131     115.410 112.214  -4.052  1.00  0.00            
ATOM   1884  HG1 GLU   131     115.553 111.778  -3.063  1.00  0.00            
ATOM   1885  HG2 GLU   131     115.992 113.135  -4.081  1.00  0.00            
ATOM   1886  CD  GLU   131     116.042 111.215  -5.085  1.00  0.00            
ATOM   1887  OE1 GLU   131     117.285 111.046  -5.119  1.00  0.00            
ATOM   1888  OE2 GLU   131     115.257 110.594  -5.833  1.00  0.00            
ATOM   1889  C   GLU   131     112.967 112.329  -1.850  1.00  0.00            
ATOM   1890  O   GLU   131     113.889 112.191  -1.025  1.00  0.00            
ATOM   1891  N   GLY   132     111.776 111.692  -1.724  1.00  0.00            
ATOM   1892  H   GLY   132     111.040 111.732  -2.413  1.00  0.00            
ATOM   1893  CA  GLY   132     111.492 110.978  -0.481  1.00  0.00            
ATOM   1894  HA1 GLY   132     110.426 110.815  -0.323  1.00  0.00            
ATOM   1895  HA2 GLY   132     111.686 111.680   0.331  1.00  0.00            
ATOM   1896  C   GLY   132     112.258 109.736  -0.176  1.00  0.00            
ATOM   1897  O   GLY   132     112.624 108.991  -1.070  1.00  0.00            
ATOM   1898  N   TYR   133     112.475 109.456   1.114  1.00  0.00            
ATOM   1899  H   TYR   133     112.125 110.060   1.844  1.00  0.00            
ATOM   1900  CA  TYR   133     113.353 108.301   1.436  1.00  0.00            
ATOM   1901  HA  TYR   133     114.351 108.525   1.060  1.00  0.00            
ATOM   1902  CB  TYR   133     113.557 108.371   2.928  1.00  0.00            
ATOM   1903  HB1 TYR   133     112.613 108.267   3.461  1.00  0.00            
ATOM   1904  HB2 TYR   133     113.977 109.347   3.170  1.00  0.00            
ATOM   1905  CG  TYR   133     114.566 107.330   3.554  1.00  0.00            
ATOM   1906  CD1 TYR   133     114.170 106.363   4.510  1.00  0.00            
ATOM   1907  HD1 TYR   133     113.146 106.377   4.849  1.00  0.00            
ATOM   1908  CE1 TYR   133     115.079 105.403   4.926  1.00  0.00            
ATOM   1909  HE1 TYR   133     114.737 104.680   5.653  1.00  0.00            
ATOM   1910  CZ  TYR   133     116.433 105.322   4.477  1.00  0.00            
ATOM   1911  OH  TYR   133     117.270 104.359   4.964  1.00  0.00            
ATOM   1912  HH  TYR   133     118.165 104.645   4.770  1.00  0.00            
ATOM   1913  CE2 TYR   133     116.856 106.289   3.518  1.00  0.00            
ATOM   1914  HE2 TYR   133     117.808 106.122   3.035  1.00  0.00            
ATOM   1915  CD2 TYR   133     115.939 107.287   3.019  1.00  0.00            
ATOM   1916  HD2 TYR   133     116.238 107.911   2.190  1.00  0.00            
ATOM   1917  C   TYR   133     112.876 106.882   1.086  1.00  0.00            
ATOM   1918  O   TYR   133     111.669 106.706   0.976  1.00  0.00            
ATOM   1919  N   GLN   134     113.814 105.907   1.036  1.00  0.00            
ATOM   1920  H   GLN   134     114.765 106.245   1.078  1.00  0.00            
ATOM   1921  CA  GLN   134     113.654 104.467   1.043  1.00  0.00            
ATOM   1922  HA  GLN   134     113.550 104.195  -0.007  1.00  0.00            
ATOM   1923  CB  GLN   134     114.870 103.696   1.573  1.00  0.00            
ATOM   1924  HB1 GLN   134     114.556 102.663   1.721  1.00  0.00            
ATOM   1925  HB2 GLN   134     115.220 104.070   2.535  1.00  0.00            
ATOM   1926  CG  GLN   134     116.132 103.687   0.608  1.00  0.00            
ATOM   1927  HG1 GLN   134     116.532 104.695   0.499  1.00  0.00            
ATOM   1928  HG2 GLN   134     115.805 103.269  -0.344  1.00  0.00            
ATOM   1929  CD  GLN   134     117.189 102.734   1.133  1.00  0.00            
ATOM   1930  OE1 GLN   134     118.143 103.081   1.802  1.00  0.00            
ATOM   1931  NE2 GLN   134     116.934 101.443   0.992  1.00  0.00            
ATOM   1932 HE21 GLN   134     116.065 101.175   0.551  1.00  0.00            
ATOM   1933 HE22 GLN   134     117.563 100.745   1.360  1.00  0.00            
ATOM   1934  C   GLN   134     112.414 104.089   1.863  1.00  0.00            
ATOM   1935  O   GLN   134     112.398 104.203   3.047  1.00  0.00            
ATOM   1936  N   ASP   135     111.341 103.523   1.151  1.00  0.00            
ATOM   1937  H   ASP   135     111.394 103.531   0.143  1.00  0.00            
ATOM   1938  CA  ASP   135     110.015 102.984   1.686  1.00  0.00            
ATOM   1939  HA  ASP   135     109.486 102.422   0.917  1.00  0.00            
ATOM   1940  CB  ASP   135     110.276 101.921   2.733  1.00  0.00            
ATOM   1941  HB1 ASP   135     109.333 101.481   3.057  1.00  0.00            
ATOM   1942  HB2 ASP   135     110.688 102.480   3.572  1.00  0.00            
ATOM   1943  CG  ASP   135     111.227 100.799   2.376  1.00  0.00            
ATOM   1944  OD1 ASP   135     111.735 100.179   3.385  1.00  0.00            
ATOM   1945  OD2 ASP   135     111.370 100.462   1.175  1.00  0.00            
ATOM   1946  C   ASP   135     109.002 104.052   2.124  1.00  0.00            
ATOM   1947  O   ASP   135     107.866 103.737   2.347  1.00  0.00            
ATOM   1948  N   TYR   136     109.460 105.293   2.381  1.00  0.00            
ATOM   1949  H   TYR   136     110.412 105.520   2.132  1.00  0.00            
ATOM   1950  CA  TYR   136     108.595 106.439   2.923  1.00  0.00            
ATOM   1951  HA  TYR   136     108.381 106.238   3.971  1.00  0.00            
ATOM   1952  CB  TYR   136     109.353 107.779   2.904  1.00  0.00            
ATOM   1953  HB1 TYR   136     109.344 108.221   1.909  1.00  0.00            
ATOM   1954  HB2 TYR   136     110.394 107.686   3.213  1.00  0.00            
ATOM   1955  CG  TYR   136     108.532 108.806   3.739  1.00  0.00            
ATOM   1956  CD1 TYR   136     108.249 110.049   3.209  1.00  0.00            
ATOM   1957  HD1 TYR   136     108.614 110.308   2.226  1.00  0.00            
ATOM   1958  CE1 TYR   136     107.456 111.033   3.865  1.00  0.00            
ATOM   1959  HE1 TYR   136     107.117 111.906   3.329  1.00  0.00            
ATOM   1960  CZ  TYR   136     106.974 110.689   5.168  1.00  0.00            
ATOM   1961  OH  TYR   136     106.070 111.468   5.809  1.00  0.00            
ATOM   1962  HH  TYR   136     105.929 112.237   5.252  1.00  0.00            
ATOM   1963  CE2 TYR   136     107.361 109.453   5.760  1.00  0.00            
ATOM   1964  HE2 TYR   136     106.970 109.295   6.756  1.00  0.00            
ATOM   1965  CD2 TYR   136     108.184 108.555   5.114  1.00  0.00            
ATOM   1966  HD2 TYR   136     108.434 107.611   5.576  1.00  0.00            
ATOM   1967  C   TYR   136     107.343 106.673   2.172  1.00  0.00            
ATOM   1968  O   TYR   136     107.286 106.885   0.941  1.00  0.00            
ATOM   1969  N   GLU   137     106.271 106.703   3.012  1.00  0.00            
ATOM   1970  H   GLU   137     106.387 106.527   3.999  1.00  0.00            
ATOM   1971  CA  GLU   137     104.934 106.981   2.685  1.00  0.00            
ATOM   1972  HA  GLU   137     104.982 107.637   1.815  1.00  0.00            
ATOM   1973  CB  GLU   137     104.213 105.668   2.352  1.00  0.00            
ATOM   1974  HB1 GLU   137     104.309 105.052   3.246  1.00  0.00            
ATOM   1975  HB2 GLU   137     104.730 105.169   1.532  1.00  0.00            
ATOM   1976  CG  GLU   137     102.701 105.869   2.003  1.00  0.00            
ATOM   1977  HG1 GLU   137     102.201 106.511   2.727  1.00  0.00            
ATOM   1978  HG2 GLU   137     102.189 104.919   2.157  1.00  0.00            
ATOM   1979  CD  GLU   137     102.474 106.462   0.541  1.00  0.00            
ATOM   1980  OE1 GLU   137     101.412 107.101   0.333  1.00  0.00            
ATOM   1981  OE2 GLU   137     103.233 106.246  -0.428  1.00  0.00            
ATOM   1982  C   GLU   137     104.254 107.633   3.928  1.00  0.00            
ATOM   1983  O   GLU   137     104.397 107.138   5.057  1.00  0.00            
ATOM   1984  N   PRO   138     103.645 108.780   3.703  1.00  0.00            
ATOM   1985  CD  PRO   138     103.504 109.511   2.415  1.00  0.00            
ATOM   1986  HD1 PRO   138     103.052 108.806   1.716  1.00  0.00            
ATOM   1987  HD2 PRO   138     104.482 109.888   2.115  1.00  0.00            
ATOM   1988  CG  PRO   138     102.610 110.696   2.698  1.00  0.00            
ATOM   1989  HG1 PRO   138     101.677 110.566   2.150  1.00  0.00            
ATOM   1990  HG2 PRO   138     103.044 111.644   2.381  1.00  0.00            
ATOM   1991  CB  PRO   138     102.365 110.790   4.180  1.00  0.00            
ATOM   1992  HB1 PRO   138     101.278 110.814   4.258  1.00  0.00            
ATOM   1993  HB2 PRO   138     102.721 111.689   4.684  1.00  0.00            
ATOM   1994  CA  PRO   138     102.984 109.540   4.792  1.00  0.00            
ATOM   1995  HA  PRO   138     103.780 109.821   5.481  1.00  0.00            
ATOM   1996  C   PRO   138     101.854 108.726   5.506  1.00  0.00            
ATOM   1997  O   PRO   138     101.184 107.940   4.832  1.00  0.00            
ATOM   1998  N   GLU   139     101.722 108.903   6.806  1.00  0.00            
ATOM   1999  H   GLU   139     102.427 109.499   7.215  1.00  0.00            
ATOM   2000  CA  GLU   139     100.666 108.268   7.551  1.00  0.00            
ATOM   2001  HA  GLU   139     100.714 107.212   7.287  1.00  0.00            
ATOM   2002  CB  GLU   139     100.875 108.393   9.109  1.00  0.00            
ATOM   2003  HB1 GLU   139      99.975 108.071   9.634  1.00  0.00            
ATOM   2004  HB2 GLU   139     101.039 109.427   9.411  1.00  0.00            
ATOM   2005  CG  GLU   139     102.071 107.563   9.556  1.00  0.00            
ATOM   2006  HG1 GLU   139     103.025 107.906   9.156  1.00  0.00            
ATOM   2007  HG2 GLU   139     101.815 106.568   9.193  1.00  0.00            
ATOM   2008  CD  GLU   139     102.225 107.671  11.078  1.00  0.00            
ATOM   2009  OE1 GLU   139     101.674 108.582  11.703  1.00  0.00            
ATOM   2010  OE2 GLU   139     102.970 106.939  11.735  1.00  0.00            
ATOM   2011  C   GLU   139      99.318 108.788   7.048  1.00  0.00            
ATOM   2012  O   GLU   139      99.164 109.976   6.708  1.00  0.00            
ATOM   2013  N   ALA   140      98.322 107.843   7.045  1.00  0.00            
ATOM   2014  H   ALA   140      98.609 106.891   7.221  1.00  0.00            
ATOM   2015  CA  ALA   140      97.035 107.889   6.386  1.00  0.00            
ATOM   2016  HA  ALA   140      96.431 108.772   6.597  1.00  0.00            
ATOM   2017  CB  ALA   140      97.282 107.934   4.861  1.00  0.00            
ATOM   2018  HB1 ALA   140      96.319 107.960   4.350  1.00  0.00            
ATOM   2019  HB2 ALA   140      97.912 108.789   4.616  1.00  0.00            
ATOM   2020  HB3 ALA   140      97.843 107.081   4.478  1.00  0.00            
ATOM   2021  C   ALA   140      96.146 106.684   6.819  1.00  0.00            
ATOM   2022  OC1 ALA   140      96.573 105.535   6.835  1.00  0.00            
ATOM   2023  OC2 ALA   140      94.902 106.844   6.989  1.00  0.00            
TER
ENDMDL
