# Supplementary material for: Impact of Phosphorylation on the Physiological Form of Human alpha-Synuclein in Aqueous Solution
Source: J Chem Inf Model. 2024 Oct 28;64(21):8215–26. doi: 10.1021/acs.jcim.4c01172 (PMC11558680; doi:10.1021/acs.jcim.4c01172)
Supplement: Supplementary file 2 — ci4c01172_si_003.zip [file ci4c01172_si_003.zip › pAS/pAS_6.pdb]

REMARK    GENERATED BY TRJCONV
TITLE     Protein in water
REMARK    THIS IS A SIMULATION BOX
CRYST1  134.672  134.672  135.150  60.12  60.12  90.00 P 1           1
MODEL        1
ATOM      1  CH3 ACE     0     102.513  95.381  53.742  1.00  0.00            
ATOM      2 HH31 ACE     0     102.247  95.076  52.729  1.00  0.00            
ATOM      3 HH32 ACE     0     101.900  96.278  53.826  1.00  0.00            
ATOM      4 HH33 ACE     0     103.572  95.628  53.806  1.00  0.00            
ATOM      5  C   ACE     0     101.989  94.368  54.712  1.00  0.00            
ATOM      6  O   ACE     0     102.692  94.002  55.651  1.00  0.00            
ATOM      7  N   MET     1     100.724  94.056  54.441  1.00  0.00            
ATOM      8  H   MET     1     100.201  94.520  53.712  1.00  0.00            
ATOM      9  CA  MET     1      99.937  93.274  55.374  1.00  0.00            
ATOM     10  HA  MET     1     100.118  93.716  56.354  1.00  0.00            
ATOM     11  CB  MET     1      98.437  93.438  54.999  1.00  0.00            
ATOM     12  HB1 MET     1      98.209  92.848  54.111  1.00  0.00            
ATOM     13  HB2 MET     1      98.244  94.500  54.850  1.00  0.00            
ATOM     14  CG  MET     1      97.483  92.988  56.121  1.00  0.00            
ATOM     15  HG1 MET     1      97.713  91.942  56.325  1.00  0.00            
ATOM     16  HG2 MET     1      96.446  92.872  55.804  1.00  0.00            
ATOM     17  SD  MET     1      97.480  93.825  57.750  1.00  0.00            
ATOM     18  CE  MET     1      96.442  95.261  57.294  1.00  0.00            
ATOM     19  HE1 MET     1      96.292  95.799  58.230  1.00  0.00            
ATOM     20  HE2 MET     1      96.994  95.968  56.676  1.00  0.00            
ATOM     21  HE3 MET     1      95.489  94.982  56.843  1.00  0.00            
ATOM     22  C   MET     1     100.384  91.823  55.540  1.00  0.00            
ATOM     23  O   MET     1     100.100  91.345  56.616  1.00  0.00            
ATOM     24  N   ASP     2     100.981  91.122  54.540  1.00  0.00            
ATOM     25  H   ASP     2     101.028  91.612  53.659  1.00  0.00            
ATOM     26  CA  ASP     2     101.543  89.734  54.597  1.00  0.00            
ATOM     27  HA  ASP     2     100.779  89.024  54.913  1.00  0.00            
ATOM     28  CB  ASP     2     102.049  89.247  53.238  1.00  0.00            
ATOM     29  HB1 ASP     2     101.145  89.055  52.660  1.00  0.00            
ATOM     30  HB2 ASP     2     102.635  88.339  53.375  1.00  0.00            
ATOM     31  CG  ASP     2     103.024  90.171  52.385  1.00  0.00            
ATOM     32  OD1 ASP     2     103.475  89.702  51.297  1.00  0.00            
ATOM     33  OD2 ASP     2     103.381  91.269  52.863  1.00  0.00            
ATOM     34  C   ASP     2     102.605  89.644  55.710  1.00  0.00            
ATOM     35  O   ASP     2     102.497  88.776  56.571  1.00  0.00            
ATOM     36  N   VAL     3     103.607  90.545  55.749  1.00  0.00            
ATOM     37  H   VAL     3     103.673  91.243  55.023  1.00  0.00            
ATOM     38  CA  VAL     3     104.682  90.547  56.721  1.00  0.00            
ATOM     39  HA  VAL     3     105.219  89.620  56.521  1.00  0.00            
ATOM     40  CB  VAL     3     105.729  91.683  56.473  1.00  0.00            
ATOM     41  HB  VAL     3     105.422  92.642  56.891  1.00  0.00            
ATOM     42  CG1 VAL     3     107.080  91.202  56.957  1.00  0.00            
ATOM     43 HG11 VAL     3     107.056  90.852  57.989  1.00  0.00            
ATOM     44 HG12 VAL     3     107.381  90.289  56.442  1.00  0.00            
ATOM     45 HG13 VAL     3     107.797  92.023  56.930  1.00  0.00            
ATOM     46  CG2 VAL     3     105.965  91.929  54.945  1.00  0.00            
ATOM     47 HG21 VAL     3     106.738  92.670  54.739  1.00  0.00            
ATOM     48 HG22 VAL     3     106.067  90.985  54.410  1.00  0.00            
ATOM     49 HG23 VAL     3     105.087  92.413  54.517  1.00  0.00            
ATOM     50  C   VAL     3     104.017  90.623  58.117  1.00  0.00            
ATOM     51  O   VAL     3     104.347  89.761  58.879  1.00  0.00            
ATOM     52  N   PHE     4     103.182  91.652  58.373  1.00  0.00            
ATOM     53  H   PHE     4     103.174  92.302  57.600  1.00  0.00            
ATOM     54  CA  PHE     4     102.355  91.851  59.585  1.00  0.00            
ATOM     55  HA  PHE     4     103.080  92.155  60.340  1.00  0.00            
ATOM     56  CB  PHE     4     101.363  92.996  59.478  1.00  0.00            
ATOM     57  HB1 PHE     4     100.721  92.919  58.601  1.00  0.00            
ATOM     58  HB2 PHE     4     101.920  93.924  59.348  1.00  0.00            
ATOM     59  CG  PHE     4     100.530  93.189  60.794  1.00  0.00            
ATOM     60  CD1 PHE     4      99.249  92.635  60.878  1.00  0.00            
ATOM     61  HD1 PHE     4      98.988  91.945  60.089  1.00  0.00            
ATOM     62  CE1 PHE     4      98.378  92.922  61.937  1.00  0.00            
ATOM     63  HE1 PHE     4      97.381  92.511  61.999  1.00  0.00            
ATOM     64  CZ  PHE     4      98.821  93.733  62.976  1.00  0.00            
ATOM     65  HZ  PHE     4      98.227  93.947  63.852  1.00  0.00            
ATOM     66  CE2 PHE     4     100.104  94.388  62.834  1.00  0.00            
ATOM     67  HE2 PHE     4     100.331  95.190  63.521  1.00  0.00            
ATOM     68  CD2 PHE     4     100.979  94.125  61.747  1.00  0.00            
ATOM     69  HD2 PHE     4     101.951  94.572  61.596  1.00  0.00            
ATOM     70  C   PHE     4     101.681  90.536  59.975  1.00  0.00            
ATOM     71  O   PHE     4     101.929  90.052  61.116  1.00  0.00            
ATOM     72  N   MET     5     100.825  89.968  59.112  1.00  0.00            
ATOM     73  H   MET     5     100.591  90.495  58.283  1.00  0.00            
ATOM     74  CA  MET     5     100.056  88.734  59.275  1.00  0.00            
ATOM     75  HA  MET     5      99.234  88.944  59.958  1.00  0.00            
ATOM     76  CB  MET     5      99.443  88.527  57.962  1.00  0.00            
ATOM     77  HB1 MET     5      99.141  87.482  57.885  1.00  0.00            
ATOM     78  HB2 MET     5     100.069  88.782  57.107  1.00  0.00            
ATOM     79  CG  MET     5      98.128  89.267  57.854  1.00  0.00            
ATOM     80  HG1 MET     5      97.560  88.903  56.997  1.00  0.00            
ATOM     81  HG2 MET     5      98.298  90.330  57.684  1.00  0.00            
ATOM     82  SD  MET     5      97.128  89.178  59.409  1.00  0.00            
ATOM     83  CE  MET     5      95.941  90.522  59.101  1.00  0.00            
ATOM     84  HE1 MET     5      96.319  91.500  59.401  1.00  0.00            
ATOM     85  HE2 MET     5      95.583  90.617  58.076  1.00  0.00            
ATOM     86  HE3 MET     5      95.022  90.240  59.614  1.00  0.00            
ATOM     87  C   MET     5     100.959  87.546  59.719  1.00  0.00            
ATOM     88  O   MET     5     100.548  86.874  60.666  1.00  0.00            
ATOM     89  N   LYS     6     102.056  87.187  59.012  1.00  0.00            
ATOM     90  H   LYS     6     102.217  87.659  58.134  1.00  0.00            
ATOM     91  CA  LYS     6     103.067  86.168  59.458  1.00  0.00            
ATOM     92  HA  LYS     6     102.556  85.205  59.438  1.00  0.00            
ATOM     93  CB  LYS     6     104.206  86.042  58.404  1.00  0.00            
ATOM     94  HB1 LYS     6     105.025  85.443  58.803  1.00  0.00            
ATOM     95  HB2 LYS     6     104.686  87.000  58.204  1.00  0.00            
ATOM     96  CG  LYS     6     103.755  85.539  57.027  1.00  0.00            
ATOM     97  HG1 LYS     6     102.699  85.774  56.891  1.00  0.00            
ATOM     98  HG2 LYS     6     103.750  84.450  57.002  1.00  0.00            
ATOM     99  CD  LYS     6     104.616  86.044  55.845  1.00  0.00            
ATOM    100  HD1 LYS     6     104.711  87.126  55.944  1.00  0.00            
ATOM    101  HD2 LYS     6     104.117  85.845  54.897  1.00  0.00            
ATOM    102  CE  LYS     6     106.023  85.367  55.726  1.00  0.00            
ATOM    103  HE1 LYS     6     105.997  84.281  55.820  1.00  0.00            
ATOM    104  HE2 LYS     6     106.630  85.824  56.508  1.00  0.00            
ATOM    105  NZ  LYS     6     106.533  85.851  54.424  1.00  0.00            
ATOM    106  HZ1 LYS     6     105.841  85.698  53.704  1.00  0.00            
ATOM    107  HZ2 LYS     6     106.744  86.831  54.301  1.00  0.00            
ATOM    108  HZ3 LYS     6     107.277  85.201  54.212  1.00  0.00            
ATOM    109  C   LYS     6     103.719  86.494  60.830  1.00  0.00            
ATOM    110  O   LYS     6     103.755  85.633  61.754  1.00  0.00            
ATOM    111  N   GLY     7     104.067  87.773  61.096  1.00  0.00            
ATOM    112  H   GLY     7     103.921  88.534  60.449  1.00  0.00            
ATOM    113  CA  GLY     7     104.664  88.202  62.384  1.00  0.00            
ATOM    114  HA1 GLY     7     104.792  89.275  62.243  1.00  0.00            
ATOM    115  HA2 GLY     7     105.631  87.747  62.601  1.00  0.00            
ATOM    116  C   GLY     7     103.777  88.117  63.582  1.00  0.00            
ATOM    117  O   GLY     7     104.254  87.889  64.692  1.00  0.00            
ATOM    118  N   LEU     8     102.414  88.196  63.445  1.00  0.00            
ATOM    119  H   LEU     8     101.965  88.384  62.560  1.00  0.00            
ATOM    120  CA  LEU     8     101.434  87.780  64.518  1.00  0.00            
ATOM    121  HA  LEU     8     101.434  88.569  65.270  1.00  0.00            
ATOM    122  CB  LEU     8     100.012  87.760  63.925  1.00  0.00            
ATOM    123  HB1 LEU     8      99.434  87.222  64.675  1.00  0.00            
ATOM    124  HB2 LEU     8      99.957  87.189  62.998  1.00  0.00            
ATOM    125  CG  LEU     8      99.436  89.232  63.784  1.00  0.00            
ATOM    126  HG  LEU     8      99.878  89.589  62.854  1.00  0.00            
ATOM    127  CD1 LEU     8      97.910  89.032  63.482  1.00  0.00            
ATOM    128 HD11 LEU     8      97.826  88.200  62.784  1.00  0.00            
ATOM    129 HD12 LEU     8      97.302  88.853  64.369  1.00  0.00            
ATOM    130 HD13 LEU     8      97.559  89.866  62.874  1.00  0.00            
ATOM    131  CD2 LEU     8      99.635  90.276  64.864  1.00  0.00            
ATOM    132 HD21 LEU     8     100.694  90.461  65.045  1.00  0.00            
ATOM    133 HD22 LEU     8      99.127  91.191  64.557  1.00  0.00            
ATOM    134 HD23 LEU     8      99.243  89.864  65.793  1.00  0.00            
ATOM    135  C   LEU     8     101.792  86.400  65.189  1.00  0.00            
ATOM    136  O   LEU     8     101.745  86.333  66.392  1.00  0.00            
ATOM    137  N   SER     9     102.279  85.371  64.458  1.00  0.00            
ATOM    138  H   SER     9     102.176  85.396  63.454  1.00  0.00            
ATOM    139  CA  SER     9     102.700  84.149  65.094  1.00  0.00            
ATOM    140  HA  SER     9     102.220  84.109  66.072  1.00  0.00            
ATOM    141  CB  SER     9     102.310  83.011  64.178  1.00  0.00            
ATOM    142  HB1 SER     9     101.258  82.896  63.917  1.00  0.00            
ATOM    143  HB2 SER     9     102.499  82.072  64.697  1.00  0.00            
ATOM    144  OG  SER     9     103.008  83.086  63.006  1.00  0.00            
ATOM    145  HG  SER     9     102.683  83.784  62.432  1.00  0.00            
ATOM    146  C   SER     9     104.167  84.046  65.472  1.00  0.00            
ATOM    147  O   SER     9     104.499  83.118  66.196  1.00  0.00            
ATOM    148  N   LYS    10     105.057  84.857  64.921  1.00  0.00            
ATOM    149  H   LYS    10     104.660  85.704  64.538  1.00  0.00            
ATOM    150  CA  LYS    10     106.530  84.679  65.146  1.00  0.00            
ATOM    151  HA  LYS    10     106.684  83.980  65.967  1.00  0.00            
ATOM    152  CB  LYS    10     107.026  83.867  63.902  1.00  0.00            
ATOM    153  HB1 LYS    10     106.652  84.351  63.000  1.00  0.00            
ATOM    154  HB2 LYS    10     106.660  82.840  63.886  1.00  0.00            
ATOM    155  CG  LYS    10     108.557  83.909  63.774  1.00  0.00            
ATOM    156  HG1 LYS    10     108.844  84.960  63.830  1.00  0.00            
ATOM    157  HG2 LYS    10     108.984  83.519  62.850  1.00  0.00            
ATOM    158  CD  LYS    10     109.203  83.176  64.982  1.00  0.00            
ATOM    159  HD1 LYS    10     109.089  82.114  64.763  1.00  0.00            
ATOM    160  HD2 LYS    10     108.607  83.506  65.833  1.00  0.00            
ATOM    161  CE  LYS    10     110.725  83.516  65.090  1.00  0.00            
ATOM    162  HE1 LYS    10     110.846  84.594  65.196  1.00  0.00            
ATOM    163  HE2 LYS    10     111.214  83.291  64.142  1.00  0.00            
ATOM    164  NZ  LYS    10     111.314  82.846  66.306  1.00  0.00            
ATOM    165  HZ1 LYS    10     111.085  83.312  67.173  1.00  0.00            
ATOM    166  HZ2 LYS    10     111.136  81.852  66.303  1.00  0.00            
ATOM    167  HZ3 LYS    10     112.316  82.972  66.289  1.00  0.00            
ATOM    168  C   LYS    10     107.210  86.035  65.450  1.00  0.00            
ATOM    169  O   LYS    10     107.388  86.870  64.527  1.00  0.00            
ATOM    170  N   ALA    11     107.550  86.301  66.717  1.00  0.00            
ATOM    171  H   ALA    11     107.363  85.643  67.459  1.00  0.00            
ATOM    172  CA  ALA    11     108.305  87.488  67.142  1.00  0.00            
ATOM    173  HA  ALA    11     107.577  88.295  67.062  1.00  0.00            
ATOM    174  CB  ALA    11     108.604  87.379  68.595  1.00  0.00            
ATOM    175  HB1 ALA    11     109.551  86.840  68.629  1.00  0.00            
ATOM    176  HB2 ALA    11     108.744  88.385  68.991  1.00  0.00            
ATOM    177  HB3 ALA    11     107.901  86.776  69.171  1.00  0.00            
ATOM    178  C   ALA    11     109.592  87.814  66.355  1.00  0.00            
ATOM    179  O   ALA    11     110.216  86.947  65.822  1.00  0.00            
ATOM    180  N   LYS    12     109.891  89.110  66.452  1.00  0.00            
ATOM    181  H   LYS    12     109.237  89.678  66.971  1.00  0.00            
ATOM    182  CA  LYS    12     111.115  89.755  65.975  1.00  0.00            
ATOM    183  HA  LYS    12     111.088  89.742  64.885  1.00  0.00            
ATOM    184  CB  LYS    12     111.098  91.206  66.466  1.00  0.00            
ATOM    185  HB1 LYS    12     110.862  91.168  67.529  1.00  0.00            
ATOM    186  HB2 LYS    12     110.223  91.693  66.034  1.00  0.00            
ATOM    187  CG  LYS    12     112.345  92.046  66.160  1.00  0.00            
ATOM    188  HG1 LYS    12     113.149  91.499  66.651  1.00  0.00            
ATOM    189  HG2 LYS    12     112.414  92.956  66.757  1.00  0.00            
ATOM    190  CD  LYS    12     112.592  92.272  64.686  1.00  0.00            
ATOM    191  HD1 LYS    12     111.796  92.865  64.236  1.00  0.00            
ATOM    192  HD2 LYS    12     112.667  91.318  64.164  1.00  0.00            
ATOM    193  CE  LYS    12     113.936  92.949  64.445  1.00  0.00            
ATOM    194  HE1 LYS    12     114.867  92.473  64.753  1.00  0.00            
ATOM    195  HE2 LYS    12     113.871  93.864  65.033  1.00  0.00            
ATOM    196  NZ  LYS    12     114.068  93.298  63.087  1.00  0.00            
ATOM    197  HZ1 LYS    12     113.634  94.186  62.879  1.00  0.00            
ATOM    198  HZ2 LYS    12     115.043  93.278  62.823  1.00  0.00            
ATOM    199  HZ3 LYS    12     113.669  92.630  62.443  1.00  0.00            
ATOM    200  C   LYS    12     112.412  88.963  66.310  1.00  0.00            
ATOM    201  O   LYS    12     112.632  88.747  67.508  1.00  0.00            
ATOM    202  N   GLU    13     113.333  88.612  65.359  1.00  0.00            
ATOM    203  H   GLU    13     113.149  88.980  64.437  1.00  0.00            
ATOM    204  CA  GLU    13     114.728  88.222  65.743  1.00  0.00            
ATOM    205  HA  GLU    13     114.894  88.250  66.820  1.00  0.00            
ATOM    206  CB  GLU    13     115.010  86.813  65.226  1.00  0.00            
ATOM    207  HB1 GLU    13     116.073  86.644  65.399  1.00  0.00            
ATOM    208  HB2 GLU    13     114.735  86.706  64.177  1.00  0.00            
ATOM    209  CG  GLU    13     114.190  85.752  65.926  1.00  0.00            
ATOM    210  HG1 GLU    13     113.155  86.065  65.787  1.00  0.00            
ATOM    211  HG2 GLU    13     114.366  85.660  66.997  1.00  0.00            
ATOM    212  CD  GLU    13     114.512  84.394  65.293  1.00  0.00            
ATOM    213  OE1 GLU    13     113.890  83.354  65.766  1.00  0.00            
ATOM    214  OE2 GLU    13     115.377  84.301  64.377  1.00  0.00            
ATOM    215  C   GLU    13     115.782  89.077  65.002  1.00  0.00            
ATOM    216  O   GLU    13     115.548  89.715  63.987  1.00  0.00            
ATOM    217  N   GLY    14     117.019  89.190  65.508  1.00  0.00            
ATOM    218  H   GLY    14     117.239  88.823  66.423  1.00  0.00            
ATOM    219  CA  GLY    14     118.040  90.209  65.016  1.00  0.00            
ATOM    220  HA1 GLY    14     117.740  91.176  65.419  1.00  0.00            
ATOM    221  HA2 GLY    14     118.022  90.342  63.934  1.00  0.00            
ATOM    222  C   GLY    14     119.474  89.890  65.486  1.00  0.00            
ATOM    223  O   GLY    14     119.703  89.135  66.466  1.00  0.00            
ATOM    224  N   VAL    15     120.447  90.489  64.771  1.00  0.00            
ATOM    225  H   VAL    15     120.177  91.089  64.005  1.00  0.00            
ATOM    226  CA  VAL    15     121.919  90.266  64.911  1.00  0.00            
ATOM    227  HA  VAL    15     122.247  89.230  64.838  1.00  0.00            
ATOM    228  CB  VAL    15     122.725  90.954  63.754  1.00  0.00            
ATOM    229  HB  VAL    15     123.780  90.842  64.006  1.00  0.00            
ATOM    230  CG1 VAL    15     122.470  90.153  62.441  1.00  0.00            
ATOM    231 HG11 VAL    15     122.802  90.658  61.534  1.00  0.00            
ATOM    232 HG12 VAL    15     123.030  89.218  62.413  1.00  0.00            
ATOM    233 HG13 VAL    15     121.414  89.964  62.248  1.00  0.00            
ATOM    234  CG2 VAL    15     122.445  92.402  63.477  1.00  0.00            
ATOM    235 HG21 VAL    15     123.233  92.702  62.788  1.00  0.00            
ATOM    236 HG22 VAL    15     121.451  92.618  63.085  1.00  0.00            
ATOM    237 HG23 VAL    15     122.496  92.901  64.445  1.00  0.00            
ATOM    238  C   VAL    15     122.368  90.663  66.326  1.00  0.00            
ATOM    239  O   VAL    15     123.388  90.148  66.785  1.00  0.00            
ATOM    240  N   VAL    16     121.697  91.540  67.089  1.00  0.00            
ATOM    241  H   VAL    16     120.792  91.874  66.791  1.00  0.00            
ATOM    242  CA  VAL    16     122.068  91.801  68.477  1.00  0.00            
ATOM    243  HA  VAL    16     122.856  91.057  68.590  1.00  0.00            
ATOM    244  CB  VAL    16     122.675  93.156  68.739  1.00  0.00            
ATOM    245  HB  VAL    16     123.153  93.150  69.718  1.00  0.00            
ATOM    246  CG1 VAL    16     123.801  93.405  67.736  1.00  0.00            
ATOM    247 HG11 VAL    16     123.329  93.364  66.754  1.00  0.00            
ATOM    248 HG12 VAL    16     124.253  94.386  67.881  1.00  0.00            
ATOM    249 HG13 VAL    16     124.548  92.611  67.754  1.00  0.00            
ATOM    250  CG2 VAL    16     121.795  94.441  68.744  1.00  0.00            
ATOM    251 HG21 VAL    16     122.273  95.326  69.167  1.00  0.00            
ATOM    252 HG22 VAL    16     121.497  94.590  67.706  1.00  0.00            
ATOM    253 HG23 VAL    16     120.885  94.275  69.321  1.00  0.00            
ATOM    254  C   VAL    16     120.935  91.471  69.519  1.00  0.00            
ATOM    255  O   VAL    16     119.793  91.426  69.054  1.00  0.00            
ATOM    256  N   ALA    17     121.159  91.240  70.828  1.00  0.00            
ATOM    257  H   ALA    17     122.120  91.210  71.138  1.00  0.00            
ATOM    258  CA  ALA    17     120.164  90.965  71.820  1.00  0.00            
ATOM    259  HA  ALA    17     119.617  90.078  71.499  1.00  0.00            
ATOM    260  CB  ALA    17     120.906  90.462  73.065  1.00  0.00            
ATOM    261  HB1 ALA    17     121.568  91.267  73.382  1.00  0.00            
ATOM    262  HB2 ALA    17     120.178  90.384  73.873  1.00  0.00            
ATOM    263  HB3 ALA    17     121.312  89.459  72.929  1.00  0.00            
ATOM    264  C   ALA    17     119.198  92.149  72.020  1.00  0.00            
ATOM    265  O   ALA    17     119.666  93.269  71.802  1.00  0.00            
ATOM    266  N   ALA    18     117.956  91.809  72.409  1.00  0.00            
ATOM    267  H   ALA    18     117.597  90.871  72.512  1.00  0.00            
ATOM    268  CA  ALA    18     116.874  92.717  72.616  1.00  0.00            
ATOM    269  HA  ALA    18     117.168  93.743  72.397  1.00  0.00            
ATOM    270  CB  ALA    18     115.709  92.362  71.604  1.00  0.00            
ATOM    271  HB1 ALA    18     115.420  91.317  71.714  1.00  0.00            
ATOM    272  HB2 ALA    18     114.838  93.004  71.732  1.00  0.00            
ATOM    273  HB3 ALA    18     116.084  92.397  70.581  1.00  0.00            
ATOM    274  C   ALA    18     116.395  92.664  74.109  1.00  0.00            
ATOM    275  O   ALA    18     116.412  91.566  74.701  1.00  0.00            
ATOM    276  N   ALA    19     115.901  93.843  74.702  1.00  0.00            
ATOM    277  H   ALA    19     116.122  94.689  74.196  1.00  0.00            
ATOM    278  CA  ALA    19     114.930  93.880  75.736  1.00  0.00            
ATOM    279  HA  ALA    19     115.224  93.259  76.582  1.00  0.00            
ATOM    280  CB  ALA    19     114.889  95.355  76.211  1.00  0.00            
ATOM    281  HB1 ALA    19     115.863  95.730  76.525  1.00  0.00            
ATOM    282  HB2 ALA    19     114.654  96.039  75.395  1.00  0.00            
ATOM    283  HB3 ALA    19     114.147  95.569  76.980  1.00  0.00            
ATOM    284  C   ALA    19     113.622  93.266  75.234  1.00  0.00            
ATOM    285  O   ALA    19     113.104  93.670  74.229  1.00  0.00            
ATOM    286  N   GLU    20     113.162  92.321  76.022  1.00  0.00            
ATOM    287  H   GLU    20     113.653  92.078  76.870  1.00  0.00            
ATOM    288  CA  GLU    20     111.980  91.484  75.775  1.00  0.00            
ATOM    289  HA  GLU    20     112.126  91.128  74.755  1.00  0.00            
ATOM    290  CB  GLU    20     111.827  90.388  76.792  1.00  0.00            
ATOM    291  HB1 GLU    20     110.804  90.013  76.797  1.00  0.00            
ATOM    292  HB2 GLU    20     112.047  90.773  77.787  1.00  0.00            
ATOM    293  CG  GLU    20     112.717  89.299  76.468  1.00  0.00            
ATOM    294  HG1 GLU    20     113.754  89.560  76.680  1.00  0.00            
ATOM    295  HG2 GLU    20     112.831  89.105  75.401  1.00  0.00            
ATOM    296  CD  GLU    20     112.387  87.978  77.289  1.00  0.00            
ATOM    297  OE1 GLU    20     112.348  87.957  78.503  1.00  0.00            
ATOM    298  OE2 GLU    20     112.294  86.848  76.687  1.00  0.00            
ATOM    299  C   GLU    20     110.683  92.285  75.759  1.00  0.00            
ATOM    300  O   GLU    20     110.478  93.103  76.654  1.00  0.00            
ATOM    301  N   LYS    21     109.726  91.904  74.912  1.00  0.00            
ATOM    302  H   LYS    21     109.884  91.027  74.437  1.00  0.00            
ATOM    303  CA  LYS    21     108.425  92.545  74.802  1.00  0.00            
ATOM    304  HA  LYS    21     108.114  93.064  75.709  1.00  0.00            
ATOM    305  CB  LYS    21     108.414  93.622  73.644  1.00  0.00            
ATOM    306  HB1 LYS    21     107.390  93.850  73.350  1.00  0.00            
ATOM    307  HB2 LYS    21     108.955  93.248  72.775  1.00  0.00            
ATOM    308  CG  LYS    21     109.127  94.910  74.089  1.00  0.00            
ATOM    309  HG1 LYS    21     110.190  94.741  74.265  1.00  0.00            
ATOM    310  HG2 LYS    21     108.637  95.193  75.021  1.00  0.00            
ATOM    311  CD  LYS    21     109.056  96.141  73.124  1.00  0.00            
ATOM    312  HD1 LYS    21     108.010  96.273  72.847  1.00  0.00            
ATOM    313  HD2 LYS    21     109.680  95.962  72.249  1.00  0.00            
ATOM    314  CE  LYS    21     109.765  97.405  73.697  1.00  0.00            
ATOM    315  HE1 LYS    21     109.138  97.769  74.511  1.00  0.00            
ATOM    316  HE2 LYS    21     109.806  98.123  72.878  1.00  0.00            
ATOM    317  NZ  LYS    21     111.132  97.126  74.247  1.00  0.00            
ATOM    318  HZ1 LYS    21     111.670  97.978  74.320  1.00  0.00            
ATOM    319  HZ2 LYS    21     111.141  96.570  75.091  1.00  0.00            
ATOM    320  HZ3 LYS    21     111.665  96.622  73.552  1.00  0.00            
ATOM    321  C   LYS    21     107.385  91.390  74.590  1.00  0.00            
ATOM    322  O   LYS    21     107.037  91.045  73.463  1.00  0.00            
ATOM    323  N   THR    22     107.004  90.710  75.672  1.00  0.00            
ATOM    324  H   THR    22     107.242  91.193  76.526  1.00  0.00            
ATOM    325  CA  THR    22     106.179  89.514  75.668  1.00  0.00            
ATOM    326  HA  THR    22     106.374  88.993  74.730  1.00  0.00            
ATOM    327  CB  THR    22     106.589  88.615  76.822  1.00  0.00            
ATOM    328  HB  THR    22     106.234  88.947  77.798  1.00  0.00            
ATOM    329  CG2 THR    22     106.032  87.191  76.646  1.00  0.00            
ATOM    330 HG21 THR    22     105.956  87.108  75.562  1.00  0.00            
ATOM    331 HG22 THR    22     106.782  86.476  76.983  1.00  0.00            
ATOM    332 HG23 THR    22     105.055  87.156  77.128  1.00  0.00            
ATOM    333  OG1 THR    22     108.019  88.428  76.859  1.00  0.00            
ATOM    334  HG1 THR    22     108.381  88.276  75.983  1.00  0.00            
ATOM    335  C   THR    22     104.681  89.778  75.667  1.00  0.00            
ATOM    336  O   THR    22     103.859  88.877  75.421  1.00  0.00            
ATOM    337  N   LYS    23     104.171  90.968  75.940  1.00  0.00            
ATOM    338  H   LYS    23     104.793  91.754  76.061  1.00  0.00            
ATOM    339  CA  LYS    23     102.830  91.300  75.700  1.00  0.00            
ATOM    340  HA  LYS    23     102.203  90.437  75.922  1.00  0.00            
ATOM    341  CB  LYS    23     102.219  92.399  76.555  1.00  0.00            
ATOM    342  HB1 LYS    23     101.146  92.508  76.397  1.00  0.00            
ATOM    343  HB2 LYS    23     102.717  93.317  76.243  1.00  0.00            
ATOM    344  CG  LYS    23     102.305  92.066  77.998  1.00  0.00            
ATOM    345  HG1 LYS    23     103.367  91.932  78.208  1.00  0.00            
ATOM    346  HG2 LYS    23     101.754  91.136  78.133  1.00  0.00            
ATOM    347  CD  LYS    23     101.588  93.059  78.905  1.00  0.00            
ATOM    348  HD1 LYS    23     101.483  92.582  79.880  1.00  0.00            
ATOM    349  HD2 LYS    23     100.582  93.158  78.496  1.00  0.00            
ATOM    350  CE  LYS    23     102.285  94.417  79.018  1.00  0.00            
ATOM    351  HE1 LYS    23     102.660  94.787  78.064  1.00  0.00            
ATOM    352  HE2 LYS    23     103.184  94.354  79.631  1.00  0.00            
ATOM    353  NZ  LYS    23     101.398  95.411  79.680  1.00  0.00            
ATOM    354  HZ1 LYS    23     101.471  96.347  79.309  1.00  0.00            
ATOM    355  HZ2 LYS    23     100.432  95.208  79.465  1.00  0.00            
ATOM    356  HZ3 LYS    23     101.419  95.283  80.682  1.00  0.00            
ATOM    357  C   LYS    23     102.510  91.552  74.235  1.00  0.00            
ATOM    358  O   LYS    23     103.263  92.229  73.538  1.00  0.00            
ATOM    359  N   GLN    24     101.354  91.034  73.827  1.00  0.00            
ATOM    360  H   GLN    24     100.796  90.453  74.437  1.00  0.00            
ATOM    361  CA  GLN    24     100.880  91.126  72.424  1.00  0.00            
ATOM    362  HA  GLN    24     101.686  91.648  71.910  1.00  0.00            
ATOM    363  CB  GLN    24     100.756  89.718  71.929  1.00  0.00            
ATOM    364  HB1 GLN    24     100.316  89.782  70.933  1.00  0.00            
ATOM    365  HB2 GLN    24     100.118  89.064  72.524  1.00  0.00            
ATOM    366  CG  GLN    24     102.184  89.123  71.684  1.00  0.00            
ATOM    367  HG1 GLN    24     102.750  88.961  72.601  1.00  0.00            
ATOM    368  HG2 GLN    24     102.791  89.825  71.113  1.00  0.00            
ATOM    369  CD  GLN    24     102.284  87.801  70.913  1.00  0.00            
ATOM    370  OE1 GLN    24     101.339  87.097  70.701  1.00  0.00            
ATOM    371  NE2 GLN    24     103.483  87.301  70.619  1.00  0.00            
ATOM    372 HE21 GLN    24     104.409  87.671  70.781  1.00  0.00            
ATOM    373 HE22 GLN    24     103.453  86.419  70.129  1.00  0.00            
ATOM    374  C   GLN    24      99.495  91.842  72.329  1.00  0.00            
ATOM    375  O   GLN    24      98.928  92.337  73.274  1.00  0.00            
ATOM    376  N   GLY    25      99.148  92.053  71.080  1.00  0.00            
ATOM    377  H   GLY    25      99.665  91.625  70.325  1.00  0.00            
ATOM    378  CA  GLY    25      98.016  92.930  70.695  1.00  0.00            
ATOM    379  HA1 GLY    25      98.284  93.536  69.829  1.00  0.00            
ATOM    380  HA2 GLY    25      97.751  93.552  71.549  1.00  0.00            
ATOM    381  C   GLY    25      96.758  92.132  70.305  1.00  0.00            
ATOM    382  O   GLY    25      96.808  91.136  69.545  1.00  0.00            
ATOM    383  N   VAL    26      95.576  92.527  70.808  1.00  0.00            
ATOM    384  H   VAL    26      95.624  93.217  71.544  1.00  0.00            
ATOM    385  CA  VAL    26      94.308  92.067  70.345  1.00  0.00            
ATOM    386  HA  VAL    26      94.429  90.994  70.198  1.00  0.00            
ATOM    387  CB  VAL    26      93.269  92.192  71.532  1.00  0.00            
ATOM    388  HB  VAL    26      93.048  93.235  71.756  1.00  0.00            
ATOM    389  CG1 VAL    26      91.941  91.505  71.128  1.00  0.00            
ATOM    390 HG11 VAL    26      92.074  90.439  70.942  1.00  0.00            
ATOM    391 HG12 VAL    26      91.178  91.696  71.883  1.00  0.00            
ATOM    392 HG13 VAL    26      91.573  92.008  70.234  1.00  0.00            
ATOM    393  CG2 VAL    26      93.790  91.568  72.894  1.00  0.00            
ATOM    394 HG21 VAL    26      94.493  92.259  73.359  1.00  0.00            
ATOM    395 HG22 VAL    26      92.958  91.385  73.574  1.00  0.00            
ATOM    396 HG23 VAL    26      94.301  90.607  72.830  1.00  0.00            
ATOM    397  C   VAL    26      93.874  92.734  69.022  1.00  0.00            
ATOM    398  O   VAL    26      93.532  93.939  69.140  1.00  0.00            
ATOM    399  N   ALA    27      93.782  92.024  67.870  1.00  0.00            
ATOM    400  H   ALA    27      93.927  91.027  67.934  1.00  0.00            
ATOM    401  CA  ALA    27      93.173  92.545  66.624  1.00  0.00            
ATOM    402  HA  ALA    27      93.919  93.261  66.279  1.00  0.00            
ATOM    403  CB  ALA    27      93.230  91.414  65.614  1.00  0.00            
ATOM    404  HB1 ALA    27      93.267  91.921  64.650  1.00  0.00            
ATOM    405  HB2 ALA    27      94.168  90.881  65.770  1.00  0.00            
ATOM    406  HB3 ALA    27      92.406  90.718  65.767  1.00  0.00            
ATOM    407  C   ALA    27      91.776  93.211  66.800  1.00  0.00            
ATOM    408  O   ALA    27      90.885  92.625  67.539  1.00  0.00            
ATOM    409  N   GLU    28      91.601  94.307  66.088  1.00  0.00            
ATOM    410  H   GLU    28      92.271  94.657  65.418  1.00  0.00            
ATOM    411  CA  GLU    28      90.305  95.060  66.077  1.00  0.00            
ATOM    412  HA  GLU    28      90.029  95.038  67.131  1.00  0.00            
ATOM    413  CB  GLU    28      90.572  96.510  65.637  1.00  0.00            
ATOM    414  HB1 GLU    28      91.089  96.542  64.678  1.00  0.00            
ATOM    415  HB2 GLU    28      91.140  96.983  66.438  1.00  0.00            
ATOM    416  CG  GLU    28      89.373  97.398  65.398  1.00  0.00            
ATOM    417  HG1 GLU    28      88.943  97.426  66.400  1.00  0.00            
ATOM    418  HG2 GLU    28      88.600  96.963  64.765  1.00  0.00            
ATOM    419  CD  GLU    28      89.645  98.742  64.712  1.00  0.00            
ATOM    420  OE1 GLU    28      89.075  98.998  63.593  1.00  0.00            
ATOM    421  OE2 GLU    28      90.525  99.442  65.205  1.00  0.00            
ATOM    422  C   GLU    28      89.161  94.410  65.363  1.00  0.00            
ATOM    423  O   GLU    28      88.058  94.409  65.840  1.00  0.00            
ATOM    424  N   ALA    29      89.485  93.670  64.280  1.00  0.00            
ATOM    425  H   ALA    29      90.410  93.760  63.883  1.00  0.00            
ATOM    426  CA  ALA    29      88.539  92.751  63.575  1.00  0.00            
ATOM    427  HA  ALA    29      87.667  92.632  64.218  1.00  0.00            
ATOM    428  CB  ALA    29      88.171  93.388  62.207  1.00  0.00            
ATOM    429  HB1 ALA    29      87.748  92.727  61.451  1.00  0.00            
ATOM    430  HB2 ALA    29      87.569  94.286  62.345  1.00  0.00            
ATOM    431  HB3 ALA    29      89.093  93.768  61.765  1.00  0.00            
ATOM    432  C   ALA    29      89.134  91.353  63.473  1.00  0.00            
ATOM    433  O   ALA    29      89.654  90.917  62.430  1.00  0.00            
ATOM    434  N   ALA    30      89.194  90.537  64.570  1.00  0.00            
ATOM    435  H   ALA    30      88.795  90.830  65.450  1.00  0.00            
ATOM    436  CA  ALA    30      89.938  89.287  64.612  1.00  0.00            
ATOM    437  HA  ALA    30      90.941  89.421  64.207  1.00  0.00            
ATOM    438  CB  ALA    30      90.027  88.831  66.146  1.00  0.00            
ATOM    439  HB1 ALA    30      90.293  89.669  66.790  1.00  0.00            
ATOM    440  HB2 ALA    30      89.060  88.428  66.446  1.00  0.00            
ATOM    441  HB3 ALA    30      90.727  88.009  66.298  1.00  0.00            
ATOM    442  C   ALA    30      89.312  88.218  63.687  1.00  0.00            
ATOM    443  O   ALA    30      89.981  87.502  62.938  1.00  0.00            
ATOM    444  N   GLY    31      87.956  88.137  63.703  1.00  0.00            
ATOM    445  H   GLY    31      87.330  88.516  64.399  1.00  0.00            
ATOM    446  CA  GLY    31      87.180  87.230  62.815  1.00  0.00            
ATOM    447  HA1 GLY    31      86.126  87.351  63.067  1.00  0.00            
ATOM    448  HA2 GLY    31      87.589  86.256  63.082  1.00  0.00            
ATOM    449  C   GLY    31      87.398  87.536  61.338  1.00  0.00            
ATOM    450  O   GLY    31      87.299  86.650  60.511  1.00  0.00            
ATOM    451  N   LYS    32      87.687  88.801  60.974  1.00  0.00            
ATOM    452  H   LYS    32      87.584  89.550  61.644  1.00  0.00            
ATOM    453  CA  LYS    32      88.362  89.097  59.728  1.00  0.00            
ATOM    454  HA  LYS    32      87.916  88.421  58.999  1.00  0.00            
ATOM    455  CB  LYS    32      88.127  90.570  59.275  1.00  0.00            
ATOM    456  HB1 LYS    32      88.716  91.278  59.858  1.00  0.00            
ATOM    457  HB2 LYS    32      87.097  90.831  59.515  1.00  0.00            
ATOM    458  CG  LYS    32      88.370  90.775  57.722  1.00  0.00            
ATOM    459  HG1 LYS    32      89.370  90.399  57.505  1.00  0.00            
ATOM    460  HG2 LYS    32      88.330  91.846  57.524  1.00  0.00            
ATOM    461  CD  LYS    32      87.192  90.123  56.948  1.00  0.00            
ATOM    462  HD1 LYS    32      86.272  90.613  57.267  1.00  0.00            
ATOM    463  HD2 LYS    32      87.120  89.068  57.210  1.00  0.00            
ATOM    464  CE  LYS    32      87.437  90.341  55.462  1.00  0.00            
ATOM    465  HE1 LYS    32      88.512  90.201  55.346  1.00  0.00            
ATOM    466  HE2 LYS    32      87.153  91.357  55.187  1.00  0.00            
ATOM    467  NZ  LYS    32      86.647  89.419  54.652  1.00  0.00            
ATOM    468  HZ1 LYS    32      87.010  89.611  53.729  1.00  0.00            
ATOM    469  HZ2 LYS    32      86.864  88.468  54.915  1.00  0.00            
ATOM    470  HZ3 LYS    32      85.647  89.566  54.651  1.00  0.00            
ATOM    471  C   LYS    32      89.884  88.778  59.654  1.00  0.00            
ATOM    472  O   LYS    32      90.338  88.178  58.680  1.00  0.00            
ATOM    473  N   THR    33      90.703  89.168  60.616  1.00  0.00            
ATOM    474  H   THR    33      90.291  89.788  61.299  1.00  0.00            
ATOM    475  CA  THR    33      92.101  88.748  60.731  1.00  0.00            
ATOM    476  HA  THR    33      92.624  89.300  59.950  1.00  0.00            
ATOM    477  CB  THR    33      92.748  89.311  62.042  1.00  0.00            
ATOM    478  HB  THR    33      92.074  88.978  62.831  1.00  0.00            
ATOM    479  CG2 THR    33      94.183  88.751  62.390  1.00  0.00            
ATOM    480 HG21 THR    33      94.810  88.761  61.498  1.00  0.00            
ATOM    481 HG22 THR    33      94.617  89.320  63.212  1.00  0.00            
ATOM    482 HG23 THR    33      94.097  87.692  62.631  1.00  0.00            
ATOM    483  OG1 THR    33      92.749  90.697  62.069  1.00  0.00            
ATOM    484  HG1 THR    33      91.841  90.994  62.170  1.00  0.00            
ATOM    485  C   THR    33      92.354  87.239  60.446  1.00  0.00            
ATOM    486  O   THR    33      93.403  86.992  59.860  1.00  0.00            
ATOM    487  N   LYS    34      91.702  86.277  61.113  1.00  0.00            
ATOM    488  H   LYS    34      90.907  86.550  61.673  1.00  0.00            
ATOM    489  CA  LYS    34      92.003  84.850  60.903  1.00  0.00            
ATOM    490  HA  LYS    34      93.057  84.845  61.180  1.00  0.00            
ATOM    491  CB  LYS    34      91.211  83.936  61.791  1.00  0.00            
ATOM    492  HB1 LYS    34      91.383  84.283  62.809  1.00  0.00            
ATOM    493  HB2 LYS    34      91.519  82.893  61.712  1.00  0.00            
ATOM    494  CG  LYS    34      89.637  84.106  61.410  1.00  0.00            
ATOM    495  HG1 LYS    34      89.443  83.998  60.343  1.00  0.00            
ATOM    496  HG2 LYS    34      89.363  85.065  61.849  1.00  0.00            
ATOM    497  CD  LYS    34      88.819  83.022  62.136  1.00  0.00            
ATOM    498  HD1 LYS    34      88.812  83.153  63.218  1.00  0.00            
ATOM    499  HD2 LYS    34      89.316  82.081  61.902  1.00  0.00            
ATOM    500  CE  LYS    34      87.311  83.021  61.710  1.00  0.00            
ATOM    501  HE1 LYS    34      87.334  83.152  60.628  1.00  0.00            
ATOM    502  HE2 LYS    34      86.785  83.883  62.120  1.00  0.00            
ATOM    503  NZ  LYS    34      86.678  81.738  62.090  1.00  0.00            
ATOM    504  HZ1 LYS    34      87.075  81.014  61.509  1.00  0.00            
ATOM    505  HZ2 LYS    34      86.843  81.623  63.080  1.00  0.00            
ATOM    506  HZ3 LYS    34      85.676  81.749  61.964  1.00  0.00            
ATOM    507  C   LYS    34      91.966  84.460  59.401  1.00  0.00            
ATOM    508  O   LYS    34      92.662  83.477  59.024  1.00  0.00            
ATOM    509  N   GLU    35      91.223  85.199  58.517  1.00  0.00            
ATOM    510  H   GLU    35      90.657  85.965  58.854  1.00  0.00            
ATOM    511  CA  GLU    35      91.326  84.974  57.067  1.00  0.00            
ATOM    512  HA  GLU    35      91.150  83.904  56.960  1.00  0.00            
ATOM    513  CB  GLU    35      90.205  85.778  56.295  1.00  0.00            
ATOM    514  HB1 GLU    35      90.171  85.378  55.282  1.00  0.00            
ATOM    515  HB2 GLU    35      90.431  86.837  56.168  1.00  0.00            
ATOM    516  CG  GLU    35      88.805  85.632  56.884  1.00  0.00            
ATOM    517  HG1 GLU    35      88.604  86.011  57.886  1.00  0.00            
ATOM    518  HG2 GLU    35      88.554  84.574  56.958  1.00  0.00            
ATOM    519  CD  GLU    35      87.710  86.262  56.045  1.00  0.00            
ATOM    520  OE1 GLU    35      86.542  85.806  56.148  1.00  0.00            
ATOM    521  OE2 GLU    35      87.974  87.056  55.175  1.00  0.00            
ATOM    522  C   GLU    35      92.697  85.409  56.521  1.00  0.00            
ATOM    523  O   GLU    35      93.374  84.567  55.915  1.00  0.00            
ATOM    524  N   GLY    36      93.073  86.601  56.812  1.00  0.00            
ATOM    525  H   GLY    36      92.396  87.154  57.317  1.00  0.00            
ATOM    526  CA  GLY    36      94.392  87.093  56.465  1.00  0.00            
ATOM    527  HA1 GLY    36      94.469  88.131  56.789  1.00  0.00            
ATOM    528  HA2 GLY    36      94.479  87.074  55.379  1.00  0.00            
ATOM    529  C   GLY    36      95.608  86.338  57.009  1.00  0.00            
ATOM    530  O   GLY    36      96.472  85.969  56.196  1.00  0.00            
ATOM    531  N   VAL    37      95.558  85.870  58.280  1.00  0.00            
ATOM    532  H   VAL    37      94.747  86.116  58.829  1.00  0.00            
ATOM    533  CA  VAL    37      96.526  84.970  58.914  1.00  0.00            
ATOM    534  HA  VAL    37      97.522  85.412  58.925  1.00  0.00            
ATOM    535  CB  VAL    37      96.193  84.694  60.406  1.00  0.00            
ATOM    536  HB  VAL    37      95.106  84.674  60.490  1.00  0.00            
ATOM    537  CG1 VAL    37      96.682  83.360  61.062  1.00  0.00            
ATOM    538 HG11 VAL    37      96.607  83.497  62.141  1.00  0.00            
ATOM    539 HG12 VAL    37      96.202  82.445  60.715  1.00  0.00            
ATOM    540 HG13 VAL    37      97.739  83.152  60.899  1.00  0.00            
ATOM    541  CG2 VAL    37      96.688  85.963  61.058  1.00  0.00            
ATOM    542 HG21 VAL    37      96.223  86.916  60.802  1.00  0.00            
ATOM    543 HG22 VAL    37      96.512  85.908  62.132  1.00  0.00            
ATOM    544 HG23 VAL    37      97.758  86.000  60.856  1.00  0.00            
ATOM    545  C   VAL    37      96.661  83.656  58.186  1.00  0.00            
ATOM    546  O   VAL    37      97.797  83.223  58.169  1.00  0.00            
ATOM    547  N   LEU    38      95.519  83.059  57.826  1.00  0.00            
ATOM    548  H   LEU    38      94.608  83.372  58.129  1.00  0.00            
ATOM    549  CA  LEU    38      95.523  81.853  56.919  1.00  0.00            
ATOM    550  HA  LEU    38      96.283  81.184  57.322  1.00  0.00            
ATOM    551  CB  LEU    38      94.194  81.125  56.805  1.00  0.00            
ATOM    552  HB1 LEU    38      93.532  81.858  56.344  1.00  0.00            
ATOM    553  HB2 LEU    38      93.845  81.041  57.834  1.00  0.00            
ATOM    554  CG  LEU    38      94.146  79.763  56.048  1.00  0.00            
ATOM    555  HG  LEU    38      94.439  80.095  55.053  1.00  0.00            
ATOM    556  CD1 LEU    38      95.209  78.873  56.676  1.00  0.00            
ATOM    557 HD11 LEU    38      94.784  78.614  57.646  1.00  0.00            
ATOM    558 HD12 LEU    38      95.305  77.915  56.165  1.00  0.00            
ATOM    559 HD13 LEU    38      96.199  79.308  56.815  1.00  0.00            
ATOM    560  CD2 LEU    38      92.896  78.936  56.076  1.00  0.00            
ATOM    561 HD21 LEU    38      92.668  78.701  57.116  1.00  0.00            
ATOM    562 HD22 LEU    38      92.108  79.572  55.671  1.00  0.00            
ATOM    563 HD23 LEU    38      92.862  77.956  55.601  1.00  0.00            
ATOM    564  C   LEU    38      96.081  82.157  55.445  1.00  0.00            
ATOM    565  O   LEU    38      96.840  81.294  54.893  1.00  0.00            
ATOM    566  N   TYR    39      95.799  83.264  54.766  1.00  0.00            
ATOM    567  H   TYR    39      95.345  83.971  55.326  1.00  0.00            
ATOM    568  CA  TYR    39      96.148  83.573  53.339  1.00  0.00            
ATOM    569  HA  TYR    39      95.644  82.788  52.776  1.00  0.00            
ATOM    570  CB  TYR    39      95.564  84.808  52.781  1.00  0.00            
ATOM    571  HB1 TYR    39      96.189  85.650  53.079  1.00  0.00            
ATOM    572  HB2 TYR    39      94.530  84.777  53.124  1.00  0.00            
ATOM    573  CG  TYR    39      95.505  84.736  51.280  1.00  0.00            
ATOM    574  CD1 TYR    39      94.391  84.165  50.605  1.00  0.00            
ATOM    575  HD1 TYR    39      93.512  83.843  51.144  1.00  0.00            
ATOM    576  CE1 TYR    39      94.488  84.057  49.203  1.00  0.00            
ATOM    577  HE1 TYR    39      93.657  83.660  48.640  1.00  0.00            
ATOM    578  CZ  TYR    39      95.666  84.460  48.469  1.00  0.00            
ATOM    579  OH  TYR    39      95.679  84.470  47.098  1.00  0.00            
ATOM    580  HH  TYR    39      94.896  84.005  46.794  1.00  0.00            
ATOM    581  CE2 TYR    39      96.777  85.055  49.153  1.00  0.00            
ATOM    582  HE2 TYR    39      97.689  85.347  48.653  1.00  0.00            
ATOM    583  CD2 TYR    39      96.638  85.171  50.562  1.00  0.00            
ATOM    584  HD2 TYR    39      97.471  85.610  51.091  1.00  0.00            
ATOM    585  C   TYR    39      97.656  83.434  53.111  1.00  0.00            
ATOM    586  O   TYR    39      98.094  82.709  52.178  1.00  0.00            
ATOM    587  N   VAL    40      98.451  84.136  53.902  1.00  0.00            
ATOM    588  H   VAL    40      97.974  84.618  54.650  1.00  0.00            
ATOM    589  CA  VAL    40      99.957  84.046  53.880  1.00  0.00            
ATOM    590  HA  VAL    40     100.156  84.306  52.840  1.00  0.00            
ATOM    591  CB  VAL    40     100.605  85.051  54.855  1.00  0.00            
ATOM    592  HB  VAL    40     101.693  85.072  54.785  1.00  0.00            
ATOM    593  CG1 VAL    40     100.108  86.531  54.748  1.00  0.00            
ATOM    594 HG11 VAL    40     100.866  87.197  55.161  1.00  0.00            
ATOM    595 HG12 VAL    40     100.077  86.840  53.703  1.00  0.00            
ATOM    596 HG13 VAL    40      99.087  86.671  55.103  1.00  0.00            
ATOM    597  CG2 VAL    40     100.258  84.624  56.264  1.00  0.00            
ATOM    598 HG21 VAL    40     100.869  83.849  56.727  1.00  0.00            
ATOM    599 HG22 VAL    40     100.308  85.415  57.012  1.00  0.00            
ATOM    600 HG23 VAL    40      99.225  84.297  56.384  1.00  0.00            
ATOM    601  C   VAL    40     100.488  82.590  54.087  1.00  0.00            
ATOM    602  O   VAL    40     101.628  82.372  53.717  1.00  0.00            
ATOM    603  N   GLY    41      99.711  81.651  54.655  1.00  0.00            
ATOM    604  H   GLY    41      98.746  81.911  54.803  1.00  0.00            
ATOM    605  CA  GLY    41     100.041  80.168  54.613  1.00  0.00            
ATOM    606  HA1 GLY    41      99.233  79.679  55.158  1.00  0.00            
ATOM    607  HA2 GLY    41     100.984  80.060  55.150  1.00  0.00            
ATOM    608  C   GLY    41     100.146  79.517  53.196  1.00  0.00            
ATOM    609  O   GLY    41     100.927  78.559  53.131  1.00  0.00            
ATOM    610  N   SER    42      99.324  79.890  52.193  1.00  0.00            
ATOM    611  H   SER    42      98.710  80.678  52.344  1.00  0.00            
ATOM    612  CA  SER    42      99.228  79.065  51.010  1.00  0.00            
ATOM    613  HA  SER    42      99.230  77.992  51.202  1.00  0.00            
ATOM    614  CB  SER    42      97.866  79.419  50.374  1.00  0.00            
ATOM    615  HB1 SER    42      96.993  79.180  50.981  1.00  0.00            
ATOM    616  HB2 SER    42      97.788  78.788  49.489  1.00  0.00            
ATOM    617  OG  SER    42      97.836  80.805  49.903  1.00  0.00            
ATOM    618  HG  SER    42      97.962  81.317  50.706  1.00  0.00            
ATOM    619  C   SER    42     100.374  79.289  50.017  1.00  0.00            
ATOM    620  O   SER    42     100.506  78.486  49.056  1.00  0.00            
ATOM    621  N   LYS    43     101.141  80.364  50.163  1.00  0.00            
ATOM    622  H   LYS    43     100.867  81.050  50.851  1.00  0.00            
ATOM    623  CA  LYS    43     102.450  80.552  49.466  1.00  0.00            
ATOM    624  HA  LYS    43     102.824  81.413  50.020  1.00  0.00            
ATOM    625  CB  LYS    43     103.493  79.419  49.767  1.00  0.00            
ATOM    626  HB1 LYS    43     104.398  79.627  49.196  1.00  0.00            
ATOM    627  HB2 LYS    43     103.070  78.450  49.500  1.00  0.00            
ATOM    628  CG  LYS    43     104.009  79.290  51.190  1.00  0.00            
ATOM    629  HG1 LYS    43     103.111  79.058  51.763  1.00  0.00            
ATOM    630  HG2 LYS    43     104.489  80.206  51.534  1.00  0.00            
ATOM    631  CD  LYS    43     104.863  78.053  51.329  1.00  0.00            
ATOM    632  HD1 LYS    43     105.872  78.246  50.963  1.00  0.00            
ATOM    633  HD2 LYS    43     104.395  77.210  50.821  1.00  0.00            
ATOM    634  CE  LYS    43     104.954  77.629  52.772  1.00  0.00            
ATOM    635  HE1 LYS    43     103.948  77.479  53.165  1.00  0.00            
ATOM    636  HE2 LYS    43     105.385  78.430  53.374  1.00  0.00            
ATOM    637  NZ  LYS    43     105.780  76.391  52.819  1.00  0.00            
ATOM    638  HZ1 LYS    43     105.190  75.638  52.495  1.00  0.00            
ATOM    639  HZ2 LYS    43     106.623  76.452  52.265  1.00  0.00            
ATOM    640  HZ3 LYS    43     106.087  76.210  53.764  1.00  0.00            
ATOM    641  C   LYS    43     102.275  81.119  48.037  1.00  0.00            
ATOM    642  O   LYS    43     102.779  80.576  47.074  1.00  0.00            
ATOM    643  N   THR    44     101.580  82.228  48.026  1.00  0.00            
ATOM    644  H   THR    44     101.194  82.595  48.884  1.00  0.00            
ATOM    645  CA  THR    44     101.567  83.052  46.821  1.00  0.00            
ATOM    646  HA  THR    44     101.470  82.396  45.956  1.00  0.00            
ATOM    647  CB  THR    44     100.313  83.926  46.818  1.00  0.00            
ATOM    648  HB  THR    44     100.276  84.566  45.937  1.00  0.00            
ATOM    649  CG2 THR    44      98.963  83.231  47.097  1.00  0.00            
ATOM    650 HG21 THR    44      98.849  83.050  48.166  1.00  0.00            
ATOM    651 HG22 THR    44      98.189  83.898  46.716  1.00  0.00            
ATOM    652 HG23 THR    44      98.948  82.238  46.650  1.00  0.00            
ATOM    653  OG1 THR    44     100.468  84.803  47.895  1.00  0.00            
ATOM    654  HG1 THR    44     100.994  85.490  47.478  1.00  0.00            
ATOM    655  C   THR    44     102.791  83.904  46.499  1.00  0.00            
ATOM    656  O   THR    44     103.550  84.340  47.339  1.00  0.00            
ATOM    657  N   LYS    45     102.947  84.181  45.245  1.00  0.00            
ATOM    658  H   LYS    45     102.219  83.945  44.585  1.00  0.00            
ATOM    659  CA  LYS    45     104.071  84.942  44.686  1.00  0.00            
ATOM    660  HA  LYS    45     104.501  85.527  45.499  1.00  0.00            
ATOM    661  CB  LYS    45     105.086  84.003  44.089  1.00  0.00            
ATOM    662  HB1 LYS    45     105.907  84.592  43.680  1.00  0.00            
ATOM    663  HB2 LYS    45     104.549  83.543  43.258  1.00  0.00            
ATOM    664  CG  LYS    45     105.793  83.015  45.019  1.00  0.00            
ATOM    665  HG1 LYS    45     106.341  82.253  44.466  1.00  0.00            
ATOM    666  HG2 LYS    45     105.025  82.459  45.556  1.00  0.00            
ATOM    667  CD  LYS    45     106.614  83.636  46.154  1.00  0.00            
ATOM    668  HD1 LYS    45     106.745  82.888  46.936  1.00  0.00            
ATOM    669  HD2 LYS    45     106.007  84.404  46.633  1.00  0.00            
ATOM    670  CE  LYS    45     107.902  84.280  45.737  1.00  0.00            
ATOM    671  HE1 LYS    45     107.562  85.096  45.099  1.00  0.00            
ATOM    672  HE2 LYS    45     108.468  83.554  45.154  1.00  0.00            
ATOM    673  NZ  LYS    45     108.687  84.757  46.876  1.00  0.00            
ATOM    674  HZ1 LYS    45     109.548  85.188  46.572  1.00  0.00            
ATOM    675  HZ2 LYS    45     108.195  85.415  47.463  1.00  0.00            
ATOM    676  HZ3 LYS    45     108.848  84.006  47.532  1.00  0.00            
ATOM    677  C   LYS    45     103.582  85.992  43.648  1.00  0.00            
ATOM    678  O   LYS    45     102.934  85.572  42.654  1.00  0.00            
ATOM    679  N   GLU    46     103.926  87.275  43.816  1.00  0.00            
ATOM    680  H   GLU    46     104.585  87.505  44.546  1.00  0.00            
ATOM    681  CA  GLU    46     103.583  88.365  42.941  1.00  0.00            
ATOM    682  HA  GLU    46     102.991  87.876  42.166  1.00  0.00            
ATOM    683  CB  GLU    46     102.608  89.346  43.662  1.00  0.00            
ATOM    684  HB1 GLU    46     101.837  88.799  44.204  1.00  0.00            
ATOM    685  HB2 GLU    46     102.094  89.893  42.871  1.00  0.00            
ATOM    686  CG  GLU    46     103.104  90.466  44.545  1.00  0.00            
ATOM    687  HG1 GLU    46     102.246  91.106  44.755  1.00  0.00            
ATOM    688  HG2 GLU    46     103.798  91.153  44.061  1.00  0.00            
ATOM    689  CD  GLU    46     103.780  90.023  45.837  1.00  0.00            
ATOM    690  OE1 GLU    46     104.647  90.778  46.296  1.00  0.00            
ATOM    691  OE2 GLU    46     103.441  88.852  46.321  1.00  0.00            
ATOM    692  C   GLU    46     104.752  88.986  42.236  1.00  0.00            
ATOM    693  O   GLU    46     105.820  89.209  42.803  1.00  0.00            
ATOM    694  N   GLY    47     104.467  89.395  40.971  1.00  0.00            
ATOM    695  H   GLY    47     103.511  89.506  40.666  1.00  0.00            
ATOM    696  CA  GLY    47     105.505  89.943  40.094  1.00  0.00            
ATOM    697  HA1 GLY    47     105.396  89.739  39.029  1.00  0.00            
ATOM    698  HA2 GLY    47     106.500  89.639  40.419  1.00  0.00            
ATOM    699  C   GLY    47     105.448  91.494  40.014  1.00  0.00            
ATOM    700  O   GLY    47     104.400  92.087  40.091  1.00  0.00            
ATOM    701  N   VAL    48     106.593  92.065  39.605  1.00  0.00            
ATOM    702  H   VAL    48     107.413  91.475  39.602  1.00  0.00            
ATOM    703  CA  VAL    48     106.851  93.575  39.769  1.00  0.00            
ATOM    704  HA  VAL    48     106.222  93.850  40.615  1.00  0.00            
ATOM    705  CB  VAL    48     108.340  93.983  40.069  1.00  0.00            
ATOM    706  HB  VAL    48     108.324  95.031  40.369  1.00  0.00            
ATOM    707  CG1 VAL    48     108.930  93.158  41.245  1.00  0.00            
ATOM    708 HG11 VAL    48     109.855  93.574  41.645  1.00  0.00            
ATOM    709 HG12 VAL    48     108.171  93.010  42.013  1.00  0.00            
ATOM    710 HG13 VAL    48     109.130  92.129  40.947  1.00  0.00            
ATOM    711  CG2 VAL    48     109.322  93.788  38.892  1.00  0.00            
ATOM    712 HG21 VAL    48     109.331  92.760  38.528  1.00  0.00            
ATOM    713 HG22 VAL    48     109.068  94.393  38.022  1.00  0.00            
ATOM    714 HG23 VAL    48     110.327  94.027  39.240  1.00  0.00            
ATOM    715  C   VAL    48     106.232  94.423  38.616  1.00  0.00            
ATOM    716  O   VAL    48     106.580  94.181  37.453  1.00  0.00            
ATOM    717  N   VAL    49     105.314  95.386  38.961  1.00  0.00            
ATOM    718  H   VAL    49     105.044  95.505  39.927  1.00  0.00            
ATOM    719  CA  VAL    49     104.854  96.239  37.809  1.00  0.00            
ATOM    720  HA  VAL    49     105.161  95.720  36.900  1.00  0.00            
ATOM    721  CB  VAL    49     103.330  96.432  37.787  1.00  0.00            
ATOM    722  HB  VAL    49     103.137  97.159  36.999  1.00  0.00            
ATOM    723  CG1 VAL    49     102.629  95.141  37.417  1.00  0.00            
ATOM    724 HG11 VAL    49     102.965  94.326  38.059  1.00  0.00            
ATOM    725 HG12 VAL    49     101.542  95.224  37.431  1.00  0.00            
ATOM    726 HG13 VAL    49     102.876  94.890  36.386  1.00  0.00            
ATOM    727  CG2 VAL    49     102.757  96.949  39.137  1.00  0.00            
ATOM    728 HG21 VAL    49     101.692  97.155  39.033  1.00  0.00            
ATOM    729 HG22 VAL    49     103.009  96.195  39.882  1.00  0.00            
ATOM    730 HG23 VAL    49     103.212  97.906  39.394  1.00  0.00            
ATOM    731  C   VAL    49     105.601  97.603  37.718  1.00  0.00            
ATOM    732  O   VAL    49     105.864  98.205  38.764  1.00  0.00            
ATOM    733  N   HIE    50     105.840  98.032  36.489  1.00  0.00            
ATOM    734  H   HIE    50     105.647  97.398  35.727  1.00  0.00            
ATOM    735  CA  HIE    50     106.205  99.484  36.179  1.00  0.00            
ATOM    736  HA  HIE    50     106.984  99.763  36.889  1.00  0.00            
ATOM    737  CB  HIE    50     106.793  99.607  34.755  1.00  0.00            
ATOM    738  HB1 HIE    50     107.476 100.457  34.730  1.00  0.00            
ATOM    739  HB2 HIE    50     106.086  99.776  33.943  1.00  0.00            
ATOM    740  CG  HIE    50     107.560  98.405  34.267  1.00  0.00            
ATOM    741  ND1 HIE    50     107.842  98.057  32.987  1.00  0.00            
ATOM    742  CE1 HIE    50     108.662  97.003  33.023  1.00  0.00            
ATOM    743  HE1 HIE    50     109.098  96.460  32.198  1.00  0.00            
ATOM    744  NE2 HIE    50     108.832  96.631  34.281  1.00  0.00            
ATOM    745  HE2 HIE    50     109.357  95.824  34.587  1.00  0.00            
ATOM    746  CD2 HIE    50     108.253  97.556  35.082  1.00  0.00            
ATOM    747  HD2 HIE    50     108.407  97.737  36.136  1.00  0.00            
ATOM    748  C   HIE    50     105.046 100.394  36.484  1.00  0.00            
ATOM    749  O   HIE    50     103.877 100.083  36.185  1.00  0.00            
ATOM    750  N   GLY    51     105.398 101.602  36.965  1.00  0.00            
ATOM    751  H   GLY    51     106.314 101.649  37.387  1.00  0.00            
ATOM    752  CA  GLY    51     104.451 102.599  37.265  1.00  0.00            
ATOM    753  HA1 GLY    51     103.498 102.094  37.110  1.00  0.00            
ATOM    754  HA2 GLY    51     104.602 103.367  36.507  1.00  0.00            
ATOM    755  C   GLY    51     104.592 103.278  38.615  1.00  0.00            
ATOM    756  O   GLY    51     105.559 103.217  39.363  1.00  0.00            
ATOM    757  N   VAL    52     103.533 103.997  38.881  1.00  0.00            
ATOM    758  H   VAL    52     102.812 104.093  38.181  1.00  0.00            
ATOM    759  CA  VAL    52     103.330 104.765  40.130  1.00  0.00            
ATOM    760  HA  VAL    52     104.232 105.377  40.098  1.00  0.00            
ATOM    761  CB  VAL    52     101.991 105.654  40.198  1.00  0.00            
ATOM    762  HB  VAL    52     101.842 106.158  41.153  1.00  0.00            
ATOM    763  CG1 VAL    52     101.984 106.800  39.158  1.00  0.00            
ATOM    764 HG11 VAL    52     101.897 107.707  39.757  1.00  0.00            
ATOM    765 HG12 VAL    52     102.926 106.754  38.611  1.00  0.00            
ATOM    766 HG13 VAL    52     101.137 106.916  38.483  1.00  0.00            
ATOM    767  CG2 VAL    52     100.762 104.810  39.955  1.00  0.00            
ATOM    768 HG21 VAL    52      99.922 105.455  40.209  1.00  0.00            
ATOM    769 HG22 VAL    52     100.677 104.488  38.917  1.00  0.00            
ATOM    770 HG23 VAL    52     100.842 104.033  40.715  1.00  0.00            
ATOM    771  C   VAL    52     103.409 103.887  41.393  1.00  0.00            
ATOM    772  O   VAL    52     103.011 102.716  41.508  1.00  0.00            
ATOM    773  N   ALA    53     103.986 104.536  42.397  1.00  0.00            
ATOM    774  H   ALA    53     104.474 105.374  42.117  1.00  0.00            
ATOM    775  CA  ALA    53     103.933 104.004  43.721  1.00  0.00            
ATOM    776  HA  ALA    53     104.341 102.997  43.635  1.00  0.00            
ATOM    777  CB  ALA    53     104.999 104.776  44.505  1.00  0.00            
ATOM    778  HB1 ALA    53     104.691 105.801  44.713  1.00  0.00            
ATOM    779  HB2 ALA    53     105.042 104.152  45.398  1.00  0.00            
ATOM    780  HB3 ALA    53     105.998 104.640  44.091  1.00  0.00            
ATOM    781  C   ALA    53     102.612 103.798  44.420  1.00  0.00            
ATOM    782  O   ALA    53     102.361 102.898  45.176  1.00  0.00            
ATOM    783  N   THR    54     101.644 104.757  44.189  1.00  0.00            
ATOM    784  H   THR    54     101.881 105.556  43.618  1.00  0.00            
ATOM    785  CA  THR    54     100.285 104.746  44.745  1.00  0.00            
ATOM    786  HA  THR    54     100.316 104.785  45.834  1.00  0.00            
ATOM    787  CB  THR    54      99.526 106.006  44.297  1.00  0.00            
ATOM    788  HB  THR    54      98.477 105.738  44.173  1.00  0.00            
ATOM    789  CG2 THR    54      99.804 107.163  45.341  1.00  0.00            
ATOM    790 HG21 THR    54      99.220 106.869  46.213  1.00  0.00            
ATOM    791 HG22 THR    54     100.865 107.265  45.571  1.00  0.00            
ATOM    792 HG23 THR    54      99.339 108.077  44.971  1.00  0.00            
ATOM    793  OG1 THR    54      99.858 106.233  42.956  1.00  0.00            
ATOM    794  HG1 THR    54      99.059 106.620  42.590  1.00  0.00            
ATOM    795  C   THR    54      99.515 103.493  44.417  1.00  0.00            
ATOM    796  O   THR    54      98.747 103.155  45.323  1.00  0.00            
ATOM    797  N   VAL    55      99.757 102.716  43.355  1.00  0.00            
ATOM    798  H   VAL    55     100.408 103.110  42.690  1.00  0.00            
ATOM    799  CA  VAL    55      99.319 101.298  43.125  1.00  0.00            
ATOM    800  HA  VAL    55      98.229 101.329  43.135  1.00  0.00            
ATOM    801  CB  VAL    55      99.709 100.909  41.730  1.00  0.00            
ATOM    802  HB  VAL    55     100.738 101.155  41.467  1.00  0.00            
ATOM    803  CG1 VAL    55      99.620  99.368  41.426  1.00  0.00            
ATOM    804 HG11 VAL    55     100.222  99.065  40.569  1.00  0.00            
ATOM    805 HG12 VAL    55      99.993  98.704  42.206  1.00  0.00            
ATOM    806 HG13 VAL    55      98.609  98.965  41.360  1.00  0.00            
ATOM    807  CG2 VAL    55      98.859 101.471  40.569  1.00  0.00            
ATOM    808 HG21 VAL    55      98.718 102.521  40.826  1.00  0.00            
ATOM    809 HG22 VAL    55      99.344 101.405  39.595  1.00  0.00            
ATOM    810 HG23 VAL    55      97.879 101.008  40.460  1.00  0.00            
ATOM    811  C   VAL    55      99.846 100.345  44.216  1.00  0.00            
ATOM    812  O   VAL    55      99.053  99.559  44.815  1.00  0.00            
ATOM    813  N   ALA    56     101.095 100.335  44.547  1.00  0.00            
ATOM    814  H   ALA    56     101.722 100.818  43.918  1.00  0.00            
ATOM    815  CA  ALA    56     101.650  99.459  45.603  1.00  0.00            
ATOM    816  HA  ALA    56     101.316  98.442  45.396  1.00  0.00            
ATOM    817  CB  ALA    56     103.206  99.376  45.486  1.00  0.00            
ATOM    818  HB1 ALA    56     103.691 100.308  45.777  1.00  0.00            
ATOM    819  HB2 ALA    56     103.665  98.585  46.078  1.00  0.00            
ATOM    820  HB3 ALA    56     103.472  99.211  44.442  1.00  0.00            
ATOM    821  C   ALA    56     101.108  99.806  46.913  1.00  0.00            
ATOM    822  O   ALA    56     100.679  98.917  47.615  1.00  0.00            
ATOM    823  N   GLU    57     101.121 101.112  47.287  1.00  0.00            
ATOM    824  H   GLU    57     101.383 101.773  46.570  1.00  0.00            
ATOM    825  CA  GLU    57     100.581 101.710  48.536  1.00  0.00            
ATOM    826  HA  GLU    57     101.099 101.293  49.400  1.00  0.00            
ATOM    827  CB  GLU    57     100.620 103.266  48.528  1.00  0.00            
ATOM    828  HB1 GLU    57     100.244 103.797  49.403  1.00  0.00            
ATOM    829  HB2 GLU    57     100.045 103.737  47.731  1.00  0.00            
ATOM    830  CG  GLU    57     102.080 103.848  48.481  1.00  0.00            
ATOM    831  HG1 GLU    57     101.988 104.880  48.141  1.00  0.00            
ATOM    832  HG2 GLU    57     102.660 103.322  47.723  1.00  0.00            
ATOM    833  CD  GLU    57     102.637 103.654  49.827  1.00  0.00            
ATOM    834  OE1 GLU    57     102.683 102.522  50.252  1.00  0.00            
ATOM    835  OE2 GLU    57     103.181 104.591  50.451  1.00  0.00            
ATOM    836  C   GLU    57      99.049 101.322  48.745  1.00  0.00            
ATOM    837  O   GLU    57      98.690 100.825  49.804  1.00  0.00            
ATOM    838  N   LYS    58      98.156 101.563  47.728  1.00  0.00            
ATOM    839  H   LYS    58      98.475 102.066  46.912  1.00  0.00            
ATOM    840  CA  LYS    58      96.821 100.947  47.730  1.00  0.00            
ATOM    841  HA  LYS    58      96.457 101.485  48.605  1.00  0.00            
ATOM    842  CB  LYS    58      96.100 101.539  46.470  1.00  0.00            
ATOM    843  HB1 LYS    58      96.556 101.200  45.540  1.00  0.00            
ATOM    844  HB2 LYS    58      96.189 102.619  46.582  1.00  0.00            
ATOM    845  CG  LYS    58      94.585 101.324  46.383  1.00  0.00            
ATOM    846  HG1 LYS    58      94.114 101.887  47.189  1.00  0.00            
ATOM    847  HG2 LYS    58      94.268 100.283  46.441  1.00  0.00            
ATOM    848  CD  LYS    58      94.057 101.769  45.029  1.00  0.00            
ATOM    849  HD1 LYS    58      94.350 101.034  44.280  1.00  0.00            
ATOM    850  HD2 LYS    58      94.351 102.802  44.841  1.00  0.00            
ATOM    851  CE  LYS    58      92.523 101.662  45.187  1.00  0.00            
ATOM    852  HE1 LYS    58      92.201 102.401  45.921  1.00  0.00            
ATOM    853  HE2 LYS    58      92.291 100.702  45.648  1.00  0.00            
ATOM    854  NZ  LYS    58      91.870 101.865  43.910  1.00  0.00            
ATOM    855  HZ1 LYS    58      92.354 101.261  43.261  1.00  0.00            
ATOM    856  HZ2 LYS    58      90.971 101.430  44.061  1.00  0.00            
ATOM    857  HZ3 LYS    58      91.873 102.792  43.510  1.00  0.00            
ATOM    858  C   LYS    58      96.721  99.406  47.802  1.00  0.00            
ATOM    859  O   LYS    58      95.783  98.908  48.464  1.00  0.00            
ATOM    860  N   THR    59      97.501  98.602  47.093  1.00  0.00            
ATOM    861  H   THR    59      98.058  98.993  46.346  1.00  0.00            
ATOM    862  CA  THR    59      97.368  97.079  47.097  1.00  0.00            
ATOM    863  HA  THR    59      96.290  96.926  47.047  1.00  0.00            
ATOM    864  CB  THR    59      98.063  96.516  45.860  1.00  0.00            
ATOM    865  HB  THR    59      98.015  95.433  45.979  1.00  0.00            
ATOM    866  CG2 THR    59      97.538  96.751  44.438  1.00  0.00            
ATOM    867 HG21 THR    59      97.696  97.763  44.067  1.00  0.00            
ATOM    868 HG22 THR    59      98.139  96.107  43.796  1.00  0.00            
ATOM    869 HG23 THR    59      96.488  96.458  44.420  1.00  0.00            
ATOM    870  OG1 THR    59      99.408  96.803  45.913  1.00  0.00            
ATOM    871  HG1 THR    59      99.812  96.896  45.047  1.00  0.00            
ATOM    872  C   THR    59      97.923  96.369  48.391  1.00  0.00            
ATOM    873  O   THR    59      97.471  95.331  48.787  1.00  0.00            
ATOM    874  N   LYS    60      98.981  96.985  48.948  1.00  0.00            
ATOM    875  H   LYS    60      99.405  97.808  48.544  1.00  0.00            
ATOM    876  CA  LYS    60      99.677  96.421  50.083  1.00  0.00            
ATOM    877  HA  LYS    60     100.082  95.456  49.777  1.00  0.00            
ATOM    878  CB  LYS    60     100.817  97.442  50.438  1.00  0.00            
ATOM    879  HB1 LYS    60     101.080  97.369  51.493  1.00  0.00            
ATOM    880  HB2 LYS    60     100.441  98.454  50.295  1.00  0.00            
ATOM    881  CG  LYS    60     102.111  97.129  49.688  1.00  0.00            
ATOM    882  HG1 LYS    60     102.021  96.973  48.613  1.00  0.00            
ATOM    883  HG2 LYS    60     102.477  96.247  50.214  1.00  0.00            
ATOM    884  CD  LYS    60     103.117  98.266  50.041  1.00  0.00            
ATOM    885  HD1 LYS    60     103.261  98.328  51.119  1.00  0.00            
ATOM    886  HD2 LYS    60     102.780  99.179  49.550  1.00  0.00            
ATOM    887  CE  LYS    60     104.419  97.993  49.528  1.00  0.00            
ATOM    888  HE1 LYS    60     104.480  98.086  48.444  1.00  0.00            
ATOM    889  HE2 LYS    60     104.616  96.941  49.733  1.00  0.00            
ATOM    890  NZ  LYS    60     105.438  98.877  50.189  1.00  0.00            
ATOM    891  HZ1 LYS    60     105.491  98.790  51.194  1.00  0.00            
ATOM    892  HZ2 LYS    60     106.370  98.597  49.921  1.00  0.00            
ATOM    893  HZ3 LYS    60     105.251  99.858  50.034  1.00  0.00            
ATOM    894  C   LYS    60      98.861  96.159  51.360  1.00  0.00            
ATOM    895  O   LYS    60      99.364  95.389  52.178  1.00  0.00            
ATOM    896  N   GLU    61      97.682  96.745  51.545  1.00  0.00            
ATOM    897  H   GLU    61      97.250  97.470  50.990  1.00  0.00            
ATOM    898  CA  GLU    61      96.865  96.488  52.721  1.00  0.00            
ATOM    899  HA  GLU    61      97.467  96.441  53.628  1.00  0.00            
ATOM    900  CB  GLU    61      95.860  97.624  52.880  1.00  0.00            
ATOM    901  HB1 GLU    61      96.440  98.545  52.929  1.00  0.00            
ATOM    902  HB2 GLU    61      95.258  97.537  53.785  1.00  0.00            
ATOM    903  CG  GLU    61      94.852  97.789  51.708  1.00  0.00            
ATOM    904  HG1 GLU    61      94.489  96.792  51.461  1.00  0.00            
ATOM    905  HG2 GLU    61      95.420  98.130  50.843  1.00  0.00            
ATOM    906  CD  GLU    61      93.697  98.764  52.026  1.00  0.00            
ATOM    907  OE1 GLU    61      92.630  98.477  51.404  1.00  0.00            
ATOM    908  OE2 GLU    61      93.789  99.752  52.827  1.00  0.00            
ATOM    909  C   GLU    61      96.158  95.057  52.665  1.00  0.00            
ATOM    910  O   GLU    61      95.518  94.668  53.688  1.00  0.00            
ATOM    911  N   GLN    62      96.265  94.327  51.530  1.00  0.00            
ATOM    912  H   GLN    62      96.937  94.637  50.842  1.00  0.00            
ATOM    913  CA  GLN    62      95.443  93.179  51.161  1.00  0.00            
ATOM    914  HA  GLN    62      94.593  93.183  51.844  1.00  0.00            
ATOM    915  CB  GLN    62      94.868  93.272  49.756  1.00  0.00            
ATOM    916  HB1 GLN    62      94.202  92.417  49.638  1.00  0.00            
ATOM    917  HB2 GLN    62      95.589  93.432  48.955  1.00  0.00            
ATOM    918  CG  GLN    62      93.894  94.536  49.637  1.00  0.00            
ATOM    919  HG1 GLN    62      94.416  95.476  49.456  1.00  0.00            
ATOM    920  HG2 GLN    62      93.294  94.674  50.536  1.00  0.00            
ATOM    921  CD  GLN    62      93.003  94.174  48.483  1.00  0.00            
ATOM    922  OE1 GLN    62      93.384  94.283  47.331  1.00  0.00            
ATOM    923  NE2 GLN    62      91.806  93.660  48.693  1.00  0.00            
ATOM    924 HE21 GLN    62      91.414  93.396  49.585  1.00  0.00            
ATOM    925 HE22 GLN    62      91.221  93.705  47.870  1.00  0.00            
ATOM    926  C   GLN    62      96.132  91.849  51.264  1.00  0.00            
ATOM    927  O   GLN    62      97.288  91.544  50.800  1.00  0.00            
ATOM    928  N   VAL    63      95.376  90.879  51.899  1.00  0.00            
ATOM    929  H   VAL    63      94.549  91.072  52.445  1.00  0.00            
ATOM    930  CA  VAL    63      95.848  89.497  51.964  1.00  0.00            
ATOM    931  HA  VAL    63      96.687  89.311  51.294  1.00  0.00            
ATOM    932  CB  VAL    63      96.353  89.124  53.306  1.00  0.00            
ATOM    933  HB  VAL    63      96.267  88.049  53.466  1.00  0.00            
ATOM    934  CG1 VAL    63      97.855  89.392  53.268  1.00  0.00            
ATOM    935 HG11 VAL    63      98.375  88.675  53.903  1.00  0.00            
ATOM    936 HG12 VAL    63      98.182  89.148  52.257  1.00  0.00            
ATOM    937 HG13 VAL    63      98.067  90.427  53.535  1.00  0.00            
ATOM    938  CG2 VAL    63      95.664  89.877  54.526  1.00  0.00            
ATOM    939 HG21 VAL    63      95.892  90.942  54.487  1.00  0.00            
ATOM    940 HG22 VAL    63      94.580  89.808  54.432  1.00  0.00            
ATOM    941 HG23 VAL    63      96.033  89.524  55.489  1.00  0.00            
ATOM    942  C   VAL    63      94.739  88.562  51.494  1.00  0.00            
ATOM    943  O   VAL    63      93.811  88.174  52.279  1.00  0.00            
ATOM    944  N   THR    64      94.682  88.467  50.189  1.00  0.00            
ATOM    945  H   THR    64      95.362  88.960  49.628  1.00  0.00            
ATOM    946  CA  THR    64      93.526  87.997  49.359  1.00  0.00            
ATOM    947  HA  THR    64      92.936  87.191  49.795  1.00  0.00            
ATOM    948  CB  THR    64      92.428  89.075  49.117  1.00  0.00            
ATOM    949  HB  THR    64      91.673  88.543  48.537  1.00  0.00            
ATOM    950  CG2 THR    64      91.688  89.524  50.350  1.00  0.00            
ATOM    951 HG21 THR    64      92.387  90.017  51.026  1.00  0.00            
ATOM    952 HG22 THR    64      90.888  90.227  50.117  1.00  0.00            
ATOM    953 HG23 THR    64      91.211  88.660  50.814  1.00  0.00            
ATOM    954  OG1 THR    64      92.851  90.180  48.433  1.00  0.00            
ATOM    955  HG1 THR    64      92.107  90.334  47.847  1.00  0.00            
ATOM    956  C   THR    64      94.110  87.434  47.992  1.00  0.00            
ATOM    957  O   THR    64      95.273  87.659  47.609  1.00  0.00            
ATOM    958  N   ASN    65      93.300  86.753  47.193  1.00  0.00            
ATOM    959  H   ASN    65      92.379  86.556  47.559  1.00  0.00            
ATOM    960  CA  ASN    65      93.551  86.397  45.762  1.00  0.00            
ATOM    961  HA  ASN    65      94.535  85.948  45.624  1.00  0.00            
ATOM    962  CB  ASN    65      92.430  85.391  45.395  1.00  0.00            
ATOM    963  HB1 ASN    65      91.439  85.846  45.409  1.00  0.00            
ATOM    964  HB2 ASN    65      92.554  84.544  46.069  1.00  0.00            
ATOM    965  CG  ASN    65      92.620  84.735  44.100  1.00  0.00            
ATOM    966  OD1 ASN    65      93.539  84.999  43.324  1.00  0.00            
ATOM    967  ND2 ASN    65      91.731  83.814  43.754  1.00  0.00            
ATOM    968 HD21 ASN    65      90.872  83.729  44.279  1.00  0.00            
ATOM    969 HD22 ASN    65      91.756  83.340  42.863  1.00  0.00            
ATOM    970  C   ASN    65      93.586  87.661  44.932  1.00  0.00            
ATOM    971  O   ASN    65      92.807  88.561  45.195  1.00  0.00            
ATOM    972  N   VAL    66      94.397  87.762  43.869  1.00  0.00            
ATOM    973  H   VAL    66      95.130  87.074  43.776  1.00  0.00            
ATOM    974  CA  VAL    66      94.451  88.888  42.948  1.00  0.00            
ATOM    975  HA  VAL    66      94.556  89.780  43.566  1.00  0.00            
ATOM    976  CB  VAL    66      95.717  89.010  42.189  1.00  0.00            
ATOM    977  HB  VAL    66      95.616  89.713  41.363  1.00  0.00            
ATOM    978  CG1 VAL    66      96.890  89.429  43.165  1.00  0.00            
ATOM    979 HG11 VAL    66      97.821  89.528  42.609  1.00  0.00            
ATOM    980 HG12 VAL    66      96.696  90.367  43.686  1.00  0.00            
ATOM    981 HG13 VAL    66      97.200  88.694  43.908  1.00  0.00            
ATOM    982  CG2 VAL    66      96.198  87.747  41.484  1.00  0.00            
ATOM    983 HG21 VAL    66      95.998  86.895  42.134  1.00  0.00            
ATOM    984 HG22 VAL    66      95.545  87.660  40.615  1.00  0.00            
ATOM    985 HG23 VAL    66      97.238  87.912  41.201  1.00  0.00            
ATOM    986  C   VAL    66      93.236  89.017  42.060  1.00  0.00            
ATOM    987  O   VAL    66      92.552  88.055  41.717  1.00  0.00            
ATOM    988  N   GLY    67      92.830  90.189  41.623  1.00  0.00            
ATOM    989  H   GLY    67      93.364  91.008  41.876  1.00  0.00            
ATOM    990  CA  GLY    67      91.819  90.334  40.558  1.00  0.00            
ATOM    991  HA1 GLY    67      91.837  89.448  39.923  1.00  0.00            
ATOM    992  HA2 GLY    67      92.147  91.190  39.967  1.00  0.00            
ATOM    993  C   GLY    67      90.311  90.430  40.925  1.00  0.00            
ATOM    994  O   GLY    67      89.468  89.844  40.174  1.00  0.00            
ATOM    995  N   GLY    68      89.992  90.901  42.143  1.00  0.00            
ATOM    996  H   GLY    68      90.771  91.249  42.683  1.00  0.00            
ATOM    997  CA  GLY    68      88.586  90.951  42.683  1.00  0.00            
ATOM    998  HA1 GLY    68      87.931  91.396  41.934  1.00  0.00            
ATOM    999  HA2 GLY    68      88.688  91.654  43.510  1.00  0.00            
ATOM   1000  C   GLY    68      87.963  89.646  43.097  1.00  0.00            
ATOM   1001  O   GLY    68      88.568  88.654  43.371  1.00  0.00            
ATOM   1002  N   ALA    69      86.656  89.636  43.280  1.00  0.00            
ATOM   1003  H   ALA    69      86.119  90.447  43.005  1.00  0.00            
ATOM   1004  CA  ALA    69      85.845  88.501  43.629  1.00  0.00            
ATOM   1005  HA  ALA    69      86.113  88.188  44.638  1.00  0.00            
ATOM   1006  CB  ALA    69      84.428  89.061  43.791  1.00  0.00            
ATOM   1007  HB1 ALA    69      84.522  89.878  44.507  1.00  0.00            
ATOM   1008  HB2 ALA    69      84.001  89.426  42.857  1.00  0.00            
ATOM   1009  HB3 ALA    69      83.777  88.334  44.277  1.00  0.00            
ATOM   1010  C   ALA    69      85.840  87.325  42.644  1.00  0.00            
ATOM   1011  O   ALA    69      85.881  87.436  41.378  1.00  0.00            
ATOM   1012  N   VAL    70      85.717  86.236  43.289  1.00  0.00            
ATOM   1013  H   VAL    70      85.787  86.337  44.292  1.00  0.00            
ATOM   1014  CA  VAL    70      85.487  84.889  42.667  1.00  0.00            
ATOM   1015  HA  VAL    70      86.269  84.508  42.011  1.00  0.00            
ATOM   1016  CB  VAL    70      85.479  83.747  43.770  1.00  0.00            
ATOM   1017  HB  VAL    70      85.074  84.138  44.704  1.00  0.00            
ATOM   1018  CG1 VAL    70      84.577  82.479  43.486  1.00  0.00            
ATOM   1019 HG11 VAL    70      83.521  82.746  43.501  1.00  0.00            
ATOM   1020 HG12 VAL    70      84.919  82.074  42.534  1.00  0.00            
ATOM   1021 HG13 VAL    70      84.798  81.671  44.184  1.00  0.00            
ATOM   1022  CG2 VAL    70      86.902  83.246  43.972  1.00  0.00            
ATOM   1023 HG21 VAL    70      86.900  82.742  44.938  1.00  0.00            
ATOM   1024 HG22 VAL    70      87.155  82.518  43.202  1.00  0.00            
ATOM   1025 HG23 VAL    70      87.683  84.006  43.933  1.00  0.00            
ATOM   1026  C   VAL    70      84.168  84.938  41.885  1.00  0.00            
ATOM   1027  O   VAL    70      83.161  85.588  42.134  1.00  0.00            
ATOM   1028  N   VAL    71      84.186  84.056  40.821  1.00  0.00            
ATOM   1029  H   VAL    71      85.045  83.585  40.576  1.00  0.00            
ATOM   1030  CA  VAL    71      83.090  83.730  39.879  1.00  0.00            
ATOM   1031  HA  VAL    71      82.181  84.082  40.367  1.00  0.00            
ATOM   1032  CB  VAL    71      83.266  84.422  38.472  1.00  0.00            
ATOM   1033  HB  VAL    71      82.443  84.016  37.884  1.00  0.00            
ATOM   1034  CG1 VAL    71      82.915  85.921  38.597  1.00  0.00            
ATOM   1035 HG11 VAL    71      81.859  86.083  38.814  1.00  0.00            
ATOM   1036 HG12 VAL    71      83.593  86.322  39.350  1.00  0.00            
ATOM   1037 HG13 VAL    71      83.131  86.289  37.594  1.00  0.00            
ATOM   1038  CG2 VAL    71      84.629  84.225  37.802  1.00  0.00            
ATOM   1039 HG21 VAL    71      85.319  84.787  38.432  1.00  0.00            
ATOM   1040 HG22 VAL    71      84.760  83.169  37.566  1.00  0.00            
ATOM   1041 HG23 VAL    71      84.686  84.774  36.863  1.00  0.00            
ATOM   1042  C   VAL    71      82.917  82.197  39.628  1.00  0.00            
ATOM   1043  O   VAL    71      83.846  81.476  39.367  1.00  0.00            
ATOM   1044  N   THR    72      81.623  81.769  39.743  1.00  0.00            
ATOM   1045  H   THR    72      80.943  82.424  40.102  1.00  0.00            
ATOM   1046  CA  THR    72      81.040  80.479  39.462  1.00  0.00            
ATOM   1047  HA  THR    72      81.448  79.825  40.232  1.00  0.00            
ATOM   1048  CB  THR    72      79.509  80.371  39.605  1.00  0.00            
ATOM   1049  HB  THR    72      78.967  80.666  38.707  1.00  0.00            
ATOM   1050  CG2 THR    72      79.317  78.869  39.983  1.00  0.00            
ATOM   1051 HG21 THR    72      79.785  78.225  39.238  1.00  0.00            
ATOM   1052 HG22 THR    72      79.754  78.611  40.948  1.00  0.00            
ATOM   1053 HG23 THR    72      78.247  78.675  40.055  1.00  0.00            
ATOM   1054  OG1 THR    72      79.170  81.084  40.831  1.00  0.00            
ATOM   1055  HG1 THR    72      78.432  81.677  40.672  1.00  0.00            
ATOM   1056  C   THR    72      81.454  79.989  38.082  1.00  0.00            
ATOM   1057  O   THR    72      80.834  80.345  37.088  1.00  0.00            
ATOM   1058  N   GLY    73      82.601  79.293  37.932  1.00  0.00            
ATOM   1059  H   GLY    73      83.180  79.204  38.754  1.00  0.00            
ATOM   1060  CA  GLY    73      83.120  78.683  36.689  1.00  0.00            
ATOM   1061  HA1 GLY    73      84.171  78.458  36.869  1.00  0.00            
ATOM   1062  HA2 GLY    73      82.953  79.370  35.859  1.00  0.00            
ATOM   1063  C   GLY    73      82.427  77.339  36.315  1.00  0.00            
ATOM   1064  O   GLY    73      81.450  76.818  36.933  1.00  0.00            
ATOM   1065  N   VAL    74      82.990  76.599  35.331  1.00  0.00            
ATOM   1066  H   VAL    74      83.785  77.009  34.862  1.00  0.00            
ATOM   1067  CA  VAL    74      82.645  75.204  35.123  1.00  0.00            
ATOM   1068  HA  VAL    74      81.557  75.153  35.151  1.00  0.00            
ATOM   1069  CB  VAL    74      83.047  74.629  33.753  1.00  0.00            
ATOM   1070  HB  VAL    74      82.706  73.594  33.754  1.00  0.00            
ATOM   1071  CG1 VAL    74      82.302  75.181  32.540  1.00  0.00            
ATOM   1072 HG11 VAL    74      82.511  76.237  32.369  1.00  0.00            
ATOM   1073 HG12 VAL    74      82.407  74.539  31.666  1.00  0.00            
ATOM   1074 HG13 VAL    74      81.226  75.156  32.714  1.00  0.00            
ATOM   1075  CG2 VAL    74      84.581  74.603  33.477  1.00  0.00            
ATOM   1076 HG21 VAL    74      84.988  75.610  33.391  1.00  0.00            
ATOM   1077 HG22 VAL    74      85.138  74.047  34.232  1.00  0.00            
ATOM   1078 HG23 VAL    74      84.752  74.013  32.577  1.00  0.00            
ATOM   1079  C   VAL    74      83.044  74.280  36.294  1.00  0.00            
ATOM   1080  O   VAL    74      82.409  73.196  36.408  1.00  0.00            
ATOM   1081  N   THR    75      84.005  74.640  37.164  1.00  0.00            
ATOM   1082  H   THR    75      84.419  75.560  37.122  1.00  0.00            
ATOM   1083  CA  THR    75      84.354  73.746  38.254  1.00  0.00            
ATOM   1084  HA  THR    75      83.604  72.956  38.229  1.00  0.00            
ATOM   1085  CB  THR    75      85.700  73.049  37.989  1.00  0.00            
ATOM   1086  HB  THR    75      85.588  72.335  37.174  1.00  0.00            
ATOM   1087  CG2 THR    75      86.947  73.965  37.840  1.00  0.00            
ATOM   1088 HG21 THR    75      86.992  74.719  38.627  1.00  0.00            
ATOM   1089 HG22 THR    75      87.826  73.327  37.934  1.00  0.00            
ATOM   1090 HG23 THR    75      86.961  74.447  36.862  1.00  0.00            
ATOM   1091  OG1 THR    75      86.165  72.234  39.079  1.00  0.00            
ATOM   1092  HG1 THR    75      86.934  71.725  38.810  1.00  0.00            
ATOM   1093  C   THR    75      84.426  74.453  39.636  1.00  0.00            
ATOM   1094  O   THR    75      84.831  75.654  39.693  1.00  0.00            
ATOM   1095  N   ALA    76      83.981  73.828  40.669  1.00  0.00            
ATOM   1096  H   ALA    76      83.405  73.007  40.552  1.00  0.00            
ATOM   1097  CA  ALA    76      84.042  74.222  42.079  1.00  0.00            
ATOM   1098  HA  ALA    76      83.578  75.188  42.279  1.00  0.00            
ATOM   1099  CB  ALA    76      83.156  73.268  42.919  1.00  0.00            
ATOM   1100  HB1 ALA    76      83.148  73.560  43.969  1.00  0.00            
ATOM   1101  HB2 ALA    76      82.152  73.318  42.499  1.00  0.00            
ATOM   1102  HB3 ALA    76      83.407  72.215  42.789  1.00  0.00            
ATOM   1103  C   ALA    76      85.512  74.349  42.625  1.00  0.00            
ATOM   1104  O   ALA    76      85.738  74.936  43.664  1.00  0.00            
ATOM   1105  N   VAL    77      86.510  73.682  41.937  1.00  0.00            
ATOM   1106  H   VAL    77      86.289  73.015  41.212  1.00  0.00            
ATOM   1107  CA  VAL    77      87.922  73.534  42.383  1.00  0.00            
ATOM   1108  HA  VAL    77      87.760  73.305  43.436  1.00  0.00            
ATOM   1109  CB  VAL    77      88.604  72.302  41.704  1.00  0.00            
ATOM   1110  HB  VAL    77      88.511  72.579  40.654  1.00  0.00            
ATOM   1111  CG1 VAL    77      90.054  72.180  41.969  1.00  0.00            
ATOM   1112 HG11 VAL    77      90.461  71.215  41.669  1.00  0.00            
ATOM   1113 HG12 VAL    77      90.673  72.954  41.515  1.00  0.00            
ATOM   1114 HG13 VAL    77      90.111  72.228  43.056  1.00  0.00            
ATOM   1115  CG2 VAL    77      87.868  70.982  41.991  1.00  0.00            
ATOM   1116 HG21 VAL    77      86.926  70.932  41.445  1.00  0.00            
ATOM   1117 HG22 VAL    77      88.530  70.132  41.822  1.00  0.00            
ATOM   1118 HG23 VAL    77      87.673  71.039  43.061  1.00  0.00            
ATOM   1119  C   VAL    77      88.715  74.856  42.191  1.00  0.00            
ATOM   1120  O   VAL    77      88.834  75.376  41.083  1.00  0.00            
ATOM   1121  N   ALA    78      89.220  75.340  43.335  1.00  0.00            
ATOM   1122  H   ALA    78      88.933  74.793  44.133  1.00  0.00            
ATOM   1123  CA  ALA    78      90.164  76.450  43.463  1.00  0.00            
ATOM   1124  HA  ALA    78      90.021  76.835  44.473  1.00  0.00            
ATOM   1125  CB  ALA    78      91.606  75.964  43.435  1.00  0.00            
ATOM   1126  HB1 ALA    78      91.714  74.992  43.917  1.00  0.00            
ATOM   1127  HB2 ALA    78      91.854  75.773  42.391  1.00  0.00            
ATOM   1128  HB3 ALA    78      92.378  76.627  43.826  1.00  0.00            
ATOM   1129  C   ALA    78      89.826  77.702  42.609  1.00  0.00            
ATOM   1130  O   ALA    78      90.696  78.291  41.936  1.00  0.00            
ATOM   1131  N   GLN    79      88.517  78.070  42.603  1.00  0.00            
ATOM   1132  H   GLN    79      87.919  77.554  43.232  1.00  0.00            
ATOM   1133  CA  GLN    79      87.904  79.020  41.613  1.00  0.00            
ATOM   1134  HA  GLN    79      87.880  78.423  40.701  1.00  0.00            
ATOM   1135  CB  GLN    79      86.469  79.356  41.868  1.00  0.00            
ATOM   1136  HB1 GLN    79      86.153  80.166  41.210  1.00  0.00            
ATOM   1137  HB2 GLN    79      86.445  79.783  42.870  1.00  0.00            
ATOM   1138  CG  GLN    79      85.509  78.165  41.741  1.00  0.00            
ATOM   1139  HG1 GLN    79      85.692  77.592  42.650  1.00  0.00            
ATOM   1140  HG2 GLN    79      85.646  77.615  40.809  1.00  0.00            
ATOM   1141  CD  GLN    79      84.005  78.657  41.743  1.00  0.00            
ATOM   1142  OE1 GLN    79      83.382  78.454  40.692  1.00  0.00            
ATOM   1143  NE2 GLN    79      83.543  79.326  42.816  1.00  0.00            
ATOM   1144 HE21 GLN    79      84.149  79.343  43.624  1.00  0.00            
ATOM   1145 HE22 GLN    79      82.646  79.784  42.884  1.00  0.00            
ATOM   1146  C   GLN    79      88.613  80.351  41.235  1.00  0.00            
ATOM   1147  O   GLN    79      89.206  81.015  42.080  1.00  0.00            
ATOM   1148  N   LYS    80      88.427  80.697  39.955  1.00  0.00            
ATOM   1149  H   LYS    80      87.921  80.043  39.375  1.00  0.00            
ATOM   1150  CA  LYS    80      88.840  81.937  39.321  1.00  0.00            
ATOM   1151  HA  LYS    80      89.870  82.079  39.649  1.00  0.00            
ATOM   1152  CB  LYS    80      88.860  81.796  37.800  1.00  0.00            
ATOM   1153  HB1 LYS    80      89.491  82.474  37.225  1.00  0.00            
ATOM   1154  HB2 LYS    80      87.855  81.766  37.380  1.00  0.00            
ATOM   1155  CG  LYS    80      89.380  80.406  37.301  1.00  0.00            
ATOM   1156  HG1 LYS    80      88.841  79.530  37.661  1.00  0.00            
ATOM   1157  HG2 LYS    80      90.385  80.233  37.687  1.00  0.00            
ATOM   1158  CD  LYS    80      89.462  80.271  35.789  1.00  0.00            
ATOM   1159  HD1 LYS    80      90.206  80.972  35.409  1.00  0.00            
ATOM   1160  HD2 LYS    80      88.496  80.488  35.333  1.00  0.00            
ATOM   1161  CE  LYS    80      90.056  78.892  35.500  1.00  0.00            
ATOM   1162  HE1 LYS    80      89.401  78.120  35.904  1.00  0.00            
ATOM   1163  HE2 LYS    80      91.057  78.896  35.930  1.00  0.00            
ATOM   1164  NZ  LYS    80      90.088  78.714  34.071  1.00  0.00            
ATOM   1165  HZ1 LYS    80      89.394  79.322  33.659  1.00  0.00            
ATOM   1166  HZ2 LYS    80      90.963  79.075  33.719  1.00  0.00            
ATOM   1167  HZ3 LYS    80      90.042  77.744  33.792  1.00  0.00            
ATOM   1168  C   LYS    80      88.063  83.208  39.788  1.00  0.00            
ATOM   1169  O   LYS    80      87.005  83.080  40.386  1.00  0.00            
ATOM   1170  N   THR    81      88.552  84.394  39.453  1.00  0.00            
ATOM   1171  H   THR    81      89.301  84.434  38.776  1.00  0.00            
ATOM   1172  CA  THR    81      87.959  85.705  39.786  1.00  0.00            
ATOM   1173  HA  THR    81      87.021  85.643  40.339  1.00  0.00            
ATOM   1174  CB  THR    81      88.925  86.488  40.627  1.00  0.00            
ATOM   1175  HB  THR    81      88.422  87.393  40.967  1.00  0.00            
ATOM   1176  CG2 THR    81      89.358  85.798  41.899  1.00  0.00            
ATOM   1177 HG21 THR    81      89.588  84.743  41.753  1.00  0.00            
ATOM   1178 HG22 THR    81      90.322  86.163  42.251  1.00  0.00            
ATOM   1179 HG23 THR    81      88.558  86.007  42.610  1.00  0.00            
ATOM   1180  OG1 THR    81      90.133  86.906  39.880  1.00  0.00            
ATOM   1181  HG1 THR    81      90.421  87.716  40.307  1.00  0.00            
ATOM   1182  C   THR    81      87.549  86.568  38.530  1.00  0.00            
ATOM   1183  O   THR    81      87.885  86.138  37.386  1.00  0.00            
ATOM   1184  N   VAL    82      86.931  87.713  38.725  1.00  0.00            
ATOM   1185  H   VAL    82      86.805  87.975  39.693  1.00  0.00            
ATOM   1186  CA  VAL    82      86.454  88.533  37.644  1.00  0.00            
ATOM   1187  HA  VAL    82      85.878  87.859  37.011  1.00  0.00            
ATOM   1188  CB  VAL    82      85.647  89.811  38.041  1.00  0.00            
ATOM   1189  HB  VAL    82      85.303  90.329  37.146  1.00  0.00            
ATOM   1190  CG1 VAL    82      84.435  89.308  38.763  1.00  0.00            
ATOM   1191 HG11 VAL    82      84.736  88.693  39.611  1.00  0.00            
ATOM   1192 HG12 VAL    82      83.941  90.222  39.092  1.00  0.00            
ATOM   1193 HG13 VAL    82      83.775  88.684  38.161  1.00  0.00            
ATOM   1194  CG2 VAL    82      86.405  90.785  38.993  1.00  0.00            
ATOM   1195 HG21 VAL    82      87.372  91.119  38.619  1.00  0.00            
ATOM   1196 HG22 VAL    82      85.797  91.689  39.032  1.00  0.00            
ATOM   1197 HG23 VAL    82      86.449  90.502  40.045  1.00  0.00            
ATOM   1198  C   VAL    82      87.572  88.993  36.622  1.00  0.00            
ATOM   1199  O   VAL    82      87.336  89.117  35.400  1.00  0.00            
ATOM   1200  N   GLU    83      88.815  89.270  37.040  1.00  0.00            
ATOM   1201  H   GLU    83      88.897  89.127  38.036  1.00  0.00            
ATOM   1202  CA  GLU    83      89.941  89.777  36.195  1.00  0.00            
ATOM   1203  HA  GLU    83      89.636  90.517  35.455  1.00  0.00            
ATOM   1204  CB  GLU    83      91.102  90.386  36.987  1.00  0.00            
ATOM   1205  HB1 GLU    83      91.950  90.547  36.320  1.00  0.00            
ATOM   1206  HB2 GLU    83      91.364  89.745  37.828  1.00  0.00            
ATOM   1207  CG  GLU    83      90.622  91.793  37.421  1.00  0.00            
ATOM   1208  HG1 GLU    83      89.726  91.715  38.036  1.00  0.00            
ATOM   1209  HG2 GLU    83      90.366  92.411  36.560  1.00  0.00            
ATOM   1210  CD  GLU    83      91.461  92.610  38.299  1.00  0.00            
ATOM   1211  OE1 GLU    83      92.693  92.317  38.473  1.00  0.00            
ATOM   1212  OE2 GLU    83      91.049  93.649  38.866  1.00  0.00            
ATOM   1213  C   GLU    83      90.382  88.609  35.319  1.00  0.00            
ATOM   1214  O   GLU    83      90.213  88.660  34.114  1.00  0.00            
ATOM   1215  N   GLY    84      90.833  87.503  35.937  1.00  0.00            
ATOM   1216  H   GLY    84      90.889  87.556  36.944  1.00  0.00            
ATOM   1217  CA  GLY    84      91.090  86.222  35.310  1.00  0.00            
ATOM   1218  HA1 GLY    84      91.448  85.482  36.025  1.00  0.00            
ATOM   1219  HA2 GLY    84      91.835  86.447  34.547  1.00  0.00            
ATOM   1220  C   GLY    84      89.966  85.523  34.507  1.00  0.00            
ATOM   1221  O   GLY    84      90.397  84.814  33.601  1.00  0.00            
ATOM   1222  N   ALA    85      88.677  85.840  34.673  1.00  0.00            
ATOM   1223  H   ALA    85      88.438  86.324  35.526  1.00  0.00            
ATOM   1224  CA  ALA    85      87.653  85.317  33.861  1.00  0.00            
ATOM   1225  HA  ALA    85      87.914  84.362  33.404  1.00  0.00            
ATOM   1226  CB  ALA    85      86.485  85.021  34.833  1.00  0.00            
ATOM   1227  HB1 ALA    85      86.114  85.953  35.261  1.00  0.00            
ATOM   1228  HB2 ALA    85      85.715  84.442  34.323  1.00  0.00            
ATOM   1229  HB3 ALA    85      86.690  84.207  35.528  1.00  0.00            
ATOM   1230  C   ALA    85      87.232  86.262  32.735  1.00  0.00            
ATOM   1231  O   ALA    85      86.368  85.845  32.020  1.00  0.00            
ATOM   1232  N   GLY    86      87.868  87.403  32.568  1.00  0.00            
ATOM   1233  H   GLY    86      88.673  87.588  33.150  1.00  0.00            
ATOM   1234  CA  GLY    86      87.383  88.438  31.616  1.00  0.00            
ATOM   1235  HA1 GLY    86      87.423  88.037  30.604  1.00  0.00            
ATOM   1236  HA2 GLY    86      88.077  89.254  31.822  1.00  0.00            
ATOM   1237  C   GLY    86      85.907  88.866  31.935  1.00  0.00            
ATOM   1238  O   GLY    86      85.267  89.451  31.099  1.00  0.00            
ATOM   1239  N   SER    87      85.369  88.706  33.202  1.00  0.00            
ATOM   1240  H   SER    87      85.930  88.345  33.961  1.00  0.00            
ATOM   1241  CA  SER    87      84.106  89.286  33.632  1.00  0.00            
ATOM   1242  HA  SER    87      83.466  89.132  32.764  1.00  0.00            
ATOM   1243  CB  SER    87      83.546  88.411  34.795  1.00  0.00            
ATOM   1244  HB1 SER    87      82.542  88.712  35.093  1.00  0.00            
ATOM   1245  HB2 SER    87      84.131  88.619  35.691  1.00  0.00            
ATOM   1246  OG  SER    87      83.615  87.002  34.637  1.00  0.00            
ATOM   1247  HG  SER    87      82.800  86.667  35.018  1.00  0.00            
ATOM   1248  C   SER    87      84.044  90.791  33.974  1.00  0.00            
ATOM   1249  O   SER    87      83.403  91.157  34.955  1.00  0.00            
ATOM   1250  N   ILE    88      84.802  91.643  33.333  1.00  0.00            
ATOM   1251  H   ILE    88      85.010  91.224  32.437  1.00  0.00            
ATOM   1252  CA  ILE    88      85.148  93.038  33.565  1.00  0.00            
ATOM   1253  HA  ILE    88      84.485  93.400  34.350  1.00  0.00            
ATOM   1254  CB  ILE    88      86.610  93.032  34.099  1.00  0.00            
ATOM   1255  HB  ILE    88      86.884  94.075  34.258  1.00  0.00            
ATOM   1256  CG2 ILE    88      86.639  92.510  35.523  1.00  0.00            
ATOM   1257 HG21 ILE    88      86.408  91.449  35.613  1.00  0.00            
ATOM   1258 HG22 ILE    88      87.637  92.552  35.959  1.00  0.00            
ATOM   1259 HG23 ILE    88      85.868  92.948  36.157  1.00  0.00            
ATOM   1260  CG1 ILE    88      87.706  92.278  33.176  1.00  0.00            
ATOM   1261 HG11 ILE    88      87.447  92.591  32.164  1.00  0.00            
ATOM   1262 HG12 ILE    88      87.453  91.218  33.175  1.00  0.00            
ATOM   1263  CD  ILE    88      89.166  92.606  33.574  1.00  0.00            
ATOM   1264  HD1 ILE    88      89.785  92.170  32.790  1.00  0.00            
ATOM   1265  HD2 ILE    88      89.276  93.688  33.500  1.00  0.00            
ATOM   1266  HD3 ILE    88      89.502  92.174  34.516  1.00  0.00            
ATOM   1267  C   ILE    88      84.950  93.878  32.288  1.00  0.00            
ATOM   1268  O   ILE    88      85.138  93.297  31.152  1.00  0.00            
ATOM   1269  N   ALA    89      84.539  95.104  32.470  1.00  0.00            
ATOM   1270  H   ALA    89      84.486  95.556  33.372  1.00  0.00            
ATOM   1271  CA  ALA    89      84.157  95.983  31.363  1.00  0.00            
ATOM   1272  HA  ALA    89      84.087  95.471  30.404  1.00  0.00            
ATOM   1273  CB  ALA    89      82.864  96.627  31.735  1.00  0.00            
ATOM   1274  HB1 ALA    89      82.977  97.239  32.630  1.00  0.00            
ATOM   1275  HB2 ALA    89      82.472  97.194  30.891  1.00  0.00            
ATOM   1276  HB3 ALA    89      82.171  95.844  32.044  1.00  0.00            
ATOM   1277  C   ALA    89      85.197  97.057  31.085  1.00  0.00            
ATOM   1278  O   ALA    89      85.773  97.603  32.029  1.00  0.00            
ATOM   1279  N   ALA    90      85.269  97.479  29.839  1.00  0.00            
ATOM   1280  H   ALA    90      84.541  97.127  29.234  1.00  0.00            
ATOM   1281  CA  ALA    90      86.139  98.557  29.366  1.00  0.00            
ATOM   1282  HA  ALA    90      87.080  98.328  29.866  1.00  0.00            
ATOM   1283  CB  ALA    90      86.293  98.506  27.843  1.00  0.00            
ATOM   1284  HB1 ALA    90      86.800  97.579  27.576  1.00  0.00            
ATOM   1285  HB2 ALA    90      85.300  98.546  27.395  1.00  0.00            
ATOM   1286  HB3 ALA    90      86.857  99.366  27.484  1.00  0.00            
ATOM   1287  C   ALA    90      85.674  99.916  29.924  1.00  0.00            
ATOM   1288  O   ALA    90      84.516 100.306  29.845  1.00  0.00            
ATOM   1289  N   ALA    91      86.661 100.651  30.452  1.00  0.00            
ATOM   1290  H   ALA    91      87.572 100.280  30.683  1.00  0.00            
ATOM   1291  CA  ALA    91      86.432 102.051  30.818  1.00  0.00            
ATOM   1292  HA  ALA    91      85.502 102.094  31.384  1.00  0.00            
ATOM   1293  CB  ALA    91      87.605 102.485  31.691  1.00  0.00            
ATOM   1294  HB1 ALA    91      87.556 101.881  32.597  1.00  0.00            
ATOM   1295  HB2 ALA    91      88.574 102.499  31.193  1.00  0.00            
ATOM   1296  HB3 ALA    91      87.357 103.496  32.014  1.00  0.00            
ATOM   1297  C   ALA    91      86.446 102.983  29.640  1.00  0.00            
ATOM   1298  O   ALA    91      87.222 102.762  28.686  1.00  0.00            
ATOM   1299  N   THR    92      85.684 104.058  29.696  1.00  0.00            
ATOM   1300  H   THR    92      85.059 104.210  30.475  1.00  0.00            
ATOM   1301  CA  THR    92      85.617 104.982  28.520  1.00  0.00            
ATOM   1302  HA  THR    92      86.388 104.751  27.785  1.00  0.00            
ATOM   1303  CB  THR    92      84.226 104.872  27.858  1.00  0.00            
ATOM   1304  HB  THR    92      84.075 105.610  27.070  1.00  0.00            
ATOM   1305  CG2 THR    92      83.974 103.441  27.290  1.00  0.00            
ATOM   1306 HG21 THR    92      84.136 102.713  28.085  1.00  0.00            
ATOM   1307 HG22 THR    92      82.951 103.336  26.932  1.00  0.00            
ATOM   1308 HG23 THR    92      84.623 103.270  26.431  1.00  0.00            
ATOM   1309  OG1 THR    92      83.094 105.198  28.694  1.00  0.00            
ATOM   1310  HG1 THR    92      82.821 104.442  29.220  1.00  0.00            
ATOM   1311  C   THR    92      85.798 106.463  28.966  1.00  0.00            
ATOM   1312  O   THR    92      85.626 106.745  30.129  1.00  0.00            
ATOM   1313  N   GLY    93      86.034 107.343  28.051  1.00  0.00            
ATOM   1314  H   GLY    93      86.071 107.052  27.084  1.00  0.00            
ATOM   1315  CA  GLY    93      86.074 108.695  28.423  1.00  0.00            
ATOM   1316  HA1 GLY    93      87.073 109.128  28.373  1.00  0.00            
ATOM   1317  HA2 GLY    93      85.774 108.690  29.471  1.00  0.00            
ATOM   1318  C   GLY    93      85.184 109.605  27.621  1.00  0.00            
ATOM   1319  O   GLY    93      84.200 109.226  26.992  1.00  0.00            
ATOM   1320  N   PHE    94      85.675 110.833  27.515  1.00  0.00            
ATOM   1321  H   PHE    94      86.520 111.094  28.002  1.00  0.00            
ATOM   1322  CA  PHE    94      85.124 111.892  26.653  1.00  0.00            
ATOM   1323  HA  PHE    94      84.040 111.824  26.747  1.00  0.00            
ATOM   1324  CB  PHE    94      85.398 113.290  27.245  1.00  0.00            
ATOM   1325  HB1 PHE    94      84.852 114.010  26.636  1.00  0.00            
ATOM   1326  HB2 PHE    94      86.447 113.577  27.171  1.00  0.00            
ATOM   1327  CG  PHE    94      84.903 113.496  28.707  1.00  0.00            
ATOM   1328  CD1 PHE    94      83.633 112.938  29.120  1.00  0.00            
ATOM   1329  HD1 PHE    94      83.056 112.324  28.445  1.00  0.00            
ATOM   1330  CE1 PHE    94      83.092 113.281  30.385  1.00  0.00            
ATOM   1331  HE1 PHE    94      82.060 113.014  30.558  1.00  0.00            
ATOM   1332  CZ  PHE    94      83.908 113.959  31.284  1.00  0.00            
ATOM   1333  HZ  PHE    94      83.549 114.073  32.296  1.00  0.00            
ATOM   1334  CE2 PHE    94      85.188 114.387  30.906  1.00  0.00            
ATOM   1335  HE2 PHE    94      85.784 114.897  31.648  1.00  0.00            
ATOM   1336  CD2 PHE    94      85.640 114.238  29.609  1.00  0.00            
ATOM   1337  HD2 PHE    94      86.602 114.649  29.342  1.00  0.00            
ATOM   1338  C   PHE    94      85.641 111.874  25.254  1.00  0.00            
ATOM   1339  O   PHE    94      86.781 111.419  25.107  1.00  0.00            
ATOM   1340  N   VAL    95      84.866 112.393  24.308  1.00  0.00            
ATOM   1341  H   VAL    95      83.955 112.783  24.502  1.00  0.00            
ATOM   1342  CA  VAL    95      85.322 112.589  22.952  1.00  0.00            
ATOM   1343  HA  VAL    95      85.355 111.590  22.517  1.00  0.00            
ATOM   1344  CB  VAL    95      84.258 113.209  21.994  1.00  0.00            
ATOM   1345  HB  VAL    95      84.735 113.470  21.049  1.00  0.00            
ATOM   1346  CG1 VAL    95      83.239 112.107  21.719  1.00  0.00            
ATOM   1347 HG11 VAL    95      82.362 112.508  21.211  1.00  0.00            
ATOM   1348 HG12 VAL    95      83.650 111.334  21.069  1.00  0.00            
ATOM   1349 HG13 VAL    95      82.908 111.656  22.654  1.00  0.00            
ATOM   1350  CG2 VAL    95      83.440 114.402  22.564  1.00  0.00            
ATOM   1351 HG21 VAL    95      84.183 115.193  22.460  1.00  0.00            
ATOM   1352 HG22 VAL    95      82.571 114.628  21.947  1.00  0.00            
ATOM   1353 HG23 VAL    95      83.144 114.289  23.608  1.00  0.00            
ATOM   1354  C   VAL    95      86.705 113.348  22.814  1.00  0.00            
ATOM   1355  O   VAL    95      86.979 114.153  23.739  1.00  0.00            
ATOM   1356  N   LYS    96      87.425 113.001  21.775  1.00  0.00            
ATOM   1357  H   LYS    96      87.230 112.129  21.303  1.00  0.00            
ATOM   1358  CA  LYS    96      88.771 113.692  21.491  1.00  0.00            
ATOM   1359  HA  LYS    96      89.437 113.390  22.299  1.00  0.00            
ATOM   1360  CB  LYS    96      89.373 113.161  20.234  1.00  0.00            
ATOM   1361  HB1 LYS    96      89.225 112.082  20.200  1.00  0.00            
ATOM   1362  HB2 LYS    96      90.447 113.334  20.167  1.00  0.00            
ATOM   1363  CG  LYS    96      88.869 113.795  18.987  1.00  0.00            
ATOM   1364  HG1 LYS    96      89.310 114.792  18.981  1.00  0.00            
ATOM   1365  HG2 LYS    96      87.783 113.840  19.071  1.00  0.00            
ATOM   1366  CD  LYS    96      89.338 113.051  17.730  1.00  0.00            
ATOM   1367  HD1 LYS    96      88.662 112.197  17.689  1.00  0.00            
ATOM   1368  HD2 LYS    96      90.328 112.623  17.880  1.00  0.00            
ATOM   1369  CE  LYS    96      89.156 113.902  16.434  1.00  0.00            
ATOM   1370  HE1 LYS    96      89.652 113.371  15.623  1.00  0.00            
ATOM   1371  HE2 LYS    96      89.701 114.840  16.545  1.00  0.00            
ATOM   1372  NZ  LYS    96      87.695 114.050  16.116  1.00  0.00            
ATOM   1373  HZ1 LYS    96      87.571 114.520  15.230  1.00  0.00            
ATOM   1374  HZ2 LYS    96      87.383 113.093  16.201  1.00  0.00            
ATOM   1375  HZ3 LYS    96      87.147 114.559  16.793  1.00  0.00            
ATOM   1376  C   LYS    96      88.842 115.250  21.566  1.00  0.00            
ATOM   1377  O   LYS    96      87.799 115.935  21.380  1.00  0.00            
ATOM   1378  N   LYS    97      90.039 115.754  21.865  1.00  0.00            
ATOM   1379  H   LYS    97      90.757 115.128  22.200  1.00  0.00            
ATOM   1380  CA  LYS    97      90.293 117.155  21.639  1.00  0.00            
ATOM   1381  HA  LYS    97      89.305 117.604  21.738  1.00  0.00            
ATOM   1382  CB  LYS    97      91.076 117.691  22.835  1.00  0.00            
ATOM   1383  HB1 LYS    97      90.575 117.346  23.739  1.00  0.00            
ATOM   1384  HB2 LYS    97      91.021 118.779  22.787  1.00  0.00            
ATOM   1385  CG  LYS    97      92.532 117.153  22.954  1.00  0.00            
ATOM   1386  HG1 LYS    97      93.023 117.166  21.980  1.00  0.00            
ATOM   1387  HG2 LYS    97      92.543 116.134  23.339  1.00  0.00            
ATOM   1388  CD  LYS    97      93.337 118.064  23.965  1.00  0.00            
ATOM   1389  HD1 LYS    97      93.397 119.090  23.603  1.00  0.00            
ATOM   1390  HD2 LYS    97      94.303 117.559  24.006  1.00  0.00            
ATOM   1391  CE  LYS    97      92.720 118.017  25.391  1.00  0.00            
ATOM   1392  HE1 LYS    97      92.828 116.975  25.691  1.00  0.00            
ATOM   1393  HE2 LYS    97      91.668 118.301  25.408  1.00  0.00            
ATOM   1394  NZ  LYS    97      93.466 118.873  26.351  1.00  0.00            
ATOM   1395  HZ1 LYS    97      93.388 119.840  26.071  1.00  0.00            
ATOM   1396  HZ2 LYS    97      92.979 118.846  27.236  1.00  0.00            
ATOM   1397  HZ3 LYS    97      94.391 118.573  26.626  1.00  0.00            
ATOM   1398  C   LYS    97      90.780 117.500  20.205  1.00  0.00            
ATOM   1399  O   LYS    97      91.072 116.570  19.430  1.00  0.00            
ATOM   1400  N   ASP    98      90.962 118.787  19.946  1.00  0.00            
ATOM   1401  H   ASP    98      90.371 119.410  20.478  1.00  0.00            
ATOM   1402  CA  ASP    98      91.982 119.390  19.030  1.00  0.00            
ATOM   1403  HA  ASP    98      92.326 118.567  18.404  1.00  0.00            
ATOM   1404  CB  ASP    98      91.398 120.390  18.012  1.00  0.00            
ATOM   1405  HB1 ASP    98      92.104 120.615  17.213  1.00  0.00            
ATOM   1406  HB2 ASP    98      91.209 121.337  18.517  1.00  0.00            
ATOM   1407  CG  ASP    98      90.137 120.053  17.196  1.00  0.00            
ATOM   1408  OD1 ASP    98      90.210 119.206  16.245  1.00  0.00            
ATOM   1409  OD2 ASP    98      89.040 120.595  17.465  1.00  0.00            
ATOM   1410  C   ASP    98      93.110 120.031  19.765  1.00  0.00            
ATOM   1411  O   ASP    98      92.987 120.748  20.763  1.00  0.00            
ATOM   1412  N   GLN    99      94.285 119.592  19.305  1.00  0.00            
ATOM   1413  H   GLN    99      94.268 118.976  18.504  1.00  0.00            
ATOM   1414  CA  GLN    99      95.537 120.092  19.927  1.00  0.00            
ATOM   1415  HA  GLN    99      95.356 120.187  20.998  1.00  0.00            
ATOM   1416  CB  GLN    99      96.660 119.116  19.787  1.00  0.00            
ATOM   1417  HB1 GLN    99      97.585 119.430  20.269  1.00  0.00            
ATOM   1418  HB2 GLN    99      96.826 119.087  18.710  1.00  0.00            
ATOM   1419  CG  GLN    99      96.307 117.835  20.463  1.00  0.00            
ATOM   1420  HG1 GLN    99      95.575 117.239  19.919  1.00  0.00            
ATOM   1421  HG2 GLN    99      95.896 118.089  21.440  1.00  0.00            
ATOM   1422  CD  GLN    99      97.524 116.957  20.655  1.00  0.00            
ATOM   1423  OE1 GLN    99      98.248 116.781  19.682  1.00  0.00            
ATOM   1424  NE2 GLN    99      97.860 116.375  21.762  1.00  0.00            
ATOM   1425 HE21 GLN    99      97.255 116.292  22.566  1.00  0.00            
ATOM   1426 HE22 GLN    99      98.692 115.808  21.679  1.00  0.00            
ATOM   1427  C   GLN    99      95.858 121.514  19.460  1.00  0.00            
ATOM   1428  O   GLN    99      95.914 121.810  18.236  1.00  0.00            
ATOM   1429  N   LEU   100      96.091 122.481  20.404  1.00  0.00            
ATOM   1430  H   LEU   100      96.095 122.298  21.397  1.00  0.00            
ATOM   1431  CA  LEU   100      96.012 123.867  19.956  1.00  0.00            
ATOM   1432  HA  LEU   100      95.443 123.784  19.030  1.00  0.00            
ATOM   1433  CB  LEU   100      95.200 124.676  20.955  1.00  0.00            
ATOM   1434  HB1 LEU   100      95.388 125.745  20.856  1.00  0.00            
ATOM   1435  HB2 LEU   100      95.599 124.426  21.938  1.00  0.00            
ATOM   1436  CG  LEU   100      93.664 124.294  20.983  1.00  0.00            
ATOM   1437  HG  LEU   100      93.522 123.291  21.387  1.00  0.00            
ATOM   1438  CD1 LEU   100      93.092 125.254  21.944  1.00  0.00            
ATOM   1439 HD11 LEU   100      93.273 126.285  21.643  1.00  0.00            
ATOM   1440 HD12 LEU   100      92.106 124.919  22.266  1.00  0.00            
ATOM   1441 HD13 LEU   100      93.660 125.016  22.843  1.00  0.00            
ATOM   1442  CD2 LEU   100      93.011 124.421  19.637  1.00  0.00            
ATOM   1443 HD21 LEU   100      93.535 125.188  19.067  1.00  0.00            
ATOM   1444 HD22 LEU   100      93.215 123.467  19.150  1.00  0.00            
ATOM   1445 HD23 LEU   100      91.963 124.692  19.763  1.00  0.00            
ATOM   1446  C   LEU   100      97.355 124.533  19.572  1.00  0.00            
ATOM   1447  O   LEU   100      97.284 125.674  19.099  1.00  0.00            
ATOM   1448  N   GLY   101      98.486 123.896  19.780  1.00  0.00            
ATOM   1449  H   GLY   101      98.427 122.933  20.081  1.00  0.00            
ATOM   1450  CA  GLY   101      99.863 124.401  19.585  1.00  0.00            
ATOM   1451  HA1 GLY   101     100.031 124.733  18.560  1.00  0.00            
ATOM   1452  HA2 GLY   101     100.633 123.650  19.764  1.00  0.00            
ATOM   1453  C   GLY   101     100.227 125.580  20.583  1.00  0.00            
ATOM   1454  O   GLY   101     100.918 126.498  20.204  1.00  0.00            
ATOM   1455  N   LYS   102      99.578 125.580  21.757  1.00  0.00            
ATOM   1456  H   LYS   102      98.996 124.792  21.999  1.00  0.00            
ATOM   1457  CA  LYS   102      99.750 126.536  22.797  1.00  0.00            
ATOM   1458  HA  LYS   102     100.248 127.338  22.252  1.00  0.00            
ATOM   1459  CB  LYS   102      98.413 127.116  23.243  1.00  0.00            
ATOM   1460  HB1 LYS   102      98.487 127.727  24.143  1.00  0.00            
ATOM   1461  HB2 LYS   102      97.743 126.267  23.379  1.00  0.00            
ATOM   1462  CG  LYS   102      97.748 128.022  22.268  1.00  0.00            
ATOM   1463  HG1 LYS   102      97.662 127.570  21.280  1.00  0.00            
ATOM   1464  HG2 LYS   102      98.275 128.950  22.046  1.00  0.00            
ATOM   1465  CD  LYS   102      96.302 128.345  22.673  1.00  0.00            
ATOM   1466  HD1 LYS   102      96.330 128.870  23.627  1.00  0.00            
ATOM   1467  HD2 LYS   102      95.672 127.456  22.704  1.00  0.00            
ATOM   1468  CE  LYS   102      95.754 129.441  21.743  1.00  0.00            
ATOM   1469  HE1 LYS   102      95.747 129.122  20.701  1.00  0.00            
ATOM   1470  HE2 LYS   102      96.443 130.285  21.734  1.00  0.00            
ATOM   1471  NZ  LYS   102      94.521 130.090  22.150  1.00  0.00            
ATOM   1472  HZ1 LYS   102      93.804 129.388  22.258  1.00  0.00            
ATOM   1473  HZ2 LYS   102      94.630 130.564  23.035  1.00  0.00            
ATOM   1474  HZ3 LYS   102      94.312 130.829  21.493  1.00  0.00            
ATOM   1475  C   LYS   102     100.725 126.131  23.916  1.00  0.00            
ATOM   1476  O   LYS   102     100.938 124.943  24.257  1.00  0.00            
ATOM   1477  N   ASN   103     101.245 127.188  24.565  1.00  0.00            
ATOM   1478  H   ASN   103     101.036 128.102  24.189  1.00  0.00            
ATOM   1479  CA  ASN   103     102.052 127.139  25.733  1.00  0.00            
ATOM   1480  HA  ASN   103     102.087 126.097  26.048  1.00  0.00            
ATOM   1481  CB  ASN   103     103.438 127.787  25.450  1.00  0.00            
ATOM   1482  HB1 ASN   103     103.395 128.752  24.945  1.00  0.00            
ATOM   1483  HB2 ASN   103     103.954 127.140  24.740  1.00  0.00            
ATOM   1484  CG  ASN   103     104.380 127.783  26.567  1.00  0.00            
ATOM   1485  OD1 ASN   103     104.469 126.832  27.311  1.00  0.00            
ATOM   1486  ND2 ASN   103     105.006 128.959  26.841  1.00  0.00            
ATOM   1487 HD21 ASN   103     104.702 129.830  26.431  1.00  0.00            
ATOM   1488 HD22 ASN   103     105.527 128.947  27.707  1.00  0.00            
ATOM   1489  C   ASN   103     101.317 127.620  26.948  1.00  0.00            
ATOM   1490  O   ASN   103     100.645 128.660  27.009  1.00  0.00            
ATOM   1491  N   GLU   104     101.400 126.839  28.039  1.00  0.00            
ATOM   1492  H   GLU   104     102.083 126.098  27.976  1.00  0.00            
ATOM   1493  CA  GLU   104     100.962 127.207  29.370  1.00  0.00            
ATOM   1494  HA  GLU   104     100.175 127.955  29.271  1.00  0.00            
ATOM   1495  CB  GLU   104     100.464 125.915  30.048  1.00  0.00            
ATOM   1496  HB1 GLU   104     100.361 126.130  31.112  1.00  0.00            
ATOM   1497  HB2 GLU   104     101.273 125.189  29.971  1.00  0.00            
ATOM   1498  CG  GLU   104      99.204 125.360  29.355  1.00  0.00            
ATOM   1499  HG1 GLU   104      99.468 125.072  28.337  1.00  0.00            
ATOM   1500  HG2 GLU   104      98.441 126.136  29.412  1.00  0.00            
ATOM   1501  CD  GLU   104      98.684 124.098  29.938  1.00  0.00            
ATOM   1502  OE1 GLU   104      99.313 123.514  30.832  1.00  0.00            
ATOM   1503  OE2 GLU   104      97.583 123.658  29.503  1.00  0.00            
ATOM   1504  C   GLU   104     101.942 127.828  30.275  1.00  0.00            
ATOM   1505  O   GLU   104     103.011 127.252  30.470  1.00  0.00            
ATOM   1506  N   GLU   105     101.614 129.003  30.911  1.00  0.00            
ATOM   1507  H   GLU   105     100.672 129.364  30.950  1.00  0.00            
ATOM   1508  CA  GLU   105     102.660 129.836  31.598  1.00  0.00            
ATOM   1509  HA  GLU   105     103.617 129.315  31.570  1.00  0.00            
ATOM   1510  CB  GLU   105     102.782 131.131  30.801  1.00  0.00            
ATOM   1511  HB1 GLU   105     103.375 131.802  31.422  1.00  0.00            
ATOM   1512  HB2 GLU   105     101.788 131.457  30.493  1.00  0.00            
ATOM   1513  CG  GLU   105     103.630 130.931  29.479  1.00  0.00            
ATOM   1514  HG1 GLU   105     103.585 131.870  28.927  1.00  0.00            
ATOM   1515  HG2 GLU   105     103.231 130.074  28.936  1.00  0.00            
ATOM   1516  CD  GLU   105     105.131 130.688  29.829  1.00  0.00            
ATOM   1517  OE1 GLU   105     105.727 129.616  29.563  1.00  0.00            
ATOM   1518  OE2 GLU   105     105.687 131.687  30.421  1.00  0.00            
ATOM   1519  C   GLU   105     102.318 130.189  33.005  1.00  0.00            
ATOM   1520  O   GLU   105     101.164 130.574  33.200  1.00  0.00            
ATOM   1521  N   GLY   106     103.274 129.969  33.922  1.00  0.00            
ATOM   1522  H   GLY   106     104.096 129.471  33.612  1.00  0.00            
ATOM   1523  CA  GLY   106     102.992 130.002  35.451  1.00  0.00            
ATOM   1524  HA1 GLY   106     102.336 130.859  35.603  1.00  0.00            
ATOM   1525  HA2 GLY   106     103.928 130.287  35.931  1.00  0.00            
ATOM   1526  C   GLY   106     102.314 128.776  35.987  1.00  0.00            
ATOM   1527  O   GLY   106     102.572 127.649  35.628  1.00  0.00            
ATOM   1528  N   ALA   107     101.409 129.099  36.935  1.00  0.00            
ATOM   1529  H   ALA   107     101.216 130.043  37.239  1.00  0.00            
ATOM   1530  CA  ALA   107     100.561 128.168  37.656  1.00  0.00            
ATOM   1531  HA  ALA   107     101.158 127.262  37.762  1.00  0.00            
ATOM   1532  CB  ALA   107     100.289 128.827  39.071  1.00  0.00            
ATOM   1533  HB1 ALA   107      99.522 129.596  38.972  1.00  0.00            
ATOM   1534  HB2 ALA   107     100.135 127.994  39.757  1.00  0.00            
ATOM   1535  HB3 ALA   107     101.193 129.342  39.397  1.00  0.00            
ATOM   1536  C   ALA   107      99.310 127.699  36.875  1.00  0.00            
ATOM   1537  O   ALA   107      98.670 128.454  36.168  1.00  0.00            
ATOM   1538  N   PRO   108      98.888 126.436  37.098  1.00  0.00            
ATOM   1539  CD  PRO   108      99.493 125.467  37.987  1.00  0.00            
ATOM   1540  HD1 PRO   108      99.680 125.834  38.996  1.00  0.00            
ATOM   1541  HD2 PRO   108     100.334 125.049  37.434  1.00  0.00            
ATOM   1542  CG  PRO   108      98.432 124.422  38.193  1.00  0.00            
ATOM   1543  HG1 PRO   108      97.735 124.632  39.004  1.00  0.00            
ATOM   1544  HG2 PRO   108      98.917 123.452  38.300  1.00  0.00            
ATOM   1545  CB  PRO   108      97.633 124.445  36.856  1.00  0.00            
ATOM   1546  HB1 PRO   108      96.634 124.073  37.082  1.00  0.00            
ATOM   1547  HB2 PRO   108      98.220 123.870  36.139  1.00  0.00            
ATOM   1548  CA  PRO   108      97.686 125.878  36.502  1.00  0.00            
ATOM   1549  HA  PRO   108      97.691 125.987  35.417  1.00  0.00            
ATOM   1550  C   PRO   108      96.436 126.578  36.971  1.00  0.00            
ATOM   1551  O   PRO   108      96.246 126.630  38.197  1.00  0.00            
ATOM   1552  N   GLN   109      95.599 127.049  36.040  1.00  0.00            
ATOM   1553  H   GLN   109      95.957 127.158  35.102  1.00  0.00            
ATOM   1554  CA  GLN   109      94.247 127.649  36.248  1.00  0.00            
ATOM   1555  HA  GLN   109      94.384 128.629  36.705  1.00  0.00            
ATOM   1556  CB  GLN   109      93.603 128.088  34.883  1.00  0.00            
ATOM   1557  HB1 GLN   109      94.294 128.743  34.353  1.00  0.00            
ATOM   1558  HB2 GLN   109      92.637 128.543  35.100  1.00  0.00            
ATOM   1559  CG  GLN   109      93.229 126.875  34.027  1.00  0.00            
ATOM   1560  HG1 GLN   109      92.689 126.028  34.451  1.00  0.00            
ATOM   1561  HG2 GLN   109      94.124 126.355  33.687  1.00  0.00            
ATOM   1562  CD  GLN   109      92.637 127.333  32.718  1.00  0.00            
ATOM   1563  OE1 GLN   109      92.332 128.466  32.444  1.00  0.00            
ATOM   1564  NE2 GLN   109      92.410 126.368  31.792  1.00  0.00            
ATOM   1565 HE21 GLN   109      92.924 125.524  32.004  1.00  0.00            
ATOM   1566 HE22 GLN   109      92.118 126.537  30.840  1.00  0.00            
ATOM   1567  C   GLN   109      93.251 126.722  37.094  1.00  0.00            
ATOM   1568  O   GLN   109      93.420 125.519  37.218  1.00  0.00            
ATOM   1569  N   GLU   110      92.148 127.317  37.642  1.00  0.00            
ATOM   1570  H   GLU   110      92.111 128.323  37.560  1.00  0.00            
ATOM   1571  CA  GLU   110      91.274 126.776  38.706  1.00  0.00            
ATOM   1572  HA  GLU   110      91.336 125.691  38.790  1.00  0.00            
ATOM   1573  CB  GLU   110      91.759 127.167  40.104  1.00  0.00            
ATOM   1574  HB1 GLU   110      90.948 127.043  40.823  1.00  0.00            
ATOM   1575  HB2 GLU   110      91.985 128.230  40.181  1.00  0.00            
ATOM   1576  CG  GLU   110      92.952 126.397  40.529  1.00  0.00            
ATOM   1577  HG1 GLU   110      93.639 126.546  39.696  1.00  0.00            
ATOM   1578  HG2 GLU   110      92.655 125.351  40.607  1.00  0.00            
ATOM   1579  CD  GLU   110      93.739 126.845  41.796  1.00  0.00            
ATOM   1580  OE1 GLU   110      94.770 127.571  41.649  1.00  0.00            
ATOM   1581  OE2 GLU   110      93.328 126.498  42.935  1.00  0.00            
ATOM   1582  C   GLU   110      89.761 127.077  38.573  1.00  0.00            
ATOM   1583  O   GLU   110      89.441 128.107  38.042  1.00  0.00            
ATOM   1584  N   GLY   111      88.876 126.254  39.210  1.00  0.00            
ATOM   1585  H   GLY   111      89.185 125.426  39.698  1.00  0.00            
ATOM   1586  CA  GLY   111      87.391 126.343  39.020  1.00  0.00            
ATOM   1587  HA1 GLY   111      87.070 127.384  39.046  1.00  0.00            
ATOM   1588  HA2 GLY   111      86.924 125.652  39.722  1.00  0.00            
ATOM   1589  C   GLY   111      86.853 125.872  37.666  1.00  0.00            
ATOM   1590  O   GLY   111      85.683 126.213  37.469  1.00  0.00            
ATOM   1591  N   ILE   112      87.569 125.191  36.818  1.00  0.00            
ATOM   1592  H   ILE   112      88.431 124.789  37.158  1.00  0.00            
ATOM   1593  CA  ILE   112      87.237 124.983  35.360  1.00  0.00            
ATOM   1594  HA  ILE   112      86.822 125.930  35.014  1.00  0.00            
ATOM   1595  CB  ILE   112      88.449 124.788  34.486  1.00  0.00            
ATOM   1596  HB  ILE   112      89.068 123.966  34.844  1.00  0.00            
ATOM   1597  CG2 ILE   112      87.969 124.515  32.999  1.00  0.00            
ATOM   1598 HG21 ILE   112      88.810 124.750  32.347  1.00  0.00            
ATOM   1599 HG22 ILE   112      87.584 123.505  32.854  1.00  0.00            
ATOM   1600 HG23 ILE   112      87.205 125.234  32.704  1.00  0.00            
ATOM   1601  CG1 ILE   112      89.466 125.962  34.555  1.00  0.00            
ATOM   1602 HG11 ILE   112      90.317 125.712  33.921  1.00  0.00            
ATOM   1603 HG12 ILE   112      89.725 126.042  35.611  1.00  0.00            
ATOM   1604  CD  ILE   112      88.915 127.238  33.967  1.00  0.00            
ATOM   1605  HD1 ILE   112      87.841 127.296  34.147  1.00  0.00            
ATOM   1606  HD2 ILE   112      89.507 128.126  34.188  1.00  0.00            
ATOM   1607  HD3 ILE   112      89.028 126.972  32.915  1.00  0.00            
ATOM   1608  C   ILE   112      86.159 123.994  35.106  1.00  0.00            
ATOM   1609  O   ILE   112      86.287 122.799  35.345  1.00  0.00            
ATOM   1610  N   LEU   113      85.005 124.468  34.637  1.00  0.00            
ATOM   1611  H   LEU   113      84.830 125.457  34.745  1.00  0.00            
ATOM   1612  CA  LEU   113      83.873 123.701  34.152  1.00  0.00            
ATOM   1613  HA  LEU   113      84.016 122.807  34.758  1.00  0.00            
ATOM   1614  CB  LEU   113      82.495 124.438  34.486  1.00  0.00            
ATOM   1615  HB1 LEU   113      81.814 123.708  34.048  1.00  0.00            
ATOM   1616  HB2 LEU   113      82.385 125.388  33.964  1.00  0.00            
ATOM   1617  CG  LEU   113      82.237 124.476  35.995  1.00  0.00            
ATOM   1618  HG  LEU   113      82.937 125.161  36.475  1.00  0.00            
ATOM   1619  CD1 LEU   113      80.870 125.063  36.305  1.00  0.00            
ATOM   1620 HD11 LEU   113      80.699 125.099  37.381  1.00  0.00            
ATOM   1621 HD12 LEU   113      80.830 126.003  35.755  1.00  0.00            
ATOM   1622 HD13 LEU   113      80.127 124.355  35.937  1.00  0.00            
ATOM   1623  CD2 LEU   113      82.477 123.123  36.743  1.00  0.00            
ATOM   1624 HD21 LEU   113      81.797 122.366  36.353  1.00  0.00            
ATOM   1625 HD22 LEU   113      83.534 122.856  36.769  1.00  0.00            
ATOM   1626 HD23 LEU   113      82.049 123.149  37.745  1.00  0.00            
ATOM   1627  C   LEU   113      84.009 123.395  32.712  1.00  0.00            
ATOM   1628  O   LEU   113      84.148 124.246  31.837  1.00  0.00            
ATOM   1629  N   GLU   114      83.804 122.123  32.495  1.00  0.00            
ATOM   1630  H   GLU   114      83.690 121.462  33.251  1.00  0.00            
ATOM   1631  CA  GLU   114      83.999 121.483  31.212  1.00  0.00            
ATOM   1632  HA  GLU   114      83.590 122.276  30.586  1.00  0.00            
ATOM   1633  CB  GLU   114      85.519 121.275  30.933  1.00  0.00            
ATOM   1634  HB1 GLU   114      86.128 122.173  31.042  1.00  0.00            
ATOM   1635  HB2 GLU   114      85.630 120.994  29.886  1.00  0.00            
ATOM   1636  CG  GLU   114      86.069 120.128  31.768  1.00  0.00            
ATOM   1637  HG1 GLU   114      85.541 119.218  31.482  1.00  0.00            
ATOM   1638  HG2 GLU   114      85.712 120.365  32.770  1.00  0.00            
ATOM   1639  CD  GLU   114      87.539 119.975  31.726  1.00  0.00            
ATOM   1640  OE1 GLU   114      88.162 119.541  32.724  1.00  0.00            
ATOM   1641  OE2 GLU   114      88.099 120.148  30.654  1.00  0.00            
ATOM   1642  C   GLU   114      83.035 120.337  30.981  1.00  0.00            
ATOM   1643  O   GLU   114      82.895 119.404  31.766  1.00  0.00            
ATOM   1644  N   ASP   115      82.230 120.523  29.917  1.00  0.00            
ATOM   1645  H   ASP   115      82.348 121.384  29.401  1.00  0.00            
ATOM   1646  CA  ASP   115      81.034 119.697  29.664  1.00  0.00            
ATOM   1647  HA  ASP   115      81.046 118.806  30.292  1.00  0.00            
ATOM   1648  CB  ASP   115      79.741 120.535  29.836  1.00  0.00            
ATOM   1649  HB1 ASP   115      79.734 121.407  29.182  1.00  0.00            
ATOM   1650  HB2 ASP   115      79.673 120.991  30.824  1.00  0.00            
ATOM   1651  CG  ASP   115      78.476 119.679  29.519  1.00  0.00            
ATOM   1652  OD1 ASP   115      77.454 120.276  29.117  1.00  0.00            
ATOM   1653  OD2 ASP   115      78.459 118.420  29.640  1.00  0.00            
ATOM   1654  C   ASP   115      81.161 119.113  28.198  1.00  0.00            
ATOM   1655  O   ASP   115      81.035 119.872  27.248  1.00  0.00            
ATOM   1656  N   MET   116      81.358 117.828  27.962  1.00  0.00            
ATOM   1657  H   MET   116      81.366 117.207  28.758  1.00  0.00            
ATOM   1658  CA  MET   116      81.713 117.152  26.716  1.00  0.00            
ATOM   1659  HA  MET   116      81.169 117.618  25.895  1.00  0.00            
ATOM   1660  CB  MET   116      83.227 117.155  26.405  1.00  0.00            
ATOM   1661  HB1 MET   116      83.560 116.328  25.779  1.00  0.00            
ATOM   1662  HB2 MET   116      83.740 117.009  27.356  1.00  0.00            
ATOM   1663  CG  MET   116      83.627 118.491  25.795  1.00  0.00            
ATOM   1664  HG1 MET   116      84.715 118.509  25.739  1.00  0.00            
ATOM   1665  HG2 MET   116      83.294 119.394  26.306  1.00  0.00            
ATOM   1666  SD  MET   116      82.984 118.654  24.092  1.00  0.00            
ATOM   1667  CE  MET   116      83.820 120.250  23.781  1.00  0.00            
ATOM   1668  HE1 MET   116      84.881 120.072  23.955  1.00  0.00            
ATOM   1669  HE2 MET   116      83.726 120.570  22.744  1.00  0.00            
ATOM   1670  HE3 MET   116      83.400 121.045  24.396  1.00  0.00            
ATOM   1671  C   MET   116      81.246 115.716  26.763  1.00  0.00            
ATOM   1672  O   MET   116      81.283 115.006  27.737  1.00  0.00            
ATOM   1673  N   PRO   117      80.695 115.248  25.638  1.00  0.00            
ATOM   1674  CD  PRO   117      80.657 115.916  24.350  1.00  0.00            
ATOM   1675  HD1 PRO   117      81.585 115.554  23.908  1.00  0.00            
ATOM   1676  HD2 PRO   117      80.551 117.001  24.377  1.00  0.00            
ATOM   1677  CG  PRO   117      79.457 115.318  23.683  1.00  0.00            
ATOM   1678  HG1 PRO   117      79.609 115.361  22.604  1.00  0.00            
ATOM   1679  HG2 PRO   117      78.566 115.820  24.060  1.00  0.00            
ATOM   1680  CB  PRO   117      79.442 113.856  24.099  1.00  0.00            
ATOM   1681  HB1 PRO   117      80.098 113.430  23.340  1.00  0.00            
ATOM   1682  HB2 PRO   117      78.525 113.272  24.177  1.00  0.00            
ATOM   1683  CA  PRO   117      80.015 113.919  25.521  1.00  0.00            
ATOM   1684  HA  PRO   117      79.182 113.848  26.221  1.00  0.00            
ATOM   1685  C   PRO   117      80.886 112.673  25.799  1.00  0.00            
ATOM   1686  O   PRO   117      82.076 112.693  25.503  1.00  0.00            
ATOM   1687  N   VAL   118      80.351 111.568  26.289  1.00  0.00            
ATOM   1688  H   VAL   118      79.357 111.474  26.442  1.00  0.00            
ATOM   1689  CA  VAL   118      81.054 110.285  26.324  1.00  0.00            
ATOM   1690  HA  VAL   118      82.070 110.585  26.581  1.00  0.00            
ATOM   1691  CB  VAL   118      80.618 109.312  27.420  1.00  0.00            
ATOM   1692  HB  VAL   118      81.403 108.557  27.465  1.00  0.00            
ATOM   1693  CG1 VAL   118      80.781 109.990  28.844  1.00  0.00            
ATOM   1694 HG11 VAL   118      80.694 109.147  29.528  1.00  0.00            
ATOM   1695 HG12 VAL   118      81.735 110.511  28.921  1.00  0.00            
ATOM   1696 HG13 VAL   118      79.940 110.658  29.032  1.00  0.00            
ATOM   1697  CG2 VAL   118      79.288 108.685  27.207  1.00  0.00            
ATOM   1698 HG21 VAL   118      79.264 108.270  26.200  1.00  0.00            
ATOM   1699 HG22 VAL   118      79.078 107.994  28.024  1.00  0.00            
ATOM   1700 HG23 VAL   118      78.530 109.468  27.201  1.00  0.00            
ATOM   1701  C   VAL   118      81.308 109.634  25.008  1.00  0.00            
ATOM   1702  O   VAL   118      80.501 109.790  24.055  1.00  0.00            
ATOM   1703  N   ASP   119      82.400 108.904  24.833  1.00  0.00            
ATOM   1704  H   ASP   119      83.032 108.784  25.612  1.00  0.00            
ATOM   1705  CA  ASP   119      82.780 108.278  23.562  1.00  0.00            
ATOM   1706  HA  ASP   119      82.130 108.626  22.759  1.00  0.00            
ATOM   1707  CB  ASP   119      84.212 108.755  23.144  1.00  0.00            
ATOM   1708  HB1 ASP   119      84.921 108.572  23.951  1.00  0.00            
ATOM   1709  HB2 ASP   119      84.198 109.818  22.902  1.00  0.00            
ATOM   1710  CG  ASP   119      84.745 108.072  21.865  1.00  0.00            
ATOM   1711  OD1 ASP   119      86.003 108.111  21.757  1.00  0.00            
ATOM   1712  OD2 ASP   119      83.996 107.709  20.878  1.00  0.00            
ATOM   1713  C   ASP   119      82.610 106.770  23.708  1.00  0.00            
ATOM   1714  O   ASP   119      83.631 106.231  24.151  1.00  0.00            
ATOM   1715  N   PRO   120      81.451 106.125  23.454  1.00  0.00            
ATOM   1716  CD  PRO   120      80.374 106.598  22.583  1.00  0.00            
ATOM   1717  HD1 PRO   120      80.590 107.229  21.720  1.00  0.00            
ATOM   1718  HD2 PRO   120      79.705 107.212  23.185  1.00  0.00            
ATOM   1719  CG  PRO   120      79.553 105.365  22.198  1.00  0.00            
ATOM   1720  HG1 PRO   120      79.950 104.881  21.305  1.00  0.00            
ATOM   1721  HG2 PRO   120      78.493 105.615  22.150  1.00  0.00            
ATOM   1722  CB  PRO   120      79.719 104.490  23.459  1.00  0.00            
ATOM   1723  HB1 PRO   120      79.591 103.450  23.157  1.00  0.00            
ATOM   1724  HB2 PRO   120      79.107 104.748  24.323  1.00  0.00            
ATOM   1725  CA  PRO   120      81.079 104.755  23.923  1.00  0.00            
ATOM   1726  HA  PRO   120      81.091 104.861  25.008  1.00  0.00            
ATOM   1727  C   PRO   120      82.080 103.699  23.448  1.00  0.00            
ATOM   1728  O   PRO   120      82.702 103.909  22.374  1.00  0.00            
ATOM   1729  N   ASP   121      82.336 102.683  24.220  1.00  0.00            
ATOM   1730  H   ASP   121      81.774 102.697  25.059  1.00  0.00            
ATOM   1731  CA  ASP   121      83.231 101.516  23.943  1.00  0.00            
ATOM   1732  HA  ASP   121      83.448 101.094  24.924  1.00  0.00            
ATOM   1733  CB  ASP   121      82.457 100.445  23.164  1.00  0.00            
ATOM   1734  HB1 ASP   121      83.014  99.511  23.238  1.00  0.00            
ATOM   1735  HB2 ASP   121      82.516 100.714  22.110  1.00  0.00            
ATOM   1736  CG  ASP   121      80.997 100.127  23.460  1.00  0.00            
ATOM   1737  OD1 ASP   121      80.463  99.209  22.775  1.00  0.00            
ATOM   1738  OD2 ASP   121      80.350 100.655  24.393  1.00  0.00            
ATOM   1739  C   ASP   121      84.664 101.793  23.381  1.00  0.00            
ATOM   1740  O   ASP   121      85.369 100.814  23.022  1.00  0.00            
ATOM   1741  N   ASN   122      85.192 103.028  23.372  1.00  0.00            
ATOM   1742  H   ASN   122      84.556 103.775  23.613  1.00  0.00            
ATOM   1743  CA  ASN   122      86.581 103.263  23.180  1.00  0.00            
ATOM   1744  HA  ASN   122      86.959 102.424  22.596  1.00  0.00            
ATOM   1745  CB  ASN   122      86.744 104.518  22.350  1.00  0.00            
ATOM   1746  HB1 ASN   122      86.009 105.281  22.609  1.00  0.00            
ATOM   1747  HB2 ASN   122      86.490 104.340  21.305  1.00  0.00            
ATOM   1748  CG  ASN   122      88.142 105.087  22.263  1.00  0.00            
ATOM   1749  OD1 ASN   122      89.134 104.386  22.402  1.00  0.00            
ATOM   1750  ND2 ASN   122      88.342 106.398  22.157  1.00  0.00            
ATOM   1751 HD21 ASN   122      87.543 107.006  22.046  1.00  0.00            
ATOM   1752 HD22 ASN   122      89.291 106.742  22.118  1.00  0.00            
ATOM   1753  C   ASN   122      87.358 103.251  24.565  1.00  0.00            
ATOM   1754  O   ASN   122      87.057 104.137  25.400  1.00  0.00            
ATOM   1755  N   GLU   123      88.175 102.240  24.934  1.00  0.00            
ATOM   1756  H   GLU   123      88.236 101.464  24.291  1.00  0.00            
ATOM   1757  CA  GLU   123      88.950 102.118  26.201  1.00  0.00            
ATOM   1758  HA  GLU   123      88.200 102.049  26.989  1.00  0.00            
ATOM   1759  CB  GLU   123      89.618 100.695  26.272  1.00  0.00            
ATOM   1760  HB1 GLU   123      90.233 100.579  25.380  1.00  0.00            
ATOM   1761  HB2 GLU   123      88.810  99.968  26.191  1.00  0.00            
ATOM   1762  CG  GLU   123      90.413 100.473  27.594  1.00  0.00            
ATOM   1763  HG1 GLU   123      89.676 100.547  28.395  1.00  0.00            
ATOM   1764  HG2 GLU   123      91.208 101.211  27.705  1.00  0.00            
ATOM   1765  CD  GLU   123      91.081  99.075  27.580  1.00  0.00            
ATOM   1766  OE1 GLU   123      91.012  98.390  28.682  1.00  0.00            
ATOM   1767  OE2 GLU   123      91.406  98.541  26.507  1.00  0.00            
ATOM   1768  C   GLU   123      89.913 103.297  26.539  1.00  0.00            
ATOM   1769  O   GLU   123      90.916 103.479  25.843  1.00  0.00            
ATOM   1770  N   ALA   124      89.619 103.878  27.679  1.00  0.00            
ATOM   1771  H   ALA   124      88.858 103.571  28.268  1.00  0.00            
ATOM   1772  CA  ALA   124      90.420 105.056  28.091  1.00  0.00            
ATOM   1773  HA  ALA   124      91.145 105.214  27.292  1.00  0.00            
ATOM   1774  CB  ALA   124      89.501 106.267  28.119  1.00  0.00            
ATOM   1775  HB1 ALA   124      89.022 106.284  27.140  1.00  0.00            
ATOM   1776  HB2 ALA   124      88.895 106.118  29.012  1.00  0.00            
ATOM   1777  HB3 ALA   124      90.147 107.145  28.135  1.00  0.00            
ATOM   1778  C   ALA   124      91.238 104.745  29.376  1.00  0.00            
ATOM   1779  O   ALA   124      90.926 103.990  30.286  1.00  0.00            
ATOM   1780  N   TYR   125      92.388 105.421  29.513  1.00  0.00            
ATOM   1781  H   TYR   125      92.599 106.102  28.798  1.00  0.00            
ATOM   1782  CA  TYR   125      93.231 105.527  30.711  1.00  0.00            
ATOM   1783  HA  TYR   125      93.009 104.746  31.438  1.00  0.00            
ATOM   1784  CB  TYR   125      94.730 105.280  30.402  1.00  0.00            
ATOM   1785  HB1 TYR   125      95.127 105.974  29.661  1.00  0.00            
ATOM   1786  HB2 TYR   125      94.721 104.264  30.006  1.00  0.00            
ATOM   1787  CG  TYR   125      95.560 105.296  31.702  1.00  0.00            
ATOM   1788  CD1 TYR   125      95.643 104.180  32.436  1.00  0.00            
ATOM   1789  HD1 TYR   125      95.255 103.203  32.186  1.00  0.00            
ATOM   1790  CE1 TYR   125      96.339 104.127  33.662  1.00  0.00            
ATOM   1791  HE1 TYR   125      96.264 103.172  34.160  1.00  0.00            
ATOM   1792  CZ  TYR   125      96.829 105.321  34.185  1.00  0.00            
ATOM   1793  OH  TYR   125      97.451 105.372  35.335  1.00  0.00            
ATOM   1794  HH  TYR   125      97.387 104.503  35.738  1.00  0.00            
ATOM   1795  CE2 TYR   125      96.726 106.504  33.429  1.00  0.00            
ATOM   1796  HE2 TYR   125      97.093 107.411  33.887  1.00  0.00            
ATOM   1797  CD2 TYR   125      96.171 106.515  32.160  1.00  0.00            
ATOM   1798  HD2 TYR   125      96.206 107.390  31.528  1.00  0.00            
ATOM   1799  C   TYR   125      93.017 106.919  31.288  1.00  0.00            
ATOM   1800  O   TYR   125      93.321 108.009  30.768  1.00  0.00            
ATOM   1801  N   GLU   126      92.370 106.876  32.460  1.00  0.00            
ATOM   1802  H   GLU   126      92.130 106.009  32.918  1.00  0.00            
ATOM   1803  CA  GLU   126      92.193 108.009  33.348  1.00  0.00            
ATOM   1804  HA  GLU   126      92.115 108.883  32.701  1.00  0.00            
ATOM   1805  CB  GLU   126      90.831 107.947  34.072  1.00  0.00            
ATOM   1806  HB1 GLU   126      90.907 107.251  34.907  1.00  0.00            
ATOM   1807  HB2 GLU   126      90.057 107.540  33.421  1.00  0.00            
ATOM   1808  CG  GLU   126      90.311 109.213  34.663  1.00  0.00            
ATOM   1809  HG1 GLU   126      90.312 109.910  33.825  1.00  0.00            
ATOM   1810  HG2 GLU   126      91.025 109.534  35.421  1.00  0.00            
ATOM   1811  CD  GLU   126      88.885 109.087  35.244  1.00  0.00            
ATOM   1812  OE1 GLU   126      88.432 107.975  35.406  1.00  0.00            
ATOM   1813  OE2 GLU   126      88.271 110.163  35.407  1.00  0.00            
ATOM   1814  C   GLU   126      93.413 108.107  34.224  1.00  0.00            
ATOM   1815  O   GLU   126      93.819 107.181  34.993  1.00  0.00            
ATOM   1816  N   MET   127      94.023 109.332  34.271  1.00  0.00            
ATOM   1817  H   MET   127      93.689 110.025  33.617  1.00  0.00            
ATOM   1818  CA  MET   127      94.983 109.832  35.215  1.00  0.00            
ATOM   1819  HA  MET   127      95.898 109.249  35.108  1.00  0.00            
ATOM   1820  CB  MET   127      95.421 111.265  34.953  1.00  0.00            
ATOM   1821  HB1 MET   127      96.329 111.309  35.554  1.00  0.00            
ATOM   1822  HB2 MET   127      94.624 111.982  35.150  1.00  0.00            
ATOM   1823  CG  MET   127      95.948 111.439  33.513  1.00  0.00            
ATOM   1824  HG1 MET   127      95.119 111.398  32.806  1.00  0.00            
ATOM   1825  HG2 MET   127      96.725 110.686  33.392  1.00  0.00            
ATOM   1826  SD  MET   127      96.795 112.914  33.135  1.00  0.00            
ATOM   1827  CE  MET   127      95.322 113.940  32.936  1.00  0.00            
ATOM   1828  HE1 MET   127      94.743 113.549  32.099  1.00  0.00            
ATOM   1829  HE2 MET   127      94.742 114.032  33.854  1.00  0.00            
ATOM   1830  HE3 MET   127      95.662 114.931  32.633  1.00  0.00            
ATOM   1831  C   MET   127      94.422 109.663  36.594  1.00  0.00            
ATOM   1832  O   MET   127      93.456 110.332  36.900  1.00  0.00            
ATOM   1833  N   PRO   128      95.021 108.750  37.375  1.00  0.00            
ATOM   1834  CD  PRO   128      96.243 108.041  37.038  1.00  0.00            
ATOM   1835  HD1 PRO   128      97.095 108.712  37.150  1.00  0.00            
ATOM   1836  HD2 PRO   128      96.236 107.687  36.007  1.00  0.00            
ATOM   1837  CG  PRO   128      96.219 106.847  38.006  1.00  0.00            
ATOM   1838  HG1 PRO   128      97.249 106.541  38.190  1.00  0.00            
ATOM   1839  HG2 PRO   128      95.611 106.052  37.575  1.00  0.00            
ATOM   1840  CB  PRO   128      95.533 107.394  39.243  1.00  0.00            
ATOM   1841  HB1 PRO   128      96.268 107.883  39.882  1.00  0.00            
ATOM   1842  HB2 PRO   128      95.045 106.585  39.787  1.00  0.00            
ATOM   1843  CA  PRO   128      94.484 108.351  38.681  1.00  0.00            
ATOM   1844  HA  PRO   128      93.530 107.836  38.571  1.00  0.00            
ATOM   1845  C   PRO   128      94.198 109.473  39.651  1.00  0.00            
ATOM   1846  O   PRO   128      94.902 110.432  39.678  1.00  0.00            
ATOM   1847  N   SEP   129      93.191 109.282  40.484  1.00  0.00            
ATOM   1848  H   SEP   129      92.684 108.408  40.485  1.00  0.00            
ATOM   1849  CA  SEP   129      92.899 110.326  41.427  1.00  0.00            
ATOM   1850  HA  SEP   129      93.032 111.251  40.868  1.00  0.00            
ATOM   1851  CB  SEP   129      91.440 110.166  41.957  1.00  0.00            
ATOM   1852  HB1 SEP   129      91.592 110.132  43.036  1.00  0.00            
ATOM   1853  HB2 SEP   129      90.978 109.198  41.762  1.00  0.00            
ATOM   1854  OG  SEP   129      90.584 111.185  41.546  1.00  0.00            
ATOM   1855  P   SEP   129      89.186 111.427  42.210  1.00  0.00            
ATOM   1856  O1P SEP   129      88.499 110.137  42.017  1.00  0.00            
ATOM   1857  O2P SEP   129      89.509 111.850  43.596  1.00  0.00            
ATOM   1858  O3P SEP   129      88.745 112.506  41.336  1.00  0.00            
ATOM   1859  C   SEP   129      93.906 110.341  42.567  1.00  0.00            
ATOM   1860  O   SEP   129      94.240 109.242  43.014  1.00  0.00            
ATOM   1861  N   GLU   130      94.380 111.513  43.013  1.00  0.00            
ATOM   1862  H   GLU   130      94.093 112.322  42.480  1.00  0.00            
ATOM   1863  CA  GLU   130      95.388 111.697  43.990  1.00  0.00            
ATOM   1864  HA  GLU   130      95.698 110.791  44.510  1.00  0.00            
ATOM   1865  CB  GLU   130      96.687 112.333  43.431  1.00  0.00            
ATOM   1866  HB1 GLU   130      97.117 112.976  44.200  1.00  0.00            
ATOM   1867  HB2 GLU   130      96.442 112.930  42.553  1.00  0.00            
ATOM   1868  CG  GLU   130      97.619 111.239  42.979  1.00  0.00            
ATOM   1869  HG1 GLU   130      97.241 110.633  42.156  1.00  0.00            
ATOM   1870  HG2 GLU   130      98.026 110.679  43.821  1.00  0.00            
ATOM   1871  CD  GLU   130      98.894 111.738  42.300  1.00  0.00            
ATOM   1872  OE1 GLU   130      99.944 111.038  42.425  1.00  0.00            
ATOM   1873  OE2 GLU   130      98.802 112.774  41.638  1.00  0.00            
ATOM   1874  C   GLU   130      94.806 112.568  45.122  1.00  0.00            
ATOM   1875  O   GLU   130      94.264 113.619  44.816  1.00  0.00            
ATOM   1876  N   GLU   131      94.994 112.092  46.386  1.00  0.00            
ATOM   1877  H   GLU   131      95.380 111.160  46.437  1.00  0.00            
ATOM   1878  CA  GLU   131      94.333 112.712  47.627  1.00  0.00            
ATOM   1879  HA  GLU   131      93.261 112.878  47.523  1.00  0.00            
ATOM   1880  CB  GLU   131      94.575 111.684  48.869  1.00  0.00            
ATOM   1881  HB1 GLU   131      94.366 112.237  49.785  1.00  0.00            
ATOM   1882  HB2 GLU   131      95.657 111.547  48.890  1.00  0.00            
ATOM   1883  CG  GLU   131      93.846 110.374  48.609  1.00  0.00            
ATOM   1884  HG1 GLU   131      93.824 110.117  47.550  1.00  0.00            
ATOM   1885  HG2 GLU   131      92.812 110.483  48.934  1.00  0.00            
ATOM   1886  CD  GLU   131      94.261 109.212  49.482  1.00  0.00            
ATOM   1887  OE1 GLU   131      93.914 109.167  50.666  1.00  0.00            
ATOM   1888  OE2 GLU   131      95.152 108.421  49.079  1.00  0.00            
ATOM   1889  C   GLU   131      94.886 114.064  47.846  1.00  0.00            
ATOM   1890  O   GLU   131      96.073 114.292  47.879  1.00  0.00            
ATOM   1891  N   GLY   132      93.964 114.970  48.146  1.00  0.00            
ATOM   1892  H   GLY   132      93.010 114.665  48.278  1.00  0.00            
ATOM   1893  CA  GLY   132      94.220 116.377  48.447  1.00  0.00            
ATOM   1894  HA1 GLY   132      93.258 116.873  48.583  1.00  0.00            
ATOM   1895  HA2 GLY   132      94.737 116.794  47.583  1.00  0.00            
ATOM   1896  C   GLY   132      95.015 116.768  49.714  1.00  0.00            
ATOM   1897  O   GLY   132      94.826 117.864  50.225  1.00  0.00            
ATOM   1898  N   TYR   133      95.856 115.857  50.282  1.00  0.00            
ATOM   1899  H   TYR   133      95.879 114.980  49.781  1.00  0.00            
ATOM   1900  CA  TYR   133      96.982 116.296  51.097  1.00  0.00            
ATOM   1901  HA  TYR   133      96.723 117.281  51.486  1.00  0.00            
ATOM   1902  CB  TYR   133      97.101 115.412  52.313  1.00  0.00            
ATOM   1903  HB1 TYR   133      96.255 115.570  52.983  1.00  0.00            
ATOM   1904  HB2 TYR   133      97.836 115.797  53.020  1.00  0.00            
ATOM   1905  CG  TYR   133      97.331 113.951  51.976  1.00  0.00            
ATOM   1906  CD1 TYR   133      98.659 113.500  51.848  1.00  0.00            
ATOM   1907  HD1 TYR   133      99.450 114.220  51.997  1.00  0.00            
ATOM   1908  CE1 TYR   133      98.863 112.103  51.801  1.00  0.00            
ATOM   1909  HE1 TYR   133      99.875 111.738  51.705  1.00  0.00            
ATOM   1910  CZ  TYR   133      97.818 111.206  51.621  1.00  0.00            
ATOM   1911  OH  TYR   133      98.059 109.893  51.471  1.00  0.00            
ATOM   1912  HH  TYR   133      98.933 109.692  51.814  1.00  0.00            
ATOM   1913  CE2 TYR   133      96.494 111.661  51.553  1.00  0.00            
ATOM   1914  HE2 TYR   133      95.698 110.964  51.336  1.00  0.00            
ATOM   1915  CD2 TYR   133      96.245 113.004  51.727  1.00  0.00            
ATOM   1916  HD2 TYR   133      95.223 113.292  51.925  1.00  0.00            
ATOM   1917  C   TYR   133      98.275 116.542  50.287  1.00  0.00            
ATOM   1918  O   TYR   133      98.707 115.736  49.422  1.00  0.00            
ATOM   1919  N   GLN   134      98.994 117.544  50.668  1.00  0.00            
ATOM   1920  H   GLN   134      98.621 118.252  51.285  1.00  0.00            
ATOM   1921  CA  GLN   134     100.276 117.691  50.035  1.00  0.00            
ATOM   1922  HA  GLN   134     100.023 117.522  48.989  1.00  0.00            
ATOM   1923  CB  GLN   134     100.668 119.136  49.979  1.00  0.00            
ATOM   1924  HB1 GLN   134     100.978 119.337  51.005  1.00  0.00            
ATOM   1925  HB2 GLN   134      99.848 119.779  49.658  1.00  0.00            
ATOM   1926  CG  GLN   134     101.797 119.357  49.021  1.00  0.00            
ATOM   1927  HG1 GLN   134     101.813 118.669  48.176  1.00  0.00            
ATOM   1928  HG2 GLN   134     102.763 119.240  49.513  1.00  0.00            
ATOM   1929  CD  GLN   134     101.860 120.796  48.478  1.00  0.00            
ATOM   1930  OE1 GLN   134     101.977 121.735  49.282  1.00  0.00            
ATOM   1931  NE2 GLN   134     101.929 121.070  47.145  1.00  0.00            
ATOM   1932 HE21 GLN   134     101.924 120.398  46.391  1.00  0.00            
ATOM   1933 HE22 GLN   134     102.136 122.026  46.896  1.00  0.00            
ATOM   1934  C   GLN   134     101.390 116.840  50.766  1.00  0.00            
ATOM   1935  O   GLN   134     102.042 115.994  50.088  1.00  0.00            
ATOM   1936  N   ASP   135     101.462 116.924  52.124  1.00  0.00            
ATOM   1937  H   ASP   135     100.953 117.680  52.559  1.00  0.00            
ATOM   1938  CA  ASP   135     102.142 116.017  53.086  1.00  0.00            
ATOM   1939  HA  ASP   135     102.760 115.460  52.382  1.00  0.00            
ATOM   1940  CB  ASP   135     103.153 116.719  53.988  1.00  0.00            
ATOM   1941  HB1 ASP   135     104.024 116.956  53.378  1.00  0.00            
ATOM   1942  HB2 ASP   135     103.432 116.047  54.800  1.00  0.00            
ATOM   1943  CG  ASP   135     102.652 117.982  54.752  1.00  0.00            
ATOM   1944  OD1 ASP   135     103.423 118.956  54.801  1.00  0.00            
ATOM   1945  OD2 ASP   135     101.488 117.979  55.202  1.00  0.00            
ATOM   1946  C   ASP   135     101.118 115.233  53.804  1.00  0.00            
ATOM   1947  O   ASP   135     100.102 115.770  54.090  1.00  0.00            
ATOM   1948  N   TYR   136     101.444 114.039  54.254  1.00  0.00            
ATOM   1949  H   TYR   136     102.378 113.745  54.006  1.00  0.00            
ATOM   1950  CA  TYR   136     100.529 113.162  55.069  1.00  0.00            
ATOM   1951  HA  TYR   136      99.547 113.291  54.613  1.00  0.00            
ATOM   1952  CB  TYR   136     100.969 111.670  54.982  1.00  0.00            
ATOM   1953  HB1 TYR   136     101.922 111.629  55.509  1.00  0.00            
ATOM   1954  HB2 TYR   136     101.166 111.464  53.930  1.00  0.00            
ATOM   1955  CG  TYR   136      99.915 110.683  55.592  1.00  0.00            
ATOM   1956  CD1 TYR   136      98.684 110.499  54.968  1.00  0.00            
ATOM   1957  HD1 TYR   136      98.405 111.084  54.104  1.00  0.00            
ATOM   1958  CE1 TYR   136      97.681 109.631  55.469  1.00  0.00            
ATOM   1959  HE1 TYR   136      96.700 109.472  55.047  1.00  0.00            
ATOM   1960  CZ  TYR   136      98.021 108.895  56.656  1.00  0.00            
ATOM   1961  OH  TYR   136      97.104 108.061  57.162  1.00  0.00            
ATOM   1962  HH  TYR   136      97.413 107.562  57.922  1.00  0.00            
ATOM   1963  CE2 TYR   136      99.255 109.008  57.251  1.00  0.00            
ATOM   1964  HE2 TYR   136      99.563 108.319  58.024  1.00  0.00            
ATOM   1965  CD2 TYR   136     100.196 109.997  56.804  1.00  0.00            
ATOM   1966  HD2 TYR   136     101.124 110.141  57.337  1.00  0.00            
ATOM   1967  C   TYR   136     100.531 113.631  56.476  1.00  0.00            
ATOM   1968  O   TYR   136     101.594 113.953  57.017  1.00  0.00            
ATOM   1969  N   GLU   137      99.338 113.700  57.107  1.00  0.00            
ATOM   1970  H   GLU   137      98.467 113.615  56.602  1.00  0.00            
ATOM   1971  CA  GLU   137      99.249 114.116  58.530  1.00  0.00            
ATOM   1972  HA  GLU   137     100.218 114.028  59.022  1.00  0.00            
ATOM   1973  CB  GLU   137      98.895 115.582  58.695  1.00  0.00            
ATOM   1974  HB1 GLU   137      97.948 115.852  58.228  1.00  0.00            
ATOM   1975  HB2 GLU   137      99.567 116.203  58.103  1.00  0.00            
ATOM   1976  CG  GLU   137      98.988 115.807  60.227  1.00  0.00            
ATOM   1977  HG1 GLU   137      99.984 115.462  60.507  1.00  0.00            
ATOM   1978  HG2 GLU   137      98.216 115.339  60.837  1.00  0.00            
ATOM   1979  CD  GLU   137      98.868 117.321  60.398  1.00  0.00            
ATOM   1980  OE1 GLU   137      97.973 117.973  59.836  1.00  0.00            
ATOM   1981  OE2 GLU   137      99.592 117.850  61.279  1.00  0.00            
ATOM   1982  C   GLU   137      98.319 113.145  59.159  1.00  0.00            
ATOM   1983  O   GLU   137      97.110 113.340  59.011  1.00  0.00            
ATOM   1984  N   PRO   138      98.730 112.070  59.903  1.00  0.00            
ATOM   1985  CD  PRO   138     100.102 111.738  60.209  1.00  0.00            
ATOM   1986  HD1 PRO   138     100.475 112.476  60.919  1.00  0.00            
ATOM   1987  HD2 PRO   138     100.642 111.558  59.280  1.00  0.00            
ATOM   1988  CG  PRO   138     100.091 110.452  61.015  1.00  0.00            
ATOM   1989  HG1 PRO   138     100.082 110.657  62.086  1.00  0.00            
ATOM   1990  HG2 PRO   138     100.852 109.715  60.759  1.00  0.00            
ATOM   1991  CB  PRO   138      98.754 109.805  60.709  1.00  0.00            
ATOM   1992  HB1 PRO   138      98.450 109.194  61.558  1.00  0.00            
ATOM   1993  HB2 PRO   138      98.830 109.013  59.964  1.00  0.00            
ATOM   1994  CA  PRO   138      97.841 110.948  60.249  1.00  0.00            
ATOM   1995  HA  PRO   138      97.315 110.550  59.380  1.00  0.00            
ATOM   1996  C   PRO   138      96.834 111.302  61.283  1.00  0.00            
ATOM   1997  O   PRO   138      97.200 111.972  62.252  1.00  0.00            
ATOM   1998  N   GLU   139      95.578 110.954  61.140  1.00  0.00            
ATOM   1999  H   GLU   139      95.303 110.444  60.313  1.00  0.00            
ATOM   2000  CA  GLU   139      94.375 111.228  62.009  1.00  0.00            
ATOM   2001  HA  GLU   139      94.450 112.256  62.365  1.00  0.00            
ATOM   2002  CB  GLU   139      93.042 111.187  61.185  1.00  0.00            
ATOM   2003  HB1 GLU   139      92.233 111.272  61.912  1.00  0.00            
ATOM   2004  HB2 GLU   139      92.964 110.235  60.660  1.00  0.00            
ATOM   2005  CG  GLU   139      92.821 112.382  60.226  1.00  0.00            
ATOM   2006  HG1 GLU   139      93.695 112.506  59.586  1.00  0.00            
ATOM   2007  HG2 GLU   139      92.778 113.276  60.848  1.00  0.00            
ATOM   2008  CD  GLU   139      91.613 112.168  59.318  1.00  0.00            
ATOM   2009  OE1 GLU   139      91.503 113.086  58.487  1.00  0.00            
ATOM   2010  OE2 GLU   139      90.875 111.137  59.440  1.00  0.00            
ATOM   2011  C   GLU   139      94.295 110.233  63.197  1.00  0.00            
ATOM   2012  O   GLU   139      94.923 109.169  63.201  1.00  0.00            
ATOM   2013  N   ALA   140      93.617 110.700  64.236  1.00  0.00            
ATOM   2014  H   ALA   140      93.275 111.632  64.050  1.00  0.00            
ATOM   2015  CA  ALA   140      93.168 109.979  65.448  1.00  0.00            
ATOM   2016  HA  ALA   140      94.068 109.440  65.742  1.00  0.00            
ATOM   2017  CB  ALA   140      92.646 110.981  66.518  1.00  0.00            
ATOM   2018  HB1 ALA   140      92.824 110.412  67.431  1.00  0.00            
ATOM   2019  HB2 ALA   140      93.149 111.948  66.553  1.00  0.00            
ATOM   2020  HB3 ALA   140      91.599 111.247  66.371  1.00  0.00            
ATOM   2021  C   ALA   140      92.157 108.803  65.221  1.00  0.00            
ATOM   2022  OC1 ALA   140      92.371 107.704  65.741  1.00  0.00            
ATOM   2023  OC2 ALA   140      91.045 108.989  64.684  1.00  0.00            
TER
ENDMDL
