# Supplementary material for: Impact of Phosphorylation on the Physiological Form of Human alpha-Synuclein in Aqueous Solution
Source: J Chem Inf Model. 2024 Oct 28;64(21):8215–26. doi: 10.1021/acs.jcim.4c01172 (PMC11558680; doi:10.1021/acs.jcim.4c01172)
Supplement: Supplementary file 2 — ci4c01172_si_003.zip [file ci4c01172_si_003.zip › pAS/pAS_7.pdb]

REMARK    GENERATED BY TRJCONV
TITLE     Protein in water
REMARK    THIS IS A SIMULATION BOX
CRYST1  134.771  134.771  135.250  60.12  60.12  90.00 P 1           1
MODEL        1
ATOM      1  CH3 ACE     0      96.885  94.354  57.492  1.00  0.00            
ATOM      2 HH31 ACE     0      97.472  93.458  57.292  1.00  0.00            
ATOM      3 HH32 ACE     0      96.030  94.120  58.127  1.00  0.00            
ATOM      4 HH33 ACE     0      96.402  94.723  56.588  1.00  0.00            
ATOM      5  C   ACE     0      97.775  95.336  58.190  1.00  0.00            
ATOM      6  O   ACE     0      97.443  95.968  59.131  1.00  0.00            
ATOM      7  N   MET     1      98.845  95.646  57.487  1.00  0.00            
ATOM      8  H   MET     1      99.017  95.180  56.608  1.00  0.00            
ATOM      9  CA  MET     1     100.014  96.353  58.010  1.00  0.00            
ATOM     10  HA  MET     1     100.415  95.852  58.891  1.00  0.00            
ATOM     11  CB  MET     1     101.150  96.214  56.946  1.00  0.00            
ATOM     12  HB1 MET     1     101.862  97.039  56.965  1.00  0.00            
ATOM     13  HB2 MET     1     100.719  96.259  55.946  1.00  0.00            
ATOM     14  CG  MET     1     101.864  94.857  57.115  1.00  0.00            
ATOM     15  HG1 MET     1     102.689  94.754  56.410  1.00  0.00            
ATOM     16  HG2 MET     1     101.153  94.084  56.825  1.00  0.00            
ATOM     17  SD  MET     1     102.383  94.543  58.888  1.00  0.00            
ATOM     18  CE  MET     1     103.669  95.820  59.253  1.00  0.00            
ATOM     19  HE1 MET     1     103.899  95.790  60.318  1.00  0.00            
ATOM     20  HE2 MET     1     104.495  95.628  58.568  1.00  0.00            
ATOM     21  HE3 MET     1     103.300  96.772  58.872  1.00  0.00            
ATOM     22  C   MET     1      99.871  97.817  58.341  1.00  0.00            
ATOM     23  O   MET     1     100.708  98.394  59.058  1.00  0.00            
ATOM     24  N   ASP     2      98.827  98.518  57.843  1.00  0.00            
ATOM     25  H   ASP     2      98.198  98.030  57.221  1.00  0.00            
ATOM     26  CA  ASP     2      98.498  99.853  58.233  1.00  0.00            
ATOM     27  HA  ASP     2      99.490 100.267  58.416  1.00  0.00            
ATOM     28  CB  ASP     2      97.780 100.732  57.120  1.00  0.00            
ATOM     29  HB1 ASP     2      97.396 101.554  57.724  1.00  0.00            
ATOM     30  HB2 ASP     2      96.894 100.180  56.806  1.00  0.00            
ATOM     31  CG  ASP     2      98.788 101.289  56.132  1.00  0.00            
ATOM     32  OD1 ASP     2      99.956 100.735  55.962  1.00  0.00            
ATOM     33  OD2 ASP     2      98.349 102.235  55.443  1.00  0.00            
ATOM     34  C   ASP     2      97.899  99.851  59.603  1.00  0.00            
ATOM     35  O   ASP     2      98.445 100.482  60.518  1.00  0.00            
ATOM     36  N   VAL     3      96.738  99.199  59.707  1.00  0.00            
ATOM     37  H   VAL     3      96.427  98.690  58.892  1.00  0.00            
ATOM     38  CA  VAL     3      96.031  99.004  61.046  1.00  0.00            
ATOM     39  HA  VAL     3      95.849 100.028  61.370  1.00  0.00            
ATOM     40  CB  VAL     3      94.645  98.436  60.936  1.00  0.00            
ATOM     41  HB  VAL     3      94.322  98.201  61.950  1.00  0.00            
ATOM     42  CG1 VAL     3      93.705  99.448  60.358  1.00  0.00            
ATOM     43 HG11 VAL     3      93.503 100.291  61.019  1.00  0.00            
ATOM     44 HG12 VAL     3      94.088  99.870  59.429  1.00  0.00            
ATOM     45 HG13 VAL     3      92.698  99.096  60.135  1.00  0.00            
ATOM     46  CG2 VAL     3      94.617  97.097  60.226  1.00  0.00            
ATOM     47 HG21 VAL     3      95.469  96.507  60.564  1.00  0.00            
ATOM     48 HG22 VAL     3      93.760  96.453  60.424  1.00  0.00            
ATOM     49 HG23 VAL     3      94.629  97.276  59.151  1.00  0.00            
ATOM     50  C   VAL     3      97.004  98.388  62.056  1.00  0.00            
ATOM     51  O   VAL     3      97.079  98.801  63.230  1.00  0.00            
ATOM     52  N   PHE     4      97.847  97.454  61.681  1.00  0.00            
ATOM     53  H   PHE     4      97.818  97.159  60.716  1.00  0.00            
ATOM     54  CA  PHE     4      98.814  96.769  62.570  1.00  0.00            
ATOM     55  HA  PHE     4      98.342  96.463  63.503  1.00  0.00            
ATOM     56  CB  PHE     4      99.436  95.670  61.679  1.00  0.00            
ATOM     57  HB1 PHE     4     100.036  96.176  60.923  1.00  0.00            
ATOM     58  HB2 PHE     4      98.632  95.095  61.222  1.00  0.00            
ATOM     59  CG  PHE     4     100.405  94.828  62.528  1.00  0.00            
ATOM     60  CD1 PHE     4     101.779  94.964  62.513  1.00  0.00            
ATOM     61  HD1 PHE     4     102.212  95.823  62.023  1.00  0.00            
ATOM     62  CE1 PHE     4     102.550  94.177  63.417  1.00  0.00            
ATOM     63  HE1 PHE     4     103.628  94.208  63.350  1.00  0.00            
ATOM     64  CZ  PHE     4     101.926  93.215  64.289  1.00  0.00            
ATOM     65  HZ  PHE     4     102.425  92.452  64.868  1.00  0.00            
ATOM     66  CE2 PHE     4     100.548  93.133  64.317  1.00  0.00            
ATOM     67  HE2 PHE     4      99.995  92.398  64.883  1.00  0.00            
ATOM     68  CD2 PHE     4      99.809  93.904  63.349  1.00  0.00            
ATOM     69  HD2 PHE     4      98.731  93.866  63.298  1.00  0.00            
ATOM     70  C   PHE     4      99.898  97.794  63.028  1.00  0.00            
ATOM     71  O   PHE     4     100.059  97.926  64.245  1.00  0.00            
ATOM     72  N   MET     5     100.551  98.570  62.193  1.00  0.00            
ATOM     73  H   MET     5     100.537  98.383  61.201  1.00  0.00            
ATOM     74  CA  MET     5     101.396  99.690  62.665  1.00  0.00            
ATOM     75  HA  MET     5     102.231  99.319  63.260  1.00  0.00            
ATOM     76  CB  MET     5     101.989 100.473  61.523  1.00  0.00            
ATOM     77  HB1 MET     5     102.330 101.480  61.764  1.00  0.00            
ATOM     78  HB2 MET     5     101.259 100.548  60.717  1.00  0.00            
ATOM     79  CG  MET     5     103.240  99.759  60.911  1.00  0.00            
ATOM     80  HG1 MET     5     103.787 100.539  60.381  1.00  0.00            
ATOM     81  HG2 MET     5     102.951  98.961  60.227  1.00  0.00            
ATOM     82  SD  MET     5     104.321  99.043  62.007  1.00  0.00            
ATOM     83  CE  MET     5     104.864 100.367  63.069  1.00  0.00            
ATOM     84  HE1 MET     5     103.981 100.988  63.219  1.00  0.00            
ATOM     85  HE2 MET     5     105.318  99.893  63.940  1.00  0.00            
ATOM     86  HE3 MET     5     105.632 100.938  62.547  1.00  0.00            
ATOM     87  C   MET     5     100.616 100.632  63.608  1.00  0.00            
ATOM     88  O   MET     5     101.063 100.747  64.740  1.00  0.00            
ATOM     89  N   LYS     6      99.447 101.228  63.268  1.00  0.00            
ATOM     90  H   LYS     6      99.096 101.087  62.332  1.00  0.00            
ATOM     91  CA  LYS     6      98.775 102.094  64.325  1.00  0.00            
ATOM     92  HA  LYS     6      99.396 102.950  64.587  1.00  0.00            
ATOM     93  CB  LYS     6      97.622 102.888  63.738  1.00  0.00            
ATOM     94  HB1 LYS     6      96.956 102.061  63.491  1.00  0.00            
ATOM     95  HB2 LYS     6      97.899 103.419  62.827  1.00  0.00            
ATOM     96  CG  LYS     6      97.021 103.802  64.816  1.00  0.00            
ATOM     97  HG1 LYS     6      96.592 103.178  65.600  1.00  0.00            
ATOM     98  HG2 LYS     6      96.253 104.366  64.286  1.00  0.00            
ATOM     99  CD  LYS     6      97.971 104.782  65.463  1.00  0.00            
ATOM    100  HD1 LYS     6      98.595 105.258  64.707  1.00  0.00            
ATOM    101  HD2 LYS     6      98.745 104.262  66.028  1.00  0.00            
ATOM    102  CE  LYS     6      97.379 105.934  66.306  1.00  0.00            
ATOM    103  HE1 LYS     6      97.208 105.555  67.313  1.00  0.00            
ATOM    104  HE2 LYS     6      96.469 106.361  65.886  1.00  0.00            
ATOM    105  NZ  LYS     6      98.360 107.001  66.525  1.00  0.00            
ATOM    106  HZ1 LYS     6      99.266 106.588  66.693  1.00  0.00            
ATOM    107  HZ2 LYS     6      98.459 107.580  65.703  1.00  0.00            
ATOM    108  HZ3 LYS     6      98.068 107.621  67.268  1.00  0.00            
ATOM    109  C   LYS     6      98.486 101.333  65.733  1.00  0.00            
ATOM    110  O   LYS     6      98.805 101.808  66.846  1.00  0.00            
ATOM    111  N   GLY     7      98.156  99.992  65.592  1.00  0.00            
ATOM    112  H   GLY     7      98.053  99.550  64.689  1.00  0.00            
ATOM    113  CA  GLY     7      97.898  99.091  66.735  1.00  0.00            
ATOM    114  HA1 GLY     7      97.380  98.203  66.373  1.00  0.00            
ATOM    115  HA2 GLY     7      97.323  99.740  67.395  1.00  0.00            
ATOM    116  C   GLY     7      99.064  98.616  67.561  1.00  0.00            
ATOM    117  O   GLY     7      98.928  98.265  68.723  1.00  0.00            
ATOM    118  N   LEU     8     100.295  98.705  67.039  1.00  0.00            
ATOM    119  H   LEU     8     100.372  98.866  66.045  1.00  0.00            
ATOM    120  CA  LEU     8     101.574  98.715  67.606  1.00  0.00            
ATOM    121  HA  LEU     8     101.602  98.044  68.465  1.00  0.00            
ATOM    122  CB  LEU     8     102.652  98.153  66.570  1.00  0.00            
ATOM    123  HB1 LEU     8     103.590  98.537  66.970  1.00  0.00            
ATOM    124  HB2 LEU     8     102.507  98.611  65.591  1.00  0.00            
ATOM    125  CG  LEU     8     102.641  96.670  66.423  1.00  0.00            
ATOM    126  HG  LEU     8     102.007  96.354  65.595  1.00  0.00            
ATOM    127  CD1 LEU     8     104.042  96.108  66.039  1.00  0.00            
ATOM    128 HD11 LEU     8     104.055  95.035  65.848  1.00  0.00            
ATOM    129 HD12 LEU     8     104.278  96.753  65.193  1.00  0.00            
ATOM    130 HD13 LEU     8     104.651  96.307  66.921  1.00  0.00            
ATOM    131  CD2 LEU     8     102.193  95.915  67.631  1.00  0.00            
ATOM    132 HD21 LEU     8     102.799  96.113  68.516  1.00  0.00            
ATOM    133 HD22 LEU     8     101.160  96.150  67.886  1.00  0.00            
ATOM    134 HD23 LEU     8     102.219  94.834  67.494  1.00  0.00            
ATOM    135  C   LEU     8     102.072 100.054  68.182  1.00  0.00            
ATOM    136  O   LEU     8     102.517 100.058  69.344  1.00  0.00            
ATOM    137  N   SER     9     102.056 101.222  67.445  1.00  0.00            
ATOM    138  H   SER     9     101.862 101.140  66.457  1.00  0.00            
ATOM    139  CA  SER     9     102.558 102.561  67.913  1.00  0.00            
ATOM    140  HA  SER     9     103.469 102.453  68.501  1.00  0.00            
ATOM    141  CB  SER     9     102.868 103.570  66.798  1.00  0.00            
ATOM    142  HB1 SER     9     103.636 103.114  66.173  1.00  0.00            
ATOM    143  HB2 SER     9     103.303 104.461  67.251  1.00  0.00            
ATOM    144  OG  SER     9     101.582 103.723  66.176  1.00  0.00            
ATOM    145  HG  SER     9     101.447 103.024  65.533  1.00  0.00            
ATOM    146  C   SER     9     101.678 103.281  69.001  1.00  0.00            
ATOM    147  O   SER     9     102.282 103.810  69.988  1.00  0.00            
ATOM    148  N   LYS    10     100.304 103.114  68.923  1.00  0.00            
ATOM    149  H   LYS    10      99.900 102.563  68.179  1.00  0.00            
ATOM    150  CA  LYS    10      99.457 103.767  69.901  1.00  0.00            
ATOM    151  HA  LYS    10      99.828 104.792  69.936  1.00  0.00            
ATOM    152  CB  LYS    10      98.003 103.943  69.359  1.00  0.00            
ATOM    153  HB1 LYS    10      98.067 104.164  68.294  1.00  0.00            
ATOM    154  HB2 LYS    10      97.492 104.840  69.709  1.00  0.00            
ATOM    155  CG  LYS    10      97.017 102.825  69.651  1.00  0.00            
ATOM    156  HG1 LYS    10      96.857 102.797  70.729  1.00  0.00            
ATOM    157  HG2 LYS    10      97.378 101.850  69.322  1.00  0.00            
ATOM    158  CD  LYS    10      95.625 103.213  68.963  1.00  0.00            
ATOM    159  HD1 LYS    10      95.810 103.612  67.966  1.00  0.00            
ATOM    160  HD2 LYS    10      95.146 103.946  69.612  1.00  0.00            
ATOM    161  CE  LYS    10      94.783 101.977  68.913  1.00  0.00            
ATOM    162  HE1 LYS    10      94.481 101.732  69.931  1.00  0.00            
ATOM    163  HE2 LYS    10      95.368 101.121  68.579  1.00  0.00            
ATOM    164  NZ  LYS    10      93.644 102.190  68.164  1.00  0.00            
ATOM    165  HZ1 LYS    10      93.050 102.877  68.605  1.00  0.00            
ATOM    166  HZ2 LYS    10      93.758 102.419  67.187  1.00  0.00            
ATOM    167  HZ3 LYS    10      93.147 101.311  68.125  1.00  0.00            
ATOM    168  C   LYS    10      99.540 103.170  71.303  1.00  0.00            
ATOM    169  O   LYS    10      99.715 101.960  71.481  1.00  0.00            
ATOM    170  N   ALA    11      99.327 103.989  72.318  1.00  0.00            
ATOM    171  H   ALA    11      99.261 104.974  72.106  1.00  0.00            
ATOM    172  CA  ALA    11      99.327 103.564  73.712  1.00  0.00            
ATOM    173  HA  ALA    11     100.245 103.017  73.929  1.00  0.00            
ATOM    174  CB  ALA    11      99.397 104.849  74.496  1.00  0.00            
ATOM    175  HB1 ALA    11     100.273 105.439  74.226  1.00  0.00            
ATOM    176  HB2 ALA    11      98.531 105.503  74.402  1.00  0.00            
ATOM    177  HB3 ALA    11      99.522 104.542  75.535  1.00  0.00            
ATOM    178  C   ALA    11      98.184 102.538  74.042  1.00  0.00            
ATOM    179  O   ALA    11      97.069 102.672  73.462  1.00  0.00            
ATOM    180  N   LYS    12      98.411 101.481  74.868  1.00  0.00            
ATOM    181  H   LYS    12      99.323 101.428  75.298  1.00  0.00            
ATOM    182  CA  LYS    12      97.308 100.571  75.362  1.00  0.00            
ATOM    183  HA  LYS    12      96.522 100.533  74.609  1.00  0.00            
ATOM    184  CB  LYS    12      97.741  99.107  75.417  1.00  0.00            
ATOM    185  HB1 LYS    12      98.483  98.992  76.207  1.00  0.00            
ATOM    186  HB2 LYS    12      98.284  98.749  74.542  1.00  0.00            
ATOM    187  CG  LYS    12      96.650  98.025  75.589  1.00  0.00            
ATOM    188  HG1 LYS    12      96.117  98.083  76.539  1.00  0.00            
ATOM    189  HG2 LYS    12      97.070  97.024  75.689  1.00  0.00            
ATOM    190  CD  LYS    12      95.537  97.948  74.520  1.00  0.00            
ATOM    191  HD1 LYS    12      96.096  98.149  73.605  1.00  0.00            
ATOM    192  HD2 LYS    12      94.848  98.785  74.635  1.00  0.00            
ATOM    193  CE  LYS    12      94.668  96.700  74.507  1.00  0.00            
ATOM    194  HE1 LYS    12      94.235  96.449  75.475  1.00  0.00            
ATOM    195  HE2 LYS    12      95.305  95.897  74.134  1.00  0.00            
ATOM    196  NZ  LYS    12      93.544  96.806  73.641  1.00  0.00            
ATOM    197  HZ1 LYS    12      92.720  97.191  74.081  1.00  0.00            
ATOM    198  HZ2 LYS    12      93.715  97.369  72.820  1.00  0.00            
ATOM    199  HZ3 LYS    12      93.205  95.883  73.413  1.00  0.00            
ATOM    200  C   LYS    12      96.621 101.192  76.604  1.00  0.00            
ATOM    201  O   LYS    12      96.501 100.548  77.671  1.00  0.00            
ATOM    202  N   GLU    13      96.066 102.411  76.485  1.00  0.00            
ATOM    203  H   GLU    13      96.132 102.757  75.539  1.00  0.00            
ATOM    204  CA  GLU    13      95.394 103.296  77.497  1.00  0.00            
ATOM    205  HA  GLU    13      96.067 103.524  78.324  1.00  0.00            
ATOM    206  CB  GLU    13      94.963 104.631  76.828  1.00  0.00            
ATOM    207  HB1 GLU    13      94.396 105.143  77.605  1.00  0.00            
ATOM    208  HB2 GLU    13      94.334 104.318  75.995  1.00  0.00            
ATOM    209  CG  GLU    13      96.219 105.480  76.471  1.00  0.00            
ATOM    210  HG1 GLU    13      96.754 104.998  75.653  1.00  0.00            
ATOM    211  HG2 GLU    13      96.827 105.524  77.375  1.00  0.00            
ATOM    212  CD  GLU    13      95.717 106.905  76.080  1.00  0.00            
ATOM    213  OE1 GLU    13      94.492 107.185  76.004  1.00  0.00            
ATOM    214  OE2 GLU    13      96.535 107.779  75.747  1.00  0.00            
ATOM    215  C   GLU    13      94.216 102.574  78.197  1.00  0.00            
ATOM    216  O   GLU    13      93.387 101.899  77.593  1.00  0.00            
ATOM    217  N   GLY    14      94.245 102.558  79.547  1.00  0.00            
ATOM    218  H   GLY    14      95.045 102.929  80.039  1.00  0.00            
ATOM    219  CA  GLY    14      93.176 102.170  80.430  1.00  0.00            
ATOM    220  HA1 GLY    14      92.212 102.477  80.025  1.00  0.00            
ATOM    221  HA2 GLY    14      93.217 102.704  81.380  1.00  0.00            
ATOM    222  C   GLY    14      92.998 100.645  80.771  1.00  0.00            
ATOM    223  O   GLY    14      92.148 100.218  81.565  1.00  0.00            
ATOM    224  N   VAL    15      93.872  99.787  80.277  1.00  0.00            
ATOM    225  H   VAL    15      94.672 100.195  79.815  1.00  0.00            
ATOM    226  CA  VAL    15      93.924  98.323  80.415  1.00  0.00            
ATOM    227  HA  VAL    15      92.897  98.052  80.660  1.00  0.00            
ATOM    228  CB  VAL    15      94.339  97.623  79.119  1.00  0.00            
ATOM    229  HB  VAL    15      95.363  97.933  78.912  1.00  0.00            
ATOM    230  CG1 VAL    15      94.203  96.096  79.169  1.00  0.00            
ATOM    231 HG11 VAL    15      93.189  95.898  79.517  1.00  0.00            
ATOM    232 HG12 VAL    15      94.307  95.624  78.192  1.00  0.00            
ATOM    233 HG13 VAL    15      94.941  95.601  79.799  1.00  0.00            
ATOM    234  CG2 VAL    15      93.465  98.209  77.996  1.00  0.00            
ATOM    235 HG21 VAL    15      93.774  99.225  77.747  1.00  0.00            
ATOM    236 HG22 VAL    15      93.626  97.549  77.144  1.00  0.00            
ATOM    237 HG23 VAL    15      92.395  98.145  78.195  1.00  0.00            
ATOM    238  C   VAL    15      94.842  97.994  81.664  1.00  0.00            
ATOM    239  O   VAL    15      95.982  98.383  81.739  1.00  0.00            
ATOM    240  N   VAL    16      94.263  97.380  82.731  1.00  0.00            
ATOM    241  H   VAL    16      93.287  97.179  82.567  1.00  0.00            
ATOM    242  CA  VAL    16      94.880  97.086  84.044  1.00  0.00            
ATOM    243  HA  VAL    16      95.945  97.302  83.957  1.00  0.00            
ATOM    244  CB  VAL    16      94.259  98.052  85.106  1.00  0.00            
ATOM    245  HB  VAL    16      94.826  98.015  86.035  1.00  0.00            
ATOM    246  CG1 VAL    16      94.372  99.533  84.773  1.00  0.00            
ATOM    247 HG11 VAL    16      93.884 100.164  85.516  1.00  0.00            
ATOM    248 HG12 VAL    16      95.430  99.743  84.617  1.00  0.00            
ATOM    249 HG13 VAL    16      93.934  99.670  83.785  1.00  0.00            
ATOM    250  CG2 VAL    16      92.804  97.763  85.412  1.00  0.00            
ATOM    251 HG21 VAL    16      92.655  96.847  85.984  1.00  0.00            
ATOM    252 HG22 VAL    16      92.472  98.569  86.066  1.00  0.00            
ATOM    253 HG23 VAL    16      92.230  97.703  84.487  1.00  0.00            
ATOM    254  C   VAL    16      94.775  95.621  84.481  1.00  0.00            
ATOM    255  O   VAL    16      95.355  95.277  85.564  1.00  0.00            
ATOM    256  N   ALA    17      94.320  94.673  83.623  1.00  0.00            
ATOM    257  H   ALA    17      93.751  94.967  82.843  1.00  0.00            
ATOM    258  CA  ALA    17      94.653  93.191  83.706  1.00  0.00            
ATOM    259  HA  ALA    17      94.472  92.857  84.728  1.00  0.00            
ATOM    260  CB  ALA    17      93.897  92.373  82.716  1.00  0.00            
ATOM    261  HB1 ALA    17      94.031  91.295  82.804  1.00  0.00            
ATOM    262  HB2 ALA    17      92.816  92.498  82.790  1.00  0.00            
ATOM    263  HB3 ALA    17      94.227  92.658  81.717  1.00  0.00            
ATOM    264  C   ALA    17      96.177  92.861  83.510  1.00  0.00            
ATOM    265  O   ALA    17      96.839  93.581  82.819  1.00  0.00            
ATOM    266  N   ALA    18      96.679  91.884  84.320  1.00  0.00            
ATOM    267  H   ALA    18      96.005  91.377  84.875  1.00  0.00            
ATOM    268  CA  ALA    18      98.105  91.507  84.444  1.00  0.00            
ATOM    269  HA  ALA    18      98.686  92.200  85.052  1.00  0.00            
ATOM    270  CB  ALA    18      98.129  90.130  85.147  1.00  0.00            
ATOM    271  HB1 ALA    18      97.928  89.312  84.455  1.00  0.00            
ATOM    272  HB2 ALA    18      99.133  89.962  85.538  1.00  0.00            
ATOM    273  HB3 ALA    18      97.368  90.003  85.916  1.00  0.00            
ATOM    274  C   ALA    18      98.946  91.469  83.139  1.00  0.00            
ATOM    275  O   ALA    18      98.658  90.679  82.277  1.00  0.00            
ATOM    276  N   ALA    19      99.963  92.298  82.993  1.00  0.00            
ATOM    277  H   ALA    19      99.961  93.096  83.612  1.00  0.00            
ATOM    278  CA  ALA    19     101.012  92.371  81.961  1.00  0.00            
ATOM    279  HA  ALA    19     100.410  92.540  81.068  1.00  0.00            
ATOM    280  CB  ALA    19     101.853  93.691  82.243  1.00  0.00            
ATOM    281  HB1 ALA    19     102.105  93.818  83.296  1.00  0.00            
ATOM    282  HB2 ALA    19     102.831  93.677  81.761  1.00  0.00            
ATOM    283  HB3 ALA    19     101.323  94.602  81.966  1.00  0.00            
ATOM    284  C   ALA    19     101.844  91.161  81.690  1.00  0.00            
ATOM    285  O   ALA    19     102.085  90.326  82.524  1.00  0.00            
ATOM    286  N   GLU    20     102.177  90.947  80.407  1.00  0.00            
ATOM    287  H   GLU    20     102.025  91.755  79.820  1.00  0.00            
ATOM    288  CA  GLU    20     103.263  89.933  80.035  1.00  0.00            
ATOM    289  HA  GLU    20     102.790  88.988  80.304  1.00  0.00            
ATOM    290  CB  GLU    20     103.457  89.844  78.579  1.00  0.00            
ATOM    291  HB1 GLU    20     104.411  90.230  78.221  1.00  0.00            
ATOM    292  HB2 GLU    20     102.612  90.345  78.107  1.00  0.00            
ATOM    293  CG  GLU    20     103.321  88.359  78.117  1.00  0.00            
ATOM    294  HG1 GLU    20     103.042  88.222  77.072  1.00  0.00            
ATOM    295  HG2 GLU    20     102.459  88.020  78.691  1.00  0.00            
ATOM    296  CD  GLU    20     104.511  87.408  78.435  1.00  0.00            
ATOM    297  OE1 GLU    20     104.313  86.178  78.567  1.00  0.00            
ATOM    298  OE2 GLU    20     105.632  87.878  78.760  1.00  0.00            
ATOM    299  C   GLU    20     104.600  90.087  80.862  1.00  0.00            
ATOM    300  O   GLU    20     105.339  91.092  80.729  1.00  0.00            
ATOM    301  N   LYS    21     104.826  88.962  81.574  1.00  0.00            
ATOM    302  H   LYS    21     104.143  88.223  81.661  1.00  0.00            
ATOM    303  CA  LYS    21     105.980  88.711  82.390  1.00  0.00            
ATOM    304  HA  LYS    21     105.729  89.079  83.385  1.00  0.00            
ATOM    305  CB  LYS    21     105.979  87.152  82.566  1.00  0.00            
ATOM    306  HB1 LYS    21     106.031  86.697  81.577  1.00  0.00            
ATOM    307  HB2 LYS    21     105.037  86.837  83.015  1.00  0.00            
ATOM    308  CG  LYS    21     107.117  86.744  83.489  1.00  0.00            
ATOM    309  HG1 LYS    21     106.962  87.035  84.528  1.00  0.00            
ATOM    310  HG2 LYS    21     108.061  87.131  83.104  1.00  0.00            
ATOM    311  CD  LYS    21     107.195  85.212  83.405  1.00  0.00            
ATOM    312  HD1 LYS    21     107.449  85.011  82.364  1.00  0.00            
ATOM    313  HD2 LYS    21     106.268  84.820  83.823  1.00  0.00            
ATOM    314  CE  LYS    21     108.391  84.627  84.075  1.00  0.00            
ATOM    315  HE1 LYS    21     108.406  85.057  85.077  1.00  0.00            
ATOM    316  HE2 LYS    21     109.344  84.841  83.591  1.00  0.00            
ATOM    317  NZ  LYS    21     108.307  83.141  84.193  1.00  0.00            
ATOM    318  HZ1 LYS    21     108.481  82.788  83.263  1.00  0.00            
ATOM    319  HZ2 LYS    21     109.022  82.877  84.856  1.00  0.00            
ATOM    320  HZ3 LYS    21     107.394  82.847  84.509  1.00  0.00            
ATOM    321  C   LYS    21     107.326  89.295  81.877  1.00  0.00            
ATOM    322  O   LYS    21     108.017  90.059  82.575  1.00  0.00            
ATOM    323  N   THR    22     107.690  88.919  80.660  1.00  0.00            
ATOM    324  H   THR    22     107.005  88.468  80.070  1.00  0.00            
ATOM    325  CA  THR    22     108.887  89.521  80.087  1.00  0.00            
ATOM    326  HA  THR    22     109.359  90.060  80.908  1.00  0.00            
ATOM    327  CB  THR    22     109.949  88.547  79.731  1.00  0.00            
ATOM    328  HB  THR    22     110.811  89.087  79.340  1.00  0.00            
ATOM    329  CG2 THR    22     110.475  87.939  81.048  1.00  0.00            
ATOM    330 HG21 THR    22     111.212  87.166  80.832  1.00  0.00            
ATOM    331 HG22 THR    22     110.797  88.699  81.760  1.00  0.00            
ATOM    332 HG23 THR    22     109.635  87.472  81.563  1.00  0.00            
ATOM    333  OG1 THR    22     109.507  87.529  78.853  1.00  0.00            
ATOM    334  HG1 THR    22     110.279  86.991  78.666  1.00  0.00            
ATOM    335  C   THR    22     108.693  90.473  78.884  1.00  0.00            
ATOM    336  O   THR    22     109.233  91.534  78.770  1.00  0.00            
ATOM    337  N   LYS    23     107.750  90.161  77.970  1.00  0.00            
ATOM    338  H   LYS    23     107.238  89.311  78.162  1.00  0.00            
ATOM    339  CA  LYS    23     107.489  90.830  76.719  1.00  0.00            
ATOM    340  HA  LYS    23     108.420  91.176  76.271  1.00  0.00            
ATOM    341  CB  LYS    23     106.826  89.784  75.806  1.00  0.00            
ATOM    342  HB1 LYS    23     106.500  90.306  74.906  1.00  0.00            
ATOM    343  HB2 LYS    23     105.954  89.403  76.337  1.00  0.00            
ATOM    344  CG  LYS    23     107.829  88.750  75.230  1.00  0.00            
ATOM    345  HG1 LYS    23     108.386  88.339  76.072  1.00  0.00            
ATOM    346  HG2 LYS    23     108.580  89.284  74.649  1.00  0.00            
ATOM    347  CD  LYS    23     107.239  87.738  74.312  1.00  0.00            
ATOM    348  HD1 LYS    23     106.932  88.197  73.372  1.00  0.00            
ATOM    349  HD2 LYS    23     106.329  87.374  74.790  1.00  0.00            
ATOM    350  CE  LYS    23     108.159  86.514  74.143  1.00  0.00            
ATOM    351  HE1 LYS    23     108.616  86.393  75.125  1.00  0.00            
ATOM    352  HE2 LYS    23     108.871  86.872  73.398  1.00  0.00            
ATOM    353  NZ  LYS    23     107.480  85.318  73.769  1.00  0.00            
ATOM    354  HZ1 LYS    23     106.728  85.101  74.407  1.00  0.00            
ATOM    355  HZ2 LYS    23     107.224  85.264  72.794  1.00  0.00            
ATOM    356  HZ3 LYS    23     108.240  84.654  73.806  1.00  0.00            
ATOM    357  C   LYS    23     106.572  92.107  76.717  1.00  0.00            
ATOM    358  O   LYS    23     106.267  92.617  75.638  1.00  0.00            
ATOM    359  N   GLN    24     106.242  92.775  77.857  1.00  0.00            
ATOM    360  H   GLN    24     106.712  92.446  78.688  1.00  0.00            
ATOM    361  CA  GLN    24     105.645  94.141  77.832  1.00  0.00            
ATOM    362  HA  GLN    24     105.585  94.467  76.793  1.00  0.00            
ATOM    363  CB  GLN    24     104.150  93.993  78.264  1.00  0.00            
ATOM    364  HB1 GLN    24     103.864  94.947  78.707  1.00  0.00            
ATOM    365  HB2 GLN    24     104.079  93.289  79.092  1.00  0.00            
ATOM    366  CG  GLN    24     103.254  93.571  77.074  1.00  0.00            
ATOM    367  HG1 GLN    24     103.745  92.716  76.609  1.00  0.00            
ATOM    368  HG2 GLN    24     103.220  94.324  76.286  1.00  0.00            
ATOM    369  CD  GLN    24     101.842  93.126  77.486  1.00  0.00            
ATOM    370  OE1 GLN    24     101.556  93.140  78.713  1.00  0.00            
ATOM    371  NE2 GLN    24     101.056  92.591  76.636  1.00  0.00            
ATOM    372 HE21 GLN    24     101.138  92.595  75.630  1.00  0.00            
ATOM    373 HE22 GLN    24     100.243  92.164  77.057  1.00  0.00            
ATOM    374  C   GLN    24     106.446  95.192  78.544  1.00  0.00            
ATOM    375  O   GLN    24     107.289  94.937  79.434  1.00  0.00            
ATOM    376  N   GLY    25     106.163  96.475  78.157  1.00  0.00            
ATOM    377  H   GLY    25     105.621  96.680  77.329  1.00  0.00            
ATOM    378  CA  GLY    25     106.994  97.610  78.586  1.00  0.00            
ATOM    379  HA1 GLY    25     107.887  97.169  79.030  1.00  0.00            
ATOM    380  HA2 GLY    25     106.554  98.267  79.336  1.00  0.00            
ATOM    381  C   GLY    25     107.380  98.456  77.401  1.00  0.00            
ATOM    382  O   GLY    25     107.404  97.988  76.257  1.00  0.00            
ATOM    383  N   VAL    26     107.854  99.679  77.723  1.00  0.00            
ATOM    384  H   VAL    26     107.841 100.097  78.642  1.00  0.00            
ATOM    385  CA  VAL    26     108.389 100.656  76.795  1.00  0.00            
ATOM    386  HA  VAL    26     107.601 101.026  76.139  1.00  0.00            
ATOM    387  CB  VAL    26     108.820 101.998  77.473  1.00  0.00            
ATOM    388  HB  VAL    26     109.628 101.832  78.185  1.00  0.00            
ATOM    389  CG1 VAL    26     109.217 103.042  76.392  1.00  0.00            
ATOM    390 HG11 VAL    26     110.222 102.699  76.146  1.00  0.00            
ATOM    391 HG12 VAL    26     108.465 103.081  75.604  1.00  0.00            
ATOM    392 HG13 VAL    26     109.268 104.020  76.872  1.00  0.00            
ATOM    393  CG2 VAL    26     107.564 102.630  78.240  1.00  0.00            
ATOM    394 HG21 VAL    26     107.856 103.604  78.634  1.00  0.00            
ATOM    395 HG22 VAL    26     106.696 102.666  77.582  1.00  0.00            
ATOM    396 HG23 VAL    26     107.279 101.926  79.021  1.00  0.00            
ATOM    397  C   VAL    26     109.480 100.125  75.877  1.00  0.00            
ATOM    398  O   VAL    26     109.422 100.262  74.656  1.00  0.00            
ATOM    399  N   ALA    27     110.516  99.457  76.296  1.00  0.00            
ATOM    400  H   ALA    27     110.573  99.270  77.287  1.00  0.00            
ATOM    401  CA  ALA    27     111.644  98.907  75.503  1.00  0.00            
ATOM    402  HA  ALA    27     111.895  99.775  74.893  1.00  0.00            
ATOM    403  CB  ALA    27     112.819  98.658  76.379  1.00  0.00            
ATOM    404  HB1 ALA    27     113.021  99.418  77.135  1.00  0.00            
ATOM    405  HB2 ALA    27     112.694  97.676  76.835  1.00  0.00            
ATOM    406  HB3 ALA    27     113.708  98.446  75.786  1.00  0.00            
ATOM    407  C   ALA    27     111.146  97.799  74.594  1.00  0.00            
ATOM    408  O   ALA    27     111.409  97.883  73.381  1.00  0.00            
ATOM    409  N   GLU    28     110.464  96.747  75.034  1.00  0.00            
ATOM    410  H   GLU    28     110.502  96.440  75.996  1.00  0.00            
ATOM    411  CA  GLU    28     109.698  95.841  74.139  1.00  0.00            
ATOM    412  HA  GLU    28     110.467  95.361  73.533  1.00  0.00            
ATOM    413  CB  GLU    28     109.029  94.722  75.039  1.00  0.00            
ATOM    414  HB1 GLU    28     108.099  94.309  74.647  1.00  0.00            
ATOM    415  HB2 GLU    28     108.683  95.155  75.978  1.00  0.00            
ATOM    416  CG  GLU    28     109.883  93.498  75.267  1.00  0.00            
ATOM    417  HG1 GLU    28     109.396  92.865  76.008  1.00  0.00            
ATOM    418  HG2 GLU    28     110.731  93.884  75.832  1.00  0.00            
ATOM    419  CD  GLU    28     110.307  92.778  73.997  1.00  0.00            
ATOM    420  OE1 GLU    28     111.521  92.468  73.785  1.00  0.00            
ATOM    421  OE2 GLU    28     109.476  92.636  73.018  1.00  0.00            
ATOM    422  C   GLU    28     108.671  96.572  73.179  1.00  0.00            
ATOM    423  O   GLU    28     108.613  96.128  72.032  1.00  0.00            
ATOM    424  N   ALA    29     108.004  97.647  73.580  1.00  0.00            
ATOM    425  H   ALA    29     108.175  98.050  74.490  1.00  0.00            
ATOM    426  CA  ALA    29     106.993  98.329  72.680  1.00  0.00            
ATOM    427  HA  ALA    29     106.316  97.583  72.263  1.00  0.00            
ATOM    428  CB  ALA    29     106.036  99.179  73.581  1.00  0.00            
ATOM    429  HB1 ALA    29     105.234  98.562  73.987  1.00  0.00            
ATOM    430  HB2 ALA    29     106.503  99.995  74.132  1.00  0.00            
ATOM    431  HB3 ALA    29     105.484  99.845  72.917  1.00  0.00            
ATOM    432  C   ALA    29     107.658  99.062  71.496  1.00  0.00            
ATOM    433  O   ALA    29     107.151  98.969  70.341  1.00  0.00            
ATOM    434  N   ALA    30     108.836  99.731  71.831  1.00  0.00            
ATOM    435  H   ALA    30     109.107  99.730  72.804  1.00  0.00            
ATOM    436  CA  ALA    30     109.709 100.266  70.815  1.00  0.00            
ATOM    437  HA  ALA    30     109.174 101.014  70.230  1.00  0.00            
ATOM    438  CB  ALA    30     110.949 100.984  71.410  1.00  0.00            
ATOM    439  HB1 ALA    30     110.708 101.726  72.171  1.00  0.00            
ATOM    440  HB2 ALA    30     111.780 100.391  71.794  1.00  0.00            
ATOM    441  HB3 ALA    30     111.278 101.584  70.562  1.00  0.00            
ATOM    442  C   ALA    30     110.282  99.140  69.889  1.00  0.00            
ATOM    443  O   ALA    30     110.386  99.403  68.721  1.00  0.00            
ATOM    444  N   GLY    31     110.633  97.973  70.401  1.00  0.00            
ATOM    445  H   GLY    31     110.544  97.934  71.406  1.00  0.00            
ATOM    446  CA  GLY    31     111.120  96.759  69.715  1.00  0.00            
ATOM    447  HA1 GLY    31     111.271  95.967  70.449  1.00  0.00            
ATOM    448  HA2 GLY    31     112.073  96.966  69.229  1.00  0.00            
ATOM    449  C   GLY    31     110.118  96.240  68.729  1.00  0.00            
ATOM    450  O   GLY    31     110.415  96.253  67.538  1.00  0.00            
ATOM    451  N   LYS    32     108.870  95.991  69.163  1.00  0.00            
ATOM    452  H   LYS    32     108.839  95.984  70.172  1.00  0.00            
ATOM    453  CA  LYS    32     107.756  95.567  68.295  1.00  0.00            
ATOM    454  HA  LYS    32     108.070  94.604  67.892  1.00  0.00            
ATOM    455  CB  LYS    32     106.446  95.401  69.186  1.00  0.00            
ATOM    456  HB1 LYS    32     105.736  95.073  68.427  1.00  0.00            
ATOM    457  HB2 LYS    32     106.049  96.353  69.539  1.00  0.00            
ATOM    458  CG  LYS    32     106.525  94.266  70.347  1.00  0.00            
ATOM    459  HG1 LYS    32     107.497  94.215  70.837  1.00  0.00            
ATOM    460  HG2 LYS    32     106.306  93.310  69.872  1.00  0.00            
ATOM    461  CD  LYS    32     105.456  94.604  71.429  1.00  0.00            
ATOM    462  HD1 LYS    32     104.482  94.477  70.956  1.00  0.00            
ATOM    463  HD2 LYS    32     105.564  95.657  71.689  1.00  0.00            
ATOM    464  CE  LYS    32     105.660  93.634  72.665  1.00  0.00            
ATOM    465  HE1 LYS    32     106.740  93.641  72.809  1.00  0.00            
ATOM    466  HE2 LYS    32     105.371  92.612  72.417  1.00  0.00            
ATOM    467  NZ  LYS    32     104.895  94.085  73.788  1.00  0.00            
ATOM    468  HZ1 LYS    32     105.198  93.539  74.582  1.00  0.00            
ATOM    469  HZ2 LYS    32     105.191  95.031  73.982  1.00  0.00            
ATOM    470  HZ3 LYS    32     103.890  93.991  73.757  1.00  0.00            
ATOM    471  C   LYS    32     107.511  96.631  67.164  1.00  0.00            
ATOM    472  O   LYS    32     107.561  96.174  66.006  1.00  0.00            
ATOM    473  N   THR    33     107.364  97.953  67.456  1.00  0.00            
ATOM    474  H   THR    33     107.222  98.286  68.399  1.00  0.00            
ATOM    475  CA  THR    33     107.247  98.978  66.454  1.00  0.00            
ATOM    476  HA  THR    33     106.380  98.807  65.817  1.00  0.00            
ATOM    477  CB  THR    33     107.065 100.381  67.157  1.00  0.00            
ATOM    478  HB  THR    33     107.946 100.601  67.760  1.00  0.00            
ATOM    479  CG2 THR    33     106.783 101.625  66.200  1.00  0.00            
ATOM    480 HG21 THR    33     106.108 101.350  65.390  1.00  0.00            
ATOM    481 HG22 THR    33     106.316 102.475  66.698  1.00  0.00            
ATOM    482 HG23 THR    33     107.749 101.959  65.820  1.00  0.00            
ATOM    483  OG1 THR    33     105.968 100.352  68.021  1.00  0.00            
ATOM    484  HG1 THR    33     106.399 100.280  68.876  1.00  0.00            
ATOM    485  C   THR    33     108.460  99.125  65.514  1.00  0.00            
ATOM    486  O   THR    33     108.131  99.179  64.314  1.00  0.00            
ATOM    487  N   LYS    34     109.696  99.068  65.975  1.00  0.00            
ATOM    488  H   LYS    34     109.869  98.926  66.960  1.00  0.00            
ATOM    489  CA  LYS    34     110.802  99.013  65.051  1.00  0.00            
ATOM    490  HA  LYS    34     110.627  99.786  64.304  1.00  0.00            
ATOM    491  CB  LYS    34     112.082  99.297  65.829  1.00  0.00            
ATOM    492  HB1 LYS    34     112.060  98.630  66.691  1.00  0.00            
ATOM    493  HB2 LYS    34     112.136 100.351  66.100  1.00  0.00            
ATOM    494  CG  LYS    34     113.381  99.141  65.001  1.00  0.00            
ATOM    495  HG1 LYS    34     113.294  99.797  64.135  1.00  0.00            
ATOM    496  HG2 LYS    34     113.550  98.177  64.522  1.00  0.00            
ATOM    497  CD  LYS    34     114.610  99.425  65.912  1.00  0.00            
ATOM    498  HD1 LYS    34     114.677  98.733  66.752  1.00  0.00            
ATOM    499  HD2 LYS    34     114.448 100.442  66.269  1.00  0.00            
ATOM    500  CE  LYS    34     115.807  99.364  64.990  1.00  0.00            
ATOM    501  HE1 LYS    34     115.845 100.125  64.210  1.00  0.00            
ATOM    502  HE2 LYS    34     115.774  98.418  64.450  1.00  0.00            
ATOM    503  NZ  LYS    34     117.053  99.557  65.817  1.00  0.00            
ATOM    504  HZ1 LYS    34     117.785  99.399  65.140  1.00  0.00            
ATOM    505  HZ2 LYS    34     117.229 100.445  66.265  1.00  0.00            
ATOM    506  HZ3 LYS    34     117.132  98.818  66.501  1.00  0.00            
ATOM    507  C   LYS    34     110.877  97.731  64.192  1.00  0.00            
ATOM    508  O   LYS    34     111.176  97.875  63.023  1.00  0.00            
ATOM    509  N   GLU    35     110.446  96.585  64.711  1.00  0.00            
ATOM    510  H   GLU    35     110.405  96.563  65.719  1.00  0.00            
ATOM    511  CA  GLU    35     110.193  95.329  63.962  1.00  0.00            
ATOM    512  HA  GLU    35     111.098  95.036  63.431  1.00  0.00            
ATOM    513  CB  GLU    35     110.002  94.143  65.030  1.00  0.00            
ATOM    514  HB1 GLU    35     109.085  94.235  65.612  1.00  0.00            
ATOM    515  HB2 GLU    35     110.765  94.344  65.782  1.00  0.00            
ATOM    516  CG  GLU    35     110.205  92.733  64.458  1.00  0.00            
ATOM    517  HG1 GLU    35     111.229  92.675  64.089  1.00  0.00            
ATOM    518  HG2 GLU    35     109.490  92.670  63.638  1.00  0.00            
ATOM    519  CD  GLU    35     109.699  91.602  65.357  1.00  0.00            
ATOM    520  OE1 GLU    35     110.564  90.704  65.561  1.00  0.00            
ATOM    521  OE2 GLU    35     108.737  91.674  66.081  1.00  0.00            
ATOM    522  C   GLU    35     109.116  95.426  62.874  1.00  0.00            
ATOM    523  O   GLU    35     109.336  94.759  61.815  1.00  0.00            
ATOM    524  N   GLY    36     108.078  96.199  63.089  1.00  0.00            
ATOM    525  H   GLY    36     108.008  96.599  64.014  1.00  0.00            
ATOM    526  CA  GLY    36     107.156  96.572  62.059  1.00  0.00            
ATOM    527  HA1 GLY    36     106.286  97.052  62.508  1.00  0.00            
ATOM    528  HA2 GLY    36     106.767  95.631  61.669  1.00  0.00            
ATOM    529  C   GLY    36     107.646  97.503  60.944  1.00  0.00            
ATOM    530  O   GLY    36     107.437  97.266  59.753  1.00  0.00            
ATOM    531  N   VAL    37     108.427  98.548  61.191  1.00  0.00            
ATOM    532  H   VAL    37     108.713  98.704  62.147  1.00  0.00            
ATOM    533  CA  VAL    37     109.059  99.457  60.182  1.00  0.00            
ATOM    534  HA  VAL    37     108.192  99.834  59.640  1.00  0.00            
ATOM    535  CB  VAL    37     109.744 100.637  60.950  1.00  0.00            
ATOM    536  HB  VAL    37     110.459 100.283  61.693  1.00  0.00            
ATOM    537  CG1 VAL    37     110.530 101.460  59.996  1.00  0.00            
ATOM    538 HG11 VAL    37     109.903 102.196  59.491  1.00  0.00            
ATOM    539 HG12 VAL    37     111.321 101.981  60.536  1.00  0.00            
ATOM    540 HG13 VAL    37     110.985 100.857  59.211  1.00  0.00            
ATOM    541  CG2 VAL    37     108.700 101.479  61.632  1.00  0.00            
ATOM    542 HG21 VAL    37     108.302 100.993  62.522  1.00  0.00            
ATOM    543 HG22 VAL    37     109.043 102.475  61.915  1.00  0.00            
ATOM    544 HG23 VAL    37     107.892 101.693  60.933  1.00  0.00            
ATOM    545  C   VAL    37     109.991  98.664  59.161  1.00  0.00            
ATOM    546  O   VAL    37     109.839  98.798  57.911  1.00  0.00            
ATOM    547  N   LEU    38     111.036  98.029  59.673  1.00  0.00            
ATOM    548  H   LEU    38     111.129  98.111  60.676  1.00  0.00            
ATOM    549  CA  LEU    38     111.881  96.938  59.110  1.00  0.00            
ATOM    550  HA  LEU    38     112.670  97.371  58.495  1.00  0.00            
ATOM    551  CB  LEU    38     112.515  96.092  60.273  1.00  0.00            
ATOM    552  HB1 LEU    38     112.929  95.150  59.914  1.00  0.00            
ATOM    553  HB2 LEU    38     111.796  95.800  61.039  1.00  0.00            
ATOM    554  CG  LEU    38     113.646  96.837  61.026  1.00  0.00            
ATOM    555  HG  LEU    38     113.488  97.897  61.224  1.00  0.00            
ATOM    556  CD1 LEU    38     114.104  96.111  62.327  1.00  0.00            
ATOM    557 HD11 LEU    38     114.425  95.092  62.112  1.00  0.00            
ATOM    558 HD12 LEU    38     114.935  96.618  62.819  1.00  0.00            
ATOM    559 HD13 LEU    38     113.312  96.005  63.068  1.00  0.00            
ATOM    560  CD2 LEU    38     114.871  96.894  60.067  1.00  0.00            
ATOM    561 HD21 LEU    38     115.238  95.909  59.779  1.00  0.00            
ATOM    562 HD22 LEU    38     114.652  97.347  59.100  1.00  0.00            
ATOM    563 HD23 LEU    38     115.748  97.360  60.516  1.00  0.00            
ATOM    564  C   LEU    38     111.030  95.950  58.277  1.00  0.00            
ATOM    565  O   LEU    38     111.233  95.905  57.057  1.00  0.00            
ATOM    566  N   TYR    39     109.982  95.296  58.844  1.00  0.00            
ATOM    567  H   TYR    39     109.860  95.464  59.833  1.00  0.00            
ATOM    568  CA  TYR    39     109.174  94.361  58.040  1.00  0.00            
ATOM    569  HA  TYR    39     109.889  93.656  57.617  1.00  0.00            
ATOM    570  CB  TYR    39     108.224  93.746  59.025  1.00  0.00            
ATOM    571  HB1 TYR    39     107.570  94.480  59.496  1.00  0.00            
ATOM    572  HB2 TYR    39     108.910  93.268  59.724  1.00  0.00            
ATOM    573  CG  TYR    39     107.338  92.717  58.360  1.00  0.00            
ATOM    574  CD1 TYR    39     107.793  91.808  57.470  1.00  0.00            
ATOM    575  HD1 TYR    39     108.852  91.832  57.259  1.00  0.00            
ATOM    576  CE1 TYR    39     106.890  90.943  56.770  1.00  0.00            
ATOM    577  HE1 TYR    39     107.220  90.161  56.102  1.00  0.00            
ATOM    578  CZ  TYR    39     105.458  91.084  56.947  1.00  0.00            
ATOM    579  OH  TYR    39     104.537  90.322  56.268  1.00  0.00            
ATOM    580  HH  TYR    39     103.677  90.694  56.478  1.00  0.00            
ATOM    581  CE2 TYR    39     105.065  92.010  57.933  1.00  0.00            
ATOM    582  HE2 TYR    39     104.002  92.025  58.122  1.00  0.00            
ATOM    583  CD2 TYR    39     105.931  92.849  58.572  1.00  0.00            
ATOM    584  HD2 TYR    39     105.429  93.523  59.250  1.00  0.00            
ATOM    585  C   TYR    39     108.534  95.095  56.883  1.00  0.00            
ATOM    586  O   TYR    39     108.548  94.629  55.737  1.00  0.00            
ATOM    587  N   VAL    40     107.866  96.290  57.149  1.00  0.00            
ATOM    588  H   VAL    40     107.915  96.630  58.099  1.00  0.00            
ATOM    589  CA  VAL    40     107.299  97.129  56.034  1.00  0.00            
ATOM    590  HA  VAL    40     106.524  96.594  55.485  1.00  0.00            
ATOM    591  CB  VAL    40     106.674  98.427  56.615  1.00  0.00            
ATOM    592  HB  VAL    40     107.293  98.856  57.402  1.00  0.00            
ATOM    593  CG1 VAL    40     106.558  99.558  55.609  1.00  0.00            
ATOM    594 HG11 VAL    40     106.205  99.130  54.671  1.00  0.00            
ATOM    595 HG12 VAL    40     105.912 100.372  55.937  1.00  0.00            
ATOM    596 HG13 VAL    40     107.508 100.040  55.377  1.00  0.00            
ATOM    597  CG2 VAL    40     105.332  98.079  57.190  1.00  0.00            
ATOM    598 HG21 VAL    40     104.672  98.945  57.143  1.00  0.00            
ATOM    599 HG22 VAL    40     104.754  97.352  56.619  1.00  0.00            
ATOM    600 HG23 VAL    40     105.475  97.674  58.191  1.00  0.00            
ATOM    601  C   VAL    40     108.432  97.535  54.935  1.00  0.00            
ATOM    602  O   VAL    40     108.155  97.479  53.767  1.00  0.00            
ATOM    603  N   GLY    41     109.742  97.711  55.267  1.00  0.00            
ATOM    604  H   GLY    41     109.892  97.891  56.250  1.00  0.00            
ATOM    605  CA  GLY    41     110.835  97.944  54.321  1.00  0.00            
ATOM    606  HA1 GLY    41     111.741  98.295  54.815  1.00  0.00            
ATOM    607  HA2 GLY    41     110.603  98.629  53.505  1.00  0.00            
ATOM    608  C   GLY    41     111.222  96.695  53.576  1.00  0.00            
ATOM    609  O   GLY    41     111.304  96.733  52.325  1.00  0.00            
ATOM    610  N   SER    42     111.363  95.602  54.298  1.00  0.00            
ATOM    611  H   SER    42     111.395  95.702  55.303  1.00  0.00            
ATOM    612  CA  SER    42     111.497  94.236  53.738  1.00  0.00            
ATOM    613  HA  SER    42     112.420  94.250  53.157  1.00  0.00            
ATOM    614  CB  SER    42     111.669  93.138  54.780  1.00  0.00            
ATOM    615  HB1 SER    42     111.931  92.173  54.346  1.00  0.00            
ATOM    616  HB2 SER    42     110.805  93.000  55.430  1.00  0.00            
ATOM    617  OG  SER    42     112.852  93.436  55.596  1.00  0.00            
ATOM    618  HG  SER    42     112.493  93.082  56.413  1.00  0.00            
ATOM    619  C   SER    42     110.392  93.931  52.678  1.00  0.00            
ATOM    620  O   SER    42     110.796  93.694  51.505  1.00  0.00            
ATOM    621  N   LYS    43     109.090  93.942  53.002  1.00  0.00            
ATOM    622  H   LYS    43     108.763  94.141  53.937  1.00  0.00            
ATOM    623  CA  LYS    43     107.980  94.034  52.017  1.00  0.00            
ATOM    624  HA  LYS    43     107.935  93.033  51.588  1.00  0.00            
ATOM    625  CB  LYS    43     106.651  94.177  52.809  1.00  0.00            
ATOM    626  HB1 LYS    43     105.819  94.415  52.146  1.00  0.00            
ATOM    627  HB2 LYS    43     106.780  95.098  53.376  1.00  0.00            
ATOM    628  CG  LYS    43     106.251  92.938  53.632  1.00  0.00            
ATOM    629  HG1 LYS    43     105.517  93.149  54.411  1.00  0.00            
ATOM    630  HG2 LYS    43     107.064  92.563  54.253  1.00  0.00            
ATOM    631  CD  LYS    43     105.710  91.862  52.672  1.00  0.00            
ATOM    632  HD1 LYS    43     106.505  91.498  52.021  1.00  0.00            
ATOM    633  HD2 LYS    43     104.905  92.300  52.083  1.00  0.00            
ATOM    634  CE  LYS    43     105.054  90.709  53.443  1.00  0.00            
ATOM    635  HE1 LYS    43     104.228  91.040  54.072  1.00  0.00            
ATOM    636  HE2 LYS    43     105.791  90.175  54.044  1.00  0.00            
ATOM    637  NZ  LYS    43     104.513  89.755  52.472  1.00  0.00            
ATOM    638  HZ1 LYS    43     104.052  88.971  52.910  1.00  0.00            
ATOM    639  HZ2 LYS    43     103.686  90.155  52.053  1.00  0.00            
ATOM    640  HZ3 LYS    43     105.172  89.472  51.760  1.00  0.00            
ATOM    641  C   LYS    43     108.093  95.094  50.905  1.00  0.00            
ATOM    642  O   LYS    43     107.867  94.611  49.788  1.00  0.00            
ATOM    643  N   THR    44     108.434  96.319  51.080  1.00  0.00            
ATOM    644  H   THR    44     108.634  96.675  52.004  1.00  0.00            
ATOM    645  CA  THR    44     108.545  97.316  49.998  1.00  0.00            
ATOM    646  HA  THR    44     107.618  97.414  49.432  1.00  0.00            
ATOM    647  CB  THR    44     108.786  98.775  50.443  1.00  0.00            
ATOM    648  HB  THR    44     109.825  98.869  50.759  1.00  0.00            
ATOM    649  CG2 THR    44     108.616  99.788  49.336  1.00  0.00            
ATOM    650 HG21 THR    44     108.814 100.800  49.687  1.00  0.00            
ATOM    651 HG22 THR    44     109.313  99.695  48.502  1.00  0.00            
ATOM    652 HG23 THR    44     107.604  99.719  48.938  1.00  0.00            
ATOM    653  OG1 THR    44     108.009  99.208  51.534  1.00  0.00            
ATOM    654  HG1 THR    44     108.208  98.762  52.361  1.00  0.00            
ATOM    655  C   THR    44     109.565  96.892  48.983  1.00  0.00            
ATOM    656  O   THR    44     109.319  96.947  47.799  1.00  0.00            
ATOM    657  N   LYS    45     110.761  96.444  49.458  1.00  0.00            
ATOM    658  H   LYS    45     110.954  96.404  50.449  1.00  0.00            
ATOM    659  CA  LYS    45     111.831  95.944  48.626  1.00  0.00            
ATOM    660  HA  LYS    45     111.991  96.705  47.862  1.00  0.00            
ATOM    661  CB  LYS    45     113.101  95.837  49.496  1.00  0.00            
ATOM    662  HB1 LYS    45     113.009  94.939  50.106  1.00  0.00            
ATOM    663  HB2 LYS    45     113.205  96.661  50.201  1.00  0.00            
ATOM    664  CG  LYS    45     114.370  95.619  48.620  1.00  0.00            
ATOM    665  HG1 LYS    45     114.587  96.538  48.075  1.00  0.00            
ATOM    666  HG2 LYS    45     114.272  94.747  47.973  1.00  0.00            
ATOM    667  CD  LYS    45     115.529  95.335  49.574  1.00  0.00            
ATOM    668  HD1 LYS    45     115.194  94.616  50.323  1.00  0.00            
ATOM    669  HD2 LYS    45     115.708  96.331  49.978  1.00  0.00            
ATOM    670  CE  LYS    45     116.872  94.876  48.816  1.00  0.00            
ATOM    671  HE1 LYS    45     117.743  94.810  49.467  1.00  0.00            
ATOM    672  HE2 LYS    45     117.227  95.690  48.185  1.00  0.00            
ATOM    673  NZ  LYS    45     116.664  93.588  48.062  1.00  0.00            
ATOM    674  HZ1 LYS    45     116.308  92.891  48.701  1.00  0.00            
ATOM    675  HZ2 LYS    45     116.015  93.708  47.297  1.00  0.00            
ATOM    676  HZ3 LYS    45     117.519  93.262  47.635  1.00  0.00            
ATOM    677  C   LYS    45     111.481  94.616  47.985  1.00  0.00            
ATOM    678  O   LYS    45     111.799  94.416  46.851  1.00  0.00            
ATOM    679  N   GLU    46     110.698  93.691  48.593  1.00  0.00            
ATOM    680  H   GLU    46     110.388  93.881  49.536  1.00  0.00            
ATOM    681  CA  GLU    46     110.090  92.516  47.957  1.00  0.00            
ATOM    682  HA  GLU    46     110.948  92.005  47.520  1.00  0.00            
ATOM    683  CB  GLU    46     109.344  91.653  48.948  1.00  0.00            
ATOM    684  HB1 GLU    46     108.294  91.642  48.657  1.00  0.00            
ATOM    685  HB2 GLU    46     109.483  91.904  50.000  1.00  0.00            
ATOM    686  CG  GLU    46     109.824  90.245  48.694  1.00  0.00            
ATOM    687  HG1 GLU    46     110.886  90.191  48.933  1.00  0.00            
ATOM    688  HG2 GLU    46     109.628  89.937  47.667  1.00  0.00            
ATOM    689  CD  GLU    46     109.121  89.302  49.657  1.00  0.00            
ATOM    690  OE1 GLU    46     109.407  88.104  49.575  1.00  0.00            
ATOM    691  OE2 GLU    46     108.310  89.757  50.516  1.00  0.00            
ATOM    692  C   GLU    46     109.213  92.870  46.741  1.00  0.00            
ATOM    693  O   GLU    46     109.183  92.122  45.805  1.00  0.00            
ATOM    694  N   GLY    47     108.467  93.931  46.739  1.00  0.00            
ATOM    695  H   GLY    47     108.457  94.443  47.609  1.00  0.00            
ATOM    696  CA  GLY    47     107.646  94.432  45.639  1.00  0.00            
ATOM    697  HA1 GLY    47     106.980  95.188  46.057  1.00  0.00            
ATOM    698  HA2 GLY    47     106.953  93.660  45.304  1.00  0.00            
ATOM    699  C   GLY    47     108.441  94.979  44.486  1.00  0.00            
ATOM    700  O   GLY    47     107.877  95.637  43.599  1.00  0.00            
ATOM    701  N   VAL    48     109.792  94.808  44.417  1.00  0.00            
ATOM    702  H   VAL    48     110.220  94.321  45.191  1.00  0.00            
ATOM    703  CA  VAL    48     110.602  95.312  43.237  1.00  0.00            
ATOM    704  HA  VAL    48     110.047  96.155  42.825  1.00  0.00            
ATOM    705  CB  VAL    48     111.982  95.872  43.624  1.00  0.00            
ATOM    706  HB  VAL    48     112.388  95.157  44.340  1.00  0.00            
ATOM    707  CG1 VAL    48     112.966  96.075  42.483  1.00  0.00            
ATOM    708 HG11 VAL    48     113.859  96.446  42.986  1.00  0.00            
ATOM    709 HG12 VAL    48     113.301  95.170  41.976  1.00  0.00            
ATOM    710 HG13 VAL    48     112.642  96.868  41.809  1.00  0.00            
ATOM    711  CG2 VAL    48     111.748  97.194  44.362  1.00  0.00            
ATOM    712 HG21 VAL    48     111.405  97.983  43.692  1.00  0.00            
ATOM    713 HG22 VAL    48     111.045  97.086  45.187  1.00  0.00            
ATOM    714 HG23 VAL    48     112.721  97.492  44.754  1.00  0.00            
ATOM    715  C   VAL    48     110.510  94.257  42.186  1.00  0.00            
ATOM    716  O   VAL    48     111.366  93.370  42.217  1.00  0.00            
ATOM    717  N   VAL    49     109.421  94.277  41.395  1.00  0.00            
ATOM    718  H   VAL    49     108.798  95.065  41.295  1.00  0.00            
ATOM    719  CA  VAL    49     109.080  93.101  40.532  1.00  0.00            
ATOM    720  HA  VAL    49     109.908  92.412  40.703  1.00  0.00            
ATOM    721  CB  VAL    49     107.805  92.329  41.071  1.00  0.00            
ATOM    722  HB  VAL    49     107.574  91.405  40.541  1.00  0.00            
ATOM    723  CG1 VAL    49     108.036  91.944  42.499  1.00  0.00            
ATOM    724 HG11 VAL    49     109.006  91.448  42.536  1.00  0.00            
ATOM    725 HG12 VAL    49     108.017  92.827  43.137  1.00  0.00            
ATOM    726 HG13 VAL    49     107.293  91.224  42.840  1.00  0.00            
ATOM    727  CG2 VAL    49     106.518  93.240  41.108  1.00  0.00            
ATOM    728 HG21 VAL    49     106.504  93.892  41.981  1.00  0.00            
ATOM    729 HG22 VAL    49     106.509  93.833  40.193  1.00  0.00            
ATOM    730 HG23 VAL    49     105.628  92.610  41.114  1.00  0.00            
ATOM    731  C   VAL    49     109.050  93.564  39.059  1.00  0.00            
ATOM    732  O   VAL    49     108.839  94.701  38.775  1.00  0.00            
ATOM    733  N   HIE    50     109.204  92.573  38.128  1.00  0.00            
ATOM    734  H   HIE    50     109.429  91.656  38.488  1.00  0.00            
ATOM    735  CA  HIE    50     109.163  92.844  36.630  1.00  0.00            
ATOM    736  HA  HIE    50     110.070  93.428  36.474  1.00  0.00            
ATOM    737  CB  HIE    50     109.318  91.529  35.790  1.00  0.00            
ATOM    738  HB1 HIE    50     108.369  90.992  35.819  1.00  0.00            
ATOM    739  HB2 HIE    50     110.065  90.961  36.345  1.00  0.00            
ATOM    740  CG  HIE    50     109.782  91.682  34.308  1.00  0.00            
ATOM    741  ND1 HIE    50     110.917  92.362  33.912  1.00  0.00            
ATOM    742  CE1 HIE    50     110.991  92.411  32.577  1.00  0.00            
ATOM    743  HE1 HIE    50     111.640  93.025  31.969  1.00  0.00            
ATOM    744  NE2 HIE    50     109.945  91.775  32.122  1.00  0.00            
ATOM    745  HE2 HIE    50     109.619  91.785  31.166  1.00  0.00            
ATOM    746  CD2 HIE    50     109.090  91.393  33.207  1.00  0.00            
ATOM    747  HD2 HIE    50     108.125  90.921  33.089  1.00  0.00            
ATOM    748  C   HIE    50     107.884  93.583  36.250  1.00  0.00            
ATOM    749  O   HIE    50     106.795  93.104  36.627  1.00  0.00            
ATOM    750  N   GLY    51     107.920  94.618  35.404  1.00  0.00            
ATOM    751  H   GLY    51     108.808  94.963  35.071  1.00  0.00            
ATOM    752  CA  GLY    51     106.742  95.200  34.766  1.00  0.00            
ATOM    753  HA1 GLY    51     106.622  96.260  34.990  1.00  0.00            
ATOM    754  HA2 GLY    51     105.863  94.743  35.222  1.00  0.00            
ATOM    755  C   GLY    51     106.609  94.998  33.261  1.00  0.00            
ATOM    756  O   GLY    51     107.167  94.121  32.621  1.00  0.00            
ATOM    757  N   VAL    52     105.843  95.924  32.671  1.00  0.00            
ATOM    758  H   VAL    52     105.351  96.669  33.144  1.00  0.00            
ATOM    759  CA  VAL    52     105.582  95.830  31.225  1.00  0.00            
ATOM    760  HA  VAL    52     106.099  94.934  30.881  1.00  0.00            
ATOM    761  CB  VAL    52     104.116  95.578  30.779  1.00  0.00            
ATOM    762  HB  VAL    52     104.263  95.141  29.792  1.00  0.00            
ATOM    763  CG1 VAL    52     103.479  94.567  31.688  1.00  0.00            
ATOM    764 HG11 VAL    52     103.966  93.592  31.646  1.00  0.00            
ATOM    765 HG12 VAL    52     103.523  95.021  32.679  1.00  0.00            
ATOM    766 HG13 VAL    52     102.451  94.345  31.403  1.00  0.00            
ATOM    767  CG2 VAL    52     103.223  96.795  30.868  1.00  0.00            
ATOM    768 HG21 VAL    52     103.411  97.361  31.781  1.00  0.00            
ATOM    769 HG22 VAL    52     103.574  97.356  30.002  1.00  0.00            
ATOM    770 HG23 VAL    52     102.168  96.532  30.939  1.00  0.00            
ATOM    771  C   VAL    52     106.220  96.927  30.425  1.00  0.00            
ATOM    772  O   VAL    52     106.196  98.097  30.861  1.00  0.00            
ATOM    773  N   ALA    53     106.884  96.615  29.322  1.00  0.00            
ATOM    774  H   ALA    53     107.030  95.649  29.065  1.00  0.00            
ATOM    775  CA  ALA    53     107.678  97.613  28.519  1.00  0.00            
ATOM    776  HA  ALA    53     108.469  97.990  29.168  1.00  0.00            
ATOM    777  CB  ALA    53     108.355  96.978  27.271  1.00  0.00            
ATOM    778  HB1 ALA    53     107.573  96.472  26.705  1.00  0.00            
ATOM    779  HB2 ALA    53     108.746  97.775  26.639  1.00  0.00            
ATOM    780  HB3 ALA    53     109.111  96.232  27.517  1.00  0.00            
ATOM    781  C   ALA    53     106.882  98.800  28.059  1.00  0.00            
ATOM    782  O   ALA    53     107.420  99.916  28.052  1.00  0.00            
ATOM    783  N   THR    54     105.579  98.669  27.745  1.00  0.00            
ATOM    784  H   THR    54     105.149  97.755  27.775  1.00  0.00            
ATOM    785  CA  THR    54     104.723  99.787  27.389  1.00  0.00            
ATOM    786  HA  THR    54     105.250 100.361  26.626  1.00  0.00            
ATOM    787  CB  THR    54     103.382  99.398  26.748  1.00  0.00            
ATOM    788  HB  THR    54     102.854 100.347  26.655  1.00  0.00            
ATOM    789  CG2 THR    54     103.596  98.686  25.439  1.00  0.00            
ATOM    790 HG21 THR    54     102.789  98.052  25.073  1.00  0.00            
ATOM    791 HG22 THR    54     103.976  99.330  24.645  1.00  0.00            
ATOM    792 HG23 THR    54     104.447  98.012  25.534  1.00  0.00            
ATOM    793  OG1 THR    54     102.646  98.490  27.550  1.00  0.00            
ATOM    794  HG1 THR    54     101.873  98.998  27.806  1.00  0.00            
ATOM    795  C   THR    54     104.562 100.880  28.517  1.00  0.00            
ATOM    796  O   THR    54     104.468 102.031  28.183  1.00  0.00            
ATOM    797  N   VAL    55     104.635 100.436  29.794  1.00  0.00            
ATOM    798  H   VAL    55     104.890  99.470  29.946  1.00  0.00            
ATOM    799  CA  VAL    55     104.659 101.356  30.961  1.00  0.00            
ATOM    800  HA  VAL    55     103.946 102.140  30.704  1.00  0.00            
ATOM    801  CB  VAL    55     104.099 100.818  32.287  1.00  0.00            
ATOM    802  HB  VAL    55     104.413  99.786  32.440  1.00  0.00            
ATOM    803  CG1 VAL    55     104.496 101.649  33.506  1.00  0.00            
ATOM    804 HG11 VAL    55     104.342 102.697  33.250  1.00  0.00            
ATOM    805 HG12 VAL    55     103.965 101.422  34.430  1.00  0.00            
ATOM    806 HG13 VAL    55     105.567 101.491  33.635  1.00  0.00            
ATOM    807  CG2 VAL    55     102.624 100.746  32.052  1.00  0.00            
ATOM    808 HG21 VAL    55     102.100 100.470  32.967  1.00  0.00            
ATOM    809 HG22 VAL    55     102.191 101.618  31.561  1.00  0.00            
ATOM    810 HG23 VAL    55     102.623  99.907  31.357  1.00  0.00            
ATOM    811  C   VAL    55     106.041 101.978  31.112  1.00  0.00            
ATOM    812  O   VAL    55     106.091 103.199  31.377  1.00  0.00            
ATOM    813  N   ALA    56     107.132 101.350  30.757  1.00  0.00            
ATOM    814  H   ALA    56     107.120 100.379  30.479  1.00  0.00            
ATOM    815  CA  ALA    56     108.445 101.971  30.849  1.00  0.00            
ATOM    816  HA  ALA    56     108.578 102.595  31.733  1.00  0.00            
ATOM    817  CB  ALA    56     109.484 100.827  30.854  1.00  0.00            
ATOM    818  HB1 ALA    56     109.434 100.252  31.779  1.00  0.00            
ATOM    819  HB2 ALA    56     109.298 100.146  30.023  1.00  0.00            
ATOM    820  HB3 ALA    56     110.449 101.331  30.808  1.00  0.00            
ATOM    821  C   ALA    56     108.798 102.880  29.628  1.00  0.00            
ATOM    822  O   ALA    56     109.565 103.866  29.670  1.00  0.00            
ATOM    823  N   GLU    57     108.078 102.633  28.526  1.00  0.00            
ATOM    824  H   GLU    57     107.580 101.770  28.359  1.00  0.00            
ATOM    825  CA  GLU    57     107.988 103.602  27.437  1.00  0.00            
ATOM    826  HA  GLU    57     109.027 103.930  27.400  1.00  0.00            
ATOM    827  CB  GLU    57     107.561 102.994  26.106  1.00  0.00            
ATOM    828  HB1 GLU    57     107.380 103.831  25.432  1.00  0.00            
ATOM    829  HB2 GLU    57     106.607 102.484  26.241  1.00  0.00            
ATOM    830  CG  GLU    57     108.536 102.002  25.491  1.00  0.00            
ATOM    831  HG1 GLU    57     107.950 101.486  24.731  1.00  0.00            
ATOM    832  HG2 GLU    57     108.890 101.431  26.350  1.00  0.00            
ATOM    833  CD  GLU    57     109.766 102.726  24.909  1.00  0.00            
ATOM    834  OE1 GLU    57     110.473 102.165  24.009  1.00  0.00            
ATOM    835  OE2 GLU    57     110.114 103.911  25.255  1.00  0.00            
ATOM    836  C   GLU    57     107.195 104.807  27.849  1.00  0.00            
ATOM    837  O   GLU    57     107.608 105.891  27.495  1.00  0.00            
ATOM    838  N   LYS    58     105.953 104.648  28.460  1.00  0.00            
ATOM    839  H   LYS    58     105.537 103.738  28.596  1.00  0.00            
ATOM    840  CA  LYS    58     105.296 105.761  29.090  1.00  0.00            
ATOM    841  HA  LYS    58     104.910 106.464  28.352  1.00  0.00            
ATOM    842  CB  LYS    58     104.057 105.284  29.809  1.00  0.00            
ATOM    843  HB1 LYS    58     104.291 105.080  30.854  1.00  0.00            
ATOM    844  HB2 LYS    58     103.732 104.348  29.353  1.00  0.00            
ATOM    845  CG  LYS    58     102.833 106.244  29.734  1.00  0.00            
ATOM    846  HG1 LYS    58     102.542 106.427  28.699  1.00  0.00            
ATOM    847  HG2 LYS    58     103.115 107.215  30.139  1.00  0.00            
ATOM    848  CD  LYS    58     101.682 105.807  30.664  1.00  0.00            
ATOM    849  HD1 LYS    58     102.051 105.974  31.676  1.00  0.00            
ATOM    850  HD2 LYS    58     101.323 104.778  30.647  1.00  0.00            
ATOM    851  CE  LYS    58     100.404 106.519  30.348  1.00  0.00            
ATOM    852  HE1 LYS    58      99.764 105.821  29.807  1.00  0.00            
ATOM    853  HE2 LYS    58     100.533 107.449  29.795  1.00  0.00            
ATOM    854  NZ  LYS    58      99.484 106.776  31.479  1.00  0.00            
ATOM    855  HZ1 LYS    58      99.391 106.065  32.191  1.00  0.00            
ATOM    856  HZ2 LYS    58      99.714 107.651  31.927  1.00  0.00            
ATOM    857  HZ3 LYS    58      98.589 107.002  31.069  1.00  0.00            
ATOM    858  C   LYS    58     106.176 106.556  30.125  1.00  0.00            
ATOM    859  O   LYS    58     106.219 107.753  30.059  1.00  0.00            
ATOM    860  N   THR    59     106.908 105.845  30.989  1.00  0.00            
ATOM    861  H   THR    59     106.728 104.860  31.122  1.00  0.00            
ATOM    862  CA  THR    59     107.847 106.448  31.997  1.00  0.00            
ATOM    863  HA  THR    59     107.236 107.035  32.682  1.00  0.00            
ATOM    864  CB  THR    59     108.468 105.380  32.830  1.00  0.00            
ATOM    865  HB  THR    59     108.879 104.630  32.154  1.00  0.00            
ATOM    866  CG2 THR    59     109.647 105.851  33.735  1.00  0.00            
ATOM    867 HG21 THR    59     109.597 105.178  34.591  1.00  0.00            
ATOM    868 HG22 THR    59     110.548 105.669  33.149  1.00  0.00            
ATOM    869 HG23 THR    59     109.543 106.926  33.880  1.00  0.00            
ATOM    870  OG1 THR    59     107.451 104.751  33.492  1.00  0.00            
ATOM    871  HG1 THR    59     107.251 103.927  33.041  1.00  0.00            
ATOM    872  C   THR    59     108.853 107.404  31.330  1.00  0.00            
ATOM    873  O   THR    59     109.050 108.464  31.885  1.00  0.00            
ATOM    874  N   LYS    60     109.474 106.968  30.208  1.00  0.00            
ATOM    875  H   LYS    60     109.180 106.079  29.831  1.00  0.00            
ATOM    876  CA  LYS    60     110.375 107.729  29.329  1.00  0.00            
ATOM    877  HA  LYS    60     111.326 107.890  29.837  1.00  0.00            
ATOM    878  CB  LYS    60     110.638 107.065  27.942  1.00  0.00            
ATOM    879  HB1 LYS    60     109.799 107.335  27.300  1.00  0.00            
ATOM    880  HB2 LYS    60     110.747 105.983  28.019  1.00  0.00            
ATOM    881  CG  LYS    60     111.900 107.632  27.319  1.00  0.00            
ATOM    882  HG1 LYS    60     112.698 107.480  28.045  1.00  0.00            
ATOM    883  HG2 LYS    60     111.838 108.720  27.286  1.00  0.00            
ATOM    884  CD  LYS    60     112.541 107.040  26.087  1.00  0.00            
ATOM    885  HD1 LYS    60     112.682 105.966  26.212  1.00  0.00            
ATOM    886  HD2 LYS    60     113.519 107.507  25.980  1.00  0.00            
ATOM    887  CE  LYS    60     111.779 107.257  24.771  1.00  0.00            
ATOM    888  HE1 LYS    60     111.928 108.323  24.602  1.00  0.00            
ATOM    889  HE2 LYS    60     110.738 107.014  24.983  1.00  0.00            
ATOM    890  NZ  LYS    60     112.508 106.397  23.783  1.00  0.00            
ATOM    891  HZ1 LYS    60     111.948 106.387  22.943  1.00  0.00            
ATOM    892  HZ2 LYS    60     113.379 106.833  23.513  1.00  0.00            
ATOM    893  HZ3 LYS    60     112.652 105.430  24.035  1.00  0.00            
ATOM    894  C   LYS    60     109.843 109.222  29.147  1.00  0.00            
ATOM    895  O   LYS    60     110.530 110.189  29.516  1.00  0.00            
ATOM    896  N   GLU    61     108.631 109.421  28.765  1.00  0.00            
ATOM    897  H   GLU    61     107.965 108.663  28.709  1.00  0.00            
ATOM    898  CA  GLU    61     108.204 110.683  28.098  1.00  0.00            
ATOM    899  HA  GLU    61     108.899 111.480  28.363  1.00  0.00            
ATOM    900  CB  GLU    61     108.286 110.522  26.486  1.00  0.00            
ATOM    901  HB1 GLU    61     107.514 111.098  25.975  1.00  0.00            
ATOM    902  HB2 GLU    61     108.211 109.493  26.134  1.00  0.00            
ATOM    903  CG  GLU    61     109.669 111.032  25.958  1.00  0.00            
ATOM    904  HG1 GLU    61     110.450 110.491  26.492  1.00  0.00            
ATOM    905  HG2 GLU    61     109.732 112.104  26.148  1.00  0.00            
ATOM    906  CD  GLU    61     109.750 110.841  24.434  1.00  0.00            
ATOM    907  OE1 GLU    61     110.900 110.866  23.972  1.00  0.00            
ATOM    908  OE2 GLU    61     108.748 110.551  23.734  1.00  0.00            
ATOM    909  C   GLU    61     106.816 111.254  28.437  1.00  0.00            
ATOM    910  O   GLU    61     106.429 112.387  28.106  1.00  0.00            
ATOM    911  N   GLN    62     105.898 110.399  29.031  1.00  0.00            
ATOM    912  H   GLN    62     106.268 109.507  29.328  1.00  0.00            
ATOM    913  CA  GLN    62     104.478 110.836  29.191  1.00  0.00            
ATOM    914  HA  GLN    62     104.423 111.908  29.001  1.00  0.00            
ATOM    915  CB  GLN    62     103.597 110.117  28.148  1.00  0.00            
ATOM    916  HB1 GLN    62     102.569 110.390  28.388  1.00  0.00            
ATOM    917  HB2 GLN    62     103.742 109.046  28.284  1.00  0.00            
ATOM    918  CG  GLN    62     103.869 110.661  26.758  1.00  0.00            
ATOM    919  HG1 GLN    62     104.900 110.410  26.505  1.00  0.00            
ATOM    920  HG2 GLN    62     103.720 111.738  26.679  1.00  0.00            
ATOM    921  CD  GLN    62     103.092 109.923  25.680  1.00  0.00            
ATOM    922  OE1 GLN    62     102.289 110.518  25.027  1.00  0.00            
ATOM    923  NE2 GLN    62     103.289 108.665  25.521  1.00  0.00            
ATOM    924 HE21 GLN    62     104.168 108.311  25.869  1.00  0.00            
ATOM    925 HE22 GLN    62     102.596 108.097  25.053  1.00  0.00            
ATOM    926  C   GLN    62     103.994 110.807  30.640  1.00  0.00            
ATOM    927  O   GLN    62     102.815 111.042  30.834  1.00  0.00            
ATOM    928  N   VAL    63     104.867 110.591  31.649  1.00  0.00            
ATOM    929  H   VAL    63     105.836 110.430  31.415  1.00  0.00            
ATOM    930  CA  VAL    63     104.369 110.619  33.044  1.00  0.00            
ATOM    931  HA  VAL    63     103.378 111.055  32.921  1.00  0.00            
ATOM    932  CB  VAL    63     104.231 109.220  33.729  1.00  0.00            
ATOM    933  HB  VAL    63     103.792 109.340  34.720  1.00  0.00            
ATOM    934  CG1 VAL    63     103.321 108.347  32.793  1.00  0.00            
ATOM    935 HG11 VAL    63     103.312 107.322  33.163  1.00  0.00            
ATOM    936 HG12 VAL    63     102.282 108.674  32.783  1.00  0.00            
ATOM    937 HG13 VAL    63     103.794 108.328  31.811  1.00  0.00            
ATOM    938  CG2 VAL    63     105.568 108.530  33.836  1.00  0.00            
ATOM    939 HG21 VAL    63     105.858 108.233  32.827  1.00  0.00            
ATOM    940 HG22 VAL    63     106.406 109.161  34.133  1.00  0.00            
ATOM    941 HG23 VAL    63     105.413 107.670  34.488  1.00  0.00            
ATOM    942  C   VAL    63     105.025 111.580  34.096  1.00  0.00            
ATOM    943  O   VAL    63     104.348 111.939  35.088  1.00  0.00            
ATOM    944  N   THR    64     106.281 112.050  33.951  1.00  0.00            
ATOM    945  H   THR    64     106.750 111.412  33.325  1.00  0.00            
ATOM    946  CA  THR    64     106.991 113.164  34.672  1.00  0.00            
ATOM    947  HA  THR    64     107.074 112.846  35.711  1.00  0.00            
ATOM    948  CB  THR    64     108.406 113.266  34.172  1.00  0.00            
ATOM    949  HB  THR    64     108.755 114.247  34.495  1.00  0.00            
ATOM    950  CG2 THR    64     109.344 112.149  34.602  1.00  0.00            
ATOM    951 HG21 THR    64     110.339 112.357  34.210  1.00  0.00            
ATOM    952 HG22 THR    64     109.259 112.187  35.688  1.00  0.00            
ATOM    953 HG23 THR    64     109.014 111.166  34.264  1.00  0.00            
ATOM    954  OG1 THR    64     108.498 113.342  32.742  1.00  0.00            
ATOM    955  HG1 THR    64     109.399 113.480  32.443  1.00  0.00            
ATOM    956  C   THR    64     106.299 114.571  34.578  1.00  0.00            
ATOM    957  O   THR    64     106.717 115.466  35.344  1.00  0.00            
ATOM    958  N   ASN    65     105.289 114.789  33.715  1.00  0.00            
ATOM    959  H   ASN    65     104.897 114.004  33.215  1.00  0.00            
ATOM    960  CA  ASN    65     104.455 115.960  33.835  1.00  0.00            
ATOM    961  HA  ASN    65     105.092 116.838  33.946  1.00  0.00            
ATOM    962  CB  ASN    65     103.673 116.060  32.462  1.00  0.00            
ATOM    963  HB1 ASN    65     104.333 115.919  31.605  1.00  0.00            
ATOM    964  HB2 ASN    65     103.124 116.994  32.343  1.00  0.00            
ATOM    965  CG  ASN    65     102.695 114.882  32.194  1.00  0.00            
ATOM    966  OD1 ASN    65     101.455 114.956  32.041  1.00  0.00            
ATOM    967  ND2 ASN    65     103.306 113.745  31.854  1.00  0.00            
ATOM    968 HD21 ASN    65     104.284 113.773  31.602  1.00  0.00            
ATOM    969 HD22 ASN    65     102.818 112.869  31.735  1.00  0.00            
ATOM    970  C   ASN    65     103.509 115.939  35.093  1.00  0.00            
ATOM    971  O   ASN    65     102.585 115.147  35.212  1.00  0.00            
ATOM    972  N   VAL    66     103.799 116.727  36.105  1.00  0.00            
ATOM    973  H   VAL    66     104.516 117.433  36.019  1.00  0.00            
ATOM    974  CA  VAL    66     103.192 116.633  37.400  1.00  0.00            
ATOM    975  HA  VAL    66     102.341 115.953  37.368  1.00  0.00            
ATOM    976  CB  VAL    66     104.138 115.983  38.418  1.00  0.00            
ATOM    977  HB  VAL    66     103.561 115.831  39.330  1.00  0.00            
ATOM    978  CG1 VAL    66     104.538 114.529  37.996  1.00  0.00            
ATOM    979 HG11 VAL    66     104.971 114.579  36.997  1.00  0.00            
ATOM    980 HG12 VAL    66     105.146 114.039  38.756  1.00  0.00            
ATOM    981 HG13 VAL    66     103.717 113.849  37.767  1.00  0.00            
ATOM    982  CG2 VAL    66     105.443 116.776  38.809  1.00  0.00            
ATOM    983 HG21 VAL    66     105.961 116.876  37.855  1.00  0.00            
ATOM    984 HG22 VAL    66     105.298 117.767  39.237  1.00  0.00            
ATOM    985 HG23 VAL    66     106.191 116.201  39.355  1.00  0.00            
ATOM    986  C   VAL    66     102.504 117.971  37.805  1.00  0.00            
ATOM    987  O   VAL    66     102.807 119.035  37.218  1.00  0.00            
ATOM    988  N   GLY    67     101.833 117.971  38.926  1.00  0.00            
ATOM    989  H   GLY    67     101.824 117.118  39.466  1.00  0.00            
ATOM    990  CA  GLY    67     101.429 119.111  39.763  1.00  0.00            
ATOM    991  HA1 GLY    67     102.127 119.941  39.651  1.00  0.00            
ATOM    992  HA2 GLY    67     101.392 118.853  40.821  1.00  0.00            
ATOM    993  C   GLY    67     100.081 119.840  39.393  1.00  0.00            
ATOM    994  O   GLY    67      99.419 120.319  40.331  1.00  0.00            
ATOM    995  N   GLY    68      99.731 120.018  38.110  1.00  0.00            
ATOM    996  H   GLY    68     100.391 119.662  37.433  1.00  0.00            
ATOM    997  CA  GLY    68      98.495 120.515  37.584  1.00  0.00            
ATOM    998  HA1 GLY    68      98.834 121.472  37.188  1.00  0.00            
ATOM    999  HA2 GLY    68      97.801 120.777  38.383  1.00  0.00            
ATOM   1000  C   GLY    68      97.843 119.601  36.501  1.00  0.00            
ATOM   1001  O   GLY    68      98.070 118.438  36.402  1.00  0.00            
ATOM   1002  N   ALA    69      97.009 120.284  35.753  1.00  0.00            
ATOM   1003  H   ALA    69      96.980 121.284  35.891  1.00  0.00            
ATOM   1004  CA  ALA    69      96.341 119.853  34.596  1.00  0.00            
ATOM   1005  HA  ALA    69      96.009 118.825  34.745  1.00  0.00            
ATOM   1006  CB  ALA    69      95.124 120.749  34.339  1.00  0.00            
ATOM   1007  HB1 ALA    69      94.345 120.781  35.101  1.00  0.00            
ATOM   1008  HB2 ALA    69      95.566 121.703  34.052  1.00  0.00            
ATOM   1009  HB3 ALA    69      94.637 120.410  33.425  1.00  0.00            
ATOM   1010  C   ALA    69      97.272 119.802  33.402  1.00  0.00            
ATOM   1011  O   ALA    69      97.967 120.758  33.106  1.00  0.00            
ATOM   1012  N   VAL    70      97.157 118.702  32.616  1.00  0.00            
ATOM   1013  H   VAL    70      96.489 118.028  32.961  1.00  0.00            
ATOM   1014  CA  VAL    70      97.637 118.669  31.256  1.00  0.00            
ATOM   1015  HA  VAL    70      98.669 119.018  31.236  1.00  0.00            
ATOM   1016  CB  VAL    70      97.800 117.233  30.774  1.00  0.00            
ATOM   1017  HB  VAL    70      96.820 116.784  30.609  1.00  0.00            
ATOM   1018  CG1 VAL    70      98.520 116.984  29.434  1.00  0.00            
ATOM   1019 HG11 VAL    70      99.539 117.340  29.589  1.00  0.00            
ATOM   1020 HG12 VAL    70      98.507 115.906  29.273  1.00  0.00            
ATOM   1021 HG13 VAL    70      98.084 117.490  28.573  1.00  0.00            
ATOM   1022  CG2 VAL    70      98.458 116.314  31.782  1.00  0.00            
ATOM   1023 HG21 VAL    70      98.919 115.489  31.239  1.00  0.00            
ATOM   1024 HG22 VAL    70      99.143 116.947  32.345  1.00  0.00            
ATOM   1025 HG23 VAL    70      97.647 115.834  32.331  1.00  0.00            
ATOM   1026  C   VAL    70      96.844 119.518  30.244  1.00  0.00            
ATOM   1027  O   VAL    70      95.571 119.418  30.180  1.00  0.00            
ATOM   1028  N   VAL    71      97.541 120.384  29.489  1.00  0.00            
ATOM   1029  H   VAL    71      98.539 120.388  29.644  1.00  0.00            
ATOM   1030  CA  VAL    71      97.086 121.424  28.511  1.00  0.00            
ATOM   1031  HA  VAL    71      96.081 121.125  28.214  1.00  0.00            
ATOM   1032  CB  VAL    71      96.876 122.891  29.079  1.00  0.00            
ATOM   1033  HB  VAL    71      96.467 123.579  28.339  1.00  0.00            
ATOM   1034  CG1 VAL    71      95.756 122.870  30.283  1.00  0.00            
ATOM   1035 HG11 VAL    71      94.893 122.395  29.816  1.00  0.00            
ATOM   1036 HG12 VAL    71      96.162 122.440  31.198  1.00  0.00            
ATOM   1037 HG13 VAL    71      95.477 123.894  30.528  1.00  0.00            
ATOM   1038  CG2 VAL    71      98.088 123.547  29.749  1.00  0.00            
ATOM   1039 HG21 VAL    71      98.431 122.944  30.590  1.00  0.00            
ATOM   1040 HG22 VAL    71      98.897 123.669  29.028  1.00  0.00            
ATOM   1041 HG23 VAL    71      97.915 124.502  30.244  1.00  0.00            
ATOM   1042  C   VAL    71      98.000 121.509  27.232  1.00  0.00            
ATOM   1043  O   VAL    71      99.048 120.852  27.242  1.00  0.00            
ATOM   1044  N   THR    72      97.618 122.139  26.143  1.00  0.00            
ATOM   1045  H   THR    72      96.777 122.696  26.090  1.00  0.00            
ATOM   1046  CA  THR    72      98.553 122.542  25.048  1.00  0.00            
ATOM   1047  HA  THR    72      99.251 121.750  24.776  1.00  0.00            
ATOM   1048  CB  THR    72      97.795 122.841  23.694  1.00  0.00            
ATOM   1049  HB  THR    72      98.451 123.259  22.930  1.00  0.00            
ATOM   1050  CG2 THR    72      97.311 121.497  23.116  1.00  0.00            
ATOM   1051 HG21 THR    72      97.081 121.669  22.065  1.00  0.00            
ATOM   1052 HG22 THR    72      98.141 120.791  23.081  1.00  0.00            
ATOM   1053 HG23 THR    72      96.415 121.149  23.630  1.00  0.00            
ATOM   1054  OG1 THR    72      96.672 123.661  23.830  1.00  0.00            
ATOM   1055  HG1 THR    72      96.489 124.050  22.971  1.00  0.00            
ATOM   1056  C   THR    72      99.318 123.821  25.350  1.00  0.00            
ATOM   1057  O   THR    72      99.050 124.570  26.333  1.00  0.00            
ATOM   1058  N   GLY    73     100.311 124.113  24.490  1.00  0.00            
ATOM   1059  H   GLY    73     100.473 123.474  23.724  1.00  0.00            
ATOM   1060  CA  GLY    73     101.282 125.237  24.586  1.00  0.00            
ATOM   1061  HA1 GLY    73     102.235 124.835  24.928  1.00  0.00            
ATOM   1062  HA2 GLY    73     100.981 125.948  25.355  1.00  0.00            
ATOM   1063  C   GLY    73     101.359 126.023  23.298  1.00  0.00            
ATOM   1064  O   GLY    73     100.700 125.759  22.277  1.00  0.00            
ATOM   1065  N   VAL    74     102.126 127.112  23.241  1.00  0.00            
ATOM   1066  H   VAL    74     102.581 127.305  24.122  1.00  0.00            
ATOM   1067  CA  VAL    74     102.395 127.857  22.014  1.00  0.00            
ATOM   1068  HA  VAL    74     101.488 128.329  21.637  1.00  0.00            
ATOM   1069  CB  VAL    74     103.411 129.035  22.337  1.00  0.00            
ATOM   1070  HB  VAL    74     103.576 129.501  21.365  1.00  0.00            
ATOM   1071  CG1 VAL    74     102.722 130.065  23.245  1.00  0.00            
ATOM   1072 HG11 VAL    74     101.807 130.358  22.730  1.00  0.00            
ATOM   1073 HG12 VAL    74     102.414 129.644  24.203  1.00  0.00            
ATOM   1074 HG13 VAL    74     103.330 130.966  23.326  1.00  0.00            
ATOM   1075  CG2 VAL    74     104.675 128.693  23.000  1.00  0.00            
ATOM   1076 HG21 VAL    74     104.608 128.534  24.076  1.00  0.00            
ATOM   1077 HG22 VAL    74     105.112 127.816  22.524  1.00  0.00            
ATOM   1078 HG23 VAL    74     105.341 129.536  22.815  1.00  0.00            
ATOM   1079  C   VAL    74     102.896 127.033  20.805  1.00  0.00            
ATOM   1080  O   VAL    74     102.425 127.289  19.706  1.00  0.00            
ATOM   1081  N   THR    75     103.781 126.020  21.007  1.00  0.00            
ATOM   1082  H   THR    75     104.004 125.738  21.951  1.00  0.00            
ATOM   1083  CA  THR    75     104.152 125.128  19.960  1.00  0.00            
ATOM   1084  HA  THR    75     103.609 125.270  19.026  1.00  0.00            
ATOM   1085  CB  THR    75     105.629 125.317  19.529  1.00  0.00            
ATOM   1086  HB  THR    75     105.928 124.507  18.864  1.00  0.00            
ATOM   1087  CG2 THR    75     105.922 126.635  18.748  1.00  0.00            
ATOM   1088 HG21 THR    75     106.888 127.064  19.015  1.00  0.00            
ATOM   1089 HG22 THR    75     106.036 126.484  17.674  1.00  0.00            
ATOM   1090 HG23 THR    75     105.233 127.467  18.893  1.00  0.00            
ATOM   1091  OG1 THR    75     106.502 125.302  20.693  1.00  0.00            
ATOM   1092  HG1 THR    75     107.362 125.199  20.277  1.00  0.00            
ATOM   1093  C   THR    75     103.876 123.695  20.391  1.00  0.00            
ATOM   1094  O   THR    75     103.611 123.463  21.539  1.00  0.00            
ATOM   1095  N   ALA    76     103.974 122.635  19.576  1.00  0.00            
ATOM   1096  H   ALA    76     104.130 122.796  18.591  1.00  0.00            
ATOM   1097  CA  ALA    76     103.583 121.263  19.824  1.00  0.00            
ATOM   1098  HA  ALA    76     102.855 121.476  20.607  1.00  0.00            
ATOM   1099  CB  ALA    76     102.895 120.630  18.630  1.00  0.00            
ATOM   1100  HB1 ALA    76     103.527 120.613  17.743  1.00  0.00            
ATOM   1101  HB2 ALA    76     102.558 119.612  18.827  1.00  0.00            
ATOM   1102  HB3 ALA    76     102.092 121.332  18.407  1.00  0.00            
ATOM   1103  C   ALA    76     104.697 120.404  20.453  1.00  0.00            
ATOM   1104  O   ALA    76     104.674 119.193  20.264  1.00  0.00            
ATOM   1105  N   VAL    77     105.714 120.957  21.140  1.00  0.00            
ATOM   1106  H   VAL    77     105.697 121.963  21.229  1.00  0.00            
ATOM   1107  CA  VAL    77     107.043 120.301  21.529  1.00  0.00            
ATOM   1108  HA  VAL    77     107.453 119.978  20.572  1.00  0.00            
ATOM   1109  CB  VAL    77     107.975 121.258  22.267  1.00  0.00            
ATOM   1110  HB  VAL    77     107.613 121.388  23.287  1.00  0.00            
ATOM   1111  CG1 VAL    77     109.360 120.562  22.399  1.00  0.00            
ATOM   1112 HG11 VAL    77     110.129 121.243  22.765  1.00  0.00            
ATOM   1113 HG12 VAL    77     109.324 119.744  23.118  1.00  0.00            
ATOM   1114 HG13 VAL    77     109.530 120.256  21.367  1.00  0.00            
ATOM   1115  CG2 VAL    77     108.396 122.640  21.692  1.00  0.00            
ATOM   1116 HG21 VAL    77     107.503 123.265  21.710  1.00  0.00            
ATOM   1117 HG22 VAL    77     109.057 123.221  22.335  1.00  0.00            
ATOM   1118 HG23 VAL    77     108.848 122.438  20.720  1.00  0.00            
ATOM   1119  C   VAL    77     106.799 118.920  22.228  1.00  0.00            
ATOM   1120  O   VAL    77     107.358 117.905  21.777  1.00  0.00            
ATOM   1121  N   ALA    78     106.014 118.896  23.329  1.00  0.00            
ATOM   1122  H   ALA    78     105.640 119.738  23.743  1.00  0.00            
ATOM   1123  CA  ALA    78     105.819 117.742  24.214  1.00  0.00            
ATOM   1124  HA  ALA    78     105.595 116.828  23.664  1.00  0.00            
ATOM   1125  CB  ALA    78     107.130 117.600  25.018  1.00  0.00            
ATOM   1126  HB1 ALA    78     107.374 118.598  25.383  1.00  0.00            
ATOM   1127  HB2 ALA    78     107.140 116.887  25.843  1.00  0.00            
ATOM   1128  HB3 ALA    78     107.947 117.262  24.380  1.00  0.00            
ATOM   1129  C   ALA    78     104.593 117.928  25.194  1.00  0.00            
ATOM   1130  O   ALA    78     103.869 118.882  25.074  1.00  0.00            
ATOM   1131  N   GLN    79     104.453 117.083  26.218  1.00  0.00            
ATOM   1132  H   GLN    79     105.020 116.250  26.272  1.00  0.00            
ATOM   1133  CA  GLN    79     103.338 117.132  27.174  1.00  0.00            
ATOM   1134  HA  GLN    79     102.541 117.677  26.669  1.00  0.00            
ATOM   1135  CB  GLN    79     102.958 115.782  27.582  1.00  0.00            
ATOM   1136  HB1 GLN    79     103.708 115.373  28.259  1.00  0.00            
ATOM   1137  HB2 GLN    79     102.913 115.288  26.612  1.00  0.00            
ATOM   1138  CG  GLN    79     101.480 115.608  28.025  1.00  0.00            
ATOM   1139  HG1 GLN    79     100.886 115.840  27.142  1.00  0.00            
ATOM   1140  HG2 GLN    79     101.303 116.185  28.932  1.00  0.00            
ATOM   1141  CD  GLN    79     101.150 114.092  28.313  1.00  0.00            
ATOM   1142  OE1 GLN    79     100.262 113.397  27.825  1.00  0.00            
ATOM   1143  NE2 GLN    79     101.808 113.521  29.342  1.00  0.00            
ATOM   1144 HE21 GLN    79     102.419 114.019  29.973  1.00  0.00            
ATOM   1145 HE22 GLN    79     101.411 112.622  29.574  1.00  0.00            
ATOM   1146  C   GLN    79     103.631 118.131  28.295  1.00  0.00            
ATOM   1147  O   GLN    79     104.611 117.956  29.045  1.00  0.00            
ATOM   1148  N   LYS    80     102.714 119.054  28.498  1.00  0.00            
ATOM   1149  H   LYS    80     101.913 119.008  27.885  1.00  0.00            
ATOM   1150  CA  LYS    80     102.762 120.077  29.570  1.00  0.00            
ATOM   1151  HA  LYS    80     103.569 119.683  30.188  1.00  0.00            
ATOM   1152  CB  LYS    80     103.176 121.486  28.974  1.00  0.00            
ATOM   1153  HB1 LYS    80     103.973 121.478  28.231  1.00  0.00            
ATOM   1154  HB2 LYS    80     103.488 122.082  29.832  1.00  0.00            
ATOM   1155  CG  LYS    80     101.940 122.235  28.400  1.00  0.00            
ATOM   1156  HG1 LYS    80     101.110 122.241  29.106  1.00  0.00            
ATOM   1157  HG2 LYS    80     101.701 121.624  27.530  1.00  0.00            
ATOM   1158  CD  LYS    80     102.222 123.655  28.009  1.00  0.00            
ATOM   1159  HD1 LYS    80     101.311 124.057  27.564  1.00  0.00            
ATOM   1160  HD2 LYS    80     102.979 123.681  27.226  1.00  0.00            
ATOM   1161  CE  LYS    80     102.694 124.622  29.140  1.00  0.00            
ATOM   1162  HE1 LYS    80     103.767 124.448  29.224  1.00  0.00            
ATOM   1163  HE2 LYS    80     102.181 124.486  30.092  1.00  0.00            
ATOM   1164  NZ  LYS    80     102.543 126.058  28.802  1.00  0.00            
ATOM   1165  HZ1 LYS    80     101.606 126.388  28.622  1.00  0.00            
ATOM   1166  HZ2 LYS    80     102.992 126.649  29.487  1.00  0.00            
ATOM   1167  HZ3 LYS    80     102.992 126.283  27.925  1.00  0.00            
ATOM   1168  C   LYS    80     101.607 120.140  30.635  1.00  0.00            
ATOM   1169  O   LYS    80     100.469 119.767  30.442  1.00  0.00            
ATOM   1170  N   THR    81     102.013 120.515  31.851  1.00  0.00            
ATOM   1171  H   THR    81     102.979 120.766  32.001  1.00  0.00            
ATOM   1172  CA  THR    81     101.121 120.837  32.951  1.00  0.00            
ATOM   1173  HA  THR    81     100.084 120.791  32.621  1.00  0.00            
ATOM   1174  CB  THR    81     101.401 119.841  34.109  1.00  0.00            
ATOM   1175  HB  THR    81     100.773 120.033  34.979  1.00  0.00            
ATOM   1176  CG2 THR    81     101.052 118.437  33.804  1.00  0.00            
ATOM   1177 HG21 THR    81     101.653 117.793  34.446  1.00  0.00            
ATOM   1178 HG22 THR    81     100.006 118.186  33.979  1.00  0.00            
ATOM   1179 HG23 THR    81     101.333 118.162  32.788  1.00  0.00            
ATOM   1180  OG1 THR    81     102.771 119.898  34.505  1.00  0.00            
ATOM   1181  HG1 THR    81     102.897 119.316  35.258  1.00  0.00            
ATOM   1182  C   THR    81     101.244 122.266  33.462  1.00  0.00            
ATOM   1183  O   THR    81     102.339 122.746  33.538  1.00  0.00            
ATOM   1184  N   VAL    82     100.139 122.809  33.973  1.00  0.00            
ATOM   1185  H   VAL    82      99.249 122.359  33.811  1.00  0.00            
ATOM   1186  CA  VAL    82     100.124 124.002  34.734  1.00  0.00            
ATOM   1187  HA  VAL    82     101.107 124.247  35.137  1.00  0.00            
ATOM   1188  CB  VAL    82      99.761 125.236  33.818  1.00  0.00            
ATOM   1189  HB  VAL    82      99.874 126.131  34.430  1.00  0.00            
ATOM   1190  CG1 VAL    82     100.624 125.481  32.588  1.00  0.00            
ATOM   1191 HG11 VAL    82     100.314 126.426  32.142  1.00  0.00            
ATOM   1192 HG12 VAL    82     101.701 125.531  32.747  1.00  0.00            
ATOM   1193 HG13 VAL    82     100.413 124.690  31.867  1.00  0.00            
ATOM   1194  CG2 VAL    82      98.335 125.144  33.325  1.00  0.00            
ATOM   1195 HG21 VAL    82      98.178 124.224  32.762  1.00  0.00            
ATOM   1196 HG22 VAL    82      97.607 125.373  34.103  1.00  0.00            
ATOM   1197 HG23 VAL    82      98.257 125.958  32.604  1.00  0.00            
ATOM   1198  C   VAL    82      99.197 123.877  35.916  1.00  0.00            
ATOM   1199  O   VAL    82      98.175 123.105  35.826  1.00  0.00            
ATOM   1200  N   GLU    83      99.441 124.609  37.028  1.00  0.00            
ATOM   1201  H   GLU    83     100.206 125.268  36.999  1.00  0.00            
ATOM   1202  CA  GLU    83      98.716 124.523  38.297  1.00  0.00            
ATOM   1203  HA  GLU    83      98.282 123.523  38.303  1.00  0.00            
ATOM   1204  CB  GLU    83      99.597 124.731  39.514  1.00  0.00            
ATOM   1205  HB1 GLU    83     100.334 123.942  39.664  1.00  0.00            
ATOM   1206  HB2 GLU    83      98.953 124.638  40.388  1.00  0.00            
ATOM   1207  CG  GLU    83     100.250 126.127  39.586  1.00  0.00            
ATOM   1208  HG1 GLU    83      99.789 126.854  38.917  1.00  0.00            
ATOM   1209  HG2 GLU    83     101.248 125.913  39.205  1.00  0.00            
ATOM   1210  CD  GLU    83     100.333 126.716  41.021  1.00  0.00            
ATOM   1211  OE1 GLU    83      99.754 127.841  41.252  1.00  0.00            
ATOM   1212  OE2 GLU    83     101.022 126.022  41.844  1.00  0.00            
ATOM   1213  C   GLU    83      97.456 125.358  38.306  1.00  0.00            
ATOM   1214  O   GLU    83      97.371 126.291  37.603  1.00  0.00            
ATOM   1215  N   GLY    84      96.480 124.995  39.126  1.00  0.00            
ATOM   1216  H   GLY    84      96.551 124.082  39.552  1.00  0.00            
ATOM   1217  CA  GLY    84      95.115 125.564  39.151  1.00  0.00            
ATOM   1218  HA1 GLY    84      95.153 126.578  39.549  1.00  0.00            
ATOM   1219  HA2 GLY    84      94.451 125.087  39.872  1.00  0.00            
ATOM   1220  C   GLY    84      94.244 125.574  37.839  1.00  0.00            
ATOM   1221  O   GLY    84      93.759 126.629  37.536  1.00  0.00            
ATOM   1222  N   ALA    85      94.273 124.547  37.017  1.00  0.00            
ATOM   1223  H   ALA    85      94.863 123.782  37.312  1.00  0.00            
ATOM   1224  CA  ALA    85      93.753 124.524  35.695  1.00  0.00            
ATOM   1225  HA  ALA    85      93.083 125.371  35.550  1.00  0.00            
ATOM   1226  CB  ALA    85      94.946 124.559  34.717  1.00  0.00            
ATOM   1227  HB1 ALA    85      94.632 124.359  33.692  1.00  0.00            
ATOM   1228  HB2 ALA    85      95.524 125.482  34.769  1.00  0.00            
ATOM   1229  HB3 ALA    85      95.662 123.777  34.967  1.00  0.00            
ATOM   1230  C   ALA    85      92.911 123.252  35.378  1.00  0.00            
ATOM   1231  O   ALA    85      92.751 122.789  34.266  1.00  0.00            
ATOM   1232  N   GLY    86      92.155 122.761  36.328  1.00  0.00            
ATOM   1233  H   GLY    86      92.094 123.294  37.184  1.00  0.00            
ATOM   1234  CA  GLY    86      91.464 121.424  36.345  1.00  0.00            
ATOM   1235  HA1 GLY    86      91.176 121.194  35.320  1.00  0.00            
ATOM   1236  HA2 GLY    86      90.555 121.566  36.930  1.00  0.00            
ATOM   1237  C   GLY    86      92.380 120.281  36.891  1.00  0.00            
ATOM   1238  O   GLY    86      93.222 120.535  37.772  1.00  0.00            
ATOM   1239  N   SER    87      92.136 119.059  36.375  1.00  0.00            
ATOM   1240  H   SER    87      91.519 119.021  35.576  1.00  0.00            
ATOM   1241  CA  SER    87      92.497 117.763  37.068  1.00  0.00            
ATOM   1242  HA  SER    87      92.234 117.881  38.119  1.00  0.00            
ATOM   1243  CB  SER    87      91.783 116.516  36.527  1.00  0.00            
ATOM   1244  HB1 SER    87      92.186 115.641  37.038  1.00  0.00            
ATOM   1245  HB2 SER    87      91.898 116.417  35.448  1.00  0.00            
ATOM   1246  OG  SER    87      90.423 116.567  37.072  1.00  0.00            
ATOM   1247  HG  SER    87      90.008 115.829  36.619  1.00  0.00            
ATOM   1248  C   SER    87      94.014 117.492  36.973  1.00  0.00            
ATOM   1249  O   SER    87      94.595 117.402  35.929  1.00  0.00            
ATOM   1250  N   ILE    88      94.591 117.318  38.128  1.00  0.00            
ATOM   1251  H   ILE    88      93.909 117.434  38.863  1.00  0.00            
ATOM   1252  CA  ILE    88      96.012 117.137  38.312  1.00  0.00            
ATOM   1253  HA  ILE    88      96.630 117.833  37.747  1.00  0.00            
ATOM   1254  CB  ILE    88      96.381 117.332  39.800  1.00  0.00            
ATOM   1255  HB  ILE    88      95.827 116.653  40.448  1.00  0.00            
ATOM   1256  CG2 ILE    88      97.900 117.133  40.009  1.00  0.00            
ATOM   1257 HG21 ILE    88      98.156 117.510  41.000  1.00  0.00            
ATOM   1258 HG22 ILE    88      98.191 116.099  39.820  1.00  0.00            
ATOM   1259 HG23 ILE    88      98.565 117.684  39.345  1.00  0.00            
ATOM   1260  CG1 ILE    88      96.060 118.771  40.294  1.00  0.00            
ATOM   1261 HG11 ILE    88      95.138 119.154  39.854  1.00  0.00            
ATOM   1262 HG12 ILE    88      96.790 119.469  39.884  1.00  0.00            
ATOM   1263  CD  ILE    88      95.985 118.904  41.885  1.00  0.00            
ATOM   1264  HD1 ILE    88      95.363 119.746  42.190  1.00  0.00            
ATOM   1265  HD2 ILE    88      95.505 118.036  42.337  1.00  0.00            
ATOM   1266  HD3 ILE    88      96.990 119.060  42.277  1.00  0.00            
ATOM   1267  C   ILE    88      96.349 115.739  37.758  1.00  0.00            
ATOM   1268  O   ILE    88      95.679 114.752  37.996  1.00  0.00            
ATOM   1269  N   ALA    89      97.321 115.800  36.875  1.00  0.00            
ATOM   1270  H   ALA    89      97.613 116.736  36.631  1.00  0.00            
ATOM   1271  CA  ALA    89      97.862 114.682  36.135  1.00  0.00            
ATOM   1272  HA  ALA    89      97.198 114.431  35.307  1.00  0.00            
ATOM   1273  CB  ALA    89      99.076 115.286  35.462  1.00  0.00            
ATOM   1274  HB1 ALA    89      99.862 115.536  36.175  1.00  0.00            
ATOM   1275  HB2 ALA    89      99.524 114.500  34.854  1.00  0.00            
ATOM   1276  HB3 ALA    89      98.790 116.132  34.837  1.00  0.00            
ATOM   1277  C   ALA    89      98.176 113.400  36.970  1.00  0.00            
ATOM   1278  O   ALA    89      98.622 113.475  38.103  1.00  0.00            
ATOM   1279  N   ALA    90      97.785 112.229  36.445  1.00  0.00            
ATOM   1280  H   ALA    90      97.302 112.181  35.560  1.00  0.00            
ATOM   1281  CA  ALA    90      98.100 110.961  37.068  1.00  0.00            
ATOM   1282  HA  ALA    90      98.974 111.036  37.714  1.00  0.00            
ATOM   1283  CB  ALA    90      96.949 110.557  38.053  1.00  0.00            
ATOM   1284  HB1 ALA    90      97.328 109.862  38.802  1.00  0.00            
ATOM   1285  HB2 ALA    90      96.577 111.429  38.591  1.00  0.00            
ATOM   1286  HB3 ALA    90      96.147 110.129  37.452  1.00  0.00            
ATOM   1287  C   ALA    90      98.373 109.816  36.045  1.00  0.00            
ATOM   1288  O   ALA    90      97.680 109.618  35.065  1.00  0.00            
ATOM   1289  N   ALA    91      99.256 108.923  36.419  1.00  0.00            
ATOM   1290  H   ALA    91      99.747 108.980  37.300  1.00  0.00            
ATOM   1291  CA  ALA    91      99.614 107.691  35.661  1.00  0.00            
ATOM   1292  HA  ALA    91      99.110 107.763  34.697  1.00  0.00            
ATOM   1293  CB  ALA    91     101.049 107.689  35.300  1.00  0.00            
ATOM   1294  HB1 ALA    91     101.703 107.562  36.163  1.00  0.00            
ATOM   1295  HB2 ALA    91     101.433 106.909  34.643  1.00  0.00            
ATOM   1296  HB3 ALA    91     101.302 108.660  34.876  1.00  0.00            
ATOM   1297  C   ALA    91      99.145 106.455  36.546  1.00  0.00            
ATOM   1298  O   ALA    91      99.470 106.305  37.703  1.00  0.00            
ATOM   1299  N   THR    92      98.470 105.479  35.917  1.00  0.00            
ATOM   1300  H   THR    92      98.225 105.570  34.941  1.00  0.00            
ATOM   1301  CA  THR    92      97.847 104.282  36.606  1.00  0.00            
ATOM   1302  HA  THR    92      97.940 104.402  37.686  1.00  0.00            
ATOM   1303  CB  THR    92      96.341 104.274  36.405  1.00  0.00            
ATOM   1304  HB  THR    92      95.850 103.440  36.906  1.00  0.00            
ATOM   1305  CG2 THR    92      95.582 105.525  36.981  1.00  0.00            
ATOM   1306 HG21 THR    92      94.572 105.288  37.317  1.00  0.00            
ATOM   1307 HG22 THR    92      96.003 105.941  37.896  1.00  0.00            
ATOM   1308 HG23 THR    92      95.603 106.312  36.227  1.00  0.00            
ATOM   1309  OG1 THR    92      95.959 104.074  35.027  1.00  0.00            
ATOM   1310  HG1 THR    92      96.377 103.239  34.800  1.00  0.00            
ATOM   1311  C   THR    92      98.484 102.907  36.249  1.00  0.00            
ATOM   1312  O   THR    92      99.173 102.762  35.237  1.00  0.00            
ATOM   1313  N   GLY    93      98.105 101.851  36.961  1.00  0.00            
ATOM   1314  H   GLY    93      97.548 102.019  37.787  1.00  0.00            
ATOM   1315  CA  GLY    93      98.350 100.398  36.600  1.00  0.00            
ATOM   1316  HA1 GLY    93      98.375  99.784  37.500  1.00  0.00            
ATOM   1317  HA2 GLY    93      99.324 100.326  36.117  1.00  0.00            
ATOM   1318  C   GLY    93      97.222  99.871  35.697  1.00  0.00            
ATOM   1319  O   GLY    93      96.172 100.469  35.587  1.00  0.00            
ATOM   1320  N   PHE    94      97.527  98.752  35.005  1.00  0.00            
ATOM   1321  H   PHE    94      98.458  98.370  35.087  1.00  0.00            
ATOM   1322  CA  PHE    94      96.700  98.158  33.908  1.00  0.00            
ATOM   1323  HA  PHE    94      95.666  98.498  33.973  1.00  0.00            
ATOM   1324  CB  PHE    94      97.374  98.588  32.460  1.00  0.00            
ATOM   1325  HB1 PHE    94      96.634  98.145  31.792  1.00  0.00            
ATOM   1326  HB2 PHE    94      98.370  98.165  32.336  1.00  0.00            
ATOM   1327  CG  PHE    94      97.554 100.071  32.080  1.00  0.00            
ATOM   1328  CD1 PHE    94      98.720 100.555  31.450  1.00  0.00            
ATOM   1329  HD1 PHE    94      99.394  99.798  31.078  1.00  0.00            
ATOM   1330  CE1 PHE    94      98.897 101.915  31.186  1.00  0.00            
ATOM   1331  HE1 PHE    94      99.801 102.274  30.716  1.00  0.00            
ATOM   1332  CZ  PHE    94      97.982 102.832  31.671  1.00  0.00            
ATOM   1333  HZ  PHE    94      97.943 103.877  31.403  1.00  0.00            
ATOM   1334  CE2 PHE    94      96.836 102.388  32.331  1.00  0.00            
ATOM   1335  HE2 PHE    94      96.061 103.098  32.580  1.00  0.00            
ATOM   1336  CD2 PHE    94      96.607 101.024  32.573  1.00  0.00            
ATOM   1337  HD2 PHE    94      95.746 100.711  33.145  1.00  0.00            
ATOM   1338  C   PHE    94      96.677  96.636  33.941  1.00  0.00            
ATOM   1339  O   PHE    94      97.586  95.925  34.477  1.00  0.00            
ATOM   1340  N   VAL    95      95.594  96.085  33.402  1.00  0.00            
ATOM   1341  H   VAL    95      94.949  96.719  32.952  1.00  0.00            
ATOM   1342  CA  VAL    95      95.385  94.645  33.319  1.00  0.00            
ATOM   1343  HA  VAL    95      95.504  94.251  34.328  1.00  0.00            
ATOM   1344  CB  VAL    95      93.940  94.340  33.098  1.00  0.00            
ATOM   1345  HB  VAL    95      93.661  93.291  32.992  1.00  0.00            
ATOM   1346  CG1 VAL    95      93.113  94.692  34.299  1.00  0.00            
ATOM   1347 HG11 VAL    95      92.106  94.279  34.234  1.00  0.00            
ATOM   1348 HG12 VAL    95      93.555  94.210  35.171  1.00  0.00            
ATOM   1349 HG13 VAL    95      93.091  95.752  34.548  1.00  0.00            
ATOM   1350  CG2 VAL    95      93.204  95.032  31.922  1.00  0.00            
ATOM   1351 HG21 VAL    95      93.439  94.592  30.952  1.00  0.00            
ATOM   1352 HG22 VAL    95      92.128  94.888  32.019  1.00  0.00            
ATOM   1353 HG23 VAL    95      93.393  96.105  31.888  1.00  0.00            
ATOM   1354  C   VAL    95      96.408  93.974  32.399  1.00  0.00            
ATOM   1355  O   VAL    95      96.399  94.216  31.180  1.00  0.00            
ATOM   1356  N   LYS    96      97.312  93.205  32.945  1.00  0.00            
ATOM   1357  H   LYS    96      97.348  93.169  33.953  1.00  0.00            
ATOM   1358  CA  LYS    96      98.262  92.324  32.318  1.00  0.00            
ATOM   1359  HA  LYS    96      98.955  93.004  31.823  1.00  0.00            
ATOM   1360  CB  LYS    96      99.105  91.495  33.363  1.00  0.00            
ATOM   1361  HB1 LYS    96      98.512  90.664  33.746  1.00  0.00            
ATOM   1362  HB2 LYS    96      99.497  92.079  34.195  1.00  0.00            
ATOM   1363  CG  LYS    96     100.290  90.939  32.603  1.00  0.00            
ATOM   1364  HG1 LYS    96     100.801  91.776  32.128  1.00  0.00            
ATOM   1365  HG2 LYS    96      99.925  90.230  31.859  1.00  0.00            
ATOM   1366  CD  LYS    96     101.251  90.309  33.534  1.00  0.00            
ATOM   1367  HD1 LYS    96     100.762  89.435  33.964  1.00  0.00            
ATOM   1368  HD2 LYS    96     101.412  90.888  34.444  1.00  0.00            
ATOM   1369  CE  LYS    96     102.527  89.907  32.903  1.00  0.00            
ATOM   1370  HE1 LYS    96     102.952  90.781  32.409  1.00  0.00            
ATOM   1371  HE2 LYS    96     102.263  89.232  32.089  1.00  0.00            
ATOM   1372  NZ  LYS    96     103.377  89.200  33.970  1.00  0.00            
ATOM   1373  HZ1 LYS    96     103.675  89.869  34.666  1.00  0.00            
ATOM   1374  HZ2 LYS    96     102.999  88.347  34.356  1.00  0.00            
ATOM   1375  HZ3 LYS    96     104.259  88.927  33.561  1.00  0.00            
ATOM   1376  C   LYS    96      97.603  91.443  31.307  1.00  0.00            
ATOM   1377  O   LYS    96      96.488  90.864  31.533  1.00  0.00            
ATOM   1378  N   LYS    97      98.153  91.325  30.079  1.00  0.00            
ATOM   1379  H   LYS    97      99.002  91.844  29.903  1.00  0.00            
ATOM   1380  CA  LYS    97      97.760  90.479  28.991  1.00  0.00            
ATOM   1381  HA  LYS    97      96.785  90.843  28.666  1.00  0.00            
ATOM   1382  CB  LYS    97      98.783  90.563  27.853  1.00  0.00            
ATOM   1383  HB1 LYS    97      98.648  89.729  27.165  1.00  0.00            
ATOM   1384  HB2 LYS    97      99.795  90.499  28.253  1.00  0.00            
ATOM   1385  CG  LYS    97      98.549  92.005  27.227  1.00  0.00            
ATOM   1386  HG1 LYS    97      98.810  92.725  28.002  1.00  0.00            
ATOM   1387  HG2 LYS    97      97.517  92.136  26.901  1.00  0.00            
ATOM   1388  CD  LYS    97      99.410  92.300  25.970  1.00  0.00            
ATOM   1389  HD1 LYS    97      99.160  93.356  25.865  1.00  0.00            
ATOM   1390  HD2 LYS    97      99.010  91.604  25.234  1.00  0.00            
ATOM   1391  CE  LYS    97     100.934  92.041  26.272  1.00  0.00            
ATOM   1392  HE1 LYS    97     101.026  90.997  26.570  1.00  0.00            
ATOM   1393  HE2 LYS    97     101.242  92.722  27.066  1.00  0.00            
ATOM   1394  NZ  LYS    97     101.671  92.393  25.040  1.00  0.00            
ATOM   1395  HZ1 LYS    97     102.576  92.680  25.386  1.00  0.00            
ATOM   1396  HZ2 LYS    97     101.733  91.592  24.427  1.00  0.00            
ATOM   1397  HZ3 LYS    97     101.167  93.050  24.462  1.00  0.00            
ATOM   1398  C   LYS    97      97.384  88.996  29.329  1.00  0.00            
ATOM   1399  O   LYS    97      98.025  88.293  30.123  1.00  0.00            
ATOM   1400  N   ASP    98      96.316  88.594  28.667  1.00  0.00            
ATOM   1401  H   ASP    98      95.886  89.260  28.042  1.00  0.00            
ATOM   1402  CA  ASP    98      95.768  87.234  28.726  1.00  0.00            
ATOM   1403  HA  ASP    98      95.539  87.139  29.787  1.00  0.00            
ATOM   1404  CB  ASP    98      94.345  87.188  28.142  1.00  0.00            
ATOM   1405  HB1 ASP    98      93.972  86.176  28.300  1.00  0.00            
ATOM   1406  HB2 ASP    98      94.389  87.326  27.062  1.00  0.00            
ATOM   1407  CG  ASP    98      93.227  88.027  28.697  1.00  0.00            
ATOM   1408  OD1 ASP    98      93.338  88.424  29.891  1.00  0.00            
ATOM   1409  OD2 ASP    98      92.223  88.203  27.976  1.00  0.00            
ATOM   1410  C   ASP    98      96.707  86.092  28.235  1.00  0.00            
ATOM   1411  O   ASP    98      97.222  86.224  27.133  1.00  0.00            
ATOM   1412  N   GLN    99      96.929  85.045  29.019  1.00  0.00            
ATOM   1413  H   GLN    99      96.345  84.994  29.841  1.00  0.00            
ATOM   1414  CA  GLN    99      98.062  84.128  28.781  1.00  0.00            
ATOM   1415  HA  GLN    99      98.769  84.647  28.134  1.00  0.00            
ATOM   1416  CB  GLN    99      98.779  83.817  30.088  1.00  0.00            
ATOM   1417  HB1 GLN    99      98.140  83.178  30.698  1.00  0.00            
ATOM   1418  HB2 GLN    99      98.949  84.671  30.743  1.00  0.00            
ATOM   1419  CG  GLN    99     100.126  83.144  30.010  1.00  0.00            
ATOM   1420  HG1 GLN    99     100.058  82.198  29.473  1.00  0.00            
ATOM   1421  HG2 GLN    99     100.558  82.887  30.977  1.00  0.00            
ATOM   1422  CD  GLN    99     101.126  83.969  29.225  1.00  0.00            
ATOM   1423  OE1 GLN    99     100.805  84.748  28.367  1.00  0.00            
ATOM   1424  NE2 GLN    99     102.409  83.852  29.391  1.00  0.00            
ATOM   1425 HE21 GLN    99     102.670  83.355  30.230  1.00  0.00            
ATOM   1426 HE22 GLN    99     103.040  84.123  28.649  1.00  0.00            
ATOM   1427  C   GLN    99      97.569  82.851  28.081  1.00  0.00            
ATOM   1428  O   GLN    99      97.438  81.716  28.594  1.00  0.00            
ATOM   1429  N   LEU   100      97.389  83.091  26.776  1.00  0.00            
ATOM   1430  H   LEU   100      97.593  84.008  26.405  1.00  0.00            
ATOM   1431  CA  LEU   100      96.730  82.175  25.877  1.00  0.00            
ATOM   1432  HA  LEU   100      95.955  81.691  26.471  1.00  0.00            
ATOM   1433  CB  LEU   100      96.016  82.981  24.769  1.00  0.00            
ATOM   1434  HB1 LEU   100      95.451  82.326  24.106  1.00  0.00            
ATOM   1435  HB2 LEU   100      96.749  83.412  24.087  1.00  0.00            
ATOM   1436  CG  LEU   100      95.016  84.091  25.280  1.00  0.00            
ATOM   1437  HG  LEU   100      95.476  84.831  25.936  1.00  0.00            
ATOM   1438  CD1 LEU   100      94.380  84.923  24.112  1.00  0.00            
ATOM   1439 HD11 LEU   100      95.290  85.226  23.596  1.00  0.00            
ATOM   1440 HD12 LEU   100      93.666  84.354  23.516  1.00  0.00            
ATOM   1441 HD13 LEU   100      93.908  85.834  24.478  1.00  0.00            
ATOM   1442  CD2 LEU   100      93.904  83.473  26.150  1.00  0.00            
ATOM   1443 HD21 LEU   100      93.316  82.784  25.543  1.00  0.00            
ATOM   1444 HD22 LEU   100      94.454  82.891  26.890  1.00  0.00            
ATOM   1445 HD23 LEU   100      93.348  84.239  26.691  1.00  0.00            
ATOM   1446  C   LEU   100      97.572  81.042  25.279  1.00  0.00            
ATOM   1447  O   LEU   100      98.698  81.329  24.924  1.00  0.00            
ATOM   1448  N   GLY   101      97.028  79.856  25.252  1.00  0.00            
ATOM   1449  H   GLY   101      96.082  79.727  25.580  1.00  0.00            
ATOM   1450  CA  GLY   101      97.549  78.762  24.437  1.00  0.00            
ATOM   1451  HA1 GLY   101      97.191  77.812  24.834  1.00  0.00            
ATOM   1452  HA2 GLY   101      98.627  78.700  24.583  1.00  0.00            
ATOM   1453  C   GLY   101      97.348  78.853  22.984  1.00  0.00            
ATOM   1454  O   GLY   101      97.003  79.869  22.364  1.00  0.00            
ATOM   1455  N   LYS   102      97.601  77.654  22.398  1.00  0.00            
ATOM   1456  H   LYS   102      98.025  76.939  22.971  1.00  0.00            
ATOM   1457  CA  LYS   102      97.371  77.271  20.935  1.00  0.00            
ATOM   1458  HA  LYS   102      98.099  77.711  20.255  1.00  0.00            
ATOM   1459  CB  LYS   102      97.572  75.730  20.825  1.00  0.00            
ATOM   1460  HB1 LYS   102      97.142  75.525  19.845  1.00  0.00            
ATOM   1461  HB2 LYS   102      97.036  75.240  21.639  1.00  0.00            
ATOM   1462  CG  LYS   102      98.990  75.228  20.958  1.00  0.00            
ATOM   1463  HG1 LYS   102      99.363  75.684  21.875  1.00  0.00            
ATOM   1464  HG2 LYS   102      99.516  75.524  20.051  1.00  0.00            
ATOM   1465  CD  LYS   102      99.088  73.747  21.048  1.00  0.00            
ATOM   1466  HD1 LYS   102      98.679  73.217  20.187  1.00  0.00            
ATOM   1467  HD2 LYS   102      98.614  73.493  21.996  1.00  0.00            
ATOM   1468  CE  LYS   102     100.528  73.228  21.273  1.00  0.00            
ATOM   1469  HE1 LYS   102     101.028  73.873  21.996  1.00  0.00            
ATOM   1470  HE2 LYS   102     101.063  73.490  20.360  1.00  0.00            
ATOM   1471  NZ  LYS   102     100.760  71.781  21.621  1.00  0.00            
ATOM   1472  HZ1 LYS   102     100.433  71.706  22.574  1.00  0.00            
ATOM   1473  HZ2 LYS   102     100.292  71.184  20.955  1.00  0.00            
ATOM   1474  HZ3 LYS   102     101.730  71.506  21.550  1.00  0.00            
ATOM   1475  C   LYS   102      95.968  77.636  20.479  1.00  0.00            
ATOM   1476  O   LYS   102      94.995  77.345  21.106  1.00  0.00            
ATOM   1477  N   ASN   103      95.944  78.200  19.259  1.00  0.00            
ATOM   1478  H   ASN   103      96.838  78.116  18.797  1.00  0.00            
ATOM   1479  CA  ASN   103      94.729  78.422  18.483  1.00  0.00            
ATOM   1480  HA  ASN   103      93.835  78.059  18.991  1.00  0.00            
ATOM   1481  CB  ASN   103      94.637  79.977  18.362  1.00  0.00            
ATOM   1482  HB1 ASN   103      94.074  80.126  17.440  1.00  0.00            
ATOM   1483  HB2 ASN   103      95.604  80.442  18.171  1.00  0.00            
ATOM   1484  CG  ASN   103      93.888  80.581  19.607  1.00  0.00            
ATOM   1485  OD1 ASN   103      92.728  81.015  19.445  1.00  0.00            
ATOM   1486  ND2 ASN   103      94.436  80.644  20.806  1.00  0.00            
ATOM   1487 HD21 ASN   103      95.386  80.319  20.917  1.00  0.00            
ATOM   1488 HD22 ASN   103      93.924  81.056  21.572  1.00  0.00            
ATOM   1489  C   ASN   103      94.818  77.815  17.094  1.00  0.00            
ATOM   1490  O   ASN   103      95.931  77.725  16.592  1.00  0.00            
ATOM   1491  N   GLU   104      93.689  77.490  16.465  1.00  0.00            
ATOM   1492  H   GLU   104      92.894  77.975  16.856  1.00  0.00            
ATOM   1493  CA  GLU   104      93.582  76.785  15.197  1.00  0.00            
ATOM   1494  HA  GLU   104      94.375  76.038  15.241  1.00  0.00            
ATOM   1495  CB  GLU   104      92.398  75.869  15.074  1.00  0.00            
ATOM   1496  HB1 GLU   104      92.199  75.490  14.071  1.00  0.00            
ATOM   1497  HB2 GLU   104      91.538  76.350  15.539  1.00  0.00            
ATOM   1498  CG  GLU   104      92.632  74.616  15.892  1.00  0.00            
ATOM   1499  HG1 GLU   104      91.655  74.152  16.028  1.00  0.00            
ATOM   1500  HG2 GLU   104      93.170  74.858  16.808  1.00  0.00            
ATOM   1501  CD  GLU   104      93.528  73.611  15.124  1.00  0.00            
ATOM   1502  OE1 GLU   104      94.731  73.674  15.257  1.00  0.00            
ATOM   1503  OE2 GLU   104      93.016  72.785  14.381  1.00  0.00            
ATOM   1504  C   GLU   104      93.727  77.736  13.944  1.00  0.00            
ATOM   1505  O   GLU   104      92.876  77.830  13.042  1.00  0.00            
ATOM   1506  N   GLU   105      94.806  78.475  13.898  1.00  0.00            
ATOM   1507  H   GLU   105      95.447  78.274  14.652  1.00  0.00            
ATOM   1508  CA  GLU   105      94.951  79.742  13.303  1.00  0.00            
ATOM   1509  HA  GLU   105      94.490  79.842  12.320  1.00  0.00            
ATOM   1510  CB  GLU   105      94.358  80.822  14.172  1.00  0.00            
ATOM   1511  HB1 GLU   105      95.093  81.213  14.876  1.00  0.00            
ATOM   1512  HB2 GLU   105      93.364  80.514  14.497  1.00  0.00            
ATOM   1513  CG  GLU   105      94.060  81.982  13.242  1.00  0.00            
ATOM   1514  HG1 GLU   105      93.285  81.583  12.588  1.00  0.00            
ATOM   1515  HG2 GLU   105      94.903  82.349  12.657  1.00  0.00            
ATOM   1516  CD  GLU   105      93.439  83.197  13.969  1.00  0.00            
ATOM   1517  OE1 GLU   105      93.638  84.339  13.493  1.00  0.00            
ATOM   1518  OE2 GLU   105      92.474  83.053  14.757  1.00  0.00            
ATOM   1519  C   GLU   105      96.485  79.909  13.104  1.00  0.00            
ATOM   1520  O   GLU   105      97.204  80.078  14.085  1.00  0.00            
ATOM   1521  N   GLY   106      96.977  79.727  11.886  1.00  0.00            
ATOM   1522  H   GLY   106      96.397  79.472  11.100  1.00  0.00            
ATOM   1523  CA  GLY   106      98.444  79.909  11.676  1.00  0.00            
ATOM   1524  HA1 GLY   106      98.599  79.818  10.600  1.00  0.00            
ATOM   1525  HA2 GLY   106      98.968  79.204  12.322  1.00  0.00            
ATOM   1526  C   GLY   106      98.870  81.293  12.099  1.00  0.00            
ATOM   1527  O   GLY   106      99.877  81.384  12.860  1.00  0.00            
ATOM   1528  N   ALA   107      98.193  82.326  11.594  1.00  0.00            
ATOM   1529  H   ALA   107      97.344  82.076  11.109  1.00  0.00            
ATOM   1530  CA  ALA   107      98.621  83.740  11.816  1.00  0.00            
ATOM   1531  HA  ALA   107      99.597  83.812  11.337  1.00  0.00            
ATOM   1532  CB  ALA   107      97.681  84.670  10.933  1.00  0.00            
ATOM   1533  HB1 ALA   107      97.912  85.722  11.097  1.00  0.00            
ATOM   1534  HB2 ALA   107      97.693  84.278   9.916  1.00  0.00            
ATOM   1535  HB3 ALA   107      96.639  84.517  11.215  1.00  0.00            
ATOM   1536  C   ALA   107      98.571  84.193  13.297  1.00  0.00            
ATOM   1537  O   ALA   107      97.580  83.933  14.003  1.00  0.00            
ATOM   1538  N   PRO   108      99.602  84.900  13.835  1.00  0.00            
ATOM   1539  CD  PRO   108     100.747  85.389  13.100  1.00  0.00            
ATOM   1540  HD1 PRO   108     100.538  86.402  12.756  1.00  0.00            
ATOM   1541  HD2 PRO   108     100.924  84.690  12.282  1.00  0.00            
ATOM   1542  CG  PRO   108     101.897  85.404  14.145  1.00  0.00            
ATOM   1543  HG1 PRO   108     102.543  86.276  14.251  1.00  0.00            
ATOM   1544  HG2 PRO   108     102.532  84.541  13.947  1.00  0.00            
ATOM   1545  CB  PRO   108     101.340  85.259  15.571  1.00  0.00            
ATOM   1546  HB1 PRO   108     101.610  86.077  16.239  1.00  0.00            
ATOM   1547  HB2 PRO   108     101.667  84.379  16.125  1.00  0.00            
ATOM   1548  CA  PRO   108      99.841  85.154  15.227  1.00  0.00            
ATOM   1549  HA  PRO   108      99.450  84.265  15.722  1.00  0.00            
ATOM   1550  C   PRO   108      99.034  86.379  15.608  1.00  0.00            
ATOM   1551  O   PRO   108      99.074  87.342  14.870  1.00  0.00            
ATOM   1552  N   GLN   109      98.309  86.432  16.717  1.00  0.00            
ATOM   1553  H   GLN   109      98.325  85.654  17.361  1.00  0.00            
ATOM   1554  CA  GLN   109      97.300  87.448  17.144  1.00  0.00            
ATOM   1555  HA  GLN   109      96.477  87.421  16.430  1.00  0.00            
ATOM   1556  CB  GLN   109      96.559  87.138  18.397  1.00  0.00            
ATOM   1557  HB1 GLN   109      95.929  88.002  18.611  1.00  0.00            
ATOM   1558  HB2 GLN   109      97.276  87.003  19.207  1.00  0.00            
ATOM   1559  CG  GLN   109      95.700  85.871  18.179  1.00  0.00            
ATOM   1560  HG1 GLN   109      96.424  85.059  18.112  1.00  0.00            
ATOM   1561  HG2 GLN   109      95.079  86.029  17.297  1.00  0.00            
ATOM   1562  CD  GLN   109      94.742  85.596  19.361  1.00  0.00            
ATOM   1563  OE1 GLN   109      94.395  86.397  20.211  1.00  0.00            
ATOM   1564  NE2 GLN   109      94.427  84.380  19.597  1.00  0.00            
ATOM   1565 HE21 GLN   109      94.565  83.796  18.784  1.00  0.00            
ATOM   1566 HE22 GLN   109      93.742  84.191  20.314  1.00  0.00            
ATOM   1567  C   GLN   109      97.832  88.901  17.095  1.00  0.00            
ATOM   1568  O   GLN   109      98.995  89.102  17.392  1.00  0.00            
ATOM   1569  N   GLU   110      96.994  89.814  16.570  1.00  0.00            
ATOM   1570  H   GLU   110      96.098  89.507  16.219  1.00  0.00            
ATOM   1571  CA  GLU   110      97.319  91.229  16.546  1.00  0.00            
ATOM   1572  HA  GLU   110      98.308  91.219  16.088  1.00  0.00            
ATOM   1573  CB  GLU   110      96.522  92.054  15.544  1.00  0.00            
ATOM   1574  HB1 GLU   110      96.660  91.515  14.606  1.00  0.00            
ATOM   1575  HB2 GLU   110      96.982  93.036  15.430  1.00  0.00            
ATOM   1576  CG  GLU   110      95.092  92.342  15.962  1.00  0.00            
ATOM   1577  HG1 GLU   110      95.005  92.802  16.946  1.00  0.00            
ATOM   1578  HG2 GLU   110      94.553  91.397  16.035  1.00  0.00            
ATOM   1579  CD  GLU   110      94.229  93.078  14.909  1.00  0.00            
ATOM   1580  OE1 GLU   110      93.026  93.342  15.154  1.00  0.00            
ATOM   1581  OE2 GLU   110      94.770  93.317  13.783  1.00  0.00            
ATOM   1582  C   GLU   110      97.510  91.917  17.888  1.00  0.00            
ATOM   1583  O   GLU   110      96.754  91.560  18.849  1.00  0.00            
ATOM   1584  N   GLY   111      98.465  92.872  17.957  1.00  0.00            
ATOM   1585  H   GLY   111      99.012  93.237  17.190  1.00  0.00            
ATOM   1586  CA  GLY   111      98.774  93.468  19.258  1.00  0.00            
ATOM   1587  HA1 GLY   111      99.800  93.835  19.278  1.00  0.00            
ATOM   1588  HA2 GLY   111      98.639  92.694  20.014  1.00  0.00            
ATOM   1589  C   GLY   111      97.907  94.655  19.630  1.00  0.00            
ATOM   1590  O   GLY   111      97.339  95.439  18.878  1.00  0.00            
ATOM   1591  N   ILE   112      97.909  94.880  20.941  1.00  0.00            
ATOM   1592  H   ILE   112      98.380  94.177  21.492  1.00  0.00            
ATOM   1593  CA  ILE   112      97.376  96.075  21.669  1.00  0.00            
ATOM   1594  HA  ILE   112      97.011  96.892  21.048  1.00  0.00            
ATOM   1595  CB  ILE   112      96.280  95.664  22.676  1.00  0.00            
ATOM   1596  HB  ILE   112      96.715  94.938  23.363  1.00  0.00            
ATOM   1597  CG2 ILE   112      95.824  96.904  23.445  1.00  0.00            
ATOM   1598 HG21 ILE   112      95.414  97.696  22.818  1.00  0.00            
ATOM   1599 HG22 ILE   112      95.043  96.621  24.150  1.00  0.00            
ATOM   1600 HG23 ILE   112      96.565  97.361  24.100  1.00  0.00            
ATOM   1601  CG1 ILE   112      95.056  94.910  21.958  1.00  0.00            
ATOM   1602 HG11 ILE   112      94.427  94.402  22.689  1.00  0.00            
ATOM   1603 HG12 ILE   112      95.451  94.044  21.427  1.00  0.00            
ATOM   1604  CD  ILE   112      94.294  95.828  20.921  1.00  0.00            
ATOM   1605  HD1 ILE   112      94.843  96.675  20.509  1.00  0.00            
ATOM   1606  HD2 ILE   112      93.994  95.158  20.115  1.00  0.00            
ATOM   1607  HD3 ILE   112      93.411  96.184  21.451  1.00  0.00            
ATOM   1608  C   ILE   112      98.503  96.828  22.462  1.00  0.00            
ATOM   1609  O   ILE   112      99.094  96.314  23.388  1.00  0.00            
ATOM   1610  N   LEU   113      98.941  98.005  21.970  1.00  0.00            
ATOM   1611  H   LEU   113      98.374  98.439  21.256  1.00  0.00            
ATOM   1612  CA  LEU   113     100.070  98.712  22.532  1.00  0.00            
ATOM   1613  HA  LEU   113     100.746  98.012  23.023  1.00  0.00            
ATOM   1614  CB  LEU   113     100.929  99.323  21.398  1.00  0.00            
ATOM   1615  HB1 LEU   113     101.448 100.202  21.780  1.00  0.00            
ATOM   1616  HB2 LEU   113     100.287  99.678  20.592  1.00  0.00            
ATOM   1617  CG  LEU   113     101.868  98.344  20.792  1.00  0.00            
ATOM   1618  HG  LEU   113     101.401  97.361  20.748  1.00  0.00            
ATOM   1619  CD1 LEU   113     102.147  98.815  19.383  1.00  0.00            
ATOM   1620 HD11 LEU   113     102.777  98.061  18.910  1.00  0.00            
ATOM   1621 HD12 LEU   113     101.246  98.816  18.769  1.00  0.00            
ATOM   1622 HD13 LEU   113     102.610  99.800  19.326  1.00  0.00            
ATOM   1623  CD2 LEU   113     103.219  98.229  21.479  1.00  0.00            
ATOM   1624 HD21 LEU   113     103.633  99.219  21.668  1.00  0.00            
ATOM   1625 HD22 LEU   113     103.033  97.818  22.471  1.00  0.00            
ATOM   1626 HD23 LEU   113     103.852  97.680  20.781  1.00  0.00            
ATOM   1627  C   LEU   113      99.670  99.748  23.585  1.00  0.00            
ATOM   1628  O   LEU   113     100.509 100.305  24.370  1.00  0.00            
ATOM   1629  N   GLU   114      98.368 100.143  23.656  1.00  0.00            
ATOM   1630  H   GLU   114      97.675  99.820  22.996  1.00  0.00            
ATOM   1631  CA  GLU   114      97.891 101.152  24.650  1.00  0.00            
ATOM   1632  HA  GLU   114      98.421 100.970  25.585  1.00  0.00            
ATOM   1633  CB  GLU   114      98.281 102.589  24.286  1.00  0.00            
ATOM   1634  HB1 GLU   114      99.345 102.692  24.073  1.00  0.00            
ATOM   1635  HB2 GLU   114      98.108 103.129  25.217  1.00  0.00            
ATOM   1636  CG  GLU   114      97.524 103.163  23.113  1.00  0.00            
ATOM   1637  HG1 GLU   114      96.451 103.022  23.244  1.00  0.00            
ATOM   1638  HG2 GLU   114      97.785 102.691  22.166  1.00  0.00            
ATOM   1639  CD  GLU   114      97.732 104.644  22.884  1.00  0.00            
ATOM   1640  OE1 GLU   114      98.494 105.286  23.644  1.00  0.00            
ATOM   1641  OE2 GLU   114      97.221 105.178  21.856  1.00  0.00            
ATOM   1642  C   GLU   114      96.353 100.989  24.950  1.00  0.00            
ATOM   1643  O   GLU   114      95.656 100.125  24.357  1.00  0.00            
ATOM   1644  N   ASP   115      95.784 101.683  25.944  1.00  0.00            
ATOM   1645  H   ASP   115      96.386 102.233  26.541  1.00  0.00            
ATOM   1646  CA  ASP   115      94.391 101.534  26.533  1.00  0.00            
ATOM   1647  HA  ASP   115      94.318 102.145  27.433  1.00  0.00            
ATOM   1648  CB  ASP   115      93.297 102.194  25.594  1.00  0.00            
ATOM   1649  HB1 ASP   115      92.309 101.996  26.010  1.00  0.00            
ATOM   1650  HB2 ASP   115      93.156 101.669  24.649  1.00  0.00            
ATOM   1651  CG  ASP   115      93.558 103.667  25.543  1.00  0.00            
ATOM   1652  OD1 ASP   115      93.057 104.232  24.538  1.00  0.00            
ATOM   1653  OD2 ASP   115      94.327 104.261  26.335  1.00  0.00            
ATOM   1654  C   ASP   115      94.088 100.166  27.043  1.00  0.00            
ATOM   1655  O   ASP   115      93.010  99.698  26.786  1.00  0.00            
ATOM   1656  N   MET   116      94.944  99.569  27.801  1.00  0.00            
ATOM   1657  H   MET   116      95.862  99.987  27.822  1.00  0.00            
ATOM   1658  CA  MET   116      94.571  98.530  28.746  1.00  0.00            
ATOM   1659  HA  MET   116      93.974  97.888  28.098  1.00  0.00            
ATOM   1660  CB  MET   116      95.810  97.754  29.183  1.00  0.00            
ATOM   1661  HB1 MET   116      95.586  97.289  30.143  1.00  0.00            
ATOM   1662  HB2 MET   116      96.594  98.493  29.351  1.00  0.00            
ATOM   1663  CG  MET   116      96.386  96.867  28.087  1.00  0.00            
ATOM   1664  HG1 MET   116      97.284  96.368  28.451  1.00  0.00            
ATOM   1665  HG2 MET   116      96.713  97.459  27.233  1.00  0.00            
ATOM   1666  SD  MET   116      95.140  95.697  27.430  1.00  0.00            
ATOM   1667  CE  MET   116      96.235  94.917  26.168  1.00  0.00            
ATOM   1668  HE1 MET   116      95.757  94.103  25.623  1.00  0.00            
ATOM   1669  HE2 MET   116      96.562  95.708  25.494  1.00  0.00            
ATOM   1670  HE3 MET   116      97.085  94.446  26.663  1.00  0.00            
ATOM   1671  C   MET   116      93.775  99.196  29.968  1.00  0.00            
ATOM   1672  O   MET   116      94.263 100.183  30.494  1.00  0.00            
ATOM   1673  N   PRO   117      92.669  98.545  30.511  1.00  0.00            
ATOM   1674  CD  PRO   117      91.977  97.483  29.832  1.00  0.00            
ATOM   1675  HD1 PRO   117      92.540  96.587  30.093  1.00  0.00            
ATOM   1676  HD2 PRO   117      91.909  97.583  28.749  1.00  0.00            
ATOM   1677  CG  PRO   117      90.605  97.365  30.519  1.00  0.00            
ATOM   1678  HG1 PRO   117      90.391  96.296  30.534  1.00  0.00            
ATOM   1679  HG2 PRO   117      89.840  97.917  29.973  1.00  0.00            
ATOM   1680  CB  PRO   117      90.835  97.937  31.867  1.00  0.00            
ATOM   1681  HB1 PRO   117      91.390  97.227  32.480  1.00  0.00            
ATOM   1682  HB2 PRO   117      89.886  98.239  32.311  1.00  0.00            
ATOM   1683  CA  PRO   117      91.943  99.025  31.663  1.00  0.00            
ATOM   1684  HA  PRO   117      91.528 100.010  31.450  1.00  0.00            
ATOM   1685  C   PRO   117      92.797  99.080  32.872  1.00  0.00            
ATOM   1686  O   PRO   117      93.840  98.464  32.995  1.00  0.00            
ATOM   1687  N   VAL   118      92.320  99.952  33.752  1.00  0.00            
ATOM   1688  H   VAL   118      91.495 100.496  33.545  1.00  0.00            
ATOM   1689  CA  VAL   118      92.996 100.371  35.018  1.00  0.00            
ATOM   1690  HA  VAL   118      94.041 100.458  34.722  1.00  0.00            
ATOM   1691  CB  VAL   118      92.689 101.810  35.414  1.00  0.00            
ATOM   1692  HB  VAL   118      93.377 101.995  36.239  1.00  0.00            
ATOM   1693  CG1 VAL   118      92.975 102.764  34.243  1.00  0.00            
ATOM   1694 HG11 VAL   118      93.922 102.503  33.770  1.00  0.00            
ATOM   1695 HG12 VAL   118      92.233 102.628  33.455  1.00  0.00            
ATOM   1696 HG13 VAL   118      93.115 103.755  34.675  1.00  0.00            
ATOM   1697  CG2 VAL   118      91.312 102.044  35.898  1.00  0.00            
ATOM   1698 HG21 VAL   118      91.056 103.103  35.867  1.00  0.00            
ATOM   1699 HG22 VAL   118      90.651 101.465  35.253  1.00  0.00            
ATOM   1700 HG23 VAL   118      91.193 101.792  36.952  1.00  0.00            
ATOM   1701  C   VAL   118      92.882  99.302  36.075  1.00  0.00            
ATOM   1702  O   VAL   118      91.792  98.878  36.375  1.00  0.00            
ATOM   1703  N   ASP   119      94.008  99.055  36.671  1.00  0.00            
ATOM   1704  H   ASP   119      94.711  99.775  36.582  1.00  0.00            
ATOM   1705  CA  ASP   119      94.169  97.915  37.566  1.00  0.00            
ATOM   1706  HA  ASP   119      93.237  97.369  37.710  1.00  0.00            
ATOM   1707  CB  ASP   119      95.091  96.787  36.976  1.00  0.00            
ATOM   1708  HB1 ASP   119      96.162  96.990  36.961  1.00  0.00            
ATOM   1709  HB2 ASP   119      94.692  96.604  35.978  1.00  0.00            
ATOM   1710  CG  ASP   119      94.967  95.441  37.706  1.00  0.00            
ATOM   1711  OD1 ASP   119      94.026  95.235  38.562  1.00  0.00            
ATOM   1712  OD2 ASP   119      95.764  94.562  37.281  1.00  0.00            
ATOM   1713  C   ASP   119      94.603  98.416  38.943  1.00  0.00            
ATOM   1714  O   ASP   119      95.765  98.804  39.102  1.00  0.00            
ATOM   1715  N   PRO   120      93.644  98.610  39.918  1.00  0.00            
ATOM   1716  CD  PRO   120      92.288  98.200  39.748  1.00  0.00            
ATOM   1717  HD1 PRO   120      92.247  97.248  39.219  1.00  0.00            
ATOM   1718  HD2 PRO   120      91.786  98.936  39.119  1.00  0.00            
ATOM   1719  CG  PRO   120      91.575  98.260  41.177  1.00  0.00            
ATOM   1720  HG1 PRO   120      91.679  97.348  41.766  1.00  0.00            
ATOM   1721  HG2 PRO   120      90.528  98.523  41.027  1.00  0.00            
ATOM   1722  CB  PRO   120      92.379  99.431  41.787  1.00  0.00            
ATOM   1723  HB1 PRO   120      92.360  99.382  42.875  1.00  0.00            
ATOM   1724  HB2 PRO   120      91.992 100.403  41.480  1.00  0.00            
ATOM   1725  CA  PRO   120      93.784  99.274  41.235  1.00  0.00            
ATOM   1726  HA  PRO   120      94.193 100.281  41.152  1.00  0.00            
ATOM   1727  C   PRO   120      94.622  98.434  42.201  1.00  0.00            
ATOM   1728  O   PRO   120      94.245  97.266  42.502  1.00  0.00            
ATOM   1729  N   ASP   121      95.572  99.119  42.757  1.00  0.00            
ATOM   1730  H   ASP   121      95.783 100.041  42.401  1.00  0.00            
ATOM   1731  CA  ASP   121      96.443  98.507  43.841  1.00  0.00            
ATOM   1732  HA  ASP   121      96.987  97.687  43.372  1.00  0.00            
ATOM   1733  CB  ASP   121      97.642  99.428  44.131  1.00  0.00            
ATOM   1734  HB1 ASP   121      98.220  99.073  44.984  1.00  0.00            
ATOM   1735  HB2 ASP   121      97.254 100.367  44.525  1.00  0.00            
ATOM   1736  CG  ASP   121      98.661  99.589  43.060  1.00  0.00            
ATOM   1737  OD1 ASP   121      98.678  98.738  42.165  1.00  0.00            
ATOM   1738  OD2 ASP   121      99.474 100.539  43.063  1.00  0.00            
ATOM   1739  C   ASP   121      95.775  98.124  45.165  1.00  0.00            
ATOM   1740  O   ASP   121      94.689  98.529  45.451  1.00  0.00            
ATOM   1741  N   ASN   122      96.404  97.228  45.926  1.00  0.00            
ATOM   1742  H   ASN   122      97.254  96.822  45.564  1.00  0.00            
ATOM   1743  CA  ASN   122      95.827  96.791  47.179  1.00  0.00            
ATOM   1744  HA  ASN   122      94.757  96.969  47.070  1.00  0.00            
ATOM   1745  CB  ASN   122      96.146  95.287  47.393  1.00  0.00            
ATOM   1746  HB1 ASN   122      95.608  94.697  46.651  1.00  0.00            
ATOM   1747  HB2 ASN   122      95.698  94.980  48.338  1.00  0.00            
ATOM   1748  CG  ASN   122      97.613  94.922  47.467  1.00  0.00            
ATOM   1749  OD1 ASN   122      98.526  95.768  47.442  1.00  0.00            
ATOM   1750  ND2 ASN   122      97.919  93.653  47.667  1.00  0.00            
ATOM   1751 HD21 ASN   122      97.309  92.915  47.345  1.00  0.00            
ATOM   1752 HD22 ASN   122      98.897  93.429  47.780  1.00  0.00            
ATOM   1753  C   ASN   122      96.329  97.655  48.395  1.00  0.00            
ATOM   1754  O   ASN   122      97.537  98.027  48.459  1.00  0.00            
ATOM   1755  N   GLU   123      95.372  98.039  49.276  1.00  0.00            
ATOM   1756  H   GLU   123      94.436  97.689  49.131  1.00  0.00            
ATOM   1757  CA  GLU   123      95.464  99.141  50.244  1.00  0.00            
ATOM   1758  HA  GLU   123      95.670 100.065  49.703  1.00  0.00            
ATOM   1759  CB  GLU   123      94.146  99.349  51.020  1.00  0.00            
ATOM   1760  HB1 GLU   123      93.952  98.477  51.644  1.00  0.00            
ATOM   1761  HB2 GLU   123      93.336  99.580  50.328  1.00  0.00            
ATOM   1762  CG  GLU   123      94.115 100.458  52.068  1.00  0.00            
ATOM   1763  HG1 GLU   123      94.584 101.393  51.763  1.00  0.00            
ATOM   1764  HG2 GLU   123      94.559 100.180  53.025  1.00  0.00            
ATOM   1765  CD  GLU   123      92.625 100.774  52.367  1.00  0.00            
ATOM   1766  OE1 GLU   123      91.677 100.002  52.135  1.00  0.00            
ATOM   1767  OE2 GLU   123      92.292 101.905  52.759  1.00  0.00            
ATOM   1768  C   GLU   123      96.616  98.889  51.275  1.00  0.00            
ATOM   1769  O   GLU   123      97.197  99.831  51.806  1.00  0.00            
ATOM   1770  N   ALA   124      96.946  97.635  51.658  1.00  0.00            
ATOM   1771  H   ALA   124      96.536  96.851  51.172  1.00  0.00            
ATOM   1772  CA  ALA   124      97.978  97.381  52.658  1.00  0.00            
ATOM   1773  HA  ALA   124      98.626  98.253  52.573  1.00  0.00            
ATOM   1774  CB  ALA   124      97.356  97.287  54.034  1.00  0.00            
ATOM   1775  HB1 ALA   124      96.764  98.191  54.174  1.00  0.00            
ATOM   1776  HB2 ALA   124      96.670  96.450  54.162  1.00  0.00            
ATOM   1777  HB3 ALA   124      98.139  97.264  54.791  1.00  0.00            
ATOM   1778  C   ALA   124      98.783  96.136  52.400  1.00  0.00            
ATOM   1779  O   ALA   124      98.414  95.262  51.618  1.00  0.00            
ATOM   1780  N   TYR   125      99.842  95.931  53.159  1.00  0.00            
ATOM   1781  H   TYR   125     100.101  96.718  53.736  1.00  0.00            
ATOM   1782  CA  TYR   125     100.683  94.701  53.267  1.00  0.00            
ATOM   1783  HA  TYR   125     100.462  94.192  52.329  1.00  0.00            
ATOM   1784  CB  TYR   125     102.146  95.078  53.319  1.00  0.00            
ATOM   1785  HB1 TYR   125     102.702  94.141  53.332  1.00  0.00            
ATOM   1786  HB2 TYR   125     102.398  95.599  54.242  1.00  0.00            
ATOM   1787  CG  TYR   125     102.757  95.953  52.170  1.00  0.00            
ATOM   1788  CD1 TYR   125     102.669  95.487  50.834  1.00  0.00            
ATOM   1789  HD1 TYR   125     102.108  94.576  50.689  1.00  0.00            
ATOM   1790  CE1 TYR   125     103.224  96.188  49.711  1.00  0.00            
ATOM   1791  HE1 TYR   125     103.089  95.905  48.678  1.00  0.00            
ATOM   1792  CZ  TYR   125     103.850  97.396  49.938  1.00  0.00            
ATOM   1793  OH  TYR   125     104.255  98.253  48.929  1.00  0.00            
ATOM   1794  HH  TYR   125     104.388  99.153  49.234  1.00  0.00            
ATOM   1795  CE2 TYR   125     104.178  97.707  51.275  1.00  0.00            
ATOM   1796  HE2 TYR   125     104.818  98.558  51.456  1.00  0.00            
ATOM   1797  CD2 TYR   125     103.593  97.041  52.382  1.00  0.00            
ATOM   1798  HD2 TYR   125     103.745  97.331  53.411  1.00  0.00            
ATOM   1799  C   TYR   125     100.146  93.692  54.258  1.00  0.00            
ATOM   1800  O   TYR   125      99.290  93.993  55.077  1.00  0.00            
ATOM   1801  N   GLU   126     100.807  92.521  54.303  1.00  0.00            
ATOM   1802  H   GLU   126     101.690  92.467  53.816  1.00  0.00            
ATOM   1803  CA  GLU   126     100.351  91.350  55.077  1.00  0.00            
ATOM   1804  HA  GLU   126      99.266  91.413  55.163  1.00  0.00            
ATOM   1805  CB  GLU   126     100.641  89.989  54.374  1.00  0.00            
ATOM   1806  HB1 GLU   126     101.644  89.649  54.633  1.00  0.00            
ATOM   1807  HB2 GLU   126     100.552  90.041  53.289  1.00  0.00            
ATOM   1808  CG  GLU   126      99.755  88.860  54.956  1.00  0.00            
ATOM   1809  HG1 GLU   126      98.759  89.281  54.817  1.00  0.00            
ATOM   1810  HG2 GLU   126      99.919  88.748  56.028  1.00  0.00            
ATOM   1811  CD  GLU   126      99.895  87.552  54.130  1.00  0.00            
ATOM   1812  OE1 GLU   126     100.966  87.332  53.550  1.00  0.00            
ATOM   1813  OE2 GLU   126      98.870  86.778  54.007  1.00  0.00            
ATOM   1814  C   GLU   126     100.911  91.431  56.495  1.00  0.00            
ATOM   1815  O   GLU   126     102.122  91.655  56.669  1.00  0.00            
ATOM   1816  N   MET   127     100.006  91.330  57.483  1.00  0.00            
ATOM   1817  H   MET   127      99.053  91.232  57.163  1.00  0.00            
ATOM   1818  CA  MET   127     100.293  91.100  58.857  1.00  0.00            
ATOM   1819  HA  MET   127     100.791  91.964  59.298  1.00  0.00            
ATOM   1820  CB  MET   127      99.066  90.807  59.826  1.00  0.00            
ATOM   1821  HB1 MET   127      99.328  90.263  60.733  1.00  0.00            
ATOM   1822  HB2 MET   127      98.327  90.126  59.402  1.00  0.00            
ATOM   1823  CG  MET   127      98.280  92.079  60.134  1.00  0.00            
ATOM   1824  HG1 MET   127      97.940  92.582  59.229  1.00  0.00            
ATOM   1825  HG2 MET   127      98.900  92.886  60.524  1.00  0.00            
ATOM   1826  SD  MET   127      96.860  91.907  61.220  1.00  0.00            
ATOM   1827  CE  MET   127      97.489  91.154  62.766  1.00  0.00            
ATOM   1828  HE1 MET   127      98.310  91.643  63.290  1.00  0.00            
ATOM   1829  HE2 MET   127      96.628  91.140  63.434  1.00  0.00            
ATOM   1830  HE3 MET   127      97.663  90.082  62.674  1.00  0.00            
ATOM   1831  C   MET   127     101.291  89.929  59.033  1.00  0.00            
ATOM   1832  O   MET   127     101.090  88.876  58.412  1.00  0.00            
ATOM   1833  N   PRO   128     102.282  90.111  59.909  1.00  0.00            
ATOM   1834  CD  PRO   128     102.334  91.301  60.807  1.00  0.00            
ATOM   1835  HD1 PRO   128     101.347  91.674  61.082  1.00  0.00            
ATOM   1836  HD2 PRO   128     102.874  92.140  60.369  1.00  0.00            
ATOM   1837  CG  PRO   128     103.067  90.795  62.070  1.00  0.00            
ATOM   1838  HG1 PRO   128     102.395  90.407  62.836  1.00  0.00            
ATOM   1839  HG2 PRO   128     103.638  91.594  62.542  1.00  0.00            
ATOM   1840  CB  PRO   128     104.074  89.762  61.556  1.00  0.00            
ATOM   1841  HB1 PRO   128     104.418  89.076  62.329  1.00  0.00            
ATOM   1842  HB2 PRO   128     104.840  90.346  61.045  1.00  0.00            
ATOM   1843  CA  PRO   128     103.207  89.085  60.458  1.00  0.00            
ATOM   1844  HA  PRO   128     103.786  88.664  59.636  1.00  0.00            
ATOM   1845  C   PRO   128     102.443  87.853  60.974  1.00  0.00            
ATOM   1846  O   PRO   128     101.454  87.968  61.707  1.00  0.00            
ATOM   1847  N   SEP   129     102.844  86.640  60.447  1.00  0.00            
ATOM   1848  H   SEP   129     103.712  86.620  59.930  1.00  0.00            
ATOM   1849  CA  SEP   129     102.025  85.430  60.488  1.00  0.00            
ATOM   1850  HA  SEP   129     101.040  85.476  60.025  1.00  0.00            
ATOM   1851  CB  SEP   129     102.836  84.236  59.858  1.00  0.00            
ATOM   1852  HB1 SEP   129     103.591  83.820  60.525  1.00  0.00            
ATOM   1853  HB2 SEP   129     103.255  84.711  58.971  1.00  0.00            
ATOM   1854  OG  SEP   129     102.009  83.176  59.417  1.00  0.00            
ATOM   1855  P   SEP   129     100.803  83.339  58.401  1.00  0.00            
ATOM   1856  O1P SEP   129      99.727  83.872  59.260  1.00  0.00            
ATOM   1857  O2P SEP   129     101.327  84.273  57.442  1.00  0.00            
ATOM   1858  O3P SEP   129     100.573  82.061  57.859  1.00  0.00            
ATOM   1859  C   SEP   129     101.685  84.965  61.913  1.00  0.00            
ATOM   1860  O   SEP   129     102.423  85.112  62.910  1.00  0.00            
ATOM   1861  N   GLU   130     100.476  84.317  62.025  1.00  0.00            
ATOM   1862  H   GLU   130      99.942  84.178  61.179  1.00  0.00            
ATOM   1863  CA  GLU   130      99.841  83.858  63.274  1.00  0.00            
ATOM   1864  HA  GLU   130      99.765  84.679  63.987  1.00  0.00            
ATOM   1865  CB  GLU   130      98.434  83.452  62.947  1.00  0.00            
ATOM   1866  HB1 GLU   130      97.995  83.180  63.906  1.00  0.00            
ATOM   1867  HB2 GLU   130      98.575  82.561  62.335  1.00  0.00            
ATOM   1868  CG  GLU   130      97.554  84.612  62.307  1.00  0.00            
ATOM   1869  HG1 GLU   130      97.978  84.887  61.341  1.00  0.00            
ATOM   1870  HG2 GLU   130      97.616  85.523  62.903  1.00  0.00            
ATOM   1871  CD  GLU   130      96.120  84.228  62.140  1.00  0.00            
ATOM   1872  OE1 GLU   130      95.315  85.200  61.963  1.00  0.00            
ATOM   1873  OE2 GLU   130      95.801  82.984  62.114  1.00  0.00            
ATOM   1874  C   GLU   130     100.647  82.726  63.963  1.00  0.00            
ATOM   1875  O   GLU   130     100.477  82.458  65.172  1.00  0.00            
ATOM   1876  N   GLU   131     101.624  82.067  63.276  1.00  0.00            
ATOM   1877  H   GLU   131     101.739  82.426  62.339  1.00  0.00            
ATOM   1878  CA  GLU   131     102.736  81.243  63.876  1.00  0.00            
ATOM   1879  HA  GLU   131     102.244  80.419  64.393  1.00  0.00            
ATOM   1880  CB  GLU   131     103.506  80.446  62.790  1.00  0.00            
ATOM   1881  HB1 GLU   131     102.830  79.782  62.252  1.00  0.00            
ATOM   1882  HB2 GLU   131     104.138  79.678  63.238  1.00  0.00            
ATOM   1883  CG  GLU   131     104.145  81.305  61.700  1.00  0.00            
ATOM   1884  HG1 GLU   131     104.708  82.153  62.090  1.00  0.00            
ATOM   1885  HG2 GLU   131     103.390  81.762  61.060  1.00  0.00            
ATOM   1886  CD  GLU   131     105.000  80.518  60.760  1.00  0.00            
ATOM   1887  OE1 GLU   131     106.092  80.986  60.276  1.00  0.00            
ATOM   1888  OE2 GLU   131     104.692  79.341  60.409  1.00  0.00            
ATOM   1889  C   GLU   131     103.692  81.946  64.842  1.00  0.00            
ATOM   1890  O   GLU   131     104.440  81.290  65.572  1.00  0.00            
ATOM   1891  N   GLY   132     103.611  83.281  65.001  1.00  0.00            
ATOM   1892  H   GLY   132     102.965  83.841  64.463  1.00  0.00            
ATOM   1893  CA  GLY   132     104.423  84.089  65.902  1.00  0.00            
ATOM   1894  HA1 GLY   132     105.118  84.699  65.326  1.00  0.00            
ATOM   1895  HA2 GLY   132     105.049  83.445  66.519  1.00  0.00            
ATOM   1896  C   GLY   132     103.646  85.001  66.806  1.00  0.00            
ATOM   1897  O   GLY   132     102.585  85.592  66.495  1.00  0.00            
ATOM   1898  N   TYR   133     104.164  85.161  68.029  1.00  0.00            
ATOM   1899  H   TYR   133     105.012  84.643  68.210  1.00  0.00            
ATOM   1900  CA  TYR   133     103.579  86.018  69.073  1.00  0.00            
ATOM   1901  HA  TYR   133     102.566  85.651  69.235  1.00  0.00            
ATOM   1902  CB  TYR   133     104.396  86.058  70.415  1.00  0.00            
ATOM   1903  HB1 TYR   133     105.438  86.271  70.175  1.00  0.00            
ATOM   1904  HB2 TYR   133     104.248  85.098  70.911  1.00  0.00            
ATOM   1905  CG  TYR   133     103.975  87.125  71.428  1.00  0.00            
ATOM   1906  CD1 TYR   133     102.869  86.823  72.256  1.00  0.00            
ATOM   1907  HD1 TYR   133     102.245  85.960  72.077  1.00  0.00            
ATOM   1908  CE1 TYR   133     102.537  87.733  73.234  1.00  0.00            
ATOM   1909  HE1 TYR   133     101.583  87.556  73.708  1.00  0.00            
ATOM   1910  CZ  TYR   133     103.266  88.905  73.417  1.00  0.00            
ATOM   1911  OH  TYR   133     102.838  89.866  74.320  1.00  0.00            
ATOM   1912  HH  TYR   133     102.175  89.460  74.883  1.00  0.00            
ATOM   1913  CE2 TYR   133     104.249  89.249  72.507  1.00  0.00            
ATOM   1914  HE2 TYR   133     104.812  90.156  72.673  1.00  0.00            
ATOM   1915  CD2 TYR   133     104.729  88.317  71.559  1.00  0.00            
ATOM   1916  HD2 TYR   133     105.593  88.542  70.951  1.00  0.00            
ATOM   1917  C   TYR   133     103.406  87.520  68.527  1.00  0.00            
ATOM   1918  O   TYR   133     104.331  88.127  67.991  1.00  0.00            
ATOM   1919  N   GLN   134     102.242  88.040  68.738  1.00  0.00            
ATOM   1920  H   GLN   134     101.498  87.501  69.159  1.00  0.00            
ATOM   1921  CA  GLN   134     101.898  89.455  68.508  1.00  0.00            
ATOM   1922  HA  GLN   134     102.814  90.042  68.580  1.00  0.00            
ATOM   1923  CB  GLN   134     101.110  89.735  67.207  1.00  0.00            
ATOM   1924  HB1 GLN   134     101.778  89.696  66.346  1.00  0.00            
ATOM   1925  HB2 GLN   134     100.764  90.769  67.211  1.00  0.00            
ATOM   1926  CG  GLN   134      99.925  88.780  66.989  1.00  0.00            
ATOM   1927  HG1 GLN   134      99.184  88.915  67.777  1.00  0.00            
ATOM   1928  HG2 GLN   134     100.338  87.773  66.939  1.00  0.00            
ATOM   1929  CD  GLN   134      99.184  89.048  65.605  1.00  0.00            
ATOM   1930  OE1 GLN   134      98.285  89.837  65.526  1.00  0.00            
ATOM   1931  NE2 GLN   134      99.512  88.374  64.518  1.00  0.00            
ATOM   1932 HE21 GLN   134     100.349  87.814  64.438  1.00  0.00            
ATOM   1933 HE22 GLN   134      98.863  88.467  63.749  1.00  0.00            
ATOM   1934  C   GLN   134     101.086  90.055  69.680  1.00  0.00            
ATOM   1935  O   GLN   134     100.203  89.410  70.232  1.00  0.00            
ATOM   1936  N   ASP   135     101.532  91.198  70.233  1.00  0.00            
ATOM   1937  H   ASP   135     102.350  91.477  69.711  1.00  0.00            
ATOM   1938  CA  ASP   135     100.932  92.014  71.263  1.00  0.00            
ATOM   1939  HA  ASP   135     100.267  91.403  71.873  1.00  0.00            
ATOM   1940  CB  ASP   135     102.130  92.512  72.064  1.00  0.00            
ATOM   1941  HB1 ASP   135     102.836  93.062  71.441  1.00  0.00            
ATOM   1942  HB2 ASP   135     102.756  91.707  72.448  1.00  0.00            
ATOM   1943  CG  ASP   135     101.654  93.289  73.251  1.00  0.00            
ATOM   1944  OD1 ASP   135     102.394  94.218  73.624  1.00  0.00            
ATOM   1945  OD2 ASP   135     100.595  93.083  73.850  1.00  0.00            
ATOM   1946  C   ASP   135     100.081  93.075  70.603  1.00  0.00            
ATOM   1947  O   ASP   135     100.390  94.299  70.586  1.00  0.00            
ATOM   1948  N   TYR   136      99.044  92.541  70.003  1.00  0.00            
ATOM   1949  H   TYR   136      98.771  91.593  70.220  1.00  0.00            
ATOM   1950  CA  TYR   136      98.145  93.270  69.114  1.00  0.00            
ATOM   1951  HA  TYR   136      98.283  94.341  69.261  1.00  0.00            
ATOM   1952  CB  TYR   136      98.364  93.044  67.594  1.00  0.00            
ATOM   1953  HB1 TYR   136      98.251  91.976  67.408  1.00  0.00            
ATOM   1954  HB2 TYR   136      99.408  93.247  67.354  1.00  0.00            
ATOM   1955  CG  TYR   136      97.505  93.826  66.614  1.00  0.00            
ATOM   1956  CD1 TYR   136      97.782  95.156  66.344  1.00  0.00            
ATOM   1957  HD1 TYR   136      98.614  95.549  66.911  1.00  0.00            
ATOM   1958  CE1 TYR   136      97.159  95.885  65.284  1.00  0.00            
ATOM   1959  HE1 TYR   136      97.503  96.867  64.996  1.00  0.00            
ATOM   1960  CZ  TYR   136      96.170  95.247  64.548  1.00  0.00            
ATOM   1961  OH  TYR   136      95.452  95.994  63.731  1.00  0.00            
ATOM   1962  HH  TYR   136      94.696  95.470  63.456  1.00  0.00            
ATOM   1963  CE2 TYR   136      95.769  93.913  64.860  1.00  0.00            
ATOM   1964  HE2 TYR   136      95.044  93.371  64.272  1.00  0.00            
ATOM   1965  CD2 TYR   136      96.469  93.261  65.868  1.00  0.00            
ATOM   1966  HD2 TYR   136      96.270  92.210  66.014  1.00  0.00            
ATOM   1967  C   TYR   136      96.673  92.887  69.523  1.00  0.00            
ATOM   1968  O   TYR   136      96.419  91.703  69.868  1.00  0.00            
ATOM   1969  N   GLU   137      95.725  93.801  69.200  1.00  0.00            
ATOM   1970  H   GLU   137      95.996  94.741  68.947  1.00  0.00            
ATOM   1971  CA  GLU   137      94.229  93.595  69.358  1.00  0.00            
ATOM   1972  HA  GLU   137      93.943  92.544  69.306  1.00  0.00            
ATOM   1973  CB  GLU   137      93.627  94.163  70.708  1.00  0.00            
ATOM   1974  HB1 GLU   137      92.540  94.189  70.624  1.00  0.00            
ATOM   1975  HB2 GLU   137      94.031  95.155  70.915  1.00  0.00            
ATOM   1976  CG  GLU   137      93.956  93.184  71.818  1.00  0.00            
ATOM   1977  HG1 GLU   137      95.029  93.333  71.931  1.00  0.00            
ATOM   1978  HG2 GLU   137      93.899  92.107  71.658  1.00  0.00            
ATOM   1979  CD  GLU   137      93.160  93.460  73.118  1.00  0.00            
ATOM   1980  OE1 GLU   137      92.360  94.413  73.271  1.00  0.00            
ATOM   1981  OE2 GLU   137      93.500  92.811  74.117  1.00  0.00            
ATOM   1982  C   GLU   137      93.442  94.111  68.156  1.00  0.00            
ATOM   1983  O   GLU   137      93.597  95.258  67.803  1.00  0.00            
ATOM   1984  N   PRO   138      92.728  93.285  67.351  1.00  0.00            
ATOM   1985  CD  PRO   138      92.525  91.815  67.496  1.00  0.00            
ATOM   1986  HD1 PRO   138      91.629  91.574  68.068  1.00  0.00            
ATOM   1987  HD2 PRO   138      93.365  91.326  67.989  1.00  0.00            
ATOM   1988  CG  PRO   138      92.300  91.365  66.061  1.00  0.00            
ATOM   1989  HG1 PRO   138      91.711  90.454  65.952  1.00  0.00            
ATOM   1990  HG2 PRO   138      93.289  91.302  65.608  1.00  0.00            
ATOM   1991  CB  PRO   138      91.578  92.576  65.357  1.00  0.00            
ATOM   1992  HB1 PRO   138      90.506  92.431  65.487  1.00  0.00            
ATOM   1993  HB2 PRO   138      91.997  92.720  64.361  1.00  0.00            
ATOM   1994  CA  PRO   138      92.091  93.775  66.119  1.00  0.00            
ATOM   1995  HA  PRO   138      92.852  94.169  65.445  1.00  0.00            
ATOM   1996  C   PRO   138      91.115  94.976  66.193  1.00  0.00            
ATOM   1997  O   PRO   138      90.358  95.105  67.154  1.00  0.00            
ATOM   1998  N   GLU   139      91.007  95.797  65.164  1.00  0.00            
ATOM   1999  H   GLU   139      91.788  95.830  64.524  1.00  0.00            
ATOM   2000  CA  GLU   139      89.795  96.660  64.885  1.00  0.00            
ATOM   2001  HA  GLU   139      89.491  97.271  65.735  1.00  0.00            
ATOM   2002  CB  GLU   139      90.109  97.583  63.671  1.00  0.00            
ATOM   2003  HB1 GLU   139      89.225  98.212  63.564  1.00  0.00            
ATOM   2004  HB2 GLU   139      90.189  96.974  62.771  1.00  0.00            
ATOM   2005  CG  GLU   139      91.337  98.482  63.871  1.00  0.00            
ATOM   2006  HG1 GLU   139      91.381  99.064  62.950  1.00  0.00            
ATOM   2007  HG2 GLU   139      92.257  97.900  63.919  1.00  0.00            
ATOM   2008  CD  GLU   139      91.179  99.490  65.035  1.00  0.00            
ATOM   2009  OE1 GLU   139      91.726 100.587  64.972  1.00  0.00            
ATOM   2010  OE2 GLU   139      90.411  99.288  65.996  1.00  0.00            
ATOM   2011  C   GLU   139      88.537  95.809  64.465  1.00  0.00            
ATOM   2012  O   GLU   139      88.594  94.648  63.963  1.00  0.00            
ATOM   2013  N   ALA   140      87.373  96.441  64.775  1.00  0.00            
ATOM   2014  H   ALA   140      87.434  97.287  65.324  1.00  0.00            
ATOM   2015  CA  ALA   140      86.103  96.057  64.288  1.00  0.00            
ATOM   2016  HA  ALA   140      86.192  95.672  63.273  1.00  0.00            
ATOM   2017  CB  ALA   140      85.427  94.874  65.027  1.00  0.00            
ATOM   2018  HB1 ALA   140      84.366  95.063  65.192  1.00  0.00            
ATOM   2019  HB2 ALA   140      85.497  94.000  64.381  1.00  0.00            
ATOM   2020  HB3 ALA   140      85.859  94.601  65.990  1.00  0.00            
ATOM   2021  C   ALA   140      85.210  97.289  64.127  1.00  0.00            
ATOM   2022  OC1 ALA   140      84.712  97.806  65.176  1.00  0.00            
ATOM   2023  OC2 ALA   140      85.128  97.801  62.974  1.00  0.00            
TER
ENDMDL
