# Supplementary material for: Impact of Phosphorylation on the Physiological Form of Human alpha-Synuclein in Aqueous Solution
Source: J Chem Inf Model. 2024 Oct 28;64(21):8215–26. doi: 10.1021/acs.jcim.4c01172 (PMC11558680; doi:10.1021/acs.jcim.4c01172)
Supplement: Supplementary file 2 — ci4c01172_si_003.zip [file ci4c01172_si_003.zip › pAS/pAS_19.pdb]

REMARK    GENERATED BY TRJCONV
TITLE     Protein in water
REMARK    THIS IS A SIMULATION BOX
CRYST1  134.671  134.671  135.149  60.12  60.12  90.00 P 1           1
MODEL        1
ATOM      1  CH3 ACE     0     123.436  91.566  52.105  1.00  0.00            
ATOM      2 HH31 ACE     0     124.028  92.455  52.325  1.00  0.00            
ATOM      3 HH32 ACE     0     124.236  90.826  52.112  1.00  0.00            
ATOM      4 HH33 ACE     0     122.930  91.589  51.140  1.00  0.00            
ATOM      5  C   ACE     0     122.436  91.216  53.093  1.00  0.00            
ATOM      6  O   ACE     0     122.669  90.521  54.129  1.00  0.00            
ATOM      7  N   MET     1     121.162  91.659  52.893  1.00  0.00            
ATOM      8  H   MET     1     121.020  92.337  52.158  1.00  0.00            
ATOM      9  CA  MET     1     120.019  91.233  53.736  1.00  0.00            
ATOM     10  HA  MET     1     120.175  91.344  54.809  1.00  0.00            
ATOM     11  CB  MET     1     118.799  92.090  53.382  1.00  0.00            
ATOM     12  HB1 MET     1     118.305  91.634  52.524  1.00  0.00            
ATOM     13  HB2 MET     1     119.083  93.077  53.018  1.00  0.00            
ATOM     14  CG  MET     1     117.872  92.343  54.595  1.00  0.00            
ATOM     15  HG1 MET     1     117.598  91.361  54.982  1.00  0.00            
ATOM     16  HG2 MET     1     116.936  92.730  54.192  1.00  0.00            
ATOM     17  SD  MET     1     118.443  93.351  56.058  1.00  0.00            
ATOM     18  CE  MET     1     118.770  94.972  55.281  1.00  0.00            
ATOM     19  HE1 MET     1     117.922  95.302  54.682  1.00  0.00            
ATOM     20  HE2 MET     1     119.027  95.533  56.180  1.00  0.00            
ATOM     21  HE3 MET     1     119.678  94.928  54.680  1.00  0.00            
ATOM     22  C   MET     1     119.701  89.742  53.532  1.00  0.00            
ATOM     23  O   MET     1     119.377  89.052  54.508  1.00  0.00            
ATOM     24  N   ASP     2     119.842  89.202  52.322  1.00  0.00            
ATOM     25  H   ASP     2     120.055  89.759  51.507  1.00  0.00            
ATOM     26  CA  ASP     2     119.963  87.724  52.070  1.00  0.00            
ATOM     27  HA  ASP     2     118.938  87.358  52.131  1.00  0.00            
ATOM     28  CB  ASP     2     120.466  87.404  50.660  1.00  0.00            
ATOM     29  HB1 ASP     2     119.694  87.827  50.017  1.00  0.00            
ATOM     30  HB2 ASP     2     120.368  86.323  50.558  1.00  0.00            
ATOM     31  CG  ASP     2     121.782  87.900  50.111  1.00  0.00            
ATOM     32  OD1 ASP     2     122.152  87.401  49.024  1.00  0.00            
ATOM     33  OD2 ASP     2     122.569  88.661  50.726  1.00  0.00            
ATOM     34  C   ASP     2     120.867  87.021  53.043  1.00  0.00            
ATOM     35  O   ASP     2     120.408  86.032  53.603  1.00  0.00            
ATOM     36  N   VAL     3     122.105  87.498  53.280  1.00  0.00            
ATOM     37  H   VAL     3     122.394  88.373  52.868  1.00  0.00            
ATOM     38  CA  VAL     3     122.930  86.920  54.339  1.00  0.00            
ATOM     39  HA  VAL     3     122.990  85.836  54.240  1.00  0.00            
ATOM     40  CB  VAL     3     124.422  87.377  54.139  1.00  0.00            
ATOM     41  HB  VAL     3     124.574  88.379  54.541  1.00  0.00            
ATOM     42  CG1 VAL     3     125.345  86.368  54.946  1.00  0.00            
ATOM     43 HG11 VAL     3     125.238  86.579  56.010  1.00  0.00            
ATOM     44 HG12 VAL     3     125.063  85.353  54.667  1.00  0.00            
ATOM     45 HG13 VAL     3     126.384  86.618  54.734  1.00  0.00            
ATOM     46  CG2 VAL     3     124.850  87.235  52.675  1.00  0.00            
ATOM     47 HG21 VAL     3     124.675  88.146  52.103  1.00  0.00            
ATOM     48 HG22 VAL     3     125.938  87.188  52.628  1.00  0.00            
ATOM     49 HG23 VAL     3     124.425  86.352  52.197  1.00  0.00            
ATOM     50  C   VAL     3     122.384  87.126  55.748  1.00  0.00            
ATOM     51  O   VAL     3     122.490  86.216  56.546  1.00  0.00            
ATOM     52  N   PHE     4     121.750  88.308  56.040  1.00  0.00            
ATOM     53  H   PHE     4     121.718  89.076  55.385  1.00  0.00            
ATOM     54  CA  PHE     4     121.064  88.404  57.339  1.00  0.00            
ATOM     55  HA  PHE     4     121.865  88.230  58.057  1.00  0.00            
ATOM     56  CB  PHE     4     120.588  89.756  57.580  1.00  0.00            
ATOM     57  HB1 PHE     4     119.987  90.034  56.715  1.00  0.00            
ATOM     58  HB2 PHE     4     121.355  90.520  57.706  1.00  0.00            
ATOM     59  CG  PHE     4     119.700  89.970  58.819  1.00  0.00            
ATOM     60  CD1 PHE     4     120.091  89.548  60.088  1.00  0.00            
ATOM     61  HD1 PHE     4     121.121  89.257  60.234  1.00  0.00            
ATOM     62  CE1 PHE     4     119.204  89.611  61.177  1.00  0.00            
ATOM     63  HE1 PHE     4     119.522  89.260  62.148  1.00  0.00            
ATOM     64  CZ  PHE     4     117.930  90.124  61.016  1.00  0.00            
ATOM     65  HZ  PHE     4     117.306  90.168  61.896  1.00  0.00            
ATOM     66  CE2 PHE     4     117.521  90.572  59.770  1.00  0.00            
ATOM     67  HE2 PHE     4     116.587  91.080  59.581  1.00  0.00            
ATOM     68  CD2 PHE     4     118.407  90.487  58.676  1.00  0.00            
ATOM     69  HD2 PHE     4     118.080  90.815  57.701  1.00  0.00            
ATOM     70  C   PHE     4     119.964  87.344  57.578  1.00  0.00            
ATOM     71  O   PHE     4     119.931  86.663  58.630  1.00  0.00            
ATOM     72  N   MET     5     119.130  87.029  56.554  1.00  0.00            
ATOM     73  H   MET     5     119.188  87.552  55.692  1.00  0.00            
ATOM     74  CA  MET     5     118.041  86.025  56.663  1.00  0.00            
ATOM     75  HA  MET     5     117.483  86.198  57.584  1.00  0.00            
ATOM     76  CB  MET     5     117.064  86.141  55.489  1.00  0.00            
ATOM     77  HB1 MET     5     116.374  85.297  55.521  1.00  0.00            
ATOM     78  HB2 MET     5     117.433  86.130  54.463  1.00  0.00            
ATOM     79  CG  MET     5     116.254  87.460  55.634  1.00  0.00            
ATOM     80  HG1 MET     5     115.732  87.572  54.684  1.00  0.00            
ATOM     81  HG2 MET     5     116.836  88.364  55.813  1.00  0.00            
ATOM     82  SD  MET     5     114.912  87.329  56.880  1.00  0.00            
ATOM     83  CE  MET     5     113.896  88.827  56.492  1.00  0.00            
ATOM     84  HE1 MET     5     113.143  89.119  57.224  1.00  0.00            
ATOM     85  HE2 MET     5     114.482  89.738  56.377  1.00  0.00            
ATOM     86  HE3 MET     5     113.477  88.600  55.512  1.00  0.00            
ATOM     87  C   MET     5     118.583  84.599  56.804  1.00  0.00            
ATOM     88  O   MET     5     118.070  83.849  57.666  1.00  0.00            
ATOM     89  N   LYS     6     119.679  84.311  56.085  1.00  0.00            
ATOM     90  H   LYS     6     120.130  85.076  55.604  1.00  0.00            
ATOM     91  CA  LYS     6     120.454  83.081  56.178  1.00  0.00            
ATOM     92  HA  LYS     6     119.891  82.185  55.917  1.00  0.00            
ATOM     93  CB  LYS     6     121.654  83.048  55.190  1.00  0.00            
ATOM     94  HB1 LYS     6     122.407  82.278  55.355  1.00  0.00            
ATOM     95  HB2 LYS     6     122.138  84.022  55.121  1.00  0.00            
ATOM     96  CG  LYS     6     121.040  82.800  53.778  1.00  0.00            
ATOM     97  HG1 LYS     6     120.252  83.515  53.542  1.00  0.00            
ATOM     98  HG2 LYS     6     120.668  81.776  53.753  1.00  0.00            
ATOM     99  CD  LYS     6     122.005  82.967  52.601  1.00  0.00            
ATOM    100  HD1 LYS     6     122.898  82.375  52.802  1.00  0.00            
ATOM    101  HD2 LYS     6     122.155  84.022  52.369  1.00  0.00            
ATOM    102  CE  LYS     6     121.404  82.401  51.343  1.00  0.00            
ATOM    103  HE1 LYS     6     120.608  83.089  51.057  1.00  0.00            
ATOM    104  HE2 LYS     6     120.935  81.437  51.543  1.00  0.00            
ATOM    105  NZ  LYS     6     122.350  82.329  50.230  1.00  0.00            
ATOM    106  HZ1 LYS     6     121.879  81.897  49.448  1.00  0.00            
ATOM    107  HZ2 LYS     6     122.580  83.253  49.892  1.00  0.00            
ATOM    108  HZ3 LYS     6     123.194  81.798  50.387  1.00  0.00            
ATOM    109  C   LYS     6     120.860  82.883  57.664  1.00  0.00            
ATOM    110  O   LYS     6     120.735  81.760  58.171  1.00  0.00            
ATOM    111  N   GLY     7     121.415  83.840  58.371  1.00  0.00            
ATOM    112  H   GLY     7     121.579  84.752  57.968  1.00  0.00            
ATOM    113  CA  GLY     7     121.734  83.777  59.820  1.00  0.00            
ATOM    114  HA1 GLY     7     122.229  84.722  60.044  1.00  0.00            
ATOM    115  HA2 GLY     7     122.315  82.883  60.044  1.00  0.00            
ATOM    116  C   GLY     7     120.562  83.541  60.825  1.00  0.00            
ATOM    117  O   GLY     7     120.894  82.803  61.782  1.00  0.00            
ATOM    118  N   LEU     8     119.343  84.092  60.618  1.00  0.00            
ATOM    119  H   LEU     8     119.230  84.622  59.766  1.00  0.00            
ATOM    120  CA  LEU     8     118.092  83.675  61.272  1.00  0.00            
ATOM    121  HA  LEU     8     118.175  83.777  62.354  1.00  0.00            
ATOM    122  CB  LEU     8     116.941  84.580  60.976  1.00  0.00            
ATOM    123  HB1 LEU     8     116.102  84.216  61.569  1.00  0.00            
ATOM    124  HB2 LEU     8     116.592  84.513  59.946  1.00  0.00            
ATOM    125  CG  LEU     8     117.127  86.077  61.251  1.00  0.00            
ATOM    126  HG  LEU     8     117.904  86.454  60.585  1.00  0.00            
ATOM    127  CD1 LEU     8     115.809  86.798  60.930  1.00  0.00            
ATOM    128 HD11 LEU     8     115.448  86.409  59.978  1.00  0.00            
ATOM    129 HD12 LEU     8     115.040  86.704  61.698  1.00  0.00            
ATOM    130 HD13 LEU     8     116.056  87.858  60.881  1.00  0.00            
ATOM    131  CD2 LEU     8     117.454  86.337  62.744  1.00  0.00            
ATOM    132 HD21 LEU     8     116.539  86.170  63.312  1.00  0.00            
ATOM    133 HD22 LEU     8     118.244  85.695  63.135  1.00  0.00            
ATOM    134 HD23 LEU     8     117.770  87.380  62.776  1.00  0.00            
ATOM    135  C   LEU     8     117.757  82.214  61.044  1.00  0.00            
ATOM    136  O   LEU     8     117.692  81.359  61.934  1.00  0.00            
ATOM    137  N   SER     9     117.484  81.898  59.751  1.00  0.00            
ATOM    138  H   SER     9     117.634  82.623  59.064  1.00  0.00            
ATOM    139  CA  SER     9     117.038  80.572  59.309  1.00  0.00            
ATOM    140  HA  SER     9     116.005  80.407  59.614  1.00  0.00            
ATOM    141  CB  SER     9     116.907  80.543  57.841  1.00  0.00            
ATOM    142  HB1 SER     9     116.325  81.389  57.476  1.00  0.00            
ATOM    143  HB2 SER     9     116.283  79.665  57.674  1.00  0.00            
ATOM    144  OG  SER     9     118.140  80.409  57.224  1.00  0.00            
ATOM    145  HG  SER     9     118.609  81.243  57.309  1.00  0.00            
ATOM    146  C   SER     9     117.854  79.284  59.837  1.00  0.00            
ATOM    147  O   SER     9     117.261  78.203  59.949  1.00  0.00            
ATOM    148  N   LYS    10     119.080  79.439  60.327  1.00  0.00            
ATOM    149  H   LYS    10     119.436  80.384  60.303  1.00  0.00            
ATOM    150  CA  LYS    10     119.923  78.318  60.915  1.00  0.00            
ATOM    151  HA  LYS    10     119.408  77.381  60.701  1.00  0.00            
ATOM    152  CB  LYS    10     121.265  78.355  60.189  1.00  0.00            
ATOM    153  HB1 LYS    10     121.926  77.572  60.561  1.00  0.00            
ATOM    154  HB2 LYS    10     121.765  79.285  60.458  1.00  0.00            
ATOM    155  CG  LYS    10     121.209  78.283  58.660  1.00  0.00            
ATOM    156  HG1 LYS    10     120.597  79.068  58.217  1.00  0.00            
ATOM    157  HG2 LYS    10     120.677  77.382  58.353  1.00  0.00            
ATOM    158  CD  LYS    10     122.630  78.239  58.016  1.00  0.00            
ATOM    159  HD1 LYS    10     122.629  77.614  57.123  1.00  0.00            
ATOM    160  HD2 LYS    10     123.364  77.760  58.665  1.00  0.00            
ATOM    161  CE  LYS    10     123.138  79.688  57.756  1.00  0.00            
ATOM    162  HE1 LYS    10     123.064  80.279  58.669  1.00  0.00            
ATOM    163  HE2 LYS    10     122.379  80.167  57.138  1.00  0.00            
ATOM    164  NZ  LYS    10     124.453  79.803  57.173  1.00  0.00            
ATOM    165  HZ1 LYS    10     124.603  80.714  56.765  1.00  0.00            
ATOM    166  HZ2 LYS    10     125.172  79.558  57.838  1.00  0.00            
ATOM    167  HZ3 LYS    10     124.558  79.092  56.462  1.00  0.00            
ATOM    168  C   LYS    10     120.111  78.465  62.482  1.00  0.00            
ATOM    169  O   LYS    10     120.724  77.668  63.187  1.00  0.00            
ATOM    170  N   ALA    11     119.530  79.536  63.128  1.00  0.00            
ATOM    171  H   ALA    11     119.127  80.288  62.587  1.00  0.00            
ATOM    172  CA  ALA    11     119.656  79.788  64.582  1.00  0.00            
ATOM    173  HA  ALA    11     119.023  80.665  64.714  1.00  0.00            
ATOM    174  CB  ALA    11     118.945  78.659  65.357  1.00  0.00            
ATOM    175  HB1 ALA    11     119.234  77.632  65.132  1.00  0.00            
ATOM    176  HB2 ALA    11     118.999  79.021  66.384  1.00  0.00            
ATOM    177  HB3 ALA    11     117.943  78.764  64.940  1.00  0.00            
ATOM    178  C   ALA    11     121.113  80.075  65.015  1.00  0.00            
ATOM    179  O   ALA    11     121.805  79.214  65.604  1.00  0.00            
ATOM    180  N   LYS    12     121.643  81.278  64.894  1.00  0.00            
ATOM    181  H   LYS    12     121.062  82.046  64.588  1.00  0.00            
ATOM    182  CA  LYS    12     123.048  81.699  65.259  1.00  0.00            
ATOM    183  HA  LYS    12     123.776  80.902  65.110  1.00  0.00            
ATOM    184  CB  LYS    12     123.546  82.834  64.345  1.00  0.00            
ATOM    185  HB1 LYS    12     124.319  83.363  64.903  1.00  0.00            
ATOM    186  HB2 LYS    12     122.791  83.546  64.012  1.00  0.00            
ATOM    187  CG  LYS    12     124.169  82.137  63.174  1.00  0.00            
ATOM    188  HG1 LYS    12     124.424  82.933  62.475  1.00  0.00            
ATOM    189  HG2 LYS    12     123.454  81.456  62.712  1.00  0.00            
ATOM    190  CD  LYS    12     125.453  81.378  63.557  1.00  0.00            
ATOM    191  HD1 LYS    12     125.191  80.626  64.302  1.00  0.00            
ATOM    192  HD2 LYS    12     126.145  82.050  64.065  1.00  0.00            
ATOM    193  CE  LYS    12     126.096  80.622  62.392  1.00  0.00            
ATOM    194  HE1 LYS    12     126.500  81.418  61.767  1.00  0.00            
ATOM    195  HE2 LYS    12     125.391  80.019  61.818  1.00  0.00            
ATOM    196  NZ  LYS    12     127.202  79.800  62.812  1.00  0.00            
ATOM    197  HZ1 LYS    12     126.950  78.847  63.033  1.00  0.00            
ATOM    198  HZ2 LYS    12     127.934  79.727  62.120  1.00  0.00            
ATOM    199  HZ3 LYS    12     127.616  80.235  63.623  1.00  0.00            
ATOM    200  C   LYS    12     123.201  81.987  66.738  1.00  0.00            
ATOM    201  O   LYS    12     124.344  81.935  67.219  1.00  0.00            
ATOM    202  N   GLU    13     122.147  82.467  67.445  1.00  0.00            
ATOM    203  H   GLU    13     121.261  82.574  66.972  1.00  0.00            
ATOM    204  CA  GLU    13     122.198  82.960  68.802  1.00  0.00            
ATOM    205  HA  GLU    13     122.891  83.792  68.930  1.00  0.00            
ATOM    206  CB  GLU    13     120.837  83.638  69.112  1.00  0.00            
ATOM    207  HB1 GLU    13     120.849  83.762  70.195  1.00  0.00            
ATOM    208  HB2 GLU    13     120.074  82.913  68.830  1.00  0.00            
ATOM    209  CG  GLU    13     120.608  84.942  68.381  1.00  0.00            
ATOM    210  HG1 GLU    13     120.603  84.802  67.300  1.00  0.00            
ATOM    211  HG2 GLU    13     121.527  85.528  68.383  1.00  0.00            
ATOM    212  CD  GLU    13     119.362  85.761  68.804  1.00  0.00            
ATOM    213  OE1 GLU    13     118.906  85.675  69.966  1.00  0.00            
ATOM    214  OE2 GLU    13     118.915  86.542  67.943  1.00  0.00            
ATOM    215  C   GLU    13     122.522  81.915  69.836  1.00  0.00            
ATOM    216  O   GLU    13     122.079  80.748  69.822  1.00  0.00            
ATOM    217  N   GLY    14     123.348  82.393  70.737  1.00  0.00            
ATOM    218  H   GLY    14     123.813  83.273  70.567  1.00  0.00            
ATOM    219  CA  GLY    14     123.723  81.619  71.893  1.00  0.00            
ATOM    220  HA1 GLY    14     124.563  82.153  72.338  1.00  0.00            
ATOM    221  HA2 GLY    14     124.087  80.739  71.362  1.00  0.00            
ATOM    222  C   GLY    14     122.713  81.156  72.938  1.00  0.00            
ATOM    223  O   GLY    14     122.811  80.001  73.324  1.00  0.00            
ATOM    224  N   VAL    15     121.817  81.998  73.362  1.00  0.00            
ATOM    225  H   VAL    15     121.822  82.938  72.992  1.00  0.00            
ATOM    226  CA  VAL    15     120.830  81.613  74.414  1.00  0.00            
ATOM    227  HA  VAL    15     121.407  81.320  75.291  1.00  0.00            
ATOM    228  CB  VAL    15     119.950  82.853  74.792  1.00  0.00            
ATOM    229  HB  VAL    15     119.312  82.592  75.636  1.00  0.00            
ATOM    230  CG1 VAL    15     120.754  83.990  75.440  1.00  0.00            
ATOM    231 HG11 VAL    15     119.966  84.543  75.951  1.00  0.00            
ATOM    232 HG12 VAL    15     121.493  83.677  76.177  1.00  0.00            
ATOM    233 HG13 VAL    15     121.282  84.580  74.691  1.00  0.00            
ATOM    234  CG2 VAL    15     119.149  83.407  73.574  1.00  0.00            
ATOM    235 HG21 VAL    15     118.277  82.814  73.296  1.00  0.00            
ATOM    236 HG22 VAL    15     118.683  84.352  73.851  1.00  0.00            
ATOM    237 HG23 VAL    15     119.879  83.562  72.779  1.00  0.00            
ATOM    238  C   VAL    15     119.855  80.397  74.065  1.00  0.00            
ATOM    239  O   VAL    15     119.675  80.000  72.896  1.00  0.00            
ATOM    240  N   VAL    16     119.154  79.856  75.154  1.00  0.00            
ATOM    241  H   VAL    16     119.393  80.138  76.094  1.00  0.00            
ATOM    242  CA  VAL    16     118.105  78.818  74.922  1.00  0.00            
ATOM    243  HA  VAL    16     118.260  78.525  73.884  1.00  0.00            
ATOM    244  CB  VAL    16     118.329  77.567  75.817  1.00  0.00            
ATOM    245  HB  VAL    16     118.172  77.834  76.862  1.00  0.00            
ATOM    246  CG1 VAL    16     117.385  76.471  75.494  1.00  0.00            
ATOM    247 HG11 VAL    16     117.535  75.600  76.132  1.00  0.00            
ATOM    248 HG12 VAL    16     116.372  76.840  75.656  1.00  0.00            
ATOM    249 HG13 VAL    16     117.501  76.135  74.464  1.00  0.00            
ATOM    250  CG2 VAL    16     119.816  77.118  75.516  1.00  0.00            
ATOM    251 HG21 VAL    16     119.969  76.150  75.994  1.00  0.00            
ATOM    252 HG22 VAL    16     120.075  77.063  74.459  1.00  0.00            
ATOM    253 HG23 VAL    16     120.494  77.853  75.950  1.00  0.00            
ATOM    254  C   VAL    16     116.766  79.441  75.036  1.00  0.00            
ATOM    255  O   VAL    16     116.293  79.756  76.116  1.00  0.00            
ATOM    256  N   ALA    17     116.003  79.619  73.940  1.00  0.00            
ATOM    257  H   ALA    17     116.367  79.179  73.107  1.00  0.00            
ATOM    258  CA  ALA    17     114.776  80.426  73.910  1.00  0.00            
ATOM    259  HA  ALA    17     114.679  80.921  74.876  1.00  0.00            
ATOM    260  CB  ALA    17     114.922  81.425  72.781  1.00  0.00            
ATOM    261  HB1 ALA    17     115.049  80.819  71.884  1.00  0.00            
ATOM    262  HB2 ALA    17     113.976  81.955  72.664  1.00  0.00            
ATOM    263  HB3 ALA    17     115.745  82.124  72.926  1.00  0.00            
ATOM    264  C   ALA    17     113.524  79.486  73.812  1.00  0.00            
ATOM    265  O   ALA    17     113.573  78.384  73.299  1.00  0.00            
ATOM    266  N   ALA    18     112.367  79.961  74.329  1.00  0.00            
ATOM    267  H   ALA    18     112.386  80.847  74.813  1.00  0.00            
ATOM    268  CA  ALA    18     111.080  79.270  74.389  1.00  0.00            
ATOM    269  HA  ALA    18     111.153  78.531  75.187  1.00  0.00            
ATOM    270  CB  ALA    18     110.004  80.272  74.736  1.00  0.00            
ATOM    271  HB1 ALA    18     109.076  79.827  75.096  1.00  0.00            
ATOM    272  HB2 ALA    18     110.364  81.015  75.448  1.00  0.00            
ATOM    273  HB3 ALA    18     109.626  80.829  73.879  1.00  0.00            
ATOM    274  C   ALA    18     110.677  78.502  73.155  1.00  0.00            
ATOM    275  O   ALA    18     110.954  79.017  72.036  1.00  0.00            
ATOM    276  N   ALA    19     110.045  77.325  73.305  1.00  0.00            
ATOM    277  H   ALA    19     110.038  76.913  74.227  1.00  0.00            
ATOM    278  CA  ALA    19     109.345  76.551  72.278  1.00  0.00            
ATOM    279  HA  ALA    19     110.195  76.298  71.644  1.00  0.00            
ATOM    280  CB  ALA    19     108.812  75.201  72.873  1.00  0.00            
ATOM    281  HB1 ALA    19     108.712  74.507  72.039  1.00  0.00            
ATOM    282  HB2 ALA    19     109.538  74.777  73.567  1.00  0.00            
ATOM    283  HB3 ALA    19     107.950  75.422  73.503  1.00  0.00            
ATOM    284  C   ALA    19     108.381  77.293  71.398  1.00  0.00            
ATOM    285  O   ALA    19     107.866  78.342  71.718  1.00  0.00            
ATOM    286  N   GLU    20     108.144  76.716  70.206  1.00  0.00            
ATOM    287  H   GLU    20     108.738  75.937  69.960  1.00  0.00            
ATOM    288  CA  GLU    20     107.217  77.298  69.210  1.00  0.00            
ATOM    289  HA  GLU    20     107.397  78.373  69.251  1.00  0.00            
ATOM    290  CB  GLU    20     107.385  76.787  67.744  1.00  0.00            
ATOM    291  HB1 GLU    20     107.374  75.698  67.697  1.00  0.00            
ATOM    292  HB2 GLU    20     108.345  77.158  67.386  1.00  0.00            
ATOM    293  CG  GLU    20     106.251  77.249  66.824  1.00  0.00            
ATOM    294  HG1 GLU    20     106.091  78.313  66.998  1.00  0.00            
ATOM    295  HG2 GLU    20     105.387  76.617  67.028  1.00  0.00            
ATOM    296  CD  GLU    20     106.583  77.181  65.340  1.00  0.00            
ATOM    297  OE1 GLU    20     106.061  77.906  64.457  1.00  0.00            
ATOM    298  OE2 GLU    20     107.420  76.353  64.958  1.00  0.00            
ATOM    299  C   GLU    20     105.797  77.091  69.693  1.00  0.00            
ATOM    300  O   GLU    20     105.392  75.940  69.962  1.00  0.00            
ATOM    301  N   LYS    21     105.024  78.145  69.699  1.00  0.00            
ATOM    302  H   LYS    21     105.480  78.975  69.347  1.00  0.00            
ATOM    303  CA  LYS    21     103.609  78.189  70.065  1.00  0.00            
ATOM    304  HA  LYS    21     103.511  77.596  70.975  1.00  0.00            
ATOM    305  CB  LYS    21     103.095  79.596  70.307  1.00  0.00            
ATOM    306  HB1 LYS    21     102.005  79.604  70.302  1.00  0.00            
ATOM    307  HB2 LYS    21     103.336  80.320  69.529  1.00  0.00            
ATOM    308  CG  LYS    21     103.680  80.137  71.594  1.00  0.00            
ATOM    309  HG1 LYS    21     104.739  80.347  71.446  1.00  0.00            
ATOM    310  HG2 LYS    21     103.691  79.333  72.330  1.00  0.00            
ATOM    311  CD  LYS    21     102.909  81.376  72.217  1.00  0.00            
ATOM    312  HD1 LYS    21     101.847  81.320  71.975  1.00  0.00            
ATOM    313  HD2 LYS    21     103.374  82.282  71.829  1.00  0.00            
ATOM    314  CE  LYS    21     103.105  81.254  73.744  1.00  0.00            
ATOM    315  HE1 LYS    21     104.177  81.445  73.788  1.00  0.00            
ATOM    316  HE2 LYS    21     102.808  80.279  74.130  1.00  0.00            
ATOM    317  NZ  LYS    21     102.407  82.367  74.418  1.00  0.00            
ATOM    318  HZ1 LYS    21     102.833  82.391  75.334  1.00  0.00            
ATOM    319  HZ2 LYS    21     102.544  83.194  73.854  1.00  0.00            
ATOM    320  HZ3 LYS    21     101.408  82.222  74.395  1.00  0.00            
ATOM    321  C   LYS    21     102.838  77.469  68.958  1.00  0.00            
ATOM    322  O   LYS    21     102.923  77.795  67.734  1.00  0.00            
ATOM    323  N   THR    22     102.070  76.454  69.386  1.00  0.00            
ATOM    324  H   THR    22     101.970  76.330  70.383  1.00  0.00            
ATOM    325  CA  THR    22     101.235  75.560  68.516  1.00  0.00            
ATOM    326  HA  THR    22     101.950  75.044  67.876  1.00  0.00            
ATOM    327  CB  THR    22     100.452  74.567  69.519  1.00  0.00            
ATOM    328  HB  THR    22      99.641  74.155  68.918  1.00  0.00            
ATOM    329  CG2 THR    22     101.413  73.537  70.149  1.00  0.00            
ATOM    330 HG21 THR    22     100.854  72.879  70.814  1.00  0.00            
ATOM    331 HG22 THR    22     101.762  72.936  69.310  1.00  0.00            
ATOM    332 HG23 THR    22     102.237  73.939  70.738  1.00  0.00            
ATOM    333  OG1 THR    22      99.888  75.197  70.657  1.00  0.00            
ATOM    334  HG1 THR    22      99.306  74.512  70.995  1.00  0.00            
ATOM    335  C   THR    22     100.273  76.260  67.604  1.00  0.00            
ATOM    336  O   THR    22      99.999  75.761  66.511  1.00  0.00            
ATOM    337  N   LYS    23      99.743  77.447  67.971  1.00  0.00            
ATOM    338  H   LYS    23     100.000  77.750  68.899  1.00  0.00            
ATOM    339  CA  LYS    23      99.070  78.401  67.130  1.00  0.00            
ATOM    340  HA  LYS    23      98.712  77.893  66.235  1.00  0.00            
ATOM    341  CB  LYS    23      97.887  78.983  68.013  1.00  0.00            
ATOM    342  HB1 LYS    23      97.397  79.790  67.468  1.00  0.00            
ATOM    343  HB2 LYS    23      98.350  79.325  68.939  1.00  0.00            
ATOM    344  CG  LYS    23      96.750  77.985  68.419  1.00  0.00            
ATOM    345  HG1 LYS    23      95.825  78.557  68.487  1.00  0.00            
ATOM    346  HG2 LYS    23      96.940  77.633  69.433  1.00  0.00            
ATOM    347  CD  LYS    23      96.535  76.706  67.493  1.00  0.00            
ATOM    348  HD1 LYS    23      97.325  75.964  67.609  1.00  0.00            
ATOM    349  HD2 LYS    23      96.530  77.005  66.444  1.00  0.00            
ATOM    350  CE  LYS    23      95.202  76.070  67.877  1.00  0.00            
ATOM    351  HE1 LYS    23      94.390  76.656  67.448  1.00  0.00            
ATOM    352  HE2 LYS    23      95.181  76.296  68.943  1.00  0.00            
ATOM    353  NZ  LYS    23      95.063  74.613  67.596  1.00  0.00            
ATOM    354  HZ1 LYS    23      94.190  74.256  67.958  1.00  0.00            
ATOM    355  HZ2 LYS    23      95.004  74.371  66.618  1.00  0.00            
ATOM    356  HZ3 LYS    23      95.789  74.036  67.997  1.00  0.00            
ATOM    357  C   LYS    23     100.100  79.419  66.608  1.00  0.00            
ATOM    358  O   LYS    23     100.314  80.513  67.153  1.00  0.00            
ATOM    359  N   GLN    24     100.679  79.080  65.455  1.00  0.00            
ATOM    360  H   GLN    24     100.321  78.179  65.171  1.00  0.00            
ATOM    361  CA  GLN    24     101.698  79.701  64.654  1.00  0.00            
ATOM    362  HA  GLN    24     102.523  79.833  65.353  1.00  0.00            
ATOM    363  CB  GLN    24     102.163  78.798  63.487  1.00  0.00            
ATOM    364  HB1 GLN    24     103.047  79.247  63.035  1.00  0.00            
ATOM    365  HB2 GLN    24     101.308  78.665  62.824  1.00  0.00            
ATOM    366  CG  GLN    24     102.619  77.372  63.939  1.00  0.00            
ATOM    367  HG1 GLN    24     101.808  76.760  64.334  1.00  0.00            
ATOM    368  HG2 GLN    24     103.471  77.382  64.618  1.00  0.00            
ATOM    369  CD  GLN    24     103.115  76.669  62.698  1.00  0.00            
ATOM    370  OE1 GLN    24     102.365  76.025  62.001  1.00  0.00            
ATOM    371  NE2 GLN    24     104.327  76.984  62.270  1.00  0.00            
ATOM    372 HE21 GLN    24     104.950  77.515  62.862  1.00  0.00            
ATOM    373 HE22 GLN    24     104.727  76.558  61.446  1.00  0.00            
ATOM    374  C   GLN    24     101.355  81.106  64.078  1.00  0.00            
ATOM    375  O   GLN    24     101.848  81.483  62.990  1.00  0.00            
ATOM    376  N   GLY    25     100.431  81.860  64.709  1.00  0.00            
ATOM    377  H   GLY    25     100.092  81.571  65.616  1.00  0.00            
ATOM    378  CA  GLY    25     100.113  83.191  64.256  1.00  0.00            
ATOM    379  HA1 GLY    25      99.138  83.467  64.658  1.00  0.00            
ATOM    380  HA2 GLY    25      99.895  83.122  63.190  1.00  0.00            
ATOM    381  C   GLY    25     101.240  84.228  64.570  1.00  0.00            
ATOM    382  O   GLY    25     101.951  84.079  65.597  1.00  0.00            
ATOM    383  N   VAL    26     101.316  85.262  63.763  1.00  0.00            
ATOM    384  H   VAL    26     100.764  85.271  62.917  1.00  0.00            
ATOM    385  CA  VAL    26     102.490  86.171  63.915  1.00  0.00            
ATOM    386  HA  VAL    26     103.003  86.087  64.873  1.00  0.00            
ATOM    387  CB  VAL    26     103.604  85.838  62.864  1.00  0.00            
ATOM    388  HB  VAL    26     104.373  86.605  62.955  1.00  0.00            
ATOM    389  CG1 VAL    26     104.248  84.510  63.078  1.00  0.00            
ATOM    390 HG11 VAL    26     105.296  84.415  62.797  1.00  0.00            
ATOM    391 HG12 VAL    26     104.187  84.358  64.155  1.00  0.00            
ATOM    392 HG13 VAL    26     103.669  83.706  62.623  1.00  0.00            
ATOM    393  CG2 VAL    26     103.281  85.962  61.402  1.00  0.00            
ATOM    394 HG21 VAL    26     104.064  85.589  60.742  1.00  0.00            
ATOM    395 HG22 VAL    26     102.386  85.370  61.211  1.00  0.00            
ATOM    396 HG23 VAL    26     103.103  86.978  61.049  1.00  0.00            
ATOM    397  C   VAL    26     102.046  87.624  63.780  1.00  0.00            
ATOM    398  O   VAL    26     101.086  87.991  63.113  1.00  0.00            
ATOM    399  N   ALA    27     102.785  88.476  64.529  1.00  0.00            
ATOM    400  H   ALA    27     103.590  88.118  65.024  1.00  0.00            
ATOM    401  CA  ALA    27     102.710  89.921  64.340  1.00  0.00            
ATOM    402  HA  ALA    27     101.655  90.148  64.189  1.00  0.00            
ATOM    403  CB  ALA    27     103.152  90.626  65.673  1.00  0.00            
ATOM    404  HB1 ALA    27     102.297  90.816  66.322  1.00  0.00            
ATOM    405  HB2 ALA    27     103.995  90.111  66.133  1.00  0.00            
ATOM    406  HB3 ALA    27     103.578  91.599  65.427  1.00  0.00            
ATOM    407  C   ALA    27     103.358  90.372  63.061  1.00  0.00            
ATOM    408  O   ALA    27     104.075  89.554  62.359  1.00  0.00            
ATOM    409  N   GLU    28     103.347  91.679  62.799  1.00  0.00            
ATOM    410  H   GLU    28     102.727  92.328  63.262  1.00  0.00            
ATOM    411  CA  GLU    28     103.901  92.307  61.533  1.00  0.00            
ATOM    412  HA  GLU    28     103.401  91.899  60.654  1.00  0.00            
ATOM    413  CB  GLU    28     103.772  93.880  61.538  1.00  0.00            
ATOM    414  HB1 GLU    28     104.556  94.292  62.173  1.00  0.00            
ATOM    415  HB2 GLU    28     102.761  94.117  61.869  1.00  0.00            
ATOM    416  CG  GLU    28     103.812  94.506  60.125  1.00  0.00            
ATOM    417  HG1 GLU    28     104.787  94.299  59.684  1.00  0.00            
ATOM    418  HG2 GLU    28     103.697  95.584  60.228  1.00  0.00            
ATOM    419  CD  GLU    28     102.624  94.073  59.258  1.00  0.00            
ATOM    420  OE1 GLU    28     101.576  93.687  59.811  1.00  0.00            
ATOM    421  OE2 GLU    28     102.802  93.840  58.050  1.00  0.00            
ATOM    422  C   GLU    28     105.421  91.935  61.182  1.00  0.00            
ATOM    423  O   GLU    28     105.690  91.363  60.119  1.00  0.00            
ATOM    424  N   ALA    29     106.359  92.366  62.061  1.00  0.00            
ATOM    425  H   ALA    29     106.061  92.703  62.965  1.00  0.00            
ATOM    426  CA  ALA    29     107.784  92.026  61.848  1.00  0.00            
ATOM    427  HA  ALA    29     107.985  92.325  60.819  1.00  0.00            
ATOM    428  CB  ALA    29     108.609  92.928  62.748  1.00  0.00            
ATOM    429  HB1 ALA    29     108.387  92.935  63.815  1.00  0.00            
ATOM    430  HB2 ALA    29     109.643  92.583  62.722  1.00  0.00            
ATOM    431  HB3 ALA    29     108.623  93.970  62.428  1.00  0.00            
ATOM    432  C   ALA    29     108.127  90.519  61.884  1.00  0.00            
ATOM    433  O   ALA    29     108.841  90.017  61.015  1.00  0.00            
ATOM    434  N   ALA    30     107.407  89.749  62.723  1.00  0.00            
ATOM    435  H   ALA    30     106.941  90.231  63.478  1.00  0.00            
ATOM    436  CA  ALA    30     107.622  88.370  62.775  1.00  0.00            
ATOM    437  HA  ALA    30     108.666  88.157  63.004  1.00  0.00            
ATOM    438  CB  ALA    30     106.903  87.708  63.981  1.00  0.00            
ATOM    439  HB1 ALA    30     107.312  87.996  64.950  1.00  0.00            
ATOM    440  HB2 ALA    30     105.854  88.005  63.968  1.00  0.00            
ATOM    441  HB3 ALA    30     106.949  86.619  63.951  1.00  0.00            
ATOM    442  C   ALA    30     107.197  87.675  61.496  1.00  0.00            
ATOM    443  O   ALA    30     107.916  86.743  61.087  1.00  0.00            
ATOM    444  N   GLY    31     106.123  88.045  60.781  1.00  0.00            
ATOM    445  H   GLY    31     105.449  88.592  61.298  1.00  0.00            
ATOM    446  CA  GLY    31     105.781  87.620  59.412  1.00  0.00            
ATOM    447  HA1 GLY    31     104.804  87.989  59.101  1.00  0.00            
ATOM    448  HA2 GLY    31     105.699  86.536  59.492  1.00  0.00            
ATOM    449  C   GLY    31     106.803  88.020  58.323  1.00  0.00            
ATOM    450  O   GLY    31     107.253  87.345  57.438  1.00  0.00            
ATOM    451  N   LYS    32     107.221  89.285  58.415  1.00  0.00            
ATOM    452  H   LYS    32     106.944  89.743  59.271  1.00  0.00            
ATOM    453  CA  LYS    32     108.309  89.852  57.622  1.00  0.00            
ATOM    454  HA  LYS    32     107.958  89.767  56.594  1.00  0.00            
ATOM    455  CB  LYS    32     108.489  91.322  58.061  1.00  0.00            
ATOM    456  HB1 LYS    32     108.993  91.281  59.026  1.00  0.00            
ATOM    457  HB2 LYS    32     107.547  91.858  58.172  1.00  0.00            
ATOM    458  CG  LYS    32     109.324  92.036  56.973  1.00  0.00            
ATOM    459  HG1 LYS    32     110.338  91.638  57.027  1.00  0.00            
ATOM    460  HG2 LYS    32     109.619  93.063  57.193  1.00  0.00            
ATOM    461  CD  LYS    32     108.800  91.861  55.471  1.00  0.00            
ATOM    462  HD1 LYS    32     108.864  90.851  55.065  1.00  0.00            
ATOM    463  HD2 LYS    32     109.486  92.520  54.939  1.00  0.00            
ATOM    464  CE  LYS    32     107.437  92.480  55.197  1.00  0.00            
ATOM    465  HE1 LYS    32     107.335  93.544  55.409  1.00  0.00            
ATOM    466  HE2 LYS    32     106.711  91.923  55.789  1.00  0.00            
ATOM    467  NZ  LYS    32     107.137  92.330  53.808  1.00  0.00            
ATOM    468  HZ1 LYS    32     106.888  91.357  53.702  1.00  0.00            
ATOM    469  HZ2 LYS    32     106.237  92.717  53.563  1.00  0.00            
ATOM    470  HZ3 LYS    32     107.874  92.588  53.167  1.00  0.00            
ATOM    471  C   LYS    32     109.623  88.978  57.638  1.00  0.00            
ATOM    472  O   LYS    32     110.299  88.875  56.652  1.00  0.00            
ATOM    473  N   THR    33     109.990  88.438  58.782  1.00  0.00            
ATOM    474  H   THR    33     109.575  88.828  59.616  1.00  0.00            
ATOM    475  CA  THR    33     111.113  87.552  58.887  1.00  0.00            
ATOM    476  HA  THR    33     111.879  88.008  58.259  1.00  0.00            
ATOM    477  CB  THR    33     111.700  87.599  60.321  1.00  0.00            
ATOM    478  HB  THR    33     112.495  86.855  60.383  1.00  0.00            
ATOM    479  CG2 THR    33     112.289  88.917  60.657  1.00  0.00            
ATOM    480 HG21 THR    33     111.543  89.708  60.736  1.00  0.00            
ATOM    481 HG22 THR    33     112.782  88.827  61.625  1.00  0.00            
ATOM    482 HG23 THR    33     113.009  89.292  59.930  1.00  0.00            
ATOM    483  OG1 THR    33     110.813  87.265  61.410  1.00  0.00            
ATOM    484  HG1 THR    33     110.733  86.311  61.479  1.00  0.00            
ATOM    485  C   THR    33     110.928  86.165  58.338  1.00  0.00            
ATOM    486  O   THR    33     111.808  85.788  57.560  1.00  0.00            
ATOM    487  N   LYS    34     109.722  85.588  58.579  1.00  0.00            
ATOM    488  H   LYS    34     109.159  86.167  59.185  1.00  0.00            
ATOM    489  CA  LYS    34     109.270  84.401  57.898  1.00  0.00            
ATOM    490  HA  LYS    34     109.934  83.594  58.208  1.00  0.00            
ATOM    491  CB  LYS    34     107.848  84.022  58.188  1.00  0.00            
ATOM    492  HB1 LYS    34     107.479  83.284  57.475  1.00  0.00            
ATOM    493  HB2 LYS    34     107.163  84.869  58.171  1.00  0.00            
ATOM    494  CG  LYS    34     107.913  83.269  59.539  1.00  0.00            
ATOM    495  HG1 LYS    34     108.410  83.994  60.185  1.00  0.00            
ATOM    496  HG2 LYS    34     108.577  82.409  59.463  1.00  0.00            
ATOM    497  CD  LYS    34     106.545  82.939  60.079  1.00  0.00            
ATOM    498  HD1 LYS    34     106.161  82.238  59.338  1.00  0.00            
ATOM    499  HD2 LYS    34     105.942  83.829  60.255  1.00  0.00            
ATOM    500  CE  LYS    34     106.700  82.266  61.443  1.00  0.00            
ATOM    501  HE1 LYS    34     106.933  82.940  62.268  1.00  0.00            
ATOM    502  HE2 LYS    34     107.658  81.758  61.328  1.00  0.00            
ATOM    503  NZ  LYS    34     105.616  81.287  61.815  1.00  0.00            
ATOM    504  HZ1 LYS    34     104.735  81.734  61.603  1.00  0.00            
ATOM    505  HZ2 LYS    34     105.659  80.440  61.267  1.00  0.00            
ATOM    506  HZ3 LYS    34     105.732  81.020  62.782  1.00  0.00            
ATOM    507  C   LYS    34     109.343  84.527  56.356  1.00  0.00            
ATOM    508  O   LYS    34     109.863  83.637  55.688  1.00  0.00            
ATOM    509  N   GLU    35     108.833  85.619  55.754  1.00  0.00            
ATOM    510  H   GLU    35     108.305  86.239  56.351  1.00  0.00            
ATOM    511  CA  GLU    35     108.951  85.884  54.310  1.00  0.00            
ATOM    512  HA  GLU    35     108.520  85.071  53.727  1.00  0.00            
ATOM    513  CB  GLU    35     108.359  87.323  54.068  1.00  0.00            
ATOM    514  HB1 GLU    35     108.733  87.628  53.090  1.00  0.00            
ATOM    515  HB2 GLU    35     108.853  87.996  54.769  1.00  0.00            
ATOM    516  CG  GLU    35     106.843  87.300  53.992  1.00  0.00            
ATOM    517  HG1 GLU    35     106.365  86.676  54.747  1.00  0.00            
ATOM    518  HG2 GLU    35     106.522  86.965  53.005  1.00  0.00            
ATOM    519  CD  GLU    35     106.226  88.682  54.204  1.00  0.00            
ATOM    520  OE1 GLU    35     105.148  88.743  54.860  1.00  0.00            
ATOM    521  OE2 GLU    35     106.505  89.685  53.543  1.00  0.00            
ATOM    522  C   GLU    35     110.431  85.830  53.782  1.00  0.00            
ATOM    523  O   GLU    35     110.617  85.351  52.696  1.00  0.00            
ATOM    524  N   GLY    36     111.464  86.351  54.461  1.00  0.00            
ATOM    525  H   GLY    36     111.367  86.768  55.375  1.00  0.00            
ATOM    526  CA  GLY    36     112.814  86.194  53.997  1.00  0.00            
ATOM    527  HA1 GLY    36     113.395  86.988  54.466  1.00  0.00            
ATOM    528  HA2 GLY    36     112.809  86.255  52.909  1.00  0.00            
ATOM    529  C   GLY    36     113.441  84.831  54.399  1.00  0.00            
ATOM    530  O   GLY    36     114.092  84.207  53.546  1.00  0.00            
ATOM    531  N   VAL    37     113.086  84.257  55.541  1.00  0.00            
ATOM    532  H   VAL    37     112.521  84.733  56.230  1.00  0.00            
ATOM    533  CA  VAL    37     113.551  82.898  55.924  1.00  0.00            
ATOM    534  HA  VAL    37     114.611  82.868  55.673  1.00  0.00            
ATOM    535  CB  VAL    37     113.506  82.474  57.462  1.00  0.00            
ATOM    536  HB  VAL    37     114.071  81.547  57.557  1.00  0.00            
ATOM    537  CG1 VAL    37     114.299  83.447  58.213  1.00  0.00            
ATOM    538 HG11 VAL    37     113.682  84.345  58.213  1.00  0.00            
ATOM    539 HG12 VAL    37     114.521  83.198  59.251  1.00  0.00            
ATOM    540 HG13 VAL    37     115.222  83.768  57.730  1.00  0.00            
ATOM    541  CG2 VAL    37     112.116  82.286  58.002  1.00  0.00            
ATOM    542 HG21 VAL    37     111.571  83.202  57.773  1.00  0.00            
ATOM    543 HG22 VAL    37     111.687  81.356  57.629  1.00  0.00            
ATOM    544 HG23 VAL    37     112.247  82.183  59.079  1.00  0.00            
ATOM    545  C   VAL    37     112.967  81.877  54.980  1.00  0.00            
ATOM    546  O   VAL    37     113.702  80.874  54.735  1.00  0.00            
ATOM    547  N   LEU    38     111.769  82.009  54.471  1.00  0.00            
ATOM    548  H   LEU    38     111.245  82.827  54.745  1.00  0.00            
ATOM    549  CA  LEU    38     111.212  81.225  53.344  1.00  0.00            
ATOM    550  HA  LEU    38     111.418  80.220  53.711  1.00  0.00            
ATOM    551  CB  LEU    38     109.641  81.349  53.266  1.00  0.00            
ATOM    552  HB1 LEU    38     109.367  80.890  52.316  1.00  0.00            
ATOM    553  HB2 LEU    38     109.481  82.419  53.136  1.00  0.00            
ATOM    554  CG  LEU    38     108.688  80.854  54.412  1.00  0.00            
ATOM    555  HG  LEU    38     109.101  81.011  55.408  1.00  0.00            
ATOM    556  CD1 LEU    38     107.323  81.540  54.585  1.00  0.00            
ATOM    557 HD11 LEU    38     106.691  81.083  55.346  1.00  0.00            
ATOM    558 HD12 LEU    38     107.437  82.589  54.857  1.00  0.00            
ATOM    559 HD13 LEU    38     106.778  81.433  53.647  1.00  0.00            
ATOM    560  CD2 LEU    38     108.415  79.401  54.333  1.00  0.00            
ATOM    561 HD21 LEU    38     107.794  79.013  55.140  1.00  0.00            
ATOM    562 HD22 LEU    38     107.994  79.124  53.367  1.00  0.00            
ATOM    563 HD23 LEU    38     109.356  78.851  54.347  1.00  0.00            
ATOM    564  C   LEU    38     111.937  81.371  51.973  1.00  0.00            
ATOM    565  O   LEU    38     112.274  80.394  51.305  1.00  0.00            
ATOM    566  N   TYR    39     112.245  82.582  51.532  1.00  0.00            
ATOM    567  H   TYR    39     111.883  83.321  52.118  1.00  0.00            
ATOM    568  CA  TYR    39     113.013  82.905  50.319  1.00  0.00            
ATOM    569  HA  TYR    39     112.464  82.490  49.473  1.00  0.00            
ATOM    570  CB  TYR    39     112.985  84.443  50.052  1.00  0.00            
ATOM    571  HB1 TYR    39     113.567  84.973  50.806  1.00  0.00            
ATOM    572  HB2 TYR    39     111.987  84.728  50.389  1.00  0.00            
ATOM    573  CG  TYR    39     113.390  85.002  48.781  1.00  0.00            
ATOM    574  CD1 TYR    39     112.600  84.750  47.642  1.00  0.00            
ATOM    575  HD1 TYR    39     111.692  84.168  47.706  1.00  0.00            
ATOM    576  CE1 TYR    39     113.003  85.335  46.447  1.00  0.00            
ATOM    577  HE1 TYR    39     112.346  85.169  45.606  1.00  0.00            
ATOM    578  CZ  TYR    39     114.167  86.089  46.293  1.00  0.00            
ATOM    579  OH  TYR    39     114.406  86.640  45.084  1.00  0.00            
ATOM    580  HH  TYR    39     113.663  86.414  44.519  1.00  0.00            
ATOM    581  CE2 TYR    39     114.973  86.264  47.454  1.00  0.00            
ATOM    582  HE2 TYR    39     115.923  86.769  47.360  1.00  0.00            
ATOM    583  CD2 TYR    39     114.600  85.753  48.697  1.00  0.00            
ATOM    584  HD2 TYR    39     115.359  85.810  49.463  1.00  0.00            
ATOM    585  C   TYR    39     114.414  82.316  50.243  1.00  0.00            
ATOM    586  O   TYR    39     114.674  81.671  49.183  1.00  0.00            
ATOM    587  N   VAL    40     115.169  82.566  51.289  1.00  0.00            
ATOM    588  H   VAL    40     114.698  83.060  52.034  1.00  0.00            
ATOM    589  CA  VAL    40     116.418  81.865  51.536  1.00  0.00            
ATOM    590  HA  VAL    40     116.917  81.946  50.570  1.00  0.00            
ATOM    591  CB  VAL    40     117.426  82.534  52.568  1.00  0.00            
ATOM    592  HB  VAL    40     118.369  82.014  52.400  1.00  0.00            
ATOM    593  CG1 VAL    40     117.649  84.022  52.384  1.00  0.00            
ATOM    594 HG11 VAL    40     116.764  84.596  52.659  1.00  0.00            
ATOM    595 HG12 VAL    40     118.460  84.325  53.046  1.00  0.00            
ATOM    596 HG13 VAL    40     117.885  84.236  51.341  1.00  0.00            
ATOM    597  CG2 VAL    40     117.045  82.295  54.054  1.00  0.00            
ATOM    598 HG21 VAL    40     116.220  82.979  54.255  1.00  0.00            
ATOM    599 HG22 VAL    40     116.921  81.240  54.296  1.00  0.00            
ATOM    600 HG23 VAL    40     117.890  82.556  54.691  1.00  0.00            
ATOM    601  C   VAL    40     116.247  80.347  51.621  1.00  0.00            
ATOM    602  O   VAL    40     117.254  79.676  51.351  1.00  0.00            
ATOM    603  N   GLY    41     115.188  79.853  52.278  1.00  0.00            
ATOM    604  H   GLY    41     114.641  80.496  52.831  1.00  0.00            
ATOM    605  CA  GLY    41     114.774  78.432  52.437  1.00  0.00            
ATOM    606  HA1 GLY    41     113.826  78.408  52.975  1.00  0.00            
ATOM    607  HA2 GLY    41     115.621  77.937  52.912  1.00  0.00            
ATOM    608  C   GLY    41     114.470  77.746  51.111  1.00  0.00            
ATOM    609  O   GLY    41     114.706  76.540  51.009  1.00  0.00            
ATOM    610  N   SER    42     114.201  78.449  50.014  1.00  0.00            
ATOM    611  H   SER    42     113.897  79.394  50.205  1.00  0.00            
ATOM    612  CA  SER    42     114.154  77.873  48.668  1.00  0.00            
ATOM    613  HA  SER    42     113.443  77.078  48.894  1.00  0.00            
ATOM    614  CB  SER    42     113.508  78.772  47.664  1.00  0.00            
ATOM    615  HB1 SER    42     112.795  79.396  48.204  1.00  0.00            
ATOM    616  HB2 SER    42     113.068  78.263  46.807  1.00  0.00            
ATOM    617  OG  SER    42     114.451  79.678  47.135  1.00  0.00            
ATOM    618  HG  SER    42     114.610  80.366  47.786  1.00  0.00            
ATOM    619  C   SER    42     115.359  77.103  48.117  1.00  0.00            
ATOM    620  O   SER    42     115.190  76.077  47.480  1.00  0.00            
ATOM    621  N   LYS    43     116.579  77.674  48.344  1.00  0.00            
ATOM    622  H   LYS    43     116.604  78.540  48.863  1.00  0.00            
ATOM    623  CA  LYS    43     117.911  77.139  47.960  1.00  0.00            
ATOM    624  HA  LYS    43     118.648  77.922  48.140  1.00  0.00            
ATOM    625  CB  LYS    43     118.348  75.969  48.892  1.00  0.00            
ATOM    626  HB1 LYS    43     119.355  75.632  48.643  1.00  0.00            
ATOM    627  HB2 LYS    43     117.643  75.154  48.732  1.00  0.00            
ATOM    628  CG  LYS    43     118.386  76.337  50.420  1.00  0.00            
ATOM    629  HG1 LYS    43     117.413  76.544  50.868  1.00  0.00            
ATOM    630  HG2 LYS    43     119.087  77.170  50.473  1.00  0.00            
ATOM    631  CD  LYS    43     118.943  75.099  51.097  1.00  0.00            
ATOM    632  HD1 LYS    43     120.014  75.000  50.923  1.00  0.00            
ATOM    633  HD2 LYS    43     118.385  74.215  50.789  1.00  0.00            
ATOM    634  CE  LYS    43     118.949  75.298  52.555  1.00  0.00            
ATOM    635  HE1 LYS    43     119.017  74.354  53.095  1.00  0.00            
ATOM    636  HE2 LYS    43     118.011  75.763  52.860  1.00  0.00            
ATOM    637  NZ  LYS    43     120.071  76.119  53.046  1.00  0.00            
ATOM    638  HZ1 LYS    43     120.951  75.790  52.677  1.00  0.00            
ATOM    639  HZ2 LYS    43     119.941  77.109  52.893  1.00  0.00            
ATOM    640  HZ3 LYS    43     120.074  75.924  54.037  1.00  0.00            
ATOM    641  C   LYS    43     117.935  76.926  46.386  1.00  0.00            
ATOM    642  O   LYS    43     118.155  75.848  45.798  1.00  0.00            
ATOM    643  N   THR    44     117.730  78.106  45.722  1.00  0.00            
ATOM    644  H   THR    44     117.475  78.957  46.203  1.00  0.00            
ATOM    645  CA  THR    44     117.688  78.123  44.248  1.00  0.00            
ATOM    646  HA  THR    44     117.053  77.294  43.935  1.00  0.00            
ATOM    647  CB  THR    44     117.043  79.390  43.685  1.00  0.00            
ATOM    648  HB  THR    44     117.466  79.623  42.708  1.00  0.00            
ATOM    649  CG2 THR    44     115.580  79.316  43.568  1.00  0.00            
ATOM    650 HG21 THR    44     115.283  80.256  43.103  1.00  0.00            
ATOM    651 HG22 THR    44     115.278  78.507  42.902  1.00  0.00            
ATOM    652 HG23 THR    44     115.164  79.229  44.572  1.00  0.00            
ATOM    653  OG1 THR    44     117.340  80.506  44.564  1.00  0.00            
ATOM    654  HG1 THR    44     117.166  81.370  44.184  1.00  0.00            
ATOM    655  C   THR    44     119.060  77.694  43.541  1.00  0.00            
ATOM    656  O   THR    44     120.191  77.950  44.004  1.00  0.00            
ATOM    657  N   LYS    45     118.902  77.202  42.296  1.00  0.00            
ATOM    658  H   LYS    45     117.961  76.986  41.999  1.00  0.00            
ATOM    659  CA  LYS    45     120.017  76.817  41.428  1.00  0.00            
ATOM    660  HA  LYS    45     120.873  76.756  42.100  1.00  0.00            
ATOM    661  CB  LYS    45     119.921  75.386  40.879  1.00  0.00            
ATOM    662  HB1 LYS    45     120.916  75.160  40.496  1.00  0.00            
ATOM    663  HB2 LYS    45     119.218  75.432  40.048  1.00  0.00            
ATOM    664  CG  LYS    45     119.466  74.337  41.865  1.00  0.00            
ATOM    665  HG1 LYS    45     118.418  74.501  42.114  1.00  0.00            
ATOM    666  HG2 LYS    45     120.111  74.372  42.743  1.00  0.00            
ATOM    667  CD  LYS    45     119.597  72.976  41.240  1.00  0.00            
ATOM    668  HD1 LYS    45     120.662  72.837  41.053  1.00  0.00            
ATOM    669  HD2 LYS    45     119.092  72.972  40.274  1.00  0.00            
ATOM    670  CE  LYS    45     119.064  71.950  42.268  1.00  0.00            
ATOM    671  HE1 LYS    45     118.034  72.120  42.582  1.00  0.00            
ATOM    672  HE2 LYS    45     119.756  72.068  43.102  1.00  0.00            
ATOM    673  NZ  LYS    45     119.269  70.656  41.716  1.00  0.00            
ATOM    674  HZ1 LYS    45     120.168  70.635  41.256  1.00  0.00            
ATOM    675  HZ2 LYS    45     119.110  69.899  42.365  1.00  0.00            
ATOM    676  HZ3 LYS    45     118.547  70.525  41.023  1.00  0.00            
ATOM    677  C   LYS    45     120.339  77.974  40.482  1.00  0.00            
ATOM    678  O   LYS    45     120.664  77.737  39.298  1.00  0.00            
ATOM    679  N   GLU    46     120.279  79.205  41.047  1.00  0.00            
ATOM    680  H   GLU    46     120.396  79.155  42.049  1.00  0.00            
ATOM    681  CA  GLU    46     120.627  80.434  40.364  1.00  0.00            
ATOM    682  HA  GLU    46     121.086  80.113  39.429  1.00  0.00            
ATOM    683  CB  GLU    46     119.437  81.323  40.185  1.00  0.00            
ATOM    684  HB1 GLU    46     119.863  82.284  39.898  1.00  0.00            
ATOM    685  HB2 GLU    46     118.908  81.434  41.131  1.00  0.00            
ATOM    686  CG  GLU    46     118.581  80.948  38.974  1.00  0.00            
ATOM    687  HG1 GLU    46     118.376  79.888  38.825  1.00  0.00            
ATOM    688  HG2 GLU    46     119.064  81.333  38.076  1.00  0.00            
ATOM    689  CD  GLU    46     117.222  81.693  39.091  1.00  0.00            
ATOM    690  OE1 GLU    46     116.328  81.390  38.283  1.00  0.00            
ATOM    691  OE2 GLU    46     117.019  82.697  39.895  1.00  0.00            
ATOM    692  C   GLU    46     121.844  81.056  41.113  1.00  0.00            
ATOM    693  O   GLU    46     121.978  80.921  42.377  1.00  0.00            
ATOM    694  N   GLY    47     122.616  81.918  40.444  1.00  0.00            
ATOM    695  H   GLY    47     122.244  82.138  39.531  1.00  0.00            
ATOM    696  CA  GLY    47     123.847  82.542  40.953  1.00  0.00            
ATOM    697  HA1 GLY    47     124.501  82.703  40.096  1.00  0.00            
ATOM    698  HA2 GLY    47     124.404  81.964  41.691  1.00  0.00            
ATOM    699  C   GLY    47     123.673  83.917  41.499  1.00  0.00            
ATOM    700  O   GLY    47     122.613  84.288  42.091  1.00  0.00            
ATOM    701  N   VAL    48     124.785  84.614  41.370  1.00  0.00            
ATOM    702  H   VAL    48     125.539  84.116  40.917  1.00  0.00            
ATOM    703  CA  VAL    48     124.907  85.940  41.915  1.00  0.00            
ATOM    704  HA  VAL    48     124.282  85.914  42.808  1.00  0.00            
ATOM    705  CB  VAL    48     126.349  86.183  42.327  1.00  0.00            
ATOM    706  HB  VAL    48     127.020  86.109  41.471  1.00  0.00            
ATOM    707  CG1 VAL    48     126.560  87.608  42.855  1.00  0.00            
ATOM    708 HG11 VAL    48     127.612  87.725  43.116  1.00  0.00            
ATOM    709 HG12 VAL    48     126.438  88.435  42.156  1.00  0.00            
ATOM    710 HG13 VAL    48     125.988  87.746  43.772  1.00  0.00            
ATOM    711  CG2 VAL    48     126.857  85.261  43.440  1.00  0.00            
ATOM    712 HG21 VAL    48     127.728  85.651  43.966  1.00  0.00            
ATOM    713 HG22 VAL    48     126.115  85.244  44.238  1.00  0.00            
ATOM    714 HG23 VAL    48     127.102  84.230  43.185  1.00  0.00            
ATOM    715  C   VAL    48     124.316  87.012  41.015  1.00  0.00            
ATOM    716  O   VAL    48     124.635  87.070  39.791  1.00  0.00            
ATOM    717  N   VAL    49     123.433  87.887  41.505  1.00  0.00            
ATOM    718  H   VAL    49     123.126  87.782  42.461  1.00  0.00            
ATOM    719  CA  VAL    49     122.810  88.967  40.703  1.00  0.00            
ATOM    720  HA  VAL    49     123.081  88.828  39.656  1.00  0.00            
ATOM    721  CB  VAL    49     121.282  88.779  40.623  1.00  0.00            
ATOM    722  HB  VAL    49     121.025  88.624  41.671  1.00  0.00            
ATOM    723  CG1 VAL    49     120.430  89.997  40.066  1.00  0.00            
ATOM    724 HG11 VAL    49     120.816  90.918  40.502  1.00  0.00            
ATOM    725 HG12 VAL    49     120.456  89.983  38.977  1.00  0.00            
ATOM    726 HG13 VAL    49     119.412  89.806  40.408  1.00  0.00            
ATOM    727  CG2 VAL    49     120.960  87.530  39.807  1.00  0.00            
ATOM    728 HG21 VAL    49     121.433  87.721  38.844  1.00  0.00            
ATOM    729 HG22 VAL    49     121.463  86.620  40.136  1.00  0.00            
ATOM    730 HG23 VAL    49     119.885  87.409  39.941  1.00  0.00            
ATOM    731  C   VAL    49     123.274  90.325  41.241  1.00  0.00            
ATOM    732  O   VAL    49     123.060  90.683  42.369  1.00  0.00            
ATOM    733  N   HIE    50     123.846  91.075  40.370  1.00  0.00            
ATOM    734  H   HIE    50     123.878  90.741  39.417  1.00  0.00            
ATOM    735  CA  HIE    50     124.600  92.240  40.663  1.00  0.00            
ATOM    736  HA  HIE    50     124.194  92.617  41.602  1.00  0.00            
ATOM    737  CB  HIE    50     126.105  91.972  40.902  1.00  0.00            
ATOM    738  HB1 HIE    50     126.205  91.171  41.635  1.00  0.00            
ATOM    739  HB2 HIE    50     126.538  92.873  41.336  1.00  0.00            
ATOM    740  CG  HIE    50     126.853  91.431  39.690  1.00  0.00            
ATOM    741  ND1 HIE    50     127.194  90.113  39.474  1.00  0.00            
ATOM    742  CE1 HIE    50     127.741  90.134  38.216  1.00  0.00            
ATOM    743  HE1 HIE    50     128.117  89.253  37.716  1.00  0.00            
ATOM    744  NE2 HIE    50     127.823  91.375  37.750  1.00  0.00            
ATOM    745  HE2 HIE    50     128.221  91.593  36.848  1.00  0.00            
ATOM    746  CD2 HIE    50     127.298  92.251  38.700  1.00  0.00            
ATOM    747  HD2 HIE    50     127.258  93.322  38.833  1.00  0.00            
ATOM    748  C   HIE    50     124.291  93.370  39.646  1.00  0.00            
ATOM    749  O   HIE    50     124.326  93.119  38.393  1.00  0.00            
ATOM    750  N   GLY    51     124.189  94.582  40.161  1.00  0.00            
ATOM    751  H   GLY    51     124.220  94.673  41.166  1.00  0.00            
ATOM    752  CA  GLY    51     124.020  95.771  39.325  1.00  0.00            
ATOM    753  HA1 GLY    51     123.032  96.231  39.363  1.00  0.00            
ATOM    754  HA2 GLY    51     124.306  95.612  38.286  1.00  0.00            
ATOM    755  C   GLY    51     124.972  96.886  39.706  1.00  0.00            
ATOM    756  O   GLY    51     125.470  96.966  40.833  1.00  0.00            
ATOM    757  N   VAL    52     125.306  97.804  38.794  1.00  0.00            
ATOM    758  H   VAL    52     124.927  97.678  37.867  1.00  0.00            
ATOM    759  CA  VAL    52     126.251  98.919  39.026  1.00  0.00            
ATOM    760  HA  VAL    52     127.045  98.468  39.622  1.00  0.00            
ATOM    761  CB  VAL    52     126.892  99.559  37.788  1.00  0.00            
ATOM    762  HB  VAL    52     127.512 100.422  38.029  1.00  0.00            
ATOM    763  CG1 VAL    52     127.787  98.518  37.096  1.00  0.00            
ATOM    764 HG11 VAL    52     128.375  98.986  36.306  1.00  0.00            
ATOM    765 HG12 VAL    52     128.504  98.063  37.780  1.00  0.00            
ATOM    766 HG13 VAL    52     127.296  97.620  36.721  1.00  0.00            
ATOM    767  CG2 VAL    52     125.930 100.019  36.763  1.00  0.00            
ATOM    768 HG21 VAL    52     125.409  99.227  36.227  1.00  0.00            
ATOM    769 HG22 VAL    52     125.146 100.595  37.254  1.00  0.00            
ATOM    770 HG23 VAL    52     126.482 100.576  36.005  1.00  0.00            
ATOM    771  C   VAL    52     125.716  99.933  40.087  1.00  0.00            
ATOM    772  O   VAL    52     124.550 100.243  40.203  1.00  0.00            
ATOM    773  N   ALA    53     126.649 100.519  40.842  1.00  0.00            
ATOM    774  H   ALA    53     127.631 100.302  40.749  1.00  0.00            
ATOM    775  CA  ALA    53     126.358 101.647  41.718  1.00  0.00            
ATOM    776  HA  ALA    53     127.240 101.816  42.335  1.00  0.00            
ATOM    777  CB  ALA    53     126.348 102.924  40.840  1.00  0.00            
ATOM    778  HB1 ALA    53     126.313 103.758  41.541  1.00  0.00            
ATOM    779  HB2 ALA    53     127.244 102.880  40.221  1.00  0.00            
ATOM    780  HB3 ALA    53     125.401 102.941  40.301  1.00  0.00            
ATOM    781  C   ALA    53     125.259 101.398  42.741  1.00  0.00            
ATOM    782  O   ALA    53     125.374 100.534  43.631  1.00  0.00            
ATOM    783  N   THR    54     124.190 102.186  42.577  1.00  0.00            
ATOM    784  H   THR    54     124.242 102.937  41.904  1.00  0.00            
ATOM    785  CA  THR    54     122.918 102.173  43.281  1.00  0.00            
ATOM    786  HA  THR    54     123.154 102.168  44.345  1.00  0.00            
ATOM    787  CB  THR    54     122.014 103.419  43.008  1.00  0.00            
ATOM    788  HB  THR    54     121.036 103.125  43.387  1.00  0.00            
ATOM    789  CG2 THR    54     122.595 104.629  43.741  1.00  0.00            
ATOM    790 HG21 THR    54     121.860 105.428  43.640  1.00  0.00            
ATOM    791 HG22 THR    54     122.642 104.426  44.811  1.00  0.00            
ATOM    792 HG23 THR    54     123.476 105.031  43.240  1.00  0.00            
ATOM    793  OG1 THR    54     121.969 103.597  41.570  1.00  0.00            
ATOM    794  HG1 THR    54     121.292 104.252  41.385  1.00  0.00            
ATOM    795  C   THR    54     122.152 100.883  43.138  1.00  0.00            
ATOM    796  O   THR    54     121.378 100.526  44.104  1.00  0.00            
ATOM    797  N   VAL    55     122.320 100.097  42.065  1.00  0.00            
ATOM    798  H   VAL    55     123.075 100.285  41.421  1.00  0.00            
ATOM    799  CA  VAL    55     121.706  98.792  41.979  1.00  0.00            
ATOM    800  HA  VAL    55     120.678  98.932  42.314  1.00  0.00            
ATOM    801  CB  VAL    55     121.631  98.303  40.588  1.00  0.00            
ATOM    802  HB  VAL    55     122.641  98.280  40.180  1.00  0.00            
ATOM    803  CG1 VAL    55     121.111  96.901  40.402  1.00  0.00            
ATOM    804 HG11 VAL    55     120.109  96.905  40.831  1.00  0.00            
ATOM    805 HG12 VAL    55     121.031  96.558  39.371  1.00  0.00            
ATOM    806 HG13 VAL    55     121.493  96.081  41.011  1.00  0.00            
ATOM    807  CG2 VAL    55     120.904  99.269  39.622  1.00  0.00            
ATOM    808 HG21 VAL    55     119.935  99.489  40.070  1.00  0.00            
ATOM    809 HG22 VAL    55     121.440 100.169  39.320  1.00  0.00            
ATOM    810 HG23 VAL    55     120.588  98.680  38.761  1.00  0.00            
ATOM    811  C   VAL    55     122.192  97.823  43.031  1.00  0.00            
ATOM    812  O   VAL    55     121.417  97.369  43.888  1.00  0.00            
ATOM    813  N   ALA    56     123.523  97.632  43.140  1.00  0.00            
ATOM    814  H   ALA    56     124.096  97.769  42.320  1.00  0.00            
ATOM    815  CA  ALA    56     124.143  97.078  44.297  1.00  0.00            
ATOM    816  HA  ALA    56     123.830  96.037  44.375  1.00  0.00            
ATOM    817  CB  ALA    56     125.673  97.049  44.186  1.00  0.00            
ATOM    818  HB1 ALA    56     126.125  96.671  45.103  1.00  0.00            
ATOM    819  HB2 ALA    56     125.935  96.376  43.369  1.00  0.00            
ATOM    820  HB3 ALA    56     126.049  98.060  44.029  1.00  0.00            
ATOM    821  C   ALA    56     123.651  97.681  45.645  1.00  0.00            
ATOM    822  O   ALA    56     123.366  96.867  46.569  1.00  0.00            
ATOM    823  N   GLU    57     123.538  99.036  45.773  1.00  0.00            
ATOM    824  H   GLU    57     123.792  99.607  44.979  1.00  0.00            
ATOM    825  CA  GLU    57     123.113  99.760  47.040  1.00  0.00            
ATOM    826  HA  GLU    57     123.718  99.509  47.911  1.00  0.00            
ATOM    827  CB  GLU    57     123.270 101.243  46.760  1.00  0.00            
ATOM    828  HB1 GLU    57     122.391 101.692  46.297  1.00  0.00            
ATOM    829  HB2 GLU    57     124.022 101.382  45.984  1.00  0.00            
ATOM    830  CG  GLU    57     123.585 102.112  48.001  1.00  0.00            
ATOM    831  HG1 GLU    57     122.772 101.931  48.704  1.00  0.00            
ATOM    832  HG2 GLU    57     123.536 103.146  47.660  1.00  0.00            
ATOM    833  CD  GLU    57     124.903 101.826  48.750  1.00  0.00            
ATOM    834  OE1 GLU    57     125.202 102.587  49.681  1.00  0.00            
ATOM    835  OE2 GLU    57     125.588 100.824  48.518  1.00  0.00            
ATOM    836  C   GLU    57     121.691  99.347  47.452  1.00  0.00            
ATOM    837  O   GLU    57     121.485  99.249  48.672  1.00  0.00            
ATOM    838  N   LYS    58     120.717  99.100  46.582  1.00  0.00            
ATOM    839  H   LYS    58     120.951  99.358  45.634  1.00  0.00            
ATOM    840  CA  LYS    58     119.429  98.471  46.861  1.00  0.00            
ATOM    841  HA  LYS    58     119.037  98.921  47.774  1.00  0.00            
ATOM    842  CB  LYS    58     118.491  98.864  45.727  1.00  0.00            
ATOM    843  HB1 LYS    58     118.913  98.571  44.765  1.00  0.00            
ATOM    844  HB2 LYS    58     118.603  99.948  45.766  1.00  0.00            
ATOM    845  CG  LYS    58     117.053  98.412  45.701  1.00  0.00            
ATOM    846  HG1 LYS    58     117.058  97.322  45.723  1.00  0.00            
ATOM    847  HG2 LYS    58     116.552  98.664  44.766  1.00  0.00            
ATOM    848  CD  LYS    58     116.178  98.945  46.755  1.00  0.00            
ATOM    849  HD1 LYS    58     116.151 100.022  46.591  1.00  0.00            
ATOM    850  HD2 LYS    58     116.568  98.919  47.773  1.00  0.00            
ATOM    851  CE  LYS    58     114.747  98.331  46.611  1.00  0.00            
ATOM    852  HE1 LYS    58     114.755  97.247  46.501  1.00  0.00            
ATOM    853  HE2 LYS    58     114.367  98.768  45.687  1.00  0.00            
ATOM    854  NZ  LYS    58     113.852  98.819  47.735  1.00  0.00            
ATOM    855  HZ1 LYS    58     114.219  98.652  48.661  1.00  0.00            
ATOM    856  HZ2 LYS    58     113.745  99.812  47.587  1.00  0.00            
ATOM    857  HZ3 LYS    58     112.881  98.551  47.669  1.00  0.00            
ATOM    858  C   LYS    58     119.506  96.954  47.127  1.00  0.00            
ATOM    859  O   LYS    58     118.829  96.508  48.052  1.00  0.00            
ATOM    860  N   THR    59     120.322  96.220  46.345  1.00  0.00            
ATOM    861  H   THR    59     120.738  96.765  45.604  1.00  0.00            
ATOM    862  CA  THR    59     120.526  94.759  46.459  1.00  0.00            
ATOM    863  HA  THR    59     119.618  94.218  46.191  1.00  0.00            
ATOM    864  CB  THR    59     121.541  94.257  45.476  1.00  0.00            
ATOM    865  HB  THR    59     122.557  94.647  45.540  1.00  0.00            
ATOM    866  CG2 THR    59     121.819  92.733  45.641  1.00  0.00            
ATOM    867 HG21 THR    59     122.552  92.421  44.896  1.00  0.00            
ATOM    868 HG22 THR    59     122.128  92.415  46.637  1.00  0.00            
ATOM    869 HG23 THR    59     120.849  92.260  45.488  1.00  0.00            
ATOM    870  OG1 THR    59     121.141  94.550  44.090  1.00  0.00            
ATOM    871  HG1 THR    59     121.352  95.465  43.891  1.00  0.00            
ATOM    872  C   THR    59     120.946  94.338  47.877  1.00  0.00            
ATOM    873  O   THR    59     120.377  93.411  48.430  1.00  0.00            
ATOM    874  N   LYS    60     121.997  95.029  48.474  1.00  0.00            
ATOM    875  H   LYS    60     122.596  95.645  47.945  1.00  0.00            
ATOM    876  CA  LYS    60     122.533  94.733  49.861  1.00  0.00            
ATOM    877  HA  LYS    60     122.904  93.711  49.940  1.00  0.00            
ATOM    878  CB  LYS    60     123.764  95.551  50.126  1.00  0.00            
ATOM    879  HB1 LYS    60     124.510  95.297  49.373  1.00  0.00            
ATOM    880  HB2 LYS    60     124.204  95.246  51.075  1.00  0.00            
ATOM    881  CG  LYS    60     123.615  97.069  50.136  1.00  0.00            
ATOM    882  HG1 LYS    60     123.018  97.310  51.016  1.00  0.00            
ATOM    883  HG2 LYS    60     123.102  97.322  49.208  1.00  0.00            
ATOM    884  CD  LYS    60     124.872  97.843  50.237  1.00  0.00            
ATOM    885  HD1 LYS    60     125.521  97.552  51.063  1.00  0.00            
ATOM    886  HD2 LYS    60     124.653  98.868  50.538  1.00  0.00            
ATOM    887  CE  LYS    60     125.593  97.728  48.845  1.00  0.00            
ATOM    888  HE1 LYS    60     124.931  98.053  48.042  1.00  0.00            
ATOM    889  HE2 LYS    60     125.898  96.693  48.693  1.00  0.00            
ATOM    890  NZ  LYS    60     126.781  98.565  48.902  1.00  0.00            
ATOM    891  HZ1 LYS    60     127.289  98.404  49.760  1.00  0.00            
ATOM    892  HZ2 LYS    60     127.361  98.356  48.103  1.00  0.00            
ATOM    893  HZ3 LYS    60     126.464  99.524  48.870  1.00  0.00            
ATOM    894  C   LYS    60     121.448  94.834  50.949  1.00  0.00            
ATOM    895  O   LYS    60     121.717  94.428  52.067  1.00  0.00            
ATOM    896  N   GLU    61     120.261  95.452  50.737  1.00  0.00            
ATOM    897  H   GLU    61     120.028  95.695  49.785  1.00  0.00            
ATOM    898  CA  GLU    61     119.216  95.786  51.805  1.00  0.00            
ATOM    899  HA  GLU    61     119.570  95.440  52.776  1.00  0.00            
ATOM    900  CB  GLU    61     119.029  97.288  51.990  1.00  0.00            
ATOM    901  HB1 GLU    61     118.112  97.319  52.579  1.00  0.00            
ATOM    902  HB2 GLU    61     118.884  97.854  51.070  1.00  0.00            
ATOM    903  CG  GLU    61     120.101  97.925  52.760  1.00  0.00            
ATOM    904  HG1 GLU    61     121.036  97.745  52.229  1.00  0.00            
ATOM    905  HG2 GLU    61     120.043  97.439  53.734  1.00  0.00            
ATOM    906  CD  GLU    61     119.994  99.454  52.822  1.00  0.00            
ATOM    907  OE1 GLU    61     120.815 100.114  53.510  1.00  0.00            
ATOM    908  OE2 GLU    61     119.114  99.919  52.075  1.00  0.00            
ATOM    909  C   GLU    61     117.833  95.152  51.490  1.00  0.00            
ATOM    910  O   GLU    61     117.094  94.855  52.432  1.00  0.00            
ATOM    911  N   GLN    62     117.416  94.975  50.222  1.00  0.00            
ATOM    912  H   GLN    62     117.975  95.411  49.504  1.00  0.00            
ATOM    913  CA  GLN    62     116.270  94.154  49.835  1.00  0.00            
ATOM    914  HA  GLN    62     115.385  94.336  50.446  1.00  0.00            
ATOM    915  CB  GLN    62     115.913  94.566  48.397  1.00  0.00            
ATOM    916  HB1 GLN    62     116.678  94.195  47.715  1.00  0.00            
ATOM    917  HB2 GLN    62     115.866  95.653  48.340  1.00  0.00            
ATOM    918  CG  GLN    62     114.535  93.957  47.980  1.00  0.00            
ATOM    919  HG1 GLN    62     113.803  94.064  48.781  1.00  0.00            
ATOM    920  HG2 GLN    62     114.624  92.871  47.948  1.00  0.00            
ATOM    921  CD  GLN    62     113.862  94.488  46.695  1.00  0.00            
ATOM    922  OE1 GLN    62     113.149  95.512  46.732  1.00  0.00            
ATOM    923  NE2 GLN    62     114.289  93.933  45.605  1.00  0.00            
ATOM    924 HE21 GLN    62     114.802  93.067  45.685  1.00  0.00            
ATOM    925 HE22 GLN    62     114.066  94.316  44.697  1.00  0.00            
ATOM    926  C   GLN    62     116.603  92.647  49.904  1.00  0.00            
ATOM    927  O   GLN    62     117.635  92.207  49.452  1.00  0.00            
ATOM    928  N   VAL    63     115.753  91.833  50.608  1.00  0.00            
ATOM    929  H   VAL    63     114.867  92.205  50.917  1.00  0.00            
ATOM    930  CA  VAL    63     115.818  90.388  50.672  1.00  0.00            
ATOM    931  HA  VAL    63     116.796  90.109  51.062  1.00  0.00            
ATOM    932  CB  VAL    63     114.904  89.692  51.734  1.00  0.00            
ATOM    933  HB  VAL    63     113.891  89.900  51.388  1.00  0.00            
ATOM    934  CG1 VAL    63     115.052  88.171  51.893  1.00  0.00            
ATOM    935 HG11 VAL    63     114.400  87.816  52.691  1.00  0.00            
ATOM    936 HG12 VAL    63     114.843  87.579  51.002  1.00  0.00            
ATOM    937 HG13 VAL    63     116.070  87.932  52.202  1.00  0.00            
ATOM    938  CG2 VAL    63     115.008  90.209  53.143  1.00  0.00            
ATOM    939 HG21 VAL    63     114.208  89.825  53.775  1.00  0.00            
ATOM    940 HG22 VAL    63     116.021  90.055  53.515  1.00  0.00            
ATOM    941 HG23 VAL    63     114.950  91.294  53.226  1.00  0.00            
ATOM    942  C   VAL    63     115.704  89.732  49.278  1.00  0.00            
ATOM    943  O   VAL    63     116.615  88.976  48.935  1.00  0.00            
ATOM    944  N   THR    64     114.656  90.053  48.494  1.00  0.00            
ATOM    945  H   THR    64     114.050  90.767  48.872  1.00  0.00            
ATOM    946  CA  THR    64     114.418  89.495  47.148  1.00  0.00            
ATOM    947  HA  THR    64     114.659  88.432  47.169  1.00  0.00            
ATOM    948  CB  THR    64     112.988  89.724  46.701  1.00  0.00            
ATOM    949  HB  THR    64     113.057  89.498  45.637  1.00  0.00            
ATOM    950  CG2 THR    64     111.939  88.854  47.324  1.00  0.00            
ATOM    951 HG21 THR    64     111.910  87.821  46.977  1.00  0.00            
ATOM    952 HG22 THR    64     112.120  88.780  48.396  1.00  0.00            
ATOM    953 HG23 THR    64     110.948  89.308  47.307  1.00  0.00            
ATOM    954  OG1 THR    64     112.437  91.013  46.766  1.00  0.00            
ATOM    955  HG1 THR    64     112.372  91.537  45.964  1.00  0.00            
ATOM    956  C   THR    64     115.444  90.064  46.133  1.00  0.00            
ATOM    957  O   THR    64     115.710  91.292  46.157  1.00  0.00            
ATOM    958  N   ASN    65     115.870  89.231  45.191  1.00  0.00            
ATOM    959  H   ASN    65     115.557  88.272  45.227  1.00  0.00            
ATOM    960  CA  ASN    65     116.615  89.551  43.956  1.00  0.00            
ATOM    961  HA  ASN    65     117.658  89.732  44.216  1.00  0.00            
ATOM    962  CB  ASN    65     116.599  88.277  43.118  1.00  0.00            
ATOM    963  HB1 ASN    65     116.951  88.458  42.102  1.00  0.00            
ATOM    964  HB2 ASN    65     115.611  87.844  42.962  1.00  0.00            
ATOM    965  CG  ASN    65     117.502  87.192  43.673  1.00  0.00            
ATOM    966  OD1 ASN    65     118.727  87.295  43.822  1.00  0.00            
ATOM    967  ND2 ASN    65     117.060  86.050  43.991  1.00  0.00            
ATOM    968 HD21 ASN    65     116.133  85.750  43.724  1.00  0.00            
ATOM    969 HD22 ASN    65     117.813  85.424  44.236  1.00  0.00            
ATOM    970  C   ASN    65     116.006  90.723  43.175  1.00  0.00            
ATOM    971  O   ASN    65     114.901  90.716  42.645  1.00  0.00            
ATOM    972  N   VAL    66     116.825  91.797  42.993  1.00  0.00            
ATOM    973  H   VAL    66     117.742  91.673  43.398  1.00  0.00            
ATOM    974  CA  VAL    66     116.415  93.120  42.377  1.00  0.00            
ATOM    975  HA  VAL    66     115.491  93.315  42.922  1.00  0.00            
ATOM    976  CB  VAL    66     117.366  94.283  42.733  1.00  0.00            
ATOM    977  HB  VAL    66     118.340  94.261  42.245  1.00  0.00            
ATOM    978  CG1 VAL    66     116.767  95.599  42.242  1.00  0.00            
ATOM    979 HG11 VAL    66     117.587  96.315  42.290  1.00  0.00            
ATOM    980 HG12 VAL    66     116.504  95.609  41.184  1.00  0.00            
ATOM    981 HG13 VAL    66     115.900  95.851  42.853  1.00  0.00            
ATOM    982  CG2 VAL    66     117.624  94.364  44.322  1.00  0.00            
ATOM    983 HG21 VAL    66     118.586  93.888  44.509  1.00  0.00            
ATOM    984 HG22 VAL    66     117.694  95.390  44.683  1.00  0.00            
ATOM    985 HG23 VAL    66     116.788  93.900  44.845  1.00  0.00            
ATOM    986  C   VAL    66     116.092  93.067  40.885  1.00  0.00            
ATOM    987  O   VAL    66     116.977  93.179  40.029  1.00  0.00            
ATOM    988  N   GLY    67     114.828  93.033  40.481  1.00  0.00            
ATOM    989  H   GLY    67     114.198  93.290  41.227  1.00  0.00            
ATOM    990  CA  GLY    67     114.420  93.196  39.097  1.00  0.00            
ATOM    991  HA1 GLY    67     115.206  93.753  38.588  1.00  0.00            
ATOM    992  HA2 GLY    67     113.574  93.882  39.145  1.00  0.00            
ATOM    993  C   GLY    67     113.990  91.950  38.337  1.00  0.00            
ATOM    994  O   GLY    67     113.864  92.069  37.131  1.00  0.00            
ATOM    995  N   GLY    68     113.873  90.780  38.956  1.00  0.00            
ATOM    996  H   GLY    68     113.923  90.766  39.965  1.00  0.00            
ATOM    997  CA  GLY    68     113.552  89.523  38.248  1.00  0.00            
ATOM    998  HA1 GLY    68     112.724  89.698  37.560  1.00  0.00            
ATOM    999  HA2 GLY    68     113.087  88.948  39.049  1.00  0.00            
ATOM   1000  C   GLY    68     114.627  88.792  37.515  1.00  0.00            
ATOM   1001  O   GLY    68     115.754  88.819  37.951  1.00  0.00            
ATOM   1002  N   ALA    69     114.263  88.200  36.372  1.00  0.00            
ATOM   1003  H   ALA    69     113.284  88.175  36.125  1.00  0.00            
ATOM   1004  CA  ALA    69     115.244  87.425  35.624  1.00  0.00            
ATOM   1005  HA  ALA    69     115.738  86.737  36.311  1.00  0.00            
ATOM   1006  CB  ALA    69     114.549  86.545  34.573  1.00  0.00            
ATOM   1007  HB1 ALA    69     114.272  87.185  33.735  1.00  0.00            
ATOM   1008  HB2 ALA    69     115.330  85.887  34.190  1.00  0.00            
ATOM   1009  HB3 ALA    69     113.751  85.937  34.999  1.00  0.00            
ATOM   1010  C   ALA    69     116.432  88.244  34.967  1.00  0.00            
ATOM   1011  O   ALA    69     116.195  89.280  34.381  1.00  0.00            
ATOM   1012  N   VAL    70     117.663  87.744  34.972  1.00  0.00            
ATOM   1013  H   VAL    70     117.877  86.890  35.468  1.00  0.00            
ATOM   1014  CA  VAL    70     118.797  88.258  34.124  1.00  0.00            
ATOM   1015  HA  VAL    70     118.882  89.321  34.353  1.00  0.00            
ATOM   1016  CB  VAL    70     120.143  87.545  34.438  1.00  0.00            
ATOM   1017  HB  VAL    70     119.996  86.466  34.403  1.00  0.00            
ATOM   1018  CG1 VAL    70     121.325  87.912  33.549  1.00  0.00            
ATOM   1019 HG11 VAL    70     121.051  87.643  32.529  1.00  0.00            
ATOM   1020 HG12 VAL    70     121.472  88.991  33.604  1.00  0.00            
ATOM   1021 HG13 VAL    70     122.209  87.342  33.835  1.00  0.00            
ATOM   1022  CG2 VAL    70     120.559  87.856  35.864  1.00  0.00            
ATOM   1023 HG21 VAL    70     120.657  88.937  35.955  1.00  0.00            
ATOM   1024 HG22 VAL    70     119.800  87.393  36.494  1.00  0.00            
ATOM   1025 HG23 VAL    70     121.517  87.357  36.006  1.00  0.00            
ATOM   1026  C   VAL    70     118.518  88.180  32.605  1.00  0.00            
ATOM   1027  O   VAL    70     118.210  87.102  32.050  1.00  0.00            
ATOM   1028  N   VAL    71     118.617  89.356  31.895  1.00  0.00            
ATOM   1029  H   VAL    71     118.864  90.214  32.367  1.00  0.00            
ATOM   1030  CA  VAL    71     118.437  89.450  30.449  1.00  0.00            
ATOM   1031  HA  VAL    71     117.635  88.738  30.249  1.00  0.00            
ATOM   1032  CB  VAL    71     117.850  90.725  29.957  1.00  0.00            
ATOM   1033  HB  VAL    71     117.798  90.716  28.869  1.00  0.00            
ATOM   1034  CG1 VAL    71     116.365  90.790  30.464  1.00  0.00            
ATOM   1035 HG11 VAL    71     116.254  90.680  31.543  1.00  0.00            
ATOM   1036 HG12 VAL    71     115.939  91.753  30.180  1.00  0.00            
ATOM   1037 HG13 VAL    71     115.775  90.048  29.927  1.00  0.00            
ATOM   1038  CG2 VAL    71     118.507  91.986  30.420  1.00  0.00            
ATOM   1039 HG21 VAL    71     117.896  92.849  30.154  1.00  0.00            
ATOM   1040 HG22 VAL    71     118.559  92.042  31.508  1.00  0.00            
ATOM   1041 HG23 VAL    71     119.552  91.984  30.110  1.00  0.00            
ATOM   1042  C   VAL    71     119.779  88.999  29.829  1.00  0.00            
ATOM   1043  O   VAL    71     120.747  89.753  29.803  1.00  0.00            
ATOM   1044  N   THR    72     119.915  87.686  29.392  1.00  0.00            
ATOM   1045  H   THR    72     119.223  86.957  29.488  1.00  0.00            
ATOM   1046  CA  THR    72     121.110  87.432  28.591  1.00  0.00            
ATOM   1047  HA  THR    72     121.932  88.009  29.015  1.00  0.00            
ATOM   1048  CB  THR    72     121.443  85.937  28.520  1.00  0.00            
ATOM   1049  HB  THR    72     122.304  85.685  27.901  1.00  0.00            
ATOM   1050  CG2 THR    72     121.751  85.256  29.886  1.00  0.00            
ATOM   1051 HG21 THR    72     121.385  84.232  29.963  1.00  0.00            
ATOM   1052 HG22 THR    72     122.813  85.313  30.123  1.00  0.00            
ATOM   1053 HG23 THR    72     121.306  85.836  30.695  1.00  0.00            
ATOM   1054  OG1 THR    72     120.395  85.227  27.950  1.00  0.00            
ATOM   1055  HG1 THR    72     120.708  84.357  27.692  1.00  0.00            
ATOM   1056  C   THR    72     121.058  88.098  27.155  1.00  0.00            
ATOM   1057  O   THR    72     120.012  88.121  26.556  1.00  0.00            
ATOM   1058  N   GLY    73     122.165  88.617  26.610  1.00  0.00            
ATOM   1059  H   GLY    73     122.990  88.434  27.164  1.00  0.00            
ATOM   1060  CA  GLY    73     122.269  89.040  25.235  1.00  0.00            
ATOM   1061  HA1 GLY    73     122.438  90.116  25.278  1.00  0.00            
ATOM   1062  HA2 GLY    73     121.404  88.725  24.652  1.00  0.00            
ATOM   1063  C   GLY    73     123.412  88.469  24.418  1.00  0.00            
ATOM   1064  O   GLY    73     124.347  87.844  24.901  1.00  0.00            
ATOM   1065  N   VAL    74     123.196  88.529  23.098  1.00  0.00            
ATOM   1066  H   VAL    74     122.292  88.862  22.794  1.00  0.00            
ATOM   1067  CA  VAL    74     124.100  87.952  22.010  1.00  0.00            
ATOM   1068  HA  VAL    74     124.045  86.892  22.257  1.00  0.00            
ATOM   1069  CB  VAL    74     123.546  88.047  20.610  1.00  0.00            
ATOM   1070  HB  VAL    74     124.151  87.431  19.944  1.00  0.00            
ATOM   1071  CG1 VAL    74     122.161  87.295  20.703  1.00  0.00            
ATOM   1072 HG11 VAL    74     121.473  87.888  21.305  1.00  0.00            
ATOM   1073 HG12 VAL    74     121.632  87.254  19.750  1.00  0.00            
ATOM   1074 HG13 VAL    74     122.332  86.321  21.161  1.00  0.00            
ATOM   1075  CG2 VAL    74     123.486  89.390  20.003  1.00  0.00            
ATOM   1076 HG21 VAL    74     122.962  89.440  19.048  1.00  0.00            
ATOM   1077 HG22 VAL    74     122.928  90.061  20.655  1.00  0.00            
ATOM   1078 HG23 VAL    74     124.457  89.866  19.868  1.00  0.00            
ATOM   1079  C   VAL    74     125.635  88.320  22.227  1.00  0.00            
ATOM   1080  O   VAL    74     126.496  87.475  22.060  1.00  0.00            
ATOM   1081  N   THR    75     125.914  89.549  22.635  1.00  0.00            
ATOM   1082  H   THR    75     125.141  90.199  22.650  1.00  0.00            
ATOM   1083  CA  THR    75     127.292  90.106  22.819  1.00  0.00            
ATOM   1084  HA  THR    75     128.006  89.426  22.356  1.00  0.00            
ATOM   1085  CB  THR    75     127.579  91.423  22.060  1.00  0.00            
ATOM   1086  HB  THR    75     128.580  91.769  22.319  1.00  0.00            
ATOM   1087  CG2 THR    75     127.483  91.169  20.566  1.00  0.00            
ATOM   1088 HG21 THR    75     127.796  92.032  19.978  1.00  0.00            
ATOM   1089 HG22 THR    75     128.125  90.307  20.386  1.00  0.00            
ATOM   1090 HG23 THR    75     126.439  90.933  20.361  1.00  0.00            
ATOM   1091  OG1 THR    75     126.557  92.380  22.370  1.00  0.00            
ATOM   1092  HG1 THR    75     127.044  93.021  22.895  1.00  0.00            
ATOM   1093  C   THR    75     127.614  90.189  24.346  1.00  0.00            
ATOM   1094  O   THR    75     126.780  90.509  25.154  1.00  0.00            
ATOM   1095  N   ALA    76     128.916  90.112  24.666  1.00  0.00            
ATOM   1096  H   ALA    76     129.549  89.871  23.917  1.00  0.00            
ATOM   1097  CA  ALA    76     129.469  90.098  26.011  1.00  0.00            
ATOM   1098  HA  ALA    76     128.744  89.484  26.545  1.00  0.00            
ATOM   1099  CB  ALA    76     130.922  89.463  26.174  1.00  0.00            
ATOM   1100  HB1 ALA    76     131.538  90.053  25.494  1.00  0.00            
ATOM   1101  HB2 ALA    76     131.223  89.502  27.221  1.00  0.00            
ATOM   1102  HB3 ALA    76     130.930  88.389  25.984  1.00  0.00            
ATOM   1103  C   ALA    76     129.415  91.449  26.742  1.00  0.00            
ATOM   1104  O   ALA    76     130.116  92.422  26.419  1.00  0.00            
ATOM   1105  N   VAL    77     128.455  91.550  27.623  1.00  0.00            
ATOM   1106  H   VAL    77     127.768  90.810  27.629  1.00  0.00            
ATOM   1107  CA  VAL    77     128.284  92.742  28.428  1.00  0.00            
ATOM   1108  HA  VAL    77     129.223  93.290  28.511  1.00  0.00            
ATOM   1109  CB  VAL    77     127.236  93.677  27.900  1.00  0.00            
ATOM   1110  HB  VAL    77     127.034  94.464  28.627  1.00  0.00            
ATOM   1111  CG1 VAL    77     127.709  94.339  26.606  1.00  0.00            
ATOM   1112 HG11 VAL    77     126.919  95.066  26.417  1.00  0.00            
ATOM   1113 HG12 VAL    77     128.650  94.869  26.753  1.00  0.00            
ATOM   1114 HG13 VAL    77     127.556  93.562  25.857  1.00  0.00            
ATOM   1115  CG2 VAL    77     125.927  92.931  27.679  1.00  0.00            
ATOM   1116 HG21 VAL    77     125.966  92.264  26.818  1.00  0.00            
ATOM   1117 HG22 VAL    77     125.759  92.252  28.515  1.00  0.00            
ATOM   1118 HG23 VAL    77     125.044  93.569  27.664  1.00  0.00            
ATOM   1119  C   VAL    77     127.857  92.380  29.893  1.00  0.00            
ATOM   1120  O   VAL    77     127.425  91.309  30.242  1.00  0.00            
ATOM   1121  N   ALA    78     127.994  93.435  30.777  1.00  0.00            
ATOM   1122  H   ALA    78     128.231  94.339  30.394  1.00  0.00            
ATOM   1123  CA  ALA    78     127.642  93.327  32.185  1.00  0.00            
ATOM   1124  HA  ALA    78     128.326  92.590  32.608  1.00  0.00            
ATOM   1125  CB  ALA    78     127.926  94.667  32.802  1.00  0.00            
ATOM   1126  HB1 ALA    78     128.948  95.039  32.731  1.00  0.00            
ATOM   1127  HB2 ALA    78     127.223  95.443  32.498  1.00  0.00            
ATOM   1128  HB3 ALA    78     127.829  94.626  33.887  1.00  0.00            
ATOM   1129  C   ALA    78     126.168  92.979  32.501  1.00  0.00            
ATOM   1130  O   ALA    78     125.227  93.410  31.827  1.00  0.00            
ATOM   1131  N   GLN    79     125.978  92.265  33.578  1.00  0.00            
ATOM   1132  H   GLN    79     126.816  91.763  33.834  1.00  0.00            
ATOM   1133  CA  GLN    79     124.669  91.649  34.005  1.00  0.00            
ATOM   1134  HA  GLN    79     124.299  91.029  33.188  1.00  0.00            
ATOM   1135  CB  GLN    79     124.949  90.702  35.186  1.00  0.00            
ATOM   1136  HB1 GLN    79     125.175  91.399  35.993  1.00  0.00            
ATOM   1137  HB2 GLN    79     125.824  90.077  35.008  1.00  0.00            
ATOM   1138  CG  GLN    79     123.717  89.828  35.542  1.00  0.00            
ATOM   1139  HG1 GLN    79     123.660  89.096  34.736  1.00  0.00            
ATOM   1140  HG2 GLN    79     122.813  90.428  35.446  1.00  0.00            
ATOM   1141  CD  GLN    79     123.834  89.264  36.921  1.00  0.00            
ATOM   1142  OE1 GLN    79     123.160  89.610  37.881  1.00  0.00            
ATOM   1143  NE2 GLN    79     124.671  88.384  37.204  1.00  0.00            
ATOM   1144 HE21 GLN    79     125.394  88.059  36.578  1.00  0.00            
ATOM   1145 HE22 GLN    79     124.596  88.105  38.171  1.00  0.00            
ATOM   1146  C   GLN    79     123.516  92.675  34.293  1.00  0.00            
ATOM   1147  O   GLN    79     123.746  93.674  34.988  1.00  0.00            
ATOM   1148  N   LYS    80     122.326  92.575  33.680  1.00  0.00            
ATOM   1149  H   LYS    80     122.155  91.790  33.068  1.00  0.00            
ATOM   1150  CA  LYS    80     121.157  93.409  33.993  1.00  0.00            
ATOM   1151  HA  LYS    80     121.293  93.952  34.928  1.00  0.00            
ATOM   1152  CB  LYS    80     120.836  94.416  32.834  1.00  0.00            
ATOM   1153  HB1 LYS    80     119.949  94.998  33.083  1.00  0.00            
ATOM   1154  HB2 LYS    80     120.819  93.952  31.848  1.00  0.00            
ATOM   1155  CG  LYS    80     121.922  95.512  32.719  1.00  0.00            
ATOM   1156  HG1 LYS    80     122.870  95.100  32.374  1.00  0.00            
ATOM   1157  HG2 LYS    80     122.070  95.897  33.728  1.00  0.00            
ATOM   1158  CD  LYS    80     121.566  96.680  31.768  1.00  0.00            
ATOM   1159  HD1 LYS    80     120.493  96.869  31.789  1.00  0.00            
ATOM   1160  HD2 LYS    80     121.770  96.293  30.770  1.00  0.00            
ATOM   1161  CE  LYS    80     122.419  97.861  32.195  1.00  0.00            
ATOM   1162  HE1 LYS    80     123.467  97.603  32.047  1.00  0.00            
ATOM   1163  HE2 LYS    80     122.162  97.969  33.249  1.00  0.00            
ATOM   1164  NZ  LYS    80     122.156  99.085  31.378  1.00  0.00            
ATOM   1165  HZ1 LYS    80     122.572  98.950  30.467  1.00  0.00            
ATOM   1166  HZ2 LYS    80     121.167  99.288  31.401  1.00  0.00            
ATOM   1167  HZ3 LYS    80     122.629  99.891  31.763  1.00  0.00            
ATOM   1168  C   LYS    80     119.900  92.466  34.120  1.00  0.00            
ATOM   1169  O   LYS    80     119.841  91.353  33.608  1.00  0.00            
ATOM   1170  N   THR    81     118.919  92.859  34.890  1.00  0.00            
ATOM   1171  H   THR    81     119.076  93.766  35.305  1.00  0.00            
ATOM   1172  CA  THR    81     117.641  92.266  34.987  1.00  0.00            
ATOM   1173  HA  THR    81     117.731  91.224  34.681  1.00  0.00            
ATOM   1174  CB  THR    81     117.130  92.144  36.431  1.00  0.00            
ATOM   1175  HB  THR    81     116.235  91.524  36.396  1.00  0.00            
ATOM   1176  CG2 THR    81     118.002  91.390  37.381  1.00  0.00            
ATOM   1177 HG21 THR    81     118.371  90.469  36.929  1.00  0.00            
ATOM   1178 HG22 THR    81     118.810  92.041  37.715  1.00  0.00            
ATOM   1179 HG23 THR    81     117.350  90.943  38.131  1.00  0.00            
ATOM   1180  OG1 THR    81     116.865  93.506  36.849  1.00  0.00            
ATOM   1181  HG1 THR    81     116.932  93.554  37.806  1.00  0.00            
ATOM   1182  C   THR    81     116.636  92.850  34.020  1.00  0.00            
ATOM   1183  O   THR    81     116.840  93.834  33.305  1.00  0.00            
ATOM   1184  N   VAL    82     115.481  92.152  33.856  1.00  0.00            
ATOM   1185  H   VAL    82     115.475  91.212  34.224  1.00  0.00            
ATOM   1186  CA  VAL    82     114.252  92.534  33.305  1.00  0.00            
ATOM   1187  HA  VAL    82     114.253  92.514  32.215  1.00  0.00            
ATOM   1188  CB  VAL    82     113.060  91.518  33.570  1.00  0.00            
ATOM   1189  HB  VAL    82     113.028  91.373  34.650  1.00  0.00            
ATOM   1190  CG1 VAL    82     111.659  92.012  33.165  1.00  0.00            
ATOM   1191 HG11 VAL    82     111.292  92.758  33.870  1.00  0.00            
ATOM   1192 HG12 VAL    82     111.616  92.357  32.131  1.00  0.00            
ATOM   1193 HG13 VAL    82     110.899  91.231  33.185  1.00  0.00            
ATOM   1194  CG2 VAL    82     113.316  90.124  32.931  1.00  0.00            
ATOM   1195 HG21 VAL    82     112.385  89.564  32.834  1.00  0.00            
ATOM   1196 HG22 VAL    82     113.739  90.158  31.927  1.00  0.00            
ATOM   1197 HG23 VAL    82     114.012  89.702  33.656  1.00  0.00            
ATOM   1198  C   VAL    82     113.735  93.922  33.698  1.00  0.00            
ATOM   1199  O   VAL    82     113.542  94.727  32.767  1.00  0.00            
ATOM   1200  N   GLU    83     113.691  94.241  35.000  1.00  0.00            
ATOM   1201  H   GLU    83     113.886  93.536  35.698  1.00  0.00            
ATOM   1202  CA  GLU    83     113.390  95.571  35.495  1.00  0.00            
ATOM   1203  HA  GLU    83     112.560  96.074  34.998  1.00  0.00            
ATOM   1204  CB  GLU    83     112.854  95.493  36.935  1.00  0.00            
ATOM   1205  HB1 GLU    83     112.929  96.457  37.438  1.00  0.00            
ATOM   1206  HB2 GLU    83     113.572  94.989  37.582  1.00  0.00            
ATOM   1207  CG  GLU    83     111.483  94.815  37.178  1.00  0.00            
ATOM   1208  HG1 GLU    83     111.636  93.794  36.829  1.00  0.00            
ATOM   1209  HG2 GLU    83     110.656  95.246  36.613  1.00  0.00            
ATOM   1210  CD  GLU    83     110.964  94.710  38.606  1.00  0.00            
ATOM   1211  OE1 GLU    83     110.114  93.787  38.878  1.00  0.00            
ATOM   1212  OE2 GLU    83     111.290  95.533  39.461  1.00  0.00            
ATOM   1213  C   GLU    83     114.570  96.503  35.403  1.00  0.00            
ATOM   1214  O   GLU    83     114.316  97.685  35.138  1.00  0.00            
ATOM   1215  N   GLY    84     115.810  96.080  35.572  1.00  0.00            
ATOM   1216  H   GLY    84     115.910  95.135  35.914  1.00  0.00            
ATOM   1217  CA  GLY    84     117.054  96.882  35.345  1.00  0.00            
ATOM   1218  HA1 GLY    84     117.936  96.269  35.529  1.00  0.00            
ATOM   1219  HA2 GLY    84     117.070  97.728  36.033  1.00  0.00            
ATOM   1220  C   GLY    84     117.231  97.434  33.917  1.00  0.00            
ATOM   1221  O   GLY    84     117.484  98.597  33.713  1.00  0.00            
ATOM   1222  N   ALA    85     116.960  96.615  32.886  1.00  0.00            
ATOM   1223  H   ALA    85     116.764  95.644  33.079  1.00  0.00            
ATOM   1224  CA  ALA    85     117.022  96.966  31.450  1.00  0.00            
ATOM   1225  HA  ALA    85     117.948  97.542  31.443  1.00  0.00            
ATOM   1226  CB  ALA    85     117.308  95.702  30.617  1.00  0.00            
ATOM   1227  HB1 ALA    85     117.523  96.083  29.618  1.00  0.00            
ATOM   1228  HB2 ALA    85     118.089  95.075  31.047  1.00  0.00            
ATOM   1229  HB3 ALA    85     116.437  95.048  30.584  1.00  0.00            
ATOM   1230  C   ALA    85     115.848  97.795  30.889  1.00  0.00            
ATOM   1231  O   ALA    85     115.981  98.390  29.825  1.00  0.00            
ATOM   1232  N   GLY    86     114.754  97.953  31.639  1.00  0.00            
ATOM   1233  H   GLY    86     114.766  97.480  32.531  1.00  0.00            
ATOM   1234  CA  GLY    86     113.571  98.654  31.289  1.00  0.00            
ATOM   1235  HA1 GLY    86     112.661  98.058  31.229  1.00  0.00            
ATOM   1236  HA2 GLY    86     113.627  99.131  30.311  1.00  0.00            
ATOM   1237  C   GLY    86     113.325  99.771  32.256  1.00  0.00            
ATOM   1238  O   GLY    86     114.190 100.297  32.985  1.00  0.00            
ATOM   1239  N   SER    87     112.155 100.320  32.196  1.00  0.00            
ATOM   1240  H   SER    87     111.691 100.075  31.333  1.00  0.00            
ATOM   1241  CA  SER    87     111.775 101.514  32.974  1.00  0.00            
ATOM   1242  HA  SER    87     112.330 101.503  33.912  1.00  0.00            
ATOM   1243  CB  SER    87     112.085 102.785  32.177  1.00  0.00            
ATOM   1244  HB1 SER    87     111.698 102.699  31.162  1.00  0.00            
ATOM   1245  HB2 SER    87     113.162 102.947  32.216  1.00  0.00            
ATOM   1246  OG  SER    87     111.675 104.018  32.799  1.00  0.00            
ATOM   1247  HG  SER    87     112.273 104.687  32.458  1.00  0.00            
ATOM   1248  C   SER    87     110.259 101.455  33.272  1.00  0.00            
ATOM   1249  O   SER    87     109.451 100.865  32.510  1.00  0.00            
ATOM   1250  N   ILE    88     109.892 102.034  34.340  1.00  0.00            
ATOM   1251  H   ILE    88     110.617 102.422  34.926  1.00  0.00            
ATOM   1252  CA  ILE    88     108.530 102.608  34.576  1.00  0.00            
ATOM   1253  HA  ILE    88     107.836 101.778  34.707  1.00  0.00            
ATOM   1254  CB  ILE    88     108.616 103.520  35.812  1.00  0.00            
ATOM   1255  HB  ILE    88     109.413 104.251  35.676  1.00  0.00            
ATOM   1256  CG2 ILE    88     107.290 104.059  36.248  1.00  0.00            
ATOM   1257 HG21 ILE    88     106.968 104.773  35.490  1.00  0.00            
ATOM   1258 HG22 ILE    88     106.657 103.179  36.366  1.00  0.00            
ATOM   1259 HG23 ILE    88     107.380 104.471  37.253  1.00  0.00            
ATOM   1260  CG1 ILE    88     109.053 102.729  37.072  1.00  0.00            
ATOM   1261 HG11 ILE    88     109.039 103.427  37.909  1.00  0.00            
ATOM   1262 HG12 ILE    88     110.128 102.564  36.995  1.00  0.00            
ATOM   1263  CD  ILE    88     108.395 101.393  37.535  1.00  0.00            
ATOM   1264  HD1 ILE    88     108.779 101.196  38.536  1.00  0.00            
ATOM   1265  HD2 ILE    88     107.308 101.440  37.605  1.00  0.00            
ATOM   1266  HD3 ILE    88     108.592 100.567  36.852  1.00  0.00            
ATOM   1267  C   ILE    88     107.848 103.514  33.459  1.00  0.00            
ATOM   1268  O   ILE    88     108.446 104.428  32.926  1.00  0.00            
ATOM   1269  N   ALA    89     106.611 103.116  33.119  1.00  0.00            
ATOM   1270  H   ALA    89     106.259 102.275  33.555  1.00  0.00            
ATOM   1271  CA  ALA    89     105.714 103.757  32.168  1.00  0.00            
ATOM   1272  HA  ALA    89     106.159 103.780  31.174  1.00  0.00            
ATOM   1273  CB  ALA    89     104.505 102.797  31.950  1.00  0.00            
ATOM   1274  HB1 ALA    89     103.689 103.189  31.344  1.00  0.00            
ATOM   1275  HB2 ALA    89     104.795 101.797  31.628  1.00  0.00            
ATOM   1276  HB3 ALA    89     104.039 102.639  32.922  1.00  0.00            
ATOM   1277  C   ALA    89     105.381 105.151  32.572  1.00  0.00            
ATOM   1278  O   ALA    89     105.156 105.514  33.761  1.00  0.00            
ATOM   1279  N   ALA    90     105.157 105.977  31.561  1.00  0.00            
ATOM   1280  H   ALA    90     105.342 105.599  30.643  1.00  0.00            
ATOM   1281  CA  ALA    90     104.696 107.451  31.608  1.00  0.00            
ATOM   1282  HA  ALA    90     105.331 108.064  32.248  1.00  0.00            
ATOM   1283  CB  ALA    90     104.729 108.016  30.242  1.00  0.00            
ATOM   1284  HB1 ALA    90     104.490 109.079  30.208  1.00  0.00            
ATOM   1285  HB2 ALA    90     105.717 107.895  29.798  1.00  0.00            
ATOM   1286  HB3 ALA    90     104.032 107.491  29.588  1.00  0.00            
ATOM   1287  C   ALA    90     103.252 107.576  32.139  1.00  0.00            
ATOM   1288  O   ALA    90     102.543 106.557  32.319  1.00  0.00            
ATOM   1289  N   ALA    91     102.878 108.865  32.453  1.00  0.00            
ATOM   1290  H   ALA    91     103.522 109.638  32.360  1.00  0.00            
ATOM   1291  CA  ALA    91     101.446 109.221  32.634  1.00  0.00            
ATOM   1292  HA  ALA    91     101.052 108.609  33.445  1.00  0.00            
ATOM   1293  CB  ALA    91     101.386 110.689  33.066  1.00  0.00            
ATOM   1294  HB1 ALA    91     102.088 110.818  33.890  1.00  0.00            
ATOM   1295  HB2 ALA    91     101.582 111.366  32.235  1.00  0.00            
ATOM   1296  HB3 ALA    91     100.350 110.770  33.397  1.00  0.00            
ATOM   1297  C   ALA    91     100.553 108.972  31.412  1.00  0.00            
ATOM   1298  O   ALA    91     100.839 109.278  30.248  1.00  0.00            
ATOM   1299  N   THR    92      99.363 108.592  31.809  1.00  0.00            
ATOM   1300  H   THR    92      99.353 108.518  32.817  1.00  0.00            
ATOM   1301  CA  THR    92      98.238 108.366  30.957  1.00  0.00            
ATOM   1302  HA  THR    92      98.571 108.196  29.933  1.00  0.00            
ATOM   1303  CB  THR    92      97.408 107.151  31.378  1.00  0.00            
ATOM   1304  HB  THR    92      96.488 107.152  30.793  1.00  0.00            
ATOM   1305  CG2 THR    92      98.239 105.920  30.991  1.00  0.00            
ATOM   1306 HG21 THR    92      98.442 105.916  29.920  1.00  0.00            
ATOM   1307 HG22 THR    92      99.189 105.935  31.526  1.00  0.00            
ATOM   1308 HG23 THR    92      97.721 105.007  31.284  1.00  0.00            
ATOM   1309  OG1 THR    92      97.154 106.985  32.774  1.00  0.00            
ATOM   1310  HG1 THR    92      96.820 107.780  33.197  1.00  0.00            
ATOM   1311  C   THR    92      97.307 109.654  30.777  1.00  0.00            
ATOM   1312  O   THR    92      97.470 110.687  31.374  1.00  0.00            
ATOM   1313  N   GLY    93      96.332 109.419  29.900  1.00  0.00            
ATOM   1314  H   GLY    93      96.262 108.534  29.417  1.00  0.00            
ATOM   1315  CA  GLY    93      95.216 110.318  29.602  1.00  0.00            
ATOM   1316  HA1 GLY    93      95.360 110.655  28.575  1.00  0.00            
ATOM   1317  HA2 GLY    93      95.248 111.164  30.289  1.00  0.00            
ATOM   1318  C   GLY    93      93.887 109.582  29.644  1.00  0.00            
ATOM   1319  O   GLY    93      93.851 108.324  29.589  1.00  0.00            
ATOM   1320  N   PHE    94      92.789 110.375  29.734  1.00  0.00            
ATOM   1321  H   PHE    94      92.915 111.356  29.940  1.00  0.00            
ATOM   1322  CA  PHE    94      91.460 109.804  29.548  1.00  0.00            
ATOM   1323  HA  PHE    94      91.599 108.823  29.093  1.00  0.00            
ATOM   1324  CB  PHE    94      90.737 109.604  30.928  1.00  0.00            
ATOM   1325  HB1 PHE    94      91.274 108.962  31.626  1.00  0.00            
ATOM   1326  HB2 PHE    94      89.788 109.113  30.714  1.00  0.00            
ATOM   1327  CG  PHE    94      90.465 110.961  31.642  1.00  0.00            
ATOM   1328  CD1 PHE    94      91.444 111.475  32.549  1.00  0.00            
ATOM   1329  HD1 PHE    94      92.356 110.920  32.707  1.00  0.00            
ATOM   1330  CE1 PHE    94      91.214 112.702  33.223  1.00  0.00            
ATOM   1331  HE1 PHE    94      91.994 113.056  33.881  1.00  0.00            
ATOM   1332  CZ  PHE    94      90.039 113.371  33.014  1.00  0.00            
ATOM   1333  HZ  PHE    94      89.912 114.350  33.453  1.00  0.00            
ATOM   1334  CE2 PHE    94      89.021 112.851  32.208  1.00  0.00            
ATOM   1335  HE2 PHE    94      88.119 113.437  32.109  1.00  0.00            
ATOM   1336  CD2 PHE    94      89.243 111.658  31.451  1.00  0.00            
ATOM   1337  HD2 PHE    94      88.524 111.381  30.694  1.00  0.00            
ATOM   1338  C   PHE    94      90.611 110.540  28.503  1.00  0.00            
ATOM   1339  O   PHE    94      90.815 111.723  28.189  1.00  0.00            
ATOM   1340  N   VAL    95      89.612 109.829  27.959  1.00  0.00            
ATOM   1341  H   VAL    95      89.637 108.821  28.025  1.00  0.00            
ATOM   1342  CA  VAL    95      88.598 110.464  27.100  1.00  0.00            
ATOM   1343  HA  VAL    95      89.180 111.250  26.618  1.00  0.00            
ATOM   1344  CB  VAL    95      88.004 109.562  25.999  1.00  0.00            
ATOM   1345  HB  VAL    95      87.433 108.719  26.389  1.00  0.00            
ATOM   1346  CG1 VAL    95      86.999 110.311  25.123  1.00  0.00            
ATOM   1347 HG11 VAL    95      86.016 110.296  25.594  1.00  0.00            
ATOM   1348 HG12 VAL    95      87.340 111.322  24.904  1.00  0.00            
ATOM   1349 HG13 VAL    95      86.788 109.710  24.239  1.00  0.00            
ATOM   1350  CG2 VAL    95      89.104 109.001  25.094  1.00  0.00            
ATOM   1351 HG21 VAL    95      89.781 109.803  24.801  1.00  0.00            
ATOM   1352 HG22 VAL    95      89.641 108.267  25.694  1.00  0.00            
ATOM   1353 HG23 VAL    95      88.690 108.489  24.225  1.00  0.00            
ATOM   1354  C   VAL    95      87.544 111.257  27.888  1.00  0.00            
ATOM   1355  O   VAL    95      86.929 110.781  28.857  1.00  0.00            
ATOM   1356  N   LYS    96      87.402 112.499  27.465  1.00  0.00            
ATOM   1357  H   LYS    96      87.963 112.694  26.648  1.00  0.00            
ATOM   1358  CA  LYS    96      86.310 113.466  27.732  1.00  0.00            
ATOM   1359  HA  LYS    96      86.497 113.832  28.742  1.00  0.00            
ATOM   1360  CB  LYS    96      86.468 114.734  26.749  1.00  0.00            
ATOM   1361  HB1 LYS    96      86.446 114.340  25.734  1.00  0.00            
ATOM   1362  HB2 LYS    96      87.396 115.295  26.857  1.00  0.00            
ATOM   1363  CG  LYS    96      85.367 115.838  26.717  1.00  0.00            
ATOM   1364  HG1 LYS    96      85.361 116.330  27.690  1.00  0.00            
ATOM   1365  HG2 LYS    96      84.376 115.402  26.587  1.00  0.00            
ATOM   1366  CD  LYS    96      85.535 116.988  25.695  1.00  0.00            
ATOM   1367  HD1 LYS    96      84.827 117.803  25.845  1.00  0.00            
ATOM   1368  HD2 LYS    96      85.406 116.650  24.666  1.00  0.00            
ATOM   1369  CE  LYS    96      86.948 117.534  25.725  1.00  0.00            
ATOM   1370  HE1 LYS    96      87.639 116.725  25.490  1.00  0.00            
ATOM   1371  HE2 LYS    96      87.184 117.746  26.768  1.00  0.00            
ATOM   1372  NZ  LYS    96      87.094 118.621  24.774  1.00  0.00            
ATOM   1373  HZ1 LYS    96      86.537 119.453  24.905  1.00  0.00            
ATOM   1374  HZ2 LYS    96      88.076 118.853  24.749  1.00  0.00            
ATOM   1375  HZ3 LYS    96      86.806 118.300  23.861  1.00  0.00            
ATOM   1376  C   LYS    96      84.950 112.823  27.519  1.00  0.00            
ATOM   1377  O   LYS    96      84.756 112.262  26.431  1.00  0.00            
ATOM   1378  N   LYS    97      83.983 112.946  28.449  1.00  0.00            
ATOM   1379  H   LYS    97      84.215 113.515  29.250  1.00  0.00            
ATOM   1380  CA  LYS    97      82.637 112.455  28.366  1.00  0.00            
ATOM   1381  HA  LYS    97      82.628 111.565  27.737  1.00  0.00            
ATOM   1382  CB  LYS    97      82.278 112.043  29.799  1.00  0.00            
ATOM   1383  HB1 LYS    97      81.903 112.900  30.359  1.00  0.00            
ATOM   1384  HB2 LYS    97      83.162 111.696  30.334  1.00  0.00            
ATOM   1385  CG  LYS    97      81.340 110.862  29.888  1.00  0.00            
ATOM   1386  HG1 LYS    97      81.888 109.939  29.694  1.00  0.00            
ATOM   1387  HG2 LYS    97      80.506 110.929  29.190  1.00  0.00            
ATOM   1388  CD  LYS    97      80.716 110.874  31.309  1.00  0.00            
ATOM   1389  HD1 LYS    97      80.027 111.718  31.345  1.00  0.00            
ATOM   1390  HD2 LYS    97      81.504 110.975  32.056  1.00  0.00            
ATOM   1391  CE  LYS    97      79.973 109.529  31.573  1.00  0.00            
ATOM   1392  HE1 LYS    97      79.898 109.443  32.657  1.00  0.00            
ATOM   1393  HE2 LYS    97      80.600 108.701  31.244  1.00  0.00            
ATOM   1394  NZ  LYS    97      78.718 109.410  30.854  1.00  0.00            
ATOM   1395  HZ1 LYS    97      78.762 109.431  29.845  1.00  0.00            
ATOM   1396  HZ2 LYS    97      78.295 108.532  31.120  1.00  0.00            
ATOM   1397  HZ3 LYS    97      78.226 110.251  31.119  1.00  0.00            
ATOM   1398  C   LYS    97      81.750 113.592  27.708  1.00  0.00            
ATOM   1399  O   LYS    97      82.018 114.787  27.626  1.00  0.00            
ATOM   1400  N   ASP    98      80.555 113.211  27.309  1.00  0.00            
ATOM   1401  H   ASP    98      80.366 112.220  27.342  1.00  0.00            
ATOM   1402  CA  ASP    98      79.515 114.041  26.785  1.00  0.00            
ATOM   1403  HA  ASP    98      79.577 115.055  27.182  1.00  0.00            
ATOM   1404  CB  ASP    98      79.621 114.211  25.216  1.00  0.00            
ATOM   1405  HB1 ASP    98      80.473 114.837  24.951  1.00  0.00            
ATOM   1406  HB2 ASP    98      78.690 114.700  24.928  1.00  0.00            
ATOM   1407  CG  ASP    98      79.775 112.874  24.427  1.00  0.00            
ATOM   1408  OD1 ASP    98      80.842 112.189  24.571  1.00  0.00            
ATOM   1409  OD2 ASP    98      78.900 112.365  23.658  1.00  0.00            
ATOM   1410  C   ASP    98      78.090 113.523  27.076  1.00  0.00            
ATOM   1411  O   ASP    98      77.823 112.327  27.177  1.00  0.00            
ATOM   1412  N   GLN    99      77.200 114.482  27.355  1.00  0.00            
ATOM   1413  H   GLN    99      77.599 115.410  27.380  1.00  0.00            
ATOM   1414  CA  GLN    99      75.726 114.372  27.196  1.00  0.00            
ATOM   1415  HA  GLN    99      75.465 113.355  27.487  1.00  0.00            
ATOM   1416  CB  GLN    99      74.933 115.346  28.135  1.00  0.00            
ATOM   1417  HB1 GLN    99      73.893 115.141  27.881  1.00  0.00            
ATOM   1418  HB2 GLN    99      75.370 116.267  27.750  1.00  0.00            
ATOM   1419  CG  GLN    99      75.282 115.231  29.640  1.00  0.00            
ATOM   1420  HG1 GLN    99      76.063 114.493  29.828  1.00  0.00            
ATOM   1421  HG2 GLN    99      74.433 114.847  30.205  1.00  0.00            
ATOM   1422  CD  GLN    99      75.666 116.535  30.250  1.00  0.00            
ATOM   1423  OE1 GLN    99      75.274 117.564  29.913  1.00  0.00            
ATOM   1424  NE2 GLN    99      76.543 116.478  31.199  1.00  0.00            
ATOM   1425 HE21 GLN    99      76.885 115.583  31.518  1.00  0.00            
ATOM   1426 HE22 GLN    99      76.753 117.359  31.645  1.00  0.00            
ATOM   1427  C   GLN    99      75.325 114.496  25.758  1.00  0.00            
ATOM   1428  O   GLN    99      75.892 115.243  24.986  1.00  0.00            
ATOM   1429  N   LEU   100      74.244 113.766  25.396  1.00  0.00            
ATOM   1430  H   LEU   100      73.755 113.267  26.125  1.00  0.00            
ATOM   1431  CA  LEU   100      73.833 113.525  24.046  1.00  0.00            
ATOM   1432  HA  LEU   100      74.662 112.940  23.648  1.00  0.00            
ATOM   1433  CB  LEU   100      72.684 112.541  24.116  1.00  0.00            
ATOM   1434  HB1 LEU   100      71.776 113.026  24.475  1.00  0.00            
ATOM   1435  HB2 LEU   100      72.880 111.769  24.860  1.00  0.00            
ATOM   1436  CG  LEU   100      72.169 111.715  22.882  1.00  0.00            
ATOM   1437  HG  LEU   100      73.007 111.232  22.380  1.00  0.00            
ATOM   1438  CD1 LEU   100      71.224 110.636  23.297  1.00  0.00            
ATOM   1439 HD11 LEU   100      71.822 109.863  23.780  1.00  0.00            
ATOM   1440 HD12 LEU   100      70.462 111.129  23.900  1.00  0.00            
ATOM   1441 HD13 LEU   100      70.661 110.167  22.489  1.00  0.00            
ATOM   1442  CD2 LEU   100      71.413 112.538  21.847  1.00  0.00            
ATOM   1443 HD21 LEU   100      72.036 113.379  21.541  1.00  0.00            
ATOM   1444 HD22 LEU   100      71.091 112.014  20.947  1.00  0.00            
ATOM   1445 HD23 LEU   100      70.467 112.957  22.192  1.00  0.00            
ATOM   1446  C   LEU   100      73.547 114.797  23.246  1.00  0.00            
ATOM   1447  O   LEU   100      72.537 115.529  23.402  1.00  0.00            
ATOM   1448  N   GLY   101      74.457 115.022  22.316  1.00  0.00            
ATOM   1449  H   GLY   101      75.284 114.443  22.285  1.00  0.00            
ATOM   1450  CA  GLY   101      74.331 116.111  21.333  1.00  0.00            
ATOM   1451  HA1 GLY   101      73.301 116.350  21.068  1.00  0.00            
ATOM   1452  HA2 GLY   101      74.704 115.805  20.354  1.00  0.00            
ATOM   1453  C   GLY   101      75.011 117.434  21.759  1.00  0.00            
ATOM   1454  O   GLY   101      75.132 118.382  20.985  1.00  0.00            
ATOM   1455  N   LYS   102      75.556 117.482  23.008  1.00  0.00            
ATOM   1456  H   LYS   102      75.405 116.656  23.568  1.00  0.00            
ATOM   1457  CA  LYS   102      76.208 118.661  23.560  1.00  0.00            
ATOM   1458  HA  LYS   102      75.755 119.606  23.260  1.00  0.00            
ATOM   1459  CB  LYS   102      76.268 118.479  25.080  1.00  0.00            
ATOM   1460  HB1 LYS   102      76.948 119.253  25.435  1.00  0.00            
ATOM   1461  HB2 LYS   102      76.753 117.595  25.495  1.00  0.00            
ATOM   1462  CG  LYS   102      74.938 118.654  25.809  1.00  0.00            
ATOM   1463  HG1 LYS   102      75.059 118.746  26.889  1.00  0.00            
ATOM   1464  HG2 LYS   102      74.277 117.804  25.640  1.00  0.00            
ATOM   1465  CD  LYS   102      74.159 119.889  25.207  1.00  0.00            
ATOM   1466  HD1 LYS   102      73.914 119.827  24.147  1.00  0.00            
ATOM   1467  HD2 LYS   102      74.787 120.774  25.316  1.00  0.00            
ATOM   1468  CE  LYS   102      72.879 119.998  26.086  1.00  0.00            
ATOM   1469  HE1 LYS   102      73.074 120.556  27.002  1.00  0.00            
ATOM   1470  HE2 LYS   102      72.499 118.990  26.251  1.00  0.00            
ATOM   1471  NZ  LYS   102      71.894 120.892  25.465  1.00  0.00            
ATOM   1472  HZ1 LYS   102      72.284 121.822  25.401  1.00  0.00            
ATOM   1473  HZ2 LYS   102      71.618 120.622  24.531  1.00  0.00            
ATOM   1474  HZ3 LYS   102      71.076 120.901  26.058  1.00  0.00            
ATOM   1475  C   LYS   102      77.637 118.734  22.976  1.00  0.00            
ATOM   1476  O   LYS   102      78.491 117.968  23.361  1.00  0.00            
ATOM   1477  N   ASN   103      77.923 119.698  22.086  1.00  0.00            
ATOM   1478  H   ASN   103      77.238 120.358  21.747  1.00  0.00            
ATOM   1479  CA  ASN   103      79.245 119.988  21.642  1.00  0.00            
ATOM   1480  HA  ASN   103      79.703 119.010  21.496  1.00  0.00            
ATOM   1481  CB  ASN   103      79.305 120.560  20.284  1.00  0.00            
ATOM   1482  HB1 ASN   103      78.754 119.910  19.606  1.00  0.00            
ATOM   1483  HB2 ASN   103      80.354 120.560  19.989  1.00  0.00            
ATOM   1484  CG  ASN   103      78.764 121.959  20.179  1.00  0.00            
ATOM   1485  OD1 ASN   103      77.556 122.158  20.434  1.00  0.00            
ATOM   1486  ND2 ASN   103      79.577 122.874  19.734  1.00  0.00            
ATOM   1487 HD21 ASN   103      80.458 122.466  19.454  1.00  0.00            
ATOM   1488 HD22 ASN   103      79.278 123.820  19.544  1.00  0.00            
ATOM   1489  C   ASN   103      80.160 120.810  22.577  1.00  0.00            
ATOM   1490  O   ASN   103      81.400 120.789  22.524  1.00  0.00            
ATOM   1491  N   GLU   104      79.585 121.596  23.521  1.00  0.00            
ATOM   1492  H   GLU   104      78.575 121.573  23.528  1.00  0.00            
ATOM   1493  CA  GLU   104      80.242 122.550  24.378  1.00  0.00            
ATOM   1494  HA  GLU   104      81.290 122.550  24.081  1.00  0.00            
ATOM   1495  CB  GLU   104      79.641 123.977  24.193  1.00  0.00            
ATOM   1496  HB1 GLU   104      80.098 124.687  24.882  1.00  0.00            
ATOM   1497  HB2 GLU   104      78.641 123.940  24.625  1.00  0.00            
ATOM   1498  CG  GLU   104      79.534 124.557  22.805  1.00  0.00            
ATOM   1499  HG1 GLU   104      78.942 125.472  22.834  1.00  0.00            
ATOM   1500  HG2 GLU   104      79.134 123.824  22.106  1.00  0.00            
ATOM   1501  CD  GLU   104      80.990 124.771  22.269  1.00  0.00            
ATOM   1502  OE1 GLU   104      81.978 124.454  22.964  1.00  0.00            
ATOM   1503  OE2 GLU   104      81.115 125.439  21.214  1.00  0.00            
ATOM   1504  C   GLU   104      80.186 122.103  25.841  1.00  0.00            
ATOM   1505  O   GLU   104      79.248 121.440  26.328  1.00  0.00            
ATOM   1506  N   GLU   105      81.160 122.575  26.646  1.00  0.00            
ATOM   1507  H   GLU   105      81.896 123.102  26.199  1.00  0.00            
ATOM   1508  CA  GLU   105      81.205 122.359  28.149  1.00  0.00            
ATOM   1509  HA  GLU   105      81.291 121.308  28.426  1.00  0.00            
ATOM   1510  CB  GLU   105      82.382 123.009  28.821  1.00  0.00            
ATOM   1511  HB1 GLU   105      82.334 122.860  29.900  1.00  0.00            
ATOM   1512  HB2 GLU   105      82.430 124.083  28.643  1.00  0.00            
ATOM   1513  CG  GLU   105      83.740 122.456  28.289  1.00  0.00            
ATOM   1514  HG1 GLU   105      83.809 122.569  27.207  1.00  0.00            
ATOM   1515  HG2 GLU   105      83.736 121.397  28.546  1.00  0.00            
ATOM   1516  CD  GLU   105      85.021 122.977  29.024  1.00  0.00            
ATOM   1517  OE1 GLU   105      86.125 122.594  28.619  1.00  0.00            
ATOM   1518  OE2 GLU   105      84.883 123.560  30.126  1.00  0.00            
ATOM   1519  C   GLU   105      79.893 122.850  28.783  1.00  0.00            
ATOM   1520  O   GLU   105      79.477 124.000  28.647  1.00  0.00            
ATOM   1521  N   GLY   106      79.230 121.983  29.527  1.00  0.00            
ATOM   1522  H   GLY   106      79.606 121.048  29.592  1.00  0.00            
ATOM   1523  CA  GLY   106      78.028 122.248  30.252  1.00  0.00            
ATOM   1524  HA1 GLY   106      77.607 121.246  30.331  1.00  0.00            
ATOM   1525  HA2 GLY   106      77.239 122.840  29.789  1.00  0.00            
ATOM   1526  C   GLY   106      78.279 122.872  31.653  1.00  0.00            
ATOM   1527  O   GLY   106      79.365 123.321  31.977  1.00  0.00            
ATOM   1528  N   ALA   107      77.202 123.016  32.407  1.00  0.00            
ATOM   1529  H   ALA   107      76.326 122.662  32.052  1.00  0.00            
ATOM   1530  CA  ALA   107      77.284 123.328  33.751  1.00  0.00            
ATOM   1531  HA  ALA   107      78.081 124.061  33.879  1.00  0.00            
ATOM   1532  CB  ALA   107      76.003 124.123  34.074  1.00  0.00            
ATOM   1533  HB1 ALA   107      75.901 125.029  33.476  1.00  0.00            
ATOM   1534  HB2 ALA   107      75.091 123.530  34.004  1.00  0.00            
ATOM   1535  HB3 ALA   107      76.177 124.548  35.062  1.00  0.00            
ATOM   1536  C   ALA   107      77.622 122.097  34.638  1.00  0.00            
ATOM   1537  O   ALA   107      77.028 121.028  34.396  1.00  0.00            
ATOM   1538  N   PRO   108      78.553 122.148  35.613  1.00  0.00            
ATOM   1539  CD  PRO   108      79.152 123.440  36.089  1.00  0.00            
ATOM   1540  HD1 PRO   108      78.263 123.946  36.466  1.00  0.00            
ATOM   1541  HD2 PRO   108      79.652 123.958  35.271  1.00  0.00            
ATOM   1542  CG  PRO   108      80.207 123.069  37.205  1.00  0.00            
ATOM   1543  HG1 PRO   108      79.670 123.060  38.153  1.00  0.00            
ATOM   1544  HG2 PRO   108      81.054 123.744  37.081  1.00  0.00            
ATOM   1545  CB  PRO   108      80.633 121.647  36.833  1.00  0.00            
ATOM   1546  HB1 PRO   108      80.717 121.102  37.773  1.00  0.00            
ATOM   1547  HB2 PRO   108      81.596 121.631  36.323  1.00  0.00            
ATOM   1548  CA  PRO   108      79.421 121.066  36.024  1.00  0.00            
ATOM   1549  HA  PRO   108      79.759 120.615  35.091  1.00  0.00            
ATOM   1550  C   PRO   108      78.600 119.996  36.777  1.00  0.00            
ATOM   1551  O   PRO   108      77.907 120.284  37.706  1.00  0.00            
ATOM   1552  N   GLN   109      78.596 118.734  36.322  1.00  0.00            
ATOM   1553  H   GLN   109      79.287 118.467  35.636  1.00  0.00            
ATOM   1554  CA  GLN   109      77.654 117.727  36.751  1.00  0.00            
ATOM   1555  HA  GLN   109      76.800 118.328  37.066  1.00  0.00            
ATOM   1556  CB  GLN   109      77.107 116.840  35.550  1.00  0.00            
ATOM   1557  HB1 GLN   109      77.908 116.381  34.970  1.00  0.00            
ATOM   1558  HB2 GLN   109      76.523 117.451  34.861  1.00  0.00            
ATOM   1559  CG  GLN   109      76.277 115.671  36.073  1.00  0.00            
ATOM   1560  HG1 GLN   109      75.593 116.048  36.834  1.00  0.00            
ATOM   1561  HG2 GLN   109      76.883 114.875  36.507  1.00  0.00            
ATOM   1562  CD  GLN   109      75.466 114.999  35.057  1.00  0.00            
ATOM   1563  OE1 GLN   109      75.508 115.258  33.836  1.00  0.00            
ATOM   1564  NE2 GLN   109      74.711 113.982  35.401  1.00  0.00            
ATOM   1565 HE21 GLN   109      74.674 113.665  36.359  1.00  0.00            
ATOM   1566 HE22 GLN   109      74.069 113.608  34.717  1.00  0.00            
ATOM   1567  C   GLN   109      78.065 116.964  37.973  1.00  0.00            
ATOM   1568  O   GLN   109      79.017 116.166  37.945  1.00  0.00            
ATOM   1569  N   GLU   110      77.450 117.249  39.103  1.00  0.00            
ATOM   1570  H   GLU   110      76.729 117.948  38.997  1.00  0.00            
ATOM   1571  CA  GLU   110      77.518 116.496  40.368  1.00  0.00            
ATOM   1572  HA  GLU   110      78.593 116.438  40.536  1.00  0.00            
ATOM   1573  CB  GLU   110      76.897 117.224  41.521  1.00  0.00            
ATOM   1574  HB1 GLU   110      77.104 116.620  42.404  1.00  0.00            
ATOM   1575  HB2 GLU   110      75.826 117.327  41.350  1.00  0.00            
ATOM   1576  CG  GLU   110      77.610 118.618  41.885  1.00  0.00            
ATOM   1577  HG1 GLU   110      77.324 119.294  41.079  1.00  0.00            
ATOM   1578  HG2 GLU   110      78.688 118.559  42.033  1.00  0.00            
ATOM   1579  CD  GLU   110      77.059 119.066  43.185  1.00  0.00            
ATOM   1580  OE1 GLU   110      75.882 118.942  43.475  1.00  0.00            
ATOM   1581  OE2 GLU   110      77.820 119.712  44.006  1.00  0.00            
ATOM   1582  C   GLU   110      77.028 115.059  40.192  1.00  0.00            
ATOM   1583  O   GLU   110      76.031 114.819  39.452  1.00  0.00            
ATOM   1584  N   GLY   111      77.580 114.011  40.906  1.00  0.00            
ATOM   1585  H   GLY   111      78.403 114.216  41.454  1.00  0.00            
ATOM   1586  CA  GLY   111      77.192 112.611  40.861  1.00  0.00            
ATOM   1587  HA1 GLY   111      76.105 112.582  40.942  1.00  0.00            
ATOM   1588  HA2 GLY   111      77.519 112.114  41.774  1.00  0.00            
ATOM   1589  C   GLY   111      77.654 111.699  39.693  1.00  0.00            
ATOM   1590  O   GLY   111      76.837 111.011  39.158  1.00  0.00            
ATOM   1591  N   ILE   112      78.938 111.806  39.253  1.00  0.00            
ATOM   1592  H   ILE   112      79.468 112.556  39.672  1.00  0.00            
ATOM   1593  CA  ILE   112      79.463 111.085  38.079  1.00  0.00            
ATOM   1594  HA  ILE   112      78.611 110.638  37.566  1.00  0.00            
ATOM   1595  CB  ILE   112      80.104 112.080  37.127  1.00  0.00            
ATOM   1596  HB  ILE   112      80.717 112.713  37.769  1.00  0.00            
ATOM   1597  CG2 ILE   112      81.090 111.502  36.053  1.00  0.00            
ATOM   1598 HG21 ILE   112      81.538 112.278  35.433  1.00  0.00            
ATOM   1599 HG22 ILE   112      81.981 111.114  36.545  1.00  0.00            
ATOM   1600 HG23 ILE   112      80.569 110.831  35.369  1.00  0.00            
ATOM   1601  CG1 ILE   112      78.951 112.809  36.333  1.00  0.00            
ATOM   1602 HG11 ILE   112      79.323 113.410  35.503  1.00  0.00            
ATOM   1603 HG12 ILE   112      78.488 113.531  37.005  1.00  0.00            
ATOM   1604  CD  ILE   112      77.865 111.913  35.740  1.00  0.00            
ATOM   1605  HD1 ILE   112      77.482 111.143  36.410  1.00  0.00            
ATOM   1606  HD2 ILE   112      77.135 112.634  35.370  1.00  0.00            
ATOM   1607  HD3 ILE   112      78.266 111.304  34.930  1.00  0.00            
ATOM   1608  C   ILE   112      80.331 109.993  38.451  1.00  0.00            
ATOM   1609  O   ILE   112      81.202 110.111  39.287  1.00  0.00            
ATOM   1610  N   LEU   113      80.208 108.783  37.900  1.00  0.00            
ATOM   1611  H   LEU   113      79.488 108.664  37.202  1.00  0.00            
ATOM   1612  CA  LEU   113      81.215 107.734  37.831  1.00  0.00            
ATOM   1613  HA  LEU   113      81.592 107.485  38.822  1.00  0.00            
ATOM   1614  CB  LEU   113      80.471 106.406  37.475  1.00  0.00            
ATOM   1615  HB1 LEU   113      81.232 105.626  37.510  1.00  0.00            
ATOM   1616  HB2 LEU   113      80.188 106.297  36.428  1.00  0.00            
ATOM   1617  CG  LEU   113      79.307 106.091  38.434  1.00  0.00            
ATOM   1618  HG  LEU   113      78.547 106.864  38.553  1.00  0.00            
ATOM   1619  CD1 LEU   113      78.689 104.866  37.814  1.00  0.00            
ATOM   1620 HD11 LEU   113      78.134 104.373  38.612  1.00  0.00            
ATOM   1621 HD12 LEU   113      77.903 105.070  37.087  1.00  0.00            
ATOM   1622 HD13 LEU   113      79.464 104.267  37.335  1.00  0.00            
ATOM   1623  CD2 LEU   113      79.886 105.663  39.841  1.00  0.00            
ATOM   1624 HD21 LEU   113      79.123 105.193  40.460  1.00  0.00            
ATOM   1625 HD22 LEU   113      80.706 104.966  39.667  1.00  0.00            
ATOM   1626 HD23 LEU   113      80.200 106.577  40.347  1.00  0.00            
ATOM   1627  C   LEU   113      82.423 108.082  36.984  1.00  0.00            
ATOM   1628  O   LEU   113      82.216 108.370  35.776  1.00  0.00            
ATOM   1629  N   GLU   114      83.662 108.065  37.511  1.00  0.00            
ATOM   1630  H   GLU   114      83.719 107.679  38.443  1.00  0.00            
ATOM   1631  CA  GLU   114      84.861 108.535  36.736  1.00  0.00            
ATOM   1632  HA  GLU   114      84.403 109.099  35.924  1.00  0.00            
ATOM   1633  CB  GLU   114      85.704 109.608  37.631  1.00  0.00            
ATOM   1634  HB1 GLU   114      86.600 109.856  37.060  1.00  0.00            
ATOM   1635  HB2 GLU   114      86.080 109.112  38.525  1.00  0.00            
ATOM   1636  CG  GLU   114      84.866 110.892  37.816  1.00  0.00            
ATOM   1637  HG1 GLU   114      84.257 110.584  38.667  1.00  0.00            
ATOM   1638  HG2 GLU   114      84.285 111.177  36.939  1.00  0.00            
ATOM   1639  CD  GLU   114      85.754 112.095  38.147  1.00  0.00            
ATOM   1640  OE1 GLU   114      86.139 112.214  39.311  1.00  0.00            
ATOM   1641  OE2 GLU   114      86.080 112.906  37.322  1.00  0.00            
ATOM   1642  C   GLU   114      85.684 107.401  36.193  1.00  0.00            
ATOM   1643  O   GLU   114      86.921 107.384  36.288  1.00  0.00            
ATOM   1644  N   ASP   115      84.986 106.487  35.571  1.00  0.00            
ATOM   1645  H   ASP   115      83.977 106.528  35.596  1.00  0.00            
ATOM   1646  CA  ASP   115      85.612 105.368  34.927  1.00  0.00            
ATOM   1647  HA  ASP   115      86.616 105.384  35.351  1.00  0.00            
ATOM   1648  CB  ASP   115      84.917 104.064  35.273  1.00  0.00            
ATOM   1649  HB1 ASP   115      83.954 103.954  34.774  1.00  0.00            
ATOM   1650  HB2 ASP   115      84.626 104.026  36.323  1.00  0.00            
ATOM   1651  CG  ASP   115      85.667 102.789  34.896  1.00  0.00            
ATOM   1652  OD1 ASP   115      85.080 101.636  34.884  1.00  0.00            
ATOM   1653  OD2 ASP   115      86.949 102.886  34.781  1.00  0.00            
ATOM   1654  C   ASP   115      85.838 105.591  33.306  1.00  0.00            
ATOM   1655  O   ASP   115      85.438 104.780  32.482  1.00  0.00            
ATOM   1656  N   MET   116      86.447 106.748  32.946  1.00  0.00            
ATOM   1657  H   MET   116      86.840 107.308  33.689  1.00  0.00            
ATOM   1658  CA  MET   116      86.748 107.170  31.650  1.00  0.00            
ATOM   1659  HA  MET   116      85.872 107.063  31.010  1.00  0.00            
ATOM   1660  CB  MET   116      87.232 108.659  31.628  1.00  0.00            
ATOM   1661  HB1 MET   116      87.438 108.966  30.603  1.00  0.00            
ATOM   1662  HB2 MET   116      88.166 108.938  32.115  1.00  0.00            
ATOM   1663  CG  MET   116      86.004 109.611  32.141  1.00  0.00            
ATOM   1664  HG1 MET   116      85.139 109.012  31.853  1.00  0.00            
ATOM   1665  HG2 MET   116      85.974 110.527  31.551  1.00  0.00            
ATOM   1666  SD  MET   116      86.003 110.119  33.874  1.00  0.00            
ATOM   1667  CE  MET   116      84.288 110.495  33.888  1.00  0.00            
ATOM   1668  HE1 MET   116      84.061 110.889  34.878  1.00  0.00            
ATOM   1669  HE2 MET   116      84.070 111.163  33.055  1.00  0.00            
ATOM   1670  HE3 MET   116      83.667 109.599  33.868  1.00  0.00            
ATOM   1671  C   MET   116      87.748 106.181  30.948  1.00  0.00            
ATOM   1672  O   MET   116      88.618 105.608  31.576  1.00  0.00            
ATOM   1673  N   PRO   117      87.579 105.936  29.635  1.00  0.00            
ATOM   1674  CD  PRO   117      86.599 106.554  28.796  1.00  0.00            
ATOM   1675  HD1 PRO   117      86.979 107.563  28.638  1.00  0.00            
ATOM   1676  HD2 PRO   117      85.602 106.583  29.236  1.00  0.00            
ATOM   1677  CG  PRO   117      86.549 105.647  27.483  1.00  0.00            
ATOM   1678  HG1 PRO   117      86.435 106.132  26.514  1.00  0.00            
ATOM   1679  HG2 PRO   117      85.701 104.973  27.603  1.00  0.00            
ATOM   1680  CB  PRO   117      87.946 104.957  27.447  1.00  0.00            
ATOM   1681  HB1 PRO   117      88.512 105.358  26.606  1.00  0.00            
ATOM   1682  HB2 PRO   117      87.795 103.896  27.253  1.00  0.00            
ATOM   1683  CA  PRO   117      88.561 105.189  28.867  1.00  0.00            
ATOM   1684  HA  PRO   117      88.768 104.179  29.221  1.00  0.00            
ATOM   1685  C   PRO   117      89.886 105.913  28.842  1.00  0.00            
ATOM   1686  O   PRO   117      89.888 107.129  28.787  1.00  0.00            
ATOM   1687  N   VAL   118      91.016 105.242  28.668  1.00  0.00            
ATOM   1688  H   VAL   118      90.926 104.245  28.802  1.00  0.00            
ATOM   1689  CA  VAL   118      92.312 105.859  28.388  1.00  0.00            
ATOM   1690  HA  VAL   118      92.458 106.655  29.118  1.00  0.00            
ATOM   1691  CB  VAL   118      93.527 104.972  28.712  1.00  0.00            
ATOM   1692  HB  VAL   118      94.374 105.584  28.402  1.00  0.00            
ATOM   1693  CG1 VAL   118      93.747 104.664  30.193  1.00  0.00            
ATOM   1694 HG11 VAL   118      93.675 105.608  30.734  1.00  0.00            
ATOM   1695 HG12 VAL   118      92.906 104.046  30.507  1.00  0.00            
ATOM   1696 HG13 VAL   118      94.661 104.097  30.367  1.00  0.00            
ATOM   1697  CG2 VAL   118      93.630 103.702  27.853  1.00  0.00            
ATOM   1698 HG21 VAL   118      93.623 103.789  26.766  1.00  0.00            
ATOM   1699 HG22 VAL   118      94.563 103.178  28.061  1.00  0.00            
ATOM   1700 HG23 VAL   118      92.822 103.014  28.102  1.00  0.00            
ATOM   1701  C   VAL   118      92.363 106.531  26.993  1.00  0.00            
ATOM   1702  O   VAL   118      91.500 106.295  26.193  1.00  0.00            
ATOM   1703  N   ASP   119      93.319 107.502  26.728  1.00  0.00            
ATOM   1704  H   ASP   119      94.013 107.694  27.436  1.00  0.00            
ATOM   1705  CA  ASP   119      93.465 108.233  25.484  1.00  0.00            
ATOM   1706  HA  ASP   119      92.698 107.924  24.774  1.00  0.00            
ATOM   1707  CB  ASP   119      93.174 109.726  25.756  1.00  0.00            
ATOM   1708  HB1 ASP   119      93.926 110.142  26.427  1.00  0.00            
ATOM   1709  HB2 ASP   119      92.223 109.771  26.286  1.00  0.00            
ATOM   1710  CG  ASP   119      93.009 110.728  24.623  1.00  0.00            
ATOM   1711  OD1 ASP   119      93.170 111.954  24.855  1.00  0.00            
ATOM   1712  OD2 ASP   119      92.721 110.245  23.507  1.00  0.00            
ATOM   1713  C   ASP   119      94.844 107.943  24.849  1.00  0.00            
ATOM   1714  O   ASP   119      95.808 108.667  25.214  1.00  0.00            
ATOM   1715  N   PRO   120      94.925 106.955  23.921  1.00  0.00            
ATOM   1716  CD  PRO   120      93.903 106.012  23.553  1.00  0.00            
ATOM   1717  HD1 PRO   120      93.264 106.310  22.721  1.00  0.00            
ATOM   1718  HD2 PRO   120      93.343 105.676  24.426  1.00  0.00            
ATOM   1719  CG  PRO   120      94.583 104.759  23.108  1.00  0.00            
ATOM   1720  HG1 PRO   120      94.002 104.283  22.319  1.00  0.00            
ATOM   1721  HG2 PRO   120      94.719 104.085  23.954  1.00  0.00            
ATOM   1722  CB  PRO   120      95.865 105.303  22.605  1.00  0.00            
ATOM   1723  HB1 PRO   120      95.752 105.814  21.649  1.00  0.00            
ATOM   1724  HB2 PRO   120      96.649 104.547  22.560  1.00  0.00            
ATOM   1725  CA  PRO   120      96.229 106.411  23.662  1.00  0.00            
ATOM   1726  HA  PRO   120      96.735 106.050  24.557  1.00  0.00            
ATOM   1727  C   PRO   120      97.105 107.458  22.994  1.00  0.00            
ATOM   1728  O   PRO   120      96.615 108.342  22.314  1.00  0.00            
ATOM   1729  N   ASP   121      98.403 107.335  23.302  1.00  0.00            
ATOM   1730  H   ASP   121      98.655 106.486  23.788  1.00  0.00            
ATOM   1731  CA  ASP   121      99.400 108.332  22.881  1.00  0.00            
ATOM   1732  HA  ASP   121     100.367 107.833  22.937  1.00  0.00            
ATOM   1733  CB  ASP   121      99.397 108.556  21.358  1.00  0.00            
ATOM   1734  HB1 ASP   121     100.258 109.123  21.005  1.00  0.00            
ATOM   1735  HB2 ASP   121      98.456 108.999  21.031  1.00  0.00            
ATOM   1736  CG  ASP   121      99.546 107.218  20.565  1.00  0.00            
ATOM   1737  OD1 ASP   121      99.413 107.211  19.308  1.00  0.00            
ATOM   1738  OD2 ASP   121      99.781 106.122  21.168  1.00  0.00            
ATOM   1739  C   ASP   121      99.441 109.681  23.680  1.00  0.00            
ATOM   1740  O   ASP   121     100.439 110.395  23.672  1.00  0.00            
ATOM   1741  N   ASN   122      98.452 110.105  24.491  1.00  0.00            
ATOM   1742  H   ASN   122      97.655 109.512  24.674  1.00  0.00            
ATOM   1743  CA  ASN   122      98.330 111.369  25.137  1.00  0.00            
ATOM   1744  HA  ASN   122      99.020 112.011  24.589  1.00  0.00            
ATOM   1745  CB  ASN   122      96.925 111.930  24.889  1.00  0.00            
ATOM   1746  HB1 ASN   122      96.195 111.245  25.320  1.00  0.00            
ATOM   1747  HB2 ASN   122      96.721 112.116  23.834  1.00  0.00            
ATOM   1748  CG  ASN   122      96.659 113.221  25.673  1.00  0.00            
ATOM   1749  OD1 ASN   122      97.570 114.030  25.887  1.00  0.00            
ATOM   1750  ND2 ASN   122      95.419 113.551  26.005  1.00  0.00            
ATOM   1751 HD21 ASN   122      94.692 112.918  25.701  1.00  0.00            
ATOM   1752 HD22 ASN   122      95.150 114.493  26.250  1.00  0.00            
ATOM   1753  C   ASN   122      98.647 111.290  26.685  1.00  0.00            
ATOM   1754  O   ASN   122      97.793 110.737  27.514  1.00  0.00            
ATOM   1755  N   GLU   123      99.982 111.558  26.956  1.00  0.00            
ATOM   1756  H   GLU   123     100.426 112.071  26.208  1.00  0.00            
ATOM   1757  CA  GLU   123     100.520 111.788  28.301  1.00  0.00            
ATOM   1758  HA  GLU   123     100.223 110.962  28.947  1.00  0.00            
ATOM   1759  CB  GLU   123     102.048 111.728  28.324  1.00  0.00            
ATOM   1760  HB1 GLU   123     102.388 111.733  29.359  1.00  0.00            
ATOM   1761  HB2 GLU   123     102.516 112.579  27.828  1.00  0.00            
ATOM   1762  CG  GLU   123     102.579 110.539  27.543  1.00  0.00            
ATOM   1763  HG1 GLU   123     102.319 110.641  26.490  1.00  0.00            
ATOM   1764  HG2 GLU   123     102.151 109.620  27.944  1.00  0.00            
ATOM   1765  CD  GLU   123     104.123 110.486  27.572  1.00  0.00            
ATOM   1766  OE1 GLU   123     104.860 111.087  28.389  1.00  0.00            
ATOM   1767  OE2 GLU   123     104.733 109.656  26.838  1.00  0.00            
ATOM   1768  C   GLU   123     100.007 113.065  28.959  1.00  0.00            
ATOM   1769  O   GLU   123     100.490 114.218  28.744  1.00  0.00            
ATOM   1770  N   ALA   124      98.879 112.947  29.682  1.00  0.00            
ATOM   1771  H   ALA   124      98.585 111.986  29.776  1.00  0.00            
ATOM   1772  CA  ALA   124      98.066 114.066  30.142  1.00  0.00            
ATOM   1773  HA  ALA   124      98.225 114.942  29.514  1.00  0.00            
ATOM   1774  CB  ALA   124      96.598 113.754  29.720  1.00  0.00            
ATOM   1775  HB1 ALA   124      95.977 114.580  30.066  1.00  0.00            
ATOM   1776  HB2 ALA   124      96.588 113.557  28.648  1.00  0.00            
ATOM   1777  HB3 ALA   124      96.210 112.919  30.304  1.00  0.00            
ATOM   1778  C   ALA   124      98.271 114.351  31.634  1.00  0.00            
ATOM   1779  O   ALA   124      98.353 115.564  31.912  1.00  0.00            
ATOM   1780  N   TYR   125      98.358 113.374  32.536  1.00  0.00            
ATOM   1781  H   TYR   125      98.320 112.411  32.232  1.00  0.00            
ATOM   1782  CA  TYR   125      98.563 113.568  33.944  1.00  0.00            
ATOM   1783  HA  TYR   125      97.890 114.384  34.210  1.00  0.00            
ATOM   1784  CB  TYR   125      98.147 112.376  34.804  1.00  0.00            
ATOM   1785  HB1 TYR   125      98.731 111.509  34.498  1.00  0.00            
ATOM   1786  HB2 TYR   125      97.111 112.097  34.607  1.00  0.00            
ATOM   1787  CG  TYR   125      98.214 112.598  36.296  1.00  0.00            
ATOM   1788  CD1 TYR   125      97.419 113.502  36.988  1.00  0.00            
ATOM   1789  HD1 TYR   125      96.706 114.129  36.474  1.00  0.00            
ATOM   1790  CE1 TYR   125      97.642 113.682  38.364  1.00  0.00            
ATOM   1791  HE1 TYR   125      97.091 114.406  38.945  1.00  0.00            
ATOM   1792  CZ  TYR   125      98.604 112.825  39.072  1.00  0.00            
ATOM   1793  OH  TYR   125      98.660 112.939  40.430  1.00  0.00            
ATOM   1794  HH  TYR   125      98.105 113.680  40.684  1.00  0.00            
ATOM   1795  CE2 TYR   125      99.321 111.899  38.388  1.00  0.00            
ATOM   1796  HE2 TYR   125     100.085 111.354  38.922  1.00  0.00            
ATOM   1797  CD2 TYR   125      99.145 111.838  36.984  1.00  0.00            
ATOM   1798  HD2 TYR   125      99.769 111.173  36.405  1.00  0.00            
ATOM   1799  C   TYR   125      99.914 114.222  34.293  1.00  0.00            
ATOM   1800  O   TYR   125     101.022 113.876  33.825  1.00  0.00            
ATOM   1801  N   GLU   126      99.781 115.147  35.289  1.00  0.00            
ATOM   1802  H   GLU   126      98.822 115.398  35.481  1.00  0.00            
ATOM   1803  CA  GLU   126     100.877 115.597  36.178  1.00  0.00            
ATOM   1804  HA  GLU   126     101.563 114.755  36.263  1.00  0.00            
ATOM   1805  CB  GLU   126     101.754 116.785  35.537  1.00  0.00            
ATOM   1806  HB1 GLU   126     101.266 117.722  35.805  1.00  0.00            
ATOM   1807  HB2 GLU   126     101.871 116.612  34.468  1.00  0.00            
ATOM   1808  CG  GLU   126     103.063 116.712  36.260  1.00  0.00            
ATOM   1809  HG1 GLU   126     103.474 115.704  36.189  1.00  0.00            
ATOM   1810  HG2 GLU   126     102.913 116.874  37.327  1.00  0.00            
ATOM   1811  CD  GLU   126     104.025 117.695  35.640  1.00  0.00            
ATOM   1812  OE1 GLU   126     103.844 118.924  35.723  1.00  0.00            
ATOM   1813  OE2 GLU   126     104.937 117.193  34.958  1.00  0.00            
ATOM   1814  C   GLU   126     100.436 115.961  37.597  1.00  0.00            
ATOM   1815  O   GLU   126      99.499 116.761  37.705  1.00  0.00            
ATOM   1816  N   MET   127     101.044 115.445  38.679  1.00  0.00            
ATOM   1817  H   MET   127     101.911 114.962  38.493  1.00  0.00            
ATOM   1818  CA  MET   127     100.771 115.685  40.091  1.00  0.00            
ATOM   1819  HA  MET   127      99.817 115.234  40.363  1.00  0.00            
ATOM   1820  CB  MET   127     101.835 115.182  41.076  1.00  0.00            
ATOM   1821  HB1 MET   127     101.655 115.712  42.011  1.00  0.00            
ATOM   1822  HB2 MET   127     102.842 115.478  40.781  1.00  0.00            
ATOM   1823  CG  MET   127     101.838 113.678  41.287  1.00  0.00            
ATOM   1824  HG1 MET   127     102.083 113.175  40.352  1.00  0.00            
ATOM   1825  HG2 MET   127     100.907 113.280  41.690  1.00  0.00            
ATOM   1826  SD  MET   127     103.150 113.246  42.485  1.00  0.00            
ATOM   1827  CE  MET   127     104.626 114.016  41.845  1.00  0.00            
ATOM   1828  HE1 MET   127     104.660 115.070  42.121  1.00  0.00            
ATOM   1829  HE2 MET   127     105.429 113.552  42.416  1.00  0.00            
ATOM   1830  HE3 MET   127     104.674 113.754  40.788  1.00  0.00            
ATOM   1831  C   MET   127     100.668 117.177  40.350  1.00  0.00            
ATOM   1832  O   MET   127     101.641 117.877  40.218  1.00  0.00            
ATOM   1833  N   PRO   128      99.494 117.687  40.834  1.00  0.00            
ATOM   1834  CD  PRO   128      98.332 116.885  41.070  1.00  0.00            
ATOM   1835  HD1 PRO   128      98.409 116.282  41.975  1.00  0.00            
ATOM   1836  HD2 PRO   128      98.059 116.196  40.271  1.00  0.00            
ATOM   1837  CG  PRO   128      97.206 117.896  41.139  1.00  0.00            
ATOM   1838  HG1 PRO   128      96.407 117.456  41.736  1.00  0.00            
ATOM   1839  HG2 PRO   128      96.872 118.111  40.124  1.00  0.00            
ATOM   1840  CB  PRO   128      97.839 119.163  41.654  1.00  0.00            
ATOM   1841  HB1 PRO   128      97.629 119.178  42.724  1.00  0.00            
ATOM   1842  HB2 PRO   128      97.360 120.011  41.165  1.00  0.00            
ATOM   1843  CA  PRO   128      99.304 119.059  41.272  1.00  0.00            
ATOM   1844  HA  PRO   128      99.559 119.613  40.369  1.00  0.00            
ATOM   1845  C   PRO   128     100.155 119.591  42.420  1.00  0.00            
ATOM   1846  O   PRO   128     100.464 118.851  43.371  1.00  0.00            
ATOM   1847  N   SEP   129     100.560 120.854  42.264  1.00  0.00            
ATOM   1848  H   SEP   129     100.294 121.342  41.421  1.00  0.00            
ATOM   1849  CA  SEP   129     101.502 121.403  43.221  1.00  0.00            
ATOM   1850  HA  SEP   129     102.360 120.735  43.153  1.00  0.00            
ATOM   1851  CB  SEP   129     102.045 122.696  42.788  1.00  0.00            
ATOM   1852  HB1 SEP   129     102.744 123.076  43.533  1.00  0.00            
ATOM   1853  HB2 SEP   129     101.221 123.408  42.832  1.00  0.00            
ATOM   1854  OG  SEP   129     102.541 122.668  41.425  1.00  0.00            
ATOM   1855  P   SEP   129     103.152 124.057  40.815  1.00  0.00            
ATOM   1856  O1P SEP   129     101.924 124.848  40.645  1.00  0.00            
ATOM   1857  O2P SEP   129     104.027 124.471  41.922  1.00  0.00            
ATOM   1858  O3P SEP   129     103.878 123.672  39.622  1.00  0.00            
ATOM   1859  C   SEP   129     101.058 121.611  44.641  1.00  0.00            
ATOM   1860  O   SEP   129      99.915 121.757  44.931  1.00  0.00            
ATOM   1861  N   GLU   130     102.022 121.510  45.515  1.00  0.00            
ATOM   1862  H   GLU   130     102.972 121.361  45.208  1.00  0.00            
ATOM   1863  CA  GLU   130     101.686 121.727  46.887  1.00  0.00            
ATOM   1864  HA  GLU   130     100.781 121.141  47.051  1.00  0.00            
ATOM   1865  CB  GLU   130     102.731 121.245  47.863  1.00  0.00            
ATOM   1866  HB1 GLU   130     102.317 121.262  48.872  1.00  0.00            
ATOM   1867  HB2 GLU   130     103.531 121.979  47.961  1.00  0.00            
ATOM   1868  CG  GLU   130     103.232 119.866  47.737  1.00  0.00            
ATOM   1869  HG1 GLU   130     103.995 119.653  48.485  1.00  0.00            
ATOM   1870  HG2 GLU   130     103.750 119.733  46.787  1.00  0.00            
ATOM   1871  CD  GLU   130     102.099 118.855  47.858  1.00  0.00            
ATOM   1872  OE1 GLU   130     101.204 118.866  48.743  1.00  0.00            
ATOM   1873  OE2 GLU   130     102.271 117.811  47.179  1.00  0.00            
ATOM   1874  C   GLU   130     101.229 123.234  47.193  1.00  0.00            
ATOM   1875  O   GLU   130     101.699 124.124  46.475  1.00  0.00            
ATOM   1876  N   GLU   131     100.418 123.474  48.270  1.00  0.00            
ATOM   1877  H   GLU   131     100.070 122.696  48.813  1.00  0.00            
ATOM   1878  CA  GLU   131      99.852 124.827  48.470  1.00  0.00            
ATOM   1879  HA  GLU   131      99.641 125.200  47.468  1.00  0.00            
ATOM   1880  CB  GLU   131      98.490 124.733  49.225  1.00  0.00            
ATOM   1881  HB1 GLU   131      98.143 125.752  49.393  1.00  0.00            
ATOM   1882  HB2 GLU   131      98.547 124.255  50.203  1.00  0.00            
ATOM   1883  CG  GLU   131      97.498 123.883  48.415  1.00  0.00            
ATOM   1884  HG1 GLU   131      97.781 122.845  48.588  1.00  0.00            
ATOM   1885  HG2 GLU   131      97.572 124.254  47.393  1.00  0.00            
ATOM   1886  CD  GLU   131      96.047 124.140  48.896  1.00  0.00            
ATOM   1887  OE1 GLU   131      95.686 123.587  49.976  1.00  0.00            
ATOM   1888  OE2 GLU   131      95.277 124.753  48.150  1.00  0.00            
ATOM   1889  C   GLU   131     100.782 125.795  49.082  1.00  0.00            
ATOM   1890  O   GLU   131     100.341 126.946  49.364  1.00  0.00            
ATOM   1891  N   GLY   132     102.056 125.477  49.317  1.00  0.00            
ATOM   1892  H   GLY   132     102.268 124.490  49.328  1.00  0.00            
ATOM   1893  CA  GLY   132     103.080 126.362  49.961  1.00  0.00            
ATOM   1894  HA1 GLY   132     103.035 127.355  49.513  1.00  0.00            
ATOM   1895  HA2 GLY   132     104.070 125.934  49.808  1.00  0.00            
ATOM   1896  C   GLY   132     102.947 126.482  51.472  1.00  0.00            
ATOM   1897  O   GLY   132     103.281 127.533  52.011  1.00  0.00            
ATOM   1898  N   TYR   133     102.549 125.397  52.173  1.00  0.00            
ATOM   1899  H   TYR   133     102.525 124.527  51.660  1.00  0.00            
ATOM   1900  CA  TYR   133     102.662 125.256  53.587  1.00  0.00            
ATOM   1901  HA  TYR   133     102.009 126.024  54.002  1.00  0.00            
ATOM   1902  CB  TYR   133     102.096 123.880  54.015  1.00  0.00            
ATOM   1903  HB1 TYR   133     102.390 123.043  53.381  1.00  0.00            
ATOM   1904  HB2 TYR   133     101.016 124.019  54.048  1.00  0.00            
ATOM   1905  CG  TYR   133     102.343 123.421  55.512  1.00  0.00            
ATOM   1906  CD1 TYR   133     102.649 122.148  55.901  1.00  0.00            
ATOM   1907  HD1 TYR   133     102.653 121.364  55.158  1.00  0.00            
ATOM   1908  CE1 TYR   133     102.817 121.922  57.264  1.00  0.00            
ATOM   1909  HE1 TYR   133     103.038 120.928  57.625  1.00  0.00            
ATOM   1910  CZ  TYR   133     102.780 122.915  58.241  1.00  0.00            
ATOM   1911  OH  TYR   133     102.917 122.686  59.574  1.00  0.00            
ATOM   1912  HH  TYR   133     102.862 121.736  59.701  1.00  0.00            
ATOM   1913  CE2 TYR   133     102.644 124.245  57.761  1.00  0.00            
ATOM   1914  HE2 TYR   133     102.590 125.087  58.435  1.00  0.00            
ATOM   1915  CD2 TYR   133     102.325 124.458  56.434  1.00  0.00            
ATOM   1916  HD2 TYR   133     102.198 125.481  56.110  1.00  0.00            
ATOM   1917  C   TYR   133     104.083 125.525  54.154  1.00  0.00            
ATOM   1918  O   TYR   133     104.918 124.689  54.295  1.00  0.00            
ATOM   1919  N   GLN   134     104.378 126.769  54.545  1.00  0.00            
ATOM   1920  H   GLN   134     103.719 127.457  54.207  1.00  0.00            
ATOM   1921  CA  GLN   134     105.641 127.163  55.273  1.00  0.00            
ATOM   1922  HA  GLN   134     106.260 126.279  55.427  1.00  0.00            
ATOM   1923  CB  GLN   134     106.483 128.164  54.384  1.00  0.00            
ATOM   1924  HB1 GLN   134     106.381 127.688  53.409  1.00  0.00            
ATOM   1925  HB2 GLN   134     107.511 128.144  54.746  1.00  0.00            
ATOM   1926  CG  GLN   134     105.942 129.686  54.340  1.00  0.00            
ATOM   1927  HG1 GLN   134     104.867 129.774  54.189  1.00  0.00            
ATOM   1928  HG2 GLN   134     106.368 130.065  53.411  1.00  0.00            
ATOM   1929  CD  GLN   134     106.436 130.612  55.467  1.00  0.00            
ATOM   1930  OE1 GLN   134     107.436 130.490  56.145  1.00  0.00            
ATOM   1931  NE2 GLN   134     105.583 131.565  55.819  1.00  0.00            
ATOM   1932 HE21 GLN   134     105.002 131.993  55.112  1.00  0.00            
ATOM   1933 HE22 GLN   134     105.721 132.102  56.663  1.00  0.00            
ATOM   1934  C   GLN   134     105.430 127.765  56.708  1.00  0.00            
ATOM   1935  O   GLN   134     106.438 128.052  57.297  1.00  0.00            
ATOM   1936  N   ASP   135     104.187 127.931  57.231  1.00  0.00            
ATOM   1937  H   ASP   135     103.423 127.732  56.601  1.00  0.00            
ATOM   1938  CA  ASP   135     103.831 128.298  58.637  1.00  0.00            
ATOM   1939  HA  ASP   135     104.679 128.858  59.032  1.00  0.00            
ATOM   1940  CB  ASP   135     102.646 129.244  58.641  1.00  0.00            
ATOM   1941  HB1 ASP   135     101.707 128.718  58.472  1.00  0.00            
ATOM   1942  HB2 ASP   135     102.753 129.990  57.853  1.00  0.00            
ATOM   1943  CG  ASP   135     102.479 130.005  59.941  1.00  0.00            
ATOM   1944  OD1 ASP   135     103.366 129.917  60.870  1.00  0.00            
ATOM   1945  OD2 ASP   135     101.460 130.704  60.146  1.00  0.00            
ATOM   1946  C   ASP   135     103.800 127.152  59.572  1.00  0.00            
ATOM   1947  O   ASP   135     102.817 126.933  60.344  1.00  0.00            
ATOM   1948  N   TYR   136     104.832 126.275  59.451  1.00  0.00            
ATOM   1949  H   TYR   136     105.479 126.516  58.714  1.00  0.00            
ATOM   1950  CA  TYR   136     104.952 124.949  60.111  1.00  0.00            
ATOM   1951  HA  TYR   136     104.413 124.163  59.583  1.00  0.00            
ATOM   1952  CB  TYR   136     106.414 124.551  59.895  1.00  0.00            
ATOM   1953  HB1 TYR   136     106.758 123.795  60.600  1.00  0.00            
ATOM   1954  HB2 TYR   136     107.053 125.419  60.056  1.00  0.00            
ATOM   1955  CG  TYR   136     106.728 123.975  58.537  1.00  0.00            
ATOM   1956  CD1 TYR   136     107.268 124.707  57.436  1.00  0.00            
ATOM   1957  HD1 TYR   136     107.566 125.734  57.588  1.00  0.00            
ATOM   1958  CE1 TYR   136     107.614 124.175  56.195  1.00  0.00            
ATOM   1959  HE1 TYR   136     108.043 124.804  55.429  1.00  0.00            
ATOM   1960  CZ  TYR   136     107.107 122.867  55.946  1.00  0.00            
ATOM   1961  OH  TYR   136     107.206 122.239  54.721  1.00  0.00            
ATOM   1962  HH  TYR   136     106.601 121.516  54.537  1.00  0.00            
ATOM   1963  CE2 TYR   136     106.480 122.132  56.957  1.00  0.00            
ATOM   1964  HE2 TYR   136     106.121 121.164  56.639  1.00  0.00            
ATOM   1965  CD2 TYR   136     106.376 122.621  58.282  1.00  0.00            
ATOM   1966  HD2 TYR   136     105.919 122.011  59.047  1.00  0.00            
ATOM   1967  C   TYR   136     104.588 124.892  61.612  1.00  0.00            
ATOM   1968  O   TYR   136     105.168 125.664  62.345  1.00  0.00            
ATOM   1969  N   GLU   137     103.690 123.988  62.004  1.00  0.00            
ATOM   1970  H   GLU   137     103.194 123.462  61.299  1.00  0.00            
ATOM   1971  CA  GLU   137     103.257 123.684  63.405  1.00  0.00            
ATOM   1972  HA  GLU   137     102.849 124.626  63.772  1.00  0.00            
ATOM   1973  CB  GLU   137     102.054 122.660  63.321  1.00  0.00            
ATOM   1974  HB1 GLU   137     102.425 121.654  63.123  1.00  0.00            
ATOM   1975  HB2 GLU   137     101.458 123.007  62.477  1.00  0.00            
ATOM   1976  CG  GLU   137     101.313 122.610  64.741  1.00  0.00            
ATOM   1977  HG1 GLU   137     100.972 123.613  64.996  1.00  0.00            
ATOM   1978  HG2 GLU   137     102.032 122.371  65.525  1.00  0.00            
ATOM   1979  CD  GLU   137     100.091 121.627  64.840  1.00  0.00            
ATOM   1980  OE1 GLU   137      99.659 121.376  66.014  1.00  0.00            
ATOM   1981  OE2 GLU   137      99.638 121.042  63.815  1.00  0.00            
ATOM   1982  C   GLU   137     104.467 123.241  64.261  1.00  0.00            
ATOM   1983  O   GLU   137     105.127 122.270  63.896  1.00  0.00            
ATOM   1984  N   PRO   138     104.744 123.967  65.336  1.00  0.00            
ATOM   1985  CD  PRO   138     104.010 125.179  65.783  1.00  0.00            
ATOM   1986  HD1 PRO   138     103.160 124.760  66.321  1.00  0.00            
ATOM   1987  HD2 PRO   138     103.591 125.789  64.983  1.00  0.00            
ATOM   1988  CG  PRO   138     105.011 125.959  66.634  1.00  0.00            
ATOM   1989  HG1 PRO   138     104.623 126.594  67.430  1.00  0.00            
ATOM   1990  HG2 PRO   138     105.744 126.462  66.004  1.00  0.00            
ATOM   1991  CB  PRO   138     105.724 124.850  67.352  1.00  0.00            
ATOM   1992  HB1 PRO   138     105.176 124.422  68.191  1.00  0.00            
ATOM   1993  HB2 PRO   138     106.712 125.209  67.642  1.00  0.00            
ATOM   1994  CA  PRO   138     105.891 123.720  66.265  1.00  0.00            
ATOM   1995  HA  PRO   138     106.810 123.867  65.697  1.00  0.00            
ATOM   1996  C   PRO   138     105.718 122.287  66.780  1.00  0.00            
ATOM   1997  O   PRO   138     104.686 121.991  67.373  1.00  0.00            
ATOM   1998  N   GLU   139     106.753 121.458  66.593  1.00  0.00            
ATOM   1999  H   GLU   139     107.582 121.872  66.190  1.00  0.00            
ATOM   2000  CA  GLU   139     106.870 120.103  67.049  1.00  0.00            
ATOM   2001  HA  GLU   139     107.853 119.822  66.671  1.00  0.00            
ATOM   2002  CB  GLU   139     107.024 119.952  68.542  1.00  0.00            
ATOM   2003  HB1 GLU   139     107.205 118.915  68.827  1.00  0.00            
ATOM   2004  HB2 GLU   139     106.170 120.416  69.036  1.00  0.00            
ATOM   2005  CG  GLU   139     108.238 120.639  69.113  1.00  0.00            
ATOM   2006  HG1 GLU   139     108.207 120.610  70.203  1.00  0.00            
ATOM   2007  HG2 GLU   139     108.089 121.709  68.968  1.00  0.00            
ATOM   2008  CD  GLU   139     109.571 120.150  68.671  1.00  0.00            
ATOM   2009  OE1 GLU   139     109.692 119.304  67.743  1.00  0.00            
ATOM   2010  OE2 GLU   139     110.539 120.734  69.216  1.00  0.00            
ATOM   2011  C   GLU   139     105.934 119.015  66.547  1.00  0.00            
ATOM   2012  O   GLU   139     105.830 117.916  67.085  1.00  0.00            
ATOM   2013  N   ALA   140     105.262 119.333  65.425  1.00  0.00            
ATOM   2014  H   ALA   140     105.502 120.180  64.930  1.00  0.00            
ATOM   2015  CA  ALA   140     104.315 118.431  64.762  1.00  0.00            
ATOM   2016  HA  ALA   140     103.932 117.758  65.529  1.00  0.00            
ATOM   2017  CB  ALA   140     103.091 119.291  64.334  1.00  0.00            
ATOM   2018  HB1 ALA   140     103.235 119.806  63.384  1.00  0.00            
ATOM   2019  HB2 ALA   140     102.196 118.679  64.223  1.00  0.00            
ATOM   2020  HB3 ALA   140     102.847 120.107  65.014  1.00  0.00            
ATOM   2021  C   ALA   140     105.117 117.688  63.707  1.00  0.00            
ATOM   2022  OC1 ALA   140     105.714 118.335  62.847  1.00  0.00            
ATOM   2023  OC2 ALA   140     105.179 116.483  63.837  1.00  0.00            
TER
ENDMDL
