# Supplementary material for: Impact of Phosphorylation on the Physiological Form of Human alpha-Synuclein in Aqueous Solution
Source: J Chem Inf Model. 2024 Oct 28;64(21):8215–26. doi: 10.1021/acs.jcim.4c01172 (PMC11558680; doi:10.1021/acs.jcim.4c01172)
Supplement: Supplementary file 2 — ci4c01172_si_003.zip [file ci4c01172_si_003.zip › pAS/pAS_25.pdb]

REMARK    GENERATED BY TRJCONV
TITLE     Protein in water
REMARK    THIS IS A SIMULATION BOX
CRYST1  134.719  134.719  135.198  60.12  60.12  90.00 P 1           1
MODEL        1
ATOM      1  CH3 ACE     0      95.611  95.763  49.167  1.00  0.00            
ATOM      2 HH31 ACE     0      94.766  95.437  49.773  1.00  0.00            
ATOM      3 HH32 ACE     0      95.218  96.646  48.663  1.00  0.00            
ATOM      4 HH33 ACE     0      95.848  94.941  48.491  1.00  0.00            
ATOM      5  C   ACE     0      96.762  96.201  50.045  1.00  0.00            
ATOM      6  O   ACE     0      96.638  96.416  51.277  1.00  0.00            
ATOM      7  N   MET     1      98.022  96.174  49.555  1.00  0.00            
ATOM      8  H   MET     1      98.125  95.809  48.619  1.00  0.00            
ATOM      9  CA  MET     1      99.259  96.334  50.306  1.00  0.00            
ATOM     10  HA  MET     1      99.213  95.701  51.193  1.00  0.00            
ATOM     11  CB  MET     1     100.476  95.869  49.496  1.00  0.00            
ATOM     12  HB1 MET     1     100.934  96.695  48.953  1.00  0.00            
ATOM     13  HB2 MET     1     100.067  95.286  48.671  1.00  0.00            
ATOM     14  CG  MET     1     101.562  95.077  50.189  1.00  0.00            
ATOM     15  HG1 MET     1     101.141  94.110  50.462  1.00  0.00            
ATOM     16  HG2 MET     1     101.876  95.676  51.044  1.00  0.00            
ATOM     17  SD  MET     1     103.093  94.724  49.154  1.00  0.00            
ATOM     18  CE  MET     1     104.115  93.674  50.258  1.00  0.00            
ATOM     19  HE1 MET     1     103.589  92.729  50.388  1.00  0.00            
ATOM     20  HE2 MET     1     105.022  93.422  49.708  1.00  0.00            
ATOM     21  HE3 MET     1     104.248  94.126  51.241  1.00  0.00            
ATOM     22  C   MET     1      99.556  97.764  50.786  1.00  0.00            
ATOM     23  O   MET     1     100.491  98.023  51.503  1.00  0.00            
ATOM     24  N   ASP     2      98.679  98.714  50.323  1.00  0.00            
ATOM     25  H   ASP     2      97.825  98.474  49.840  1.00  0.00            
ATOM     26  CA  ASP     2      98.667 100.001  51.001  1.00  0.00            
ATOM     27  HA  ASP     2      99.650 100.158  51.446  1.00  0.00            
ATOM     28  CB  ASP     2      98.246 101.205  50.043  1.00  0.00            
ATOM     29  HB1 ASP     2      97.333 100.888  49.539  1.00  0.00            
ATOM     30  HB2 ASP     2      98.989 101.291  49.250  1.00  0.00            
ATOM     31  CG  ASP     2      97.994 102.591  50.739  1.00  0.00            
ATOM     32  OD1 ASP     2      98.976 103.242  51.192  1.00  0.00            
ATOM     33  OD2 ASP     2      96.880 103.160  50.692  1.00  0.00            
ATOM     34  C   ASP     2      97.875  99.911  52.274  1.00  0.00            
ATOM     35  O   ASP     2      98.402 100.322  53.335  1.00  0.00            
ATOM     36  N   VAL     3      96.629  99.538  52.346  1.00  0.00            
ATOM     37  H   VAL     3      96.098  99.386  51.500  1.00  0.00            
ATOM     38  CA  VAL     3      95.798  99.235  53.536  1.00  0.00            
ATOM     39  HA  VAL     3      95.635 100.143  54.117  1.00  0.00            
ATOM     40  CB  VAL     3      94.404  98.698  53.141  1.00  0.00            
ATOM     41  HB  VAL     3      94.472  97.992  52.314  1.00  0.00            
ATOM     42  CG1 VAL     3      93.661  97.993  54.289  1.00  0.00            
ATOM     43 HG11 VAL     3      94.010  96.987  54.520  1.00  0.00            
ATOM     44 HG12 VAL     3      93.766  98.628  55.169  1.00  0.00            
ATOM     45 HG13 VAL     3      92.607  97.748  54.158  1.00  0.00            
ATOM     46  CG2 VAL     3      93.554  99.867  52.699  1.00  0.00            
ATOM     47 HG21 VAL     3      92.592  99.517  52.326  1.00  0.00            
ATOM     48 HG22 VAL     3      93.410 100.566  53.523  1.00  0.00            
ATOM     49 HG23 VAL     3      94.083 100.410  51.915  1.00  0.00            
ATOM     50  C   VAL     3      96.579  98.378  54.553  1.00  0.00            
ATOM     51  O   VAL     3      96.683  98.759  55.654  1.00  0.00            
ATOM     52  N   PHE     4      97.252  97.290  54.099  1.00  0.00            
ATOM     53  H   PHE     4      97.079  97.104  53.122  1.00  0.00            
ATOM     54  CA  PHE     4      98.209  96.398  54.840  1.00  0.00            
ATOM     55  HA  PHE     4      97.580  95.891  55.572  1.00  0.00            
ATOM     56  CB  PHE     4      98.877  95.352  53.917  1.00  0.00            
ATOM     57  HB1 PHE     4      99.167  95.826  52.979  1.00  0.00            
ATOM     58  HB2 PHE     4      98.192  94.537  53.686  1.00  0.00            
ATOM     59  CG  PHE     4     100.141  94.715  54.501  1.00  0.00            
ATOM     60  CD1 PHE     4     101.462  95.079  54.113  1.00  0.00            
ATOM     61  HD1 PHE     4     101.477  95.755  53.270  1.00  0.00            
ATOM     62  CE1 PHE     4     102.613  94.537  54.703  1.00  0.00            
ATOM     63  HE1 PHE     4     103.620  94.783  54.399  1.00  0.00            
ATOM     64  CZ  PHE     4     102.473  93.581  55.746  1.00  0.00            
ATOM     65  HZ  PHE     4     103.323  93.063  56.166  1.00  0.00            
ATOM     66  CE2 PHE     4     101.170  93.148  56.139  1.00  0.00            
ATOM     67  HE2 PHE     4     101.088  92.344  56.855  1.00  0.00            
ATOM     68  CD2 PHE     4     100.014  93.744  55.550  1.00  0.00            
ATOM     69  HD2 PHE     4      99.020  93.491  55.890  1.00  0.00            
ATOM     70  C   PHE     4      99.213  97.226  55.559  1.00  0.00            
ATOM     71  O   PHE     4      99.370  97.055  56.781  1.00  0.00            
ATOM     72  N   MET     5     100.043  98.004  54.860  1.00  0.00            
ATOM     73  H   MET     5      99.886  98.048  53.863  1.00  0.00            
ATOM     74  CA  MET     5     101.008  98.920  55.462  1.00  0.00            
ATOM     75  HA  MET     5     101.672  98.288  56.051  1.00  0.00            
ATOM     76  CB  MET     5     101.822  99.628  54.313  1.00  0.00            
ATOM     77  HB1 MET     5     102.266 100.558  54.668  1.00  0.00            
ATOM     78  HB2 MET     5     101.246  99.901  53.429  1.00  0.00            
ATOM     79  CG  MET     5     102.949  98.659  53.945  1.00  0.00            
ATOM     80  HG1 MET     5     103.579  99.235  53.266  1.00  0.00            
ATOM     81  HG2 MET     5     102.488  97.834  53.402  1.00  0.00            
ATOM     82  SD  MET     5     103.907  97.976  55.293  1.00  0.00            
ATOM     83  CE  MET     5     104.605  99.446  56.046  1.00  0.00            
ATOM     84  HE1 MET     5     103.785 100.114  56.312  1.00  0.00            
ATOM     85  HE2 MET     5     105.233  99.291  56.924  1.00  0.00            
ATOM     86  HE3 MET     5     105.147 100.020  55.294  1.00  0.00            
ATOM     87  C   MET     5     100.513  99.988  56.394  1.00  0.00            
ATOM     88  O   MET     5     101.096 100.216  57.452  1.00  0.00            
ATOM     89  N   LYS     6      99.402 100.674  56.123  1.00  0.00            
ATOM     90  H   LYS     6      98.963 100.494  55.232  1.00  0.00            
ATOM     91  CA  LYS     6      98.605 101.482  57.096  1.00  0.00            
ATOM     92  HA  LYS     6      99.226 102.297  57.468  1.00  0.00            
ATOM     93  CB  LYS     6      97.356 102.129  56.445  1.00  0.00            
ATOM     94  HB1 LYS     6      96.566 102.280  57.180  1.00  0.00            
ATOM     95  HB2 LYS     6      96.996 101.384  55.736  1.00  0.00            
ATOM     96  CG  LYS     6      97.590 103.463  55.845  1.00  0.00            
ATOM     97  HG1 LYS     6      98.072 104.082  56.602  1.00  0.00            
ATOM     98  HG2 LYS     6      96.643 103.934  55.585  1.00  0.00            
ATOM     99  CD  LYS     6      98.430 103.415  54.552  1.00  0.00            
ATOM    100  HD1 LYS     6      97.845 102.975  53.744  1.00  0.00            
ATOM    101  HD2 LYS     6      99.395 102.927  54.693  1.00  0.00            
ATOM    102  CE  LYS     6      98.748 104.851  54.108  1.00  0.00            
ATOM    103  HE1 LYS     6      99.160 105.477  54.899  1.00  0.00            
ATOM    104  HE2 LYS     6      97.852 105.379  53.781  1.00  0.00            
ATOM    105  NZ  LYS     6      99.651 104.974  52.877  1.00  0.00            
ATOM    106  HZ1 LYS     6      99.496 105.869  52.435  1.00  0.00            
ATOM    107  HZ2 LYS     6     100.618 104.883  53.156  1.00  0.00            
ATOM    108  HZ3 LYS     6      99.507 104.203  52.241  1.00  0.00            
ATOM    109  C   LYS     6      98.323 100.701  58.415  1.00  0.00            
ATOM    110  O   LYS     6      98.742 101.229  59.457  1.00  0.00            
ATOM    111  N   GLY     7      97.842  99.429  58.268  1.00  0.00            
ATOM    112  H   GLY     7      97.491  99.204  57.347  1.00  0.00            
ATOM    113  CA  GLY     7      97.804  98.488  59.317  1.00  0.00            
ATOM    114  HA1 GLY     7      97.645  97.475  58.948  1.00  0.00            
ATOM    115  HA2 GLY     7      96.956  98.813  59.920  1.00  0.00            
ATOM    116  C   GLY     7      99.050  98.372  60.173  1.00  0.00            
ATOM    117  O   GLY     7      99.070  98.697  61.384  1.00  0.00            
ATOM    118  N   LEU     8     100.145  97.891  59.577  1.00  0.00            
ATOM    119  H   LEU     8     100.073  97.629  58.604  1.00  0.00            
ATOM    120  CA  LEU     8     101.413  97.685  60.274  1.00  0.00            
ATOM    121  HA  LEU     8     101.350  97.142  61.218  1.00  0.00            
ATOM    122  CB  LEU     8     102.452  97.182  59.273  1.00  0.00            
ATOM    123  HB1 LEU     8     103.378  97.249  59.843  1.00  0.00            
ATOM    124  HB2 LEU     8     102.537  97.873  58.434  1.00  0.00            
ATOM    125  CG  LEU     8     102.321  95.670  58.849  1.00  0.00            
ATOM    126  HG  LEU     8     101.554  95.577  58.080  1.00  0.00            
ATOM    127  CD1 LEU     8     103.710  95.281  58.351  1.00  0.00            
ATOM    128 HD11 LEU     8     104.515  95.435  59.069  1.00  0.00            
ATOM    129 HD12 LEU     8     103.812  94.253  58.002  1.00  0.00            
ATOM    130 HD13 LEU     8     103.780  95.873  57.438  1.00  0.00            
ATOM    131  CD2 LEU     8     101.920  94.673  59.985  1.00  0.00            
ATOM    132 HD21 LEU     8     101.778  93.648  59.641  1.00  0.00            
ATOM    133 HD22 LEU     8     102.485  94.735  60.915  1.00  0.00            
ATOM    134 HD23 LEU     8     100.876  94.962  60.109  1.00  0.00            
ATOM    135  C   LEU     8     101.932  98.981  60.858  1.00  0.00            
ATOM    136  O   LEU     8     102.340  98.944  62.037  1.00  0.00            
ATOM    137  N   SER     9     101.714 100.127  60.207  1.00  0.00            
ATOM    138  H   SER     9     101.245 100.060  59.315  1.00  0.00            
ATOM    139  CA  SER     9     102.149 101.376  60.786  1.00  0.00            
ATOM    140  HA  SER     9     103.156 101.147  61.132  1.00  0.00            
ATOM    141  CB  SER     9     102.150 102.465  59.777  1.00  0.00            
ATOM    142  HB1 SER     9     102.365 103.440  60.215  1.00  0.00            
ATOM    143  HB2 SER     9     101.160 102.541  59.329  1.00  0.00            
ATOM    144  OG  SER     9     103.165 102.197  58.851  1.00  0.00            
ATOM    145  HG  SER     9     104.011 102.266  59.300  1.00  0.00            
ATOM    146  C   SER     9     101.422 101.766  62.080  1.00  0.00            
ATOM    147  O   SER     9     101.864 102.691  62.739  1.00  0.00            
ATOM    148  N   LYS    10     100.318 101.150  62.431  1.00  0.00            
ATOM    149  H   LYS    10     100.029 100.424  61.791  1.00  0.00            
ATOM    150  CA  LYS    10      99.620 101.486  63.677  1.00  0.00            
ATOM    151  HA  LYS    10      99.971 102.490  63.917  1.00  0.00            
ATOM    152  CB  LYS    10      98.052 101.694  63.307  1.00  0.00            
ATOM    153  HB1 LYS    10      97.584 101.877  64.274  1.00  0.00            
ATOM    154  HB2 LYS    10      97.713 100.745  62.891  1.00  0.00            
ATOM    155  CG  LYS    10      97.780 102.749  62.302  1.00  0.00            
ATOM    156  HG1 LYS    10      98.375 102.485  61.428  1.00  0.00            
ATOM    157  HG2 LYS    10      98.046 103.760  62.611  1.00  0.00            
ATOM    158  CD  LYS    10      96.319 102.853  61.914  1.00  0.00            
ATOM    159  HD1 LYS    10      95.828 103.410  62.713  1.00  0.00            
ATOM    160  HD2 LYS    10      95.838 101.883  61.793  1.00  0.00            
ATOM    161  CE  LYS    10      96.124 103.595  60.574  1.00  0.00            
ATOM    162  HE1 LYS    10      96.651 103.091  59.764  1.00  0.00            
ATOM    163  HE2 LYS    10      96.588 104.557  60.790  1.00  0.00            
ATOM    164  NZ  LYS    10      94.692 103.747  60.363  1.00  0.00            
ATOM    165  HZ1 LYS    10      94.142 102.957  60.666  1.00  0.00            
ATOM    166  HZ2 LYS    10      94.450 104.677  60.676  1.00  0.00            
ATOM    167  HZ3 LYS    10      94.392 103.830  59.402  1.00  0.00            
ATOM    168  C   LYS    10      99.837 100.468  64.864  1.00  0.00            
ATOM    169  O   LYS    10      98.910 100.205  65.608  1.00  0.00            
ATOM    170  N   ALA    11     100.966  99.821  65.043  1.00  0.00            
ATOM    171  H   ALA    11     101.791 100.013  64.494  1.00  0.00            
ATOM    172  CA  ALA    11     101.157  98.785  66.109  1.00  0.00            
ATOM    173  HA  ALA    11     100.396  98.038  65.880  1.00  0.00            
ATOM    174  CB  ALA    11     102.391  98.026  65.826  1.00  0.00            
ATOM    175  HB1 ALA    11     102.479  97.564  64.843  1.00  0.00            
ATOM    176  HB2 ALA    11     103.266  98.650  66.006  1.00  0.00            
ATOM    177  HB3 ALA    11     102.378  97.141  66.463  1.00  0.00            
ATOM    178  C   ALA    11     100.987  99.231  67.556  1.00  0.00            
ATOM    179  O   ALA    11     101.512 100.303  67.981  1.00  0.00            
ATOM    180  N   LYS    12     100.587  98.294  68.381  1.00  0.00            
ATOM    181  H   LYS    12     100.522  97.356  68.011  1.00  0.00            
ATOM    182  CA  LYS    12     100.131  98.440  69.723  1.00  0.00            
ATOM    183  HA  LYS    12      99.553  99.364  69.727  1.00  0.00            
ATOM    184  CB  LYS    12      99.078  97.368  70.089  1.00  0.00            
ATOM    185  HB1 LYS    12      99.545  96.387  70.171  1.00  0.00            
ATOM    186  HB2 LYS    12      98.366  97.351  69.264  1.00  0.00            
ATOM    187  CG  LYS    12      98.234  97.624  71.374  1.00  0.00            
ATOM    188  HG1 LYS    12      97.728  98.582  71.256  1.00  0.00            
ATOM    189  HG2 LYS    12      98.813  97.625  72.298  1.00  0.00            
ATOM    190  CD  LYS    12      97.100  96.559  71.179  1.00  0.00            
ATOM    191  HD1 LYS    12      97.390  95.535  71.414  1.00  0.00            
ATOM    192  HD2 LYS    12      96.751  96.680  70.153  1.00  0.00            
ATOM    193  CE  LYS    12      95.795  96.776  71.986  1.00  0.00            
ATOM    194  HE1 LYS    12      95.123  97.454  71.461  1.00  0.00            
ATOM    195  HE2 LYS    12      96.073  97.239  72.933  1.00  0.00            
ATOM    196  NZ  LYS    12      95.111  95.519  72.379  1.00  0.00            
ATOM    197  HZ1 LYS    12      94.697  95.500  73.300  1.00  0.00            
ATOM    198  HZ2 LYS    12      94.449  95.147  71.714  1.00  0.00            
ATOM    199  HZ3 LYS    12      95.799  94.780  72.420  1.00  0.00            
ATOM    200  C   LYS    12     101.261  98.732  70.764  1.00  0.00            
ATOM    201  O   LYS    12     102.360  98.071  70.644  1.00  0.00            
ATOM    202  N   GLU    13     101.032  99.662  71.766  1.00  0.00            
ATOM    203  H   GLU    13     100.120 100.046  71.966  1.00  0.00            
ATOM    204  CA  GLU    13     101.946 100.038  72.851  1.00  0.00            
ATOM    205  HA  GLU    13     102.918  99.544  72.868  1.00  0.00            
ATOM    206  CB  GLU    13     102.343 101.513  72.745  1.00  0.00            
ATOM    207  HB1 GLU    13     103.010 101.730  73.579  1.00  0.00            
ATOM    208  HB2 GLU    13     101.472 102.168  72.772  1.00  0.00            
ATOM    209  CG  GLU    13     103.108 101.807  71.479  1.00  0.00            
ATOM    210  HG1 GLU    13     103.120 102.887  71.336  1.00  0.00            
ATOM    211  HG2 GLU    13     102.570 101.488  70.586  1.00  0.00            
ATOM    212  CD  GLU    13     104.535 101.289  71.404  1.00  0.00            
ATOM    213  OE1 GLU    13     105.103 101.156  70.305  1.00  0.00            
ATOM    214  OE2 GLU    13     105.149 100.916  72.383  1.00  0.00            
ATOM    215  C   GLU    13     101.407  99.729  74.251  1.00  0.00            
ATOM    216  O   GLU    13     100.167  99.838  74.451  1.00  0.00            
ATOM    217  N   GLY    14     102.310  99.414  75.161  1.00  0.00            
ATOM    218  H   GLY    14     103.290  99.483  74.928  1.00  0.00            
ATOM    219  CA  GLY    14     102.036  99.054  76.559  1.00  0.00            
ATOM    220  HA1 GLY    14     101.326  99.725  77.043  1.00  0.00            
ATOM    221  HA2 GLY    14     102.972  99.159  77.107  1.00  0.00            
ATOM    222  C   GLY    14     101.356  97.689  76.717  1.00  0.00            
ATOM    223  O   GLY    14     100.596  97.587  77.698  1.00  0.00            
ATOM    224  N   VAL    15     101.499  96.678  75.805  1.00  0.00            
ATOM    225  H   VAL    15     102.254  96.733  75.135  1.00  0.00            
ATOM    226  CA  VAL    15     100.799  95.341  76.015  1.00  0.00            
ATOM    227  HA  VAL    15     100.125  95.436  76.866  1.00  0.00            
ATOM    228  CB  VAL    15      99.819  94.922  74.831  1.00  0.00            
ATOM    229  HB  VAL    15      99.552  93.866  74.871  1.00  0.00            
ATOM    230  CG1 VAL    15      98.531  95.655  74.926  1.00  0.00            
ATOM    231 HG11 VAL    15      97.957  95.469  74.018  1.00  0.00            
ATOM    232 HG12 VAL    15      98.030  95.311  75.831  1.00  0.00            
ATOM    233 HG13 VAL    15      98.747  96.701  75.141  1.00  0.00            
ATOM    234  CG2 VAL    15     100.289  95.399  73.434  1.00  0.00            
ATOM    235 HG21 VAL    15     101.166  94.841  73.109  1.00  0.00            
ATOM    236 HG22 VAL    15      99.560  95.114  72.676  1.00  0.00            
ATOM    237 HG23 VAL    15     100.452  96.477  73.416  1.00  0.00            
ATOM    238  C   VAL    15     101.815  94.228  76.190  1.00  0.00            
ATOM    239  O   VAL    15     102.906  94.164  75.701  1.00  0.00            
ATOM    240  N   VAL    16     101.361  93.372  77.182  1.00  0.00            
ATOM    241  H   VAL    16     100.533  93.547  77.734  1.00  0.00            
ATOM    242  CA  VAL    16     102.215  92.200  77.640  1.00  0.00            
ATOM    243  HA  VAL    16     103.273  92.435  77.517  1.00  0.00            
ATOM    244  CB  VAL    16     102.040  91.884  79.122  1.00  0.00            
ATOM    245  HB  VAL    16     102.743  91.081  79.345  1.00  0.00            
ATOM    246  CG1 VAL    16     102.497  93.056  79.965  1.00  0.00            
ATOM    247 HG11 VAL    16     103.373  93.541  79.533  1.00  0.00            
ATOM    248 HG12 VAL    16     101.687  93.784  79.998  1.00  0.00            
ATOM    249 HG13 VAL    16     102.739  92.824  81.003  1.00  0.00            
ATOM    250  CG2 VAL    16     100.638  91.460  79.467  1.00  0.00            
ATOM    251 HG21 VAL    16      99.860  92.221  79.418  1.00  0.00            
ATOM    252 HG22 VAL    16     100.298  90.721  78.741  1.00  0.00            
ATOM    253 HG23 VAL    16     100.591  90.975  80.442  1.00  0.00            
ATOM    254  C   VAL    16     102.028  90.963  76.706  1.00  0.00            
ATOM    255  O   VAL    16     103.049  90.276  76.551  1.00  0.00            
ATOM    256  N   ALA    17     100.852  90.758  76.064  1.00  0.00            
ATOM    257  H   ALA    17     100.149  91.438  76.319  1.00  0.00            
ATOM    258  CA  ALA    17     100.482  89.850  75.017  1.00  0.00            
ATOM    259  HA  ALA    17     100.731  88.836  75.328  1.00  0.00            
ATOM    260  CB  ALA    17      98.898  90.048  74.966  1.00  0.00            
ATOM    261  HB1 ALA    17      98.510  89.879  75.971  1.00  0.00            
ATOM    262  HB2 ALA    17      98.568  91.046  74.676  1.00  0.00            
ATOM    263  HB3 ALA    17      98.480  89.269  74.328  1.00  0.00            
ATOM    264  C   ALA    17     101.223  90.126  73.652  1.00  0.00            
ATOM    265  O   ALA    17     101.530  91.294  73.344  1.00  0.00            
ATOM    266  N   ALA    18     101.373  89.170  72.718  1.00  0.00            
ATOM    267  H   ALA    18     100.903  88.291  72.878  1.00  0.00            
ATOM    268  CA  ALA    18     102.202  89.396  71.503  1.00  0.00            
ATOM    269  HA  ALA    18     101.842  90.363  71.152  1.00  0.00            
ATOM    270  CB  ALA    18     103.685  89.357  71.829  1.00  0.00            
ATOM    271  HB1 ALA    18     104.357  89.513  70.986  1.00  0.00            
ATOM    272  HB2 ALA    18     103.845  90.348  72.252  1.00  0.00            
ATOM    273  HB3 ALA    18     103.980  88.513  72.453  1.00  0.00            
ATOM    274  C   ALA    18     101.896  88.406  70.369  1.00  0.00            
ATOM    275  O   ALA    18     101.371  87.289  70.547  1.00  0.00            
ATOM    276  N   ALA    19     102.448  88.774  69.204  1.00  0.00            
ATOM    277  H   ALA    19     102.888  89.683  69.184  1.00  0.00            
ATOM    278  CA  ALA    19     102.878  87.847  68.162  1.00  0.00            
ATOM    279  HA  ALA    19     102.022  87.517  67.574  1.00  0.00            
ATOM    280  CB  ALA    19     103.799  88.636  67.202  1.00  0.00            
ATOM    281  HB1 ALA    19     103.126  89.262  66.616  1.00  0.00            
ATOM    282  HB2 ALA    19     104.497  89.174  67.843  1.00  0.00            
ATOM    283  HB3 ALA    19     104.211  87.886  66.527  1.00  0.00            
ATOM    284  C   ALA    19     103.679  86.638  68.632  1.00  0.00            
ATOM    285  O   ALA    19     104.710  86.635  69.283  1.00  0.00            
ATOM    286  N   GLU    20     103.133  85.467  68.220  1.00  0.00            
ATOM    287  H   GLU    20     102.198  85.448  67.838  1.00  0.00            
ATOM    288  CA  GLU    20     103.956  84.212  68.319  1.00  0.00            
ATOM    289  HA  GLU    20     104.183  84.022  69.368  1.00  0.00            
ATOM    290  CB  GLU    20     103.139  82.933  67.902  1.00  0.00            
ATOM    291  HB1 GLU    20     103.816  82.091  68.048  1.00  0.00            
ATOM    292  HB2 GLU    20     103.029  82.971  66.818  1.00  0.00            
ATOM    293  CG  GLU    20     101.825  82.605  68.634  1.00  0.00            
ATOM    294  HG1 GLU    20     101.358  81.739  68.165  1.00  0.00            
ATOM    295  HG2 GLU    20     101.179  83.476  68.526  1.00  0.00            
ATOM    296  CD  GLU    20     102.056  82.269  70.093  1.00  0.00            
ATOM    297  OE1 GLU    20     103.204  82.433  70.567  1.00  0.00            
ATOM    298  OE2 GLU    20     101.077  81.862  70.722  1.00  0.00            
ATOM    299  C   GLU    20     105.253  84.300  67.517  1.00  0.00            
ATOM    300  O   GLU    20     105.234  84.507  66.288  1.00  0.00            
ATOM    301  N   LYS    21     106.452  84.125  68.132  1.00  0.00            
ATOM    302  H   LYS    21     106.372  83.792  69.083  1.00  0.00            
ATOM    303  CA  LYS    21     107.763  84.127  67.504  1.00  0.00            
ATOM    304  HA  LYS    21     107.991  85.077  67.022  1.00  0.00            
ATOM    305  CB  LYS    21     108.853  83.957  68.610  1.00  0.00            
ATOM    306  HB1 LYS    21     109.854  84.055  68.190  1.00  0.00            
ATOM    307  HB2 LYS    21     108.726  82.947  68.999  1.00  0.00            
ATOM    308  CG  LYS    21     108.787  85.029  69.796  1.00  0.00            
ATOM    309  HG1 LYS    21     107.934  84.762  70.420  1.00  0.00            
ATOM    310  HG2 LYS    21     108.659  86.068  69.492  1.00  0.00            
ATOM    311  CD  LYS    21     110.077  84.885  70.596  1.00  0.00            
ATOM    312  HD1 LYS    21     110.948  85.045  69.960  1.00  0.00            
ATOM    313  HD2 LYS    21     110.118  83.886  71.030  1.00  0.00            
ATOM    314  CE  LYS    21     110.184  85.928  71.721  1.00  0.00            
ATOM    315  HE1 LYS    21     110.291  86.950  71.358  1.00  0.00            
ATOM    316  HE2 LYS    21     111.105  85.745  72.275  1.00  0.00            
ATOM    317  NZ  LYS    21     109.030  85.842  72.625  1.00  0.00            
ATOM    318  HZ1 LYS    21     108.957  84.947  73.088  1.00  0.00            
ATOM    319  HZ2 LYS    21     109.211  86.471  73.395  1.00  0.00            
ATOM    320  HZ3 LYS    21     108.213  86.074  72.078  1.00  0.00            
ATOM    321  C   LYS    21     107.978  83.097  66.372  1.00  0.00            
ATOM    322  O   LYS    21     108.629  83.345  65.328  1.00  0.00            
ATOM    323  N   THR    22     107.291  81.928  66.590  1.00  0.00            
ATOM    324  H   THR    22     106.952  81.736  67.522  1.00  0.00            
ATOM    325  CA  THR    22     107.250  80.867  65.559  1.00  0.00            
ATOM    326  HA  THR    22     108.253  80.653  65.189  1.00  0.00            
ATOM    327  CB  THR    22     106.831  79.533  66.129  1.00  0.00            
ATOM    328  HB  THR    22     106.460  78.878  65.340  1.00  0.00            
ATOM    329  CG2 THR    22     108.043  78.858  66.665  1.00  0.00            
ATOM    330 HG21 THR    22     108.932  79.132  66.098  1.00  0.00            
ATOM    331 HG22 THR    22     108.145  79.157  67.708  1.00  0.00            
ATOM    332 HG23 THR    22     107.842  77.788  66.730  1.00  0.00            
ATOM    333  OG1 THR    22     105.661  79.532  67.058  1.00  0.00            
ATOM    334  HG1 THR    22     104.879  79.295  66.553  1.00  0.00            
ATOM    335  C   THR    22     106.396  81.157  64.347  1.00  0.00            
ATOM    336  O   THR    22     106.506  80.533  63.298  1.00  0.00            
ATOM    337  N   LYS    23     105.536  82.210  64.426  1.00  0.00            
ATOM    338  H   LYS    23     105.725  82.794  65.228  1.00  0.00            
ATOM    339  CA  LYS    23     104.965  82.759  63.258  1.00  0.00            
ATOM    340  HA  LYS    23     104.776  82.002  62.497  1.00  0.00            
ATOM    341  CB  LYS    23     103.553  83.367  63.517  1.00  0.00            
ATOM    342  HB1 LYS    23     103.274  83.822  62.566  1.00  0.00            
ATOM    343  HB2 LYS    23     103.512  84.164  64.259  1.00  0.00            
ATOM    344  CG  LYS    23     102.509  82.290  63.861  1.00  0.00            
ATOM    345  HG1 LYS    23     101.519  82.741  63.927  1.00  0.00            
ATOM    346  HG2 LYS    23     102.800  81.805  64.793  1.00  0.00            
ATOM    347  CD  LYS    23     102.485  81.185  62.779  1.00  0.00            
ATOM    348  HD1 LYS    23     103.381  80.594  62.587  1.00  0.00            
ATOM    349  HD2 LYS    23     102.412  81.726  61.836  1.00  0.00            
ATOM    350  CE  LYS    23     101.216  80.311  62.981  1.00  0.00            
ATOM    351  HE1 LYS    23     100.354  80.887  63.315  1.00  0.00            
ATOM    352  HE2 LYS    23     101.523  79.637  63.781  1.00  0.00            
ATOM    353  NZ  LYS    23     100.889  79.627  61.690  1.00  0.00            
ATOM    354  HZ1 LYS    23     100.013  79.145  61.832  1.00  0.00            
ATOM    355  HZ2 LYS    23     100.814  80.436  61.089  1.00  0.00            
ATOM    356  HZ3 LYS    23     101.634  78.972  61.499  1.00  0.00            
ATOM    357  C   LYS    23     105.939  83.778  62.642  1.00  0.00            
ATOM    358  O   LYS    23     106.190  83.651  61.449  1.00  0.00            
ATOM    359  N   GLN    24     106.486  84.805  63.357  1.00  0.00            
ATOM    360  H   GLN    24     106.116  84.904  64.291  1.00  0.00            
ATOM    361  CA  GLN    24     107.649  85.658  62.915  1.00  0.00            
ATOM    362  HA  GLN    24     108.412  85.117  62.356  1.00  0.00            
ATOM    363  CB  GLN    24     107.209  86.784  61.948  1.00  0.00            
ATOM    364  HB1 GLN    24     107.053  86.276  60.996  1.00  0.00            
ATOM    365  HB2 GLN    24     107.936  87.589  61.849  1.00  0.00            
ATOM    366  CG  GLN    24     105.911  87.532  62.307  1.00  0.00            
ATOM    367  HG1 GLN    24     105.973  88.049  63.265  1.00  0.00            
ATOM    368  HG2 GLN    24     105.116  86.787  62.337  1.00  0.00            
ATOM    369  CD  GLN    24     105.585  88.420  61.129  1.00  0.00            
ATOM    370  OE1 GLN    24     105.018  87.970  60.138  1.00  0.00            
ATOM    371  NE2 GLN    24     105.831  89.698  61.182  1.00  0.00            
ATOM    372 HE21 GLN    24     106.120  90.104  62.061  1.00  0.00            
ATOM    373 HE22 GLN    24     105.398  90.287  60.486  1.00  0.00            
ATOM    374  C   GLN    24     108.411  86.300  64.143  1.00  0.00            
ATOM    375  O   GLN    24     107.757  86.711  65.143  1.00  0.00            
ATOM    376  N   GLY    25     109.713  86.469  64.094  1.00  0.00            
ATOM    377  H   GLY    25     110.345  86.095  63.401  1.00  0.00            
ATOM    378  CA  GLY    25     110.395  87.247  65.118  1.00  0.00            
ATOM    379  HA1 GLY    25     111.271  86.673  65.419  1.00  0.00            
ATOM    380  HA2 GLY    25     109.733  87.447  65.961  1.00  0.00            
ATOM    381  C   GLY    25     110.805  88.657  64.637  1.00  0.00            
ATOM    382  O   GLY    25     110.333  89.152  63.596  1.00  0.00            
ATOM    383  N   VAL    26     111.829  89.240  65.353  1.00  0.00            
ATOM    384  H   VAL    26     112.283  88.712  66.085  1.00  0.00            
ATOM    385  CA  VAL    26     112.313  90.579  64.990  1.00  0.00            
ATOM    386  HA  VAL    26     111.391  91.161  64.993  1.00  0.00            
ATOM    387  CB  VAL    26     113.407  91.078  65.937  1.00  0.00            
ATOM    388  HB  VAL    26     113.786  92.004  65.505  1.00  0.00            
ATOM    389  CG1 VAL    26     112.720  91.410  67.336  1.00  0.00            
ATOM    390 HG11 VAL    26     112.493  90.645  68.078  1.00  0.00            
ATOM    391 HG12 VAL    26     113.372  92.024  67.957  1.00  0.00            
ATOM    392 HG13 VAL    26     111.817  92.004  67.193  1.00  0.00            
ATOM    393  CG2 VAL    26     114.601  90.190  66.243  1.00  0.00            
ATOM    394 HG21 VAL    26     115.259  90.145  65.376  1.00  0.00            
ATOM    395 HG22 VAL    26     115.114  90.487  67.158  1.00  0.00            
ATOM    396 HG23 VAL    26     114.288  89.155  66.378  1.00  0.00            
ATOM    397  C   VAL    26     112.762  90.797  63.573  1.00  0.00            
ATOM    398  O   VAL    26     112.293  91.672  62.875  1.00  0.00            
ATOM    399  N   ALA    27     113.487  89.830  63.051  1.00  0.00            
ATOM    400  H   ALA    27     113.666  89.074  63.696  1.00  0.00            
ATOM    401  CA  ALA    27     113.975  89.722  61.672  1.00  0.00            
ATOM    402  HA  ALA    27     114.413  90.685  61.413  1.00  0.00            
ATOM    403  CB  ALA    27     115.000  88.603  61.502  1.00  0.00            
ATOM    404  HB1 ALA    27     114.640  87.685  61.967  1.00  0.00            
ATOM    405  HB2 ALA    27     115.149  88.460  60.432  1.00  0.00            
ATOM    406  HB3 ALA    27     116.023  88.871  61.767  1.00  0.00            
ATOM    407  C   ALA    27     112.896  89.687  60.582  1.00  0.00            
ATOM    408  O   ALA    27     112.831  90.563  59.754  1.00  0.00            
ATOM    409  N   GLU    28     112.080  88.590  60.479  1.00  0.00            
ATOM    410  H   GLU    28     112.358  87.775  61.006  1.00  0.00            
ATOM    411  CA  GLU    28     110.935  88.490  59.649  1.00  0.00            
ATOM    412  HA  GLU    28     111.244  88.442  58.605  1.00  0.00            
ATOM    413  CB  GLU    28     110.238  87.132  59.897  1.00  0.00            
ATOM    414  HB1 GLU    28     109.658  87.073  60.818  1.00  0.00            
ATOM    415  HB2 GLU    28     110.981  86.337  59.826  1.00  0.00            
ATOM    416  CG  GLU    28     109.277  86.872  58.752  1.00  0.00            
ATOM    417  HG1 GLU    28     108.683  87.777  58.624  1.00  0.00            
ATOM    418  HG2 GLU    28     108.605  86.058  59.023  1.00  0.00            
ATOM    419  CD  GLU    28     109.976  86.598  57.435  1.00  0.00            
ATOM    420  OE1 GLU    28     111.218  86.695  57.355  1.00  0.00            
ATOM    421  OE2 GLU    28     109.327  85.988  56.540  1.00  0.00            
ATOM    422  C   GLU    28     109.941  89.702  59.689  1.00  0.00            
ATOM    423  O   GLU    28     109.653  90.242  58.647  1.00  0.00            
ATOM    424  N   ALA    29     109.584  90.177  60.846  1.00  0.00            
ATOM    425  H   ALA    29     109.804  89.770  61.743  1.00  0.00            
ATOM    426  CA  ALA    29     108.761  91.380  61.019  1.00  0.00            
ATOM    427  HA  ALA    29     107.803  91.146  60.554  1.00  0.00            
ATOM    428  CB  ALA    29     108.524  91.532  62.492  1.00  0.00            
ATOM    429  HB1 ALA    29     108.047  92.490  62.700  1.00  0.00            
ATOM    430  HB2 ALA    29     107.896  90.654  62.645  1.00  0.00            
ATOM    431  HB3 ALA    29     109.436  91.597  63.085  1.00  0.00            
ATOM    432  C   ALA    29     109.369  92.645  60.362  1.00  0.00            
ATOM    433  O   ALA    29     108.659  93.187  59.504  1.00  0.00            
ATOM    434  N   ALA    30     110.690  93.018  60.640  1.00  0.00            
ATOM    435  H   ALA    30     111.180  92.377  61.247  1.00  0.00            
ATOM    436  CA  ALA    30     111.485  94.015  59.965  1.00  0.00            
ATOM    437  HA  ALA    30     110.959  94.966  60.055  1.00  0.00            
ATOM    438  CB  ALA    30     112.825  94.164  60.667  1.00  0.00            
ATOM    439  HB1 ALA    30     113.488  94.786  60.065  1.00  0.00            
ATOM    440  HB2 ALA    30     112.660  94.630  61.639  1.00  0.00            
ATOM    441  HB3 ALA    30     113.251  93.161  60.670  1.00  0.00            
ATOM    442  C   ALA    30     111.576  93.847  58.449  1.00  0.00            
ATOM    443  O   ALA    30     111.267  94.781  57.794  1.00  0.00            
ATOM    444  N   GLY    31     111.942  92.692  57.868  1.00  0.00            
ATOM    445  H   GLY    31     112.170  91.921  58.479  1.00  0.00            
ATOM    446  CA  GLY    31     111.897  92.411  56.381  1.00  0.00            
ATOM    447  HA1 GLY    31     112.275  91.418  56.138  1.00  0.00            
ATOM    448  HA2 GLY    31     112.423  93.287  56.002  1.00  0.00            
ATOM    449  C   GLY    31     110.472  92.535  55.705  1.00  0.00            
ATOM    450  O   GLY    31     110.253  93.264  54.746  1.00  0.00            
ATOM    451  N   LYS    32     109.423  91.983  56.335  1.00  0.00            
ATOM    452  H   LYS    32     109.546  91.331  57.096  1.00  0.00            
ATOM    453  CA  LYS    32     108.055  92.071  55.835  1.00  0.00            
ATOM    454  HA  LYS    32     108.073  91.777  54.785  1.00  0.00            
ATOM    455  CB  LYS    32     107.167  91.093  56.601  1.00  0.00            
ATOM    456  HB1 LYS    32     106.112  91.354  56.513  1.00  0.00            
ATOM    457  HB2 LYS    32     107.358  91.235  57.665  1.00  0.00            
ATOM    458  CG  LYS    32     107.411  89.648  56.213  1.00  0.00            
ATOM    459  HG1 LYS    32     108.440  89.399  56.474  1.00  0.00            
ATOM    460  HG2 LYS    32     107.106  89.498  55.178  1.00  0.00            
ATOM    461  CD  LYS    32     106.527  88.786  57.090  1.00  0.00            
ATOM    462  HD1 LYS    32     106.819  89.071  58.101  1.00  0.00            
ATOM    463  HD2 LYS    32     106.719  87.714  57.037  1.00  0.00            
ATOM    464  CE  LYS    32     105.067  89.041  56.853  1.00  0.00            
ATOM    465  HE1 LYS    32     104.806  88.871  55.808  1.00  0.00            
ATOM    466  HE2 LYS    32     104.733  90.056  57.069  1.00  0.00            
ATOM    467  NZ  LYS    32     104.230  88.170  57.680  1.00  0.00            
ATOM    468  HZ1 LYS    32     104.419  88.174  58.672  1.00  0.00            
ATOM    469  HZ2 LYS    32     103.247  88.335  57.514  1.00  0.00            
ATOM    470  HZ3 LYS    32     104.348  87.186  57.484  1.00  0.00            
ATOM    471  C   LYS    32     107.527  93.484  55.761  1.00  0.00            
ATOM    472  O   LYS    32     107.041  93.943  54.749  1.00  0.00            
ATOM    473  N   THR    33     107.871  94.292  56.824  1.00  0.00            
ATOM    474  H   THR    33     108.348  93.777  57.550  1.00  0.00            
ATOM    475  CA  THR    33     107.608  95.691  56.869  1.00  0.00            
ATOM    476  HA  THR    33     106.554  95.881  56.667  1.00  0.00            
ATOM    477  CB  THR    33     107.940  96.263  58.234  1.00  0.00            
ATOM    478  HB  THR    33     108.968  96.030  58.512  1.00  0.00            
ATOM    479  CG2 THR    33     107.913  97.771  58.420  1.00  0.00            
ATOM    480 HG21 THR    33     108.304  97.993  59.413  1.00  0.00            
ATOM    481 HG22 THR    33     108.553  98.253  57.681  1.00  0.00            
ATOM    482 HG23 THR    33     106.932  98.246  58.402  1.00  0.00            
ATOM    483  OG1 THR    33     107.122  95.681  59.166  1.00  0.00            
ATOM    484  HG1 THR    33     107.596  94.867  59.346  1.00  0.00            
ATOM    485  C   THR    33     108.400  96.433  55.794  1.00  0.00            
ATOM    486  O   THR    33     107.768  97.254  55.071  1.00  0.00            
ATOM    487  N   LYS    34     109.705  96.340  55.761  1.00  0.00            
ATOM    488  H   LYS    34     110.137  95.656  56.366  1.00  0.00            
ATOM    489  CA  LYS    34     110.569  96.942  54.687  1.00  0.00            
ATOM    490  HA  LYS    34     110.497  98.015  54.865  1.00  0.00            
ATOM    491  CB  LYS    34     111.971  96.321  54.933  1.00  0.00            
ATOM    492  HB1 LYS    34     111.962  95.232  54.890  1.00  0.00            
ATOM    493  HB2 LYS    34     112.363  96.600  55.912  1.00  0.00            
ATOM    494  CG  LYS    34     112.957  96.744  53.862  1.00  0.00            
ATOM    495  HG1 LYS    34     112.862  97.791  53.572  1.00  0.00            
ATOM    496  HG2 LYS    34     112.662  96.149  52.998  1.00  0.00            
ATOM    497  CD  LYS    34     114.370  96.471  54.379  1.00  0.00            
ATOM    498  HD1 LYS    34     114.436  95.414  54.636  1.00  0.00            
ATOM    499  HD2 LYS    34     114.619  97.055  55.265  1.00  0.00            
ATOM    500  CE  LYS    34     115.336  96.865  53.290  1.00  0.00            
ATOM    501  HE1 LYS    34     115.485  97.944  53.248  1.00  0.00            
ATOM    502  HE2 LYS    34     114.896  96.588  52.332  1.00  0.00            
ATOM    503  NZ  LYS    34     116.580  96.166  53.518  1.00  0.00            
ATOM    504  HZ1 LYS    34     117.310  96.387  52.856  1.00  0.00            
ATOM    505  HZ2 LYS    34     116.945  96.411  54.427  1.00  0.00            
ATOM    506  HZ3 LYS    34     116.471  95.164  53.452  1.00  0.00            
ATOM    507  C   LYS    34     109.995  96.723  53.289  1.00  0.00            
ATOM    508  O   LYS    34     109.854  97.754  52.581  1.00  0.00            
ATOM    509  N   GLU    35     109.660  95.486  52.874  1.00  0.00            
ATOM    510  H   GLU    35     109.867  94.773  53.559  1.00  0.00            
ATOM    511  CA  GLU    35     109.025  95.222  51.550  1.00  0.00            
ATOM    512  HA  GLU    35     109.728  95.367  50.730  1.00  0.00            
ATOM    513  CB  GLU    35     108.740  93.727  51.501  1.00  0.00            
ATOM    514  HB1 GLU    35     107.795  93.492  51.991  1.00  0.00            
ATOM    515  HB2 GLU    35     109.641  93.210  51.831  1.00  0.00            
ATOM    516  CG  GLU    35     108.667  93.369  49.940  1.00  0.00            
ATOM    517  HG1 GLU    35     109.335  94.045  49.406  1.00  0.00            
ATOM    518  HG2 GLU    35     107.654  93.477  49.553  1.00  0.00            
ATOM    519  CD  GLU    35     108.963  91.880  49.812  1.00  0.00            
ATOM    520  OE1 GLU    35     110.159  91.582  49.877  1.00  0.00            
ATOM    521  OE2 GLU    35     108.017  91.067  49.944  1.00  0.00            
ATOM    522  C   GLU    35     107.714  96.079  51.412  1.00  0.00            
ATOM    523  O   GLU    35     107.540  96.533  50.225  1.00  0.00            
ATOM    524  N   GLY    36     106.877  96.323  52.379  1.00  0.00            
ATOM    525  H   GLY    36     107.059  96.030  53.328  1.00  0.00            
ATOM    526  CA  GLY    36     105.671  97.129  52.188  1.00  0.00            
ATOM    527  HA1 GLY    36     104.973  97.053  53.021  1.00  0.00            
ATOM    528  HA2 GLY    36     105.145  96.762  51.307  1.00  0.00            
ATOM    529  C   GLY    36     106.082  98.605  52.150  1.00  0.00            
ATOM    530  O   GLY    36     105.657  99.347  51.244  1.00  0.00            
ATOM    531  N   VAL    37     106.954  99.073  52.996  1.00  0.00            
ATOM    532  H   VAL    37     107.354  98.406  53.641  1.00  0.00            
ATOM    533  CA  VAL    37     107.632 100.396  53.045  1.00  0.00            
ATOM    534  HA  VAL    37     106.818 101.077  53.295  1.00  0.00            
ATOM    535  CB  VAL    37     108.705 100.328  54.185  1.00  0.00            
ATOM    536  HB  VAL    37     109.147  99.341  54.320  1.00  0.00            
ATOM    537  CG1 VAL    37     109.972 101.250  53.877  1.00  0.00            
ATOM    538 HG11 VAL    37     110.407 101.096  52.889  1.00  0.00            
ATOM    539 HG12 VAL    37     109.660 102.293  53.938  1.00  0.00            
ATOM    540 HG13 VAL    37     110.817 101.105  54.549  1.00  0.00            
ATOM    541  CG2 VAL    37     108.089 100.812  55.510  1.00  0.00            
ATOM    542 HG21 VAL    37     108.051 101.883  55.311  1.00  0.00            
ATOM    543 HG22 VAL    37     107.096 100.397  55.681  1.00  0.00            
ATOM    544 HG23 VAL    37     108.766 100.510  56.309  1.00  0.00            
ATOM    545  C   VAL    37     108.160 100.775  51.658  1.00  0.00            
ATOM    546  O   VAL    37     107.834 101.800  51.116  1.00  0.00            
ATOM    547  N   LEU    38     108.933  99.912  50.977  1.00  0.00            
ATOM    548  H   LEU    38     109.170  99.056  51.458  1.00  0.00            
ATOM    549  CA  LEU    38     109.342  99.885  49.561  1.00  0.00            
ATOM    550  HA  LEU    38     109.971 100.756  49.381  1.00  0.00            
ATOM    551  CB  LEU    38     110.255  98.613  49.394  1.00  0.00            
ATOM    552  HB1 LEU    38     110.228  98.221  48.377  1.00  0.00            
ATOM    553  HB2 LEU    38     109.877  97.755  49.950  1.00  0.00            
ATOM    554  CG  LEU    38     111.780  98.704  49.774  1.00  0.00            
ATOM    555  HG  LEU    38     111.783  98.918  50.843  1.00  0.00            
ATOM    556  CD1 LEU    38     112.358  97.255  49.656  1.00  0.00            
ATOM    557 HD11 LEU    38     113.444  97.286  49.749  1.00  0.00            
ATOM    558 HD12 LEU    38     112.099  96.625  50.507  1.00  0.00            
ATOM    559 HD13 LEU    38     112.115  96.813  48.689  1.00  0.00            
ATOM    560  CD2 LEU    38     112.700  99.543  48.959  1.00  0.00            
ATOM    561 HD21 LEU    38     113.746  99.465  49.256  1.00  0.00            
ATOM    562 HD22 LEU    38     112.631  99.148  47.945  1.00  0.00            
ATOM    563 HD23 LEU    38     112.499 100.612  48.888  1.00  0.00            
ATOM    564  C   LEU    38     108.239  99.881  48.498  1.00  0.00            
ATOM    565  O   LEU    38     108.321 100.665  47.552  1.00  0.00            
ATOM    566  N   TYR    39     107.155  99.049  48.701  1.00  0.00            
ATOM    567  H   TYR    39     107.079  98.512  49.553  1.00  0.00            
ATOM    568  CA  TYR    39     106.013  99.039  47.799  1.00  0.00            
ATOM    569  HA  TYR    39     106.420  99.017  46.788  1.00  0.00            
ATOM    570  CB  TYR    39     105.048  97.801  47.991  1.00  0.00            
ATOM    571  HB1 TYR    39     104.808  97.596  49.034  1.00  0.00            
ATOM    572  HB2 TYR    39     105.542  96.863  47.741  1.00  0.00            
ATOM    573  CG  TYR    39     103.758  97.877  47.189  1.00  0.00            
ATOM    574  CD1 TYR    39     103.823  97.503  45.856  1.00  0.00            
ATOM    575  HD1 TYR    39     104.698  97.030  45.436  1.00  0.00            
ATOM    576  CE1 TYR    39     102.733  97.777  45.026  1.00  0.00            
ATOM    577  HE1 TYR    39     102.763  97.521  43.977  1.00  0.00            
ATOM    578  CZ  TYR    39     101.481  98.191  45.580  1.00  0.00            
ATOM    579  OH  TYR    39     100.433  98.345  44.742  1.00  0.00            
ATOM    580  HH  TYR    39      99.752  98.884  45.150  1.00  0.00            
ATOM    581  CE2 TYR    39     101.414  98.516  46.985  1.00  0.00            
ATOM    582  HE2 TYR    39     100.529  98.880  47.485  1.00  0.00            
ATOM    583  CD2 TYR    39     102.611  98.427  47.755  1.00  0.00            
ATOM    584  HD2 TYR    39     102.651  98.783  48.774  1.00  0.00            
ATOM    585  C   TYR    39     105.354 100.385  47.822  1.00  0.00            
ATOM    586  O   TYR    39     105.294 100.959  46.727  1.00  0.00            
ATOM    587  N   VAL    40     105.062 100.970  49.002  1.00  0.00            
ATOM    588  H   VAL    40     105.248 100.392  49.809  1.00  0.00            
ATOM    589  CA  VAL    40     104.413 102.295  49.079  1.00  0.00            
ATOM    590  HA  VAL    40     103.611 102.325  48.342  1.00  0.00            
ATOM    591  CB  VAL    40     103.869 102.504  50.541  1.00  0.00            
ATOM    592  HB  VAL    40     104.764 102.383  51.151  1.00  0.00            
ATOM    593  CG1 VAL    40     103.486 104.006  50.640  1.00  0.00            
ATOM    594 HG11 VAL    40     102.775 104.134  51.456  1.00  0.00            
ATOM    595 HG12 VAL    40     104.414 104.547  50.824  1.00  0.00            
ATOM    596 HG13 VAL    40     102.979 104.323  49.729  1.00  0.00            
ATOM    597  CG2 VAL    40     102.690 101.570  50.896  1.00  0.00            
ATOM    598 HG21 VAL    40     102.253 101.648  51.891  1.00  0.00            
ATOM    599 HG22 VAL    40     101.967 101.616  50.081  1.00  0.00            
ATOM    600 HG23 VAL    40     103.036 100.545  50.766  1.00  0.00            
ATOM    601  C   VAL    40     105.395 103.395  48.659  1.00  0.00            
ATOM    602  O   VAL    40     104.986 104.218  47.816  1.00  0.00            
ATOM    603  N   GLY    41     106.734 103.356  48.977  1.00  0.00            
ATOM    604  H   GLY    41     107.129 102.634  49.562  1.00  0.00            
ATOM    605  CA  GLY    41     107.797 104.192  48.372  1.00  0.00            
ATOM    606  HA1 GLY    41     108.797 103.850  48.637  1.00  0.00            
ATOM    607  HA2 GLY    41     107.658 105.181  48.809  1.00  0.00            
ATOM    608  C   GLY    41     107.889 104.205  46.780  1.00  0.00            
ATOM    609  O   GLY    41     107.854 105.244  46.210  1.00  0.00            
ATOM    610  N   SER    42     108.049 103.052  46.130  1.00  0.00            
ATOM    611  H   SER    42     108.192 102.187  46.632  1.00  0.00            
ATOM    612  CA  SER    42     107.904 102.943  44.676  1.00  0.00            
ATOM    613  HA  SER    42     108.737 103.474  44.217  1.00  0.00            
ATOM    614  CB  SER    42     108.021 101.380  44.338  1.00  0.00            
ATOM    615  HB1 SER    42     107.934 101.291  43.256  1.00  0.00            
ATOM    616  HB2 SER    42     107.186 100.830  44.772  1.00  0.00            
ATOM    617  OG  SER    42     109.249 100.784  44.749  1.00  0.00            
ATOM    618  HG  SER    42     110.017 101.333  44.573  1.00  0.00            
ATOM    619  C   SER    42     106.623 103.455  44.082  1.00  0.00            
ATOM    620  O   SER    42     106.685 104.447  43.357  1.00  0.00            
ATOM    621  N   LYS    43     105.377 103.091  44.481  1.00  0.00            
ATOM    622  H   LYS    43     105.412 102.260  45.053  1.00  0.00            
ATOM    623  CA  LYS    43     104.099 103.641  44.128  1.00  0.00            
ATOM    624  HA  LYS    43     103.849 103.276  43.132  1.00  0.00            
ATOM    625  CB  LYS    43     102.945 103.048  44.993  1.00  0.00            
ATOM    626  HB1 LYS    43     101.976 103.525  44.844  1.00  0.00            
ATOM    627  HB2 LYS    43     103.260 103.206  46.024  1.00  0.00            
ATOM    628  CG  LYS    43     102.640 101.621  44.561  1.00  0.00            
ATOM    629  HG1 LYS    43     101.842 101.239  45.198  1.00  0.00            
ATOM    630  HG2 LYS    43     103.473 100.947  44.762  1.00  0.00            
ATOM    631  CD  LYS    43     102.301 101.576  43.082  1.00  0.00            
ATOM    632  HD1 LYS    43     103.155 101.791  42.439  1.00  0.00            
ATOM    633  HD2 LYS    43     101.542 102.305  42.799  1.00  0.00            
ATOM    634  CE  LYS    43     101.843 100.171  42.914  1.00  0.00            
ATOM    635  HE1 LYS    43     100.894 100.006  43.425  1.00  0.00            
ATOM    636  HE2 LYS    43     102.504  99.431  43.366  1.00  0.00            
ATOM    637  NZ  LYS    43     101.677  99.865  41.470  1.00  0.00            
ATOM    638  HZ1 LYS    43     102.518 100.106  40.965  1.00  0.00            
ATOM    639  HZ2 LYS    43     101.423  98.893  41.367  1.00  0.00            
ATOM    640  HZ3 LYS    43     100.961 100.406  41.005  1.00  0.00            
ATOM    641  C   LYS    43     104.037 105.152  44.264  1.00  0.00            
ATOM    642  O   LYS    43     103.595 105.788  43.290  1.00  0.00            
ATOM    643  N   THR    44     104.481 105.758  45.396  1.00  0.00            
ATOM    644  H   THR    44     104.811 105.093  46.080  1.00  0.00            
ATOM    645  CA  THR    44     104.599 107.243  45.500  1.00  0.00            
ATOM    646  HA  THR    44     103.620 107.650  45.244  1.00  0.00            
ATOM    647  CB  THR    44     104.942 107.684  46.940  1.00  0.00            
ATOM    648  HB  THR    44     105.961 107.344  47.129  1.00  0.00            
ATOM    649  CG2 THR    44     104.836 109.223  47.130  1.00  0.00            
ATOM    650 HG21 THR    44     104.643 109.353  48.195  1.00  0.00            
ATOM    651 HG22 THR    44     105.821 109.632  46.905  1.00  0.00            
ATOM    652 HG23 THR    44     104.011 109.648  46.557  1.00  0.00            
ATOM    653  OG1 THR    44     104.142 107.081  47.888  1.00  0.00            
ATOM    654  HG1 THR    44     104.562 106.240  48.086  1.00  0.00            
ATOM    655  C   THR    44     105.392 107.875  44.412  1.00  0.00            
ATOM    656  O   THR    44     104.940 108.934  43.918  1.00  0.00            
ATOM    657  N   LYS    45     106.575 107.324  43.978  1.00  0.00            
ATOM    658  H   LYS    45     106.793 106.376  44.248  1.00  0.00            
ATOM    659  CA  LYS    45     107.335 107.793  42.874  1.00  0.00            
ATOM    660  HA  LYS    45     107.336 108.883  42.900  1.00  0.00            
ATOM    661  CB  LYS    45     108.797 107.351  43.095  1.00  0.00            
ATOM    662  HB1 LYS    45     109.323 107.403  42.142  1.00  0.00            
ATOM    663  HB2 LYS    45     108.890 106.333  43.473  1.00  0.00            
ATOM    664  CG  LYS    45     109.518 108.268  44.075  1.00  0.00            
ATOM    665  HG1 LYS    45     108.804 108.610  44.824  1.00  0.00            
ATOM    666  HG2 LYS    45     109.825 109.214  43.629  1.00  0.00            
ATOM    667  CD  LYS    45     110.782 107.689  44.820  1.00  0.00            
ATOM    668  HD1 LYS    45     111.583 107.490  44.108  1.00  0.00            
ATOM    669  HD2 LYS    45     110.520 106.759  45.323  1.00  0.00            
ATOM    670  CE  LYS    45     111.229 108.769  45.777  1.00  0.00            
ATOM    671  HE1 LYS    45     110.488 108.840  46.572  1.00  0.00            
ATOM    672  HE2 LYS    45     111.303 109.664  45.159  1.00  0.00            
ATOM    673  NZ  LYS    45     112.480 108.329  46.388  1.00  0.00            
ATOM    674  HZ1 LYS    45     113.201 108.400  45.684  1.00  0.00            
ATOM    675  HZ2 LYS    45     112.703 108.923  47.174  1.00  0.00            
ATOM    676  HZ3 LYS    45     112.349 107.388  46.731  1.00  0.00            
ATOM    677  C   LYS    45     106.878 107.332  41.503  1.00  0.00            
ATOM    678  O   LYS    45     107.168 108.082  40.569  1.00  0.00            
ATOM    679  N   GLU    46     106.028 106.291  41.322  1.00  0.00            
ATOM    680  H   GLU    46     105.921 105.791  42.194  1.00  0.00            
ATOM    681  CA  GLU    46     105.542 105.860  40.069  1.00  0.00            
ATOM    682  HA  GLU    46     106.338 106.014  39.340  1.00  0.00            
ATOM    683  CB  GLU    46     105.133 104.393  40.120  1.00  0.00            
ATOM    684  HB1 GLU    46     104.550 104.085  39.252  1.00  0.00            
ATOM    685  HB2 GLU    46     104.576 104.237  41.044  1.00  0.00            
ATOM    686  CG  GLU    46     106.453 103.583  40.081  1.00  0.00            
ATOM    687  HG1 GLU    46     107.065 103.776  40.962  1.00  0.00            
ATOM    688  HG2 GLU    46     106.898 103.962  39.160  1.00  0.00            
ATOM    689  CD  GLU    46     106.376 102.075  39.957  1.00  0.00            
ATOM    690  OE1 GLU    46     105.569 101.581  39.160  1.00  0.00            
ATOM    691  OE2 GLU    46     107.170 101.361  40.642  1.00  0.00            
ATOM    692  C   GLU    46     104.381 106.727  39.599  1.00  0.00            
ATOM    693  O   GLU    46     104.347 107.048  38.377  1.00  0.00            
ATOM    694  N   GLY    47     103.523 107.152  40.530  1.00  0.00            
ATOM    695  H   GLY    47     103.746 106.919  41.488  1.00  0.00            
ATOM    696  CA  GLY    47     102.370 107.997  40.252  1.00  0.00            
ATOM    697  HA1 GLY    47     101.614 107.911  41.032  1.00  0.00            
ATOM    698  HA2 GLY    47     101.882 107.591  39.367  1.00  0.00            
ATOM    699  C   GLY    47     102.616 109.504  39.732  1.00  0.00            
ATOM    700  O   GLY    47     101.755 110.315  39.906  1.00  0.00            
ATOM    701  N   VAL    48     103.741 109.922  39.179  1.00  0.00            
ATOM    702  H   VAL    48     104.529 109.290  39.171  1.00  0.00            
ATOM    703  CA  VAL    48     103.863 111.169  38.421  1.00  0.00            
ATOM    704  HA  VAL    48     103.541 112.032  39.003  1.00  0.00            
ATOM    705  CB  VAL    48     105.342 111.502  38.176  1.00  0.00            
ATOM    706  HB  VAL    48     105.842 111.541  39.144  1.00  0.00            
ATOM    707  CG1 VAL    48     105.993 110.368  37.349  1.00  0.00            
ATOM    708 HG11 VAL    48     105.501 110.137  36.404  1.00  0.00            
ATOM    709 HG12 VAL    48     107.025 110.564  37.059  1.00  0.00            
ATOM    710 HG13 VAL    48     105.982 109.441  37.924  1.00  0.00            
ATOM    711  CG2 VAL    48     105.425 112.933  37.509  1.00  0.00            
ATOM    712 HG21 VAL    48     105.119 113.644  38.276  1.00  0.00            
ATOM    713 HG22 VAL    48     106.452 113.151  37.216  1.00  0.00            
ATOM    714 HG23 VAL    48     104.735 112.964  36.666  1.00  0.00            
ATOM    715  C   VAL    48     102.880 111.128  37.205  1.00  0.00            
ATOM    716  O   VAL    48     102.706 110.185  36.448  1.00  0.00            
ATOM    717  N   VAL    49     102.195 112.275  37.012  1.00  0.00            
ATOM    718  H   VAL    49     102.203 112.981  37.734  1.00  0.00            
ATOM    719  CA  VAL    49     101.200 112.505  35.936  1.00  0.00            
ATOM    720  HA  VAL    49     101.235 111.526  35.458  1.00  0.00            
ATOM    721  CB  VAL    49      99.802 112.750  36.520  1.00  0.00            
ATOM    722  HB  VAL    49      99.850 113.653  37.128  1.00  0.00            
ATOM    723  CG1 VAL    49      98.781 112.840  35.378  1.00  0.00            
ATOM    724 HG11 VAL    49      97.761 112.970  35.740  1.00  0.00            
ATOM    725 HG12 VAL    49      99.013 113.634  34.669  1.00  0.00            
ATOM    726 HG13 VAL    49      98.791 111.870  34.880  1.00  0.00            
ATOM    727  CG2 VAL    49      99.399 111.592  37.487  1.00  0.00            
ATOM    728 HG21 VAL    49      99.708 110.647  37.040  1.00  0.00            
ATOM    729 HG22 VAL    49      99.907 111.747  38.439  1.00  0.00            
ATOM    730 HG23 VAL    49      98.320 111.623  37.635  1.00  0.00            
ATOM    731  C   VAL    49     101.624 113.637  35.013  1.00  0.00            
ATOM    732  O   VAL    49     101.719 114.800  35.403  1.00  0.00            
ATOM    733  N   HIE    50     101.661 113.358  33.733  1.00  0.00            
ATOM    734  H   HIE    50     101.506 112.399  33.454  1.00  0.00            
ATOM    735  CA  HIE    50     101.994 114.364  32.715  1.00  0.00            
ATOM    736  HA  HIE    50     102.699 115.042  33.197  1.00  0.00            
ATOM    737  CB  HIE    50     102.867 113.709  31.604  1.00  0.00            
ATOM    738  HB1 HIE    50     102.961 114.356  30.732  1.00  0.00            
ATOM    739  HB2 HIE    50     102.341 112.826  31.240  1.00  0.00            
ATOM    740  CG  HIE    50     104.174 113.318  32.259  1.00  0.00            
ATOM    741  ND1 HIE    50     105.007 114.165  33.013  1.00  0.00            
ATOM    742  CE1 HIE    50     106.083 113.391  33.269  1.00  0.00            
ATOM    743  HE1 HIE    50     106.940 113.805  33.780  1.00  0.00            
ATOM    744  NE2 HIE    50     105.925 112.157  32.924  1.00  0.00            
ATOM    745  HE2 HIE    50     106.594 111.422  33.102  1.00  0.00            
ATOM    746  CD2 HIE    50     104.785 112.064  32.170  1.00  0.00            
ATOM    747  HD2 HIE    50     104.381 111.202  31.661  1.00  0.00            
ATOM    748  C   HIE    50     100.767 115.076  32.195  1.00  0.00            
ATOM    749  O   HIE    50      99.666 114.533  32.183  1.00  0.00            
ATOM    750  N   GLY    51     100.944 116.198  31.539  1.00  0.00            
ATOM    751  H   GLY    51     101.780 116.697  31.808  1.00  0.00            
ATOM    752  CA  GLY    51      99.944 116.883  30.744  1.00  0.00            
ATOM    753  HA1 GLY    51      98.956 116.769  31.189  1.00  0.00            
ATOM    754  HA2 GLY    51      99.889 116.321  29.811  1.00  0.00            
ATOM    755  C   GLY    51     100.152 118.403  30.414  1.00  0.00            
ATOM    756  O   GLY    51     100.932 119.174  30.961  1.00  0.00            
ATOM    757  N   VAL    52      99.392 118.816  29.450  1.00  0.00            
ATOM    758  H   VAL    52      98.756 118.108  29.113  1.00  0.00            
ATOM    759  CA  VAL    52      99.017 120.211  29.305  1.00  0.00            
ATOM    760  HA  VAL    52      99.910 120.837  29.289  1.00  0.00            
ATOM    761  CB  VAL    52      98.322 120.565  27.993  1.00  0.00            
ATOM    762  HB  VAL    52      98.117 121.631  27.903  1.00  0.00            
ATOM    763  CG1 VAL    52      99.201 120.167  26.780  1.00  0.00            
ATOM    764 HG11 VAL    52      99.297 119.099  26.586  1.00  0.00            
ATOM    765 HG12 VAL    52      98.813 120.664  25.890  1.00  0.00            
ATOM    766 HG13 VAL    52     100.179 120.644  26.843  1.00  0.00            
ATOM    767  CG2 VAL    52      97.033 119.928  27.698  1.00  0.00            
ATOM    768 HG21 VAL    52      96.304 120.427  28.337  1.00  0.00            
ATOM    769 HG22 VAL    52      96.676 119.988  26.670  1.00  0.00            
ATOM    770 HG23 VAL    52      97.158 118.854  27.838  1.00  0.00            
ATOM    771  C   VAL    52      98.186 120.811  30.410  1.00  0.00            
ATOM    772  O   VAL    52      97.418 120.020  31.015  1.00  0.00            
ATOM    773  N   ALA    53      98.422 122.046  30.746  1.00  0.00            
ATOM    774  H   ALA    53      99.115 122.515  30.180  1.00  0.00            
ATOM    775  CA  ALA    53      97.839 122.781  31.871  1.00  0.00            
ATOM    776  HA  ALA    53      98.363 122.411  32.752  1.00  0.00            
ATOM    777  CB  ALA    53      98.183 124.271  31.875  1.00  0.00            
ATOM    778  HB1 ALA    53      99.245 124.493  31.769  1.00  0.00            
ATOM    779  HB2 ALA    53      97.545 124.887  31.242  1.00  0.00            
ATOM    780  HB3 ALA    53      98.046 124.591  32.908  1.00  0.00            
ATOM    781  C   ALA    53      96.352 122.620  32.141  1.00  0.00            
ATOM    782  O   ALA    53      96.009 122.599  33.329  1.00  0.00            
ATOM    783  N   THR    54      95.411 122.479  31.175  1.00  0.00            
ATOM    784  H   THR    54      95.636 122.543  30.192  1.00  0.00            
ATOM    785  CA  THR    54      93.998 122.151  31.455  1.00  0.00            
ATOM    786  HA  THR    54      93.688 122.940  32.140  1.00  0.00            
ATOM    787  CB  THR    54      93.030 122.080  30.277  1.00  0.00            
ATOM    788  HB  THR    54      92.096 121.536  30.418  1.00  0.00            
ATOM    789  CG2 THR    54      92.675 123.492  29.773  1.00  0.00            
ATOM    790 HG21 THR    54      93.484 124.217  29.857  1.00  0.00            
ATOM    791 HG22 THR    54      92.360 123.407  28.733  1.00  0.00            
ATOM    792 HG23 THR    54      91.894 123.802  30.467  1.00  0.00            
ATOM    793  OG1 THR    54      93.746 121.352  29.252  1.00  0.00            
ATOM    794  HG1 THR    54      93.127 121.362  28.519  1.00  0.00            
ATOM    795  C   THR    54      93.771 120.843  32.266  1.00  0.00            
ATOM    796  O   THR    54      93.140 120.931  33.328  1.00  0.00            
ATOM    797  N   VAL    55      94.379 119.734  31.836  1.00  0.00            
ATOM    798  H   VAL    55      94.928 119.735  30.988  1.00  0.00            
ATOM    799  CA  VAL    55      94.341 118.543  32.574  1.00  0.00            
ATOM    800  HA  VAL    55      93.310 118.486  32.923  1.00  0.00            
ATOM    801  CB  VAL    55      94.377 117.285  31.729  1.00  0.00            
ATOM    802  HB  VAL    55      94.477 116.440  32.409  1.00  0.00            
ATOM    803  CG1 VAL    55      93.140 117.194  30.883  1.00  0.00            
ATOM    804 HG11 VAL    55      93.108 116.300  30.260  1.00  0.00            
ATOM    805 HG12 VAL    55      92.245 117.160  31.505  1.00  0.00            
ATOM    806 HG13 VAL    55      93.074 118.105  30.289  1.00  0.00            
ATOM    807  CG2 VAL    55      95.539 117.236  30.723  1.00  0.00            
ATOM    808 HG21 VAL    55      95.485 118.079  30.034  1.00  0.00            
ATOM    809 HG22 VAL    55      96.483 117.228  31.267  1.00  0.00            
ATOM    810 HG23 VAL    55      95.498 116.338  30.106  1.00  0.00            
ATOM    811  C   VAL    55      95.177 118.482  33.777  1.00  0.00            
ATOM    812  O   VAL    55      94.721 118.035  34.802  1.00  0.00            
ATOM    813  N   ALA    56      96.374 119.046  33.728  1.00  0.00            
ATOM    814  H   ALA    56      96.516 119.557  32.869  1.00  0.00            
ATOM    815  CA  ALA    56      97.467 119.001  34.740  1.00  0.00            
ATOM    816  HA  ALA    56      97.614 117.960  35.025  1.00  0.00            
ATOM    817  CB  ALA    56      98.767 119.322  34.121  1.00  0.00            
ATOM    818  HB1 ALA    56      98.715 120.386  33.893  1.00  0.00            
ATOM    819  HB2 ALA    56      99.565 119.102  34.831  1.00  0.00            
ATOM    820  HB3 ALA    56      98.988 118.888  33.146  1.00  0.00            
ATOM    821  C   ALA    56      96.931 119.790  35.944  1.00  0.00            
ATOM    822  O   ALA    56      97.078 119.356  37.067  1.00  0.00            
ATOM    823  N   GLU    57      96.244 120.937  35.805  1.00  0.00            
ATOM    824  H   GLU    57      96.280 121.445  34.932  1.00  0.00            
ATOM    825  CA  GLU    57      95.573 121.664  36.889  1.00  0.00            
ATOM    826  HA  GLU    57      96.273 121.720  37.722  1.00  0.00            
ATOM    827  CB  GLU    57      95.157 123.130  36.489  1.00  0.00            
ATOM    828  HB1 GLU    57      94.405 123.109  35.700  1.00  0.00            
ATOM    829  HB2 GLU    57      96.019 123.559  35.978  1.00  0.00            
ATOM    830  CG  GLU    57      94.793 124.066  37.653  1.00  0.00            
ATOM    831  HG1 GLU    57      93.964 123.642  38.220  1.00  0.00            
ATOM    832  HG2 GLU    57      94.387 124.977  37.213  1.00  0.00            
ATOM    833  CD  GLU    57      96.033 124.446  38.530  1.00  0.00            
ATOM    834  OE1 GLU    57      95.919 124.414  39.756  1.00  0.00            
ATOM    835  OE2 GLU    57      97.104 124.856  38.042  1.00  0.00            
ATOM    836  C   GLU    57      94.523 120.880  37.554  1.00  0.00            
ATOM    837  O   GLU    57      94.382 120.888  38.786  1.00  0.00            
ATOM    838  N   LYS    58      93.708 120.117  36.773  1.00  0.00            
ATOM    839  H   LYS    58      93.824 120.271  35.782  1.00  0.00            
ATOM    840  CA  LYS    58      92.645 119.148  37.146  1.00  0.00            
ATOM    841  HA  LYS    58      92.183 119.675  37.981  1.00  0.00            
ATOM    842  CB  LYS    58      91.659 118.832  36.036  1.00  0.00            
ATOM    843  HB1 LYS    58      92.086 118.156  35.296  1.00  0.00            
ATOM    844  HB2 LYS    58      91.470 119.707  35.414  1.00  0.00            
ATOM    845  CG  LYS    58      90.350 118.228  36.620  1.00  0.00            
ATOM    846  HG1 LYS    58      89.969 118.832  37.443  1.00  0.00            
ATOM    847  HG2 LYS    58      90.575 117.253  37.051  1.00  0.00            
ATOM    848  CD  LYS    58      89.350 118.111  35.495  1.00  0.00            
ATOM    849  HD1 LYS    58      89.818 117.710  34.596  1.00  0.00            
ATOM    850  HD2 LYS    58      89.054 119.128  35.238  1.00  0.00            
ATOM    851  CE  LYS    58      88.065 117.336  35.842  1.00  0.00            
ATOM    852  HE1 LYS    58      87.434 117.751  36.628  1.00  0.00            
ATOM    853  HE2 LYS    58      88.428 116.376  36.207  1.00  0.00            
ATOM    854  NZ  LYS    58      87.159 117.329  34.691  1.00  0.00            
ATOM    855  HZ1 LYS    58      87.607 117.051  33.830  1.00  0.00            
ATOM    856  HZ2 LYS    58      86.513 116.573  34.869  1.00  0.00            
ATOM    857  HZ3 LYS    58      86.738 118.242  34.587  1.00  0.00            
ATOM    858  C   LYS    58      93.283 117.927  37.924  1.00  0.00            
ATOM    859  O   LYS    58      92.639 117.437  38.855  1.00  0.00            
ATOM    860  N   THR    59      94.489 117.446  37.562  1.00  0.00            
ATOM    861  H   THR    59      94.960 117.701  36.706  1.00  0.00            
ATOM    862  CA  THR    59      95.302 116.539  38.409  1.00  0.00            
ATOM    863  HA  THR    59      94.792 115.593  38.590  1.00  0.00            
ATOM    864  CB  THR    59      96.533 116.119  37.584  1.00  0.00            
ATOM    865  HB  THR    59      97.242 116.932  37.423  1.00  0.00            
ATOM    866  CG2 THR    59      97.280 114.969  38.316  1.00  0.00            
ATOM    867 HG21 THR    59      97.754 115.315  39.234  1.00  0.00            
ATOM    868 HG22 THR    59      96.516 114.257  38.628  1.00  0.00            
ATOM    869 HG23 THR    59      97.904 114.525  37.541  1.00  0.00            
ATOM    870  OG1 THR    59      96.036 115.675  36.337  1.00  0.00            
ATOM    871  HG1 THR    59      96.848 115.463  35.870  1.00  0.00            
ATOM    872  C   THR    59      95.744 117.240  39.702  1.00  0.00            
ATOM    873  O   THR    59      95.592 116.605  40.708  1.00  0.00            
ATOM    874  N   LYS    60      96.243 118.460  39.733  1.00  0.00            
ATOM    875  H   LYS    60      96.625 118.858  38.887  1.00  0.00            
ATOM    876  CA  LYS    60      96.474 119.141  40.956  1.00  0.00            
ATOM    877  HA  LYS    60      97.184 118.487  41.462  1.00  0.00            
ATOM    878  CB  LYS    60      97.186 120.484  40.681  1.00  0.00            
ATOM    879  HB1 LYS    60      96.977 121.152  41.517  1.00  0.00            
ATOM    880  HB2 LYS    60      96.720 120.900  39.787  1.00  0.00            
ATOM    881  CG  LYS    60      98.677 120.316  40.425  1.00  0.00            
ATOM    882  HG1 LYS    60      98.963 119.586  39.667  1.00  0.00            
ATOM    883  HG2 LYS    60      99.029 119.955  41.392  1.00  0.00            
ATOM    884  CD  LYS    60      99.427 121.613  40.332  1.00  0.00            
ATOM    885  HD1 LYS    60     100.447 121.356  40.617  1.00  0.00            
ATOM    886  HD2 LYS    60      99.013 122.315  41.056  1.00  0.00            
ATOM    887  CE  LYS    60      99.531 121.999  38.817  1.00  0.00            
ATOM    888  HE1 LYS    60      98.495 122.173  38.529  1.00  0.00            
ATOM    889  HE2 LYS    60      99.909 121.211  38.166  1.00  0.00            
ATOM    890  NZ  LYS    60     100.178 123.275  38.621  1.00  0.00            
ATOM    891  HZ1 LYS    60     100.976 123.579  39.159  1.00  0.00            
ATOM    892  HZ2 LYS    60     100.426 123.312  37.642  1.00  0.00            
ATOM    893  HZ3 LYS    60      99.443 123.943  38.805  1.00  0.00            
ATOM    894  C   LYS    60      95.207 119.245  41.923  1.00  0.00            
ATOM    895  O   LYS    60      95.283 118.819  43.089  1.00  0.00            
ATOM    896  N   GLU    61      94.063 119.639  41.340  1.00  0.00            
ATOM    897  H   GLU    61      94.081 120.027  40.407  1.00  0.00            
ATOM    898  CA  GLU    61      92.708 119.628  41.994  1.00  0.00            
ATOM    899  HA  GLU    61      92.758 120.360  42.800  1.00  0.00            
ATOM    900  CB  GLU    61      91.627 120.044  40.975  1.00  0.00            
ATOM    901  HB1 GLU    61      91.301 119.173  40.407  1.00  0.00            
ATOM    902  HB2 GLU    61      92.089 120.855  40.412  1.00  0.00            
ATOM    903  CG  GLU    61      90.436 120.671  41.693  1.00  0.00            
ATOM    904  HG1 GLU    61      90.051 119.952  42.416  1.00  0.00            
ATOM    905  HG2 GLU    61      89.709 120.747  40.884  1.00  0.00            
ATOM    906  CD  GLU    61      90.776 122.082  42.316  1.00  0.00            
ATOM    907  OE1 GLU    61      89.839 122.682  42.828  1.00  0.00            
ATOM    908  OE2 GLU    61      91.906 122.661  42.247  1.00  0.00            
ATOM    909  C   GLU    61      92.401 118.237  42.594  1.00  0.00            
ATOM    910  O   GLU    61      91.987 118.177  43.743  1.00  0.00            
ATOM    911  N   GLN    62      92.384 117.174  41.734  1.00  0.00            
ATOM    912  H   GLN    62      92.352 117.391  40.748  1.00  0.00            
ATOM    913  CA  GLN    62      91.997 115.804  42.254  1.00  0.00            
ATOM    914  HA  GLN    62      91.007 115.873  42.706  1.00  0.00            
ATOM    915  CB  GLN    62      91.873 114.994  41.043  1.00  0.00            
ATOM    916  HB1 GLN    62      91.934 113.966  41.399  1.00  0.00            
ATOM    917  HB2 GLN    62      92.750 115.276  40.462  1.00  0.00            
ATOM    918  CG  GLN    62      90.609 115.125  40.163  1.00  0.00            
ATOM    919  HG1 GLN    62      90.261 116.155  40.081  1.00  0.00            
ATOM    920  HG2 GLN    62      89.842 114.556  40.690  1.00  0.00            
ATOM    921  CD  GLN    62      90.866 114.612  38.725  1.00  0.00            
ATOM    922  OE1 GLN    62      91.952 114.663  38.186  1.00  0.00            
ATOM    923  NE2 GLN    62      89.905 113.924  38.185  1.00  0.00            
ATOM    924 HE21 GLN    62      89.068 113.856  38.746  1.00  0.00            
ATOM    925 HE22 GLN    62      90.022 113.597  37.237  1.00  0.00            
ATOM    926  C   GLN    62      92.963 115.150  43.276  1.00  0.00            
ATOM    927  O   GLN    62      92.524 114.281  44.043  1.00  0.00            
ATOM    928  N   VAL    63      94.253 115.602  43.404  1.00  0.00            
ATOM    929  H   VAL    63      94.544 116.363  42.806  1.00  0.00            
ATOM    930  CA  VAL    63      95.319 114.975  44.339  1.00  0.00            
ATOM    931  HA  VAL    63      95.593 113.984  43.978  1.00  0.00            
ATOM    932  CB  VAL    63      96.618 115.701  44.240  1.00  0.00            
ATOM    933  HB  VAL    63      96.554 116.319  43.344  1.00  0.00            
ATOM    934  CG1 VAL    63      96.955 116.632  45.453  1.00  0.00            
ATOM    935 HG11 VAL    63      96.073 117.264  45.557  1.00  0.00            
ATOM    936 HG12 VAL    63      97.230 116.030  46.318  1.00  0.00            
ATOM    937 HG13 VAL    63      97.746 117.341  45.209  1.00  0.00            
ATOM    938  CG2 VAL    63      97.733 114.719  44.030  1.00  0.00            
ATOM    939 HG21 VAL    63      97.437 114.144  43.153  1.00  0.00            
ATOM    940 HG22 VAL    63      98.656 115.258  43.816  1.00  0.00            
ATOM    941 HG23 VAL    63      97.901 114.082  44.899  1.00  0.00            
ATOM    942  C   VAL    63      94.837 114.692  45.837  1.00  0.00            
ATOM    943  O   VAL    63      95.355 113.759  46.433  1.00  0.00            
ATOM    944  N   THR    64      93.999 115.470  46.485  1.00  0.00            
ATOM    945  H   THR    64      93.678 116.305  46.015  1.00  0.00            
ATOM    946  CA  THR    64      93.450 115.300  47.846  1.00  0.00            
ATOM    947  HA  THR    64      94.251 115.311  48.586  1.00  0.00            
ATOM    948  CB  THR    64      92.442 116.426  48.192  1.00  0.00            
ATOM    949  HB  THR    64      91.408 116.089  48.268  1.00  0.00            
ATOM    950  CG2 THR    64      92.736 117.280  49.450  1.00  0.00            
ATOM    951 HG21 THR    64      91.999 118.041  49.707  1.00  0.00            
ATOM    952 HG22 THR    64      92.765 116.606  50.306  1.00  0.00            
ATOM    953 HG23 THR    64      93.658 117.851  49.344  1.00  0.00            
ATOM    954  OG1 THR    64      92.432 117.412  47.214  1.00  0.00            
ATOM    955  HG1 THR    64      91.627 117.934  47.244  1.00  0.00            
ATOM    956  C   THR    64      92.819 113.951  48.091  1.00  0.00            
ATOM    957  O   THR    64      92.673 113.657  49.291  1.00  0.00            
ATOM    958  N   ASN    65      92.588 112.989  47.143  1.00  0.00            
ATOM    959  H   ASN    65      92.842 113.112  46.173  1.00  0.00            
ATOM    960  CA  ASN    65      92.058 111.688  47.512  1.00  0.00            
ATOM    961  HA  ASN    65      91.302 111.917  48.262  1.00  0.00            
ATOM    962  CB  ASN    65      91.330 110.952  46.387  1.00  0.00            
ATOM    963  HB1 ASN    65      90.486 111.592  46.128  1.00  0.00            
ATOM    964  HB2 ASN    65      90.798 110.087  46.784  1.00  0.00            
ATOM    965  CG  ASN    65      92.131 110.601  45.143  1.00  0.00            
ATOM    966  OD1 ASN    65      93.215 111.144  44.927  1.00  0.00            
ATOM    967  ND2 ASN    65      91.700 109.663  44.309  1.00  0.00            
ATOM    968 HD21 ASN    65      90.812 109.185  44.367  1.00  0.00            
ATOM    969 HD22 ASN    65      92.365 109.408  43.593  1.00  0.00            
ATOM    970  C   ASN    65      92.994 110.782  48.276  1.00  0.00            
ATOM    971  O   ASN    65      92.594 110.079  49.124  1.00  0.00            
ATOM    972  N   VAL    66      94.259 110.652  47.887  1.00  0.00            
ATOM    973  H   VAL    66      94.535 111.421  47.293  1.00  0.00            
ATOM    974  CA  VAL    66      95.330 109.816  48.452  1.00  0.00            
ATOM    975  HA  VAL    66      95.102 108.765  48.273  1.00  0.00            
ATOM    976  CB  VAL    66      96.705 110.074  47.752  1.00  0.00            
ATOM    977  HB  VAL    66      97.155 111.019  48.056  1.00  0.00            
ATOM    978  CG1 VAL    66      97.721 109.065  48.285  1.00  0.00            
ATOM    979 HG11 VAL    66      98.003 109.105  49.338  1.00  0.00            
ATOM    980 HG12 VAL    66      97.310 108.061  48.178  1.00  0.00            
ATOM    981 HG13 VAL    66      98.604 109.105  47.648  1.00  0.00            
ATOM    982  CG2 VAL    66      96.605 109.998  46.210  1.00  0.00            
ATOM    983 HG21 VAL    66      96.117 109.112  45.803  1.00  0.00            
ATOM    984 HG22 VAL    66      95.925 110.793  45.905  1.00  0.00            
ATOM    985 HG23 VAL    66      97.516 110.281  45.682  1.00  0.00            
ATOM    986  C   VAL    66      95.393 109.868  49.983  1.00  0.00            
ATOM    987  O   VAL    66      95.553 110.935  50.553  1.00  0.00            
ATOM    988  N   GLY    67      95.047 108.726  50.604  1.00  0.00            
ATOM    989  H   GLY    67      94.669 108.035  49.972  1.00  0.00            
ATOM    990  CA  GLY    67      95.042 108.567  52.004  1.00  0.00            
ATOM    991  HA1 GLY    67      95.405 109.501  52.432  1.00  0.00            
ATOM    992  HA2 GLY    67      95.704 107.722  52.194  1.00  0.00            
ATOM    993  C   GLY    67      93.583 108.540  52.565  1.00  0.00            
ATOM    994  O   GLY    67      93.400 107.956  53.625  1.00  0.00            
ATOM    995  N   GLY    68      92.563 109.016  51.843  1.00  0.00            
ATOM    996  H   GLY    68      92.668 109.520  50.973  1.00  0.00            
ATOM    997  CA  GLY    68      91.219 108.905  52.302  1.00  0.00            
ATOM    998  HA1 GLY    68      90.740 109.876  52.175  1.00  0.00            
ATOM    999  HA2 GLY    68      91.287 108.694  53.369  1.00  0.00            
ATOM   1000  C   GLY    68      90.372 107.743  51.785  1.00  0.00            
ATOM   1001  O   GLY    68      90.423 107.473  50.569  1.00  0.00            
ATOM   1002  N   ALA    69      89.529 107.254  52.628  1.00  0.00            
ATOM   1003  H   ALA    69      89.497 107.657  53.553  1.00  0.00            
ATOM   1004  CA  ALA    69      88.370 106.464  52.222  1.00  0.00            
ATOM   1005  HA  ALA    69      88.776 105.687  51.574  1.00  0.00            
ATOM   1006  CB  ALA    69      87.678 105.755  53.411  1.00  0.00            
ATOM   1007  HB1 ALA    69      88.481 105.138  53.816  1.00  0.00            
ATOM   1008  HB2 ALA    69      87.393 106.526  54.127  1.00  0.00            
ATOM   1009  HB3 ALA    69      86.798 105.160  53.170  1.00  0.00            
ATOM   1010  C   ALA    69      87.415 107.202  51.337  1.00  0.00            
ATOM   1011  O   ALA    69      86.727 108.155  51.759  1.00  0.00            
ATOM   1012  N   VAL    70      87.278 106.718  50.092  1.00  0.00            
ATOM   1013  H   VAL    70      87.876 105.990  49.726  1.00  0.00            
ATOM   1014  CA  VAL    70      86.533 107.436  49.080  1.00  0.00            
ATOM   1015  HA  VAL    70      85.989 108.238  49.579  1.00  0.00            
ATOM   1016  CB  VAL    70      87.451 108.211  48.101  1.00  0.00            
ATOM   1017  HB  VAL    70      86.764 108.473  47.298  1.00  0.00            
ATOM   1018  CG1 VAL    70      87.990 109.477  48.723  1.00  0.00            
ATOM   1019 HG11 VAL    70      87.188 109.842  49.365  1.00  0.00            
ATOM   1020 HG12 VAL    70      88.935 109.259  49.219  1.00  0.00            
ATOM   1021 HG13 VAL    70      88.236 110.187  47.933  1.00  0.00            
ATOM   1022  CG2 VAL    70      88.607 107.348  47.478  1.00  0.00            
ATOM   1023 HG21 VAL    70      88.978 107.903  46.616  1.00  0.00            
ATOM   1024 HG22 VAL    70      89.492 107.183  48.092  1.00  0.00            
ATOM   1025 HG23 VAL    70      88.128 106.423  47.159  1.00  0.00            
ATOM   1026  C   VAL    70      85.505 106.492  48.384  1.00  0.00            
ATOM   1027  O   VAL    70      85.626 105.263  48.464  1.00  0.00            
ATOM   1028  N   VAL    71      84.466 107.141  47.897  1.00  0.00            
ATOM   1029  H   VAL    71      84.454 108.144  48.015  1.00  0.00            
ATOM   1030  CA  VAL    71      83.558 106.392  46.976  1.00  0.00            
ATOM   1031  HA  VAL    71      83.746 105.362  47.279  1.00  0.00            
ATOM   1032  CB  VAL    71      82.087 106.591  47.233  1.00  0.00            
ATOM   1033  HB  VAL    71      81.625 106.011  46.434  1.00  0.00            
ATOM   1034  CG1 VAL    71      81.663 105.916  48.612  1.00  0.00            
ATOM   1035 HG11 VAL    71      80.611 106.169  48.742  1.00  0.00            
ATOM   1036 HG12 VAL    71      81.844 104.841  48.635  1.00  0.00            
ATOM   1037 HG13 VAL    71      82.201 106.338  49.461  1.00  0.00            
ATOM   1038  CG2 VAL    71      81.532 107.996  47.304  1.00  0.00            
ATOM   1039 HG21 VAL    71      81.870 108.500  48.209  1.00  0.00            
ATOM   1040 HG22 VAL    71      81.891 108.525  46.421  1.00  0.00            
ATOM   1041 HG23 VAL    71      80.446 107.936  47.232  1.00  0.00            
ATOM   1042  C   VAL    71      84.123 106.413  45.556  1.00  0.00            
ATOM   1043  O   VAL    71      84.616 107.412  45.083  1.00  0.00            
ATOM   1044  N   THR    72      83.975 105.292  44.820  1.00  0.00            
ATOM   1045  H   THR    72      83.684 104.471  45.331  1.00  0.00            
ATOM   1046  CA  THR    72      84.250 105.026  43.350  1.00  0.00            
ATOM   1047  HA  THR    72      85.312 105.182  43.163  1.00  0.00            
ATOM   1048  CB  THR    72      84.017 103.501  42.812  1.00  0.00            
ATOM   1049  HB  THR    72      84.405 103.606  41.799  1.00  0.00            
ATOM   1050  CG2 THR    72      84.829 102.474  43.529  1.00  0.00            
ATOM   1051 HG21 THR    72      84.704 101.521  43.014  1.00  0.00            
ATOM   1052 HG22 THR    72      85.893 102.689  43.426  1.00  0.00            
ATOM   1053 HG23 THR    72      84.566 102.280  44.569  1.00  0.00            
ATOM   1054  OG1 THR    72      82.637 103.152  42.914  1.00  0.00            
ATOM   1055  HG1 THR    72      82.176 103.573  42.185  1.00  0.00            
ATOM   1056  C   THR    72      83.538 106.062  42.401  1.00  0.00            
ATOM   1057  O   THR    72      82.316 106.339  42.509  1.00  0.00            
ATOM   1058  N   GLY    73      84.319 106.652  41.466  1.00  0.00            
ATOM   1059  H   GLY    73      85.219 106.248  41.249  1.00  0.00            
ATOM   1060  CA  GLY    73      83.907 107.921  40.831  1.00  0.00            
ATOM   1061  HA1 GLY    73      83.713 108.558  41.695  1.00  0.00            
ATOM   1062  HA2 GLY    73      82.986 107.763  40.271  1.00  0.00            
ATOM   1063  C   GLY    73      84.885 108.724  40.042  1.00  0.00            
ATOM   1064  O   GLY    73      86.065 108.888  40.347  1.00  0.00            
ATOM   1065  N   VAL    74      84.259 109.322  39.050  1.00  0.00            
ATOM   1066  H   VAL    74      83.321 108.980  38.899  1.00  0.00            
ATOM   1067  CA  VAL    74      84.789 110.406  38.277  1.00  0.00            
ATOM   1068  HA  VAL    74      85.854 110.320  38.489  1.00  0.00            
ATOM   1069  CB  VAL    74      84.589 110.161  36.809  1.00  0.00            
ATOM   1070  HB  VAL    74      85.263 110.831  36.275  1.00  0.00            
ATOM   1071  CG1 VAL    74      84.972 108.759  36.351  1.00  0.00            
ATOM   1072 HG11 VAL    74      84.068 108.163  36.476  1.00  0.00            
ATOM   1073 HG12 VAL    74      85.243 108.748  35.295  1.00  0.00            
ATOM   1074 HG13 VAL    74      85.811 108.273  36.849  1.00  0.00            
ATOM   1075  CG2 VAL    74      83.148 110.495  36.295  1.00  0.00            
ATOM   1076 HG21 VAL    74      82.478 110.001  36.998  1.00  0.00            
ATOM   1077 HG22 VAL    74      83.001 111.575  36.297  1.00  0.00            
ATOM   1078 HG23 VAL    74      83.012 110.118  35.282  1.00  0.00            
ATOM   1079  C   VAL    74      84.313 111.719  38.873  1.00  0.00            
ATOM   1080  O   VAL    74      83.097 111.969  39.024  1.00  0.00            
ATOM   1081  N   THR    75      85.344 112.443  39.343  1.00  0.00            
ATOM   1082  H   THR    75      86.320 112.268  39.152  1.00  0.00            
ATOM   1083  CA  THR    75      85.209 113.761  40.035  1.00  0.00            
ATOM   1084  HA  THR    75      84.175 114.093  39.944  1.00  0.00            
ATOM   1085  CB  THR    75      85.571 113.549  41.524  1.00  0.00            
ATOM   1086  HB  THR    75      85.503 114.546  41.958  1.00  0.00            
ATOM   1087  CG2 THR    75      84.492 112.728  42.252  1.00  0.00            
ATOM   1088 HG21 THR    75      83.501 113.132  42.046  1.00  0.00            
ATOM   1089 HG22 THR    75      84.640 111.662  42.079  1.00  0.00            
ATOM   1090 HG23 THR    75      84.661 112.862  43.321  1.00  0.00            
ATOM   1091  OG1 THR    75      86.809 112.924  41.692  1.00  0.00            
ATOM   1092  HG1 THR    75      87.423 113.630  41.910  1.00  0.00            
ATOM   1093  C   THR    75      86.047 114.817  39.383  1.00  0.00            
ATOM   1094  O   THR    75      87.270 114.632  39.226  1.00  0.00            
ATOM   1095  N   ALA    76      85.409 115.928  39.062  1.00  0.00            
ATOM   1096  H   ALA    76      84.416 115.997  39.234  1.00  0.00            
ATOM   1097  CA  ALA    76      86.072 117.159  38.633  1.00  0.00            
ATOM   1098  HA  ALA    76      86.590 116.886  37.714  1.00  0.00            
ATOM   1099  CB  ALA    76      85.076 118.203  38.364  1.00  0.00            
ATOM   1100  HB1 ALA    76      85.541 119.037  37.838  1.00  0.00            
ATOM   1101  HB2 ALA    76      84.308 117.834  37.684  1.00  0.00            
ATOM   1102  HB3 ALA    76      84.688 118.517  39.333  1.00  0.00            
ATOM   1103  C   ALA    76      87.046 117.715  39.665  1.00  0.00            
ATOM   1104  O   ALA    76      88.000 118.414  39.322  1.00  0.00            
ATOM   1105  N   VAL    77      86.872 117.462  40.981  1.00  0.00            
ATOM   1106  H   VAL    77      86.203 116.734  41.185  1.00  0.00            
ATOM   1107  CA  VAL    77      87.773 117.765  42.105  1.00  0.00            
ATOM   1108  HA  VAL    77      88.635 118.358  41.801  1.00  0.00            
ATOM   1109  CB  VAL    77      87.101 118.695  43.191  1.00  0.00            
ATOM   1110  HB  VAL    77      87.784 118.879  44.020  1.00  0.00            
ATOM   1111  CG1 VAL    77      86.825 120.045  42.496  1.00  0.00            
ATOM   1112 HG11 VAL    77      87.814 120.504  42.503  1.00  0.00            
ATOM   1113 HG12 VAL    77      86.452 120.041  41.472  1.00  0.00            
ATOM   1114 HG13 VAL    77      86.192 120.636  43.158  1.00  0.00            
ATOM   1115  CG2 VAL    77      85.853 118.126  43.858  1.00  0.00            
ATOM   1116 HG21 VAL    77      86.117 117.297  44.515  1.00  0.00            
ATOM   1117 HG22 VAL    77      85.294 118.889  44.400  1.00  0.00            
ATOM   1118 HG23 VAL    77      85.132 117.750  43.132  1.00  0.00            
ATOM   1119  C   VAL    77      88.198 116.401  42.748  1.00  0.00            
ATOM   1120  O   VAL    77      87.817 115.318  42.240  1.00  0.00            
ATOM   1121  N   ALA    78      88.969 116.483  43.857  1.00  0.00            
ATOM   1122  H   ALA    78      89.535 117.237  44.220  1.00  0.00            
ATOM   1123  CA  ALA    78      89.129 115.194  44.685  1.00  0.00            
ATOM   1124  HA  ALA    78      89.824 114.565  44.128  1.00  0.00            
ATOM   1125  CB  ALA    78      89.978 115.477  45.919  1.00  0.00            
ATOM   1126  HB1 ALA    78      90.369 114.524  46.276  1.00  0.00            
ATOM   1127  HB2 ALA    78      90.854 116.060  45.633  1.00  0.00            
ATOM   1128  HB3 ALA    78      89.380 115.850  46.751  1.00  0.00            
ATOM   1129  C   ALA    78      87.828 114.410  44.895  1.00  0.00            
ATOM   1130  O   ALA    78      86.796 114.923  45.257  1.00  0.00            
ATOM   1131  N   GLN    79      87.968 113.025  44.893  1.00  0.00            
ATOM   1132  H   GLN    79      88.878 112.654  44.662  1.00  0.00            
ATOM   1133  CA  GLN    79      86.949 111.975  45.114  1.00  0.00            
ATOM   1134  HA  GLN    79      86.246 112.152  44.300  1.00  0.00            
ATOM   1135  CB  GLN    79      87.579 110.551  45.008  1.00  0.00            
ATOM   1136  HB1 GLN    79      86.855 109.817  45.360  1.00  0.00            
ATOM   1137  HB2 GLN    79      88.478 110.549  45.625  1.00  0.00            
ATOM   1138  CG  GLN    79      87.802 110.202  43.545  1.00  0.00            
ATOM   1139  HG1 GLN    79      88.550 110.945  43.267  1.00  0.00            
ATOM   1140  HG2 GLN    79      86.888 110.351  42.971  1.00  0.00            
ATOM   1141  CD  GLN    79      88.298 108.776  43.383  1.00  0.00            
ATOM   1142  OE1 GLN    79      89.195 108.366  44.103  1.00  0.00            
ATOM   1143  NE2 GLN    79      87.882 108.041  42.350  1.00  0.00            
ATOM   1144 HE21 GLN    79      87.126 108.349  41.755  1.00  0.00            
ATOM   1145 HE22 GLN    79      88.343 107.143  42.314  1.00  0.00            
ATOM   1146  C   GLN    79      86.150 112.152  46.405  1.00  0.00            
ATOM   1147  O   GLN    79      86.708 112.561  47.464  1.00  0.00            
ATOM   1148  N   LYS    80      84.825 111.915  46.394  1.00  0.00            
ATOM   1149  H   LYS    80      84.452 111.663  45.490  1.00  0.00            
ATOM   1150  CA  LYS    80      83.963 111.968  47.537  1.00  0.00            
ATOM   1151  HA  LYS    80      84.029 113.003  47.875  1.00  0.00            
ATOM   1152  CB  LYS    80      82.484 111.609  47.073  1.00  0.00            
ATOM   1153  HB1 LYS    80      81.768 111.664  47.893  1.00  0.00            
ATOM   1154  HB2 LYS    80      82.426 110.637  46.582  1.00  0.00            
ATOM   1155  CG  LYS    80      81.967 112.505  45.941  1.00  0.00            
ATOM   1156  HG1 LYS    80      82.626 112.384  45.081  1.00  0.00            
ATOM   1157  HG2 LYS    80      81.989 113.554  46.234  1.00  0.00            
ATOM   1158  CD  LYS    80      80.501 112.207  45.606  1.00  0.00            
ATOM   1159  HD1 LYS    80      80.303 112.634  44.623  1.00  0.00            
ATOM   1160  HD2 LYS    80      79.856 112.573  46.405  1.00  0.00            
ATOM   1161  CE  LYS    80      80.162 110.696  45.442  1.00  0.00            
ATOM   1162  HE1 LYS    80      80.605 110.179  46.292  1.00  0.00            
ATOM   1163  HE2 LYS    80      80.587 110.395  44.484  1.00  0.00            
ATOM   1164  NZ  LYS    80      78.696 110.511  45.281  1.00  0.00            
ATOM   1165  HZ1 LYS    80      78.486 110.836  44.348  1.00  0.00            
ATOM   1166  HZ2 LYS    80      78.454 109.535  45.368  1.00  0.00            
ATOM   1167  HZ3 LYS    80      78.134 111.005  45.960  1.00  0.00            
ATOM   1168  C   LYS    80      84.329 111.047  48.724  1.00  0.00            
ATOM   1169  O   LYS    80      84.459 109.836  48.593  1.00  0.00            
ATOM   1170  N   THR    81      84.614 111.725  49.848  1.00  0.00            
ATOM   1171  H   THR    81      84.451 112.722  49.840  1.00  0.00            
ATOM   1172  CA  THR    81      85.108 111.223  51.107  1.00  0.00            
ATOM   1173  HA  THR    81      85.859 110.433  51.071  1.00  0.00            
ATOM   1174  CB  THR    81      85.796 112.292  51.893  1.00  0.00            
ATOM   1175  HB  THR    81      85.643 112.054  52.946  1.00  0.00            
ATOM   1176  CG2 THR    81      87.303 112.377  51.615  1.00  0.00            
ATOM   1177 HG21 THR    81      87.377 112.606  50.552  1.00  0.00            
ATOM   1178 HG22 THR    81      87.762 113.052  52.338  1.00  0.00            
ATOM   1179 HG23 THR    81      87.908 111.505  51.863  1.00  0.00            
ATOM   1180  OG1 THR    81      85.223 113.583  51.790  1.00  0.00            
ATOM   1181  HG1 THR    81      85.528 114.021  52.588  1.00  0.00            
ATOM   1182  C   THR    81      83.912 110.564  51.872  1.00  0.00            
ATOM   1183  O   THR    81      83.119 111.307  52.421  1.00  0.00            
ATOM   1184  N   VAL    82      83.926 109.218  52.035  1.00  0.00            
ATOM   1185  H   VAL    82      84.680 108.647  51.680  1.00  0.00            
ATOM   1186  CA  VAL    82      82.931 108.488  52.849  1.00  0.00            
ATOM   1187  HA  VAL    82      82.515 109.263  53.492  1.00  0.00            
ATOM   1188  CB  VAL    82      81.698 107.960  52.073  1.00  0.00            
ATOM   1189  HB  VAL    82      81.929 107.002  51.608  1.00  0.00            
ATOM   1190  CG1 VAL    82      80.543 107.806  53.090  1.00  0.00            
ATOM   1191 HG11 VAL    82      79.604 107.514  52.621  1.00  0.00            
ATOM   1192 HG12 VAL    82      80.788 107.078  53.863  1.00  0.00            
ATOM   1193 HG13 VAL    82      80.207 108.737  53.548  1.00  0.00            
ATOM   1194  CG2 VAL    82      81.135 108.971  50.991  1.00  0.00            
ATOM   1195 HG21 VAL    82      80.692 109.877  51.405  1.00  0.00            
ATOM   1196 HG22 VAL    82      82.039 109.201  50.428  1.00  0.00            
ATOM   1197 HG23 VAL    82      80.448 108.502  50.286  1.00  0.00            
ATOM   1198  C   VAL    82      83.664 107.352  53.589  1.00  0.00            
ATOM   1199  O   VAL    82      83.701 106.211  53.119  1.00  0.00            
ATOM   1200  N   GLU    83      84.295 107.678  54.716  1.00  0.00            
ATOM   1201  H   GLU    83      84.291 108.663  54.942  1.00  0.00            
ATOM   1202  CA  GLU    83      85.098 106.789  55.547  1.00  0.00            
ATOM   1203  HA  GLU    83      85.895 106.449  54.885  1.00  0.00            
ATOM   1204  CB  GLU    83      85.839 107.419  56.641  1.00  0.00            
ATOM   1205  HB1 GLU    83      86.445 108.225  56.228  1.00  0.00            
ATOM   1206  HB2 GLU    83      86.507 106.695  57.108  1.00  0.00            
ATOM   1207  CG  GLU    83      84.965 107.974  57.724  1.00  0.00            
ATOM   1208  HG1 GLU    83      84.539 107.177  58.334  1.00  0.00            
ATOM   1209  HG2 GLU    83      84.098 108.412  57.230  1.00  0.00            
ATOM   1210  CD  GLU    83      85.638 108.966  58.688  1.00  0.00            
ATOM   1211  OE1 GLU    83      85.005 109.501  59.657  1.00  0.00            
ATOM   1212  OE2 GLU    83      86.785 109.308  58.391  1.00  0.00            
ATOM   1213  C   GLU    83      84.353 105.488  56.082  1.00  0.00            
ATOM   1214  O   GLU    83      84.902 104.423  56.099  1.00  0.00            
ATOM   1215  N   GLY    84      83.011 105.575  56.407  1.00  0.00            
ATOM   1216  H   GLY    84      82.497 106.421  56.205  1.00  0.00            
ATOM   1217  CA  GLY    84      82.265 104.330  56.743  1.00  0.00            
ATOM   1218  HA1 GLY    84      81.476 104.607  57.442  1.00  0.00            
ATOM   1219  HA2 GLY    84      82.918 103.640  57.278  1.00  0.00            
ATOM   1220  C   GLY    84      81.636 103.531  55.573  1.00  0.00            
ATOM   1221  O   GLY    84      80.696 102.780  55.871  1.00  0.00            
ATOM   1222  N   ALA    85      82.056 103.764  54.297  1.00  0.00            
ATOM   1223  H   ALA    85      82.857 104.364  54.163  1.00  0.00            
ATOM   1224  CA  ALA    85      81.418 103.235  53.102  1.00  0.00            
ATOM   1225  HA  ALA    85      80.850 102.390  53.491  1.00  0.00            
ATOM   1226  CB  ALA    85      80.371 104.249  52.547  1.00  0.00            
ATOM   1227  HB1 ALA    85      80.868 104.832  51.772  1.00  0.00            
ATOM   1228  HB2 ALA    85      79.609 103.675  52.019  1.00  0.00            
ATOM   1229  HB3 ALA    85      80.016 104.741  53.452  1.00  0.00            
ATOM   1230  C   ALA    85      82.409 102.723  52.040  1.00  0.00            
ATOM   1231  O   ALA    85      82.051 101.818  51.280  1.00  0.00            
ATOM   1232  N   GLY    86      83.537 103.424  51.783  1.00  0.00            
ATOM   1233  H   GLY    86      83.798 104.202  52.372  1.00  0.00            
ATOM   1234  CA  GLY    86      84.353 103.371  50.581  1.00  0.00            
ATOM   1235  HA1 GLY    86      84.505 104.381  50.199  1.00  0.00            
ATOM   1236  HA2 GLY    86      83.898 102.773  49.791  1.00  0.00            
ATOM   1237  C   GLY    86      85.742 102.794  50.858  1.00  0.00            
ATOM   1238  O   GLY    86      86.142 102.797  52.055  1.00  0.00            
ATOM   1239  N   SER    87      86.548 102.506  49.820  1.00  0.00            
ATOM   1240  H   SER    87      86.242 102.682  48.873  1.00  0.00            
ATOM   1241  CA  SER    87      87.998 102.197  49.843  1.00  0.00            
ATOM   1242  HA  SER    87      88.140 101.668  50.786  1.00  0.00            
ATOM   1243  CB  SER    87      88.269 101.268  48.688  1.00  0.00            
ATOM   1244  HB1 SER    87      88.210 101.710  47.694  1.00  0.00            
ATOM   1245  HB2 SER    87      87.631 100.404  48.872  1.00  0.00            
ATOM   1246  OG  SER    87      89.530 100.655  48.814  1.00  0.00            
ATOM   1247  HG  SER    87      89.490 100.102  49.597  1.00  0.00            
ATOM   1248  C   SER    87      88.894 103.437  49.902  1.00  0.00            
ATOM   1249  O   SER    87      88.605 104.443  49.296  1.00  0.00            
ATOM   1250  N   ILE    88      90.017 103.325  50.645  1.00  0.00            
ATOM   1251  H   ILE    88      90.206 102.385  50.960  1.00  0.00            
ATOM   1252  CA  ILE    88      91.104 104.273  50.696  1.00  0.00            
ATOM   1253  HA  ILE    88      90.718 105.291  50.750  1.00  0.00            
ATOM   1254  CB  ILE    88      92.102 103.975  51.867  1.00  0.00            
ATOM   1255  HB  ILE    88      92.215 102.895  51.775  1.00  0.00            
ATOM   1256  CG2 ILE    88      93.442 104.680  51.889  1.00  0.00            
ATOM   1257 HG21 ILE    88      94.133 104.164  52.556  1.00  0.00            
ATOM   1258 HG22 ILE    88      94.050 104.745  50.987  1.00  0.00            
ATOM   1259 HG23 ILE    88      93.283 105.686  52.276  1.00  0.00            
ATOM   1260  CG1 ILE    88      91.336 104.153  53.131  1.00  0.00            
ATOM   1261 HG11 ILE    88      90.411 103.577  53.111  1.00  0.00            
ATOM   1262 HG12 ILE    88      91.149 105.210  53.321  1.00  0.00            
ATOM   1263  CD  ILE    88      92.079 103.562  54.339  1.00  0.00            
ATOM   1264  HD1 ILE    88      92.560 102.624  54.060  1.00  0.00            
ATOM   1265  HD2 ILE    88      92.893 104.247  54.580  1.00  0.00            
ATOM   1266  HD3 ILE    88      91.488 103.458  55.248  1.00  0.00            
ATOM   1267  C   ILE    88      91.789 104.410  49.297  1.00  0.00            
ATOM   1268  O   ILE    88      92.299 103.383  48.851  1.00  0.00            
ATOM   1269  N   ALA    89      91.852 105.668  48.695  1.00  0.00            
ATOM   1270  H   ALA    89      91.240 106.383  49.062  1.00  0.00            
ATOM   1271  CA  ALA    89      92.632 105.958  47.505  1.00  0.00            
ATOM   1272  HA  ALA    89      92.533 105.123  46.812  1.00  0.00            
ATOM   1273  CB  ALA    89      92.054 107.091  46.682  1.00  0.00            
ATOM   1274  HB1 ALA    89      92.746 107.424  45.908  1.00  0.00            
ATOM   1275  HB2 ALA    89      91.164 106.767  46.143  1.00  0.00            
ATOM   1276  HB3 ALA    89      91.877 107.949  47.330  1.00  0.00            
ATOM   1277  C   ALA    89      94.151 106.006  47.833  1.00  0.00            
ATOM   1278  O   ALA    89      94.556 106.492  48.931  1.00  0.00            
ATOM   1279  N   ALA    90      94.943 105.563  46.895  1.00  0.00            
ATOM   1280  H   ALA    90      94.532 105.175  46.058  1.00  0.00            
ATOM   1281  CA  ALA    90      96.358 105.379  47.210  1.00  0.00            
ATOM   1282  HA  ALA    90      96.562 105.883  48.155  1.00  0.00            
ATOM   1283  CB  ALA    90      96.624 103.922  47.373  1.00  0.00            
ATOM   1284  HB1 ALA    90      97.584 103.730  47.853  1.00  0.00            
ATOM   1285  HB2 ALA    90      95.809 103.545  47.991  1.00  0.00            
ATOM   1286  HB3 ALA    90      96.578 103.473  46.381  1.00  0.00            
ATOM   1287  C   ALA    90      97.213 105.966  46.133  1.00  0.00            
ATOM   1288  O   ALA    90      96.669 106.446  45.102  1.00  0.00            
ATOM   1289  N   ALA    91      98.516 106.062  46.333  1.00  0.00            
ATOM   1290  H   ALA    91      98.851 105.760  47.236  1.00  0.00            
ATOM   1291  CA  ALA    91      99.491 106.359  45.266  1.00  0.00            
ATOM   1292  HA  ALA    91      99.142 107.224  44.702  1.00  0.00            
ATOM   1293  CB  ALA    91     100.874 106.750  45.776  1.00  0.00            
ATOM   1294  HB1 ALA    91     100.798 107.578  46.481  1.00  0.00            
ATOM   1295  HB2 ALA    91     101.276 105.914  46.348  1.00  0.00            
ATOM   1296  HB3 ALA    91     101.588 106.874  44.961  1.00  0.00            
ATOM   1297  C   ALA    91      99.451 105.302  44.262  1.00  0.00            
ATOM   1298  O   ALA    91      99.451 104.099  44.572  1.00  0.00            
ATOM   1299  N   THR    92      99.265 105.665  42.965  1.00  0.00            
ATOM   1300  H   THR    92      99.252 106.635  42.685  1.00  0.00            
ATOM   1301  CA  THR    92      98.833 104.796  41.814  1.00  0.00            
ATOM   1302  HA  THR    92      99.137 103.785  42.084  1.00  0.00            
ATOM   1303  CB  THR    92      97.356 104.817  41.506  1.00  0.00            
ATOM   1304  HB  THR    92      97.064 105.771  41.069  1.00  0.00            
ATOM   1305  CG2 THR    92      96.937 103.767  40.465  1.00  0.00            
ATOM   1306 HG21 THR    92      95.853 103.720  40.572  1.00  0.00            
ATOM   1307 HG22 THR    92      97.225 104.124  39.476  1.00  0.00            
ATOM   1308 HG23 THR    92      97.317 102.809  40.819  1.00  0.00            
ATOM   1309  OG1 THR    92      96.617 104.560  42.672  1.00  0.00            
ATOM   1310  HG1 THR    92      96.502 105.398  43.125  1.00  0.00            
ATOM   1311  C   THR    92      99.641 105.133  40.593  1.00  0.00            
ATOM   1312  O   THR    92      99.897 106.308  40.258  1.00  0.00            
ATOM   1313  N   GLY    93     100.095 104.092  39.934  1.00  0.00            
ATOM   1314  H   GLY    93      99.669 103.229  40.241  1.00  0.00            
ATOM   1315  CA  GLY    93     100.871 104.059  38.695  1.00  0.00            
ATOM   1316  HA1 GLY    93     101.583 103.245  38.837  1.00  0.00            
ATOM   1317  HA2 GLY    93     101.452 104.968  38.536  1.00  0.00            
ATOM   1318  C   GLY    93     100.058 103.875  37.444  1.00  0.00            
ATOM   1319  O   GLY    93      98.980 103.318  37.431  1.00  0.00            
ATOM   1320  N   PHE    94     100.735 104.236  36.393  1.00  0.00            
ATOM   1321  H   PHE    94     101.617 104.718  36.295  1.00  0.00            
ATOM   1322  CA  PHE    94     100.265 103.806  35.076  1.00  0.00            
ATOM   1323  HA  PHE    94      99.248 103.486  35.302  1.00  0.00            
ATOM   1324  CB  PHE    94     100.144 105.031  34.121  1.00  0.00            
ATOM   1325  HB1 PHE    94      99.816 104.707  33.133  1.00  0.00            
ATOM   1326  HB2 PHE    94     101.074 105.587  33.999  1.00  0.00            
ATOM   1327  CG  PHE    94      99.235 106.101  34.610  1.00  0.00            
ATOM   1328  CD1 PHE    94      99.657 107.154  35.466  1.00  0.00            
ATOM   1329  HD1 PHE    94     100.716 107.296  35.624  1.00  0.00            
ATOM   1330  CE1 PHE    94      98.705 107.945  36.179  1.00  0.00            
ATOM   1331  HE1 PHE    94      98.992 108.691  36.906  1.00  0.00            
ATOM   1332  CZ  PHE    94      97.303 107.750  35.878  1.00  0.00            
ATOM   1333  HZ  PHE    94      96.536 108.282  36.421  1.00  0.00            
ATOM   1334  CE2 PHE    94      96.861 106.767  35.045  1.00  0.00            
ATOM   1335  HE2 PHE    94      95.827 106.589  34.787  1.00  0.00            
ATOM   1336  CD2 PHE    94      97.830 105.906  34.400  1.00  0.00            
ATOM   1337  HD2 PHE    94      97.503 105.103  33.757  1.00  0.00            
ATOM   1338  C   PHE    94     101.098 102.688  34.486  1.00  0.00            
ATOM   1339  O   PHE    94     102.294 102.641  34.749  1.00  0.00            
ATOM   1340  N   VAL    95     100.569 101.842  33.651  1.00  0.00            
ATOM   1341  H   VAL    95      99.608 101.912  33.347  1.00  0.00            
ATOM   1342  CA  VAL    95     101.294 100.773  32.898  1.00  0.00            
ATOM   1343  HA  VAL    95     101.822 100.268  33.707  1.00  0.00            
ATOM   1344  CB  VAL    95     100.392  99.711  32.169  1.00  0.00            
ATOM   1345  HB  VAL    95     101.030  98.959  31.706  1.00  0.00            
ATOM   1346  CG1 VAL    95      99.564  99.044  33.310  1.00  0.00            
ATOM   1347 HG11 VAL    95     100.334  98.641  33.967  1.00  0.00            
ATOM   1348 HG12 VAL    95      98.961  99.830  33.765  1.00  0.00            
ATOM   1349 HG13 VAL    95      98.927  98.305  32.824  1.00  0.00            
ATOM   1350  CG2 VAL    95      99.490 100.404  31.127  1.00  0.00            
ATOM   1351 HG21 VAL    95      98.905 101.220  31.551  1.00  0.00            
ATOM   1352 HG22 VAL    95     100.074 100.880  30.340  1.00  0.00            
ATOM   1353 HG23 VAL    95      98.848  99.612  30.742  1.00  0.00            
ATOM   1354  C   VAL    95     102.281 101.203  31.803  1.00  0.00            
ATOM   1355  O   VAL    95     102.218 102.338  31.327  1.00  0.00            
ATOM   1356  N   LYS    96     103.094 100.259  31.269  1.00  0.00            
ATOM   1357  H   LYS    96     103.132  99.330  31.663  1.00  0.00            
ATOM   1358  CA  LYS    96     103.910 100.538  30.166  1.00  0.00            
ATOM   1359  HA  LYS    96     104.330 101.484  30.506  1.00  0.00            
ATOM   1360  CB  LYS    96     105.154  99.604  30.221  1.00  0.00            
ATOM   1361  HB1 LYS    96     104.873  98.635  29.809  1.00  0.00            
ATOM   1362  HB2 LYS    96     105.526  99.389  31.223  1.00  0.00            
ATOM   1363  CG  LYS    96     106.413 100.174  29.589  1.00  0.00            
ATOM   1364  HG1 LYS    96     106.577 101.030  30.245  1.00  0.00            
ATOM   1365  HG2 LYS    96     106.268 100.564  28.582  1.00  0.00            
ATOM   1366  CD  LYS    96     107.546  99.242  29.546  1.00  0.00            
ATOM   1367  HD1 LYS    96     107.258  98.493  28.808  1.00  0.00            
ATOM   1368  HD2 LYS    96     107.753  98.758  30.500  1.00  0.00            
ATOM   1369  CE  LYS    96     108.810  99.849  29.046  1.00  0.00            
ATOM   1370  HE1 LYS    96     109.120 100.630  29.739  1.00  0.00            
ATOM   1371  HE2 LYS    96     108.586 100.275  28.067  1.00  0.00            
ATOM   1372  NZ  LYS    96     109.937  98.885  28.922  1.00  0.00            
ATOM   1373  HZ1 LYS    96     110.323  98.790  29.851  1.00  0.00            
ATOM   1374  HZ2 LYS    96     109.551  98.023  28.564  1.00  0.00            
ATOM   1375  HZ3 LYS    96     110.530  99.340  28.243  1.00  0.00            
ATOM   1376  C   LYS    96     103.290 100.838  28.784  1.00  0.00            
ATOM   1377  O   LYS    96     102.333 100.158  28.336  1.00  0.00            
ATOM   1378  N   LYS    97     103.825 101.777  28.025  1.00  0.00            
ATOM   1379  H   LYS    97     104.493 102.398  28.461  1.00  0.00            
ATOM   1380  CA  LYS    97     103.500 101.936  26.629  1.00  0.00            
ATOM   1381  HA  LYS    97     102.424 101.989  26.462  1.00  0.00            
ATOM   1382  CB  LYS    97     104.062 103.250  26.127  1.00  0.00            
ATOM   1383  HB1 LYS    97     103.770 103.333  25.080  1.00  0.00            
ATOM   1384  HB2 LYS    97     105.140 103.096  26.166  1.00  0.00            
ATOM   1385  CG  LYS    97     103.637 104.555  26.920  1.00  0.00            
ATOM   1386  HG1 LYS    97     103.872 104.529  27.984  1.00  0.00            
ATOM   1387  HG2 LYS    97     102.576 104.637  26.688  1.00  0.00            
ATOM   1388  CD  LYS    97     104.347 105.802  26.431  1.00  0.00            
ATOM   1389  HD1 LYS    97     104.152 105.946  25.368  1.00  0.00            
ATOM   1390  HD2 LYS    97     105.432 105.710  26.488  1.00  0.00            
ATOM   1391  CE  LYS    97     104.040 107.053  27.234  1.00  0.00            
ATOM   1392  HE1 LYS    97     104.549 106.962  28.193  1.00  0.00            
ATOM   1393  HE2 LYS    97     102.970 107.232  27.349  1.00  0.00            
ATOM   1394  NZ  LYS    97     104.765 108.148  26.624  1.00  0.00            
ATOM   1395  HZ1 LYS    97     104.827 108.993  27.174  1.00  0.00            
ATOM   1396  HZ2 LYS    97     105.737 107.904  26.506  1.00  0.00            
ATOM   1397  HZ3 LYS    97     104.426 108.422  25.713  1.00  0.00            
ATOM   1398  C   LYS    97     104.102 100.775  25.722  1.00  0.00            
ATOM   1399  O   LYS    97     105.090 100.097  26.002  1.00  0.00            
ATOM   1400  N   ASP    98     103.590 100.676  24.515  1.00  0.00            
ATOM   1401  H   ASP    98     102.814 101.274  24.268  1.00  0.00            
ATOM   1402  CA  ASP    98     104.041  99.749  23.495  1.00  0.00            
ATOM   1403  HA  ASP    98     104.547  98.923  23.995  1.00  0.00            
ATOM   1404  CB  ASP    98     102.964  99.030  22.693  1.00  0.00            
ATOM   1405  HB1 ASP    98     103.530  98.367  22.039  1.00  0.00            
ATOM   1406  HB2 ASP    98     102.396  99.692  22.038  1.00  0.00            
ATOM   1407  CG  ASP    98     101.951  98.269  23.516  1.00  0.00            
ATOM   1408  OD1 ASP    98     100.803  98.184  22.962  1.00  0.00            
ATOM   1409  OD2 ASP    98     102.161  97.640  24.551  1.00  0.00            
ATOM   1410  C   ASP    98     105.085 100.350  22.557  1.00  0.00            
ATOM   1411  O   ASP    98     104.853 101.278  21.817  1.00  0.00            
ATOM   1412  N   GLN    99     106.147  99.571  22.371  1.00  0.00            
ATOM   1413  H   GLN    99     106.185  98.680  22.844  1.00  0.00            
ATOM   1414  CA  GLN    99     106.976  99.705  21.173  1.00  0.00            
ATOM   1415  HA  GLN    99     107.310 100.743  21.166  1.00  0.00            
ATOM   1416  CB  GLN    99     108.191  98.760  21.173  1.00  0.00            
ATOM   1417  HB1 GLN    99     108.875  98.969  20.351  1.00  0.00            
ATOM   1418  HB2 GLN    99     107.844  97.729  21.103  1.00  0.00            
ATOM   1419  CG  GLN    99     109.018  98.699  22.439  1.00  0.00            
ATOM   1420  HG1 GLN    99     108.329  98.437  23.242  1.00  0.00            
ATOM   1421  HG2 GLN    99     109.488  99.666  22.617  1.00  0.00            
ATOM   1422  CD  GLN    99     110.086  97.613  22.476  1.00  0.00            
ATOM   1423  OE1 GLN    99     110.395  97.053  21.425  1.00  0.00            
ATOM   1424  NE2 GLN    99     110.654  97.289  23.603  1.00  0.00            
ATOM   1425 HE21 GLN    99     110.399  97.878  24.383  1.00  0.00            
ATOM   1426 HE22 GLN    99     111.183  96.440  23.741  1.00  0.00            
ATOM   1427  C   GLN    99     106.172  99.472  19.876  1.00  0.00            
ATOM   1428  O   GLN    99     105.245  98.711  19.881  1.00  0.00            
ATOM   1429  N   LEU   100     106.477 100.156  18.787  1.00  0.00            
ATOM   1430  H   LEU   100     107.212 100.840  18.902  1.00  0.00            
ATOM   1431  CA  LEU   100     105.907  99.996  17.472  1.00  0.00            
ATOM   1432  HA  LEU   100     104.920  99.562  17.636  1.00  0.00            
ATOM   1433  CB  LEU   100     105.604 101.353  16.905  1.00  0.00            
ATOM   1434  HB1 LEU   100     105.079 101.096  15.985  1.00  0.00            
ATOM   1435  HB2 LEU   100     106.566 101.781  16.622  1.00  0.00            
ATOM   1436  CG  LEU   100     104.690 102.373  17.735  1.00  0.00            
ATOM   1437  HG  LEU   100     105.212 102.776  18.602  1.00  0.00            
ATOM   1438  CD1 LEU   100     104.440 103.555  16.908  1.00  0.00            
ATOM   1439 HD11 LEU   100     103.840 103.384  16.014  1.00  0.00            
ATOM   1440 HD12 LEU   100     103.929 104.362  17.433  1.00  0.00            
ATOM   1441 HD13 LEU   100     105.353 104.048  16.574  1.00  0.00            
ATOM   1442  CD2 LEU   100     103.373 101.766  18.106  1.00  0.00            
ATOM   1443 HD21 LEU   100     103.498 101.193  19.024  1.00  0.00            
ATOM   1444 HD22 LEU   100     102.623 102.534  18.293  1.00  0.00            
ATOM   1445 HD23 LEU   100     103.016 101.071  17.346  1.00  0.00            
ATOM   1446  C   LEU   100     106.790  98.933  16.756  1.00  0.00            
ATOM   1447  O   LEU   100     107.187  99.112  15.606  1.00  0.00            
ATOM   1448  N   GLY   101     107.116  97.801  17.374  1.00  0.00            
ATOM   1449  H   GLY   101     106.809  97.660  18.326  1.00  0.00            
ATOM   1450  CA  GLY   101     108.190  96.893  16.900  1.00  0.00            
ATOM   1451  HA1 GLY   101     108.406  97.158  15.865  1.00  0.00            
ATOM   1452  HA2 GLY   101     107.969  95.838  16.743  1.00  0.00            
ATOM   1453  C   GLY   101     109.465  96.947  17.725  1.00  0.00            
ATOM   1454  O   GLY   101     109.768  98.021  18.307  1.00  0.00            
ATOM   1455  N   LYS   102     110.183  95.803  17.803  1.00  0.00            
ATOM   1456  H   LYS   102     109.803  94.968  17.381  1.00  0.00            
ATOM   1457  CA  LYS   102     111.382  95.704  18.675  1.00  0.00            
ATOM   1458  HA  LYS   102     111.101  96.405  19.461  1.00  0.00            
ATOM   1459  CB  LYS   102     111.642  94.241  19.173  1.00  0.00            
ATOM   1460  HB1 LYS   102     110.734  93.778  19.560  1.00  0.00            
ATOM   1461  HB2 LYS   102     112.410  94.324  19.942  1.00  0.00            
ATOM   1462  CG  LYS   102     112.250  93.207  18.236  1.00  0.00            
ATOM   1463  HG1 LYS   102     113.121  93.571  17.691  1.00  0.00            
ATOM   1464  HG2 LYS   102     111.545  93.053  17.419  1.00  0.00            
ATOM   1465  CD  LYS   102     112.742  91.917  19.024  1.00  0.00            
ATOM   1466  HD1 LYS   102     111.918  91.641  19.682  1.00  0.00            
ATOM   1467  HD2 LYS   102     113.651  92.139  19.584  1.00  0.00            
ATOM   1468  CE  LYS   102     112.975  90.824  17.997  1.00  0.00            
ATOM   1469  HE1 LYS   102     113.908  90.838  17.433  1.00  0.00            
ATOM   1470  HE2 LYS   102     112.196  90.692  17.247  1.00  0.00            
ATOM   1471  NZ  LYS   102     112.959  89.557  18.762  1.00  0.00            
ATOM   1472  HZ1 LYS   102     112.138  89.390  19.325  1.00  0.00            
ATOM   1473  HZ2 LYS   102     113.107  88.715  18.224  1.00  0.00            
ATOM   1474  HZ3 LYS   102     113.736  89.526  19.408  1.00  0.00            
ATOM   1475  C   LYS   102     112.597  96.401  18.059  1.00  0.00            
ATOM   1476  O   LYS   102     112.851  96.270  16.869  1.00  0.00            
ATOM   1477  N   ASN   103     113.465  97.050  18.835  1.00  0.00            
ATOM   1478  H   ASN   103     113.248  96.988  19.820  1.00  0.00            
ATOM   1479  CA  ASN   103     114.830  97.290  18.362  1.00  0.00            
ATOM   1480  HA  ASN   103     114.874  97.093  17.291  1.00  0.00            
ATOM   1481  CB  ASN   103     115.205  98.730  18.683  1.00  0.00            
ATOM   1482  HB1 ASN   103     116.292  98.783  18.739  1.00  0.00            
ATOM   1483  HB2 ASN   103     114.738  99.001  19.630  1.00  0.00            
ATOM   1484  CG  ASN   103     114.793  99.637  17.611  1.00  0.00            
ATOM   1485  OD1 ASN   103     113.628  99.742  17.337  1.00  0.00            
ATOM   1486  ND2 ASN   103     115.721 100.345  16.955  1.00  0.00            
ATOM   1487 HD21 ASN   103     116.696 100.100  17.049  1.00  0.00            
ATOM   1488 HD22 ASN   103     115.473 101.059  16.284  1.00  0.00            
ATOM   1489  C   ASN   103     115.853  96.313  18.948  1.00  0.00            
ATOM   1490  O   ASN   103     116.219  96.397  20.130  1.00  0.00            
ATOM   1491  N   GLU   104     116.408  95.381  18.193  1.00  0.00            
ATOM   1492  H   GLU   104     115.943  95.143  17.328  1.00  0.00            
ATOM   1493  CA  GLU   104     117.612  94.651  18.649  1.00  0.00            
ATOM   1494  HA  GLU   104     117.396  94.056  19.536  1.00  0.00            
ATOM   1495  CB  GLU   104     117.997  93.602  17.603  1.00  0.00            
ATOM   1496  HB1 GLU   104     119.026  93.358  17.868  1.00  0.00            
ATOM   1497  HB2 GLU   104     117.920  93.885  16.553  1.00  0.00            
ATOM   1498  CG  GLU   104     117.140  92.364  17.935  1.00  0.00            
ATOM   1499  HG1 GLU   104     116.073  92.495  17.752  1.00  0.00            
ATOM   1500  HG2 GLU   104     117.166  92.104  18.993  1.00  0.00            
ATOM   1501  CD  GLU   104     117.666  91.047  17.260  1.00  0.00            
ATOM   1502  OE1 GLU   104     117.363  89.927  17.701  1.00  0.00            
ATOM   1503  OE2 GLU   104     118.418  91.068  16.204  1.00  0.00            
ATOM   1504  C   GLU   104     118.760  95.587  18.966  1.00  0.00            
ATOM   1505  O   GLU   104     119.559  95.365  19.896  1.00  0.00            
ATOM   1506  N   GLU   105     118.889  96.712  18.307  1.00  0.00            
ATOM   1507  H   GLU   105     118.274  96.822  17.514  1.00  0.00            
ATOM   1508  CA  GLU   105     119.880  97.768  18.459  1.00  0.00            
ATOM   1509  HA  GLU   105     120.395  97.734  19.419  1.00  0.00            
ATOM   1510  CB  GLU   105     120.934  97.644  17.378  1.00  0.00            
ATOM   1511  HB1 GLU   105     120.500  97.853  16.401  1.00  0.00            
ATOM   1512  HB2 GLU   105     121.212  96.590  17.371  1.00  0.00            
ATOM   1513  CG  GLU   105     122.127  98.623  17.728  1.00  0.00            
ATOM   1514  HG1 GLU   105     122.478  98.446  18.745  1.00  0.00            
ATOM   1515  HG2 GLU   105     121.802  99.662  17.674  1.00  0.00            
ATOM   1516  CD  GLU   105     123.317  98.346  16.864  1.00  0.00            
ATOM   1517  OE1 GLU   105     123.732  97.238  16.659  1.00  0.00            
ATOM   1518  OE2 GLU   105     123.938  99.329  16.405  1.00  0.00            
ATOM   1519  C   GLU   105     119.234  99.200  18.394  1.00  0.00            
ATOM   1520  O   GLU   105     118.585  99.553  17.388  1.00  0.00            
ATOM   1521  N   GLY   106     119.614 100.119  19.316  1.00  0.00            
ATOM   1522  H   GLY   106     120.251  99.742  20.003  1.00  0.00            
ATOM   1523  CA  GLY   106     119.058 101.500  19.309  1.00  0.00            
ATOM   1524  HA1 GLY   106     118.846 101.800  18.283  1.00  0.00            
ATOM   1525  HA2 GLY   106     119.829 102.127  19.757  1.00  0.00            
ATOM   1526  C   GLY   106     117.808 101.596  20.157  1.00  0.00            
ATOM   1527  O   GLY   106     117.264 100.674  20.743  1.00  0.00            
ATOM   1528  N   ALA   107     117.267 102.810  20.350  1.00  0.00            
ATOM   1529  H   ALA   107     117.762 103.534  19.849  1.00  0.00            
ATOM   1530  CA  ALA   107     115.960 103.156  21.023  1.00  0.00            
ATOM   1531  HA  ALA   107     115.736 102.401  21.777  1.00  0.00            
ATOM   1532  CB  ALA   107     116.070 104.547  21.684  1.00  0.00            
ATOM   1533  HB1 ALA   107     116.870 104.625  22.421  1.00  0.00            
ATOM   1534  HB2 ALA   107     116.315 105.300  20.936  1.00  0.00            
ATOM   1535  HB3 ALA   107     115.192 104.981  22.162  1.00  0.00            
ATOM   1536  C   ALA   107     114.760 103.096  20.067  1.00  0.00            
ATOM   1537  O   ALA   107     114.782 103.779  19.018  1.00  0.00            
ATOM   1538  N   PRO   108     113.670 102.385  20.404  1.00  0.00            
ATOM   1539  CD  PRO   108     113.572 101.554  21.597  1.00  0.00            
ATOM   1540  HD1 PRO   108     113.457 102.258  22.422  1.00  0.00            
ATOM   1541  HD2 PRO   108     114.484 100.973  21.730  1.00  0.00            
ATOM   1542  CG  PRO   108     112.321 100.728  21.500  1.00  0.00            
ATOM   1543  HG1 PRO   108     111.522 101.108  22.136  1.00  0.00            
ATOM   1544  HG2 PRO   108     112.491  99.698  21.812  1.00  0.00            
ATOM   1545  CB  PRO   108     111.974 100.769  20.076  1.00  0.00            
ATOM   1546  HB1 PRO   108     110.919 100.584  19.878  1.00  0.00            
ATOM   1547  HB2 PRO   108     112.649  99.991  19.721  1.00  0.00            
ATOM   1548  CA  PRO   108     112.421 102.137  19.610  1.00  0.00            
ATOM   1549  HA  PRO   108     112.779 102.051  18.584  1.00  0.00            
ATOM   1550  C   PRO   108     111.452 103.251  19.778  1.00  0.00            
ATOM   1551  O   PRO   108     111.299 103.774  20.870  1.00  0.00            
ATOM   1552  N   GLN   109     110.704 103.528  18.723  1.00  0.00            
ATOM   1553  H   GLN   109     110.847 103.000  17.874  1.00  0.00            
ATOM   1554  CA  GLN   109     109.532 104.390  18.906  1.00  0.00            
ATOM   1555  HA  GLN   109     109.831 105.303  19.422  1.00  0.00            
ATOM   1556  CB  GLN   109     109.009 104.734  17.443  1.00  0.00            
ATOM   1557  HB1 GLN   109     108.824 103.826  16.870  1.00  0.00            
ATOM   1558  HB2 GLN   109     109.845 105.173  16.900  1.00  0.00            
ATOM   1559  CG  GLN   109     107.801 105.584  17.374  1.00  0.00            
ATOM   1560  HG1 GLN   109     108.028 106.410  18.048  1.00  0.00            
ATOM   1561  HG2 GLN   109     106.991 104.926  17.690  1.00  0.00            
ATOM   1562  CD  GLN   109     107.535 106.198  15.984  1.00  0.00            
ATOM   1563  OE1 GLN   109     108.078 105.834  14.987  1.00  0.00            
ATOM   1564  NE2 GLN   109     106.578 107.100  15.812  1.00  0.00            
ATOM   1565 HE21 GLN   109     106.029 107.432  16.592  1.00  0.00            
ATOM   1566 HE22 GLN   109     106.636 107.611  14.942  1.00  0.00            
ATOM   1567  C   GLN   109     108.457 103.702  19.898  1.00  0.00            
ATOM   1568  O   GLN   109     108.240 102.504  19.768  1.00  0.00            
ATOM   1569  N   GLU   110     107.774 104.547  20.667  1.00  0.00            
ATOM   1570  H   GLU   110     108.028 105.524  20.713  1.00  0.00            
ATOM   1571  CA  GLU   110     106.583 104.159  21.451  1.00  0.00            
ATOM   1572  HA  GLU   110     106.500 103.072  21.432  1.00  0.00            
ATOM   1573  CB  GLU   110     106.782 104.718  22.895  1.00  0.00            
ATOM   1574  HB1 GLU   110     105.861 105.177  23.255  1.00  0.00            
ATOM   1575  HB2 GLU   110     107.561 105.478  22.946  1.00  0.00            
ATOM   1576  CG  GLU   110     107.083 103.567  23.879  1.00  0.00            
ATOM   1577  HG1 GLU   110     107.722 102.851  23.362  1.00  0.00            
ATOM   1578  HG2 GLU   110     106.103 103.121  24.044  1.00  0.00            
ATOM   1579  CD  GLU   110     107.681 104.016  25.221  1.00  0.00            
ATOM   1580  OE1 GLU   110     107.814 105.233  25.534  1.00  0.00            
ATOM   1581  OE2 GLU   110     107.923 103.067  26.033  1.00  0.00            
ATOM   1582  C   GLU   110     105.303 104.766  20.765  1.00  0.00            
ATOM   1583  O   GLU   110     105.317 105.841  20.116  1.00  0.00            
ATOM   1584  N   GLY   111     104.163 104.024  20.826  1.00  0.00            
ATOM   1585  H   GLY   111     104.209 103.148  21.327  1.00  0.00            
ATOM   1586  CA  GLY   111     102.910 104.372  20.176  1.00  0.00            
ATOM   1587  HA1 GLY   111     102.344 103.473  19.929  1.00  0.00            
ATOM   1588  HA2 GLY   111     103.212 104.732  19.192  1.00  0.00            
ATOM   1589  C   GLY   111     102.122 105.478  20.921  1.00  0.00            
ATOM   1590  O   GLY   111     102.719 106.184  21.739  1.00  0.00            
ATOM   1591  N   ILE   112     100.848 105.793  20.497  1.00  0.00            
ATOM   1592  H   ILE   112     100.464 105.264  19.727  1.00  0.00            
ATOM   1593  CA  ILE   112     100.086 106.834  21.119  1.00  0.00            
ATOM   1594  HA  ILE   112     100.654 107.040  22.026  1.00  0.00            
ATOM   1595  CB  ILE   112     100.044 108.162  20.285  1.00  0.00            
ATOM   1596  HB  ILE   112      99.449 108.903  20.820  1.00  0.00            
ATOM   1597  CG2 ILE   112     101.498 108.759  20.030  1.00  0.00            
ATOM   1598 HG21 ILE   112     102.033 108.219  19.249  1.00  0.00            
ATOM   1599 HG22 ILE   112     101.477 109.820  19.778  1.00  0.00            
ATOM   1600 HG23 ILE   112     102.152 108.696  20.899  1.00  0.00            
ATOM   1601  CG1 ILE   112      99.159 107.990  18.964  1.00  0.00            
ATOM   1602 HG11 ILE   112      98.201 107.579  19.281  1.00  0.00            
ATOM   1603 HG12 ILE   112      99.648 107.277  18.300  1.00  0.00            
ATOM   1604  CD  ILE   112      98.948 109.361  18.284  1.00  0.00            
ATOM   1605  HD1 ILE   112      98.182 109.140  17.540  1.00  0.00            
ATOM   1606  HD2 ILE   112      98.571 110.015  19.070  1.00  0.00            
ATOM   1607  HD3 ILE   112      99.858 109.746  17.824  1.00  0.00            
ATOM   1608  C   ILE   112      98.649 106.315  21.523  1.00  0.00            
ATOM   1609  O   ILE   112      98.065 105.369  20.997  1.00  0.00            
ATOM   1610  N   LEU   113      98.154 107.018  22.521  1.00  0.00            
ATOM   1611  H   LEU   113      98.632 107.811  22.925  1.00  0.00            
ATOM   1612  CA  LEU   113      96.970 106.695  23.332  1.00  0.00            
ATOM   1613  HA  LEU   113      96.289 106.250  22.606  1.00  0.00            
ATOM   1614  CB  LEU   113      97.088 105.645  24.433  1.00  0.00            
ATOM   1615  HB1 LEU   113      96.197 105.624  25.061  1.00  0.00            
ATOM   1616  HB2 LEU   113      97.937 105.862  25.081  1.00  0.00            
ATOM   1617  CG  LEU   113      97.453 104.237  23.978  1.00  0.00            
ATOM   1618  HG  LEU   113      98.298 104.325  23.294  1.00  0.00            
ATOM   1619  CD1 LEU   113      97.937 103.324  25.117  1.00  0.00            
ATOM   1620 HD11 LEU   113      97.971 102.292  24.768  1.00  0.00            
ATOM   1621 HD12 LEU   113      98.882 103.641  25.558  1.00  0.00            
ATOM   1622 HD13 LEU   113      97.185 103.299  25.905  1.00  0.00            
ATOM   1623  CD2 LEU   113      96.189 103.670  23.294  1.00  0.00            
ATOM   1624 HD21 LEU   113      96.345 102.679  22.867  1.00  0.00            
ATOM   1625 HD22 LEU   113      95.322 103.755  23.949  1.00  0.00            
ATOM   1626 HD23 LEU   113      95.861 104.342  22.501  1.00  0.00            
ATOM   1627  C   LEU   113      96.467 108.007  24.057  1.00  0.00            
ATOM   1628  O   LEU   113      97.272 108.717  24.688  1.00  0.00            
ATOM   1629  N   GLU   114      95.163 108.226  23.992  1.00  0.00            
ATOM   1630  H   GLU   114      94.668 107.771  23.238  1.00  0.00            
ATOM   1631  CA  GLU   114      94.330 109.146  24.838  1.00  0.00            
ATOM   1632  HA  GLU   114      94.821 110.109  24.696  1.00  0.00            
ATOM   1633  CB  GLU   114      92.937 109.298  24.272  1.00  0.00            
ATOM   1634  HB1 GLU   114      92.434 110.039  24.893  1.00  0.00            
ATOM   1635  HB2 GLU   114      92.284 108.442  24.441  1.00  0.00            
ATOM   1636  CG  GLU   114      92.824 109.793  22.766  1.00  0.00            
ATOM   1637  HG1 GLU   114      91.781 110.013  22.534  1.00  0.00            
ATOM   1638  HG2 GLU   114      93.086 108.947  22.131  1.00  0.00            
ATOM   1639  CD  GLU   114      93.702 110.978  22.369  1.00  0.00            
ATOM   1640  OE1 GLU   114      94.234 111.706  23.214  1.00  0.00            
ATOM   1641  OE2 GLU   114      93.946 111.157  21.139  1.00  0.00            
ATOM   1642  C   GLU   114      94.322 108.928  26.346  1.00  0.00            
ATOM   1643  O   GLU   114      94.438 109.861  27.156  1.00  0.00            
ATOM   1644  N   ASP   115      94.291 107.644  26.738  1.00  0.00            
ATOM   1645  H   ASP   115      93.929 106.969  26.080  1.00  0.00            
ATOM   1646  CA  ASP   115      94.110 107.259  28.113  1.00  0.00            
ATOM   1647  HA  ASP   115      94.425 108.074  28.765  1.00  0.00            
ATOM   1648  CB  ASP   115      92.577 106.960  28.411  1.00  0.00            
ATOM   1649  HB1 ASP   115      92.203 106.085  27.880  1.00  0.00            
ATOM   1650  HB2 ASP   115      92.045 107.791  27.948  1.00  0.00            
ATOM   1651  CG  ASP   115      92.207 106.784  29.867  1.00  0.00            
ATOM   1652  OD1 ASP   115      92.933 107.214  30.829  1.00  0.00            
ATOM   1653  OD2 ASP   115      91.155 106.170  30.142  1.00  0.00            
ATOM   1654  C   ASP   115      94.905 106.015  28.568  1.00  0.00            
ATOM   1655  O   ASP   115      94.745 104.959  27.943  1.00  0.00            
ATOM   1656  N   MET   116      95.930 106.240  29.448  1.00  0.00            
ATOM   1657  H   MET   116      96.150 107.190  29.711  1.00  0.00            
ATOM   1658  CA  MET   116      96.809 105.160  29.882  1.00  0.00            
ATOM   1659  HA  MET   116      97.004 104.523  29.019  1.00  0.00            
ATOM   1660  CB  MET   116      98.193 105.752  30.263  1.00  0.00            
ATOM   1661  HB1 MET   116      98.116 106.358  31.166  1.00  0.00            
ATOM   1662  HB2 MET   116      98.476 106.496  29.518  1.00  0.00            
ATOM   1663  CG  MET   116      99.266 104.708  30.256  1.00  0.00            
ATOM   1664  HG1 MET   116      99.042 103.849  30.889  1.00  0.00            
ATOM   1665  HG2 MET   116     100.219 105.091  30.621  1.00  0.00            
ATOM   1666  SD  MET   116      99.501 104.144  28.587  1.00  0.00            
ATOM   1667  CE  MET   116     100.301 105.515  27.658  1.00  0.00            
ATOM   1668  HE1 MET   116     101.317 105.675  28.020  1.00  0.00            
ATOM   1669  HE2 MET   116     100.288 105.417  26.572  1.00  0.00            
ATOM   1670  HE3 MET   116      99.744 106.437  27.820  1.00  0.00            
ATOM   1671  C   MET   116      96.199 104.342  30.980  1.00  0.00            
ATOM   1672  O   MET   116      95.710 104.919  32.023  1.00  0.00            
ATOM   1673  N   PRO   117      96.283 103.036  30.946  1.00  0.00            
ATOM   1674  CD  PRO   117      96.642 102.209  29.803  1.00  0.00            
ATOM   1675  HD1 PRO   117      97.716 102.083  29.670  1.00  0.00            
ATOM   1676  HD2 PRO   117      96.122 102.677  28.967  1.00  0.00            
ATOM   1677  CG  PRO   117      95.927 100.851  30.058  1.00  0.00            
ATOM   1678  HG1 PRO   117      96.394 100.042  29.497  1.00  0.00            
ATOM   1679  HG2 PRO   117      94.937 100.958  29.616  1.00  0.00            
ATOM   1680  CB  PRO   117      95.779 100.721  31.625  1.00  0.00            
ATOM   1681  HB1 PRO   117      96.695 100.222  31.942  1.00  0.00            
ATOM   1682  HB2 PRO   117      94.824 100.268  31.891  1.00  0.00            
ATOM   1683  CA  PRO   117      95.694 102.231  32.042  1.00  0.00            
ATOM   1684  HA  PRO   117      94.648 102.534  32.002  1.00  0.00            
ATOM   1685  C   PRO   117      96.274 102.406  33.462  1.00  0.00            
ATOM   1686  O   PRO   117      97.523 102.531  33.600  1.00  0.00            
ATOM   1687  N   VAL   118      95.411 102.494  34.486  1.00  0.00            
ATOM   1688  H   VAL   118      94.440 102.269  34.324  1.00  0.00            
ATOM   1689  CA  VAL   118      95.971 102.298  35.838  1.00  0.00            
ATOM   1690  HA  VAL   118      96.887 102.860  35.659  1.00  0.00            
ATOM   1691  CB  VAL   118      95.188 102.871  37.023  1.00  0.00            
ATOM   1692  HB  VAL   118      95.819 102.682  37.891  1.00  0.00            
ATOM   1693  CG1 VAL   118      95.113 104.399  36.936  1.00  0.00            
ATOM   1694 HG11 VAL   118      96.046 104.960  36.999  1.00  0.00            
ATOM   1695 HG12 VAL   118      94.534 104.661  36.050  1.00  0.00            
ATOM   1696 HG13 VAL   118      94.412 104.636  37.737  1.00  0.00            
ATOM   1697  CG2 VAL   118      93.762 102.334  37.133  1.00  0.00            
ATOM   1698 HG21 VAL   118      93.408 102.480  38.153  1.00  0.00            
ATOM   1699 HG22 VAL   118      93.026 102.893  36.555  1.00  0.00            
ATOM   1700 HG23 VAL   118      93.645 101.264  36.966  1.00  0.00            
ATOM   1701  C   VAL   118      96.516 100.877  36.013  1.00  0.00            
ATOM   1702  O   VAL   118      95.800  99.925  35.682  1.00  0.00            
ATOM   1703  N   ASP   119      97.649 100.721  36.718  1.00  0.00            
ATOM   1704  H   ASP   119      98.110 101.579  36.984  1.00  0.00            
ATOM   1705  CA  ASP   119      98.161  99.452  37.084  1.00  0.00            
ATOM   1706  HA  ASP   119      98.125  98.841  36.182  1.00  0.00            
ATOM   1707  CB  ASP   119      99.678  99.658  37.422  1.00  0.00            
ATOM   1708  HB1 ASP   119      99.781 100.242  38.337  1.00  0.00            
ATOM   1709  HB2 ASP   119     100.074 100.231  36.584  1.00  0.00            
ATOM   1710  CG  ASP   119     100.513  98.344  37.590  1.00  0.00            
ATOM   1711  OD1 ASP   119     100.578  97.555  36.613  1.00  0.00            
ATOM   1712  OD2 ASP   119     101.200  98.234  38.648  1.00  0.00            
ATOM   1713  C   ASP   119      97.484  98.796  38.317  1.00  0.00            
ATOM   1714  O   ASP   119      97.555  99.415  39.372  1.00  0.00            
ATOM   1715  N   PRO   120      96.947  97.561  38.158  1.00  0.00            
ATOM   1716  CD  PRO   120      97.035  96.809  36.960  1.00  0.00            
ATOM   1717  HD1 PRO   120      97.999  97.017  36.496  1.00  0.00            
ATOM   1718  HD2 PRO   120      96.217  97.058  36.284  1.00  0.00            
ATOM   1719  CG  PRO   120      96.836  95.333  37.412  1.00  0.00            
ATOM   1720  HG1 PRO   120      97.828  94.900  37.544  1.00  0.00            
ATOM   1721  HG2 PRO   120      96.383  94.861  36.540  1.00  0.00            
ATOM   1722  CB  PRO   120      95.947  95.434  38.678  1.00  0.00            
ATOM   1723  HB1 PRO   120      95.893  94.590  39.366  1.00  0.00            
ATOM   1724  HB2 PRO   120      94.932  95.597  38.317  1.00  0.00            
ATOM   1725  CA  PRO   120      96.387  96.771  39.289  1.00  0.00            
ATOM   1726  HA  PRO   120      95.383  97.122  39.527  1.00  0.00            
ATOM   1727  C   PRO   120      97.324  96.498  40.447  1.00  0.00            
ATOM   1728  O   PRO   120      98.361  96.017  40.066  1.00  0.00            
ATOM   1729  N   ASP   121      96.978  96.908  41.674  1.00  0.00            
ATOM   1730  H   ASP   121      96.045  97.273  41.803  1.00  0.00            
ATOM   1731  CA  ASP   121      97.781  96.872  42.960  1.00  0.00            
ATOM   1732  HA  ASP   121      98.671  97.454  42.722  1.00  0.00            
ATOM   1733  CB  ASP   121      97.136  97.564  44.217  1.00  0.00            
ATOM   1734  HB1 ASP   121      96.836  98.578  43.950  1.00  0.00            
ATOM   1735  HB2 ASP   121      97.874  97.582  45.019  1.00  0.00            
ATOM   1736  CG  ASP   121      95.868  96.902  44.782  1.00  0.00            
ATOM   1737  OD1 ASP   121      95.946  96.561  45.977  1.00  0.00            
ATOM   1738  OD2 ASP   121      94.799  96.959  44.152  1.00  0.00            
ATOM   1739  C   ASP   121      98.221  95.387  43.265  1.00  0.00            
ATOM   1740  O   ASP   121      97.433  94.514  43.599  1.00  0.00            
ATOM   1741  N   ASN   122      99.578  95.173  43.213  1.00  0.00            
ATOM   1742  H   ASN   122     100.036  96.007  42.876  1.00  0.00            
ATOM   1743  CA  ASN   122     100.476  94.044  43.563  1.00  0.00            
ATOM   1744  HA  ASN   122     101.117  93.826  42.709  1.00  0.00            
ATOM   1745  CB  ASN   122     101.560  94.545  44.537  1.00  0.00            
ATOM   1746  HB1 ASN   122     101.068  94.734  45.491  1.00  0.00            
ATOM   1747  HB2 ASN   122     102.058  95.463  44.225  1.00  0.00            
ATOM   1748  CG  ASN   122     102.703  93.496  44.790  1.00  0.00            
ATOM   1749  OD1 ASN   122     102.897  92.663  43.936  1.00  0.00            
ATOM   1750  ND2 ASN   122     103.273  93.301  45.919  1.00  0.00            
ATOM   1751 HD21 ASN   122     103.111  93.930  46.693  1.00  0.00            
ATOM   1752 HD22 ASN   122     104.032  92.639  45.993  1.00  0.00            
ATOM   1753  C   ASN   122      99.750  92.784  44.026  1.00  0.00            
ATOM   1754  O   ASN   122      99.515  92.581  45.261  1.00  0.00            
ATOM   1755  N   GLU   123      99.230  92.053  43.055  1.00  0.00            
ATOM   1756  H   GLU   123      99.343  92.471  42.142  1.00  0.00            
ATOM   1757  CA  GLU   123      98.592  90.687  43.296  1.00  0.00            
ATOM   1758  HA  GLU   123      97.630  90.861  43.778  1.00  0.00            
ATOM   1759  CB  GLU   123      98.294  90.052  41.880  1.00  0.00            
ATOM   1760  HB1 GLU   123      99.166  89.451  41.620  1.00  0.00            
ATOM   1761  HB2 GLU   123      98.173  90.879  41.181  1.00  0.00            
ATOM   1762  CG  GLU   123      96.946  89.264  41.981  1.00  0.00            
ATOM   1763  HG1 GLU   123      96.198  89.753  42.605  1.00  0.00            
ATOM   1764  HG2 GLU   123      97.125  88.282  42.418  1.00  0.00            
ATOM   1765  CD  GLU   123      96.312  88.978  40.613  1.00  0.00            
ATOM   1766  OE1 GLU   123      96.965  88.887  39.515  1.00  0.00            
ATOM   1767  OE2 GLU   123      95.051  88.917  40.661  1.00  0.00            
ATOM   1768  C   GLU   123      99.485  89.763  44.117  1.00  0.00            
ATOM   1769  O   GLU   123      98.943  88.813  44.756  1.00  0.00            
ATOM   1770  N   ALA   124     100.825  89.880  44.128  1.00  0.00            
ATOM   1771  H   ALA   124     101.279  90.613  43.601  1.00  0.00            
ATOM   1772  CA  ALA   124     101.661  89.135  45.123  1.00  0.00            
ATOM   1773  HA  ALA   124     101.793  88.121  44.746  1.00  0.00            
ATOM   1774  CB  ALA   124     103.068  89.655  45.231  1.00  0.00            
ATOM   1775  HB1 ALA   124     103.768  89.210  45.938  1.00  0.00            
ATOM   1776  HB2 ALA   124     103.491  89.478  44.242  1.00  0.00            
ATOM   1777  HB3 ALA   124     103.014  90.719  45.459  1.00  0.00            
ATOM   1778  C   ALA   124     101.038  89.072  46.526  1.00  0.00            
ATOM   1779  O   ALA   124     101.075  87.965  47.134  1.00  0.00            
ATOM   1780  N   TYR   125     100.457  90.173  47.037  1.00  0.00            
ATOM   1781  H   TYR   125     100.480  90.966  46.412  1.00  0.00            
ATOM   1782  CA  TYR   125      99.894  90.337  48.349  1.00  0.00            
ATOM   1783  HA  TYR   125     100.489  89.754  49.052  1.00  0.00            
ATOM   1784  CB  TYR   125      99.857  91.819  48.746  1.00  0.00            
ATOM   1785  HB1 TYR   125      99.488  92.333  47.858  1.00  0.00            
ATOM   1786  HB2 TYR   125     100.846  92.263  48.852  1.00  0.00            
ATOM   1787  CG  TYR   125      99.039  92.126  50.049  1.00  0.00            
ATOM   1788  CD1 TYR   125      97.861  92.846  49.924  1.00  0.00            
ATOM   1789  HD1 TYR   125      97.597  93.139  48.918  1.00  0.00            
ATOM   1790  CE1 TYR   125      96.982  92.884  51.022  1.00  0.00            
ATOM   1791  HE1 TYR   125      96.007  93.327  50.888  1.00  0.00            
ATOM   1792  CZ  TYR   125      97.354  92.268  52.265  1.00  0.00            
ATOM   1793  OH  TYR   125      96.527  92.446  53.357  1.00  0.00            
ATOM   1794  HH  TYR   125      96.829  91.931  54.109  1.00  0.00            
ATOM   1795  CE2 TYR   125      98.562  91.563  52.332  1.00  0.00            
ATOM   1796  HE2 TYR   125      98.788  91.075  53.269  1.00  0.00            
ATOM   1797  CD2 TYR   125      99.451  91.577  51.254  1.00  0.00            
ATOM   1798  HD2 TYR   125     100.320  90.938  51.292  1.00  0.00            
ATOM   1799  C   TYR   125      98.581  89.550  48.471  1.00  0.00            
ATOM   1800  O   TYR   125      97.610  89.770  47.750  1.00  0.00            
ATOM   1801  N   GLU   126      98.512  88.677  49.447  1.00  0.00            
ATOM   1802  H   GLU   126      99.385  88.550  49.939  1.00  0.00            
ATOM   1803  CA  GLU   126      97.477  87.746  49.756  1.00  0.00            
ATOM   1804  HA  GLU   126      97.036  87.298  48.866  1.00  0.00            
ATOM   1805  CB  GLU   126      97.937  86.628  50.645  1.00  0.00            
ATOM   1806  HB1 GLU   126      97.132  86.138  51.192  1.00  0.00            
ATOM   1807  HB2 GLU   126      98.618  86.988  51.416  1.00  0.00            
ATOM   1808  CG  GLU   126      98.724  85.598  49.823  1.00  0.00            
ATOM   1809  HG1 GLU   126      99.578  86.048  49.317  1.00  0.00            
ATOM   1810  HG2 GLU   126      98.060  85.150  49.084  1.00  0.00            
ATOM   1811  CD  GLU   126      99.233  84.490  50.661  1.00  0.00            
ATOM   1812  OE1 GLU   126     100.358  84.129  50.487  1.00  0.00            
ATOM   1813  OE2 GLU   126      98.556  84.110  51.669  1.00  0.00            
ATOM   1814  C   GLU   126      96.305  88.421  50.514  1.00  0.00            
ATOM   1815  O   GLU   126      96.514  89.355  51.264  1.00  0.00            
ATOM   1816  N   MET   127      95.080  87.872  50.267  1.00  0.00            
ATOM   1817  H   MET   127      95.104  87.053  49.677  1.00  0.00            
ATOM   1818  CA  MET   127      93.975  88.167  51.080  1.00  0.00            
ATOM   1819  HA  MET   127      93.961  89.254  51.155  1.00  0.00            
ATOM   1820  CB  MET   127      92.663  87.866  50.298  1.00  0.00            
ATOM   1821  HB1 MET   127      92.593  86.810  50.037  1.00  0.00            
ATOM   1822  HB2 MET   127      92.594  88.589  49.485  1.00  0.00            
ATOM   1823  CG  MET   127      91.433  88.236  51.099  1.00  0.00            
ATOM   1824  HG1 MET   127      91.567  89.253  51.469  1.00  0.00            
ATOM   1825  HG2 MET   127      91.453  87.608  51.989  1.00  0.00            
ATOM   1826  SD  MET   127      89.898  88.166  50.147  1.00  0.00            
ATOM   1827  CE  MET   127      89.117  89.762  50.376  1.00  0.00            
ATOM   1828  HE1 MET   127      88.233  89.955  49.768  1.00  0.00            
ATOM   1829  HE2 MET   127      88.765  89.849  51.404  1.00  0.00            
ATOM   1830  HE3 MET   127      89.874  90.541  50.287  1.00  0.00            
ATOM   1831  C   MET   127      94.059  87.403  52.393  1.00  0.00            
ATOM   1832  O   MET   127      94.143  86.153  52.389  1.00  0.00            
ATOM   1833  N   PRO   128      93.960  88.106  53.551  1.00  0.00            
ATOM   1834  CD  PRO   128      93.693  89.555  53.654  1.00  0.00            
ATOM   1835  HD1 PRO   128      92.631  89.791  53.584  1.00  0.00            
ATOM   1836  HD2 PRO   128      94.191  90.102  52.853  1.00  0.00            
ATOM   1837  CG  PRO   128      94.231  89.975  55.006  1.00  0.00            
ATOM   1838  HG1 PRO   128      93.675  90.886  55.228  1.00  0.00            
ATOM   1839  HG2 PRO   128      95.309  90.063  54.874  1.00  0.00            
ATOM   1840  CB  PRO   128      93.811  88.772  55.882  1.00  0.00            
ATOM   1841  HB1 PRO   128      92.811  89.045  56.218  1.00  0.00            
ATOM   1842  HB2 PRO   128      94.448  88.706  56.764  1.00  0.00            
ATOM   1843  CA  PRO   128      93.994  87.563  54.906  1.00  0.00            
ATOM   1844  HA  PRO   128      95.001  87.215  55.137  1.00  0.00            
ATOM   1845  C   PRO   128      92.961  86.383  55.124  1.00  0.00            
ATOM   1846  O   PRO   128      91.742  86.472  55.038  1.00  0.00            
ATOM   1847  N   SEP   129      93.550  85.256  55.516  1.00  0.00            
ATOM   1848  H   SEP   129      94.520  85.196  55.792  1.00  0.00            
ATOM   1849  CA  SEP   129      92.698  84.176  55.980  1.00  0.00            
ATOM   1850  HA  SEP   129      91.784  84.177  55.385  1.00  0.00            
ATOM   1851  CB  SEP   129      93.343  82.858  55.724  1.00  0.00            
ATOM   1852  HB1 SEP   129      92.731  82.079  56.180  1.00  0.00            
ATOM   1853  HB2 SEP   129      94.349  82.815  56.143  1.00  0.00            
ATOM   1854  OG  SEP   129      93.296  82.524  54.376  1.00  0.00            
ATOM   1855  P   SEP   129      93.720  81.107  53.836  1.00  0.00            
ATOM   1856  O1P SEP   129      92.811  80.177  54.484  1.00  0.00            
ATOM   1857  O2P SEP   129      93.477  81.237  52.442  1.00  0.00            
ATOM   1858  O3P SEP   129      95.091  80.960  54.251  1.00  0.00            
ATOM   1859  C   SEP   129      92.192  84.331  57.462  1.00  0.00            
ATOM   1860  O   SEP   129      92.894  85.029  58.238  1.00  0.00            
ATOM   1861  N   GLU   130      91.077  83.721  57.816  1.00  0.00            
ATOM   1862  H   GLU   130      90.530  83.278  57.092  1.00  0.00            
ATOM   1863  CA  GLU   130      90.468  83.838  59.141  1.00  0.00            
ATOM   1864  HA  GLU   130      90.371  84.911  59.309  1.00  0.00            
ATOM   1865  CB  GLU   130      89.050  83.211  59.243  1.00  0.00            
ATOM   1866  HB1 GLU   130      88.710  83.198  60.279  1.00  0.00            
ATOM   1867  HB2 GLU   130      89.164  82.165  58.957  1.00  0.00            
ATOM   1868  CG  GLU   130      87.926  83.875  58.430  1.00  0.00            
ATOM   1869  HG1 GLU   130      86.990  83.344  58.601  1.00  0.00            
ATOM   1870  HG2 GLU   130      88.124  83.809  57.360  1.00  0.00            
ATOM   1871  CD  GLU   130      87.636  85.335  58.850  1.00  0.00            
ATOM   1872  OE1 GLU   130      86.485  85.730  59.112  1.00  0.00            
ATOM   1873  OE2 GLU   130      88.655  86.105  58.792  1.00  0.00            
ATOM   1874  C   GLU   130      91.364  83.169  60.250  1.00  0.00            
ATOM   1875  O   GLU   130      91.580  83.706  61.347  1.00  0.00            
ATOM   1876  N   GLU   131      91.967  82.042  59.814  1.00  0.00            
ATOM   1877  H   GLU   131      91.619  81.729  58.919  1.00  0.00            
ATOM   1878  CA  GLU   131      93.055  81.413  60.560  1.00  0.00            
ATOM   1879  HA  GLU   131      93.016  81.809  61.575  1.00  0.00            
ATOM   1880  CB  GLU   131      92.756  79.854  60.558  1.00  0.00            
ATOM   1881  HB1 GLU   131      93.243  79.332  59.735  1.00  0.00            
ATOM   1882  HB2 GLU   131      91.683  79.667  60.508  1.00  0.00            
ATOM   1883  CG  GLU   131      93.306  79.364  61.898  1.00  0.00            
ATOM   1884  HG1 GLU   131      92.723  79.954  62.605  1.00  0.00            
ATOM   1885  HG2 GLU   131      94.352  79.638  62.033  1.00  0.00            
ATOM   1886  CD  GLU   131      93.262  77.810  61.981  1.00  0.00            
ATOM   1887  OE1 GLU   131      94.221  77.304  62.611  1.00  0.00            
ATOM   1888  OE2 GLU   131      92.242  77.095  61.693  1.00  0.00            
ATOM   1889  C   GLU   131      94.498  81.695  60.034  1.00  0.00            
ATOM   1890  O   GLU   131      94.636  81.925  58.846  1.00  0.00            
ATOM   1891  N   GLY   132      95.470  81.737  60.946  1.00  0.00            
ATOM   1892  H   GLY   132      95.193  81.822  61.913  1.00  0.00            
ATOM   1893  CA  GLY   132      96.827  82.022  60.566  1.00  0.00            
ATOM   1894  HA1 GLY   132      96.878  82.395  59.544  1.00  0.00            
ATOM   1895  HA2 GLY   132      97.287  81.038  60.474  1.00  0.00            
ATOM   1896  C   GLY   132      97.607  82.918  61.505  1.00  0.00            
ATOM   1897  O   GLY   132      97.226  82.877  62.691  1.00  0.00            
ATOM   1898  N   TYR   133      98.580  83.727  60.986  1.00  0.00            
ATOM   1899  H   TYR   133      98.625  83.807  59.980  1.00  0.00            
ATOM   1900  CA  TYR   133      99.169  84.869  61.631  1.00  0.00            
ATOM   1901  HA  TYR   133      99.021  84.858  62.711  1.00  0.00            
ATOM   1902  CB  TYR   133     100.682  84.926  61.346  1.00  0.00            
ATOM   1903  HB1 TYR   133     100.811  84.908  60.264  1.00  0.00            
ATOM   1904  HB2 TYR   133     101.133  84.004  61.714  1.00  0.00            
ATOM   1905  CG  TYR   133     101.447  86.109  61.954  1.00  0.00            
ATOM   1906  CD1 TYR   133     101.577  86.191  63.365  1.00  0.00            
ATOM   1907  HD1 TYR   133     101.133  85.430  63.989  1.00  0.00            
ATOM   1908  CE1 TYR   133     102.225  87.274  63.983  1.00  0.00            
ATOM   1909  HE1 TYR   133     102.398  87.220  65.047  1.00  0.00            
ATOM   1910  CZ  TYR   133     102.575  88.428  63.192  1.00  0.00            
ATOM   1911  OH  TYR   133     103.048  89.525  63.818  1.00  0.00            
ATOM   1912  HH  TYR   133     103.098  90.199  63.136  1.00  0.00            
ATOM   1913  CE2 TYR   133     102.344  88.408  61.795  1.00  0.00            
ATOM   1914  HE2 TYR   133     102.582  89.251  61.163  1.00  0.00            
ATOM   1915  CD2 TYR   133     101.769  87.273  61.201  1.00  0.00            
ATOM   1916  HD2 TYR   133     101.693  87.208  60.126  1.00  0.00            
ATOM   1917  C   TYR   133      98.385  86.143  61.191  1.00  0.00            
ATOM   1918  O   TYR   133      98.467  86.545  60.038  1.00  0.00            
ATOM   1919  N   GLN   134      97.664  86.762  62.153  1.00  0.00            
ATOM   1920  H   GLN   134      97.395  86.183  62.935  1.00  0.00            
ATOM   1921  CA  GLN   134      97.253  88.178  62.137  1.00  0.00            
ATOM   1922  HA  GLN   134      96.872  88.378  61.135  1.00  0.00            
ATOM   1923  CB  GLN   134      96.055  88.441  63.092  1.00  0.00            
ATOM   1924  HB1 GLN   134      96.338  88.262  64.129  1.00  0.00            
ATOM   1925  HB2 GLN   134      95.219  87.803  62.807  1.00  0.00            
ATOM   1926  CG  GLN   134      95.644  89.914  62.956  1.00  0.00            
ATOM   1927  HG1 GLN   134      95.520  90.161  61.902  1.00  0.00            
ATOM   1928  HG2 GLN   134      96.443  90.519  63.386  1.00  0.00            
ATOM   1929  CD  GLN   134      94.380  90.272  63.682  1.00  0.00            
ATOM   1930  OE1 GLN   134      94.300  90.555  64.885  1.00  0.00            
ATOM   1931  NE2 GLN   134      93.245  90.372  63.029  1.00  0.00            
ATOM   1932 HE21 GLN   134      93.237  90.428  62.021  1.00  0.00            
ATOM   1933 HE22 GLN   134      92.459  90.650  63.600  1.00  0.00            
ATOM   1934  C   GLN   134      98.475  89.105  62.060  1.00  0.00            
ATOM   1935  O   GLN   134      99.272  89.205  63.034  1.00  0.00            
ATOM   1936  N   ASP   135      98.796  89.602  60.822  1.00  0.00            
ATOM   1937  H   ASP   135      98.185  89.309  60.074  1.00  0.00            
ATOM   1938  CA  ASP   135      99.646  90.817  60.569  1.00  0.00            
ATOM   1939  HA  ASP   135     100.670  90.685  60.916  1.00  0.00            
ATOM   1940  CB  ASP   135      99.797  91.097  59.077  1.00  0.00            
ATOM   1941  HB1 ASP   135     100.573  91.861  59.112  1.00  0.00            
ATOM   1942  HB2 ASP   135      98.930  91.498  58.552  1.00  0.00            
ATOM   1943  CG  ASP   135     100.485  89.985  58.178  1.00  0.00            
ATOM   1944  OD1 ASP   135     101.669  90.067  57.968  1.00  0.00            
ATOM   1945  OD2 ASP   135      99.758  89.182  57.521  1.00  0.00            
ATOM   1946  C   ASP   135      99.255  92.027  61.372  1.00  0.00            
ATOM   1947  O   ASP   135     100.150  92.631  61.995  1.00  0.00            
ATOM   1948  N   TYR   136      98.015  92.493  61.383  1.00  0.00            
ATOM   1949  H   TYR   136      97.275  92.094  60.824  1.00  0.00            
ATOM   1950  CA  TYR   136      97.516  93.486  62.365  1.00  0.00            
ATOM   1951  HA  TYR   136      97.860  93.225  63.365  1.00  0.00            
ATOM   1952  CB  TYR   136      97.829  94.919  61.922  1.00  0.00            
ATOM   1953  HB1 TYR   136      98.915  94.928  61.827  1.00  0.00            
ATOM   1954  HB2 TYR   136      97.403  95.613  62.647  1.00  0.00            
ATOM   1955  CG  TYR   136      97.154  95.152  60.535  1.00  0.00            
ATOM   1956  CD1 TYR   136      95.822  95.722  60.512  1.00  0.00            
ATOM   1957  HD1 TYR   136      95.304  96.126  61.370  1.00  0.00            
ATOM   1958  CE1 TYR   136      95.244  95.882  59.244  1.00  0.00            
ATOM   1959  HE1 TYR   136      94.176  96.013  59.336  1.00  0.00            
ATOM   1960  CZ  TYR   136      95.915  95.497  58.060  1.00  0.00            
ATOM   1961  OH  TYR   136      95.301  95.770  56.890  1.00  0.00            
ATOM   1962  HH  TYR   136      94.504  96.282  57.044  1.00  0.00            
ATOM   1963  CE2 TYR   136      97.247  95.004  58.152  1.00  0.00            
ATOM   1964  HE2 TYR   136      97.711  94.681  57.232  1.00  0.00            
ATOM   1965  CD2 TYR   136      97.844  94.779  59.402  1.00  0.00            
ATOM   1966  HD2 TYR   136      98.733  94.174  59.504  1.00  0.00            
ATOM   1967  C   TYR   136      95.946  93.359  62.394  1.00  0.00            
ATOM   1968  O   TYR   136      95.244  92.843  61.501  1.00  0.00            
ATOM   1969  N   GLU   137      95.385  93.667  63.573  1.00  0.00            
ATOM   1970  H   GLU   137      96.054  93.926  64.284  1.00  0.00            
ATOM   1971  CA  GLU   137      94.023  93.791  63.887  1.00  0.00            
ATOM   1972  HA  GLU   137      93.603  92.851  63.531  1.00  0.00            
ATOM   1973  CB  GLU   137      93.967  93.767  65.423  1.00  0.00            
ATOM   1974  HB1 GLU   137      94.415  94.676  65.826  1.00  0.00            
ATOM   1975  HB2 GLU   137      94.572  92.921  65.749  1.00  0.00            
ATOM   1976  CG  GLU   137      92.562  93.626  65.970  1.00  0.00            
ATOM   1977  HG1 GLU   137      92.230  92.632  65.670  1.00  0.00            
ATOM   1978  HG2 GLU   137      91.887  94.360  65.529  1.00  0.00            
ATOM   1979  CD  GLU   137      92.493  93.724  67.514  1.00  0.00            
ATOM   1980  OE1 GLU   137      91.369  93.508  68.049  1.00  0.00            
ATOM   1981  OE2 GLU   137      93.496  93.859  68.203  1.00  0.00            
ATOM   1982  C   GLU   137      93.284  95.042  63.254  1.00  0.00            
ATOM   1983  O   GLU   137      93.721  96.191  63.417  1.00  0.00            
ATOM   1984  N   PRO   138      92.150  94.839  62.544  1.00  0.00            
ATOM   1985  CD  PRO   138      91.782  93.517  62.091  1.00  0.00            
ATOM   1986  HD1 PRO   138      91.828  92.783  62.896  1.00  0.00            
ATOM   1987  HD2 PRO   138      92.434  93.143  61.301  1.00  0.00            
ATOM   1988  CG  PRO   138      90.345  93.701  61.631  1.00  0.00            
ATOM   1989  HG1 PRO   138      89.659  93.649  62.477  1.00  0.00            
ATOM   1990  HG2 PRO   138      90.084  92.940  60.896  1.00  0.00            
ATOM   1991  CB  PRO   138      90.378  95.106  61.048  1.00  0.00            
ATOM   1992  HB1 PRO   138      89.389  95.548  60.929  1.00  0.00            
ATOM   1993  HB2 PRO   138      90.760  95.056  60.028  1.00  0.00            
ATOM   1994  CA  PRO   138      91.380  95.851  61.937  1.00  0.00            
ATOM   1995  HA  PRO   138      91.950  96.514  61.286  1.00  0.00            
ATOM   1996  C   PRO   138      90.529  96.780  62.833  1.00  0.00            
ATOM   1997  O   PRO   138      90.459  96.712  64.017  1.00  0.00            
ATOM   1998  N   GLU   139      89.858  97.784  62.251  1.00  0.00            
ATOM   1999  H   GLU   139      89.978  97.752  61.249  1.00  0.00            
ATOM   2000  CA  GLU   139      88.999  98.723  62.996  1.00  0.00            
ATOM   2001  HA  GLU   139      89.468  99.039  63.927  1.00  0.00            
ATOM   2002  CB  GLU   139      88.782 100.031  62.218  1.00  0.00            
ATOM   2003  HB1 GLU   139      88.100 100.628  62.822  1.00  0.00            
ATOM   2004  HB2 GLU   139      88.496  99.771  61.199  1.00  0.00            
ATOM   2005  CG  GLU   139      90.208 100.716  62.088  1.00  0.00            
ATOM   2006  HG1 GLU   139      90.924  99.994  61.694  1.00  0.00            
ATOM   2007  HG2 GLU   139      90.278 101.091  63.109  1.00  0.00            
ATOM   2008  CD  GLU   139      89.872 101.926  61.190  1.00  0.00            
ATOM   2009  OE1 GLU   139      88.746 102.379  61.152  1.00  0.00            
ATOM   2010  OE2 GLU   139      90.718 102.313  60.348  1.00  0.00            
ATOM   2011  C   GLU   139      87.645  98.096  63.528  1.00  0.00            
ATOM   2012  O   GLU   139      87.173  97.043  63.052  1.00  0.00            
ATOM   2013  N   ALA   140      86.875  98.807  64.358  1.00  0.00            
ATOM   2014  H   ALA   140      87.278  99.666  64.703  1.00  0.00            
ATOM   2015  CA  ALA   140      85.654  98.294  64.950  1.00  0.00            
ATOM   2016  HA  ALA   140      85.796  97.214  64.920  1.00  0.00            
ATOM   2017  CB  ALA   140      85.363  98.893  66.305  1.00  0.00            
ATOM   2018  HB1 ALA   140      86.279  98.884  66.896  1.00  0.00            
ATOM   2019  HB2 ALA   140      85.086  99.931  66.124  1.00  0.00            
ATOM   2020  HB3 ALA   140      84.597  98.275  66.773  1.00  0.00            
ATOM   2021  C   ALA   140      84.515  98.484  63.965  1.00  0.00            
ATOM   2022  OC1 ALA   140      83.761  97.477  63.956  1.00  0.00            
ATOM   2023  OC2 ALA   140      84.399  99.538  63.291  1.00  0.00            
TER
ENDMDL
