# Supplementary material for: Impact of Phosphorylation on the Physiological Form of Human alpha-Synuclein in Aqueous Solution
Source: J Chem Inf Model. 2024 Oct 28;64(21):8215–26. doi: 10.1021/acs.jcim.4c01172 (PMC11558680; doi:10.1021/acs.jcim.4c01172)
Supplement: Supplementary file 2 — ci4c01172_si_003.zip [file ci4c01172_si_003.zip › pAS/pAS_5.pdb]

REMARK    GENERATED BY TRJCONV
TITLE     Protein in water
REMARK    THIS IS A SIMULATION BOX
CRYST1  134.686  134.686  135.164  60.12  60.12  90.00 P 1           1
MODEL        1
ATOM      1  CH3 ACE     0     110.352  91.887  52.783  1.00  0.00            
ATOM      2 HH31 ACE     0     110.118  90.921  53.231  1.00  0.00            
ATOM      3 HH32 ACE     0     111.058  92.463  53.382  1.00  0.00            
ATOM      4 HH33 ACE     0     109.376  92.352  52.649  1.00  0.00            
ATOM      5  C   ACE     0     110.897  91.637  51.365  1.00  0.00            
ATOM      6  O   ACE     0     111.728  90.751  51.245  1.00  0.00            
ATOM      7  N   MET     1     110.342  92.164  50.283  1.00  0.00            
ATOM      8  H   MET     1     109.528  92.740  50.440  1.00  0.00            
ATOM      9  CA  MET     1     110.624  91.636  48.944  1.00  0.00            
ATOM     10  HA  MET     1     110.387  90.574  49.010  1.00  0.00            
ATOM     11  CB  MET     1     109.556  92.116  47.918  1.00  0.00            
ATOM     12  HB1 MET     1     109.917  91.823  46.932  1.00  0.00            
ATOM     13  HB2 MET     1     109.382  93.191  47.965  1.00  0.00            
ATOM     14  CG  MET     1     108.222  91.380  48.140  1.00  0.00            
ATOM     15  HG1 MET     1     107.675  91.635  47.232  1.00  0.00            
ATOM     16  HG2 MET     1     107.720  91.718  49.047  1.00  0.00            
ATOM     17  SD  MET     1     108.216  89.560  48.299  1.00  0.00            
ATOM     18  CE  MET     1     106.448  89.214  48.780  1.00  0.00            
ATOM     19  HE1 MET     1     106.213  88.151  48.840  1.00  0.00            
ATOM     20  HE2 MET     1     106.244  89.742  49.711  1.00  0.00            
ATOM     21  HE3 MET     1     105.780  89.572  47.997  1.00  0.00            
ATOM     22  C   MET     1     112.046  91.636  48.527  1.00  0.00            
ATOM     23  O   MET     1     112.542  90.658  48.062  1.00  0.00            
ATOM     24  N   ASP     2     112.777  92.707  48.855  1.00  0.00            
ATOM     25  H   ASP     2     112.286  93.489  49.264  1.00  0.00            
ATOM     26  CA  ASP     2     114.206  92.821  48.707  1.00  0.00            
ATOM     27  HA  ASP     2     114.405  92.511  47.681  1.00  0.00            
ATOM     28  CB  ASP     2     114.638  94.281  48.933  1.00  0.00            
ATOM     29  HB1 ASP     2     115.727  94.321  48.913  1.00  0.00            
ATOM     30  HB2 ASP     2     114.412  94.475  49.981  1.00  0.00            
ATOM     31  CG  ASP     2     114.056  95.365  47.994  1.00  0.00            
ATOM     32  OD1 ASP     2     113.701  95.041  46.835  1.00  0.00            
ATOM     33  OD2 ASP     2     114.103  96.570  48.342  1.00  0.00            
ATOM     34  C   ASP     2     115.033  91.797  49.526  1.00  0.00            
ATOM     35  O   ASP     2     115.986  91.267  48.932  1.00  0.00            
ATOM     36  N   VAL     3     114.720  91.536  50.784  1.00  0.00            
ATOM     37  H   VAL     3     114.087  92.116  51.317  1.00  0.00            
ATOM     38  CA  VAL     3     115.545  90.487  51.440  1.00  0.00            
ATOM     39  HA  VAL     3     116.550  90.617  51.040  1.00  0.00            
ATOM     40  CB  VAL     3     115.687  90.571  52.976  1.00  0.00            
ATOM     41  HB  VAL     3     116.332  89.814  53.422  1.00  0.00            
ATOM     42  CG1 VAL     3     116.223  91.945  53.428  1.00  0.00            
ATOM     43 HG11 VAL     3     117.130  92.074  52.836  1.00  0.00            
ATOM     44 HG12 VAL     3     115.607  92.843  53.456  1.00  0.00            
ATOM     45 HG13 VAL     3     116.689  91.847  54.409  1.00  0.00            
ATOM     46  CG2 VAL     3     114.389  90.294  53.615  1.00  0.00            
ATOM     47 HG21 VAL     3     113.504  90.780  53.202  1.00  0.00            
ATOM     48 HG22 VAL     3     114.217  89.219  53.655  1.00  0.00            
ATOM     49 HG23 VAL     3     114.462  90.597  54.659  1.00  0.00            
ATOM     50  C   VAL     3     115.266  89.086  50.903  1.00  0.00            
ATOM     51  O   VAL     3     116.232  88.387  50.735  1.00  0.00            
ATOM     52  N   PHE     4     114.047  88.733  50.524  1.00  0.00            
ATOM     53  H   PHE     4     113.357  89.451  50.692  1.00  0.00            
ATOM     54  CA  PHE     4     113.700  87.482  49.810  1.00  0.00            
ATOM     55  HA  PHE     4     114.146  86.706  50.433  1.00  0.00            
ATOM     56  CB  PHE     4     112.156  87.459  49.711  1.00  0.00            
ATOM     57  HB1 PHE     4     111.754  88.470  49.658  1.00  0.00            
ATOM     58  HB2 PHE     4     111.802  87.048  50.657  1.00  0.00            
ATOM     59  CG  PHE     4     111.624  86.670  48.525  1.00  0.00            
ATOM     60  CD1 PHE     4     111.612  85.213  48.464  1.00  0.00            
ATOM     61  HD1 PHE     4     111.970  84.762  49.377  1.00  0.00            
ATOM     62  CE1 PHE     4     111.515  84.600  47.229  1.00  0.00            
ATOM     63  HE1 PHE     4     111.659  83.531  47.161  1.00  0.00            
ATOM     64  CZ  PHE     4     111.043  85.214  46.128  1.00  0.00            
ATOM     65  HZ  PHE     4     110.762  84.700  45.220  1.00  0.00            
ATOM     66  CE2 PHE     4     110.961  86.604  46.183  1.00  0.00            
ATOM     67  HE2 PHE     4     110.833  87.094  45.229  1.00  0.00            
ATOM     68  CD2 PHE     4     111.348  87.340  47.321  1.00  0.00            
ATOM     69  HD2 PHE     4     111.206  88.411  47.321  1.00  0.00            
ATOM     70  C   PHE     4     114.369  87.373  48.464  1.00  0.00            
ATOM     71  O   PHE     4     114.958  86.375  48.155  1.00  0.00            
ATOM     72  N   MET     5     114.490  88.506  47.727  1.00  0.00            
ATOM     73  H   MET     5     113.893  89.299  47.916  1.00  0.00            
ATOM     74  CA  MET     5     115.197  88.530  46.433  1.00  0.00            
ATOM     75  HA  MET     5     114.843  87.748  45.761  1.00  0.00            
ATOM     76  CB  MET     5     114.951  89.811  45.707  1.00  0.00            
ATOM     77  HB1 MET     5     115.852  90.098  45.164  1.00  0.00            
ATOM     78  HB2 MET     5     114.735  90.670  46.342  1.00  0.00            
ATOM     79  CG  MET     5     113.892  89.735  44.634  1.00  0.00            
ATOM     80  HG1 MET     5     112.947  89.530  45.137  1.00  0.00            
ATOM     81  HG2 MET     5     114.176  88.877  44.025  1.00  0.00            
ATOM     82  SD  MET     5     113.632  91.051  43.434  1.00  0.00            
ATOM     83  CE  MET     5     112.886  92.361  44.401  1.00  0.00            
ATOM     84  HE1 MET     5     112.628  93.143  43.686  1.00  0.00            
ATOM     85  HE2 MET     5     112.000  91.886  44.823  1.00  0.00            
ATOM     86  HE3 MET     5     113.546  92.673  45.211  1.00  0.00            
ATOM     87  C   MET     5     116.638  88.268  46.595  1.00  0.00            
ATOM     88  O   MET     5     117.178  87.399  45.976  1.00  0.00            
ATOM     89  N   LYS     6     117.219  88.892  47.606  1.00  0.00            
ATOM     90  H   LYS     6     116.677  89.553  48.145  1.00  0.00            
ATOM     91  CA  LYS     6     118.574  88.594  48.048  1.00  0.00            
ATOM     92  HA  LYS     6     119.217  88.668  47.171  1.00  0.00            
ATOM     93  CB  LYS     6     119.176  89.547  49.157  1.00  0.00            
ATOM     94  HB1 LYS     6     120.204  89.311  49.434  1.00  0.00            
ATOM     95  HB2 LYS     6     118.547  89.485  50.044  1.00  0.00            
ATOM     96  CG  LYS     6     119.273  91.021  48.675  1.00  0.00            
ATOM     97  HG1 LYS     6     118.457  91.358  48.035  1.00  0.00            
ATOM     98  HG2 LYS     6     120.203  91.060  48.108  1.00  0.00            
ATOM     99  CD  LYS     6     119.419  91.998  49.875  1.00  0.00            
ATOM    100  HD1 LYS     6     120.285  91.644  50.434  1.00  0.00            
ATOM    101  HD2 LYS     6     118.554  91.861  50.523  1.00  0.00            
ATOM    102  CE  LYS     6     119.459  93.431  49.401  1.00  0.00            
ATOM    103  HE1 LYS     6     118.502  93.734  48.977  1.00  0.00            
ATOM    104  HE2 LYS     6     120.333  93.404  48.750  1.00  0.00            
ATOM    105  NZ  LYS     6     119.766  94.282  50.530  1.00  0.00            
ATOM    106  HZ1 LYS     6     120.215  95.165  50.329  1.00  0.00            
ATOM    107  HZ2 LYS     6     118.998  94.493  51.151  1.00  0.00            
ATOM    108  HZ3 LYS     6     120.365  93.716  51.114  1.00  0.00            
ATOM    109  C   LYS     6     118.811  87.088  48.569  1.00  0.00            
ATOM    110  O   LYS     6     119.964  86.656  48.407  1.00  0.00            
ATOM    111  N   GLY     7     117.841  86.313  49.094  1.00  0.00            
ATOM    112  H   GLY     7     116.904  86.689  49.096  1.00  0.00            
ATOM    113  CA  GLY     7     117.998  84.908  49.370  1.00  0.00            
ATOM    114  HA1 GLY     7     117.228  84.633  50.091  1.00  0.00            
ATOM    115  HA2 GLY     7     118.915  84.718  49.928  1.00  0.00            
ATOM    116  C   GLY     7     117.963  83.942  48.193  1.00  0.00            
ATOM    117  O   GLY     7     118.667  82.903  48.252  1.00  0.00            
ATOM    118  N   LEU     8     117.260  84.268  47.118  1.00  0.00            
ATOM    119  H   LEU     8     116.631  85.057  47.143  1.00  0.00            
ATOM    120  CA  LEU     8     117.363  83.549  45.816  1.00  0.00            
ATOM    121  HA  LEU     8     117.009  82.522  45.910  1.00  0.00            
ATOM    122  CB  LEU     8     116.386  84.154  44.772  1.00  0.00            
ATOM    123  HB1 LEU     8     116.705  83.850  43.775  1.00  0.00            
ATOM    124  HB2 LEU     8     116.312  85.225  44.959  1.00  0.00            
ATOM    125  CG  LEU     8     114.925  83.568  45.025  1.00  0.00            
ATOM    126  HG  LEU     8     114.760  83.602  46.102  1.00  0.00            
ATOM    127  CD1 LEU     8     113.680  84.235  44.388  1.00  0.00            
ATOM    128 HD11 LEU     8     113.522  85.194  44.880  1.00  0.00            
ATOM    129 HD12 LEU     8     113.849  84.383  43.321  1.00  0.00            
ATOM    130 HD13 LEU     8     112.867  83.510  44.413  1.00  0.00            
ATOM    131  CD2 LEU     8     114.753  82.078  44.545  1.00  0.00            
ATOM    132 HD21 LEU     8     115.435  81.430  45.095  1.00  0.00            
ATOM    133 HD22 LEU     8     113.775  81.693  44.835  1.00  0.00            
ATOM    134 HD23 LEU     8     114.940  81.982  43.476  1.00  0.00            
ATOM    135  C   LEU     8     118.740  83.299  45.387  1.00  0.00            
ATOM    136  O   LEU     8     119.096  82.186  45.019  1.00  0.00            
ATOM    137  N   SER     9     119.511  84.389  45.327  1.00  0.00            
ATOM    138  H   SER     9     119.136  85.268  45.656  1.00  0.00            
ATOM    139  CA  SER     9     120.906  84.559  44.777  1.00  0.00            
ATOM    140  HA  SER     9     120.887  83.843  43.956  1.00  0.00            
ATOM    141  CB  SER     9     121.106  85.994  44.252  1.00  0.00            
ATOM    142  HB1 SER     9     120.220  86.329  43.712  1.00  0.00            
ATOM    143  HB2 SER     9     121.907  86.041  43.516  1.00  0.00            
ATOM    144  OG  SER     9     121.242  86.852  45.347  1.00  0.00            
ATOM    145  HG  SER     9     120.525  87.488  45.392  1.00  0.00            
ATOM    146  C   SER     9     122.069  84.151  45.705  1.00  0.00            
ATOM    147  O   SER     9     123.222  84.257  45.260  1.00  0.00            
ATOM    148  N   LYS    10     121.909  83.664  46.942  1.00  0.00            
ATOM    149  H   LYS    10     121.017  83.464  47.371  1.00  0.00            
ATOM    150  CA  LYS    10     123.033  83.122  47.783  1.00  0.00            
ATOM    151  HA  LYS    10     123.998  83.139  47.277  1.00  0.00            
ATOM    152  CB  LYS    10     123.205  84.051  49.023  1.00  0.00            
ATOM    153  HB1 LYS    10     123.454  85.042  48.645  1.00  0.00            
ATOM    154  HB2 LYS    10     124.087  83.670  49.539  1.00  0.00            
ATOM    155  CG  LYS    10     121.989  83.981  49.905  1.00  0.00            
ATOM    156  HG1 LYS    10     121.934  82.977  50.324  1.00  0.00            
ATOM    157  HG2 LYS    10     121.039  84.187  49.412  1.00  0.00            
ATOM    158  CD  LYS    10     122.250  85.009  51.032  1.00  0.00            
ATOM    159  HD1 LYS    10     122.199  86.010  50.604  1.00  0.00            
ATOM    160  HD2 LYS    10     123.180  84.949  51.598  1.00  0.00            
ATOM    161  CE  LYS    10     121.176  84.892  52.120  1.00  0.00            
ATOM    162  HE1 LYS    10     121.249  83.926  52.620  1.00  0.00            
ATOM    163  HE2 LYS    10     120.179  85.051  51.711  1.00  0.00            
ATOM    164  NZ  LYS    10     121.645  85.866  53.172  1.00  0.00            
ATOM    165  HZ1 LYS    10     122.593  85.678  53.465  1.00  0.00            
ATOM    166  HZ2 LYS    10     121.536  86.832  52.896  1.00  0.00            
ATOM    167  HZ3 LYS    10     121.069  85.650  53.972  1.00  0.00            
ATOM    168  C   LYS    10     122.930  81.626  48.186  1.00  0.00            
ATOM    169  O   LYS    10     121.849  81.151  48.544  1.00  0.00            
ATOM    170  N   ALA    11     124.033  80.824  48.223  1.00  0.00            
ATOM    171  H   ALA    11     124.903  81.268  47.964  1.00  0.00            
ATOM    172  CA  ALA    11     124.092  79.444  48.761  1.00  0.00            
ATOM    173  HA  ALA    11     123.064  79.087  48.699  1.00  0.00            
ATOM    174  CB  ALA    11     124.804  78.625  47.707  1.00  0.00            
ATOM    175  HB1 ALA    11     124.880  77.564  47.947  1.00  0.00            
ATOM    176  HB2 ALA    11     124.162  78.708  46.830  1.00  0.00            
ATOM    177  HB3 ALA    11     125.796  79.051  47.554  1.00  0.00            
ATOM    178  C   ALA    11     124.649  79.345  50.190  1.00  0.00            
ATOM    179  O   ALA    11     125.153  80.326  50.743  1.00  0.00            
ATOM    180  N   LYS    12     124.480  78.109  50.773  1.00  0.00            
ATOM    181  H   LYS    12     124.053  77.313  50.322  1.00  0.00            
ATOM    182  CA  LYS    12     124.827  77.811  52.199  1.00  0.00            
ATOM    183  HA  LYS    12     124.538  78.701  52.759  1.00  0.00            
ATOM    184  CB  LYS    12     124.009  76.647  52.739  1.00  0.00            
ATOM    185  HB1 LYS    12     124.468  76.399  53.696  1.00  0.00            
ATOM    186  HB2 LYS    12     124.286  75.850  52.048  1.00  0.00            
ATOM    187  CG  LYS    12     122.528  76.928  52.725  1.00  0.00            
ATOM    188  HG1 LYS    12     122.173  77.320  51.771  1.00  0.00            
ATOM    189  HG2 LYS    12     122.362  77.670  53.507  1.00  0.00            
ATOM    190  CD  LYS    12     121.762  75.695  53.183  1.00  0.00            
ATOM    191  HD1 LYS    12     122.047  74.839  52.571  1.00  0.00            
ATOM    192  HD2 LYS    12     120.701  75.940  53.152  1.00  0.00            
ATOM    193  CE  LYS    12     121.975  75.316  54.615  1.00  0.00            
ATOM    194  HE1 LYS    12     121.645  76.225  55.119  1.00  0.00            
ATOM    195  HE2 LYS    12     123.049  75.203  54.765  1.00  0.00            
ATOM    196  NZ  LYS    12     121.155  74.122  54.877  1.00  0.00            
ATOM    197  HZ1 LYS    12     120.285  74.203  54.370  1.00  0.00            
ATOM    198  HZ2 LYS    12     121.620  73.276  54.581  1.00  0.00            
ATOM    199  HZ3 LYS    12     120.976  74.003  55.864  1.00  0.00            
ATOM    200  C   LYS    12     126.343  77.660  52.363  1.00  0.00            
ATOM    201  O   LYS    12     126.923  76.959  51.568  1.00  0.00            
ATOM    202  N   GLU    13     126.887  78.242  53.443  1.00  0.00            
ATOM    203  H   GLU    13     126.268  78.702  54.095  1.00  0.00            
ATOM    204  CA  GLU    13     128.234  77.929  53.858  1.00  0.00            
ATOM    205  HA  GLU    13     128.854  78.064  52.971  1.00  0.00            
ATOM    206  CB  GLU    13     128.700  78.907  54.919  1.00  0.00            
ATOM    207  HB1 GLU    13     129.711  78.642  55.228  1.00  0.00            
ATOM    208  HB2 GLU    13     128.044  78.725  55.770  1.00  0.00            
ATOM    209  CG  GLU    13     128.686  80.433  54.524  1.00  0.00            
ATOM    210  HG1 GLU    13     127.690  80.843  54.353  1.00  0.00            
ATOM    211  HG2 GLU    13     129.202  80.660  53.591  1.00  0.00            
ATOM    212  CD  GLU    13     129.186  81.432  55.615  1.00  0.00            
ATOM    213  OE1 GLU    13     129.083  81.164  56.787  1.00  0.00            
ATOM    214  OE2 GLU    13     129.657  82.507  55.189  1.00  0.00            
ATOM    215  C   GLU    13     128.392  76.416  54.303  1.00  0.00            
ATOM    216  O   GLU    13     127.431  75.675  54.663  1.00  0.00            
ATOM    217  N   GLY    14     129.626  76.008  54.360  1.00  0.00            
ATOM    218  H   GLY    14     130.367  76.536  53.920  1.00  0.00            
ATOM    219  CA  GLY    14     129.900  74.789  55.118  1.00  0.00            
ATOM    220  HA1 GLY    14     129.234  74.744  55.979  1.00  0.00            
ATOM    221  HA2 GLY    14     130.896  74.838  55.559  1.00  0.00            
ATOM    222  C   GLY    14     129.642  73.519  54.231  1.00  0.00            
ATOM    223  O   GLY    14     129.663  73.382  52.963  1.00  0.00            
ATOM    224  N   VAL    15     129.291  72.509  55.031  1.00  0.00            
ATOM    225  H   VAL    15     129.441  72.641  56.021  1.00  0.00            
ATOM    226  CA  VAL    15     128.888  71.173  54.557  1.00  0.00            
ATOM    227  HA  VAL    15     129.482  70.924  53.677  1.00  0.00            
ATOM    228  CB  VAL    15     129.304  69.962  55.396  1.00  0.00            
ATOM    229  HB  VAL    15     128.876  69.088  54.906  1.00  0.00            
ATOM    230  CG1 VAL    15     130.882  69.952  55.233  1.00  0.00            
ATOM    231 HG11 VAL    15     131.268  69.003  55.604  1.00  0.00            
ATOM    232 HG12 VAL    15     131.109  70.077  54.175  1.00  0.00            
ATOM    233 HG13 VAL    15     131.348  70.826  55.688  1.00  0.00            
ATOM    234  CG2 VAL    15     129.114  69.907  56.917  1.00  0.00            
ATOM    235 HG21 VAL    15     128.024  69.913  56.933  1.00  0.00            
ATOM    236 HG22 VAL    15     129.509  68.990  57.354  1.00  0.00            
ATOM    237 HG23 VAL    15     129.459  70.745  57.522  1.00  0.00            
ATOM    238  C   VAL    15     127.409  71.225  54.111  1.00  0.00            
ATOM    239  O   VAL    15     126.498  71.434  54.937  1.00  0.00            
ATOM    240  N   VAL    16     127.248  71.006  52.815  1.00  0.00            
ATOM    241  H   VAL    16     128.108  70.710  52.375  1.00  0.00            
ATOM    242  CA  VAL    16     125.940  70.787  52.199  1.00  0.00            
ATOM    243  HA  VAL    16     125.142  70.940  52.925  1.00  0.00            
ATOM    244  CB  VAL    16     125.629  71.828  51.100  1.00  0.00            
ATOM    245  HB  VAL    16     124.680  71.641  50.598  1.00  0.00            
ATOM    246  CG1 VAL    16     125.515  73.207  51.759  1.00  0.00            
ATOM    247 HG11 VAL    16     125.076  73.963  51.108  1.00  0.00            
ATOM    248 HG12 VAL    16     125.023  73.049  52.718  1.00  0.00            
ATOM    249 HG13 VAL    16     126.472  73.541  52.160  1.00  0.00            
ATOM    250  CG2 VAL    16     126.728  71.971  50.081  1.00  0.00            
ATOM    251 HG21 VAL    16     126.539  72.810  49.411  1.00  0.00            
ATOM    252 HG22 VAL    16     127.660  72.097  50.630  1.00  0.00            
ATOM    253 HG23 VAL    16     126.681  71.106  49.419  1.00  0.00            
ATOM    254  C   VAL    16     125.776  69.374  51.594  1.00  0.00            
ATOM    255  O   VAL    16     126.753  68.654  51.435  1.00  0.00            
ATOM    256  N   ALA    17     124.551  68.972  51.274  1.00  0.00            
ATOM    257  H   ALA    17     123.771  69.608  51.348  1.00  0.00            
ATOM    258  CA  ALA    17     124.311  67.688  50.608  1.00  0.00            
ATOM    259  HA  ALA    17     124.788  66.904  51.195  1.00  0.00            
ATOM    260  CB  ALA    17     122.795  67.284  50.625  1.00  0.00            
ATOM    261  HB1 ALA    17     122.533  67.119  51.670  1.00  0.00            
ATOM    262  HB2 ALA    17     122.179  68.113  50.279  1.00  0.00            
ATOM    263  HB3 ALA    17     122.631  66.367  50.060  1.00  0.00            
ATOM    264  C   ALA    17     124.950  67.520  49.195  1.00  0.00            
ATOM    265  O   ALA    17     125.053  68.437  48.389  1.00  0.00            
ATOM    266  N   ALA    18     125.282  66.260  48.852  1.00  0.00            
ATOM    267  H   ALA    18     125.193  65.547  49.563  1.00  0.00            
ATOM    268  CA  ALA    18     125.750  65.926  47.569  1.00  0.00            
ATOM    269  HA  ALA    18     126.456  66.686  47.236  1.00  0.00            
ATOM    270  CB  ALA    18     126.427  64.532  47.644  1.00  0.00            
ATOM    271  HB1 ALA    18     126.498  64.110  46.642  1.00  0.00            
ATOM    272  HB2 ALA    18     127.482  64.619  47.904  1.00  0.00            
ATOM    273  HB3 ALA    18     125.807  63.832  48.204  1.00  0.00            
ATOM    274  C   ALA    18     124.585  65.971  46.543  1.00  0.00            
ATOM    275  O   ALA    18     123.684  65.100  46.472  1.00  0.00            
ATOM    276  N   ALA    19     124.513  67.089  45.831  1.00  0.00            
ATOM    277  H   ALA    19     125.160  67.841  46.021  1.00  0.00            
ATOM    278  CA  ALA    19     123.340  67.305  44.924  1.00  0.00            
ATOM    279  HA  ALA    19     122.445  67.222  45.540  1.00  0.00            
ATOM    280  CB  ALA    19     123.349  68.832  44.426  1.00  0.00            
ATOM    281  HB1 ALA    19     123.273  69.545  45.247  1.00  0.00            
ATOM    282  HB2 ALA    19     124.234  69.016  43.816  1.00  0.00            
ATOM    283  HB3 ALA    19     122.455  68.940  43.812  1.00  0.00            
ATOM    284  C   ALA    19     123.135  66.237  43.829  1.00  0.00            
ATOM    285  O   ALA    19     124.062  65.693  43.193  1.00  0.00            
ATOM    286  N   GLU    20     121.885  66.134  43.415  1.00  0.00            
ATOM    287  H   GLU    20     121.210  66.736  43.865  1.00  0.00            
ATOM    288  CA  GLU    20     121.404  65.231  42.406  1.00  0.00            
ATOM    289  HA  GLU    20     122.248  64.541  42.390  1.00  0.00            
ATOM    290  CB  GLU    20     120.085  64.491  42.753  1.00  0.00            
ATOM    291  HB1 GLU    20     119.266  65.206  42.839  1.00  0.00            
ATOM    292  HB2 GLU    20     120.120  63.929  43.686  1.00  0.00            
ATOM    293  CG  GLU    20     119.617  63.527  41.646  1.00  0.00            
ATOM    294  HG1 GLU    20     120.351  62.735  41.500  1.00  0.00            
ATOM    295  HG2 GLU    20     119.521  63.972  40.656  1.00  0.00            
ATOM    296  CD  GLU    20     118.259  62.999  41.936  1.00  0.00            
ATOM    297  OE1 GLU    20     117.579  62.731  40.914  1.00  0.00            
ATOM    298  OE2 GLU    20     117.866  62.890  43.139  1.00  0.00            
ATOM    299  C   GLU    20     121.392  65.885  41.009  1.00  0.00            
ATOM    300  O   GLU    20     120.359  66.449  40.551  1.00  0.00            
ATOM    301  N   LYS    21     122.606  66.170  40.505  1.00  0.00            
ATOM    302  H   LYS    21     123.389  65.678  40.913  1.00  0.00            
ATOM    303  CA  LYS    21     122.803  67.069  39.319  1.00  0.00            
ATOM    304  HA  LYS    21     122.697  68.109  39.628  1.00  0.00            
ATOM    305  CB  LYS    21     124.232  66.806  38.737  1.00  0.00            
ATOM    306  HB1 LYS    21     124.315  67.322  37.780  1.00  0.00            
ATOM    307  HB2 LYS    21     124.453  65.752  38.565  1.00  0.00            
ATOM    308  CG  LYS    21     125.216  67.403  39.771  1.00  0.00            
ATOM    309  HG1 LYS    21     125.305  66.826  40.692  1.00  0.00            
ATOM    310  HG2 LYS    21     124.880  68.429  39.919  1.00  0.00            
ATOM    311  CD  LYS    21     126.652  67.417  39.213  1.00  0.00            
ATOM    312  HD1 LYS    21     126.689  68.001  38.293  1.00  0.00            
ATOM    313  HD2 LYS    21     126.970  66.395  39.010  1.00  0.00            
ATOM    314  CE  LYS    21     127.604  68.017  40.291  1.00  0.00            
ATOM    315  HE1 LYS    21     127.366  67.480  41.209  1.00  0.00            
ATOM    316  HE2 LYS    21     127.356  69.072  40.410  1.00  0.00            
ATOM    317  NZ  LYS    21     129.031  67.727  39.878  1.00  0.00            
ATOM    318  HZ1 LYS    21     129.246  68.200  39.012  1.00  0.00            
ATOM    319  HZ2 LYS    21     129.623  68.121  40.595  1.00  0.00            
ATOM    320  HZ3 LYS    21     129.238  66.741  39.802  1.00  0.00            
ATOM    321  C   LYS    21     121.847  67.005  38.115  1.00  0.00            
ATOM    322  O   LYS    21     121.641  68.112  37.610  1.00  0.00            
ATOM    323  N   THR    22     121.253  65.904  37.637  1.00  0.00            
ATOM    324  H   THR    22     121.272  65.041  38.163  1.00  0.00            
ATOM    325  CA  THR    22     120.361  65.867  36.444  1.00  0.00            
ATOM    326  HA  THR    22     120.800  66.419  35.614  1.00  0.00            
ATOM    327  CB  THR    22     120.386  64.405  35.899  1.00  0.00            
ATOM    328  HB  THR    22     119.961  63.712  36.625  1.00  0.00            
ATOM    329  CG2 THR    22     119.655  64.152  34.629  1.00  0.00            
ATOM    330 HG21 THR    22     120.099  64.789  33.864  1.00  0.00            
ATOM    331 HG22 THR    22     119.813  63.097  34.405  1.00  0.00            
ATOM    332 HG23 THR    22     118.596  64.387  34.731  1.00  0.00            
ATOM    333  OG1 THR    22     121.713  63.957  35.666  1.00  0.00            
ATOM    334  HG1 THR    22     121.970  63.744  36.566  1.00  0.00            
ATOM    335  C   THR    22     118.929  66.393  36.868  1.00  0.00            
ATOM    336  O   THR    22     118.076  66.544  36.014  1.00  0.00            
ATOM    337  N   LYS    23     118.634  66.689  38.142  1.00  0.00            
ATOM    338  H   LYS    23     119.355  66.687  38.849  1.00  0.00            
ATOM    339  CA  LYS    23     117.358  67.419  38.425  1.00  0.00            
ATOM    340  HA  LYS    23     116.818  67.670  37.512  1.00  0.00            
ATOM    341  CB  LYS    23     116.494  66.467  39.227  1.00  0.00            
ATOM    342  HB1 LYS    23     116.942  66.194  40.183  1.00  0.00            
ATOM    343  HB2 LYS    23     116.434  65.470  38.790  1.00  0.00            
ATOM    344  CG  LYS    23     115.103  66.954  39.443  1.00  0.00            
ATOM    345  HG1 LYS    23     115.132  67.811  40.117  1.00  0.00            
ATOM    346  HG2 LYS    23     114.405  66.254  39.902  1.00  0.00            
ATOM    347  CD  LYS    23     114.453  67.369  38.123  1.00  0.00            
ATOM    348  HD1 LYS    23     114.847  68.331  37.796  1.00  0.00            
ATOM    349  HD2 LYS    23     113.418  67.635  38.339  1.00  0.00            
ATOM    350  CE  LYS    23     114.402  66.314  37.069  1.00  0.00            
ATOM    351  HE1 LYS    23     113.772  65.530  37.488  1.00  0.00            
ATOM    352  HE2 LYS    23     115.391  65.882  36.919  1.00  0.00            
ATOM    353  NZ  LYS    23     113.922  66.818  35.738  1.00  0.00            
ATOM    354  HZ1 LYS    23     114.069  66.136  35.008  1.00  0.00            
ATOM    355  HZ2 LYS    23     112.943  67.026  35.876  1.00  0.00            
ATOM    356  HZ3 LYS    23     114.303  67.720  35.489  1.00  0.00            
ATOM    357  C   LYS    23     117.614  68.689  39.306  1.00  0.00            
ATOM    358  O   LYS    23     117.322  69.792  38.730  1.00  0.00            
ATOM    359  N   GLN    24     118.127  68.729  40.576  1.00  0.00            
ATOM    360  H   GLN    24     118.633  67.903  40.860  1.00  0.00            
ATOM    361  CA  GLN    24     118.554  70.085  41.126  1.00  0.00            
ATOM    362  HA  GLN    24     117.790  70.797  40.815  1.00  0.00            
ATOM    363  CB  GLN    24     118.538  70.202  42.654  1.00  0.00            
ATOM    364  HB1 GLN    24     118.970  71.177  42.881  1.00  0.00            
ATOM    365  HB2 GLN    24     119.097  69.455  43.217  1.00  0.00            
ATOM    366  CG  GLN    24     117.088  70.279  43.096  1.00  0.00            
ATOM    367  HG1 GLN    24     116.394  70.471  42.278  1.00  0.00            
ATOM    368  HG2 GLN    24     116.944  71.015  43.887  1.00  0.00            
ATOM    369  CD  GLN    24     116.569  68.943  43.623  1.00  0.00            
ATOM    370  OE1 GLN    24     117.225  68.070  44.223  1.00  0.00            
ATOM    371  NE2 GLN    24     115.297  68.679  43.431  1.00  0.00            
ATOM    372 HE21 GLN    24     114.726  69.355  42.943  1.00  0.00            
ATOM    373 HE22 GLN    24     115.067  67.735  43.704  1.00  0.00            
ATOM    374  C   GLN    24     119.776  70.568  40.398  1.00  0.00            
ATOM    375  O   GLN    24     120.596  69.765  39.908  1.00  0.00            
ATOM    376  N   GLY    25     119.885  71.855  40.330  1.00  0.00            
ATOM    377  H   GLY    25     119.183  72.480  40.700  1.00  0.00            
ATOM    378  CA  GLY    25     120.973  72.526  39.678  1.00  0.00            
ATOM    379  HA1 GLY    25     121.298  71.920  38.832  1.00  0.00            
ATOM    380  HA2 GLY    25     121.907  72.530  40.241  1.00  0.00            
ATOM    381  C   GLY    25     120.716  73.950  39.198  1.00  0.00            
ATOM    382  O   GLY    25     119.673  74.491  39.583  1.00  0.00            
ATOM    383  N   VAL    26     121.600  74.435  38.364  1.00  0.00            
ATOM    384  H   VAL    26     122.342  73.809  38.084  1.00  0.00            
ATOM    385  CA  VAL    26     121.498  75.838  37.816  1.00  0.00            
ATOM    386  HA  VAL    26     121.505  76.466  38.707  1.00  0.00            
ATOM    387  CB  VAL    26     122.702  76.310  37.005  1.00  0.00            
ATOM    388  HB  VAL    26     122.584  77.350  36.701  1.00  0.00            
ATOM    389  CG1 VAL    26     123.932  76.360  37.838  1.00  0.00            
ATOM    390 HG11 VAL    26     123.696  77.011  38.680  1.00  0.00            
ATOM    391 HG12 VAL    26     124.191  75.343  38.135  1.00  0.00            
ATOM    392 HG13 VAL    26     124.753  76.851  37.315  1.00  0.00            
ATOM    393  CG2 VAL    26     123.006  75.417  35.805  1.00  0.00            
ATOM    394 HG21 VAL    26     123.712  75.951  35.170  1.00  0.00            
ATOM    395 HG22 VAL    26     123.420  74.438  36.046  1.00  0.00            
ATOM    396 HG23 VAL    26     122.141  75.238  35.166  1.00  0.00            
ATOM    397  C   VAL    26     120.083  76.030  37.073  1.00  0.00            
ATOM    398  O   VAL    26     119.490  77.107  37.191  1.00  0.00            
ATOM    399  N   ALA    27     119.589  75.051  36.269  1.00  0.00            
ATOM    400  H   ALA    27     120.076  74.167  36.299  1.00  0.00            
ATOM    401  CA  ALA    27     118.363  75.171  35.550  1.00  0.00            
ATOM    402  HA  ALA    27     118.441  76.123  35.026  1.00  0.00            
ATOM    403  CB  ALA    27     118.467  74.011  34.531  1.00  0.00            
ATOM    404  HB1 ALA    27     118.286  72.997  34.890  1.00  0.00            
ATOM    405  HB2 ALA    27     117.796  74.202  33.693  1.00  0.00            
ATOM    406  HB3 ALA    27     119.423  73.975  34.010  1.00  0.00            
ATOM    407  C   ALA    27     117.155  75.195  36.452  1.00  0.00            
ATOM    408  O   ALA    27     116.299  76.059  36.276  1.00  0.00            
ATOM    409  N   GLU    28     117.087  74.299  37.445  1.00  0.00            
ATOM    410  H   GLU    28     117.835  73.630  37.559  1.00  0.00            
ATOM    411  CA  GLU    28     116.081  74.341  38.472  1.00  0.00            
ATOM    412  HA  GLU    28     115.057  74.318  38.100  1.00  0.00            
ATOM    413  CB  GLU    28     116.228  73.120  39.386  1.00  0.00            
ATOM    414  HB1 GLU    28     117.147  73.258  39.955  1.00  0.00            
ATOM    415  HB2 GLU    28     116.329  72.154  38.889  1.00  0.00            
ATOM    416  CG  GLU    28     115.160  72.976  40.487  1.00  0.00            
ATOM    417  HG1 GLU    28     115.035  73.910  41.036  1.00  0.00            
ATOM    418  HG2 GLU    28     115.475  72.227  41.213  1.00  0.00            
ATOM    419  CD  GLU    28     113.723  72.836  39.942  1.00  0.00            
ATOM    420  OE1 GLU    28     112.759  72.825  40.751  1.00  0.00            
ATOM    421  OE2 GLU    28     113.530  72.753  38.763  1.00  0.00            
ATOM    422  C   GLU    28     116.116  75.735  39.208  1.00  0.00            
ATOM    423  O   GLU    28     115.106  76.324  39.359  1.00  0.00            
ATOM    424  N   ALA    29     117.311  76.197  39.615  1.00  0.00            
ATOM    425  H   ALA    29     118.183  75.758  39.358  1.00  0.00            
ATOM    426  CA  ALA    29     117.328  77.424  40.361  1.00  0.00            
ATOM    427  HA  ALA    29     116.679  77.412  41.236  1.00  0.00            
ATOM    428  CB  ALA    29     118.689  77.551  41.014  1.00  0.00            
ATOM    429  HB1 ALA    29     118.912  78.521  41.459  1.00  0.00            
ATOM    430  HB2 ALA    29     118.752  76.768  41.768  1.00  0.00            
ATOM    431  HB3 ALA    29     119.532  77.367  40.348  1.00  0.00            
ATOM    432  C   ALA    29     117.051  78.751  39.645  1.00  0.00            
ATOM    433  O   ALA    29     116.272  79.574  40.165  1.00  0.00            
ATOM    434  N   ALA    30     117.502  78.879  38.364  1.00  0.00            
ATOM    435  H   ALA    30     118.277  78.258  38.180  1.00  0.00            
ATOM    436  CA  ALA    30     116.781  79.772  37.452  1.00  0.00            
ATOM    437  HA  ALA    30     116.900  80.780  37.849  1.00  0.00            
ATOM    438  CB  ALA    30     117.522  79.762  36.216  1.00  0.00            
ATOM    439  HB1 ALA    30     116.953  80.181  35.386  1.00  0.00            
ATOM    440  HB2 ALA    30     118.457  80.313  36.320  1.00  0.00            
ATOM    441  HB3 ALA    30     117.699  78.761  35.824  1.00  0.00            
ATOM    442  C   ALA    30     115.274  79.629  37.332  1.00  0.00            
ATOM    443  O   ALA    30     114.684  80.672  37.424  1.00  0.00            
ATOM    444  N   GLY    31     114.700  78.426  37.138  1.00  0.00            
ATOM    445  H   GLY    31     115.201  77.605  36.830  1.00  0.00            
ATOM    446  CA  GLY    31     113.223  78.303  37.172  1.00  0.00            
ATOM    447  HA1 GLY    31     113.080  77.222  37.193  1.00  0.00            
ATOM    448  HA2 GLY    31     112.769  78.868  36.358  1.00  0.00            
ATOM    449  C   GLY    31     112.578  78.800  38.451  1.00  0.00            
ATOM    450  O   GLY    31     111.571  79.487  38.480  1.00  0.00            
ATOM    451  N   LYS    32     113.211  78.462  39.598  1.00  0.00            
ATOM    452  H   LYS    32     113.967  77.800  39.499  1.00  0.00            
ATOM    453  CA  LYS    32     112.718  78.879  40.867  1.00  0.00            
ATOM    454  HA  LYS    32     111.670  78.597  40.963  1.00  0.00            
ATOM    455  CB  LYS    32     113.498  78.134  41.957  1.00  0.00            
ATOM    456  HB1 LYS    32     114.542  78.439  42.019  1.00  0.00            
ATOM    457  HB2 LYS    32     113.653  77.078  41.736  1.00  0.00            
ATOM    458  CG  LYS    32     112.870  78.192  43.333  1.00  0.00            
ATOM    459  HG1 LYS    32     112.938  79.203  43.734  1.00  0.00            
ATOM    460  HG2 LYS    32     113.288  77.421  43.980  1.00  0.00            
ATOM    461  CD  LYS    32     111.305  77.886  43.338  1.00  0.00            
ATOM    462  HD1 LYS    32     111.106  77.009  42.721  1.00  0.00            
ATOM    463  HD2 LYS    32     110.750  78.646  42.789  1.00  0.00            
ATOM    464  CE  LYS    32     110.820  77.555  44.746  1.00  0.00            
ATOM    465  HE1 LYS    32     111.024  78.444  45.342  1.00  0.00            
ATOM    466  HE2 LYS    32     111.494  76.763  45.073  1.00  0.00            
ATOM    467  NZ  LYS    32     109.386  77.222  44.753  1.00  0.00            
ATOM    468  HZ1 LYS    32     108.876  77.882  44.183  1.00  0.00            
ATOM    469  HZ2 LYS    32     109.204  76.356  44.267  1.00  0.00            
ATOM    470  HZ3 LYS    32     109.014  77.095  45.683  1.00  0.00            
ATOM    471  C   LYS    32     112.783  80.384  41.039  1.00  0.00            
ATOM    472  O   LYS    32     111.838  81.028  41.449  1.00  0.00            
ATOM    473  N   THR    33     113.881  81.029  40.647  1.00  0.00            
ATOM    474  H   THR    33     114.638  80.459  40.298  1.00  0.00            
ATOM    475  CA  THR    33     114.165  82.534  40.832  1.00  0.00            
ATOM    476  HA  THR    33     113.886  82.776  41.857  1.00  0.00            
ATOM    477  CB  THR    33     115.688  82.777  40.580  1.00  0.00            
ATOM    478  HB  THR    33     115.908  82.335  39.608  1.00  0.00            
ATOM    479  CG2 THR    33     116.044  84.244  40.564  1.00  0.00            
ATOM    480 HG21 THR    33     115.439  84.800  39.848  1.00  0.00            
ATOM    481 HG22 THR    33     115.916  84.695  41.548  1.00  0.00            
ATOM    482 HG23 THR    33     117.031  84.377  40.123  1.00  0.00            
ATOM    483  OG1 THR    33     116.506  82.184  41.518  1.00  0.00            
ATOM    484  HG1 THR    33     116.514  81.258  41.265  1.00  0.00            
ATOM    485  C   THR    33     113.206  83.350  39.974  1.00  0.00            
ATOM    486  O   THR    33     112.743  84.392  40.426  1.00  0.00            
ATOM    487  N   LYS    34     112.905  82.893  38.753  1.00  0.00            
ATOM    488  H   LYS    34     113.394  82.121  38.321  1.00  0.00            
ATOM    489  CA  LYS    34     111.823  83.462  37.910  1.00  0.00            
ATOM    490  HA  LYS    34     112.044  84.512  37.719  1.00  0.00            
ATOM    491  CB  LYS    34     111.896  82.772  36.523  1.00  0.00            
ATOM    492  HB1 LYS    34     111.720  81.696  36.515  1.00  0.00            
ATOM    493  HB2 LYS    34     112.845  82.837  35.990  1.00  0.00            
ATOM    494  CG  LYS    34     110.878  83.394  35.624  1.00  0.00            
ATOM    495  HG1 LYS    34     111.032  84.464  35.489  1.00  0.00            
ATOM    496  HG2 LYS    34     109.933  83.362  36.166  1.00  0.00            
ATOM    497  CD  LYS    34     110.734  82.593  34.316  1.00  0.00            
ATOM    498  HD1 LYS    34     110.699  81.527  34.541  1.00  0.00            
ATOM    499  HD2 LYS    34     111.547  82.763  33.610  1.00  0.00            
ATOM    500  CE  LYS    34     109.475  82.882  33.632  1.00  0.00            
ATOM    501  HE1 LYS    34     109.441  83.965  33.510  1.00  0.00            
ATOM    502  HE2 LYS    34     108.640  82.501  34.220  1.00  0.00            
ATOM    503  NZ  LYS    34     109.518  82.224  32.321  1.00  0.00            
ATOM    504  HZ1 LYS    34     109.894  81.323  32.581  1.00  0.00            
ATOM    505  HZ2 LYS    34     108.601  82.071  31.927  1.00  0.00            
ATOM    506  HZ3 LYS    34     110.156  82.642  31.660  1.00  0.00            
ATOM    507  C   LYS    34     110.452  83.478  38.639  1.00  0.00            
ATOM    508  O   LYS    34     109.861  84.556  38.729  1.00  0.00            
ATOM    509  N   GLU    35     109.934  82.374  39.239  1.00  0.00            
ATOM    510  H   GLU    35     110.415  81.494  39.122  1.00  0.00            
ATOM    511  CA  GLU    35     108.696  82.295  40.042  1.00  0.00            
ATOM    512  HA  GLU    35     107.821  82.610  39.473  1.00  0.00            
ATOM    513  CB  GLU    35     108.281  80.845  40.366  1.00  0.00            
ATOM    514  HB1 GLU    35     107.408  80.886  41.016  1.00  0.00            
ATOM    515  HB2 GLU    35     109.074  80.304  40.883  1.00  0.00            
ATOM    516  CG  GLU    35     107.923  80.037  39.172  1.00  0.00            
ATOM    517  HG1 GLU    35     108.720  80.152  38.437  1.00  0.00            
ATOM    518  HG2 GLU    35     106.971  80.400  38.783  1.00  0.00            
ATOM    519  CD  GLU    35     107.625  78.604  39.479  1.00  0.00            
ATOM    520  OE1 GLU    35     108.033  78.021  40.547  1.00  0.00            
ATOM    521  OE2 GLU    35     106.918  77.884  38.700  1.00  0.00            
ATOM    522  C   GLU    35     108.662  83.208  41.254  1.00  0.00            
ATOM    523  O   GLU    35     107.603  83.750  41.580  1.00  0.00            
ATOM    524  N   GLY    36     109.828  83.587  41.809  1.00  0.00            
ATOM    525  H   GLY    36     110.650  83.169  41.395  1.00  0.00            
ATOM    526  CA  GLY    36     109.968  84.621  42.732  1.00  0.00            
ATOM    527  HA1 GLY    36     110.925  84.546  43.249  1.00  0.00            
ATOM    528  HA2 GLY    36     109.192  84.485  43.486  1.00  0.00            
ATOM    529  C   GLY    36     109.740  86.117  42.178  1.00  0.00            
ATOM    530  O   GLY    36     108.955  86.834  42.785  1.00  0.00            
ATOM    531  N   VAL    37     110.425  86.612  41.162  1.00  0.00            
ATOM    532  H   VAL    37     111.195  86.061  40.811  1.00  0.00            
ATOM    533  CA  VAL    37     110.160  87.970  40.544  1.00  0.00            
ATOM    534  HA  VAL    37     110.120  88.638  41.404  1.00  0.00            
ATOM    535  CB  VAL    37     111.301  88.440  39.489  1.00  0.00            
ATOM    536  HB  VAL    37     110.886  89.319  38.996  1.00  0.00            
ATOM    537  CG1 VAL    37     112.616  88.787  40.220  1.00  0.00            
ATOM    538 HG11 VAL    37     113.177  89.572  39.713  1.00  0.00            
ATOM    539 HG12 VAL    37     112.433  89.269  41.181  1.00  0.00            
ATOM    540 HG13 VAL    37     113.291  87.932  40.169  1.00  0.00            
ATOM    541  CG2 VAL    37     111.588  87.428  38.429  1.00  0.00            
ATOM    542 HG21 VAL    37     110.706  87.318  37.798  1.00  0.00            
ATOM    543 HG22 VAL    37     112.354  87.755  37.726  1.00  0.00            
ATOM    544 HG23 VAL    37     111.884  86.505  38.927  1.00  0.00            
ATOM    545  C   VAL    37     108.743  88.160  39.900  1.00  0.00            
ATOM    546  O   VAL    37     108.221  89.250  39.849  1.00  0.00            
ATOM    547  N   LEU    38     108.111  87.084  39.342  1.00  0.00            
ATOM    548  H   LEU    38     108.726  86.295  39.206  1.00  0.00            
ATOM    549  CA  LEU    38     106.669  87.044  39.054  1.00  0.00            
ATOM    550  HA  LEU    38     106.503  87.946  38.465  1.00  0.00            
ATOM    551  CB  LEU    38     106.304  85.824  38.238  1.00  0.00            
ATOM    552  HB1 LEU    38     105.230  85.655  38.167  1.00  0.00            
ATOM    553  HB2 LEU    38     106.603  84.981  38.860  1.00  0.00            
ATOM    554  CG  LEU    38     107.032  85.667  36.928  1.00  0.00            
ATOM    555  HG  LEU    38     108.040  86.047  37.099  1.00  0.00            
ATOM    556  CD1 LEU    38     106.882  84.229  36.410  1.00  0.00            
ATOM    557 HD11 LEU    38     107.183  83.583  37.235  1.00  0.00            
ATOM    558 HD12 LEU    38     105.822  84.029  36.257  1.00  0.00            
ATOM    559 HD13 LEU    38     107.537  84.027  35.563  1.00  0.00            
ATOM    560  CD2 LEU    38     106.237  86.580  36.018  1.00  0.00            
ATOM    561 HD21 LEU    38     106.303  87.608  36.375  1.00  0.00            
ATOM    562 HD22 LEU    38     106.644  86.589  35.007  1.00  0.00            
ATOM    563 HD23 LEU    38     105.208  86.235  35.925  1.00  0.00            
ATOM    564  C   LEU    38     105.786  87.226  40.348  1.00  0.00            
ATOM    565  O   LEU    38     104.939  88.106  40.349  1.00  0.00            
ATOM    566  N   TYR    39     106.014  86.486  41.457  1.00  0.00            
ATOM    567  H   TYR    39     106.820  85.886  41.361  1.00  0.00            
ATOM    568  CA  TYR    39     105.396  86.819  42.807  1.00  0.00            
ATOM    569  HA  TYR    39     104.332  86.587  42.750  1.00  0.00            
ATOM    570  CB  TYR    39     105.869  85.765  43.862  1.00  0.00            
ATOM    571  HB1 TYR    39     106.875  86.018  44.196  1.00  0.00            
ATOM    572  HB2 TYR    39     106.005  84.756  43.473  1.00  0.00            
ATOM    573  CG  TYR    39     104.940  85.767  45.066  1.00  0.00            
ATOM    574  CD1 TYR    39     104.024  84.684  45.297  1.00  0.00            
ATOM    575  HD1 TYR    39     103.870  83.902  44.568  1.00  0.00            
ATOM    576  CE1 TYR    39     103.292  84.636  46.439  1.00  0.00            
ATOM    577  HE1 TYR    39     102.554  83.861  46.581  1.00  0.00            
ATOM    578  CZ  TYR    39     103.493  85.592  47.459  1.00  0.00            
ATOM    579  OH  TYR    39     102.735  85.399  48.588  1.00  0.00            
ATOM    580  HH  TYR    39     103.058  86.094  49.166  1.00  0.00            
ATOM    581  CE2 TYR    39     104.480  86.603  47.327  1.00  0.00            
ATOM    582  HE2 TYR    39     104.667  87.188  48.215  1.00  0.00            
ATOM    583  CD2 TYR    39     105.222  86.685  46.096  1.00  0.00            
ATOM    584  HD2 TYR    39     105.975  87.423  45.862  1.00  0.00            
ATOM    585  C   TYR    39     105.544  88.267  43.303  1.00  0.00            
ATOM    586  O   TYR    39     104.548  88.892  43.478  1.00  0.00            
ATOM    587  N   VAL    40     106.777  88.746  43.374  1.00  0.00            
ATOM    588  H   VAL    40     107.592  88.209  43.114  1.00  0.00            
ATOM    589  CA  VAL    40     107.070  90.215  43.605  1.00  0.00            
ATOM    590  HA  VAL    40     106.664  90.423  44.595  1.00  0.00            
ATOM    591  CB  VAL    40     108.566  90.462  43.465  1.00  0.00            
ATOM    592  HB  VAL    40     108.848  90.019  42.510  1.00  0.00            
ATOM    593  CG1 VAL    40     108.996  91.930  43.484  1.00  0.00            
ATOM    594 HG11 VAL    40     110.070  92.094  43.398  1.00  0.00            
ATOM    595 HG12 VAL    40     108.649  92.376  42.552  1.00  0.00            
ATOM    596 HG13 VAL    40     108.540  92.551  44.255  1.00  0.00            
ATOM    597  CG2 VAL    40     109.419  89.801  44.530  1.00  0.00            
ATOM    598 HG21 VAL    40     109.198  88.736  44.452  1.00  0.00            
ATOM    599 HG22 VAL    40     110.475  90.020  44.372  1.00  0.00            
ATOM    600 HG23 VAL    40     109.164  90.137  45.535  1.00  0.00            
ATOM    601  C   VAL    40     106.274  91.104  42.733  1.00  0.00            
ATOM    602  O   VAL    40     105.704  92.024  43.272  1.00  0.00            
ATOM    603  N   GLY    41     106.124  90.795  41.439  1.00  0.00            
ATOM    604  H   GLY    41     106.659  90.034  41.047  1.00  0.00            
ATOM    605  CA  GLY    41     105.268  91.504  40.434  1.00  0.00            
ATOM    606  HA1 GLY    41     105.591  91.216  39.434  1.00  0.00            
ATOM    607  HA2 GLY    41     105.392  92.578  40.577  1.00  0.00            
ATOM    608  C   GLY    41     103.748  91.495  40.569  1.00  0.00            
ATOM    609  O   GLY    41     103.158  92.575  40.576  1.00  0.00            
ATOM    610  N   SER    42     103.038  90.389  40.766  1.00  0.00            
ATOM    611  H   SER    42     103.560  89.550  40.556  1.00  0.00            
ATOM    612  CA  SER    42     101.705  90.357  41.297  1.00  0.00            
ATOM    613  HA  SER    42     101.145  91.046  40.665  1.00  0.00            
ATOM    614  CB  SER    42     101.107  88.938  41.185  1.00  0.00            
ATOM    615  HB1 SER    42     100.928  88.718  40.132  1.00  0.00            
ATOM    616  HB2 SER    42     100.209  88.961  41.801  1.00  0.00            
ATOM    617  OG  SER    42     101.946  87.949  41.736  1.00  0.00            
ATOM    618  HG  SER    42     102.790  88.025  41.285  1.00  0.00            
ATOM    619  C   SER    42     101.470  90.996  42.695  1.00  0.00            
ATOM    620  O   SER    42     100.514  91.780  42.847  1.00  0.00            
ATOM    621  N   LYS    43     102.424  90.828  43.633  1.00  0.00            
ATOM    622  H   LYS    43     103.120  90.105  43.523  1.00  0.00            
ATOM    623  CA  LYS    43     102.298  91.603  44.879  1.00  0.00            
ATOM    624  HA  LYS    43     101.392  91.350  45.430  1.00  0.00            
ATOM    625  CB  LYS    43     103.270  91.082  45.905  1.00  0.00            
ATOM    626  HB1 LYS    43     103.495  91.754  46.733  1.00  0.00            
ATOM    627  HB2 LYS    43     104.245  91.002  45.423  1.00  0.00            
ATOM    628  CG  LYS    43     102.891  89.797  46.562  1.00  0.00            
ATOM    629  HG1 LYS    43     103.545  89.539  47.395  1.00  0.00            
ATOM    630  HG2 LYS    43     102.899  88.943  45.886  1.00  0.00            
ATOM    631  CD  LYS    43     101.452  89.841  47.251  1.00  0.00            
ATOM    632  HD1 LYS    43     100.721  90.151  46.504  1.00  0.00            
ATOM    633  HD2 LYS    43     101.443  90.571  48.061  1.00  0.00            
ATOM    634  CE  LYS    43     101.120  88.470  47.830  1.00  0.00            
ATOM    635  HE1 LYS    43     101.963  88.168  48.451  1.00  0.00            
ATOM    636  HE2 LYS    43     101.237  87.727  47.041  1.00  0.00            
ATOM    637  NZ  LYS    43      99.735  88.445  48.358  1.00  0.00            
ATOM    638  HZ1 LYS    43      99.720  89.002  49.200  1.00  0.00            
ATOM    639  HZ2 LYS    43      99.062  88.821  47.706  1.00  0.00            
ATOM    640  HZ3 LYS    43      99.366  87.545  48.630  1.00  0.00            
ATOM    641  C   LYS    43     102.328  93.085  44.740  1.00  0.00            
ATOM    642  O   LYS    43     101.580  93.772  45.464  1.00  0.00            
ATOM    643  N   THR    44     103.106  93.646  43.830  1.00  0.00            
ATOM    644  H   THR    44     103.792  93.135  43.293  1.00  0.00            
ATOM    645  CA  THR    44     102.930  95.013  43.472  1.00  0.00            
ATOM    646  HA  THR    44     102.849  95.670  44.338  1.00  0.00            
ATOM    647  CB  THR    44     104.201  95.471  42.714  1.00  0.00            
ATOM    648  HB  THR    44     104.153  95.036  41.715  1.00  0.00            
ATOM    649  CG2 THR    44     104.411  96.971  42.560  1.00  0.00            
ATOM    650 HG21 THR    44     103.614  97.360  41.926  1.00  0.00            
ATOM    651 HG22 THR    44     104.349  97.319  43.591  1.00  0.00            
ATOM    652 HG23 THR    44     105.355  97.312  42.134  1.00  0.00            
ATOM    653  OG1 THR    44     105.414  94.958  43.385  1.00  0.00            
ATOM    654  HG1 THR    44     106.072  94.656  42.755  1.00  0.00            
ATOM    655  C   THR    44     101.669  95.403  42.724  1.00  0.00            
ATOM    656  O   THR    44     101.101  96.441  43.031  1.00  0.00            
ATOM    657  N   LYS    45     101.188  94.551  41.817  1.00  0.00            
ATOM    658  H   LYS    45     101.719  93.726  41.575  1.00  0.00            
ATOM    659  CA  LYS    45      99.973  94.772  41.083  1.00  0.00            
ATOM    660  HA  LYS    45     100.051  95.842  40.891  1.00  0.00            
ATOM    661  CB  LYS    45     100.044  94.008  39.804  1.00  0.00            
ATOM    662  HB1 LYS    45      99.982  92.927  39.931  1.00  0.00            
ATOM    663  HB2 LYS    45     101.034  94.156  39.372  1.00  0.00            
ATOM    664  CG  LYS    45      98.972  94.461  38.827  1.00  0.00            
ATOM    665  HG1 LYS    45      97.993  94.405  39.303  1.00  0.00            
ATOM    666  HG2 LYS    45      98.930  93.745  38.006  1.00  0.00            
ATOM    667  CD  LYS    45      99.102  95.843  38.186  1.00  0.00            
ATOM    668  HD1 LYS    45     100.157  96.012  37.968  1.00  0.00            
ATOM    669  HD2 LYS    45      98.731  96.575  38.903  1.00  0.00            
ATOM    670  CE  LYS    45      98.195  96.036  36.964  1.00  0.00            
ATOM    671  HE1 LYS    45      97.152  95.854  37.222  1.00  0.00            
ATOM    672  HE2 LYS    45      98.575  95.320  36.236  1.00  0.00            
ATOM    673  NZ  LYS    45      98.310  97.442  36.424  1.00  0.00            
ATOM    674  HZ1 LYS    45      99.266  97.764  36.380  1.00  0.00            
ATOM    675  HZ2 LYS    45      97.993  97.384  35.467  1.00  0.00            
ATOM    676  HZ3 LYS    45      97.739  98.079  36.962  1.00  0.00            
ATOM    677  C   LYS    45      98.648  94.728  41.863  1.00  0.00            
ATOM    678  O   LYS    45      97.774  95.592  41.743  1.00  0.00            
ATOM    679  N   GLU    46      98.496  93.816  42.802  1.00  0.00            
ATOM    680  H   GLU    46      99.273  93.175  42.876  1.00  0.00            
ATOM    681  CA  GLU    46      97.579  93.938  43.891  1.00  0.00            
ATOM    682  HA  GLU    46      96.551  93.809  43.554  1.00  0.00            
ATOM    683  CB  GLU    46      97.800  92.835  44.944  1.00  0.00            
ATOM    684  HB1 GLU    46      97.262  93.062  45.865  1.00  0.00            
ATOM    685  HB2 GLU    46      98.862  92.719  45.159  1.00  0.00            
ATOM    686  CG  GLU    46      97.468  91.463  44.391  1.00  0.00            
ATOM    687  HG1 GLU    46      97.786  90.688  45.088  1.00  0.00            
ATOM    688  HG2 GLU    46      98.104  91.384  43.510  1.00  0.00            
ATOM    689  CD  GLU    46      95.999  91.089  43.996  1.00  0.00            
ATOM    690  OE1 GLU    46      95.651  89.912  43.685  1.00  0.00            
ATOM    691  OE2 GLU    46      95.193  91.986  43.817  1.00  0.00            
ATOM    692  C   GLU    46      97.613  95.257  44.689  1.00  0.00            
ATOM    693  O   GLU    46      96.537  95.753  45.115  1.00  0.00            
ATOM    694  N   GLY    47      98.777  95.925  45.013  1.00  0.00            
ATOM    695  H   GLY    47      99.669  95.608  44.662  1.00  0.00            
ATOM    696  CA  GLY    47      98.814  97.019  45.908  1.00  0.00            
ATOM    697  HA1 GLY    47      99.777  97.165  46.397  1.00  0.00            
ATOM    698  HA2 GLY    47      98.044  96.882  46.667  1.00  0.00            
ATOM    699  C   GLY    47      98.493  98.415  45.461  1.00  0.00            
ATOM    700  O   GLY    47      98.413  99.264  46.403  1.00  0.00            
ATOM    701  N   VAL    48      98.123  98.636  44.179  1.00  0.00            
ATOM    702  H   VAL    48      97.990  97.790  43.644  1.00  0.00            
ATOM    703  CA  VAL    48      97.520  99.844  43.715  1.00  0.00            
ATOM    704  HA  VAL    48      98.127 100.634  44.157  1.00  0.00            
ATOM    705  CB  VAL    48      97.556  99.917  42.170  1.00  0.00            
ATOM    706  HB  VAL    48      97.339 100.885  41.719  1.00  0.00            
ATOM    707  CG1 VAL    48      99.068  99.734  41.815  1.00  0.00            
ATOM    708 HG11 VAL    48      99.259 100.094  40.804  1.00  0.00            
ATOM    709 HG12 VAL    48      99.662 100.438  42.397  1.00  0.00            
ATOM    710 HG13 VAL    48      99.339  98.678  41.801  1.00  0.00            
ATOM    711  CG2 VAL    48      96.766  98.913  41.345  1.00  0.00            
ATOM    712 HG21 VAL    48      97.311  98.762  40.414  1.00  0.00            
ATOM    713 HG22 VAL    48      96.845  97.969  41.885  1.00  0.00            
ATOM    714 HG23 VAL    48      95.678  98.984  41.335  1.00  0.00            
ATOM    715  C   VAL    48      96.046  99.974  44.156  1.00  0.00            
ATOM    716  O   VAL    48      95.465  99.023  44.673  1.00  0.00            
ATOM    717  N   VAL    49      95.413 101.119  43.906  1.00  0.00            
ATOM    718  H   VAL    49      95.889 101.847  43.392  1.00  0.00            
ATOM    719  CA  VAL    49      94.036 101.463  44.373  1.00  0.00            
ATOM    720  HA  VAL    49      93.993 101.001  45.359  1.00  0.00            
ATOM    721  CB  VAL    49      93.790 102.921  44.482  1.00  0.00            
ATOM    722  HB  VAL    49      93.957 103.523  43.588  1.00  0.00            
ATOM    723  CG1 VAL    49      92.328 103.224  44.808  1.00  0.00            
ATOM    724 HG11 VAL    49      91.627 103.025  43.997  1.00  0.00            
ATOM    725 HG12 VAL    49      92.026 102.554  45.613  1.00  0.00            
ATOM    726 HG13 VAL    49      92.226 104.291  45.003  1.00  0.00            
ATOM    727  CG2 VAL    49      94.611 103.627  45.589  1.00  0.00            
ATOM    728 HG21 VAL    49      95.497 103.047  45.846  1.00  0.00            
ATOM    729 HG22 VAL    49      94.899 104.603  45.198  1.00  0.00            
ATOM    730 HG23 VAL    49      94.075 103.720  46.534  1.00  0.00            
ATOM    731  C   VAL    49      93.030 100.765  43.439  1.00  0.00            
ATOM    732  O   VAL    49      93.052 101.028  42.215  1.00  0.00            
ATOM    733  N   HIE    50      91.978 100.076  43.981  1.00  0.00            
ATOM    734  H   HIE    50      92.087  99.930  44.974  1.00  0.00            
ATOM    735  CA  HIE    50      90.821  99.510  43.235  1.00  0.00            
ATOM    736  HA  HIE    50      91.188  98.833  42.464  1.00  0.00            
ATOM    737  CB  HIE    50      90.079  98.684  44.312  1.00  0.00            
ATOM    738  HB1 HIE    50      89.723  99.300  45.138  1.00  0.00            
ATOM    739  HB2 HIE    50      90.767  97.931  44.697  1.00  0.00            
ATOM    740  CG  HIE    50      88.954  97.915  43.641  1.00  0.00            
ATOM    741  ND1 HIE    50      89.137  97.190  42.431  1.00  0.00            
ATOM    742  CE1 HIE    50      87.977  96.751  42.085  1.00  0.00            
ATOM    743  HE1 HIE    50      87.758  96.099  41.253  1.00  0.00            
ATOM    744  NE2 HIE    50      87.034  97.121  42.946  1.00  0.00            
ATOM    745  HE2 HIE    50      86.077  96.804  43.004  1.00  0.00            
ATOM    746  CD2 HIE    50      87.626  97.889  43.961  1.00  0.00            
ATOM    747  HD2 HIE    50      87.177  98.421  44.786  1.00  0.00            
ATOM    748  C   HIE    50      90.064 100.649  42.560  1.00  0.00            
ATOM    749  O   HIE    50      89.572 101.633  43.210  1.00  0.00            
ATOM    750  N   GLY    51      89.605 100.449  41.302  1.00  0.00            
ATOM    751  H   GLY    51      89.773  99.538  40.899  1.00  0.00            
ATOM    752  CA  GLY    51      88.566 101.319  40.634  1.00  0.00            
ATOM    753  HA1 GLY    51      89.101 102.009  39.982  1.00  0.00            
ATOM    754  HA2 GLY    51      87.878 101.867  41.278  1.00  0.00            
ATOM    755  C   GLY    51      87.696 100.464  39.651  1.00  0.00            
ATOM    756  O   GLY    51      88.207  99.517  39.079  1.00  0.00            
ATOM    757  N   VAL    52      86.424 100.740  39.547  1.00  0.00            
ATOM    758  H   VAL    52      86.014 101.466  40.116  1.00  0.00            
ATOM    759  CA  VAL    52      85.441 100.211  38.568  1.00  0.00            
ATOM    760  HA  VAL    52      86.045  99.677  37.836  1.00  0.00            
ATOM    761  CB  VAL    52      84.541  99.118  39.165  1.00  0.00            
ATOM    762  HB  VAL    52      83.579  99.085  38.654  1.00  0.00            
ATOM    763  CG1 VAL    52      85.254  97.772  39.029  1.00  0.00            
ATOM    764 HG11 VAL    52      84.539  96.972  39.224  1.00  0.00            
ATOM    765 HG12 VAL    52      85.679  97.595  38.041  1.00  0.00            
ATOM    766 HG13 VAL    52      86.049  97.724  39.773  1.00  0.00            
ATOM    767  CG2 VAL    52      84.193  99.324  40.672  1.00  0.00            
ATOM    768 HG21 VAL    52      83.452  98.576  40.956  1.00  0.00            
ATOM    769 HG22 VAL    52      85.032  99.157  41.347  1.00  0.00            
ATOM    770 HG23 VAL    52      83.974 100.381  40.823  1.00  0.00            
ATOM    771  C   VAL    52      84.568 101.315  37.866  1.00  0.00            
ATOM    772  O   VAL    52      84.185 102.324  38.446  1.00  0.00            
ATOM    773  N   ALA    53      84.247 101.017  36.602  1.00  0.00            
ATOM    774  H   ALA    53      84.406 100.084  36.249  1.00  0.00            
ATOM    775  CA  ALA    53      83.758 101.991  35.588  1.00  0.00            
ATOM    776  HA  ALA    53      84.522 102.764  35.510  1.00  0.00            
ATOM    777  CB  ALA    53      83.474 101.167  34.273  1.00  0.00            
ATOM    778  HB1 ALA    53      83.315 101.902  33.484  1.00  0.00            
ATOM    779  HB2 ALA    53      84.350 100.614  33.934  1.00  0.00            
ATOM    780  HB3 ALA    53      82.719 100.398  34.439  1.00  0.00            
ATOM    781  C   ALA    53      82.446 102.747  36.023  1.00  0.00            
ATOM    782  O   ALA    53      82.480 103.974  35.711  1.00  0.00            
ATOM    783  N   THR    54      81.426 102.170  36.623  1.00  0.00            
ATOM    784  H   THR    54      81.398 101.213  36.944  1.00  0.00            
ATOM    785  CA  THR    54      80.307 103.004  37.132  1.00  0.00            
ATOM    786  HA  THR    54      79.820 103.370  36.228  1.00  0.00            
ATOM    787  CB  THR    54      79.307 102.047  37.809  1.00  0.00            
ATOM    788  HB  THR    54      78.705 102.627  38.509  1.00  0.00            
ATOM    789  CG2 THR    54      78.464 101.528  36.691  1.00  0.00            
ATOM    790 HG21 THR    54      79.073 100.785  36.177  1.00  0.00            
ATOM    791 HG22 THR    54      77.501 101.153  37.038  1.00  0.00            
ATOM    792 HG23 THR    54      78.339 102.385  36.029  1.00  0.00            
ATOM    793  OG1 THR    54      79.889 101.076  38.602  1.00  0.00            
ATOM    794  HG1 THR    54      79.263 101.084  39.330  1.00  0.00            
ATOM    795  C   THR    54      80.614 104.211  38.081  1.00  0.00            
ATOM    796  O   THR    54      79.821 105.145  38.252  1.00  0.00            
ATOM    797  N   VAL    55      81.749 104.124  38.799  1.00  0.00            
ATOM    798  H   VAL    55      82.401 103.370  38.635  1.00  0.00            
ATOM    799  CA  VAL    55      82.082 105.125  39.834  1.00  0.00            
ATOM    800  HA  VAL    55      81.424 105.986  39.722  1.00  0.00            
ATOM    801  CB  VAL    55      81.825 104.615  41.249  1.00  0.00            
ATOM    802  HB  VAL    55      82.089 105.428  41.925  1.00  0.00            
ATOM    803  CG1 VAL    55      80.331 104.295  41.458  1.00  0.00            
ATOM    804 HG11 VAL    55      80.013 103.345  41.030  1.00  0.00            
ATOM    805 HG12 VAL    55      80.137 104.194  42.526  1.00  0.00            
ATOM    806 HG13 VAL    55      79.715 105.090  41.037  1.00  0.00            
ATOM    807  CG2 VAL    55      82.673 103.426  41.751  1.00  0.00            
ATOM    808 HG21 VAL    55      83.703 103.646  41.472  1.00  0.00            
ATOM    809 HG22 VAL    55      82.456 103.349  42.816  1.00  0.00            
ATOM    810 HG23 VAL    55      82.253 102.545  41.264  1.00  0.00            
ATOM    811  C   VAL    55      83.459 105.788  39.616  1.00  0.00            
ATOM    812  O   VAL    55      83.646 106.782  40.361  1.00  0.00            
ATOM    813  N   ALA    56      84.311 105.348  38.709  1.00  0.00            
ATOM    814  H   ALA    56      83.968 104.630  38.087  1.00  0.00            
ATOM    815  CA  ALA    56      85.653 105.813  38.527  1.00  0.00            
ATOM    816  HA  ALA    56      86.116 105.612  39.493  1.00  0.00            
ATOM    817  CB  ALA    56      86.433 105.078  37.416  1.00  0.00            
ATOM    818  HB1 ALA    56      87.470 105.161  37.743  1.00  0.00            
ATOM    819  HB2 ALA    56      86.166 104.022  37.387  1.00  0.00            
ATOM    820  HB3 ALA    56      86.264 105.493  36.423  1.00  0.00            
ATOM    821  C   ALA    56      85.774 107.399  38.386  1.00  0.00            
ATOM    822  O   ALA    56      86.779 107.936  38.879  1.00  0.00            
ATOM    823  N   GLU    57      84.987 108.084  37.593  1.00  0.00            
ATOM    824  H   GLU    57      84.278 107.583  37.078  1.00  0.00            
ATOM    825  CA  GLU    57      84.866 109.575  37.509  1.00  0.00            
ATOM    826  HA  GLU    57      85.837 110.049  37.365  1.00  0.00            
ATOM    827  CB  GLU    57      84.002 109.965  36.332  1.00  0.00            
ATOM    828  HB1 GLU    57      82.956 109.830  36.606  1.00  0.00            
ATOM    829  HB2 GLU    57      84.154 109.400  35.412  1.00  0.00            
ATOM    830  CG  GLU    57      84.303 111.308  35.847  1.00  0.00            
ATOM    831  HG1 GLU    57      85.260 111.305  35.324  1.00  0.00            
ATOM    832  HG2 GLU    57      84.396 112.039  36.650  1.00  0.00            
ATOM    833  CD  GLU    57      83.234 111.795  34.878  1.00  0.00            
ATOM    834  OE1 GLU    57      83.438 112.852  34.189  1.00  0.00            
ATOM    835  OE2 GLU    57      82.272 111.135  34.718  1.00  0.00            
ATOM    836  C   GLU    57      84.525 110.179  38.854  1.00  0.00            
ATOM    837  O   GLU    57      85.184 111.121  39.308  1.00  0.00            
ATOM    838  N   LYS    58      83.459 109.809  39.531  1.00  0.00            
ATOM    839  H   LYS    58      82.753 109.189  39.160  1.00  0.00            
ATOM    840  CA  LYS    58      83.099 110.297  40.933  1.00  0.00            
ATOM    841  HA  LYS    58      83.130 111.369  40.738  1.00  0.00            
ATOM    842  CB  LYS    58      81.629 109.982  41.238  1.00  0.00            
ATOM    843  HB1 LYS    58      80.971 110.319  40.438  1.00  0.00            
ATOM    844  HB2 LYS    58      81.501 110.613  42.117  1.00  0.00            
ATOM    845  CG  LYS    58      81.200 108.560  41.694  1.00  0.00            
ATOM    846  HG1 LYS    58      81.924 108.218  42.434  1.00  0.00            
ATOM    847  HG2 LYS    58      81.263 107.951  40.793  1.00  0.00            
ATOM    848  CD  LYS    58      79.819 108.636  42.500  1.00  0.00            
ATOM    849  HD1 LYS    58      78.998 108.544  41.789  1.00  0.00            
ATOM    850  HD2 LYS    58      79.725 109.543  43.096  1.00  0.00            
ATOM    851  CE  LYS    58      79.673 107.475  43.545  1.00  0.00            
ATOM    852  HE1 LYS    58      80.110 107.850  44.471  1.00  0.00            
ATOM    853  HE2 LYS    58      80.298 106.660  43.179  1.00  0.00            
ATOM    854  NZ  LYS    58      78.276 107.006  43.709  1.00  0.00            
ATOM    855  HZ1 LYS    58      77.848 106.918  42.798  1.00  0.00            
ATOM    856  HZ2 LYS    58      78.266 106.122  44.199  1.00  0.00            
ATOM    857  HZ3 LYS    58      77.752 107.669  44.261  1.00  0.00            
ATOM    858  C   LYS    58      84.191 109.992  41.976  1.00  0.00            
ATOM    859  O   LYS    58      84.351 110.719  42.987  1.00  0.00            
ATOM    860  N   THR    59      84.968 108.933  41.690  1.00  0.00            
ATOM    861  H   THR    59      84.669 108.346  40.924  1.00  0.00            
ATOM    862  CA  THR    59      86.126 108.581  42.509  1.00  0.00            
ATOM    863  HA  THR    59      85.916 108.842  43.547  1.00  0.00            
ATOM    864  CB  THR    59      86.496 107.109  42.551  1.00  0.00            
ATOM    865  HB  THR    59      87.340 107.119  43.241  1.00  0.00            
ATOM    866  CG2 THR    59      85.433 106.292  43.262  1.00  0.00            
ATOM    867 HG21 THR    59      85.864 105.292  43.314  1.00  0.00            
ATOM    868 HG22 THR    59      85.284 106.681  44.269  1.00  0.00            
ATOM    869 HG23 THR    59      84.573 106.162  42.604  1.00  0.00            
ATOM    870  OG1 THR    59      86.909 106.476  41.407  1.00  0.00            
ATOM    871  HG1 THR    59      87.447 107.035  40.843  1.00  0.00            
ATOM    872  C   THR    59      87.372 109.401  42.206  1.00  0.00            
ATOM    873  O   THR    59      88.097 109.625  43.123  1.00  0.00            
ATOM    874  N   LYS    60      87.681 109.855  40.967  1.00  0.00            
ATOM    875  H   LYS    60      87.230 109.473  40.147  1.00  0.00            
ATOM    876  CA  LYS    60      88.694 110.871  40.669  1.00  0.00            
ATOM    877  HA  LYS    60      89.577 110.658  41.271  1.00  0.00            
ATOM    878  CB  LYS    60      89.023 110.832  39.162  1.00  0.00            
ATOM    879  HB1 LYS    60      88.198 111.270  38.601  1.00  0.00            
ATOM    880  HB2 LYS    60      89.242 109.812  38.844  1.00  0.00            
ATOM    881  CG  LYS    60      90.317 111.722  39.005  1.00  0.00            
ATOM    882  HG1 LYS    60      91.132 111.382  39.645  1.00  0.00            
ATOM    883  HG2 LYS    60      90.019 112.761  39.145  1.00  0.00            
ATOM    884  CD  LYS    60      90.956 111.731  37.631  1.00  0.00            
ATOM    885  HD1 LYS    60      90.135 111.827  36.920  1.00  0.00            
ATOM    886  HD2 LYS    60      91.300 110.737  37.346  1.00  0.00            
ATOM    887  CE  LYS    60      92.045 112.800  37.323  1.00  0.00            
ATOM    888  HE1 LYS    60      92.028 113.608  38.055  1.00  0.00            
ATOM    889  HE2 LYS    60      91.904 113.217  36.326  1.00  0.00            
ATOM    890  NZ  LYS    60      93.418 112.191  37.257  1.00  0.00            
ATOM    891  HZ1 LYS    60      94.063 112.786  36.758  1.00  0.00            
ATOM    892  HZ2 LYS    60      93.833 111.930  38.140  1.00  0.00            
ATOM    893  HZ3 LYS    60      93.409 111.333  36.724  1.00  0.00            
ATOM    894  C   LYS    60      88.249 112.254  41.228  1.00  0.00            
ATOM    895  O   LYS    60      88.966 112.816  42.059  1.00  0.00            
ATOM    896  N   GLU    61      87.017 112.737  40.984  1.00  0.00            
ATOM    897  H   GLU    61      86.416 112.160  40.413  1.00  0.00            
ATOM    898  CA  GLU    61      86.652 114.074  41.393  1.00  0.00            
ATOM    899  HA  GLU    61      87.490 114.667  41.027  1.00  0.00            
ATOM    900  CB  GLU    61      85.245 114.495  40.868  1.00  0.00            
ATOM    901  HB1 GLU    61      84.890 115.370  41.413  1.00  0.00            
ATOM    902  HB2 GLU    61      84.493 113.719  41.010  1.00  0.00            
ATOM    903  CG  GLU    61      85.327 114.894  39.359  1.00  0.00            
ATOM    904  HG1 GLU    61      85.740 114.032  38.836  1.00  0.00            
ATOM    905  HG2 GLU    61      85.939 115.770  39.143  1.00  0.00            
ATOM    906  CD  GLU    61      83.955 115.093  38.675  1.00  0.00            
ATOM    907  OE1 GLU    61      82.951 114.703  39.332  1.00  0.00            
ATOM    908  OE2 GLU    61      83.889 115.638  37.537  1.00  0.00            
ATOM    909  C   GLU    61      86.726 114.281  42.900  1.00  0.00            
ATOM    910  O   GLU    61      86.854 115.431  43.375  1.00  0.00            
ATOM    911  N   GLN    62      86.468 113.260  43.740  1.00  0.00            
ATOM    912  H   GLN    62      86.307 112.330  43.380  1.00  0.00            
ATOM    913  CA  GLN    62      86.527 113.500  45.209  1.00  0.00            
ATOM    914  HA  GLN    62      85.988 114.418  45.446  1.00  0.00            
ATOM    915  CB  GLN    62      85.869 112.363  45.944  1.00  0.00            
ATOM    916  HB1 GLN    62      85.010 112.044  45.353  1.00  0.00            
ATOM    917  HB2 GLN    62      85.507 112.699  46.916  1.00  0.00            
ATOM    918  CG  GLN    62      86.667 111.035  46.100  1.00  0.00            
ATOM    919  HG1 GLN    62      87.655 111.130  46.551  1.00  0.00            
ATOM    920  HG2 GLN    62      86.722 110.632  45.089  1.00  0.00            
ATOM    921  CD  GLN    62      85.952 109.877  46.859  1.00  0.00            
ATOM    922  OE1 GLN    62      85.290 109.008  46.321  1.00  0.00            
ATOM    923  NE2 GLN    62      86.210 109.800  48.196  1.00  0.00            
ATOM    924 HE21 GLN    62      86.993 110.354  48.511  1.00  0.00            
ATOM    925 HE22 GLN    62      85.615 109.202  48.752  1.00  0.00            
ATOM    926  C   GLN    62      87.990 113.818  45.666  1.00  0.00            
ATOM    927  O   GLN    62      88.206 114.288  46.761  1.00  0.00            
ATOM    928  N   VAL    63      88.992 113.528  44.815  1.00  0.00            
ATOM    929  H   VAL    63      88.853 113.087  43.918  1.00  0.00            
ATOM    930  CA  VAL    63      90.401 113.732  45.195  1.00  0.00            
ATOM    931  HA  VAL    63      90.509 114.103  46.214  1.00  0.00            
ATOM    932  CB  VAL    63      91.196 112.353  45.347  1.00  0.00            
ATOM    933  HB  VAL    63      91.318 112.002  44.322  1.00  0.00            
ATOM    934  CG1 VAL    63      92.560 112.343  45.989  1.00  0.00            
ATOM    935 HG11 VAL    63      93.089 113.109  45.422  1.00  0.00            
ATOM    936 HG12 VAL    63      92.472 112.693  47.018  1.00  0.00            
ATOM    937 HG13 VAL    63      92.883 111.306  45.895  1.00  0.00            
ATOM    938  CG2 VAL    63      90.301 111.319  46.092  1.00  0.00            
ATOM    939 HG21 VAL    63      89.387 111.131  45.529  1.00  0.00            
ATOM    940 HG22 VAL    63      90.872 110.398  46.214  1.00  0.00            
ATOM    941 HG23 VAL    63      90.049 111.773  47.050  1.00  0.00            
ATOM    942  C   VAL    63      91.208 114.686  44.284  1.00  0.00            
ATOM    943  O   VAL    63      92.159 115.321  44.722  1.00  0.00            
ATOM    944  N   THR    64      90.878 114.576  42.981  1.00  0.00            
ATOM    945  H   THR    64      90.162 113.898  42.762  1.00  0.00            
ATOM    946  CA  THR    64      91.411 115.371  41.887  1.00  0.00            
ATOM    947  HA  THR    64      92.018 116.188  42.276  1.00  0.00            
ATOM    948  CB  THR    64      92.344 114.575  41.001  1.00  0.00            
ATOM    949  HB  THR    64      91.733 113.741  40.657  1.00  0.00            
ATOM    950  CG2 THR    64      93.005 115.420  39.849  1.00  0.00            
ATOM    951 HG21 THR    64      92.244 115.889  39.225  1.00  0.00            
ATOM    952 HG22 THR    64      93.558 116.255  40.280  1.00  0.00            
ATOM    953 HG23 THR    64      93.698 114.898  39.190  1.00  0.00            
ATOM    954  OG1 THR    64      93.356 113.943  41.829  1.00  0.00            
ATOM    955  HG1 THR    64      92.918 113.156  42.161  1.00  0.00            
ATOM    956  C   THR    64      90.296 116.043  41.115  1.00  0.00            
ATOM    957  O   THR    64      89.605 115.378  40.373  1.00  0.00            
ATOM    958  N   ASN    65      90.134 117.335  41.281  1.00  0.00            
ATOM    959  H   ASN    65      90.847 117.711  41.890  1.00  0.00            
ATOM    960  CA  ASN    65      89.096 118.220  40.733  1.00  0.00            
ATOM    961  HA  ASN    65      89.203 118.251  39.649  1.00  0.00            
ATOM    962  CB  ASN    65      87.710 117.707  41.161  1.00  0.00            
ATOM    963  HB1 ASN    65      87.667 117.937  42.226  1.00  0.00            
ATOM    964  HB2 ASN    65      87.619 116.642  40.948  1.00  0.00            
ATOM    965  CG  ASN    65      86.537 118.343  40.444  1.00  0.00            
ATOM    966  OD1 ASN    65      86.530 118.964  39.410  1.00  0.00            
ATOM    967  ND2 ASN    65      85.447 118.337  41.089  1.00  0.00            
ATOM    968 HD21 ASN    65      85.454 117.879  41.990  1.00  0.00            
ATOM    969 HD22 ASN    65      84.663 118.923  40.843  1.00  0.00            
ATOM    970  C   ASN    65      89.236 119.691  41.173  1.00  0.00            
ATOM    971  O   ASN    65      88.929 120.087  42.365  1.00  0.00            
ATOM    972  N   VAL    66      89.539 120.489  40.119  1.00  0.00            
ATOM    973  H   VAL    66      89.701 119.975  39.265  1.00  0.00            
ATOM    974  CA  VAL    66      89.437 121.924  40.189  1.00  0.00            
ATOM    975  HA  VAL    66      90.168 122.280  40.916  1.00  0.00            
ATOM    976  CB  VAL    66      89.856 122.528  38.796  1.00  0.00            
ATOM    977  HB  VAL    66      89.725 123.608  38.853  1.00  0.00            
ATOM    978  CG1 VAL    66      91.394 122.328  38.424  1.00  0.00            
ATOM    979 HG11 VAL    66      91.708 122.998  37.624  1.00  0.00            
ATOM    980 HG12 VAL    66      91.958 122.231  39.352  1.00  0.00            
ATOM    981 HG13 VAL    66      91.443 121.345  37.957  1.00  0.00            
ATOM    982  CG2 VAL    66      88.954 122.140  37.612  1.00  0.00            
ATOM    983 HG21 VAL    66      88.669 121.088  37.584  1.00  0.00            
ATOM    984 HG22 VAL    66      87.983 122.632  37.660  1.00  0.00            
ATOM    985 HG23 VAL    66      89.587 122.391  36.761  1.00  0.00            
ATOM    986  C   VAL    66      88.094 122.533  40.482  1.00  0.00            
ATOM    987  O   VAL    66      88.026 123.727  40.786  1.00  0.00            
ATOM    988  N   GLY    67      87.033 121.729  40.342  1.00  0.00            
ATOM    989  H   GLY    67      87.209 120.839  39.897  1.00  0.00            
ATOM    990  CA  GLY    67      85.640 122.068  40.715  1.00  0.00            
ATOM    991  HA1 GLY    67      84.982 121.222  40.519  1.00  0.00            
ATOM    992  HA2 GLY    67      85.270 122.976  40.238  1.00  0.00            
ATOM    993  C   GLY    67      85.412 122.179  42.207  1.00  0.00            
ATOM    994  O   GLY    67      84.520 122.987  42.581  1.00  0.00            
ATOM    995  N   GLY    68      86.200 121.524  43.171  1.00  0.00            
ATOM    996  H   GLY    68      87.063 121.134  42.821  1.00  0.00            
ATOM    997  CA  GLY    68      85.747 121.497  44.568  1.00  0.00            
ATOM    998  HA1 GLY    68      86.250 120.722  45.147  1.00  0.00            
ATOM    999  HA2 GLY    68      84.686 121.247  44.601  1.00  0.00            
ATOM   1000  C   GLY    68      85.860 122.924  45.189  1.00  0.00            
ATOM   1001  O   GLY    68      86.824 123.693  44.938  1.00  0.00            
ATOM   1002  N   ALA    69      85.010 123.260  46.093  1.00  0.00            
ATOM   1003  H   ALA    69      84.429 122.522  46.464  1.00  0.00            
ATOM   1004  CA  ALA    69      84.855 124.564  46.827  1.00  0.00            
ATOM   1005  HA  ALA    69      85.137 125.268  46.043  1.00  0.00            
ATOM   1006  CB  ALA    69      83.388 124.785  47.201  1.00  0.00            
ATOM   1007  HB1 ALA    69      83.327 125.477  48.041  1.00  0.00            
ATOM   1008  HB2 ALA    69      83.009 125.248  46.290  1.00  0.00            
ATOM   1009  HB3 ALA    69      82.882 123.838  47.387  1.00  0.00            
ATOM   1010  C   ALA    69      85.880 124.867  47.944  1.00  0.00            
ATOM   1011  O   ALA    69      86.240 124.105  48.773  1.00  0.00            
ATOM   1012  N   VAL    70      86.272 126.145  48.012  1.00  0.00            
ATOM   1013  H   VAL    70      85.966 126.776  47.285  1.00  0.00            
ATOM   1014  CA  VAL    70      87.206 126.612  49.018  1.00  0.00            
ATOM   1015  HA  VAL    70      87.554 125.725  49.547  1.00  0.00            
ATOM   1016  CB  VAL    70      88.517 127.116  48.359  1.00  0.00            
ATOM   1017  HB  VAL    70      89.003 127.537  49.239  1.00  0.00            
ATOM   1018  CG1 VAL    70      89.409 126.035  47.823  1.00  0.00            
ATOM   1019 HG11 VAL    70      89.829 125.415  48.615  1.00  0.00            
ATOM   1020 HG12 VAL    70      88.822 125.420  47.142  1.00  0.00            
ATOM   1021 HG13 VAL    70      90.209 126.527  47.270  1.00  0.00            
ATOM   1022  CG2 VAL    70      88.252 128.292  47.434  1.00  0.00            
ATOM   1023 HG21 VAL    70      89.109 128.960  47.339  1.00  0.00            
ATOM   1024 HG22 VAL    70      88.030 127.906  46.439  1.00  0.00            
ATOM   1025 HG23 VAL    70      87.448 128.902  47.845  1.00  0.00            
ATOM   1026  C   VAL    70      86.544 127.512  50.032  1.00  0.00            
ATOM   1027  O   VAL    70      85.469 128.099  49.804  1.00  0.00            
ATOM   1028  N   VAL    71      87.143 127.592  51.221  1.00  0.00            
ATOM   1029  H   VAL    71      87.998 127.074  51.362  1.00  0.00            
ATOM   1030  CA  VAL    71      86.688 128.196  52.414  1.00  0.00            
ATOM   1031  HA  VAL    71      86.045 129.030  52.133  1.00  0.00            
ATOM   1032  CB  VAL    71      85.736 127.383  53.293  1.00  0.00            
ATOM   1033  HB  VAL    71      85.578 127.961  54.204  1.00  0.00            
ATOM   1034  CG1 VAL    71      84.295 127.121  52.772  1.00  0.00            
ATOM   1035 HG11 VAL    71      84.359 126.725  51.758  1.00  0.00            
ATOM   1036 HG12 VAL    71      83.618 126.565  53.420  1.00  0.00            
ATOM   1037 HG13 VAL    71      83.793 128.073  52.597  1.00  0.00            
ATOM   1038  CG2 VAL    71      86.261 125.993  53.630  1.00  0.00            
ATOM   1039 HG21 VAL    71      85.502 125.580  54.294  1.00  0.00            
ATOM   1040 HG22 VAL    71      86.352 125.394  52.724  1.00  0.00            
ATOM   1041 HG23 VAL    71      87.273 126.117  54.016  1.00  0.00            
ATOM   1042  C   VAL    71      87.980 128.786  53.142  1.00  0.00            
ATOM   1043  O   VAL    71      88.984 128.120  53.312  1.00  0.00            
ATOM   1044  N   THR    72      87.866 130.027  53.476  1.00  0.00            
ATOM   1045  H   THR    72      86.961 130.345  53.161  1.00  0.00            
ATOM   1046  CA  THR    72      88.818 130.956  54.180  1.00  0.00            
ATOM   1047  HA  THR    72      89.352 130.270  54.838  1.00  0.00            
ATOM   1048  CB  THR    72      89.820 131.620  53.275  1.00  0.00            
ATOM   1049  HB  THR    72      90.259 130.828  52.668  1.00  0.00            
ATOM   1050  CG2 THR    72      89.391 132.757  52.363  1.00  0.00            
ATOM   1051 HG21 THR    72      89.068 133.612  52.957  1.00  0.00            
ATOM   1052 HG22 THR    72      90.225 133.019  51.713  1.00  0.00            
ATOM   1053 HG23 THR    72      88.538 132.433  51.766  1.00  0.00            
ATOM   1054  OG1 THR    72      90.754 132.284  54.069  1.00  0.00            
ATOM   1055  HG1 THR    72      91.274 131.565  54.437  1.00  0.00            
ATOM   1056  C   THR    72      88.085 132.099  54.999  1.00  0.00            
ATOM   1057  O   THR    72      86.965 132.457  54.640  1.00  0.00            
ATOM   1058  N   GLY    73      88.601 132.600  56.079  1.00  0.00            
ATOM   1059  H   GLY    73      89.518 132.208  56.239  1.00  0.00            
ATOM   1060  CA  GLY    73      88.087 133.565  57.016  1.00  0.00            
ATOM   1061  HA1 GLY    73      87.397 133.132  57.741  1.00  0.00            
ATOM   1062  HA2 GLY    73      87.558 134.295  56.403  1.00  0.00            
ATOM   1063  C   GLY    73      89.117 134.556  57.657  1.00  0.00            
ATOM   1064  O   GLY    73      90.353 134.439  57.518  1.00  0.00            
ATOM   1065  N   VAL    74      88.671 135.577  58.447  1.00  0.00            
ATOM   1066  H   VAL    74      87.679 135.758  58.505  1.00  0.00            
ATOM   1067  CA  VAL    74      89.559 136.496  59.146  1.00  0.00            
ATOM   1068  HA  VAL    74      90.296 136.843  58.422  1.00  0.00            
ATOM   1069  CB  VAL    74      88.800 137.740  59.624  1.00  0.00            
ATOM   1070  HB  VAL    74      89.658 138.361  59.883  1.00  0.00            
ATOM   1071  CG1 VAL    74      88.004 138.428  58.436  1.00  0.00            
ATOM   1072 HG11 VAL    74      87.194 137.759  58.145  1.00  0.00            
ATOM   1073 HG12 VAL    74      87.436 139.291  58.783  1.00  0.00            
ATOM   1074 HG13 VAL    74      88.725 138.692  57.662  1.00  0.00            
ATOM   1075  CG2 VAL    74      87.896 137.639  60.844  1.00  0.00            
ATOM   1076 HG21 VAL    74      88.539 137.320  61.664  1.00  0.00            
ATOM   1077 HG22 VAL    74      87.440 138.570  61.181  1.00  0.00            
ATOM   1078 HG23 VAL    74      87.165 136.838  60.733  1.00  0.00            
ATOM   1079  C   VAL    74      90.376 135.822  60.215  1.00  0.00            
ATOM   1080  O   VAL    74      91.299 136.438  60.533  1.00  0.00            
ATOM   1081  N   THR    75      90.121 134.687  60.802  1.00  0.00            
ATOM   1082  H   THR    75      89.290 134.151  60.597  1.00  0.00            
ATOM   1083  CA  THR    75      91.230 134.019  61.552  1.00  0.00            
ATOM   1084  HA  THR    75      91.987 134.803  61.548  1.00  0.00            
ATOM   1085  CB  THR    75      90.947 133.717  63.014  1.00  0.00            
ATOM   1086  HB  THR    75      91.769 133.100  63.377  1.00  0.00            
ATOM   1087  CG2 THR    75      90.819 134.815  63.970  1.00  0.00            
ATOM   1088 HG21 THR    75      90.749 134.447  64.994  1.00  0.00            
ATOM   1089 HG22 THR    75      91.562 135.593  63.794  1.00  0.00            
ATOM   1090 HG23 THR    75      89.858 135.234  63.672  1.00  0.00            
ATOM   1091  OG1 THR    75      89.784 132.926  63.168  1.00  0.00            
ATOM   1092  HG1 THR    75      89.028 133.393  62.804  1.00  0.00            
ATOM   1093  C   THR    75      91.680 132.868  60.677  1.00  0.00            
ATOM   1094  O   THR    75      92.887 132.661  60.499  1.00  0.00            
ATOM   1095  N   ALA    76      90.779 132.057  60.099  1.00  0.00            
ATOM   1096  H   ALA    76      89.813 132.174  60.371  1.00  0.00            
ATOM   1097  CA  ALA    76      91.143 130.895  59.321  1.00  0.00            
ATOM   1098  HA  ALA    76      92.143 130.576  59.615  1.00  0.00            
ATOM   1099  CB  ALA    76      90.066 129.796  59.402  1.00  0.00            
ATOM   1100  HB1 ALA    76      89.277 130.171  58.750  1.00  0.00            
ATOM   1101  HB2 ALA    76      90.412 128.812  59.084  1.00  0.00            
ATOM   1102  HB3 ALA    76      89.609 129.789  60.391  1.00  0.00            
ATOM   1103  C   ALA    76      91.576 131.276  57.867  1.00  0.00            
ATOM   1104  O   ALA    76      90.771 131.013  56.937  1.00  0.00            
ATOM   1105  N   VAL    77      92.702 131.962  57.640  1.00  0.00            
ATOM   1106  H   VAL    77      93.104 132.224  58.528  1.00  0.00            
ATOM   1107  CA  VAL    77      93.287 132.650  56.414  1.00  0.00            
ATOM   1108  HA  VAL    77      92.516 133.292  55.987  1.00  0.00            
ATOM   1109  CB  VAL    77      94.414 133.577  56.898  1.00  0.00            
ATOM   1110  HB  VAL    77      94.694 134.158  56.019  1.00  0.00            
ATOM   1111  CG1 VAL    77      94.030 134.749  57.824  1.00  0.00            
ATOM   1112 HG11 VAL    77      93.756 134.314  58.785  1.00  0.00            
ATOM   1113 HG12 VAL    77      94.939 135.321  58.007  1.00  0.00            
ATOM   1114 HG13 VAL    77      93.121 135.195  57.419  1.00  0.00            
ATOM   1115  CG2 VAL    77      95.650 132.957  57.499  1.00  0.00            
ATOM   1116 HG21 VAL    77      95.269 132.512  58.418  1.00  0.00            
ATOM   1117 HG22 VAL    77      96.110 132.246  56.813  1.00  0.00            
ATOM   1118 HG23 VAL    77      96.325 133.783  57.726  1.00  0.00            
ATOM   1119  C   VAL    77      93.765 131.604  55.401  1.00  0.00            
ATOM   1120  O   VAL    77      93.876 132.026  54.247  1.00  0.00            
ATOM   1121  N   ALA    78      93.976 130.292  55.735  1.00  0.00            
ATOM   1122  H   ALA    78      93.912 129.961  56.687  1.00  0.00            
ATOM   1123  CA  ALA    78      94.087 129.319  54.610  1.00  0.00            
ATOM   1124  HA  ALA    78      94.979 129.637  54.070  1.00  0.00            
ATOM   1125  CB  ALA    78      94.197 127.864  55.127  1.00  0.00            
ATOM   1126  HB1 ALA    78      95.065 127.893  55.785  1.00  0.00            
ATOM   1127  HB2 ALA    78      93.317 127.587  55.708  1.00  0.00            
ATOM   1128  HB3 ALA    78      94.437 127.032  54.465  1.00  0.00            
ATOM   1129  C   ALA    78      92.791 129.425  53.749  1.00  0.00            
ATOM   1130  O   ALA    78      91.709 129.577  54.239  1.00  0.00            
ATOM   1131  N   GLN    79      92.891 129.037  52.546  1.00  0.00            
ATOM   1132  H   GLN    79      93.825 128.822  52.228  1.00  0.00            
ATOM   1133  CA  GLN    79      91.881 128.663  51.577  1.00  0.00            
ATOM   1134  HA  GLN    79      90.930 128.962  52.017  1.00  0.00            
ATOM   1135  CB  GLN    79      91.944 129.354  50.147  1.00  0.00            
ATOM   1136  HB1 GLN    79      91.313 128.780  49.469  1.00  0.00            
ATOM   1137  HB2 GLN    79      92.953 129.223  49.757  1.00  0.00            
ATOM   1138  CG  GLN    79      91.426 130.771  50.210  1.00  0.00            
ATOM   1139  HG1 GLN    79      91.613 131.165  51.209  1.00  0.00            
ATOM   1140  HG2 GLN    79      90.351 130.812  50.036  1.00  0.00            
ATOM   1141  CD  GLN    79      91.977 131.721  49.185  1.00  0.00            
ATOM   1142  OE1 GLN    79      93.053 131.555  48.652  1.00  0.00            
ATOM   1143  NE2 GLN    79      91.257 132.649  48.640  1.00  0.00            
ATOM   1144 HE21 GLN    79      90.311 132.898  48.894  1.00  0.00            
ATOM   1145 HE22 GLN    79      91.761 133.385  48.167  1.00  0.00            
ATOM   1146  C   GLN    79      91.785 127.126  51.555  1.00  0.00            
ATOM   1147  O   GLN    79      92.293 126.469  50.605  1.00  0.00            
ATOM   1148  N   LYS    80      91.198 126.574  52.615  1.00  0.00            
ATOM   1149  H   LYS    80      90.761 127.217  53.260  1.00  0.00            
ATOM   1150  CA  LYS    80      90.929 125.171  52.658  1.00  0.00            
ATOM   1151  HA  LYS    80      91.866 124.706  52.350  1.00  0.00            
ATOM   1152  CB  LYS    80      90.658 124.712  54.122  1.00  0.00            
ATOM   1153  HB1 LYS    80      90.146 123.756  54.221  1.00  0.00            
ATOM   1154  HB2 LYS    80      89.931 125.414  54.530  1.00  0.00            
ATOM   1155  CG  LYS    80      91.911 124.775  55.015  1.00  0.00            
ATOM   1156  HG1 LYS    80      91.617 124.861  56.061  1.00  0.00            
ATOM   1157  HG2 LYS    80      92.482 125.648  54.699  1.00  0.00            
ATOM   1158  CD  LYS    80      92.763 123.522  54.779  1.00  0.00            
ATOM   1159  HD1 LYS    80      93.132 123.476  53.754  1.00  0.00            
ATOM   1160  HD2 LYS    80      92.249 122.564  54.854  1.00  0.00            
ATOM   1161  CE  LYS    80      93.969 123.476  55.695  1.00  0.00            
ATOM   1162  HE1 LYS    80      93.665 123.674  56.722  1.00  0.00            
ATOM   1163  HE2 LYS    80      94.742 124.136  55.301  1.00  0.00            
ATOM   1164  NZ  LYS    80      94.465 122.043  55.675  1.00  0.00            
ATOM   1165  HZ1 LYS    80      95.085 121.911  56.461  1.00  0.00            
ATOM   1166  HZ2 LYS    80      93.739 121.365  55.852  1.00  0.00            
ATOM   1167  HZ3 LYS    80      94.985 121.885  54.824  1.00  0.00            
ATOM   1168  C   LYS    80      89.797 124.697  51.635  1.00  0.00            
ATOM   1169  O   LYS    80      89.031 125.558  51.248  1.00  0.00            
ATOM   1170  N   THR    81      89.633 123.368  51.434  1.00  0.00            
ATOM   1171  H   THR    81      90.224 122.697  51.904  1.00  0.00            
ATOM   1172  CA  THR    81      88.378 122.809  50.823  1.00  0.00            
ATOM   1173  HA  THR    81      87.825 123.540  50.233  1.00  0.00            
ATOM   1174  CB  THR    81      88.816 121.649  49.842  1.00  0.00            
ATOM   1175  HB  THR    81      87.953 121.162  49.387  1.00  0.00            
ATOM   1176  CG2 THR    81      89.663 122.117  48.619  1.00  0.00            
ATOM   1177 HG21 THR    81      90.356 122.855  49.024  1.00  0.00            
ATOM   1178 HG22 THR    81      90.105 121.238  48.149  1.00  0.00            
ATOM   1179 HG23 THR    81      89.001 122.632  47.924  1.00  0.00            
ATOM   1180  OG1 THR    81      89.563 120.624  50.490  1.00  0.00            
ATOM   1181  HG1 THR    81      89.010 119.973  50.928  1.00  0.00            
ATOM   1182  C   THR    81      87.289 122.419  51.851  1.00  0.00            
ATOM   1183  O   THR    81      87.684 122.088  53.003  1.00  0.00            
ATOM   1184  N   VAL    82      86.017 122.562  51.442  1.00  0.00            
ATOM   1185  H   VAL    82      85.841 122.810  50.479  1.00  0.00            
ATOM   1186  CA  VAL    82      84.842 122.386  52.305  1.00  0.00            
ATOM   1187  HA  VAL    82      85.058 122.874  53.256  1.00  0.00            
ATOM   1188  CB  VAL    82      83.648 123.139  51.615  1.00  0.00            
ATOM   1189  HB  VAL    82      84.013 124.101  51.257  1.00  0.00            
ATOM   1190  CG1 VAL    82      83.160 122.388  50.343  1.00  0.00            
ATOM   1191 HG11 VAL    82      83.968 122.137  49.655  1.00  0.00            
ATOM   1192 HG12 VAL    82      82.798 121.403  50.635  1.00  0.00            
ATOM   1193 HG13 VAL    82      82.419 123.011  49.842  1.00  0.00            
ATOM   1194  CG2 VAL    82      82.422 123.307  52.545  1.00  0.00            
ATOM   1195 HG21 VAL    82      82.573 124.114  53.261  1.00  0.00            
ATOM   1196 HG22 VAL    82      81.573 123.705  51.988  1.00  0.00            
ATOM   1197 HG23 VAL    82      82.217 122.438  53.171  1.00  0.00            
ATOM   1198  C   VAL    82      84.601 120.912  52.620  1.00  0.00            
ATOM   1199  O   VAL    82      84.748 120.051  51.777  1.00  0.00            
ATOM   1200  N   GLU    83      84.194 120.625  53.822  1.00  0.00            
ATOM   1201  H   GLU    83      84.031 121.356  54.499  1.00  0.00            
ATOM   1202  CA  GLU    83      84.009 119.251  54.242  1.00  0.00            
ATOM   1203  HA  GLU    83      84.508 118.684  53.456  1.00  0.00            
ATOM   1204  CB  GLU    83      84.648 118.912  55.568  1.00  0.00            
ATOM   1205  HB1 GLU    83      84.385 117.863  55.699  1.00  0.00            
ATOM   1206  HB2 GLU    83      84.158 119.522  56.327  1.00  0.00            
ATOM   1207  CG  GLU    83      86.183 118.992  55.661  1.00  0.00            
ATOM   1208  HG1 GLU    83      86.458 120.046  55.706  1.00  0.00            
ATOM   1209  HG2 GLU    83      86.592 118.566  54.744  1.00  0.00            
ATOM   1210  CD  GLU    83      86.621 118.080  56.799  1.00  0.00            
ATOM   1211  OE1 GLU    83      87.841 118.123  57.058  1.00  0.00            
ATOM   1212  OE2 GLU    83      85.891 117.368  57.552  1.00  0.00            
ATOM   1213  C   GLU    83      82.551 118.794  54.065  1.00  0.00            
ATOM   1214  O   GLU    83      81.608 119.591  54.136  1.00  0.00            
ATOM   1215  N   GLY    84      82.495 117.461  53.721  1.00  0.00            
ATOM   1216  H   GLY    84      83.385 116.987  53.658  1.00  0.00            
ATOM   1217  CA  GLY    84      81.299 116.691  53.787  1.00  0.00            
ATOM   1218  HA1 GLY    84      80.417 117.296  53.995  1.00  0.00            
ATOM   1219  HA2 GLY    84      81.477 116.003  54.613  1.00  0.00            
ATOM   1220  C   GLY    84      80.915 115.911  52.551  1.00  0.00            
ATOM   1221  O   GLY    84      81.744 115.749  51.639  1.00  0.00            
ATOM   1222  N   ALA    85      79.697 115.358  52.611  1.00  0.00            
ATOM   1223  H   ALA    85      79.134 115.453  53.445  1.00  0.00            
ATOM   1224  CA  ALA    85      79.129 114.525  51.558  1.00  0.00            
ATOM   1225  HA  ALA    85      79.677 113.583  51.552  1.00  0.00            
ATOM   1226  CB  ALA    85      77.765 114.141  52.034  1.00  0.00            
ATOM   1227  HB1 ALA    85      77.791 113.579  52.968  1.00  0.00            
ATOM   1228  HB2 ALA    85      77.091 114.981  52.202  1.00  0.00            
ATOM   1229  HB3 ALA    85      77.441 113.565  51.167  1.00  0.00            
ATOM   1230  C   ALA    85      79.219 115.113  50.185  1.00  0.00            
ATOM   1231  O   ALA    85      78.438 116.056  49.856  1.00  0.00            
ATOM   1232  N   GLY    86      79.889 114.405  49.291  1.00  0.00            
ATOM   1233  H   GLY    86      80.273 113.518  49.585  1.00  0.00            
ATOM   1234  CA  GLY    86      80.201 114.836  47.908  1.00  0.00            
ATOM   1235  HA1 GLY    86      79.286 115.104  47.380  1.00  0.00            
ATOM   1236  HA2 GLY    86      80.509 114.011  47.265  1.00  0.00            
ATOM   1237  C   GLY    86      81.245 115.969  47.658  1.00  0.00            
ATOM   1238  O   GLY    86      81.401 116.394  46.492  1.00  0.00            
ATOM   1239  N   SER    87      81.984 116.385  48.669  1.00  0.00            
ATOM   1240  H   SER    87      81.868 115.896  49.545  1.00  0.00            
ATOM   1241  CA  SER    87      83.114 117.256  48.479  1.00  0.00            
ATOM   1242  HA  SER    87      82.907 117.954  47.667  1.00  0.00            
ATOM   1243  CB  SER    87      83.316 118.085  49.767  1.00  0.00            
ATOM   1244  HB1 SER    87      83.904 117.586  50.536  1.00  0.00            
ATOM   1245  HB2 SER    87      82.421 118.527  50.207  1.00  0.00            
ATOM   1246  OG  SER    87      84.065 119.210  49.391  1.00  0.00            
ATOM   1247  HG  SER    87      84.418 119.627  50.180  1.00  0.00            
ATOM   1248  C   SER    87      84.418 116.429  48.144  1.00  0.00            
ATOM   1249  O   SER    87      84.467 115.253  48.120  1.00  0.00            
ATOM   1250  N   ILE    88      85.534 117.132  48.108  1.00  0.00            
ATOM   1251  H   ILE    88      85.446 118.125  48.269  1.00  0.00            
ATOM   1252  CA  ILE    88      86.918 116.662  48.376  1.00  0.00            
ATOM   1253  HA  ILE    88      87.093 115.905  47.611  1.00  0.00            
ATOM   1254  CB  ILE    88      87.984 117.787  48.262  1.00  0.00            
ATOM   1255  HB  ILE    88      87.690 118.534  48.999  1.00  0.00            
ATOM   1256  CG2 ILE    88      89.420 117.308  48.652  1.00  0.00            
ATOM   1257 HG21 ILE    88      90.216 118.050  48.698  1.00  0.00            
ATOM   1258 HG22 ILE    88      89.403 116.778  49.605  1.00  0.00            
ATOM   1259 HG23 ILE    88      89.674 116.499  47.967  1.00  0.00            
ATOM   1260  CG1 ILE    88      87.967 118.422  46.877  1.00  0.00            
ATOM   1261 HG11 ILE    88      88.644 119.271  46.781  1.00  0.00            
ATOM   1262 HG12 ILE    88      87.004 118.932  46.829  1.00  0.00            
ATOM   1263  CD  ILE    88      88.183 117.448  45.704  1.00  0.00            
ATOM   1264  HD1 ILE    88      87.513 116.596  45.817  1.00  0.00            
ATOM   1265  HD2 ILE    88      88.088 118.096  44.833  1.00  0.00            
ATOM   1266  HD3 ILE    88      89.169 116.984  45.717  1.00  0.00            
ATOM   1267  C   ILE    88      87.013 115.874  49.688  1.00  0.00            
ATOM   1268  O   ILE    88      86.783 116.483  50.741  1.00  0.00            
ATOM   1269  N   ALA    89      87.298 114.590  49.594  1.00  0.00            
ATOM   1270  H   ALA    89      87.589 114.195  48.711  1.00  0.00            
ATOM   1271  CA  ALA    89      87.431 113.563  50.595  1.00  0.00            
ATOM   1272  HA  ALA    89      87.901 113.928  51.509  1.00  0.00            
ATOM   1273  CB  ALA    89      86.036 113.155  51.162  1.00  0.00            
ATOM   1274  HB1 ALA    89      85.519 114.024  51.569  1.00  0.00            
ATOM   1275  HB2 ALA    89      85.438 112.685  50.380  1.00  0.00            
ATOM   1276  HB3 ALA    89      86.164 112.472  52.003  1.00  0.00            
ATOM   1277  C   ALA    89      88.305 112.337  50.202  1.00  0.00            
ATOM   1278  O   ALA    89      88.313 111.834  49.048  1.00  0.00            
ATOM   1279  N   ALA    90      89.077 111.819  51.126  1.00  0.00            
ATOM   1280  H   ALA    90      88.915 112.106  52.081  1.00  0.00            
ATOM   1281  CA  ALA    90      89.981 110.720  50.891  1.00  0.00            
ATOM   1282  HA  ALA    90      90.566 110.900  49.990  1.00  0.00            
ATOM   1283  CB  ALA    90      90.977 110.477  52.051  1.00  0.00            
ATOM   1284  HB1 ALA    90      91.599 111.368  52.134  1.00  0.00            
ATOM   1285  HB2 ALA    90      90.569 110.307  53.047  1.00  0.00            
ATOM   1286  HB3 ALA    90      91.504 109.571  51.754  1.00  0.00            
ATOM   1287  C   ALA    90      89.213 109.384  50.632  1.00  0.00            
ATOM   1288  O   ALA    90      88.275 109.024  51.427  1.00  0.00            
ATOM   1289  N   ALA    91      89.524 108.676  49.539  1.00  0.00            
ATOM   1290  H   ALA    91      90.340 108.905  48.989  1.00  0.00            
ATOM   1291  CA  ALA    91      88.644 107.617  49.026  1.00  0.00            
ATOM   1292  HA  ALA    91      87.651 108.041  49.176  1.00  0.00            
ATOM   1293  CB  ALA    91      88.904 107.465  47.520  1.00  0.00            
ATOM   1294  HB1 ALA    91      88.187 106.775  47.074  1.00  0.00            
ATOM   1295  HB2 ALA    91      88.822 108.383  46.939  1.00  0.00            
ATOM   1296  HB3 ALA    91      89.937 107.142  47.390  1.00  0.00            
ATOM   1297  C   ALA    91      88.587 106.350  49.798  1.00  0.00            
ATOM   1298  O   ALA    91      89.443 105.456  49.758  1.00  0.00            
ATOM   1299  N   THR    92      87.510 106.050  50.595  1.00  0.00            
ATOM   1300  H   THR    92      86.718 106.675  50.648  1.00  0.00            
ATOM   1301  CA  THR    92      87.409 104.799  51.319  1.00  0.00            
ATOM   1302  HA  THR    92      88.293 104.701  51.950  1.00  0.00            
ATOM   1303  CB  THR    92      86.123 104.782  52.181  1.00  0.00            
ATOM   1304  HB  THR    92      85.568 103.844  52.223  1.00  0.00            
ATOM   1305  CG2 THR    92      86.475 104.966  53.658  1.00  0.00            
ATOM   1306 HG21 THR    92      85.594 105.039  54.295  1.00  0.00            
ATOM   1307 HG22 THR    92      87.126 104.189  54.058  1.00  0.00            
ATOM   1308 HG23 THR    92      87.075 105.871  53.751  1.00  0.00            
ATOM   1309  OG1 THR    92      85.211 105.872  51.848  1.00  0.00            
ATOM   1310  HG1 THR    92      84.687 105.566  51.104  1.00  0.00            
ATOM   1311  C   THR    92      87.307 103.586  50.401  1.00  0.00            
ATOM   1312  O   THR    92      86.685 103.606  49.304  1.00  0.00            
ATOM   1313  N   GLY    93      87.940 102.505  50.836  1.00  0.00            
ATOM   1314  H   GLY    93      88.576 102.549  51.619  1.00  0.00            
ATOM   1315  CA  GLY    93      87.695 101.307  50.067  1.00  0.00            
ATOM   1316  HA1 GLY    93      88.557 100.667  50.252  1.00  0.00            
ATOM   1317  HA2 GLY    93      87.537 101.598  49.028  1.00  0.00            
ATOM   1318  C   GLY    93      86.555 100.380  50.528  1.00  0.00            
ATOM   1319  O   GLY    93      86.062 100.567  51.651  1.00  0.00            
ATOM   1320  N   PHE    94      86.050  99.469  49.695  1.00  0.00            
ATOM   1321  H   PHE    94      86.554  99.387  48.824  1.00  0.00            
ATOM   1322  CA  PHE    94      84.868  98.640  49.963  1.00  0.00            
ATOM   1323  HA  PHE    94      84.722  98.779  51.035  1.00  0.00            
ATOM   1324  CB  PHE    94      83.609  99.080  49.174  1.00  0.00            
ATOM   1325  HB1 PHE    94      83.392 100.116  49.433  1.00  0.00            
ATOM   1326  HB2 PHE    94      82.718  98.537  49.491  1.00  0.00            
ATOM   1327  CG  PHE    94      83.814  98.903  47.724  1.00  0.00            
ATOM   1328  CD1 PHE    94      83.434  97.689  47.103  1.00  0.00            
ATOM   1329  HD1 PHE    94      83.047  96.911  47.745  1.00  0.00            
ATOM   1330  CE1 PHE    94      83.479  97.528  45.748  1.00  0.00            
ATOM   1331  HE1 PHE    94      83.201  96.673  45.149  1.00  0.00            
ATOM   1332  CZ  PHE    94      83.947  98.616  44.962  1.00  0.00            
ATOM   1333  HZ  PHE    94      84.000  98.569  43.884  1.00  0.00            
ATOM   1334  CE2 PHE    94      84.395  99.838  45.651  1.00  0.00            
ATOM   1335  HE2 PHE    94      84.781 100.663  45.071  1.00  0.00            
ATOM   1336  CD2 PHE    94      84.365  99.972  47.016  1.00  0.00            
ATOM   1337  HD2 PHE    94      84.596 100.939  47.436  1.00  0.00            
ATOM   1338  C   PHE    94      85.105  97.171  49.852  1.00  0.00            
ATOM   1339  O   PHE    94      85.834  96.727  49.000  1.00  0.00            
ATOM   1340  N   VAL    95      84.439  96.354  50.682  1.00  0.00            
ATOM   1341  H   VAL    95      83.855  96.772  51.392  1.00  0.00            
ATOM   1342  CA  VAL    95      84.616  94.887  50.758  1.00  0.00            
ATOM   1343  HA  VAL    95      85.691  94.710  50.812  1.00  0.00            
ATOM   1344  CB  VAL    95      83.945  94.367  52.064  1.00  0.00            
ATOM   1345  HB  VAL    95      82.967  94.836  52.175  1.00  0.00            
ATOM   1346  CG1 VAL    95      83.574  92.885  52.170  1.00  0.00            
ATOM   1347 HG11 VAL    95      83.231  92.718  53.191  1.00  0.00            
ATOM   1348 HG12 VAL    95      82.796  92.619  51.455  1.00  0.00            
ATOM   1349 HG13 VAL    95      84.461  92.274  52.002  1.00  0.00            
ATOM   1350  CG2 VAL    95      84.860  94.532  53.236  1.00  0.00            
ATOM   1351 HG21 VAL    95      85.720  93.871  53.126  1.00  0.00            
ATOM   1352 HG22 VAL    95      85.230  95.554  53.309  1.00  0.00            
ATOM   1353 HG23 VAL    95      84.337  94.264  54.154  1.00  0.00            
ATOM   1354  C   VAL    95      84.056  94.126  49.568  1.00  0.00            
ATOM   1355  O   VAL    95      82.825  94.142  49.233  1.00  0.00            
ATOM   1356  N   LYS    96      84.963  93.439  48.936  1.00  0.00            
ATOM   1357  H   LYS    96      85.922  93.400  49.251  1.00  0.00            
ATOM   1358  CA  LYS    96      84.563  92.518  47.846  1.00  0.00            
ATOM   1359  HA  LYS    96      83.482  92.495  47.704  1.00  0.00            
ATOM   1360  CB  LYS    96      84.922  93.161  46.507  1.00  0.00            
ATOM   1361  HB1 LYS    96      84.355  94.063  46.277  1.00  0.00            
ATOM   1362  HB2 LYS    96      84.438  92.531  45.760  1.00  0.00            
ATOM   1363  CG  LYS    96      86.472  93.439  46.176  1.00  0.00            
ATOM   1364  HG1 LYS    96      86.887  92.432  46.223  1.00  0.00            
ATOM   1365  HG2 LYS    96      86.877  94.097  46.945  1.00  0.00            
ATOM   1366  CD  LYS    96      86.600  94.006  44.785  1.00  0.00            
ATOM   1367  HD1 LYS    96      86.077  94.960  44.852  1.00  0.00            
ATOM   1368  HD2 LYS    96      86.071  93.354  44.089  1.00  0.00            
ATOM   1369  CE  LYS    96      88.027  94.198  44.315  1.00  0.00            
ATOM   1370  HE1 LYS    96      88.573  94.887  44.959  1.00  0.00            
ATOM   1371  HE2 LYS    96      88.082  94.541  43.282  1.00  0.00            
ATOM   1372  NZ  LYS    96      88.773  92.890  44.247  1.00  0.00            
ATOM   1373  HZ1 LYS    96      88.859  92.466  45.160  1.00  0.00            
ATOM   1374  HZ2 LYS    96      88.408  92.222  43.582  1.00  0.00            
ATOM   1375  HZ3 LYS    96      89.717  93.053  43.928  1.00  0.00            
ATOM   1376  C   LYS    96      85.123  91.073  48.031  1.00  0.00            
ATOM   1377  O   LYS    96      86.143  90.877  48.704  1.00  0.00            
ATOM   1378  N   LYS    97      84.510  90.084  47.310  1.00  0.00            
ATOM   1379  H   LYS    97      83.680  90.372  46.810  1.00  0.00            
ATOM   1380  CA  LYS    97      85.047  88.719  47.070  1.00  0.00            
ATOM   1381  HA  LYS    97      85.743  88.558  47.892  1.00  0.00            
ATOM   1382  CB  LYS    97      84.065  87.580  47.266  1.00  0.00            
ATOM   1383  HB1 LYS    97      83.490  87.373  46.364  1.00  0.00            
ATOM   1384  HB2 LYS    97      83.282  87.826  47.983  1.00  0.00            
ATOM   1385  CG  LYS    97      84.761  86.316  47.674  1.00  0.00            
ATOM   1386  HG1 LYS    97      85.437  86.573  48.489  1.00  0.00            
ATOM   1387  HG2 LYS    97      85.489  85.919  46.967  1.00  0.00            
ATOM   1388  CD  LYS    97      83.821  85.181  48.091  1.00  0.00            
ATOM   1389  HD1 LYS    97      83.317  84.724  47.240  1.00  0.00            
ATOM   1390  HD2 LYS    97      83.079  85.582  48.782  1.00  0.00            
ATOM   1391  CE  LYS    97      84.608  84.031  48.632  1.00  0.00            
ATOM   1392  HE1 LYS    97      85.258  84.359  49.442  1.00  0.00            
ATOM   1393  HE2 LYS    97      85.178  83.573  47.823  1.00  0.00            
ATOM   1394  NZ  LYS    97      83.521  83.073  49.086  1.00  0.00            
ATOM   1395  HZ1 LYS    97      83.182  82.546  48.294  1.00  0.00            
ATOM   1396  HZ2 LYS    97      83.973  82.508  49.791  1.00  0.00            
ATOM   1397  HZ3 LYS    97      82.781  83.595  49.534  1.00  0.00            
ATOM   1398  C   LYS    97      86.072  88.452  45.930  1.00  0.00            
ATOM   1399  O   LYS    97      85.794  88.680  44.745  1.00  0.00            
ATOM   1400  N   ASP    98      87.344  88.104  46.252  1.00  0.00            
ATOM   1401  H   ASP    98      87.481  87.888  47.229  1.00  0.00            
ATOM   1402  CA  ASP    98      88.473  87.834  45.379  1.00  0.00            
ATOM   1403  HA  ASP    98      87.971  87.773  44.414  1.00  0.00            
ATOM   1404  CB  ASP    98      89.318  89.073  45.118  1.00  0.00            
ATOM   1405  HB1 ASP    98      88.791  89.695  44.394  1.00  0.00            
ATOM   1406  HB2 ASP    98      90.279  88.714  44.750  1.00  0.00            
ATOM   1407  CG  ASP    98      89.547  89.981  46.300  1.00  0.00            
ATOM   1408  OD1 ASP    98      89.620  91.197  46.074  1.00  0.00            
ATOM   1409  OD2 ASP    98      89.783  89.442  47.405  1.00  0.00            
ATOM   1410  C   ASP    98      89.224  86.479  45.645  1.00  0.00            
ATOM   1411  O   ASP    98      88.888  85.701  46.564  1.00  0.00            
ATOM   1412  N   GLN    99      90.322  86.142  44.871  1.00  0.00            
ATOM   1413  H   GLN    99      90.619  86.780  44.146  1.00  0.00            
ATOM   1414  CA  GLN    99      91.226  85.029  44.990  1.00  0.00            
ATOM   1415  HA  GLN    99      91.015  84.372  45.834  1.00  0.00            
ATOM   1416  CB  GLN    99      91.142  84.163  43.722  1.00  0.00            
ATOM   1417  HB1 GLN    99      90.102  83.986  43.447  1.00  0.00            
ATOM   1418  HB2 GLN    99      91.424  83.126  43.905  1.00  0.00            
ATOM   1419  CG  GLN    99      91.877  84.680  42.451  1.00  0.00            
ATOM   1420  HG1 GLN    99      91.780  84.137  41.511  1.00  0.00            
ATOM   1421  HG2 GLN    99      92.935  84.656  42.715  1.00  0.00            
ATOM   1422  CD  GLN    99      91.340  86.009  42.013  1.00  0.00            
ATOM   1423  OE1 GLN    99      90.135  86.315  41.966  1.00  0.00            
ATOM   1424  NE2 GLN    99      92.186  86.962  41.782  1.00  0.00            
ATOM   1425 HE21 GLN    99      93.158  86.806  42.006  1.00  0.00            
ATOM   1426 HE22 GLN    99      91.690  87.832  41.653  1.00  0.00            
ATOM   1427  C   GLN    99      92.663  85.535  45.301  1.00  0.00            
ATOM   1428  O   GLN    99      93.052  86.693  45.156  1.00  0.00            
ATOM   1429  N   LEU   100      93.431  84.591  45.790  1.00  0.00            
ATOM   1430  H   LEU   100      93.084  83.643  45.789  1.00  0.00            
ATOM   1431  CA  LEU   100      94.926  84.854  45.835  1.00  0.00            
ATOM   1432  HA  LEU   100      95.082  85.933  45.863  1.00  0.00            
ATOM   1433  CB  LEU   100      95.514  84.288  47.063  1.00  0.00            
ATOM   1434  HB1 LEU   100      96.558  84.584  47.172  1.00  0.00            
ATOM   1435  HB2 LEU   100      95.382  83.209  46.990  1.00  0.00            
ATOM   1436  CG  LEU   100      94.837  84.736  48.360  1.00  0.00            
ATOM   1437  HG  LEU   100      93.786  84.448  48.373  1.00  0.00            
ATOM   1438  CD1 LEU   100      95.421  83.876  49.544  1.00  0.00            
ATOM   1439 HD11 LEU   100      95.224  82.859  49.205  1.00  0.00            
ATOM   1440 HD12 LEU   100      96.475  84.030  49.778  1.00  0.00            
ATOM   1441 HD13 LEU   100      94.868  84.107  50.454  1.00  0.00            
ATOM   1442  CD2 LEU   100      94.988  86.166  48.794  1.00  0.00            
ATOM   1443 HD21 LEU   100      94.820  86.828  47.944  1.00  0.00            
ATOM   1444 HD22 LEU   100      94.334  86.438  49.622  1.00  0.00            
ATOM   1445 HD23 LEU   100      96.021  86.421  49.032  1.00  0.00            
ATOM   1446  C   LEU   100      95.568  84.409  44.508  1.00  0.00            
ATOM   1447  O   LEU   100      95.354  83.301  43.987  1.00  0.00            
ATOM   1448  N   GLY   101      96.322  85.322  43.877  1.00  0.00            
ATOM   1449  H   GLY   101      96.367  86.237  44.302  1.00  0.00            
ATOM   1450  CA  GLY   101      96.819  85.121  42.555  1.00  0.00            
ATOM   1451  HA1 GLY   101      96.831  84.033  42.501  1.00  0.00            
ATOM   1452  HA2 GLY   101      97.875  85.391  42.574  1.00  0.00            
ATOM   1453  C   GLY   101      95.991  85.791  41.434  1.00  0.00            
ATOM   1454  O   GLY   101      95.033  86.554  41.683  1.00  0.00            
ATOM   1455  N   LYS   102      96.310  85.358  40.197  1.00  0.00            
ATOM   1456  H   LYS   102      97.127  84.775  40.082  1.00  0.00            
ATOM   1457  CA  LYS   102      95.549  85.789  39.081  1.00  0.00            
ATOM   1458  HA  LYS   102      95.417  86.858  39.244  1.00  0.00            
ATOM   1459  CB  LYS   102      96.323  85.592  37.763  1.00  0.00            
ATOM   1460  HB1 LYS   102      97.286  86.101  37.801  1.00  0.00            
ATOM   1461  HB2 LYS   102      95.755  86.186  37.047  1.00  0.00            
ATOM   1462  CG  LYS   102      96.546  84.192  37.288  1.00  0.00            
ATOM   1463  HG1 LYS   102      95.616  83.652  37.112  1.00  0.00            
ATOM   1464  HG2 LYS   102      97.038  83.727  38.143  1.00  0.00            
ATOM   1465  CD  LYS   102      97.364  84.061  36.046  1.00  0.00            
ATOM   1466  HD1 LYS   102      98.406  84.217  36.325  1.00  0.00            
ATOM   1467  HD2 LYS   102      96.943  84.800  35.363  1.00  0.00            
ATOM   1468  CE  LYS   102      97.219  82.619  35.441  1.00  0.00            
ATOM   1469  HE1 LYS   102      97.841  82.772  34.559  1.00  0.00            
ATOM   1470  HE2 LYS   102      96.181  82.355  35.241  1.00  0.00            
ATOM   1471  NZ  LYS   102      97.787  81.658  36.486  1.00  0.00            
ATOM   1472  HZ1 LYS   102      97.943  80.713  36.163  1.00  0.00            
ATOM   1473  HZ2 LYS   102      98.625  82.044  36.898  1.00  0.00            
ATOM   1474  HZ3 LYS   102      97.178  81.678  37.291  1.00  0.00            
ATOM   1475  C   LYS   102      94.142  85.218  39.147  1.00  0.00            
ATOM   1476  O   LYS   102      93.813  84.081  39.542  1.00  0.00            
ATOM   1477  N   ASN   103      93.189  86.033  38.679  1.00  0.00            
ATOM   1478  H   ASN   103      93.422  86.847  38.129  1.00  0.00            
ATOM   1479  CA  ASN   103      91.822  85.471  38.455  1.00  0.00            
ATOM   1480  HA  ASN   103      91.521  84.819  39.275  1.00  0.00            
ATOM   1481  CB  ASN   103      90.810  86.623  38.517  1.00  0.00            
ATOM   1482  HB1 ASN   103      90.981  87.208  37.613  1.00  0.00            
ATOM   1483  HB2 ASN   103      90.993  87.211  39.416  1.00  0.00            
ATOM   1484  CG  ASN   103      89.342  86.141  38.429  1.00  0.00            
ATOM   1485  OD1 ASN   103      88.799  85.820  37.342  1.00  0.00            
ATOM   1486  ND2 ASN   103      88.810  85.695  39.512  1.00  0.00            
ATOM   1487 HD21 ASN   103      89.180  85.906  40.428  1.00  0.00            
ATOM   1488 HD22 ASN   103      87.866  85.363  39.379  1.00  0.00            
ATOM   1489  C   ASN   103      91.750  84.663  37.129  1.00  0.00            
ATOM   1490  O   ASN   103      92.241  85.159  36.064  1.00  0.00            
ATOM   1491  N   GLU   104      91.108  83.480  37.229  1.00  0.00            
ATOM   1492  H   GLU   104      90.634  83.274  38.096  1.00  0.00            
ATOM   1493  CA  GLU   104      91.118  82.483  36.181  1.00  0.00            
ATOM   1494  HA  GLU   104      92.023  82.692  35.610  1.00  0.00            
ATOM   1495  CB  GLU   104      91.452  81.141  36.809  1.00  0.00            
ATOM   1496  HB1 GLU   104      91.401  80.382  36.028  1.00  0.00            
ATOM   1497  HB2 GLU   104      90.807  80.917  37.658  1.00  0.00            
ATOM   1498  CG  GLU   104      92.862  81.162  37.304  1.00  0.00            
ATOM   1499  HG1 GLU   104      92.915  81.747  38.223  1.00  0.00            
ATOM   1500  HG2 GLU   104      93.470  81.656  36.546  1.00  0.00            
ATOM   1501  CD  GLU   104      93.446  79.782  37.654  1.00  0.00            
ATOM   1502  OE1 GLU   104      94.682  79.590  37.667  1.00  0.00            
ATOM   1503  OE2 GLU   104      92.617  78.840  37.864  1.00  0.00            
ATOM   1504  C   GLU   104      89.919  82.649  35.130  1.00  0.00            
ATOM   1505  O   GLU   104      89.703  81.667  34.428  1.00  0.00            
ATOM   1506  N   GLU   105      89.152  83.678  34.959  1.00  0.00            
ATOM   1507  H   GLU   105      89.408  84.572  35.353  1.00  0.00            
ATOM   1508  CA  GLU   105      88.204  83.818  33.846  1.00  0.00            
ATOM   1509  HA  GLU   105      88.298  82.889  33.283  1.00  0.00            
ATOM   1510  CB  GLU   105      86.785  83.866  34.360  1.00  0.00            
ATOM   1511  HB1 GLU   105      86.140  83.972  33.488  1.00  0.00            
ATOM   1512  HB2 GLU   105      86.732  84.744  35.003  1.00  0.00            
ATOM   1513  CG  GLU   105      86.312  82.603  35.146  1.00  0.00            
ATOM   1514  HG1 GLU   105      85.309  82.865  35.484  1.00  0.00            
ATOM   1515  HG2 GLU   105      86.869  82.478  36.075  1.00  0.00            
ATOM   1516  CD  GLU   105      86.167  81.326  34.272  1.00  0.00            
ATOM   1517  OE1 GLU   105      85.783  80.222  34.770  1.00  0.00            
ATOM   1518  OE2 GLU   105      86.382  81.429  33.048  1.00  0.00            
ATOM   1519  C   GLU   105      88.700  84.971  32.910  1.00  0.00            
ATOM   1520  O   GLU   105      89.317  85.972  33.348  1.00  0.00            
ATOM   1521  N   GLY   106      88.230  85.026  31.667  1.00  0.00            
ATOM   1522  H   GLY   106      87.653  84.249  31.379  1.00  0.00            
ATOM   1523  CA  GLY   106      88.623  86.041  30.731  1.00  0.00            
ATOM   1524  HA1 GLY   106      88.510  85.663  29.715  1.00  0.00            
ATOM   1525  HA2 GLY   106      89.689  86.261  30.800  1.00  0.00            
ATOM   1526  C   GLY   106      87.691  87.217  30.993  1.00  0.00            
ATOM   1527  O   GLY   106      88.241  88.321  31.216  1.00  0.00            
ATOM   1528  N   ALA   107      86.350  87.131  30.980  1.00  0.00            
ATOM   1529  H   ALA   107      85.983  86.213  30.774  1.00  0.00            
ATOM   1530  CA  ALA   107      85.470  88.191  31.542  1.00  0.00            
ATOM   1531  HA  ALA   107      85.650  89.099  30.966  1.00  0.00            
ATOM   1532  CB  ALA   107      84.043  87.677  31.336  1.00  0.00            
ATOM   1533  HB1 ALA   107      83.444  88.497  31.731  1.00  0.00            
ATOM   1534  HB2 ALA   107      83.855  87.484  30.279  1.00  0.00            
ATOM   1535  HB3 ALA   107      83.939  86.791  31.963  1.00  0.00            
ATOM   1536  C   ALA   107      85.793  88.511  33.063  1.00  0.00            
ATOM   1537  O   ALA   107      85.834  87.571  33.854  1.00  0.00            
ATOM   1538  N   PRO   108      85.901  89.787  33.371  1.00  0.00            
ATOM   1539  CD  PRO   108      86.224  90.771  32.325  1.00  0.00            
ATOM   1540  HD1 PRO   108      85.347  91.208  31.848  1.00  0.00            
ATOM   1541  HD2 PRO   108      86.888  90.404  31.542  1.00  0.00            
ATOM   1542  CG  PRO   108      86.945  91.865  33.116  1.00  0.00            
ATOM   1543  HG1 PRO   108      86.903  92.881  32.723  1.00  0.00            
ATOM   1544  HG2 PRO   108      87.987  91.567  33.231  1.00  0.00            
ATOM   1545  CB  PRO   108      86.276  91.857  34.495  1.00  0.00            
ATOM   1546  HB1 PRO   108      85.379  92.475  34.445  1.00  0.00            
ATOM   1547  HB2 PRO   108      87.092  92.210  35.126  1.00  0.00            
ATOM   1548  CA  PRO   108      86.020  90.381  34.729  1.00  0.00            
ATOM   1549  HA  PRO   108      86.895  89.915  35.182  1.00  0.00            
ATOM   1550  C   PRO   108      84.784  90.215  35.564  1.00  0.00            
ATOM   1551  O   PRO   108      83.661  89.905  35.066  1.00  0.00            
ATOM   1552  N   GLN   109      84.955  90.489  36.783  1.00  0.00            
ATOM   1553  H   GLN   109      85.865  90.719  37.155  1.00  0.00            
ATOM   1554  CA  GLN   109      83.748  90.576  37.587  1.00  0.00            
ATOM   1555  HA  GLN   109      82.981  90.055  37.014  1.00  0.00            
ATOM   1556  CB  GLN   109      83.929  89.832  38.927  1.00  0.00            
ATOM   1557  HB1 GLN   109      83.142  90.120  39.625  1.00  0.00            
ATOM   1558  HB2 GLN   109      84.862  90.123  39.410  1.00  0.00            
ATOM   1559  CG  GLN   109      84.050  88.308  38.765  1.00  0.00            
ATOM   1560  HG1 GLN   109      85.011  88.018  38.342  1.00  0.00            
ATOM   1561  HG2 GLN   109      83.336  87.968  38.015  1.00  0.00            
ATOM   1562  CD  GLN   109      83.672  87.544  40.032  1.00  0.00            
ATOM   1563  OE1 GLN   109      83.440  88.071  41.110  1.00  0.00            
ATOM   1564  NE2 GLN   109      83.554  86.285  39.917  1.00  0.00            
ATOM   1565 HE21 GLN   109      83.794  85.855  39.035  1.00  0.00            
ATOM   1566 HE22 GLN   109      83.044  85.800  40.642  1.00  0.00            
ATOM   1567  C   GLN   109      83.228  91.987  37.721  1.00  0.00            
ATOM   1568  O   GLN   109      83.958  92.997  37.822  1.00  0.00            
ATOM   1569  N   GLU   110      81.881  92.038  37.612  1.00  0.00            
ATOM   1570  H   GLU   110      81.252  91.300  37.330  1.00  0.00            
ATOM   1571  CA  GLU   110      81.106  93.147  38.169  1.00  0.00            
ATOM   1572  HA  GLU   110      81.203  93.915  37.401  1.00  0.00            
ATOM   1573  CB  GLU   110      79.627  92.695  38.267  1.00  0.00            
ATOM   1574  HB1 GLU   110      79.098  93.462  38.834  1.00  0.00            
ATOM   1575  HB2 GLU   110      79.579  91.846  38.948  1.00  0.00            
ATOM   1576  CG  GLU   110      79.037  92.302  36.936  1.00  0.00            
ATOM   1577  HG1 GLU   110      79.697  91.629  36.387  1.00  0.00            
ATOM   1578  HG2 GLU   110      78.770  93.184  36.354  1.00  0.00            
ATOM   1579  CD  GLU   110      77.661  91.790  37.223  1.00  0.00            
ATOM   1580  OE1 GLU   110      77.378  90.600  37.059  1.00  0.00            
ATOM   1581  OE2 GLU   110      76.753  92.542  37.495  1.00  0.00            
ATOM   1582  C   GLU   110      81.631  93.676  39.528  1.00  0.00            
ATOM   1583  O   GLU   110      81.987  92.938  40.418  1.00  0.00            
ATOM   1584  N   GLY   111      81.558  95.007  39.594  1.00  0.00            
ATOM   1585  H   GLY   111      81.340  95.520  38.752  1.00  0.00            
ATOM   1586  CA  GLY   111      81.625  95.754  40.871  1.00  0.00            
ATOM   1587  HA1 GLY   111      81.963  96.769  40.661  1.00  0.00            
ATOM   1588  HA2 GLY   111      82.366  95.297  41.527  1.00  0.00            
ATOM   1589  C   GLY   111      80.251  95.928  41.560  1.00  0.00            
ATOM   1590  O   GLY   111      79.429  96.548  40.908  1.00  0.00            
ATOM   1591  N   ILE   112      80.071  95.487  42.774  1.00  0.00            
ATOM   1592  H   ILE   112      80.869  95.068  43.229  1.00  0.00            
ATOM   1593  CA  ILE   112      78.992  95.776  43.692  1.00  0.00            
ATOM   1594  HA  ILE   112      78.207  96.156  43.038  1.00  0.00            
ATOM   1595  CB  ILE   112      78.376  94.616  44.417  1.00  0.00            
ATOM   1596  HB  ILE   112      78.969  94.280  45.267  1.00  0.00            
ATOM   1597  CG2 ILE   112      77.102  95.158  45.072  1.00  0.00            
ATOM   1598 HG21 ILE   112      76.543  94.263  45.344  1.00  0.00            
ATOM   1599 HG22 ILE   112      77.458  95.822  45.860  1.00  0.00            
ATOM   1600 HG23 ILE   112      76.599  95.696  44.268  1.00  0.00            
ATOM   1601  CG1 ILE   112      78.203  93.351  43.517  1.00  0.00            
ATOM   1602 HG11 ILE   112      77.636  93.716  42.661  1.00  0.00            
ATOM   1603 HG12 ILE   112      77.595  92.667  44.109  1.00  0.00            
ATOM   1604  CD  ILE   112      79.481  92.571  43.244  1.00  0.00            
ATOM   1605  HD1 ILE   112      79.281  91.500  43.200  1.00  0.00            
ATOM   1606  HD2 ILE   112      79.912  92.926  42.309  1.00  0.00            
ATOM   1607  HD3 ILE   112      80.274  92.806  43.953  1.00  0.00            
ATOM   1608  C   ILE   112      79.394  96.921  44.643  1.00  0.00            
ATOM   1609  O   ILE   112      80.364  96.723  45.394  1.00  0.00            
ATOM   1610  N   LEU   113      78.762  98.051  44.482  1.00  0.00            
ATOM   1611  H   LEU   113      77.950  98.102  43.883  1.00  0.00            
ATOM   1612  CA  LEU   113      79.029  99.177  45.395  1.00  0.00            
ATOM   1613  HA  LEU   113      80.024  99.040  45.818  1.00  0.00            
ATOM   1614  CB  LEU   113      79.064 100.483  44.521  1.00  0.00            
ATOM   1615  HB1 LEU   113      79.223 101.308  45.215  1.00  0.00            
ATOM   1616  HB2 LEU   113      78.084 100.614  44.062  1.00  0.00            
ATOM   1617  CG  LEU   113      80.143 100.658  43.426  1.00  0.00            
ATOM   1618  HG  LEU   113      79.988 101.664  43.034  1.00  0.00            
ATOM   1619  CD1 LEU   113      81.557 100.514  43.982  1.00  0.00            
ATOM   1620 HD11 LEU   113      81.693 101.037  44.929  1.00  0.00            
ATOM   1621 HD12 LEU   113      81.670  99.432  44.052  1.00  0.00            
ATOM   1622 HD13 LEU   113      82.221 100.825  43.175  1.00  0.00            
ATOM   1623  CD2 LEU   113      79.946  99.864  42.111  1.00  0.00            
ATOM   1624 HD21 LEU   113      80.551 100.207  41.272  1.00  0.00            
ATOM   1625 HD22 LEU   113      80.162  98.816  42.322  1.00  0.00            
ATOM   1626 HD23 LEU   113      78.952 100.128  41.751  1.00  0.00            
ATOM   1627  C   LEU   113      78.048  99.327  46.619  1.00  0.00            
ATOM   1628  O   LEU   113      78.500  99.305  47.792  1.00  0.00            
ATOM   1629  N   GLU   114      76.749  99.416  46.371  1.00  0.00            
ATOM   1630  H   GLU   114      76.504  99.256  45.404  1.00  0.00            
ATOM   1631  CA  GLU   114      75.628  99.737  47.276  1.00  0.00            
ATOM   1632  HA  GLU   114      75.781 100.792  47.504  1.00  0.00            
ATOM   1633  CB  GLU   114      74.236  99.735  46.529  1.00  0.00            
ATOM   1634  HB1 GLU   114      73.938  98.821  46.014  1.00  0.00            
ATOM   1635  HB2 GLU   114      74.324 100.548  45.809  1.00  0.00            
ATOM   1636  CG  GLU   114      72.994 100.017  47.448  1.00  0.00            
ATOM   1637  HG1 GLU   114      73.281 100.848  48.092  1.00  0.00            
ATOM   1638  HG2 GLU   114      72.919  99.184  48.148  1.00  0.00            
ATOM   1639  CD  GLU   114      71.664 100.250  46.773  1.00  0.00            
ATOM   1640  OE1 GLU   114      71.633 100.263  45.521  1.00  0.00            
ATOM   1641  OE2 GLU   114      70.674 100.454  47.456  1.00  0.00            
ATOM   1642  C   GLU   114      75.652  98.837  48.530  1.00  0.00            
ATOM   1643  O   GLU   114      75.506  97.636  48.425  1.00  0.00            
ATOM   1644  N   ASP   115      75.719  99.480  49.698  1.00  0.00            
ATOM   1645  H   ASP   115      75.850 100.473  49.565  1.00  0.00            
ATOM   1646  CA  ASP   115      75.703  98.922  51.019  1.00  0.00            
ATOM   1647  HA  ASP   115      75.907  99.835  51.578  1.00  0.00            
ATOM   1648  CB  ASP   115      74.300  98.358  51.486  1.00  0.00            
ATOM   1649  HB1 ASP   115      74.367  98.079  52.537  1.00  0.00            
ATOM   1650  HB2 ASP   115      74.193  97.415  50.950  1.00  0.00            
ATOM   1651  CG  ASP   115      73.015  99.131  51.209  1.00  0.00            
ATOM   1652  OD1 ASP   115      71.889  98.597  51.335  1.00  0.00            
ATOM   1653  OD2 ASP   115      73.103 100.307  50.886  1.00  0.00            
ATOM   1654  C   ASP   115      76.844  98.012  51.326  1.00  0.00            
ATOM   1655  O   ASP   115      76.874  97.253  52.316  1.00  0.00            
ATOM   1656  N   MET   116      77.994  98.208  50.580  1.00  0.00            
ATOM   1657  H   MET   116      78.047  98.821  49.778  1.00  0.00            
ATOM   1658  CA  MET   116      79.183  97.402  50.947  1.00  0.00            
ATOM   1659  HA  MET   116      78.746  96.448  51.243  1.00  0.00            
ATOM   1660  CB  MET   116      80.109  97.133  49.742  1.00  0.00            
ATOM   1661  HB1 MET   116      81.082  96.799  50.104  1.00  0.00            
ATOM   1662  HB2 MET   116      80.298  98.078  49.233  1.00  0.00            
ATOM   1663  CG  MET   116      79.460  96.085  48.789  1.00  0.00            
ATOM   1664  HG1 MET   116      80.073  95.861  47.916  1.00  0.00            
ATOM   1665  HG2 MET   116      78.581  96.552  48.344  1.00  0.00            
ATOM   1666  SD  MET   116      79.270  94.422  49.509  1.00  0.00            
ATOM   1667  CE  MET   116      78.204  93.649  48.198  1.00  0.00            
ATOM   1668  HE1 MET   116      78.210  92.571  48.361  1.00  0.00            
ATOM   1669  HE2 MET   116      77.190  94.019  48.346  1.00  0.00            
ATOM   1670  HE3 MET   116      78.608  93.826  47.202  1.00  0.00            
ATOM   1671  C   MET   116      79.993  97.953  52.147  1.00  0.00            
ATOM   1672  O   MET   116      80.154  99.170  52.303  1.00  0.00            
ATOM   1673  N   PRO   117      80.708  97.124  52.836  1.00  0.00            
ATOM   1674  CD  PRO   117      80.363  95.704  52.861  1.00  0.00            
ATOM   1675  HD1 PRO   117      80.873  95.261  52.005  1.00  0.00            
ATOM   1676  HD2 PRO   117      79.293  95.522  52.760  1.00  0.00            
ATOM   1677  CG  PRO   117      80.732  95.268  54.275  1.00  0.00            
ATOM   1678  HG1 PRO   117      81.057  94.228  54.289  1.00  0.00            
ATOM   1679  HG2 PRO   117      79.884  95.359  54.954  1.00  0.00            
ATOM   1680  CB  PRO   117      81.855  96.215  54.736  1.00  0.00            
ATOM   1681  HB1 PRO   117      82.828  95.771  54.528  1.00  0.00            
ATOM   1682  HB2 PRO   117      81.690  96.329  55.807  1.00  0.00            
ATOM   1683  CA  PRO   117      81.543  97.491  53.963  1.00  0.00            
ATOM   1684  HA  PRO   117      80.922  98.089  54.630  1.00  0.00            
ATOM   1685  C   PRO   117      82.849  98.242  53.646  1.00  0.00            
ATOM   1686  O   PRO   117      83.510  98.125  52.608  1.00  0.00            
ATOM   1687  N   VAL   118      83.305  98.975  54.699  1.00  0.00            
ATOM   1688  H   VAL   118      82.731  99.060  55.525  1.00  0.00            
ATOM   1689  CA  VAL   118      84.674  99.539  54.662  1.00  0.00            
ATOM   1690  HA  VAL   118      84.782  99.975  53.669  1.00  0.00            
ATOM   1691  CB  VAL   118      84.747 100.788  55.587  1.00  0.00            
ATOM   1692  HB  VAL   118      83.847 101.374  55.396  1.00  0.00            
ATOM   1693  CG1 VAL   118      84.781 100.680  57.144  1.00  0.00            
ATOM   1694 HG11 VAL   118      84.644 101.658  57.605  1.00  0.00            
ATOM   1695 HG12 VAL   118      84.017  99.971  57.462  1.00  0.00            
ATOM   1696 HG13 VAL   118      85.750 100.285  57.452  1.00  0.00            
ATOM   1697  CG2 VAL   118      85.818 101.783  55.298  1.00  0.00            
ATOM   1698 HG21 VAL   118      85.817 102.039  54.238  1.00  0.00            
ATOM   1699 HG22 VAL   118      85.655 102.646  55.943  1.00  0.00            
ATOM   1700 HG23 VAL   118      86.828 101.439  55.520  1.00  0.00            
ATOM   1701  C   VAL   118      85.771  98.620  54.838  1.00  0.00            
ATOM   1702  O   VAL   118      85.814  97.902  55.894  1.00  0.00            
ATOM   1703  N   ASP   119      86.704  98.565  53.895  1.00  0.00            
ATOM   1704  H   ASP   119      86.722  99.346  53.254  1.00  0.00            
ATOM   1705  CA  ASP   119      87.852  97.662  53.725  1.00  0.00            
ATOM   1706  HA  ASP   119      87.907  96.862  54.464  1.00  0.00            
ATOM   1707  CB  ASP   119      87.816  96.888  52.387  1.00  0.00            
ATOM   1708  HB1 ASP   119      87.751  97.716  51.682  1.00  0.00            
ATOM   1709  HB2 ASP   119      86.935  96.256  52.279  1.00  0.00            
ATOM   1710  CG  ASP   119      89.112  96.100  52.078  1.00  0.00            
ATOM   1711  OD1 ASP   119      89.980  95.883  52.993  1.00  0.00            
ATOM   1712  OD2 ASP   119      89.232  95.476  50.994  1.00  0.00            
ATOM   1713  C   ASP   119      89.133  98.422  54.037  1.00  0.00            
ATOM   1714  O   ASP   119      89.673  99.103  53.126  1.00  0.00            
ATOM   1715  N   PRO   120      89.565  98.342  55.368  1.00  0.00            
ATOM   1716  CD  PRO   120      89.090  97.393  56.293  1.00  0.00            
ATOM   1717  HD1 PRO   120      88.778  96.479  55.788  1.00  0.00            
ATOM   1718  HD2 PRO   120      88.344  97.890  56.913  1.00  0.00            
ATOM   1719  CG  PRO   120      90.231  97.122  57.195  1.00  0.00            
ATOM   1720  HG1 PRO   120      90.960  96.401  56.826  1.00  0.00            
ATOM   1721  HG2 PRO   120      89.838  96.733  58.135  1.00  0.00            
ATOM   1722  CB  PRO   120      90.812  98.480  57.362  1.00  0.00            
ATOM   1723  HB1 PRO   120      91.833  98.400  57.733  1.00  0.00            
ATOM   1724  HB2 PRO   120      90.191  99.062  58.044  1.00  0.00            
ATOM   1725  CA  PRO   120      90.646  99.088  55.943  1.00  0.00            
ATOM   1726  HA  PRO   120      90.409 100.152  55.971  1.00  0.00            
ATOM   1727  C   PRO   120      91.928  98.982  55.140  1.00  0.00            
ATOM   1728  O   PRO   120      92.373  97.813  54.931  1.00  0.00            
ATOM   1729  N   ASP   121      92.655 100.077  54.923  1.00  0.00            
ATOM   1730  H   ASP   121      92.226 100.979  55.074  1.00  0.00            
ATOM   1731  CA  ASP   121      94.094  99.938  54.400  1.00  0.00            
ATOM   1732  HA  ASP   121      94.008  99.380  53.468  1.00  0.00            
ATOM   1733  CB  ASP   121      94.636 101.342  54.106  1.00  0.00            
ATOM   1734  HB1 ASP   121      95.553 101.115  53.562  1.00  0.00            
ATOM   1735  HB2 ASP   121      94.804 101.879  55.039  1.00  0.00            
ATOM   1736  CG  ASP   121      93.812 102.069  53.037  1.00  0.00            
ATOM   1737  OD1 ASP   121      94.173 103.215  52.729  1.00  0.00            
ATOM   1738  OD2 ASP   121      92.941 101.445  52.440  1.00  0.00            
ATOM   1739  C   ASP   121      94.959  99.114  55.437  1.00  0.00            
ATOM   1740  O   ASP   121      95.254  99.521  56.584  1.00  0.00            
ATOM   1741  N   ASN   122      95.582  98.059  54.929  1.00  0.00            
ATOM   1742  H   ASN   122      95.590  97.869  53.937  1.00  0.00            
ATOM   1743  CA  ASN   122      96.676  97.339  55.676  1.00  0.00            
ATOM   1744  HA  ASN   122      96.671  97.761  56.681  1.00  0.00            
ATOM   1745  CB  ASN   122      96.284  95.883  55.912  1.00  0.00            
ATOM   1746  HB1 ASN   122      96.983  95.446  56.624  1.00  0.00            
ATOM   1747  HB2 ASN   122      96.236  95.257  55.021  1.00  0.00            
ATOM   1748  CG  ASN   122      94.904  95.600  56.447  1.00  0.00            
ATOM   1749  OD1 ASN   122      94.678  95.716  57.651  1.00  0.00            
ATOM   1750  ND2 ASN   122      93.901  95.353  55.647  1.00  0.00            
ATOM   1751 HD21 ASN   122      94.057  95.273  54.652  1.00  0.00            
ATOM   1752 HD22 ASN   122      93.033  95.292  56.159  1.00  0.00            
ATOM   1753  C   ASN   122      98.147  97.431  55.127  1.00  0.00            
ATOM   1754  O   ASN   122      98.336  97.305  53.948  1.00  0.00            
ATOM   1755  N   GLU   123      99.150  97.524  55.937  1.00  0.00            
ATOM   1756  H   GLU   123      98.903  97.826  56.869  1.00  0.00            
ATOM   1757  CA  GLU   123     100.586  97.598  55.598  1.00  0.00            
ATOM   1758  HA  GLU   123     100.595  98.127  54.645  1.00  0.00            
ATOM   1759  CB  GLU   123     101.376  98.483  56.563  1.00  0.00            
ATOM   1760  HB1 GLU   123     101.614  97.835  57.406  1.00  0.00            
ATOM   1761  HB2 GLU   123     100.861  99.377  56.916  1.00  0.00            
ATOM   1762  CG  GLU   123     102.608  98.989  55.898  1.00  0.00            
ATOM   1763  HG1 GLU   123     103.169  98.129  55.532  1.00  0.00            
ATOM   1764  HG2 GLU   123     103.080  99.641  56.633  1.00  0.00            
ATOM   1765  CD  GLU   123     102.306  99.821  54.668  1.00  0.00            
ATOM   1766  OE1 GLU   123     101.119 100.069  54.367  1.00  0.00            
ATOM   1767  OE2 GLU   123     103.271 100.183  54.013  1.00  0.00            
ATOM   1768  C   GLU   123     101.213  96.224  55.193  1.00  0.00            
ATOM   1769  O   GLU   123     101.991  96.191  54.242  1.00  0.00            
ATOM   1770  N   ALA   124     100.989  95.164  55.952  1.00  0.00            
ATOM   1771  H   ALA   124     100.339  95.315  56.711  1.00  0.00            
ATOM   1772  CA  ALA   124     101.618  93.824  55.856  1.00  0.00            
ATOM   1773  HA  ALA   124     102.701  93.882  55.964  1.00  0.00            
ATOM   1774  CB  ALA   124     101.126  92.901  56.969  1.00  0.00            
ATOM   1775  HB1 ALA   124     101.681  91.971  56.844  1.00  0.00            
ATOM   1776  HB2 ALA   124     101.283  93.364  57.943  1.00  0.00            
ATOM   1777  HB3 ALA   124     100.072  92.645  56.867  1.00  0.00            
ATOM   1778  C   ALA   124     101.354  93.152  54.497  1.00  0.00            
ATOM   1779  O   ALA   124     100.229  93.204  53.993  1.00  0.00            
ATOM   1780  N   TYR   125     102.250  92.305  54.014  1.00  0.00            
ATOM   1781  H   TYR   125     103.084  92.336  54.583  1.00  0.00            
ATOM   1782  CA  TYR   125     102.037  91.536  52.802  1.00  0.00            
ATOM   1783  HA  TYR   125     100.969  91.386  52.647  1.00  0.00            
ATOM   1784  CB  TYR   125     102.549  92.176  51.490  1.00  0.00            
ATOM   1785  HB1 TYR   125     101.876  92.917  51.058  1.00  0.00            
ATOM   1786  HB2 TYR   125     102.559  91.416  50.709  1.00  0.00            
ATOM   1787  CG  TYR   125     103.939  92.733  51.599  1.00  0.00            
ATOM   1788  CD1 TYR   125     105.076  91.867  51.352  1.00  0.00            
ATOM   1789  HD1 TYR   125     104.973  90.808  51.167  1.00  0.00            
ATOM   1790  CE1 TYR   125     106.383  92.378  51.379  1.00  0.00            
ATOM   1791  HE1 TYR   125     107.240  91.737  51.231  1.00  0.00            
ATOM   1792  CZ  TYR   125     106.630  93.718  51.677  1.00  0.00            
ATOM   1793  OH  TYR   125     107.900  94.239  51.748  1.00  0.00            
ATOM   1794  HH  TYR   125     107.847  95.192  51.852  1.00  0.00            
ATOM   1795  CE2 TYR   125     105.519  94.562  51.751  1.00  0.00            
ATOM   1796  HE2 TYR   125     105.589  95.635  51.860  1.00  0.00            
ATOM   1797  CD2 TYR   125     104.187  94.101  51.819  1.00  0.00            
ATOM   1798  HD2 TYR   125     103.427  94.811  52.108  1.00  0.00            
ATOM   1799  C   TYR   125     102.534  90.128  52.970  1.00  0.00            
ATOM   1800  O   TYR   125     103.574  89.931  53.670  1.00  0.00            
ATOM   1801  N   GLU   126     101.833  89.120  52.337  1.00  0.00            
ATOM   1802  H   GLU   126     100.965  89.420  51.916  1.00  0.00            
ATOM   1803  CA  GLU   126     102.352  87.777  52.238  1.00  0.00            
ATOM   1804  HA  GLU   126     102.725  87.613  53.249  1.00  0.00            
ATOM   1805  CB  GLU   126     101.345  86.691  51.931  1.00  0.00            
ATOM   1806  HB1 GLU   126     101.825  85.713  51.911  1.00  0.00            
ATOM   1807  HB2 GLU   126     100.832  86.890  50.990  1.00  0.00            
ATOM   1808  CG  GLU   126     100.366  86.544  53.081  1.00  0.00            
ATOM   1809  HG1 GLU   126      99.724  87.425  53.084  1.00  0.00            
ATOM   1810  HG2 GLU   126     100.945  86.356  53.985  1.00  0.00            
ATOM   1811  CD  GLU   126      99.387  85.413  52.990  1.00  0.00            
ATOM   1812  OE1 GLU   126      98.775  85.045  54.004  1.00  0.00            
ATOM   1813  OE2 GLU   126      99.163  84.856  51.918  1.00  0.00            
ATOM   1814  C   GLU   126     103.628  87.606  51.555  1.00  0.00            
ATOM   1815  O   GLU   126     103.661  87.842  50.342  1.00  0.00            
ATOM   1816  N   MET   127     104.659  87.251  52.275  1.00  0.00            
ATOM   1817  H   MET   127     104.496  87.225  53.271  1.00  0.00            
ATOM   1818  CA  MET   127     105.739  86.550  51.696  1.00  0.00            
ATOM   1819  HA  MET   127     106.115  87.157  50.872  1.00  0.00            
ATOM   1820  CB  MET   127     106.867  86.440  52.776  1.00  0.00            
ATOM   1821  HB1 MET   127     107.742  85.863  52.475  1.00  0.00            
ATOM   1822  HB2 MET   127     106.487  85.765  53.543  1.00  0.00            
ATOM   1823  CG  MET   127     107.297  87.752  53.394  1.00  0.00            
ATOM   1824  HG1 MET   127     108.050  87.510  54.144  1.00  0.00            
ATOM   1825  HG2 MET   127     106.363  88.135  53.806  1.00  0.00            
ATOM   1826  SD  MET   127     107.982  88.829  52.090  1.00  0.00            
ATOM   1827  CE  MET   127     109.638  88.260  51.958  1.00  0.00            
ATOM   1828  HE1 MET   127     110.071  88.843  51.144  1.00  0.00            
ATOM   1829  HE2 MET   127     110.314  88.485  52.783  1.00  0.00            
ATOM   1830  HE3 MET   127     109.639  87.218  51.638  1.00  0.00            
ATOM   1831  C   MET   127     105.481  85.208  50.982  1.00  0.00            
ATOM   1832  O   MET   127     104.569  84.436  51.383  1.00  0.00            
ATOM   1833  N   PRO   128     106.329  84.824  49.989  1.00  0.00            
ATOM   1834  CD  PRO   128     107.349  85.586  49.309  1.00  0.00            
ATOM   1835  HD1 PRO   128     107.883  86.211  50.024  1.00  0.00            
ATOM   1836  HD2 PRO   128     106.998  86.362  48.627  1.00  0.00            
ATOM   1837  CG  PRO   128     108.316  84.575  48.673  1.00  0.00            
ATOM   1838  HG1 PRO   128     109.033  84.421  49.479  1.00  0.00            
ATOM   1839  HG2 PRO   128     108.871  84.908  47.796  1.00  0.00            
ATOM   1840  CB  PRO   128     107.501  83.330  48.431  1.00  0.00            
ATOM   1841  HB1 PRO   128     108.016  82.420  48.741  1.00  0.00            
ATOM   1842  HB2 PRO   128     107.112  83.315  47.413  1.00  0.00            
ATOM   1843  CA  PRO   128     106.293  83.489  49.437  1.00  0.00            
ATOM   1844  HA  PRO   128     105.417  83.461  48.789  1.00  0.00            
ATOM   1845  C   PRO   128     106.375  82.333  50.514  1.00  0.00            
ATOM   1846  O   PRO   128     107.325  82.191  51.238  1.00  0.00            
ATOM   1847  N   SEP   129     105.362  81.471  50.486  1.00  0.00            
ATOM   1848  H   SEP   129     104.493  81.667  50.009  1.00  0.00            
ATOM   1849  CA  SEP   129     105.260  80.138  51.185  1.00  0.00            
ATOM   1850  HA  SEP   129     105.074  80.445  52.214  1.00  0.00            
ATOM   1851  CB  SEP   129     104.060  79.425  50.652  1.00  0.00            
ATOM   1852  HB1 SEP   129     104.090  78.436  51.108  1.00  0.00            
ATOM   1853  HB2 SEP   129     104.109  79.338  49.567  1.00  0.00            
ATOM   1854  OG  SEP   129     102.856  80.053  51.048  1.00  0.00            
ATOM   1855  P   SEP   129     101.455  79.367  50.558  1.00  0.00            
ATOM   1856  O1P SEP   129     101.517  79.938  49.206  1.00  0.00            
ATOM   1857  O2P SEP   129     101.669  77.911  50.595  1.00  0.00            
ATOM   1858  O3P SEP   129     100.602  79.907  51.617  1.00  0.00            
ATOM   1859  C   SEP   129     106.561  79.353  51.153  1.00  0.00            
ATOM   1860  O   SEP   129     107.305  79.353  50.134  1.00  0.00            
ATOM   1861  N   GLU   130     106.930  78.724  52.270  1.00  0.00            
ATOM   1862  H   GLU   130     106.284  78.569  53.031  1.00  0.00            
ATOM   1863  CA  GLU   130     108.229  78.247  52.486  1.00  0.00            
ATOM   1864  HA  GLU   130     108.888  78.975  52.012  1.00  0.00            
ATOM   1865  CB  GLU   130     108.581  78.358  54.014  1.00  0.00            
ATOM   1866  HB1 GLU   130     107.966  77.574  54.455  1.00  0.00            
ATOM   1867  HB2 GLU   130     108.245  79.309  54.426  1.00  0.00            
ATOM   1868  CG  GLU   130     110.088  78.312  54.332  1.00  0.00            
ATOM   1869  HG1 GLU   130     110.496  79.281  54.044  1.00  0.00            
ATOM   1870  HG2 GLU   130     110.590  77.509  53.792  1.00  0.00            
ATOM   1871  CD  GLU   130     110.284  78.256  55.811  1.00  0.00            
ATOM   1872  OE1 GLU   130     110.222  79.310  56.478  1.00  0.00            
ATOM   1873  OE2 GLU   130     110.411  77.187  56.389  1.00  0.00            
ATOM   1874  C   GLU   130     108.552  76.888  51.838  1.00  0.00            
ATOM   1875  O   GLU   130     107.698  76.000  51.750  1.00  0.00            
ATOM   1876  N   GLU   131     109.822  76.731  51.428  1.00  0.00            
ATOM   1877  H   GLU   131     110.458  77.465  51.706  1.00  0.00            
ATOM   1878  CA  GLU   131     110.378  75.513  50.784  1.00  0.00            
ATOM   1879  HA  GLU   131     109.538  74.844  50.599  1.00  0.00            
ATOM   1880  CB  GLU   131     111.199  75.911  49.439  1.00  0.00            
ATOM   1881  HB1 GLU   131     111.553  75.024  48.914  1.00  0.00            
ATOM   1882  HB2 GLU   131     112.108  76.464  49.678  1.00  0.00            
ATOM   1883  CG  GLU   131     110.474  76.682  48.292  1.00  0.00            
ATOM   1884  HG1 GLU   131     111.028  76.806  47.361  1.00  0.00            
ATOM   1885  HG2 GLU   131     110.426  77.680  48.727  1.00  0.00            
ATOM   1886  CD  GLU   131     109.121  76.215  47.947  1.00  0.00            
ATOM   1887  OE1 GLU   131     108.587  76.893  47.057  1.00  0.00            
ATOM   1888  OE2 GLU   131     108.695  75.170  48.456  1.00  0.00            
ATOM   1889  C   GLU   131     111.344  74.758  51.743  1.00  0.00            
ATOM   1890  O   GLU   131     112.539  74.589  51.435  1.00  0.00            
ATOM   1891  N   GLY   132     110.835  74.355  52.886  1.00  0.00            
ATOM   1892  H   GLY   132     109.844  74.397  53.077  1.00  0.00            
ATOM   1893  CA  GLY   132     111.566  73.788  53.977  1.00  0.00            
ATOM   1894  HA1 GLY   132     112.066  72.896  53.598  1.00  0.00            
ATOM   1895  HA2 GLY   132     110.904  73.446  54.772  1.00  0.00            
ATOM   1896  C   GLY   132     112.542  74.599  54.791  1.00  0.00            
ATOM   1897  O   GLY   132     112.686  74.240  55.976  1.00  0.00            
ATOM   1898  N   TYR   133     112.920  75.744  54.277  1.00  0.00            
ATOM   1899  H   TYR   133     112.526  76.018  53.388  1.00  0.00            
ATOM   1900  CA  TYR   133     113.899  76.655  54.815  1.00  0.00            
ATOM   1901  HA  TYR   133     113.694  76.809  55.874  1.00  0.00            
ATOM   1902  CB  TYR   133     115.253  76.026  54.595  1.00  0.00            
ATOM   1903  HB1 TYR   133     115.331  75.607  53.591  1.00  0.00            
ATOM   1904  HB2 TYR   133     115.204  75.166  55.264  1.00  0.00            
ATOM   1905  CG  TYR   133     116.581  76.786  54.998  1.00  0.00            
ATOM   1906  CD1 TYR   133     117.445  77.265  54.015  1.00  0.00            
ATOM   1907  HD1 TYR   133     117.095  77.410  53.003  1.00  0.00            
ATOM   1908  CE1 TYR   133     118.753  77.738  54.355  1.00  0.00            
ATOM   1909  HE1 TYR   133     119.538  78.121  53.720  1.00  0.00            
ATOM   1910  CZ  TYR   133     119.115  77.715  55.675  1.00  0.00            
ATOM   1911  OH  TYR   133     120.346  78.208  56.110  1.00  0.00            
ATOM   1912  HH  TYR   133     120.459  78.205  57.063  1.00  0.00            
ATOM   1913  CE2 TYR   133     118.248  77.270  56.665  1.00  0.00            
ATOM   1914  HE2 TYR   133     118.559  77.355  57.696  1.00  0.00            
ATOM   1915  CD2 TYR   133     116.951  76.801  56.325  1.00  0.00            
ATOM   1916  HD2 TYR   133     116.253  76.447  57.070  1.00  0.00            
ATOM   1917  C   TYR   133     113.777  77.993  54.084  1.00  0.00            
ATOM   1918  O   TYR   133     113.536  78.007  52.867  1.00  0.00            
ATOM   1919  N   GLN   134     113.974  79.114  54.812  1.00  0.00            
ATOM   1920  H   GLN   134     113.990  79.100  55.822  1.00  0.00            
ATOM   1921  CA  GLN   134     113.981  80.504  54.229  1.00  0.00            
ATOM   1922  HA  GLN   134     113.563  80.454  53.224  1.00  0.00            
ATOM   1923  CB  GLN   134     112.993  81.499  54.844  1.00  0.00            
ATOM   1924  HB1 GLN   134     111.967  81.192  54.637  1.00  0.00            
ATOM   1925  HB2 GLN   134     113.276  82.451  54.395  1.00  0.00            
ATOM   1926  CG  GLN   134     112.993  81.655  56.401  1.00  0.00            
ATOM   1927  HG1 GLN   134     113.961  81.815  56.876  1.00  0.00            
ATOM   1928  HG2 GLN   134     112.636  80.735  56.865  1.00  0.00            
ATOM   1929  CD  GLN   134     112.130  82.708  56.963  1.00  0.00            
ATOM   1930  OE1 GLN   134     111.009  82.457  57.358  1.00  0.00            
ATOM   1931  NE2 GLN   134     112.509  83.943  56.906  1.00  0.00            
ATOM   1932 HE21 GLN   134     113.434  84.248  56.640  1.00  0.00            
ATOM   1933 HE22 GLN   134     111.825  84.633  57.184  1.00  0.00            
ATOM   1934  C   GLN   134     115.400  81.109  54.166  1.00  0.00            
ATOM   1935  O   GLN   134     115.986  81.271  55.271  1.00  0.00            
ATOM   1936  N   ASP   135     115.885  81.428  52.978  1.00  0.00            
ATOM   1937  H   ASP   135     115.281  81.418  52.168  1.00  0.00            
ATOM   1938  CA  ASP   135     117.271  81.956  52.706  1.00  0.00            
ATOM   1939  HA  ASP   135     117.900  81.300  53.307  1.00  0.00            
ATOM   1940  CB  ASP   135     117.687  81.551  51.221  1.00  0.00            
ATOM   1941  HB1 ASP   135     118.740  81.801  51.095  1.00  0.00            
ATOM   1942  HB2 ASP   135     117.153  82.246  50.573  1.00  0.00            
ATOM   1943  CG  ASP   135     117.464  80.124  50.797  1.00  0.00            
ATOM   1944  OD1 ASP   135     118.240  79.176  51.069  1.00  0.00            
ATOM   1945  OD2 ASP   135     116.387  79.822  50.151  1.00  0.00            
ATOM   1946  C   ASP   135     117.388  83.495  53.090  1.00  0.00            
ATOM   1947  O   ASP   135     118.118  84.194  52.414  1.00  0.00            
ATOM   1948  N   TYR   136     116.663  83.970  54.070  1.00  0.00            
ATOM   1949  H   TYR   136     116.224  83.262  54.641  1.00  0.00            
ATOM   1950  CA  TYR   136     116.418  85.398  54.317  1.00  0.00            
ATOM   1951  HA  TYR   136     117.404  85.843  54.184  1.00  0.00            
ATOM   1952  CB  TYR   136     115.571  86.019  53.182  1.00  0.00            
ATOM   1953  HB1 TYR   136     116.010  85.903  52.191  1.00  0.00            
ATOM   1954  HB2 TYR   136     115.553  87.105  53.277  1.00  0.00            
ATOM   1955  CG  TYR   136     114.158  85.522  53.164  1.00  0.00            
ATOM   1956  CD1 TYR   136     113.157  86.149  53.911  1.00  0.00            
ATOM   1957  HD1 TYR   136     113.482  86.931  54.582  1.00  0.00            
ATOM   1958  CE1 TYR   136     111.785  85.697  53.840  1.00  0.00            
ATOM   1959  HE1 TYR   136     111.031  86.020  54.542  1.00  0.00            
ATOM   1960  CZ  TYR   136     111.381  84.662  53.008  1.00  0.00            
ATOM   1961  OH  TYR   136     110.082  84.190  52.988  1.00  0.00            
ATOM   1962  HH  TYR   136     109.927  83.486  52.355  1.00  0.00            
ATOM   1963  CE2 TYR   136     112.434  83.999  52.208  1.00  0.00            
ATOM   1964  HE2 TYR   136     112.282  83.064  51.688  1.00  0.00            
ATOM   1965  CD2 TYR   136     113.726  84.588  52.194  1.00  0.00            
ATOM   1966  HD2 TYR   136     114.440  84.252  51.457  1.00  0.00            
ATOM   1967  C   TYR   136     115.901  85.572  55.759  1.00  0.00            
ATOM   1968  O   TYR   136     115.110  84.759  56.246  1.00  0.00            
ATOM   1969  N   GLU   137     116.329  86.666  56.405  1.00  0.00            
ATOM   1970  H   GLU   137     116.919  87.358  55.967  1.00  0.00            
ATOM   1971  CA  GLU   137     115.923  86.889  57.793  1.00  0.00            
ATOM   1972  HA  GLU   137     116.166  85.993  58.365  1.00  0.00            
ATOM   1973  CB  GLU   137     116.728  88.052  58.379  1.00  0.00            
ATOM   1974  HB1 GLU   137     116.310  88.321  59.350  1.00  0.00            
ATOM   1975  HB2 GLU   137     116.569  88.932  57.756  1.00  0.00            
ATOM   1976  CG  GLU   137     118.259  87.909  58.361  1.00  0.00            
ATOM   1977  HG1 GLU   137     118.713  88.862  58.631  1.00  0.00            
ATOM   1978  HG2 GLU   137     118.629  87.704  57.357  1.00  0.00            
ATOM   1979  CD  GLU   137     118.747  86.873  59.339  1.00  0.00            
ATOM   1980  OE1 GLU   137     117.925  86.199  59.986  1.00  0.00            
ATOM   1981  OE2 GLU   137     119.969  86.601  59.423  1.00  0.00            
ATOM   1982  C   GLU   137     114.390  87.198  57.894  1.00  0.00            
ATOM   1983  O   GLU   137     113.908  88.013  57.103  1.00  0.00            
ATOM   1984  N   PRO   138     113.678  86.447  58.784  1.00  0.00            
ATOM   1985  CD  PRO   138     114.127  85.291  59.589  1.00  0.00            
ATOM   1986  HD1 PRO   138     115.171  85.356  59.895  1.00  0.00            
ATOM   1987  HD2 PRO   138     114.012  84.370  59.017  1.00  0.00            
ATOM   1988  CG  PRO   138     113.094  85.260  60.743  1.00  0.00            
ATOM   1989  HG1 PRO   138     113.352  85.815  61.646  1.00  0.00            
ATOM   1990  HG2 PRO   138     112.823  84.288  61.154  1.00  0.00            
ATOM   1991  CB  PRO   138     111.850  85.787  60.058  1.00  0.00            
ATOM   1992  HB1 PRO   138     111.117  86.070  60.814  1.00  0.00            
ATOM   1993  HB2 PRO   138     111.555  84.881  59.529  1.00  0.00            
ATOM   1994  CA  PRO   138     112.330  86.890  59.159  1.00  0.00            
ATOM   1995  HA  PRO   138     111.662  86.938  58.299  1.00  0.00            
ATOM   1996  C   PRO   138     112.478  88.272  59.961  1.00  0.00            
ATOM   1997  O   PRO   138     113.582  88.568  60.452  1.00  0.00            
ATOM   1998  N   GLU   139     111.386  89.037  60.100  1.00  0.00            
ATOM   1999  H   GLU   139     110.529  88.650  59.730  1.00  0.00            
ATOM   2000  CA  GLU   139     111.311  90.090  61.044  1.00  0.00            
ATOM   2001  HA  GLU   139     111.988  90.884  60.728  1.00  0.00            
ATOM   2002  CB  GLU   139     109.940  90.759  61.072  1.00  0.00            
ATOM   2003  HB1 GLU   139     110.001  91.612  61.748  1.00  0.00            
ATOM   2004  HB2 GLU   139     109.240  90.051  61.515  1.00  0.00            
ATOM   2005  CG  GLU   139     109.547  91.357  59.648  1.00  0.00            
ATOM   2006  HG1 GLU   139     109.446  90.536  58.939  1.00  0.00            
ATOM   2007  HG2 GLU   139     110.395  91.944  59.296  1.00  0.00            
ATOM   2008  CD  GLU   139     108.207  92.076  59.719  1.00  0.00            
ATOM   2009  OE1 GLU   139     107.914  92.848  58.767  1.00  0.00            
ATOM   2010  OE2 GLU   139     107.389  91.880  60.632  1.00  0.00            
ATOM   2011  C   GLU   139     111.867  89.715  62.454  1.00  0.00            
ATOM   2012  O   GLU   139     111.780  88.586  62.927  1.00  0.00            
ATOM   2013  N   ALA   140     112.397  90.728  63.190  1.00  0.00            
ATOM   2014  H   ALA   140     112.365  91.680  62.854  1.00  0.00            
ATOM   2015  CA  ALA   140     112.774  90.524  64.612  1.00  0.00            
ATOM   2016  HA  ALA   140     112.887  89.444  64.708  1.00  0.00            
ATOM   2017  CB  ALA   140     114.140  91.127  64.918  1.00  0.00            
ATOM   2018  HB1 ALA   140     114.871  90.722  64.218  1.00  0.00            
ATOM   2019  HB2 ALA   140     114.140  92.213  64.835  1.00  0.00            
ATOM   2020  HB3 ALA   140     114.391  90.862  65.945  1.00  0.00            
ATOM   2021  C   ALA   140     111.636  90.894  65.616  1.00  0.00            
ATOM   2022  OC1 ALA   140     110.964  90.053  66.206  1.00  0.00            
ATOM   2023  OC2 ALA   140     111.454  92.135  65.873  1.00  0.00            
TER
ENDMDL
