# Supplementary material for: Impact of Phosphorylation on the Physiological Form of Human alpha-Synuclein in Aqueous Solution
Source: J Chem Inf Model. 2024 Oct 28;64(21):8215–26. doi: 10.1021/acs.jcim.4c01172 (PMC11558680; doi:10.1021/acs.jcim.4c01172)
Supplement: Supplementary file 2 — ci4c01172_si_003.zip [file ci4c01172_si_003.zip › pAS/pAS_4.pdb]

REMARK    GENERATED BY TRJCONV
TITLE     Protein in water
REMARK    THIS IS A SIMULATION BOX
CRYST1  134.650  134.650  135.128  60.12  60.12  90.00 P 1           1
MODEL        1
ATOM      1  CH3 ACE     0      93.753  99.751  62.032  1.00  0.00            
ATOM      2 HH31 ACE     0      92.785  99.268  62.168  1.00  0.00            
ATOM      3 HH32 ACE     0      93.664 100.775  62.394  1.00  0.00            
ATOM      4 HH33 ACE     0      93.820  99.865  60.950  1.00  0.00            
ATOM      5  C   ACE     0      94.784  98.978  62.724  1.00  0.00            
ATOM      6  O   ACE     0      94.515  98.093  63.491  1.00  0.00            
ATOM      7  N   MET     1      95.995  99.301  62.403  1.00  0.00            
ATOM      8  H   MET     1      96.081 100.111  61.807  1.00  0.00            
ATOM      9  CA  MET     1      97.341  99.043  63.025  1.00  0.00            
ATOM     10  HA  MET     1      97.671  98.057  62.698  1.00  0.00            
ATOM     11  CB  MET     1      98.330 100.082  62.467  1.00  0.00            
ATOM     12  HB1 MET     1      98.305 100.999  63.056  1.00  0.00            
ATOM     13  HB2 MET     1      98.089 100.276  61.422  1.00  0.00            
ATOM     14  CG  MET     1      99.793  99.449  62.393  1.00  0.00            
ATOM     15  HG1 MET     1     100.110  99.090  63.372  1.00  0.00            
ATOM     16  HG2 MET     1     100.542 100.201  62.141  1.00  0.00            
ATOM     17  SD  MET     1      99.864  98.036  61.354  1.00  0.00            
ATOM     18  CE  MET     1     101.535  97.531  61.812  1.00  0.00            
ATOM     19  HE1 MET     1     102.251  98.327  61.604  1.00  0.00            
ATOM     20  HE2 MET     1     101.523  97.314  62.880  1.00  0.00            
ATOM     21  HE3 MET     1     101.843  96.656  61.241  1.00  0.00            
ATOM     22  C   MET     1      97.428  99.052  64.543  1.00  0.00            
ATOM     23  O   MET     1      98.148  98.227  65.115  1.00  0.00            
ATOM     24  N   ASP     2      96.688  99.884  65.289  1.00  0.00            
ATOM     25  H   ASP     2      96.173 100.610  64.812  1.00  0.00            
ATOM     26  CA  ASP     2      96.507  99.911  66.716  1.00  0.00            
ATOM     27  HA  ASP     2      97.470  99.882  67.227  1.00  0.00            
ATOM     28  CB  ASP     2      95.799 101.308  67.248  1.00  0.00            
ATOM     29  HB1 ASP     2      96.542 102.083  67.060  1.00  0.00            
ATOM     30  HB2 ASP     2      95.651 101.268  68.327  1.00  0.00            
ATOM     31  CG  ASP     2      94.512 101.706  66.491  1.00  0.00            
ATOM     32  OD1 ASP     2      94.011 100.929  65.670  1.00  0.00            
ATOM     33  OD2 ASP     2      94.028 102.790  66.823  1.00  0.00            
ATOM     34  C   ASP     2      95.823  98.642  67.233  1.00  0.00            
ATOM     35  O   ASP     2      96.480  97.880  67.952  1.00  0.00            
ATOM     36  N   VAL     3      94.613  98.377  66.708  1.00  0.00            
ATOM     37  H   VAL     3      94.162  98.967  66.023  1.00  0.00            
ATOM     38  CA  VAL     3      93.820  97.169  67.055  1.00  0.00            
ATOM     39  HA  VAL     3      93.629  97.138  68.128  1.00  0.00            
ATOM     40  CB  VAL     3      92.472  97.204  66.393  1.00  0.00            
ATOM     41  HB  VAL     3      92.539  97.440  65.331  1.00  0.00            
ATOM     42  CG1 VAL     3      91.622  95.921  66.534  1.00  0.00            
ATOM     43 HG11 VAL     3      91.764  95.612  67.569  1.00  0.00            
ATOM     44 HG12 VAL     3      90.623  96.179  66.184  1.00  0.00            
ATOM     45 HG13 VAL     3      92.048  95.142  65.901  1.00  0.00            
ATOM     46  CG2 VAL     3      91.793  98.385  67.202  1.00  0.00            
ATOM     47 HG21 VAL     3      92.182  99.389  67.032  1.00  0.00            
ATOM     48 HG22 VAL     3      90.707  98.443  67.131  1.00  0.00            
ATOM     49 HG23 VAL     3      92.082  98.216  68.240  1.00  0.00            
ATOM     50  C   VAL     3      94.509  95.898  66.655  1.00  0.00            
ATOM     51  O   VAL     3      94.548  94.997  67.469  1.00  0.00            
ATOM     52  N   PHE     4      95.161  95.894  65.442  1.00  0.00            
ATOM     53  H   PHE     4      95.052  96.713  64.860  1.00  0.00            
ATOM     54  CA  PHE     4      95.986  94.850  64.870  1.00  0.00            
ATOM     55  HA  PHE     4      95.388  93.954  64.704  1.00  0.00            
ATOM     56  CB  PHE     4      96.579  95.254  63.503  1.00  0.00            
ATOM     57  HB1 PHE     4      97.097  96.201  63.658  1.00  0.00            
ATOM     58  HB2 PHE     4      95.752  95.643  62.909  1.00  0.00            
ATOM     59  CG  PHE     4      97.412  94.293  62.702  1.00  0.00            
ATOM     60  CD1 PHE     4      96.768  93.655  61.621  1.00  0.00            
ATOM     61  HD1 PHE     4      95.706  93.838  61.541  1.00  0.00            
ATOM     62  CE1 PHE     4      97.498  92.924  60.700  1.00  0.00            
ATOM     63  HE1 PHE     4      96.936  92.449  59.910  1.00  0.00            
ATOM     64  CZ  PHE     4      98.872  92.759  60.948  1.00  0.00            
ATOM     65  HZ  PHE     4      99.511  92.062  60.427  1.00  0.00            
ATOM     66  CE2 PHE     4      99.495  93.417  62.025  1.00  0.00            
ATOM     67  HE2 PHE     4     100.546  93.264  62.221  1.00  0.00            
ATOM     68  CD2 PHE     4      98.786  94.152  62.921  1.00  0.00            
ATOM     69  HD2 PHE     4      99.225  94.785  63.677  1.00  0.00            
ATOM     70  C   PHE     4      97.043  94.513  65.908  1.00  0.00            
ATOM     71  O   PHE     4      97.187  93.351  66.328  1.00  0.00            
ATOM     72  N   MET     5      97.874  95.535  66.319  1.00  0.00            
ATOM     73  H   MET     5      97.743  96.479  65.984  1.00  0.00            
ATOM     74  CA  MET     5      99.027  95.366  67.214  1.00  0.00            
ATOM     75  HA  MET     5      99.619  94.545  66.808  1.00  0.00            
ATOM     76  CB  MET     5      99.942  96.622  67.253  1.00  0.00            
ATOM     77  HB1 MET     5     100.409  96.680  68.236  1.00  0.00            
ATOM     78  HB2 MET     5      99.341  97.521  67.124  1.00  0.00            
ATOM     79  CG  MET     5     101.021  96.436  66.206  1.00  0.00            
ATOM     80  HG1 MET     5     101.618  97.338  66.070  1.00  0.00            
ATOM     81  HG2 MET     5     100.486  96.355  65.260  1.00  0.00            
ATOM     82  SD  MET     5     102.024  94.986  66.287  1.00  0.00            
ATOM     83  CE  MET     5     103.567  95.703  65.695  1.00  0.00            
ATOM     84  HE1 MET     5     104.308  94.913  65.570  1.00  0.00            
ATOM     85  HE2 MET     5     103.480  96.255  64.759  1.00  0.00            
ATOM     86  HE3 MET     5     103.956  96.344  66.486  1.00  0.00            
ATOM     87  C   MET     5      98.590  94.893  68.566  1.00  0.00            
ATOM     88  O   MET     5      99.278  94.040  69.083  1.00  0.00            
ATOM     89  N   LYS     6      97.447  95.388  69.137  1.00  0.00            
ATOM     90  H   LYS     6      97.015  96.216  68.753  1.00  0.00            
ATOM     91  CA  LYS     6      96.807  94.943  70.395  1.00  0.00            
ATOM     92  HA  LYS     6      97.636  95.010  71.099  1.00  0.00            
ATOM     93  CB  LYS     6      95.750  95.891  70.866  1.00  0.00            
ATOM     94  HB1 LYS     6      94.821  95.874  70.295  1.00  0.00            
ATOM     95  HB2 LYS     6      96.140  96.908  70.827  1.00  0.00            
ATOM     96  CG  LYS     6      95.363  95.659  72.265  1.00  0.00            
ATOM     97  HG1 LYS     6      94.681  94.811  72.331  1.00  0.00            
ATOM     98  HG2 LYS     6      94.788  96.488  72.677  1.00  0.00            
ATOM     99  CD  LYS     6      96.518  95.451  73.315  1.00  0.00            
ATOM    100  HD1 LYS     6      97.122  96.358  73.323  1.00  0.00            
ATOM    101  HD2 LYS     6      97.268  94.679  73.143  1.00  0.00            
ATOM    102  CE  LYS     6      95.994  95.247  74.670  1.00  0.00            
ATOM    103  HE1 LYS     6      95.663  94.224  74.850  1.00  0.00            
ATOM    104  HE2 LYS     6      95.179  95.936  74.890  1.00  0.00            
ATOM    105  NZ  LYS     6      97.004  95.605  75.655  1.00  0.00            
ATOM    106  HZ1 LYS     6      96.984  96.609  75.762  1.00  0.00            
ATOM    107  HZ2 LYS     6      96.686  95.343  76.577  1.00  0.00            
ATOM    108  HZ3 LYS     6      97.906  95.231  75.400  1.00  0.00            
ATOM    109  C   LYS     6      96.430  93.462  70.238  1.00  0.00            
ATOM    110  O   LYS     6      96.863  92.680  71.108  1.00  0.00            
ATOM    111  N   GLY     7      95.674  93.010  69.121  1.00  0.00            
ATOM    112  H   GLY     7      95.544  93.679  68.375  1.00  0.00            
ATOM    113  CA  GLY     7      95.305  91.604  68.884  1.00  0.00            
ATOM    114  HA1 GLY     7      94.737  91.516  67.958  1.00  0.00            
ATOM    115  HA2 GLY     7      94.745  91.346  69.783  1.00  0.00            
ATOM    116  C   GLY     7      96.484  90.638  68.906  1.00  0.00            
ATOM    117  O   GLY     7      96.386  89.509  69.406  1.00  0.00            
ATOM    118  N   LEU     8      97.628  91.016  68.362  1.00  0.00            
ATOM    119  H   LEU     8      97.547  91.900  67.879  1.00  0.00            
ATOM    120  CA  LEU     8      98.903  90.345  68.367  1.00  0.00            
ATOM    121  HA  LEU     8      98.807  89.286  68.126  1.00  0.00            
ATOM    122  CB  LEU     8      99.871  90.887  67.325  1.00  0.00            
ATOM    123  HB1 LEU     8     100.851  90.441  67.494  1.00  0.00            
ATOM    124  HB2 LEU     8      99.968  91.917  67.667  1.00  0.00            
ATOM    125  CG  LEU     8      99.482  90.941  65.877  1.00  0.00            
ATOM    126  HG  LEU     8      98.423  91.105  65.679  1.00  0.00            
ATOM    127  CD1 LEU     8     100.378  91.999  65.143  1.00  0.00            
ATOM    128 HD11 LEU     8     101.367  92.181  65.564  1.00  0.00            
ATOM    129 HD12 LEU     8     100.535  91.784  64.086  1.00  0.00            
ATOM    130 HD13 LEU     8      99.878  92.945  65.349  1.00  0.00            
ATOM    131  CD2 LEU     8      99.775  89.593  65.292  1.00  0.00            
ATOM    132 HD21 LEU     8      99.137  88.859  65.783  1.00  0.00            
ATOM    133 HD22 LEU     8      99.527  89.530  64.233  1.00  0.00            
ATOM    134 HD23 LEU     8     100.841  89.388  65.397  1.00  0.00            
ATOM    135  C   LEU     8      99.532  90.312  69.761  1.00  0.00            
ATOM    136  O   LEU     8     100.407  89.498  70.058  1.00  0.00            
ATOM    137  N   SER     9      99.074  91.089  70.768  1.00  0.00            
ATOM    138  H   SER     9      98.271  91.647  70.517  1.00  0.00            
ATOM    139  CA  SER     9      99.616  91.135  72.101  1.00  0.00            
ATOM    140  HA  SER     9     100.549  90.576  72.031  1.00  0.00            
ATOM    141  CB  SER     9     100.112  92.478  72.620  1.00  0.00            
ATOM    142  HB1 SER     9     100.326  92.265  73.668  1.00  0.00            
ATOM    143  HB2 SER     9      99.281  93.181  72.566  1.00  0.00            
ATOM    144  OG  SER     9     101.312  93.115  72.098  1.00  0.00            
ATOM    145  HG  SER     9     101.385  93.993  72.480  1.00  0.00            
ATOM    146  C   SER     9      98.746  90.480  73.117  1.00  0.00            
ATOM    147  O   SER     9      99.276  89.778  73.955  1.00  0.00            
ATOM    148  N   LYS    10      97.438  90.599  72.952  1.00  0.00            
ATOM    149  H   LYS    10      97.030  91.183  72.237  1.00  0.00            
ATOM    150  CA  LYS    10      96.527  90.053  74.015  1.00  0.00            
ATOM    151  HA  LYS    10      96.760  90.629  74.911  1.00  0.00            
ATOM    152  CB  LYS    10      95.090  90.491  73.717  1.00  0.00            
ATOM    153  HB1 LYS    10      95.018  91.574  73.614  1.00  0.00            
ATOM    154  HB2 LYS    10      94.415  90.093  74.475  1.00  0.00            
ATOM    155  CG  LYS    10      94.425  90.017  72.382  1.00  0.00            
ATOM    156  HG1 LYS    10      94.227  88.945  72.396  1.00  0.00            
ATOM    157  HG2 LYS    10      95.202  90.198  71.639  1.00  0.00            
ATOM    158  CD  LYS    10      93.101  90.744  71.988  1.00  0.00            
ATOM    159  HD1 LYS    10      92.839  90.423  70.980  1.00  0.00            
ATOM    160  HD2 LYS    10      93.252  91.823  71.986  1.00  0.00            
ATOM    161  CE  LYS    10      91.814  90.393  72.708  1.00  0.00            
ATOM    162  HE1 LYS    10      91.902  90.873  73.683  1.00  0.00            
ATOM    163  HE2 LYS    10      91.743  89.333  72.955  1.00  0.00            
ATOM    164  NZ  LYS    10      90.617  90.870  72.079  1.00  0.00            
ATOM    165  HZ1 LYS    10      90.656  90.575  71.114  1.00  0.00            
ATOM    166  HZ2 LYS    10      89.794  90.616  72.606  1.00  0.00            
ATOM    167  HZ3 LYS    10      90.699  91.876  72.097  1.00  0.00            
ATOM    168  C   LYS    10      96.669  88.490  74.294  1.00  0.00            
ATOM    169  O   LYS    10      96.661  87.663  73.323  1.00  0.00            
ATOM    170  N   ALA    11      96.885  88.065  75.604  1.00  0.00            
ATOM    171  H   ALA    11      96.901  88.723  76.370  1.00  0.00            
ATOM    172  CA  ALA    11      96.985  86.704  76.028  1.00  0.00            
ATOM    173  HA  ALA    11      97.705  86.116  75.458  1.00  0.00            
ATOM    174  CB  ALA    11      97.461  86.698  77.491  1.00  0.00            
ATOM    175  HB1 ALA    11      96.768  87.256  78.121  1.00  0.00            
ATOM    176  HB2 ALA    11      97.590  85.698  77.906  1.00  0.00            
ATOM    177  HB3 ALA    11      98.432  87.190  77.550  1.00  0.00            
ATOM    178  C   ALA    11      95.595  86.061  76.006  1.00  0.00            
ATOM    179  O   ALA    11      94.611  86.735  76.096  1.00  0.00            
ATOM    180  N   LYS    12      95.599  84.757  75.676  1.00  0.00            
ATOM    181  H   LYS    12      96.464  84.243  75.595  1.00  0.00            
ATOM    182  CA  LYS    12      94.254  84.076  75.689  1.00  0.00            
ATOM    183  HA  LYS    12      93.539  84.795  75.289  1.00  0.00            
ATOM    184  CB  LYS    12      94.325  82.842  74.786  1.00  0.00            
ATOM    185  HB1 LYS    12      93.443  82.225  74.957  1.00  0.00            
ATOM    186  HB2 LYS    12      95.191  82.247  75.077  1.00  0.00            
ATOM    187  CG  LYS    12      94.323  83.267  73.292  1.00  0.00            
ATOM    188  HG1 LYS    12      95.260  83.769  73.050  1.00  0.00            
ATOM    189  HG2 LYS    12      93.459  83.918  73.157  1.00  0.00            
ATOM    190  CD  LYS    12      94.333  82.129  72.250  1.00  0.00            
ATOM    191  HD1 LYS    12      93.331  81.721  72.116  1.00  0.00            
ATOM    192  HD2 LYS    12      94.978  81.366  72.686  1.00  0.00            
ATOM    193  CE  LYS    12      94.746  82.543  70.842  1.00  0.00            
ATOM    194  HE1 LYS    12      95.782  82.880  70.795  1.00  0.00            
ATOM    195  HE2 LYS    12      94.081  83.366  70.580  1.00  0.00            
ATOM    196  NZ  LYS    12      94.529  81.436  69.936  1.00  0.00            
ATOM    197  HZ1 LYS    12      95.174  80.688  70.144  1.00  0.00            
ATOM    198  HZ2 LYS    12      93.670  80.907  69.981  1.00  0.00            
ATOM    199  HZ3 LYS    12      94.588  81.734  68.972  1.00  0.00            
ATOM    200  C   LYS    12      93.760  83.580  77.066  1.00  0.00            
ATOM    201  O   LYS    12      94.452  83.310  78.052  1.00  0.00            
ATOM    202  N   GLU    13      92.396  83.681  77.128  1.00  0.00            
ATOM    203  H   GLU    13      91.908  83.898  76.270  1.00  0.00            
ATOM    204  CA  GLU    13      91.581  83.075  78.212  1.00  0.00            
ATOM    205  HA  GLU    13      92.048  83.240  79.183  1.00  0.00            
ATOM    206  CB  GLU    13      90.244  83.797  78.374  1.00  0.00            
ATOM    207  HB1 GLU    13      89.807  83.396  79.288  1.00  0.00            
ATOM    208  HB2 GLU    13      89.637  83.510  77.516  1.00  0.00            
ATOM    209  CG  GLU    13      90.275  85.348  78.436  1.00  0.00            
ATOM    210  HG1 GLU    13      90.816  85.787  77.598  1.00  0.00            
ATOM    211  HG2 GLU    13      90.712  85.593  79.404  1.00  0.00            
ATOM    212  CD  GLU    13      88.892  85.977  78.297  1.00  0.00            
ATOM    213  OE1 GLU    13      88.889  87.193  78.610  1.00  0.00            
ATOM    214  OE2 GLU    13      87.884  85.361  77.869  1.00  0.00            
ATOM    215  C   GLU    13      91.449  81.590  77.942  1.00  0.00            
ATOM    216  O   GLU    13      91.728  81.119  76.830  1.00  0.00            
ATOM    217  N   GLY    14      90.999  80.837  78.937  1.00  0.00            
ATOM    218  H   GLY    14      90.717  81.188  79.841  1.00  0.00            
ATOM    219  CA  GLY    14      90.949  79.404  78.778  1.00  0.00            
ATOM    220  HA1 GLY    14      90.403  79.170  77.864  1.00  0.00            
ATOM    221  HA2 GLY    14      90.421  79.031  79.656  1.00  0.00            
ATOM    222  C   GLY    14      92.314  78.686  78.668  1.00  0.00            
ATOM    223  O   GLY    14      92.553  77.892  77.720  1.00  0.00            
ATOM    224  N   VAL    15      93.319  79.119  79.437  1.00  0.00            
ATOM    225  H   VAL    15      93.077  79.729  80.205  1.00  0.00            
ATOM    226  CA  VAL    15      94.614  78.503  79.540  1.00  0.00            
ATOM    227  HA  VAL    15      94.811  77.801  78.730  1.00  0.00            
ATOM    228  CB  VAL    15      95.654  79.602  79.292  1.00  0.00            
ATOM    229  HB  VAL    15      95.289  80.426  79.906  1.00  0.00            
ATOM    230  CG1 VAL    15      97.039  79.212  79.772  1.00  0.00            
ATOM    231 HG11 VAL    15      97.356  78.228  79.428  1.00  0.00            
ATOM    232 HG12 VAL    15      97.742  79.935  79.359  1.00  0.00            
ATOM    233 HG13 VAL    15      97.190  79.197  80.851  1.00  0.00            
ATOM    234  CG2 VAL    15      95.760  79.963  77.861  1.00  0.00            
ATOM    235 HG21 VAL    15      95.923  79.102  77.212  1.00  0.00            
ATOM    236 HG22 VAL    15      94.830  80.443  77.558  1.00  0.00            
ATOM    237 HG23 VAL    15      96.634  80.582  77.660  1.00  0.00            
ATOM    238  C   VAL    15      94.777  77.806  80.889  1.00  0.00            
ATOM    239  O   VAL    15      94.671  78.434  81.986  1.00  0.00            
ATOM    240  N   VAL    16      95.118  76.520  80.870  1.00  0.00            
ATOM    241  H   VAL    16      95.199  76.166  79.927  1.00  0.00            
ATOM    242  CA  VAL    16      95.519  75.671  82.024  1.00  0.00            
ATOM    243  HA  VAL    16      94.686  75.771  82.720  1.00  0.00            
ATOM    244  CB  VAL    16      95.681  74.158  81.617  1.00  0.00            
ATOM    245  HB  VAL    16      96.580  74.029  81.014  1.00  0.00            
ATOM    246  CG1 VAL    16      95.968  73.327  82.874  1.00  0.00            
ATOM    247 HG11 VAL    16      95.158  73.512  83.580  1.00  0.00            
ATOM    248 HG12 VAL    16      96.135  72.325  82.479  1.00  0.00            
ATOM    249 HG13 VAL    16      96.923  73.663  83.279  1.00  0.00            
ATOM    250  CG2 VAL    16      94.381  73.736  80.855  1.00  0.00            
ATOM    251 HG21 VAL    16      93.468  73.950  81.411  1.00  0.00            
ATOM    252 HG22 VAL    16      94.388  74.183  79.861  1.00  0.00            
ATOM    253 HG23 VAL    16      94.480  72.684  80.591  1.00  0.00            
ATOM    254  C   VAL    16      96.796  76.179  82.814  1.00  0.00            
ATOM    255  O   VAL    16      96.691  76.335  84.046  1.00  0.00            
ATOM    256  N   ALA    17      97.853  76.511  82.089  1.00  0.00            
ATOM    257  H   ALA    17      97.935  76.154  81.148  1.00  0.00            
ATOM    258  CA  ALA    17      99.082  77.019  82.623  1.00  0.00            
ATOM    259  HA  ALA    17      98.788  77.604  83.495  1.00  0.00            
ATOM    260  CB  ALA    17     100.012  75.779  83.054  1.00  0.00            
ATOM    261  HB1 ALA    17      99.546  75.203  83.854  1.00  0.00            
ATOM    262  HB2 ALA    17     100.209  75.157  82.181  1.00  0.00            
ATOM    263  HB3 ALA    17     100.931  76.161  83.500  1.00  0.00            
ATOM    264  C   ALA    17      99.874  77.955  81.723  1.00  0.00            
ATOM    265  O   ALA    17     100.417  77.563  80.706  1.00  0.00            
ATOM    266  N   ALA    18     100.059  79.166  82.225  1.00  0.00            
ATOM    267  H   ALA    18      99.475  79.439  83.003  1.00  0.00            
ATOM    268  CA  ALA    18     100.634  80.199  81.415  1.00  0.00            
ATOM    269  HA  ALA    18     100.648  79.868  80.376  1.00  0.00            
ATOM    270  CB  ALA    18      99.762  81.482  81.513  1.00  0.00            
ATOM    271  HB1 ALA    18      99.993  81.920  82.483  1.00  0.00            
ATOM    272  HB2 ALA    18     100.049  82.205  80.749  1.00  0.00            
ATOM    273  HB3 ALA    18      98.733  81.138  81.408  1.00  0.00            
ATOM    274  C   ALA    18     102.129  80.479  81.785  1.00  0.00            
ATOM    275  O   ALA    18     102.487  80.800  82.894  1.00  0.00            
ATOM    276  N   ALA    19     102.962  80.211  80.757  1.00  0.00            
ATOM    277  H   ALA    19     102.507  79.885  79.917  1.00  0.00            
ATOM    278  CA  ALA    19     104.448  80.259  80.897  1.00  0.00            
ATOM    279  HA  ALA    19     104.690  79.511  81.652  1.00  0.00            
ATOM    280  CB  ALA    19     105.057  79.811  79.598  1.00  0.00            
ATOM    281  HB1 ALA    19     104.953  80.603  78.855  1.00  0.00            
ATOM    282  HB2 ALA    19     106.107  79.560  79.745  1.00  0.00            
ATOM    283  HB3 ALA    19     104.652  78.860  79.253  1.00  0.00            
ATOM    284  C   ALA    19     105.129  81.569  81.430  1.00  0.00            
ATOM    285  O   ALA    19     104.596  82.683  81.396  1.00  0.00            
ATOM    286  N   GLU    20     106.330  81.316  81.936  1.00  0.00            
ATOM    287  H   GLU    20     106.685  80.371  81.976  1.00  0.00            
ATOM    288  CA  GLU    20     106.984  82.296  82.827  1.00  0.00            
ATOM    289  HA  GLU    20     106.285  82.869  83.436  1.00  0.00            
ATOM    290  CB  GLU    20     107.821  81.592  83.907  1.00  0.00            
ATOM    291  HB1 GLU    20     108.173  82.334  84.624  1.00  0.00            
ATOM    292  HB2 GLU    20     108.683  81.056  83.511  1.00  0.00            
ATOM    293  CG  GLU    20     107.063  80.536  84.680  1.00  0.00            
ATOM    294  HG1 GLU    20     106.798  79.751  83.972  1.00  0.00            
ATOM    295  HG2 GLU    20     106.102  80.962  84.970  1.00  0.00            
ATOM    296  CD  GLU    20     107.858  79.971  85.898  1.00  0.00            
ATOM    297  OE1 GLU    20     108.239  80.740  86.762  1.00  0.00            
ATOM    298  OE2 GLU    20     107.944  78.697  85.968  1.00  0.00            
ATOM    299  C   GLU    20     107.793  83.272  82.014  1.00  0.00            
ATOM    300  O   GLU    20     108.679  82.896  81.224  1.00  0.00            
ATOM    301  N   LYS    21     107.632  84.581  82.186  1.00  0.00            
ATOM    302  H   LYS    21     106.891  84.900  82.793  1.00  0.00            
ATOM    303  CA  LYS    21     108.427  85.673  81.531  1.00  0.00            
ATOM    304  HA  LYS    21     108.378  85.552  80.448  1.00  0.00            
ATOM    305  CB  LYS    21     107.824  87.020  82.004  1.00  0.00            
ATOM    306  HB1 LYS    21     108.519  87.794  81.678  1.00  0.00            
ATOM    307  HB2 LYS    21     107.877  87.050  83.092  1.00  0.00            
ATOM    308  CG  LYS    21     106.346  87.233  81.615  1.00  0.00            
ATOM    309  HG1 LYS    21     105.960  88.140  82.079  1.00  0.00            
ATOM    310  HG2 LYS    21     105.687  86.399  81.858  1.00  0.00            
ATOM    311  CD  LYS    21     106.201  87.390  80.109  1.00  0.00            
ATOM    312  HD1 LYS    21     106.501  86.456  79.635  1.00  0.00            
ATOM    313  HD2 LYS    21     106.860  88.163  79.712  1.00  0.00            
ATOM    314  CE  LYS    21     104.789  87.743  79.678  1.00  0.00            
ATOM    315  HE1 LYS    21     104.722  87.752  78.590  1.00  0.00            
ATOM    316  HE2 LYS    21     104.527  88.732  80.055  1.00  0.00            
ATOM    317  NZ  LYS    21     103.786  86.766  80.218  1.00  0.00            
ATOM    318  HZ1 LYS    21     103.747  86.749  81.227  1.00  0.00            
ATOM    319  HZ2 LYS    21     102.806  86.892  80.011  1.00  0.00            
ATOM    320  HZ3 LYS    21     104.002  85.805  79.993  1.00  0.00            
ATOM    321  C   LYS    21     110.006  85.665  81.839  1.00  0.00            
ATOM    322  O   LYS    21     110.778  86.184  81.016  1.00  0.00            
ATOM    323  N   THR    22     110.381  85.032  82.952  1.00  0.00            
ATOM    324  H   THR    22     109.725  84.745  83.664  1.00  0.00            
ATOM    325  CA  THR    22     111.831  84.792  83.198  1.00  0.00            
ATOM    326  HA  THR    22     112.343  85.703  82.890  1.00  0.00            
ATOM    327  CB  THR    22     112.161  84.500  84.643  1.00  0.00            
ATOM    328  HB  THR    22     113.136  84.022  84.736  1.00  0.00            
ATOM    329  CG2 THR    22     112.210  85.666  85.570  1.00  0.00            
ATOM    330 HG21 THR    22     112.648  85.330  86.510  1.00  0.00            
ATOM    331 HG22 THR    22     112.948  86.327  85.118  1.00  0.00            
ATOM    332 HG23 THR    22     111.236  86.146  85.672  1.00  0.00            
ATOM    333  OG1 THR    22     111.296  83.583  85.174  1.00  0.00            
ATOM    334  HG1 THR    22     111.614  83.253  86.017  1.00  0.00            
ATOM    335  C   THR    22     112.457  83.700  82.367  1.00  0.00            
ATOM    336  O   THR    22     113.515  83.854  81.863  1.00  0.00            
ATOM    337  N   LYS    23     111.804  82.509  82.218  1.00  0.00            
ATOM    338  H   LYS    23     110.990  82.417  82.808  1.00  0.00            
ATOM    339  CA  LYS    23     112.178  81.463  81.256  1.00  0.00            
ATOM    340  HA  LYS    23     113.245  81.291  81.401  1.00  0.00            
ATOM    341  CB  LYS    23     111.430  80.156  81.652  1.00  0.00            
ATOM    342  HB1 LYS    23     110.369  80.301  81.448  1.00  0.00            
ATOM    343  HB2 LYS    23     111.623  79.950  82.705  1.00  0.00            
ATOM    344  CG  LYS    23     111.862  78.866  80.953  1.00  0.00            
ATOM    345  HG1 LYS    23     111.844  79.146  79.899  1.00  0.00            
ATOM    346  HG2 LYS    23     111.183  78.062  81.237  1.00  0.00            
ATOM    347  CD  LYS    23     113.280  78.420  81.293  1.00  0.00            
ATOM    348  HD1 LYS    23     113.463  78.410  82.367  1.00  0.00            
ATOM    349  HD2 LYS    23     113.896  79.235  80.911  1.00  0.00            
ATOM    350  CE  LYS    23     113.722  77.104  80.573  1.00  0.00            
ATOM    351  HE1 LYS    23     113.401  77.276  79.546  1.00  0.00            
ATOM    352  HE2 LYS    23     113.262  76.205  80.981  1.00  0.00            
ATOM    353  NZ  LYS    23     115.139  77.120  80.855  1.00  0.00            
ATOM    354  HZ1 LYS    23     115.516  76.576  80.093  1.00  0.00            
ATOM    355  HZ2 LYS    23     115.547  78.041  80.784  1.00  0.00            
ATOM    356  HZ3 LYS    23     115.363  76.734  81.761  1.00  0.00            
ATOM    357  C   LYS    23     112.096  81.878  79.759  1.00  0.00            
ATOM    358  O   LYS    23     113.035  81.672  78.946  1.00  0.00            
ATOM    359  N   GLN    24     110.912  82.452  79.347  1.00  0.00            
ATOM    360  H   GLN    24     110.149  82.457  80.009  1.00  0.00            
ATOM    361  CA  GLN    24     110.680  82.957  77.968  1.00  0.00            
ATOM    362  HA  GLN    24     110.702  82.122  77.268  1.00  0.00            
ATOM    363  CB  GLN    24     109.382  83.692  77.878  1.00  0.00            
ATOM    364  HB1 GLN    24     109.355  84.233  76.932  1.00  0.00            
ATOM    365  HB2 GLN    24     109.242  84.356  78.731  1.00  0.00            
ATOM    366  CG  GLN    24     108.280  82.650  77.601  1.00  0.00            
ATOM    367  HG1 GLN    24     108.216  81.959  78.442  1.00  0.00            
ATOM    368  HG2 GLN    24     108.527  82.109  76.688  1.00  0.00            
ATOM    369  CD  GLN    24     106.958  83.311  77.486  1.00  0.00            
ATOM    370  OE1 GLN    24     106.695  84.500  77.702  1.00  0.00            
ATOM    371  NE2 GLN    24     105.962  82.495  77.400  1.00  0.00            
ATOM    372 HE21 GLN    24     106.184  81.604  76.979  1.00  0.00            
ATOM    373 HE22 GLN    24     105.048  82.923  77.382  1.00  0.00            
ATOM    374  C   GLN    24     111.850  83.915  77.538  1.00  0.00            
ATOM    375  O   GLN    24     112.205  84.857  78.223  1.00  0.00            
ATOM    376  N   GLY    25     112.435  83.547  76.445  1.00  0.00            
ATOM    377  H   GLY    25     111.989  82.782  75.959  1.00  0.00            
ATOM    378  CA  GLY    25     113.537  84.211  75.785  1.00  0.00            
ATOM    379  HA1 GLY    25     113.954  83.609  74.977  1.00  0.00            
ATOM    380  HA2 GLY    25     114.382  84.233  76.473  1.00  0.00            
ATOM    381  C   GLY    25     113.152  85.619  75.316  1.00  0.00            
ATOM    382  O   GLY    25     111.996  85.849  75.029  1.00  0.00            
ATOM    383  N   VAL    26     114.070  86.614  75.191  1.00  0.00            
ATOM    384  H   VAL    26     114.891  86.439  75.753  1.00  0.00            
ATOM    385  CA  VAL    26     113.731  87.937  74.642  1.00  0.00            
ATOM    386  HA  VAL    26     113.050  88.396  75.357  1.00  0.00            
ATOM    387  CB  VAL    26     114.960  88.887  74.649  1.00  0.00            
ATOM    388  HB  VAL    26     114.542  89.800  74.227  1.00  0.00            
ATOM    389  CG1 VAL    26     115.464  89.276  76.008  1.00  0.00            
ATOM    390 HG11 VAL    26     115.894  90.277  75.988  1.00  0.00            
ATOM    391 HG12 VAL    26     114.636  89.373  76.710  1.00  0.00            
ATOM    392 HG13 VAL    26     116.147  88.546  76.442  1.00  0.00            
ATOM    393  CG2 VAL    26     116.050  88.449  73.716  1.00  0.00            
ATOM    394 HG21 VAL    26     116.513  87.542  74.104  1.00  0.00            
ATOM    395 HG22 VAL    26     115.686  88.241  72.710  1.00  0.00            
ATOM    396 HG23 VAL    26     116.738  89.288  73.618  1.00  0.00            
ATOM    397  C   VAL    26     112.991  87.996  73.255  1.00  0.00            
ATOM    398  O   VAL    26     112.182  88.908  73.070  1.00  0.00            
ATOM    399  N   ALA    27     113.137  86.975  72.411  1.00  0.00            
ATOM    400  H   ALA    27     113.796  86.225  72.561  1.00  0.00            
ATOM    401  CA  ALA    27     112.357  86.982  71.146  1.00  0.00            
ATOM    402  HA  ALA    27     112.482  87.976  70.717  1.00  0.00            
ATOM    403  CB  ALA    27     113.067  86.008  70.170  1.00  0.00            
ATOM    404  HB1 ALA    27     113.960  86.538  69.839  1.00  0.00            
ATOM    405  HB2 ALA    27     113.413  85.065  70.592  1.00  0.00            
ATOM    406  HB3 ALA    27     112.519  85.855  69.240  1.00  0.00            
ATOM    407  C   ALA    27     110.888  86.636  71.450  1.00  0.00            
ATOM    408  O   ALA    27     110.062  87.202  70.785  1.00  0.00            
ATOM    409  N   GLU    28     110.605  85.726  72.367  1.00  0.00            
ATOM    410  H   GLU    28     111.399  85.342  72.858  1.00  0.00            
ATOM    411  CA  GLU    28     109.289  85.220  72.800  1.00  0.00            
ATOM    412  HA  GLU    28     108.847  84.726  71.934  1.00  0.00            
ATOM    413  CB  GLU    28     109.375  84.064  73.769  1.00  0.00            
ATOM    414  HB1 GLU    28     108.334  83.768  73.899  1.00  0.00            
ATOM    415  HB2 GLU    28     109.730  84.408  74.740  1.00  0.00            
ATOM    416  CG  GLU    28     110.126  82.861  73.283  1.00  0.00            
ATOM    417  HG1 GLU    28     111.188  83.100  73.236  1.00  0.00            
ATOM    418  HG2 GLU    28     109.797  82.579  72.282  1.00  0.00            
ATOM    419  CD  GLU    28     110.074  81.711  74.281  1.00  0.00            
ATOM    420  OE1 GLU    28     109.050  80.939  74.279  1.00  0.00            
ATOM    421  OE2 GLU    28     110.989  81.531  75.052  1.00  0.00            
ATOM    422  C   GLU    28     108.330  86.295  73.414  1.00  0.00            
ATOM    423  O   GLU    28     107.177  86.063  73.206  1.00  0.00            
ATOM    424  N   ALA    29     108.812  87.447  73.906  1.00  0.00            
ATOM    425  H   ALA    29     109.761  87.567  74.231  1.00  0.00            
ATOM    426  CA  ALA    29     108.070  88.700  74.064  1.00  0.00            
ATOM    427  HA  ALA    29     107.115  88.442  74.522  1.00  0.00            
ATOM    428  CB  ALA    29     108.967  89.697  74.896  1.00  0.00            
ATOM    429  HB1 ALA    29     109.994  89.333  74.909  1.00  0.00            
ATOM    430  HB2 ALA    29     108.959  90.744  74.591  1.00  0.00            
ATOM    431  HB3 ALA    29     108.571  89.654  75.911  1.00  0.00            
ATOM    432  C   ALA    29     107.549  89.341  72.750  1.00  0.00            
ATOM    433  O   ALA    29     106.436  89.910  72.812  1.00  0.00            
ATOM    434  N   ALA    30     108.283  89.203  71.608  1.00  0.00            
ATOM    435  H   ALA    30     109.049  88.545  71.578  1.00  0.00            
ATOM    436  CA  ALA    30     107.634  89.652  70.381  1.00  0.00            
ATOM    437  HA  ALA    30     106.639  90.048  70.582  1.00  0.00            
ATOM    438  CB  ALA    30     108.426  90.767  69.659  1.00  0.00            
ATOM    439  HB1 ALA    30     108.636  91.543  70.395  1.00  0.00            
ATOM    440  HB2 ALA    30     109.391  90.302  69.459  1.00  0.00            
ATOM    441  HB3 ALA    30     107.935  91.139  68.760  1.00  0.00            
ATOM    442  C   ALA    30     107.267  88.497  69.428  1.00  0.00            
ATOM    443  O   ALA    30     107.201  88.676  68.199  1.00  0.00            
ATOM    444  N   GLY    31     107.026  87.316  69.988  1.00  0.00            
ATOM    445  H   GLY    31     106.879  87.252  70.985  1.00  0.00            
ATOM    446  CA  GLY    31     106.837  86.044  69.312  1.00  0.00            
ATOM    447  HA1 GLY    31     106.773  85.239  70.044  1.00  0.00            
ATOM    448  HA2 GLY    31     107.728  85.916  68.697  1.00  0.00            
ATOM    449  C   GLY    31     105.629  86.035  68.406  1.00  0.00            
ATOM    450  O   GLY    31     105.559  85.161  67.537  1.00  0.00            
ATOM    451  N   LYS    32     104.691  86.998  68.522  1.00  0.00            
ATOM    452  H   LYS    32     104.796  87.625  69.307  1.00  0.00            
ATOM    453  CA  LYS    32     103.559  87.208  67.643  1.00  0.00            
ATOM    454  HA  LYS    32     103.561  86.585  66.749  1.00  0.00            
ATOM    455  CB  LYS    32     102.264  86.787  68.392  1.00  0.00            
ATOM    456  HB1 LYS    32     101.616  87.651  68.538  1.00  0.00            
ATOM    457  HB2 LYS    32     102.456  86.247  69.319  1.00  0.00            
ATOM    458  CG  LYS    32     101.542  85.660  67.575  1.00  0.00            
ATOM    459  HG1 LYS    32     100.817  85.132  68.195  1.00  0.00            
ATOM    460  HG2 LYS    32     102.310  84.975  67.213  1.00  0.00            
ATOM    461  CD  LYS    32     100.828  86.198  66.332  1.00  0.00            
ATOM    462  HD1 LYS    32     101.504  86.718  65.654  1.00  0.00            
ATOM    463  HD2 LYS    32     100.032  86.855  66.682  1.00  0.00            
ATOM    464  CE  LYS    32     100.212  85.159  65.379  1.00  0.00            
ATOM    465  HE1 LYS    32      99.743  85.815  64.645  1.00  0.00            
ATOM    466  HE2 LYS    32      99.426  84.577  65.861  1.00  0.00            
ATOM    467  NZ  LYS    32     101.277  84.275  64.872  1.00  0.00            
ATOM    468  HZ1 LYS    32     100.940  83.474  64.357  1.00  0.00            
ATOM    469  HZ2 LYS    32     101.702  84.821  64.136  1.00  0.00            
ATOM    470  HZ3 LYS    32     101.987  83.888  65.478  1.00  0.00            
ATOM    471  C   LYS    32     103.545  88.643  67.048  1.00  0.00            
ATOM    472  O   LYS    32     103.459  88.720  65.827  1.00  0.00            
ATOM    473  N   THR    33     103.702  89.681  67.832  1.00  0.00            
ATOM    474  H   THR    33     103.681  89.529  68.830  1.00  0.00            
ATOM    475  CA  THR    33     103.912  91.110  67.467  1.00  0.00            
ATOM    476  HA  THR    33     103.023  91.450  66.937  1.00  0.00            
ATOM    477  CB  THR    33     104.347  91.947  68.651  1.00  0.00            
ATOM    478  HB  THR    33     104.856  92.854  68.325  1.00  0.00            
ATOM    479  CG2 THR    33     103.165  92.272  69.537  1.00  0.00            
ATOM    480 HG21 THR    33     102.784  91.387  70.048  1.00  0.00            
ATOM    481 HG22 THR    33     103.389  93.070  70.245  1.00  0.00            
ATOM    482 HG23 THR    33     102.467  92.671  68.801  1.00  0.00            
ATOM    483  OG1 THR    33     105.339  91.372  69.473  1.00  0.00            
ATOM    484  HG1 THR    33     105.797  92.140  69.822  1.00  0.00            
ATOM    485  C   THR    33     104.869  91.332  66.277  1.00  0.00            
ATOM    486  O   THR    33     104.604  92.318  65.562  1.00  0.00            
ATOM    487  N   LYS    34     105.860  90.474  66.052  1.00  0.00            
ATOM    488  H   LYS    34     105.887  89.733  66.738  1.00  0.00            
ATOM    489  CA  LYS    34     106.745  90.393  64.852  1.00  0.00            
ATOM    490  HA  LYS    34     107.435  91.237  64.865  1.00  0.00            
ATOM    491  CB  LYS    34     107.542  89.037  64.853  1.00  0.00            
ATOM    492  HB1 LYS    34     108.165  88.978  65.745  1.00  0.00            
ATOM    493  HB2 LYS    34     108.172  88.996  63.965  1.00  0.00            
ATOM    494  CG  LYS    34     106.800  87.710  64.997  1.00  0.00            
ATOM    495  HG1 LYS    34     106.429  87.568  63.982  1.00  0.00            
ATOM    496  HG2 LYS    34     105.984  87.609  65.712  1.00  0.00            
ATOM    497  CD  LYS    34     107.585  86.530  65.426  1.00  0.00            
ATOM    498  HD1 LYS    34     107.004  85.609  65.386  1.00  0.00            
ATOM    499  HD2 LYS    34     108.006  86.563  66.431  1.00  0.00            
ATOM    500  CE  LYS    34     108.720  86.211  64.439  1.00  0.00            
ATOM    501  HE1 LYS    34     109.505  86.965  64.394  1.00  0.00            
ATOM    502  HE2 LYS    34     108.196  86.072  63.493  1.00  0.00            
ATOM    503  NZ  LYS    34     109.282  84.943  64.833  1.00  0.00            
ATOM    504  HZ1 LYS    34     108.656  84.151  64.803  1.00  0.00            
ATOM    505  HZ2 LYS    34     109.953  84.715  64.113  1.00  0.00            
ATOM    506  HZ3 LYS    34     109.668  85.122  65.749  1.00  0.00            
ATOM    507  C   LYS    34     105.946  90.535  63.555  1.00  0.00            
ATOM    508  O   LYS    34     106.455  91.058  62.561  1.00  0.00            
ATOM    509  N   GLU    35     104.651  90.079  63.572  1.00  0.00            
ATOM    510  H   GLU    35     104.231  89.614  64.364  1.00  0.00            
ATOM    511  CA  GLU    35     103.782  90.197  62.324  1.00  0.00            
ATOM    512  HA  GLU    35     104.460  89.878  61.533  1.00  0.00            
ATOM    513  CB  GLU    35     102.551  89.258  62.346  1.00  0.00            
ATOM    514  HB1 GLU    35     102.019  89.361  61.400  1.00  0.00            
ATOM    515  HB2 GLU    35     101.838  89.568  63.111  1.00  0.00            
ATOM    516  CG  GLU    35     103.066  87.882  62.591  1.00  0.00            
ATOM    517  HG1 GLU    35     103.776  87.790  63.414  1.00  0.00            
ATOM    518  HG2 GLU    35     103.616  87.657  61.677  1.00  0.00            
ATOM    519  CD  GLU    35     101.938  86.910  62.709  1.00  0.00            
ATOM    520  OE1 GLU    35     102.283  85.745  63.057  1.00  0.00            
ATOM    521  OE2 GLU    35     100.737  87.227  62.385  1.00  0.00            
ATOM    522  C   GLU    35     103.360  91.671  61.944  1.00  0.00            
ATOM    523  O   GLU    35     103.300  91.942  60.755  1.00  0.00            
ATOM    524  N   GLY    36     103.170  92.525  62.930  1.00  0.00            
ATOM    525  H   GLY    36     103.255  92.222  63.890  1.00  0.00            
ATOM    526  CA  GLY    36     103.130  93.977  62.651  1.00  0.00            
ATOM    527  HA1 GLY    36     102.872  94.522  63.560  1.00  0.00            
ATOM    528  HA2 GLY    36     102.242  94.161  62.047  1.00  0.00            
ATOM    529  C   GLY    36     104.447  94.609  62.061  1.00  0.00            
ATOM    530  O   GLY    36     104.346  95.335  61.090  1.00  0.00            
ATOM    531  N   VAL    37     105.604  94.202  62.510  1.00  0.00            
ATOM    532  H   VAL    37     105.624  93.502  63.238  1.00  0.00            
ATOM    533  CA  VAL    37     106.866  94.606  61.890  1.00  0.00            
ATOM    534  HA  VAL    37     106.858  95.686  61.747  1.00  0.00            
ATOM    535  CB  VAL    37     108.106  94.096  62.768  1.00  0.00            
ATOM    536  HB  VAL    37     107.990  93.014  62.839  1.00  0.00            
ATOM    537  CG1 VAL    37     109.518  94.334  62.182  1.00  0.00            
ATOM    538 HG11 VAL    37     110.246  93.726  62.719  1.00  0.00            
ATOM    539 HG12 VAL    37     109.531  94.034  61.135  1.00  0.00            
ATOM    540 HG13 VAL    37     109.710  95.401  62.295  1.00  0.00            
ATOM    541  CG2 VAL    37     107.973  94.788  64.116  1.00  0.00            
ATOM    542 HG21 VAL    37     108.083  95.863  63.969  1.00  0.00            
ATOM    543 HG22 VAL    37     106.991  94.644  64.567  1.00  0.00            
ATOM    544 HG23 VAL    37     108.649  94.409  64.882  1.00  0.00            
ATOM    545  C   VAL    37     107.061  94.079  60.459  1.00  0.00            
ATOM    546  O   VAL    37     107.518  94.883  59.575  1.00  0.00            
ATOM    547  N   LEU    38     106.743  92.823  60.219  1.00  0.00            
ATOM    548  H   LEU    38     106.422  92.251  60.987  1.00  0.00            
ATOM    549  CA  LEU    38     106.612  92.228  58.954  1.00  0.00            
ATOM    550  HA  LEU    38     107.586  92.241  58.465  1.00  0.00            
ATOM    551  CB  LEU    38     106.128  90.798  59.193  1.00  0.00            
ATOM    552  HB1 LEU    38     105.116  90.680  59.579  1.00  0.00            
ATOM    553  HB2 LEU    38     106.851  90.344  59.871  1.00  0.00            
ATOM    554  CG  LEU    38     106.164  90.004  57.858  1.00  0.00            
ATOM    555  HG  LEU    38     105.656  90.558  57.069  1.00  0.00            
ATOM    556  CD1 LEU    38     107.582  89.842  57.276  1.00  0.00            
ATOM    557 HD11 LEU    38     107.469  89.220  56.388  1.00  0.00            
ATOM    558 HD12 LEU    38     108.000  90.809  56.995  1.00  0.00            
ATOM    559 HD13 LEU    38     108.199  89.385  58.049  1.00  0.00            
ATOM    560  CD2 LEU    38     105.520  88.630  58.081  1.00  0.00            
ATOM    561 HD21 LEU    38     105.640  87.995  57.203  1.00  0.00            
ATOM    562 HD22 LEU    38     106.101  88.163  58.876  1.00  0.00            
ATOM    563 HD23 LEU    38     104.481  88.702  58.400  1.00  0.00            
ATOM    564  C   LEU    38     105.618  92.987  58.052  1.00  0.00            
ATOM    565  O   LEU    38     105.970  93.153  56.898  1.00  0.00            
ATOM    566  N   TYR    39     104.428  93.369  58.445  1.00  0.00            
ATOM    567  H   TYR    39     104.101  92.972  59.314  1.00  0.00            
ATOM    568  CA  TYR    39     103.536  94.176  57.696  1.00  0.00            
ATOM    569  HA  TYR    39     103.261  93.701  56.755  1.00  0.00            
ATOM    570  CB  TYR    39     102.303  94.521  58.539  1.00  0.00            
ATOM    571  HB1 TYR    39     102.572  95.193  59.355  1.00  0.00            
ATOM    572  HB2 TYR    39     101.854  93.625  58.967  1.00  0.00            
ATOM    573  CG  TYR    39     101.246  95.185  57.572  1.00  0.00            
ATOM    574  CD1 TYR    39     100.560  94.444  56.569  1.00  0.00            
ATOM    575  HD1 TYR    39     100.572  93.365  56.511  1.00  0.00            
ATOM    576  CE1 TYR    39      99.584  95.068  55.817  1.00  0.00            
ATOM    577  HE1 TYR    39      99.061  94.432  55.119  1.00  0.00            
ATOM    578  CZ  TYR    39      99.305  96.385  55.942  1.00  0.00            
ATOM    579  OH  TYR    39      98.322  96.971  55.218  1.00  0.00            
ATOM    580  HH  TYR    39      97.983  97.827  55.492  1.00  0.00            
ATOM    581  CE2 TYR    39      99.988  97.136  56.998  1.00  0.00            
ATOM    582  HE2 TYR    39      99.698  98.172  57.090  1.00  0.00            
ATOM    583  CD2 TYR    39     101.036  96.557  57.768  1.00  0.00            
ATOM    584  HD2 TYR    39     101.572  97.173  58.475  1.00  0.00            
ATOM    585  C   TYR    39     104.158  95.542  57.229  1.00  0.00            
ATOM    586  O   TYR    39     104.025  96.023  56.090  1.00  0.00            
ATOM    587  N   VAL    40     104.879  96.164  58.186  1.00  0.00            
ATOM    588  H   VAL    40     104.954  95.763  59.111  1.00  0.00            
ATOM    589  CA  VAL    40     105.438  97.526  57.934  1.00  0.00            
ATOM    590  HA  VAL    40     104.721  98.164  57.416  1.00  0.00            
ATOM    591  CB  VAL    40     105.809  98.221  59.255  1.00  0.00            
ATOM    592  HB  VAL    40     106.322  97.495  59.885  1.00  0.00            
ATOM    593  CG1 VAL    40     106.700  99.480  59.168  1.00  0.00            
ATOM    594 HG11 VAL    40     106.900  99.829  60.181  1.00  0.00            
ATOM    595 HG12 VAL    40     107.621  99.183  58.665  1.00  0.00            
ATOM    596 HG13 VAL    40     106.219 100.254  58.571  1.00  0.00            
ATOM    597  CG2 VAL    40     104.458  98.599  59.873  1.00  0.00            
ATOM    598 HG21 VAL    40     103.992  97.643  60.111  1.00  0.00            
ATOM    599 HG22 VAL    40     104.656  99.062  60.841  1.00  0.00            
ATOM    600 HG23 VAL    40     103.849  99.198  59.197  1.00  0.00            
ATOM    601  C   VAL    40     106.597  97.484  56.972  1.00  0.00            
ATOM    602  O   VAL    40     106.554  98.004  55.903  1.00  0.00            
ATOM    603  N   GLY    41     107.603  96.595  57.188  1.00  0.00            
ATOM    604  H   GLY    41     107.730  96.172  58.097  1.00  0.00            
ATOM    605  CA  GLY    41     108.540  96.129  56.177  1.00  0.00            
ATOM    606  HA1 GLY    41     109.098  95.287  56.586  1.00  0.00            
ATOM    607  HA2 GLY    41     109.293  96.865  55.895  1.00  0.00            
ATOM    608  C   GLY    41     107.901  95.658  54.852  1.00  0.00            
ATOM    609  O   GLY    41     108.485  95.967  53.794  1.00  0.00            
ATOM    610  N   SER    42     106.776  94.902  54.805  1.00  0.00            
ATOM    611  H   SER    42     106.417  94.521  55.669  1.00  0.00            
ATOM    612  CA  SER    42     106.105  94.593  53.517  1.00  0.00            
ATOM    613  HA  SER    42     106.864  94.149  52.874  1.00  0.00            
ATOM    614  CB  SER    42     104.903  93.653  53.750  1.00  0.00            
ATOM    615  HB1 SER    42     104.375  93.447  52.818  1.00  0.00            
ATOM    616  HB2 SER    42     104.192  94.154  54.407  1.00  0.00            
ATOM    617  OG  SER    42     105.364  92.404  54.337  1.00  0.00            
ATOM    618  HG  SER    42     105.381  92.336  55.294  1.00  0.00            
ATOM    619  C   SER    42     105.553  95.779  52.738  1.00  0.00            
ATOM    620  O   SER    42     105.717  95.882  51.540  1.00  0.00            
ATOM    621  N   LYS    43     104.934  96.755  53.427  1.00  0.00            
ATOM    622  H   LYS    43     104.930  96.706  54.436  1.00  0.00            
ATOM    623  CA  LYS    43     104.562  98.050  52.790  1.00  0.00            
ATOM    624  HA  LYS    43     104.102  97.848  51.823  1.00  0.00            
ATOM    625  CB  LYS    43     103.435  98.785  53.578  1.00  0.00            
ATOM    626  HB1 LYS    43     103.206  99.610  52.903  1.00  0.00            
ATOM    627  HB2 LYS    43     103.797  99.279  54.480  1.00  0.00            
ATOM    628  CG  LYS    43     102.125  98.063  53.839  1.00  0.00            
ATOM    629  HG1 LYS    43     101.349  98.814  53.988  1.00  0.00            
ATOM    630  HG2 LYS    43     102.280  97.317  54.618  1.00  0.00            
ATOM    631  CD  LYS    43     101.593  97.281  52.591  1.00  0.00            
ATOM    632  HD1 LYS    43     102.314  96.514  52.307  1.00  0.00            
ATOM    633  HD2 LYS    43     101.346  98.011  51.819  1.00  0.00            
ATOM    634  CE  LYS    43     100.226  96.582  52.833  1.00  0.00            
ATOM    635  HE1 LYS    43      99.477  97.371  52.894  1.00  0.00            
ATOM    636  HE2 LYS    43     100.271  95.988  53.746  1.00  0.00            
ATOM    637  NZ  LYS    43      99.994  95.532  51.819  1.00  0.00            
ATOM    638  HZ1 LYS    43      99.051  95.172  51.793  1.00  0.00            
ATOM    639  HZ2 LYS    43     100.249  95.800  50.879  1.00  0.00            
ATOM    640  HZ3 LYS    43     100.489  94.696  52.095  1.00  0.00            
ATOM    641  C   LYS    43     105.793  98.969  52.443  1.00  0.00            
ATOM    642  O   LYS    43     105.684  99.831  51.545  1.00  0.00            
ATOM    643  N   THR    44     106.955  98.757  53.144  1.00  0.00            
ATOM    644  H   THR    44     107.004  98.126  53.931  1.00  0.00            
ATOM    645  CA  THR    44     108.172  99.467  52.915  1.00  0.00            
ATOM    646  HA  THR    44     107.971 100.539  52.917  1.00  0.00            
ATOM    647  CB  THR    44     109.246  99.139  54.010  1.00  0.00            
ATOM    648  HB  THR    44     109.491  98.086  54.153  1.00  0.00            
ATOM    649  CG2 THR    44     110.542  99.951  53.754  1.00  0.00            
ATOM    650 HG21 THR    44     111.241  99.750  54.565  1.00  0.00            
ATOM    651 HG22 THR    44     111.101  99.704  52.851  1.00  0.00            
ATOM    652 HG23 THR    44     110.271 101.007  53.780  1.00  0.00            
ATOM    653  OG1 THR    44     108.722  99.591  55.223  1.00  0.00            
ATOM    654  HG1 THR    44     107.948  99.066  55.438  1.00  0.00            
ATOM    655  C   THR    44     108.687  99.003  51.560  1.00  0.00            
ATOM    656  O   THR    44     108.865  99.919  50.714  1.00  0.00            
ATOM    657  N   LYS    45     108.841  97.651  51.366  1.00  0.00            
ATOM    658  H   LYS    45     108.700  97.036  52.154  1.00  0.00            
ATOM    659  CA  LYS    45     109.049  97.017  50.029  1.00  0.00            
ATOM    660  HA  LYS    45     110.044  97.265  49.660  1.00  0.00            
ATOM    661  CB  LYS    45     108.944  95.471  50.233  1.00  0.00            
ATOM    662  HB1 LYS    45     107.948  95.033  50.181  1.00  0.00            
ATOM    663  HB2 LYS    45     109.304  95.186  51.221  1.00  0.00            
ATOM    664  CG  LYS    45     109.788  94.821  49.106  1.00  0.00            
ATOM    665  HG1 LYS    45     110.683  95.441  49.069  1.00  0.00            
ATOM    666  HG2 LYS    45     109.244  94.981  48.174  1.00  0.00            
ATOM    667  CD  LYS    45     110.107  93.353  49.204  1.00  0.00            
ATOM    668  HD1 LYS    45     109.158  92.850  49.389  1.00  0.00            
ATOM    669  HD2 LYS    45     110.732  93.097  50.060  1.00  0.00            
ATOM    670  CE  LYS    45     110.828  92.790  47.912  1.00  0.00            
ATOM    671  HE1 LYS    45     111.659  93.420  47.594  1.00  0.00            
ATOM    672  HE2 LYS    45     110.105  92.831  47.097  1.00  0.00            
ATOM    673  NZ  LYS    45     111.335  91.417  48.131  1.00  0.00            
ATOM    674  HZ1 LYS    45     112.174  91.142  47.639  1.00  0.00            
ATOM    675  HZ2 LYS    45     111.566  91.344  49.111  1.00  0.00            
ATOM    676  HZ3 LYS    45     110.665  90.715  47.848  1.00  0.00            
ATOM    677  C   LYS    45     108.039  97.492  48.930  1.00  0.00            
ATOM    678  O   LYS    45     108.507  97.815  47.828  1.00  0.00            
ATOM    679  N   GLU    46     106.700  97.460  49.136  1.00  0.00            
ATOM    680  H   GLU    46     106.342  97.022  49.972  1.00  0.00            
ATOM    681  CA  GLU    46     105.690  98.064  48.212  1.00  0.00            
ATOM    682  HA  GLU    46     105.702  97.499  47.280  1.00  0.00            
ATOM    683  CB  GLU    46     104.253  97.680  48.731  1.00  0.00            
ATOM    684  HB1 GLU    46     103.929  98.337  49.539  1.00  0.00            
ATOM    685  HB2 GLU    46     104.199  96.722  49.247  1.00  0.00            
ATOM    686  CG  GLU    46     103.235  97.592  47.623  1.00  0.00            
ATOM    687  HG1 GLU    46     103.206  98.449  46.951  1.00  0.00            
ATOM    688  HG2 GLU    46     102.255  97.521  48.095  1.00  0.00            
ATOM    689  CD  GLU    46     103.518  96.269  46.802  1.00  0.00            
ATOM    690  OE1 GLU    46     104.584  95.630  46.961  1.00  0.00            
ATOM    691  OE2 GLU    46     102.745  95.981  45.859  1.00  0.00            
ATOM    692  C   GLU    46     105.834  99.575  47.971  1.00  0.00            
ATOM    693  O   GLU    46     105.319 100.066  46.917  1.00  0.00            
ATOM    694  N   GLY    47     106.536 100.325  48.724  1.00  0.00            
ATOM    695  H   GLY    47     106.864  99.869  49.563  1.00  0.00            
ATOM    696  CA  GLY    47     106.996 101.666  48.493  1.00  0.00            
ATOM    697  HA1 GLY    47     107.159 102.156  49.453  1.00  0.00            
ATOM    698  HA2 GLY    47     106.215 102.291  48.061  1.00  0.00            
ATOM    699  C   GLY    47     108.282 101.856  47.685  1.00  0.00            
ATOM    700  O   GLY    47     108.523 102.934  47.125  1.00  0.00            
ATOM    701  N   VAL    48     109.113 100.775  47.512  1.00  0.00            
ATOM    702  H   VAL    48     108.871  99.865  47.879  1.00  0.00            
ATOM    703  CA  VAL    48     110.361 100.884  46.697  1.00  0.00            
ATOM    704  HA  VAL    48     110.930 101.765  46.993  1.00  0.00            
ATOM    705  CB  VAL    48     111.371  99.778  47.012  1.00  0.00            
ATOM    706  HB  VAL    48     110.858  98.821  46.915  1.00  0.00            
ATOM    707  CG1 VAL    48     112.533  99.767  46.037  1.00  0.00            
ATOM    708 HG11 VAL    48     113.031  98.824  46.259  1.00  0.00            
ATOM    709 HG12 VAL    48     112.266  99.693  44.983  1.00  0.00            
ATOM    710 HG13 VAL    48     113.114 100.674  46.201  1.00  0.00            
ATOM    711  CG2 VAL    48     111.882  99.955  48.408  1.00  0.00            
ATOM    712 HG21 VAL    48     111.152  99.999  49.216  1.00  0.00            
ATOM    713 HG22 VAL    48     112.673  99.231  48.603  1.00  0.00            
ATOM    714 HG23 VAL    48     112.532 100.829  48.446  1.00  0.00            
ATOM    715  C   VAL    48     110.074 100.962  45.209  1.00  0.00            
ATOM    716  O   VAL    48     109.299 100.223  44.634  1.00  0.00            
ATOM    717  N   VAL    49     110.634 101.910  44.527  1.00  0.00            
ATOM    718  H   VAL    49     111.469 102.337  44.902  1.00  0.00            
ATOM    719  CA  VAL    49     110.317 102.224  43.137  1.00  0.00            
ATOM    720  HA  VAL    49     109.237 102.317  43.029  1.00  0.00            
ATOM    721  CB  VAL    49     111.013 103.575  42.684  1.00  0.00            
ATOM    722  HB  VAL    49     112.101 103.521  42.641  1.00  0.00            
ATOM    723  CG1 VAL    49     110.527 103.947  41.252  1.00  0.00            
ATOM    724 HG11 VAL    49     110.986 103.199  40.604  1.00  0.00            
ATOM    725 HG12 VAL    49     109.440 104.018  41.260  1.00  0.00            
ATOM    726 HG13 VAL    49     110.973 104.867  40.873  1.00  0.00            
ATOM    727  CG2 VAL    49     110.743 104.664  43.728  1.00  0.00            
ATOM    728 HG21 VAL    49     109.747 105.031  43.479  1.00  0.00            
ATOM    729 HG22 VAL    49     110.759 104.379  44.780  1.00  0.00            
ATOM    730 HG23 VAL    49     111.515 105.428  43.632  1.00  0.00            
ATOM    731  C   VAL    49     110.821 101.041  42.271  1.00  0.00            
ATOM    732  O   VAL    49     111.972 100.614  42.222  1.00  0.00            
ATOM    733  N   HIE    50     109.844 100.462  41.579  1.00  0.00            
ATOM    734  H   HIE    50     108.918 100.865  41.538  1.00  0.00            
ATOM    735  CA  HIE    50     109.973  99.209  40.841  1.00  0.00            
ATOM    736  HA  HIE    50     110.654  98.582  41.416  1.00  0.00            
ATOM    737  CB  HIE    50     108.651  98.495  40.993  1.00  0.00            
ATOM    738  HB1 HIE    50     107.866  98.864  40.334  1.00  0.00            
ATOM    739  HB2 HIE    50     108.231  98.608  41.993  1.00  0.00            
ATOM    740  CG  HIE    50     108.793  97.018  40.817  1.00  0.00            
ATOM    741  ND1 HIE    50     110.029  96.410  40.723  1.00  0.00            
ATOM    742  CE1 HIE    50     109.724  95.103  40.583  1.00  0.00            
ATOM    743  HE1 HIE    50     110.442  94.297  40.566  1.00  0.00            
ATOM    744  NE2 HIE    50     108.421  94.948  40.590  1.00  0.00            
ATOM    745  HE2 HIE    50     107.968  94.051  40.685  1.00  0.00            
ATOM    746  CD2 HIE    50     107.764  96.159  40.729  1.00  0.00            
ATOM    747  HD2 HIE    50     106.693  96.297  40.766  1.00  0.00            
ATOM    748  C   HIE    50     110.534  99.337  39.417  1.00  0.00            
ATOM    749  O   HIE    50     110.549 100.494  38.912  1.00  0.00            
ATOM    750  N   GLY    51     110.996  98.272  38.827  1.00  0.00            
ATOM    751  H   GLY    51     110.928  97.434  39.387  1.00  0.00            
ATOM    752  CA  GLY    51     111.593  98.154  37.513  1.00  0.00            
ATOM    753  HA1 GLY    51     112.218  97.263  37.446  1.00  0.00            
ATOM    754  HA2 GLY    51     112.312  98.972  37.545  1.00  0.00            
ATOM    755  C   GLY    51     110.759  98.269  36.272  1.00  0.00            
ATOM    756  O   GLY    51     111.373  97.976  35.253  1.00  0.00            
ATOM    757  N   VAL    52     109.477  98.728  36.397  1.00  0.00            
ATOM    758  H   VAL    52     109.198  98.949  37.343  1.00  0.00            
ATOM    759  CA  VAL    52     108.554  99.167  35.347  1.00  0.00            
ATOM    760  HA  VAL    52     108.272  98.273  34.791  1.00  0.00            
ATOM    761  CB  VAL    52     107.271  99.646  35.905  1.00  0.00            
ATOM    762  HB  VAL    52     106.622 100.060  35.133  1.00  0.00            
ATOM    763  CG1 VAL    52     106.519  98.475  36.533  1.00  0.00            
ATOM    764 HG11 VAL    52     106.562  97.690  35.778  1.00  0.00            
ATOM    765 HG12 VAL    52     107.004  97.984  37.377  1.00  0.00            
ATOM    766 HG13 VAL    52     105.516  98.685  36.904  1.00  0.00            
ATOM    767  CG2 VAL    52     107.513 100.730  36.931  1.00  0.00            
ATOM    768 HG21 VAL    52     106.577 101.187  37.251  1.00  0.00            
ATOM    769 HG22 VAL    52     108.054 100.372  37.807  1.00  0.00            
ATOM    770 HG23 VAL    52     108.074 101.545  36.474  1.00  0.00            
ATOM    771  C   VAL    52     109.190 100.054  34.241  1.00  0.00            
ATOM    772  O   VAL    52     109.958 100.967  34.512  1.00  0.00            
ATOM    773  N   ALA    53     108.631  99.942  33.023  1.00  0.00            
ATOM    774  H   ALA    53     107.994  99.173  32.865  1.00  0.00            
ATOM    775  CA  ALA    53     109.024 100.831  31.884  1.00  0.00            
ATOM    776  HA  ALA    53     110.107 100.911  31.790  1.00  0.00            
ATOM    777  CB  ALA    53     108.458 100.293  30.554  1.00  0.00            
ATOM    778  HB1 ALA    53     108.663 100.995  29.745  1.00  0.00            
ATOM    779  HB2 ALA    53     109.153  99.464  30.419  1.00  0.00            
ATOM    780  HB3 ALA    53     107.404 100.019  30.595  1.00  0.00            
ATOM    781  C   ALA    53     108.553 102.227  32.095  1.00  0.00            
ATOM    782  O   ALA    53     109.260 103.203  31.780  1.00  0.00            
ATOM    783  N   THR    54     107.371 102.439  32.663  1.00  0.00            
ATOM    784  H   THR    54     106.740 101.670  32.841  1.00  0.00            
ATOM    785  CA  THR    54     106.900 103.813  32.963  1.00  0.00            
ATOM    786  HA  THR    54     106.691 104.354  32.040  1.00  0.00            
ATOM    787  CB  THR    54     105.602 103.756  33.842  1.00  0.00            
ATOM    788  HB  THR    54     105.388 104.688  34.366  1.00  0.00            
ATOM    789  CG2 THR    54     104.367 103.310  33.093  1.00  0.00            
ATOM    790 HG21 THR    54     104.126 104.059  32.339  1.00  0.00            
ATOM    791 HG22 THR    54     104.676 102.426  32.535  1.00  0.00            
ATOM    792 HG23 THR    54     103.487 103.217  33.730  1.00  0.00            
ATOM    793  OG1 THR    54     105.760 102.778  34.841  1.00  0.00            
ATOM    794  HG1 THR    54     105.018 102.878  35.443  1.00  0.00            
ATOM    795  C   THR    54     107.942 104.684  33.722  1.00  0.00            
ATOM    796  O   THR    54     108.111 105.886  33.424  1.00  0.00            
ATOM    797  N   VAL    55     108.695 104.077  34.649  1.00  0.00            
ATOM    798  H   VAL    55     108.559 103.085  34.782  1.00  0.00            
ATOM    799  CA  VAL    55     109.774 104.705  35.434  1.00  0.00            
ATOM    800  HA  VAL    55     109.625 105.777  35.563  1.00  0.00            
ATOM    801  CB  VAL    55     110.004 103.994  36.840  1.00  0.00            
ATOM    802  HB  VAL    55     110.185 102.937  36.645  1.00  0.00            
ATOM    803  CG1 VAL    55     111.175 104.576  37.580  1.00  0.00            
ATOM    804 HG11 VAL    55     111.245 104.065  38.541  1.00  0.00            
ATOM    805 HG12 VAL    55     112.176 104.335  37.221  1.00  0.00            
ATOM    806 HG13 VAL    55     111.133 105.659  37.703  1.00  0.00            
ATOM    807  CG2 VAL    55     108.738 104.168  37.738  1.00  0.00            
ATOM    808 HG21 VAL    55     108.533 105.210  37.983  1.00  0.00            
ATOM    809 HG22 VAL    55     107.842 103.893  37.181  1.00  0.00            
ATOM    810 HG23 VAL    55     108.852 103.758  38.742  1.00  0.00            
ATOM    811  C   VAL    55     111.101 104.670  34.659  1.00  0.00            
ATOM    812  O   VAL    55     111.726 105.747  34.354  1.00  0.00            
ATOM    813  N   ALA    56     111.500 103.484  34.143  1.00  0.00            
ATOM    814  H   ALA    56     110.990 102.642  34.367  1.00  0.00            
ATOM    815  CA  ALA    56     112.700 103.383  33.276  1.00  0.00            
ATOM    816  HA  ALA    56     113.550 103.668  33.897  1.00  0.00            
ATOM    817  CB  ALA    56     112.816 101.899  32.852  1.00  0.00            
ATOM    818  HB1 ALA    56     111.883 101.486  32.467  1.00  0.00            
ATOM    819  HB2 ALA    56     113.713 101.661  32.282  1.00  0.00            
ATOM    820  HB3 ALA    56     113.125 101.264  33.682  1.00  0.00            
ATOM    821  C   ALA    56     112.761 104.213  32.029  1.00  0.00            
ATOM    822  O   ALA    56     113.847 104.803  31.842  1.00  0.00            
ATOM    823  N   GLU    57     111.730 104.472  31.219  1.00  0.00            
ATOM    824  H   GLU    57     110.849 103.986  31.317  1.00  0.00            
ATOM    825  CA  GLU    57     111.722 105.426  30.069  1.00  0.00            
ATOM    826  HA  GLU    57     112.528 105.389  29.336  1.00  0.00            
ATOM    827  CB  GLU    57     110.433 105.224  29.280  1.00  0.00            
ATOM    828  HB1 GLU    57     110.329 106.050  28.576  1.00  0.00            
ATOM    829  HB2 GLU    57     109.553 105.153  29.919  1.00  0.00            
ATOM    830  CG  GLU    57     110.464 103.926  28.514  1.00  0.00            
ATOM    831  HG1 GLU    57     110.506 103.122  29.248  1.00  0.00            
ATOM    832  HG2 GLU    57     111.370 103.911  27.908  1.00  0.00            
ATOM    833  CD  GLU    57     109.258 103.702  27.640  1.00  0.00            
ATOM    834  OE1 GLU    57     109.327 102.891  26.703  1.00  0.00            
ATOM    835  OE2 GLU    57     108.184 104.279  27.935  1.00  0.00            
ATOM    836  C   GLU    57     111.859 106.893  30.528  1.00  0.00            
ATOM    837  O   GLU    57     112.654 107.536  29.842  1.00  0.00            
ATOM    838  N   LYS    58     111.185 107.363  31.580  1.00  0.00            
ATOM    839  H   LYS    58     110.698 106.689  32.154  1.00  0.00            
ATOM    840  CA  LYS    58     111.425 108.749  32.044  1.00  0.00            
ATOM    841  HA  LYS    58     111.320 109.477  31.240  1.00  0.00            
ATOM    842  CB  LYS    58     110.345 109.192  33.027  1.00  0.00            
ATOM    843  HB1 LYS    58     109.419 109.344  32.473  1.00  0.00            
ATOM    844  HB2 LYS    58     110.662 110.158  33.418  1.00  0.00            
ATOM    845  CG  LYS    58     110.271 108.355  34.296  1.00  0.00            
ATOM    846  HG1 LYS    58     111.231 108.317  34.813  1.00  0.00            
ATOM    847  HG2 LYS    58     109.946 107.344  34.053  1.00  0.00            
ATOM    848  CD  LYS    58     109.212 108.955  35.308  1.00  0.00            
ATOM    849  HD1 LYS    58     108.195 108.908  34.919  1.00  0.00            
ATOM    850  HD2 LYS    58     109.502 110.001  35.414  1.00  0.00            
ATOM    851  CE  LYS    58     109.286 108.210  36.691  1.00  0.00            
ATOM    852  HE1 LYS    58     110.308 108.010  37.012  1.00  0.00            
ATOM    853  HE2 LYS    58     108.797 107.236  36.695  1.00  0.00            
ATOM    854  NZ  LYS    58     108.556 109.015  37.669  1.00  0.00            
ATOM    855  HZ1 LYS    58     107.561 109.109  37.526  1.00  0.00            
ATOM    856  HZ2 LYS    58     108.802 108.551  38.531  1.00  0.00            
ATOM    857  HZ3 LYS    58     109.005 109.920  37.681  1.00  0.00            
ATOM    858  C   LYS    58     112.891 108.951  32.565  1.00  0.00            
ATOM    859  O   LYS    58     113.522 109.988  32.276  1.00  0.00            
ATOM    860  N   THR    59     113.507 107.955  33.285  1.00  0.00            
ATOM    861  H   THR    59     112.911 107.336  33.817  1.00  0.00            
ATOM    862  CA  THR    59     114.967 107.880  33.550  1.00  0.00            
ATOM    863  HA  THR    59     115.193 108.839  34.016  1.00  0.00            
ATOM    864  CB  THR    59     115.188 106.709  34.543  1.00  0.00            
ATOM    865  HB  THR    59     114.855 105.794  34.054  1.00  0.00            
ATOM    866  CG2 THR    59     116.621 106.648  35.001  1.00  0.00            
ATOM    867 HG21 THR    59     117.230 106.492  34.111  1.00  0.00            
ATOM    868 HG22 THR    59     117.019 107.553  35.459  1.00  0.00            
ATOM    869 HG23 THR    59     116.598 105.772  35.650  1.00  0.00            
ATOM    870  OG1 THR    59     114.326 106.845  35.676  1.00  0.00            
ATOM    871  HG1 THR    59     114.453 106.065  36.222  1.00  0.00            
ATOM    872  C   THR    59     115.930 107.840  32.309  1.00  0.00            
ATOM    873  O   THR    59     116.709 108.817  32.229  1.00  0.00            
ATOM    874  N   LYS    60     115.771 106.874  31.394  1.00  0.00            
ATOM    875  H   LYS    60     115.042 106.196  31.563  1.00  0.00            
ATOM    876  CA  LYS    60     116.458 106.922  30.022  1.00  0.00            
ATOM    877  HA  LYS    60     117.524 106.733  30.141  1.00  0.00            
ATOM    878  CB  LYS    60     115.868 105.748  29.213  1.00  0.00            
ATOM    879  HB1 LYS    60     114.824 105.920  28.950  1.00  0.00            
ATOM    880  HB2 LYS    60     115.868 104.810  29.768  1.00  0.00            
ATOM    881  CG  LYS    60     116.522 105.610  27.856  1.00  0.00            
ATOM    882  HG1 LYS    60     117.560 105.306  27.990  1.00  0.00            
ATOM    883  HG2 LYS    60     116.512 106.522  27.259  1.00  0.00            
ATOM    884  CD  LYS    60     115.978 104.573  26.965  1.00  0.00            
ATOM    885  HD1 LYS    60     114.990 104.876  26.616  1.00  0.00            
ATOM    886  HD2 LYS    60     115.928 103.646  27.536  1.00  0.00            
ATOM    887  CE  LYS    60     116.874 104.236  25.748  1.00  0.00            
ATOM    888  HE1 LYS    60     117.742 103.745  26.186  1.00  0.00            
ATOM    889  HE2 LYS    60     117.124 105.152  25.213  1.00  0.00            
ATOM    890  NZ  LYS    60     116.143 103.310  24.891  1.00  0.00            
ATOM    891  HZ1 LYS    60     115.256 103.769  24.738  1.00  0.00            
ATOM    892  HZ2 LYS    60     116.666 103.014  24.079  1.00  0.00            
ATOM    893  HZ3 LYS    60     115.923 102.495  25.446  1.00  0.00            
ATOM    894  C   LYS    60     116.372 108.290  29.345  1.00  0.00            
ATOM    895  O   LYS    60     117.395 108.817  28.954  1.00  0.00            
ATOM    896  N   GLU    61     115.261 108.941  29.301  1.00  0.00            
ATOM    897  H   GLU    61     114.409 108.447  29.525  1.00  0.00            
ATOM    898  CA  GLU    61     115.121 110.367  28.734  1.00  0.00            
ATOM    899  HA  GLU    61     115.480 110.439  27.707  1.00  0.00            
ATOM    900  CB  GLU    61     113.648 110.794  28.791  1.00  0.00            
ATOM    901  HB1 GLU    61     113.611 111.881  28.862  1.00  0.00            
ATOM    902  HB2 GLU    61     113.053 110.308  29.564  1.00  0.00            
ATOM    903  CG  GLU    61     113.032 110.383  27.448  1.00  0.00            
ATOM    904  HG1 GLU    61     113.040 109.299  27.336  1.00  0.00            
ATOM    905  HG2 GLU    61     113.515 110.785  26.557  1.00  0.00            
ATOM    906  CD  GLU    61     111.500 110.789  27.504  1.00  0.00            
ATOM    907  OE1 GLU    61     110.875 111.185  26.473  1.00  0.00            
ATOM    908  OE2 GLU    61     110.851 110.631  28.554  1.00  0.00            
ATOM    909  C   GLU    61     115.893 111.439  29.548  1.00  0.00            
ATOM    910  O   GLU    61     116.624 112.235  28.980  1.00  0.00            
ATOM    911  N   GLN    62     115.886 111.395  30.937  1.00  0.00            
ATOM    912  H   GLN    62     115.391 110.717  31.499  1.00  0.00            
ATOM    913  CA  GLN    62     116.796 112.216  31.708  1.00  0.00            
ATOM    914  HA  GLN    62     116.720 113.255  31.388  1.00  0.00            
ATOM    915  CB  GLN    62     116.372 112.097  33.233  1.00  0.00            
ATOM    916  HB1 GLN    62     116.620 111.089  33.565  1.00  0.00            
ATOM    917  HB2 GLN    62     115.315 112.346  33.329  1.00  0.00            
ATOM    918  CG  GLN    62     117.124 113.160  34.118  1.00  0.00            
ATOM    919  HG1 GLN    62     118.174 112.933  34.305  1.00  0.00            
ATOM    920  HG2 GLN    62     116.669 113.130  35.107  1.00  0.00            
ATOM    921  CD  GLN    62     116.874 114.564  33.611  1.00  0.00            
ATOM    922  OE1 GLN    62     117.449 115.051  32.673  1.00  0.00            
ATOM    923  NE2 GLN    62     115.920 115.310  34.097  1.00  0.00            
ATOM    924 HE21 GLN    62     115.411 114.936  34.885  1.00  0.00            
ATOM    925 HE22 GLN    62     115.891 116.285  33.837  1.00  0.00            
ATOM    926  C   GLN    62     118.271 111.828  31.409  1.00  0.00            
ATOM    927  O   GLN    62     119.053 112.763  31.166  1.00  0.00            
ATOM    928  N   VAL    63     118.719 110.603  31.428  1.00  0.00            
ATOM    929  H   VAL    63     118.095 109.866  31.725  1.00  0.00            
ATOM    930  CA  VAL    63     120.138 110.332  31.205  1.00  0.00            
ATOM    931  HA  VAL    63     120.664 111.041  31.845  1.00  0.00            
ATOM    932  CB  VAL    63     120.586 108.877  31.591  1.00  0.00            
ATOM    933  HB  VAL    63     121.596 108.676  31.234  1.00  0.00            
ATOM    934  CG1 VAL    63     120.551 108.566  33.127  1.00  0.00            
ATOM    935 HG11 VAL    63     121.217 109.154  33.759  1.00  0.00            
ATOM    936 HG12 VAL    63     119.565 108.774  33.545  1.00  0.00            
ATOM    937 HG13 VAL    63     120.898 107.540  33.249  1.00  0.00            
ATOM    938  CG2 VAL    63     119.888 107.641  30.960  1.00  0.00            
ATOM    939 HG21 VAL    63     118.834 107.523  31.210  1.00  0.00            
ATOM    940 HG22 VAL    63     119.849 107.878  29.897  1.00  0.00            
ATOM    941 HG23 VAL    63     120.367 106.689  31.189  1.00  0.00            
ATOM    942  C   VAL    63     120.577 110.621  29.802  1.00  0.00            
ATOM    943  O   VAL    63     121.615 111.171  29.607  1.00  0.00            
ATOM    944  N   THR    64     119.860 110.216  28.777  1.00  0.00            
ATOM    945  H   THR    64     119.009 109.694  28.930  1.00  0.00            
ATOM    946  CA  THR    64     120.281 110.496  27.400  1.00  0.00            
ATOM    947  HA  THR    64     121.341 110.272  27.518  1.00  0.00            
ATOM    948  CB  THR    64     119.818 109.487  26.358  1.00  0.00            
ATOM    949  HB  THR    64     120.280 109.815  25.427  1.00  0.00            
ATOM    950  CG2 THR    64     120.287 108.085  26.513  1.00  0.00            
ATOM    951 HG21 THR    64     121.340 108.075  26.232  1.00  0.00            
ATOM    952 HG22 THR    64     120.062 107.861  27.556  1.00  0.00            
ATOM    953 HG23 THR    64     119.698 107.319  26.009  1.00  0.00            
ATOM    954  OG1 THR    64     118.431 109.495  26.168  1.00  0.00            
ATOM    955  HG1 THR    64     118.059 109.006  26.906  1.00  0.00            
ATOM    956  C   THR    64     120.116 111.947  26.882  1.00  0.00            
ATOM    957  O   THR    64     120.608 112.219  25.786  1.00  0.00            
ATOM    958  N   ASN    65     119.469 112.898  27.620  1.00  0.00            
ATOM    959  H   ASN    65     119.242 112.691  28.582  1.00  0.00            
ATOM    960  CA  ASN    65     119.462 114.265  27.145  1.00  0.00            
ATOM    961  HA  ASN    65     119.414 114.038  26.080  1.00  0.00            
ATOM    962  CB  ASN    65     118.144 115.015  27.508  1.00  0.00            
ATOM    963  HB1 ASN    65     117.252 114.392  27.435  1.00  0.00            
ATOM    964  HB2 ASN    65     118.058 115.842  26.803  1.00  0.00            
ATOM    965  CG  ASN    65     118.141 115.592  28.958  1.00  0.00            
ATOM    966  OD1 ASN    65     118.865 116.478  29.349  1.00  0.00            
ATOM    967  ND2 ASN    65     117.253 115.084  29.787  1.00  0.00            
ATOM    968 HD21 ASN    65     116.819 114.215  29.508  1.00  0.00            
ATOM    969 HD22 ASN    65     117.361 115.282  30.771  1.00  0.00            
ATOM    970  C   ASN    65     120.743 115.115  27.468  1.00  0.00            
ATOM    971  O   ASN    65     121.560 114.689  28.275  1.00  0.00            
ATOM    972  N   VAL    66     120.964 116.281  26.850  1.00  0.00            
ATOM    973  H   VAL    66     120.258 116.658  26.234  1.00  0.00            
ATOM    974  CA  VAL    66     122.256 116.947  27.048  1.00  0.00            
ATOM    975  HA  VAL    66     122.929 116.177  27.427  1.00  0.00            
ATOM    976  CB  VAL    66     122.802 117.404  25.688  1.00  0.00            
ATOM    977  HB  VAL    66     122.136 118.114  25.198  1.00  0.00            
ATOM    978  CG1 VAL    66     124.209 118.095  25.902  1.00  0.00            
ATOM    979 HG11 VAL    66     124.682 118.005  24.924  1.00  0.00            
ATOM    980 HG12 VAL    66     124.150 119.139  26.210  1.00  0.00            
ATOM    981 HG13 VAL    66     124.763 117.405  26.538  1.00  0.00            
ATOM    982  CG2 VAL    66     123.069 116.157  24.740  1.00  0.00            
ATOM    983 HG21 VAL    66     123.921 115.609  25.142  1.00  0.00            
ATOM    984 HG22 VAL    66     122.138 115.669  24.451  1.00  0.00            
ATOM    985 HG23 VAL    66     123.306 116.615  23.780  1.00  0.00            
ATOM    986  C   VAL    66     122.116 118.025  28.172  1.00  0.00            
ATOM    987  O   VAL    66     122.956 118.019  29.088  1.00  0.00            
ATOM    988  N   GLY    67     121.182 118.964  27.997  1.00  0.00            
ATOM    989  H   GLY    67     120.441 118.805  27.329  1.00  0.00            
ATOM    990  CA  GLY    67     121.135 120.161  28.859  1.00  0.00            
ATOM    991  HA1 GLY    67     121.254 121.028  28.209  1.00  0.00            
ATOM    992  HA2 GLY    67     122.007 120.067  29.506  1.00  0.00            
ATOM    993  C   GLY    67     119.795 120.411  29.558  1.00  0.00            
ATOM    994  O   GLY    67     119.421 121.562  29.908  1.00  0.00            
ATOM    995  N   GLY    68     118.981 119.406  29.705  1.00  0.00            
ATOM    996  H   GLY    68     119.262 118.494  29.375  1.00  0.00            
ATOM    997  CA  GLY    68     117.571 119.628  30.123  1.00  0.00            
ATOM    998  HA1 GLY    68     117.370 120.691  30.253  1.00  0.00            
ATOM    999  HA2 GLY    68     117.452 119.294  31.154  1.00  0.00            
ATOM   1000  C   GLY    68     116.514 119.164  29.150  1.00  0.00            
ATOM   1001  O   GLY    68     116.799 118.476  28.172  1.00  0.00            
ATOM   1002  N   ALA    69     115.308 119.620  29.331  1.00  0.00            
ATOM   1003  H   ALA    69     115.153 120.078  30.217  1.00  0.00            
ATOM   1004  CA  ALA    69     114.249 119.698  28.398  1.00  0.00            
ATOM   1005  HA  ALA    69     113.987 118.680  28.110  1.00  0.00            
ATOM   1006  CB  ALA    69     113.018 120.389  28.906  1.00  0.00            
ATOM   1007  HB1 ALA    69     112.164 120.371  28.229  1.00  0.00            
ATOM   1008  HB2 ALA    69     112.765 120.069  29.917  1.00  0.00            
ATOM   1009  HB3 ALA    69     113.182 121.458  29.043  1.00  0.00            
ATOM   1010  C   ALA    69     114.645 120.355  27.103  1.00  0.00            
ATOM   1011  O   ALA    69     115.327 121.373  27.035  1.00  0.00            
ATOM   1012  N   VAL    70     114.064 119.786  26.085  1.00  0.00            
ATOM   1013  H   VAL    70     113.420 119.013  26.169  1.00  0.00            
ATOM   1014  CA  VAL    70     114.202 120.258  24.680  1.00  0.00            
ATOM   1015  HA  VAL    70     114.905 121.087  24.765  1.00  0.00            
ATOM   1016  CB  VAL    70     114.974 119.307  23.715  1.00  0.00            
ATOM   1017  HB  VAL    70     115.031 119.806  22.747  1.00  0.00            
ATOM   1018  CG1 VAL    70     116.341 119.138  24.327  1.00  0.00            
ATOM   1019 HG11 VAL    70     116.363 118.605  25.278  1.00  0.00            
ATOM   1020 HG12 VAL    70     117.000 118.772  23.540  1.00  0.00            
ATOM   1021 HG13 VAL    70     116.637 120.166  24.535  1.00  0.00            
ATOM   1022  CG2 VAL    70     114.267 117.934  23.523  1.00  0.00            
ATOM   1023 HG21 VAL    70     114.244 117.395  24.470  1.00  0.00            
ATOM   1024 HG22 VAL    70     113.270 118.192  23.165  1.00  0.00            
ATOM   1025 HG23 VAL    70     114.826 117.377  22.771  1.00  0.00            
ATOM   1026  C   VAL    70     112.909 120.690  24.038  1.00  0.00            
ATOM   1027  O   VAL    70     111.868 120.095  24.325  1.00  0.00            
ATOM   1028  N   VAL    71     112.950 121.825  23.372  1.00  0.00            
ATOM   1029  H   VAL    71     113.867 122.237  23.271  1.00  0.00            
ATOM   1030  CA  VAL    71     111.866 122.567  22.685  1.00  0.00            
ATOM   1031  HA  VAL    71     110.907 122.168  23.014  1.00  0.00            
ATOM   1032  CB  VAL    71     111.969 124.077  22.989  1.00  0.00            
ATOM   1033  HB  VAL    71     113.030 124.318  22.916  1.00  0.00            
ATOM   1034  CG1 VAL    71     111.144 124.969  22.095  1.00  0.00            
ATOM   1035 HG11 VAL    71     110.072 125.007  22.289  1.00  0.00            
ATOM   1036 HG12 VAL    71     111.508 125.982  22.270  1.00  0.00            
ATOM   1037 HG13 VAL    71     111.206 124.726  21.034  1.00  0.00            
ATOM   1038  CG2 VAL    71     111.394 124.417  24.387  1.00  0.00            
ATOM   1039 HG21 VAL    71     110.401 124.013  24.584  1.00  0.00            
ATOM   1040 HG22 VAL    71     112.060 123.936  25.104  1.00  0.00            
ATOM   1041 HG23 VAL    71     111.404 125.487  24.594  1.00  0.00            
ATOM   1042  C   VAL    71     111.895 122.328  21.162  1.00  0.00            
ATOM   1043  O   VAL    71     112.814 122.757  20.484  1.00  0.00            
ATOM   1044  N   THR    72     110.804 121.636  20.672  1.00  0.00            
ATOM   1045  H   THR    72     110.088 121.285  21.292  1.00  0.00            
ATOM   1046  CA  THR    72     110.481 121.550  19.274  1.00  0.00            
ATOM   1047  HA  THR    72     111.271 120.980  18.786  1.00  0.00            
ATOM   1048  CB  THR    72     109.197 120.785  19.068  1.00  0.00            
ATOM   1049  HB  THR    72     108.413 121.278  19.643  1.00  0.00            
ATOM   1050  CG2 THR    72     108.787 120.653  17.602  1.00  0.00            
ATOM   1051 HG21 THR    72     108.259 121.541  17.256  1.00  0.00            
ATOM   1052 HG22 THR    72     109.647 120.528  16.944  1.00  0.00            
ATOM   1053 HG23 THR    72     108.104 119.812  17.485  1.00  0.00            
ATOM   1054  OG1 THR    72     109.539 119.478  19.430  1.00  0.00            
ATOM   1055  HG1 THR    72     109.896 119.347  20.312  1.00  0.00            
ATOM   1056  C   THR    72     110.422 122.939  18.586  1.00  0.00            
ATOM   1057  O   THR    72     109.573 123.755  18.963  1.00  0.00            
ATOM   1058  N   GLY    73     111.195 123.114  17.512  1.00  0.00            
ATOM   1059  H   GLY    73     111.692 122.303  17.173  1.00  0.00            
ATOM   1060  CA  GLY    73     111.128 124.381  16.731  1.00  0.00            
ATOM   1061  HA1 GLY    73     112.130 124.623  16.377  1.00  0.00            
ATOM   1062  HA2 GLY    73     110.826 125.189  17.397  1.00  0.00            
ATOM   1063  C   GLY    73     110.144 124.328  15.549  1.00  0.00            
ATOM   1064  O   GLY    73     110.272 123.384  14.757  1.00  0.00            
ATOM   1065  N   VAL    74     109.194 125.206  15.543  1.00  0.00            
ATOM   1066  H   VAL    74     109.594 126.088  15.831  1.00  0.00            
ATOM   1067  CA  VAL    74     107.959 125.089  14.824  1.00  0.00            
ATOM   1068  HA  VAL    74     107.275 124.511  15.446  1.00  0.00            
ATOM   1069  CB  VAL    74     107.283 126.448  14.974  1.00  0.00            
ATOM   1070  HB  VAL    74     107.400 126.732  16.020  1.00  0.00            
ATOM   1071  CG1 VAL    74     107.885 127.538  14.066  1.00  0.00            
ATOM   1072 HG11 VAL    74     107.266 128.422  14.216  1.00  0.00            
ATOM   1073 HG12 VAL    74     108.922 127.770  14.308  1.00  0.00            
ATOM   1074 HG13 VAL    74     107.997 127.185  13.041  1.00  0.00            
ATOM   1075  CG2 VAL    74     105.765 126.267  14.756  1.00  0.00            
ATOM   1076 HG21 VAL    74     105.330 125.499  15.396  1.00  0.00            
ATOM   1077 HG22 VAL    74     105.263 127.226  14.886  1.00  0.00            
ATOM   1078 HG23 VAL    74     105.557 125.960  13.730  1.00  0.00            
ATOM   1079  C   VAL    74     107.839 124.489  13.383  1.00  0.00            
ATOM   1080  O   VAL    74     106.976 123.645  13.095  1.00  0.00            
ATOM   1081  N   THR    75     108.835 124.758  12.509  1.00  0.00            
ATOM   1082  H   THR    75     109.543 125.433  12.761  1.00  0.00            
ATOM   1083  CA  THR    75     108.999 124.089  11.236  1.00  0.00            
ATOM   1084  HA  THR    75     108.471 123.136  11.231  1.00  0.00            
ATOM   1085  CB  THR    75     108.405 124.967  10.019  1.00  0.00            
ATOM   1086  HB  THR    75     108.763 124.442   9.134  1.00  0.00            
ATOM   1087  CG2 THR    75     106.927 125.073   9.961  1.00  0.00            
ATOM   1088 HG21 THR    75     106.629 125.839   9.246  1.00  0.00            
ATOM   1089 HG22 THR    75     106.469 124.105   9.757  1.00  0.00            
ATOM   1090 HG23 THR    75     106.677 125.519  10.923  1.00  0.00            
ATOM   1091  OG1 THR    75     108.866 126.266  10.033  1.00  0.00            
ATOM   1092  HG1 THR    75     109.704 126.236   9.565  1.00  0.00            
ATOM   1093  C   THR    75     110.504 123.564  10.989  1.00  0.00            
ATOM   1094  O   THR    75     110.880 123.255   9.892  1.00  0.00            
ATOM   1095  N   ALA    76     111.256 123.293  12.036  1.00  0.00            
ATOM   1096  H   ALA    76     110.770 123.400  12.915  1.00  0.00            
ATOM   1097  CA  ALA    76     112.677 122.891  12.015  1.00  0.00            
ATOM   1098  HA  ALA    76     112.982 122.608  11.007  1.00  0.00            
ATOM   1099  CB  ALA    76     113.611 124.069  12.510  1.00  0.00            
ATOM   1100  HB1 ALA    76     113.392 125.009  12.003  1.00  0.00            
ATOM   1101  HB2 ALA    76     113.270 124.400  13.490  1.00  0.00            
ATOM   1102  HB3 ALA    76     114.650 123.742  12.460  1.00  0.00            
ATOM   1103  C   ALA    76     112.802 121.553  12.763  1.00  0.00            
ATOM   1104  O   ALA    76     112.038 121.263  13.647  1.00  0.00            
ATOM   1105  N   VAL    77     113.862 120.765  12.588  1.00  0.00            
ATOM   1106  H   VAL    77     114.568 121.027  11.915  1.00  0.00            
ATOM   1107  CA  VAL    77     114.094 119.517  13.388  1.00  0.00            
ATOM   1108  HA  VAL    77     113.130 119.337  13.865  1.00  0.00            
ATOM   1109  CB  VAL    77     114.257 118.229  12.477  1.00  0.00            
ATOM   1110  HB  VAL    77     114.202 117.348  13.116  1.00  0.00            
ATOM   1111  CG1 VAL    77     113.211 118.082  11.406  1.00  0.00            
ATOM   1112 HG11 VAL    77     112.255 117.887  11.893  1.00  0.00            
ATOM   1113 HG12 VAL    77     113.224 118.867  10.650  1.00  0.00            
ATOM   1114 HG13 VAL    77     113.368 117.196  10.791  1.00  0.00            
ATOM   1115  CG2 VAL    77     115.673 118.180  11.836  1.00  0.00            
ATOM   1116 HG21 VAL    77     115.707 117.180  11.405  1.00  0.00            
ATOM   1117 HG22 VAL    77     115.747 118.870  10.996  1.00  0.00            
ATOM   1118 HG23 VAL    77     116.500 118.249  12.543  1.00  0.00            
ATOM   1119  C   VAL    77     115.144 119.605  14.495  1.00  0.00            
ATOM   1120  O   VAL    77     115.291 118.830  15.453  1.00  0.00            
ATOM   1121  N   ALA    78     115.996 120.644  14.418  1.00  0.00            
ATOM   1122  H   ALA    78     115.928 121.211  13.585  1.00  0.00            
ATOM   1123  CA  ALA    78     116.786 121.131  15.547  1.00  0.00            
ATOM   1124  HA  ALA    78     117.482 120.391  15.943  1.00  0.00            
ATOM   1125  CB  ALA    78     117.708 122.278  15.041  1.00  0.00            
ATOM   1126  HB1 ALA    78     118.288 121.955  14.177  1.00  0.00            
ATOM   1127  HB2 ALA    78     117.140 123.174  14.793  1.00  0.00            
ATOM   1128  HB3 ALA    78     118.377 122.480  15.877  1.00  0.00            
ATOM   1129  C   ALA    78     115.922 121.529  16.710  1.00  0.00            
ATOM   1130  O   ALA    78     114.763 121.942  16.556  1.00  0.00            
ATOM   1131  N   GLN    79     116.478 121.461  17.940  1.00  0.00            
ATOM   1132  H   GLN    79     117.474 121.314  18.019  1.00  0.00            
ATOM   1133  CA  GLN    79     115.790 121.716  19.262  1.00  0.00            
ATOM   1134  HA  GLN    79     114.910 122.306  19.004  1.00  0.00            
ATOM   1135  CB  GLN    79     115.419 120.369  19.941  1.00  0.00            
ATOM   1136  HB1 GLN    79     114.906 120.521  20.890  1.00  0.00            
ATOM   1137  HB2 GLN    79     116.333 119.842  20.214  1.00  0.00            
ATOM   1138  CG  GLN    79     114.663 119.432  18.997  1.00  0.00            
ATOM   1139  HG1 GLN    79     115.295 119.257  18.126  1.00  0.00            
ATOM   1140  HG2 GLN    79     113.727 119.922  18.732  1.00  0.00            
ATOM   1141  CD  GLN    79     114.467 118.006  19.518  1.00  0.00            
ATOM   1142  OE1 GLN    79     113.396 117.612  19.972  1.00  0.00            
ATOM   1143  NE2 GLN    79     115.507 117.172  19.494  1.00  0.00            
ATOM   1144 HE21 GLN    79     116.351 117.579  19.118  1.00  0.00            
ATOM   1145 HE22 GLN    79     115.399 116.325  20.033  1.00  0.00            
ATOM   1146  C   GLN    79     116.609 122.641  20.116  1.00  0.00            
ATOM   1147  O   GLN    79     117.815 122.632  20.042  1.00  0.00            
ATOM   1148  N   LYS    80     115.881 123.478  20.852  1.00  0.00            
ATOM   1149  H   LYS    80     114.872 123.484  20.874  1.00  0.00            
ATOM   1150  CA  LYS    80     116.426 124.391  21.837  1.00  0.00            
ATOM   1151  HA  LYS    80     117.478 124.626  21.674  1.00  0.00            
ATOM   1152  CB  LYS    80     115.683 125.730  21.776  1.00  0.00            
ATOM   1153  HB1 LYS    80     115.791 126.280  22.711  1.00  0.00            
ATOM   1154  HB2 LYS    80     114.611 125.589  21.638  1.00  0.00            
ATOM   1155  CG  LYS    80     116.188 126.548  20.602  1.00  0.00            
ATOM   1156  HG1 LYS    80     115.923 125.950  19.730  1.00  0.00            
ATOM   1157  HG2 LYS    80     117.270 126.677  20.625  1.00  0.00            
ATOM   1158  CD  LYS    80     115.525 127.962  20.563  1.00  0.00            
ATOM   1159  HD1 LYS    80     115.626 128.515  21.498  1.00  0.00            
ATOM   1160  HD2 LYS    80     114.469 127.721  20.441  1.00  0.00            
ATOM   1161  CE  LYS    80     115.921 128.932  19.434  1.00  0.00            
ATOM   1162  HE1 LYS    80     116.857 129.434  19.677  1.00  0.00            
ATOM   1163  HE2 LYS    80     115.097 129.644  19.384  1.00  0.00            
ATOM   1164  NZ  LYS    80     116.272 128.324  18.186  1.00  0.00            
ATOM   1165  HZ1 LYS    80     116.064 128.953  17.424  1.00  0.00            
ATOM   1166  HZ2 LYS    80     117.186 127.895  18.161  1.00  0.00            
ATOM   1167  HZ3 LYS    80     115.522 127.671  18.007  1.00  0.00            
ATOM   1168  C   LYS    80     116.328 123.716  23.172  1.00  0.00            
ATOM   1169  O   LYS    80     115.338 123.101  23.557  1.00  0.00            
ATOM   1170  N   THR    81     117.426 123.790  23.930  1.00  0.00            
ATOM   1171  H   THR    81     118.256 124.225  23.552  1.00  0.00            
ATOM   1172  CA  THR    81     117.458 123.312  25.276  1.00  0.00            
ATOM   1173  HA  THR    81     116.643 122.589  25.305  1.00  0.00            
ATOM   1174  CB  THR    81     118.757 122.640  25.572  1.00  0.00            
ATOM   1175  HB  THR    81     119.586 123.305  25.332  1.00  0.00            
ATOM   1176  CG2 THR    81     119.040 122.312  26.991  1.00  0.00            
ATOM   1177 HG21 THR    81     119.427 123.133  27.595  1.00  0.00            
ATOM   1178 HG22 THR    81     118.103 121.935  27.400  1.00  0.00            
ATOM   1179 HG23 THR    81     119.755 121.490  27.018  1.00  0.00            
ATOM   1180  OG1 THR    81     118.674 121.423  24.910  1.00  0.00            
ATOM   1181  HG1 THR    81     118.925 121.509  23.987  1.00  0.00            
ATOM   1182  C   THR    81     117.081 124.427  26.237  1.00  0.00            
ATOM   1183  O   THR    81     117.754 125.494  26.241  1.00  0.00            
ATOM   1184  N   VAL    82     116.114 124.231  27.116  1.00  0.00            
ATOM   1185  H   VAL    82     115.560 123.399  26.971  1.00  0.00            
ATOM   1186  CA  VAL    82     115.614 125.315  28.046  1.00  0.00            
ATOM   1187  HA  VAL    82     116.098 126.224  27.689  1.00  0.00            
ATOM   1188  CB  VAL    82     114.124 125.558  27.853  1.00  0.00            
ATOM   1189  HB  VAL    82     113.758 126.238  28.623  1.00  0.00            
ATOM   1190  CG1 VAL    82     113.899 126.210  26.460  1.00  0.00            
ATOM   1191 HG11 VAL    82     114.631 126.993  26.263  1.00  0.00            
ATOM   1192 HG12 VAL    82     113.823 125.503  25.634  1.00  0.00            
ATOM   1193 HG13 VAL    82     112.903 126.653  26.473  1.00  0.00            
ATOM   1194  CG2 VAL    82     113.155 124.299  27.971  1.00  0.00            
ATOM   1195 HG21 VAL    82     113.523 123.704  28.806  1.00  0.00            
ATOM   1196 HG22 VAL    82     112.091 124.480  28.123  1.00  0.00            
ATOM   1197 HG23 VAL    82     113.357 123.604  27.155  1.00  0.00            
ATOM   1198  C   VAL    82     116.099 125.144  29.465  1.00  0.00            
ATOM   1199  O   VAL    82     115.614 124.261  30.171  1.00  0.00            
ATOM   1200  N   GLU    83     117.004 126.043  29.875  1.00  0.00            
ATOM   1201  H   GLU    83     117.301 126.767  29.237  1.00  0.00            
ATOM   1202  CA  GLU    83     117.735 125.979  31.158  1.00  0.00            
ATOM   1203  HA  GLU    83     118.129 124.963  31.131  1.00  0.00            
ATOM   1204  CB  GLU    83     118.910 126.982  31.157  1.00  0.00            
ATOM   1205  HB1 GLU    83     118.543 127.960  30.846  1.00  0.00            
ATOM   1206  HB2 GLU    83     119.631 126.689  30.393  1.00  0.00            
ATOM   1207  CG  GLU    83     119.644 126.952  32.460  1.00  0.00            
ATOM   1208  HG1 GLU    83     119.652 125.923  32.820  1.00  0.00            
ATOM   1209  HG2 GLU    83     119.036 127.499  33.180  1.00  0.00            
ATOM   1210  CD  GLU    83     121.042 127.718  32.495  1.00  0.00            
ATOM   1211  OE1 GLU    83     121.345 128.634  31.674  1.00  0.00            
ATOM   1212  OE2 GLU    83     121.834 127.449  33.463  1.00  0.00            
ATOM   1213  C   GLU    83     116.810 125.956  32.326  1.00  0.00            
ATOM   1214  O   GLU    83     116.348 126.947  32.762  1.00  0.00            
ATOM   1215  N   GLY    84     116.710 124.758  32.913  1.00  0.00            
ATOM   1216  H   GLY    84     117.247 123.961  32.602  1.00  0.00            
ATOM   1217  CA  GLY    84     115.899 124.542  34.130  1.00  0.00            
ATOM   1218  HA1 GLY    84     115.736 123.472  34.256  1.00  0.00            
ATOM   1219  HA2 GLY    84     114.963 125.097  34.058  1.00  0.00            
ATOM   1220  C   GLY    84     116.530 124.930  35.478  1.00  0.00            
ATOM   1221  O   GLY    84     117.467 125.681  35.559  1.00  0.00            
ATOM   1222  N   ALA    85     115.849 124.540  36.570  1.00  0.00            
ATOM   1223  H   ALA    85     114.987 124.022  36.479  1.00  0.00            
ATOM   1224  CA  ALA    85     116.082 124.942  37.964  1.00  0.00            
ATOM   1225  HA  ALA    85     117.071 125.396  38.007  1.00  0.00            
ATOM   1226  CB  ALA    85     114.991 125.983  38.384  1.00  0.00            
ATOM   1227  HB1 ALA    85     113.945 125.727  38.218  1.00  0.00            
ATOM   1228  HB2 ALA    85     115.153 126.297  39.415  1.00  0.00            
ATOM   1229  HB3 ALA    85     115.117 126.946  37.889  1.00  0.00            
ATOM   1230  C   ALA    85     116.185 123.711  38.797  1.00  0.00            
ATOM   1231  O   ALA    85     115.417 122.777  38.684  1.00  0.00            
ATOM   1232  N   GLY    86     117.244 123.777  39.640  1.00  0.00            
ATOM   1233  H   GLY    86     117.671 124.688  39.727  1.00  0.00            
ATOM   1234  CA  GLY    86     117.698 122.843  40.616  1.00  0.00            
ATOM   1235  HA1 GLY    86     116.810 122.398  41.064  1.00  0.00            
ATOM   1236  HA2 GLY    86     118.268 123.318  41.415  1.00  0.00            
ATOM   1237  C   GLY    86     118.489 121.627  39.979  1.00  0.00            
ATOM   1238  O   GLY    86     118.519 121.335  38.752  1.00  0.00            
ATOM   1239  N   SER    87     119.190 120.902  40.883  1.00  0.00            
ATOM   1240  H   SER    87     119.101 121.157  41.856  1.00  0.00            
ATOM   1241  CA  SER    87     119.979 119.709  40.506  1.00  0.00            
ATOM   1242  HA  SER    87     120.291 119.807  39.466  1.00  0.00            
ATOM   1243  CB  SER    87     121.201 119.551  41.360  1.00  0.00            
ATOM   1244  HB1 SER    87     121.724 118.725  40.878  1.00  0.00            
ATOM   1245  HB2 SER    87     121.036 119.390  42.426  1.00  0.00            
ATOM   1246  OG  SER    87     121.958 120.712  41.176  1.00  0.00            
ATOM   1247  HG  SER    87     122.801 120.503  41.584  1.00  0.00            
ATOM   1248  C   SER    87     119.163 118.388  40.360  1.00  0.00            
ATOM   1249  O   SER    87     118.267 118.204  41.194  1.00  0.00            
ATOM   1250  N   ILE    88     119.393 117.515  39.372  1.00  0.00            
ATOM   1251  H   ILE    88     120.194 117.650  38.773  1.00  0.00            
ATOM   1252  CA  ILE    88     118.516 116.362  39.043  1.00  0.00            
ATOM   1253  HA  ILE    88     117.505 116.768  39.011  1.00  0.00            
ATOM   1254  CB  ILE    88     118.914 115.769  37.648  1.00  0.00            
ATOM   1255  HB  ILE    88     119.940 115.420  37.761  1.00  0.00            
ATOM   1256  CG2 ILE    88     118.079 114.569  37.165  1.00  0.00            
ATOM   1257 HG21 ILE    88     117.023 114.841  37.152  1.00  0.00            
ATOM   1258 HG22 ILE    88     118.384 114.429  36.128  1.00  0.00            
ATOM   1259 HG23 ILE    88     118.324 113.679  37.746  1.00  0.00            
ATOM   1260  CG1 ILE    88     118.834 116.841  36.532  1.00  0.00            
ATOM   1261 HG11 ILE    88     118.934 116.317  35.581  1.00  0.00            
ATOM   1262 HG12 ILE    88     119.697 117.487  36.694  1.00  0.00            
ATOM   1263  CD  ILE    88     117.583 117.713  36.402  1.00  0.00            
ATOM   1264  HD1 ILE    88     117.862 118.374  35.581  1.00  0.00            
ATOM   1265  HD2 ILE    88     116.751 117.065  36.128  1.00  0.00            
ATOM   1266  HD3 ILE    88     117.369 118.326  37.278  1.00  0.00            
ATOM   1267  C   ILE    88     118.521 115.339  40.170  1.00  0.00            
ATOM   1268  O   ILE    88     119.559 115.012  40.811  1.00  0.00            
ATOM   1269  N   ALA    89     117.314 114.825  40.479  1.00  0.00            
ATOM   1270  H   ALA    89     116.546 115.190  39.934  1.00  0.00            
ATOM   1271  CA  ALA    89     117.032 114.055  41.732  1.00  0.00            
ATOM   1272  HA  ALA    89     117.896 114.199  42.380  1.00  0.00            
ATOM   1273  CB  ALA    89     115.726 114.681  42.384  1.00  0.00            
ATOM   1274  HB1 ALA    89     115.836 115.738  42.629  1.00  0.00            
ATOM   1275  HB2 ALA    89     114.879 114.500  41.722  1.00  0.00            
ATOM   1276  HB3 ALA    89     115.506 114.239  43.356  1.00  0.00            
ATOM   1277  C   ALA    89     116.937 112.504  41.426  1.00  0.00            
ATOM   1278  O   ALA    89     116.971 112.094  40.276  1.00  0.00            
ATOM   1279  N   ALA    90     116.959 111.738  42.491  1.00  0.00            
ATOM   1280  H   ALA    90     116.987 112.193  43.393  1.00  0.00            
ATOM   1281  CA  ALA    90     116.691 110.301  42.420  1.00  0.00            
ATOM   1282  HA  ALA    90     117.517 109.887  41.841  1.00  0.00            
ATOM   1283  CB  ALA    90     116.867 109.751  43.838  1.00  0.00            
ATOM   1284  HB1 ALA    90     117.901 109.638  44.163  1.00  0.00            
ATOM   1285  HB2 ALA    90     116.396 110.413  44.565  1.00  0.00            
ATOM   1286  HB3 ALA    90     116.372 108.780  43.858  1.00  0.00            
ATOM   1287  C   ALA    90     115.320 109.988  41.872  1.00  0.00            
ATOM   1288  O   ALA    90     114.442 110.868  41.786  1.00  0.00            
ATOM   1289  N   ALA    91     115.136 108.786  41.325  1.00  0.00            
ATOM   1290  H   ALA    91     115.871 108.093  41.326  1.00  0.00            
ATOM   1291  CA  ALA    91     113.917 108.308  40.719  1.00  0.00            
ATOM   1292  HA  ALA    91     113.717 109.124  40.024  1.00  0.00            
ATOM   1293  CB  ALA    91     114.101 107.054  39.876  1.00  0.00            
ATOM   1294  HB1 ALA    91     114.381 106.231  40.533  1.00  0.00            
ATOM   1295  HB2 ALA    91     113.172 106.826  39.354  1.00  0.00            
ATOM   1296  HB3 ALA    91     114.793 107.228  39.052  1.00  0.00            
ATOM   1297  C   ALA    91     112.646 108.305  41.609  1.00  0.00            
ATOM   1298  O   ALA    91     112.620 107.706  42.679  1.00  0.00            
ATOM   1299  N   THR    92     111.579 108.702  41.004  1.00  0.00            
ATOM   1300  H   THR    92     111.591 109.178  40.114  1.00  0.00            
ATOM   1301  CA  THR    92     110.289 108.724  41.770  1.00  0.00            
ATOM   1302  HA  THR    92     110.461 108.260  42.741  1.00  0.00            
ATOM   1303  CB  THR    92     109.778 110.178  41.961  1.00  0.00            
ATOM   1304  HB  THR    92     108.770 110.116  42.370  1.00  0.00            
ATOM   1305  CG2 THR    92     110.684 110.847  43.044  1.00  0.00            
ATOM   1306 HG21 THR    92     110.791 110.206  43.919  1.00  0.00            
ATOM   1307 HG22 THR    92     111.686 111.145  42.737  1.00  0.00            
ATOM   1308 HG23 THR    92     110.097 111.726  43.312  1.00  0.00            
ATOM   1309  OG1 THR    92     109.715 110.990  40.791  1.00  0.00            
ATOM   1310  HG1 THR    92     109.491 111.863  41.121  1.00  0.00            
ATOM   1311  C   THR    92     109.244 107.731  41.083  1.00  0.00            
ATOM   1312  O   THR    92     109.291 107.526  39.826  1.00  0.00            
ATOM   1313  N   GLY    93     108.399 107.110  41.875  1.00  0.00            
ATOM   1314  H   GLY    93     108.491 107.138  42.880  1.00  0.00            
ATOM   1315  CA  GLY    93     107.219 106.394  41.361  1.00  0.00            
ATOM   1316  HA1 GLY    93     106.822 105.691  42.092  1.00  0.00            
ATOM   1317  HA2 GLY    93     107.607 105.866  40.490  1.00  0.00            
ATOM   1318  C   GLY    93     106.111 107.289  40.905  1.00  0.00            
ATOM   1319  O   GLY    93     106.111 108.520  40.870  1.00  0.00            
ATOM   1320  N   PHE    94     105.037 106.575  40.486  1.00  0.00            
ATOM   1321  H   PHE    94     105.178 105.575  40.459  1.00  0.00            
ATOM   1322  CA  PHE    94     103.732 107.116  40.190  1.00  0.00            
ATOM   1323  HA  PHE    94     103.866 108.187  40.032  1.00  0.00            
ATOM   1324  CB  PHE    94     103.254 106.442  38.902  1.00  0.00            
ATOM   1325  HB1 PHE    94     102.255 106.764  38.608  1.00  0.00            
ATOM   1326  HB2 PHE    94     103.286 105.378  39.136  1.00  0.00            
ATOM   1327  CG  PHE    94     104.180 106.745  37.701  1.00  0.00            
ATOM   1328  CD1 PHE    94     105.383 106.042  37.395  1.00  0.00            
ATOM   1329  HD1 PHE    94     105.678 105.194  37.995  1.00  0.00            
ATOM   1330  CE1 PHE    94     106.215 106.418  36.347  1.00  0.00            
ATOM   1331  HE1 PHE    94     107.161 105.902  36.277  1.00  0.00            
ATOM   1332  CZ  PHE    94     105.810 107.450  35.537  1.00  0.00            
ATOM   1333  HZ  PHE    94     106.428 107.821  34.733  1.00  0.00            
ATOM   1334  CE2 PHE    94     104.677 108.186  35.821  1.00  0.00            
ATOM   1335  HE2 PHE    94     104.279 108.903  35.120  1.00  0.00            
ATOM   1336  CD2 PHE    94     103.874 107.874  36.865  1.00  0.00            
ATOM   1337  HD2 PHE    94     102.939 108.410  36.942  1.00  0.00            
ATOM   1338  C   PHE    94     102.774 106.861  41.338  1.00  0.00            
ATOM   1339  O   PHE    94     102.914 105.982  42.197  1.00  0.00            
ATOM   1340  N   VAL    95     101.739 107.638  41.343  1.00  0.00            
ATOM   1341  H   VAL    95     101.632 108.372  40.658  1.00  0.00            
ATOM   1342  CA  VAL    95     100.448 107.357  42.080  1.00  0.00            
ATOM   1343  HA  VAL    95     100.638 107.427  43.152  1.00  0.00            
ATOM   1344  CB  VAL    95      99.323 108.339  42.073  1.00  0.00            
ATOM   1345  HB  VAL    95      98.470 107.965  42.639  1.00  0.00            
ATOM   1346  CG1 VAL    95      99.803 109.527  42.942  1.00  0.00            
ATOM   1347 HG11 VAL    95      98.928 110.117  43.216  1.00  0.00            
ATOM   1348 HG12 VAL    95     100.194 109.133  43.880  1.00  0.00            
ATOM   1349 HG13 VAL    95     100.584 110.103  42.445  1.00  0.00            
ATOM   1350  CG2 VAL    95      98.901 108.733  40.719  1.00  0.00            
ATOM   1351 HG21 VAL    95      99.765 109.140  40.194  1.00  0.00            
ATOM   1352 HG22 VAL    95      98.426 107.863  40.265  1.00  0.00            
ATOM   1353 HG23 VAL    95      98.197 109.538  40.932  1.00  0.00            
ATOM   1354  C   VAL    95      99.934 105.912  41.669  1.00  0.00            
ATOM   1355  O   VAL    95      99.990 105.501  40.513  1.00  0.00            
ATOM   1356  N   LYS    96      99.607 105.129  42.666  1.00  0.00            
ATOM   1357  H   LYS    96      99.632 105.544  43.587  1.00  0.00            
ATOM   1358  CA  LYS    96      98.960 103.814  42.565  1.00  0.00            
ATOM   1359  HA  LYS    96      99.625 103.038  42.186  1.00  0.00            
ATOM   1360  CB  LYS    96      98.698 103.424  44.032  1.00  0.00            
ATOM   1361  HB1 LYS    96      98.100 104.076  44.669  1.00  0.00            
ATOM   1362  HB2 LYS    96      99.654 103.387  44.554  1.00  0.00            
ATOM   1363  CG  LYS    96      97.996 102.037  43.947  1.00  0.00            
ATOM   1364  HG1 LYS    96      98.577 101.343  43.339  1.00  0.00            
ATOM   1365  HG2 LYS    96      97.019 102.188  43.490  1.00  0.00            
ATOM   1366  CD  LYS    96      97.717 101.442  45.356  1.00  0.00            
ATOM   1367  HD1 LYS    96      97.376 102.191  46.070  1.00  0.00            
ATOM   1368  HD2 LYS    96      98.615 100.911  45.674  1.00  0.00            
ATOM   1369  CE  LYS    96      96.629 100.423  45.202  1.00  0.00            
ATOM   1370  HE1 LYS    96      97.129  99.503  44.899  1.00  0.00            
ATOM   1371  HE2 LYS    96      95.938 100.846  44.472  1.00  0.00            
ATOM   1372  NZ  LYS    96      95.986 100.121  46.459  1.00  0.00            
ATOM   1373  HZ1 LYS    96      95.301  99.385  46.362  1.00  0.00            
ATOM   1374  HZ2 LYS    96      96.648  99.864  47.177  1.00  0.00            
ATOM   1375  HZ3 LYS    96      95.432 100.900  46.783  1.00  0.00            
ATOM   1376  C   LYS    96      97.659 103.994  41.711  1.00  0.00            
ATOM   1377  O   LYS    96      96.717 104.629  42.279  1.00  0.00            
ATOM   1378  N   LYS    97      97.545 103.355  40.559  1.00  0.00            
ATOM   1379  H   LYS    97      98.312 102.806  40.197  1.00  0.00            
ATOM   1380  CA  LYS    97      96.251 103.064  39.847  1.00  0.00            
ATOM   1381  HA  LYS    97      95.719 104.014  39.784  1.00  0.00            
ATOM   1382  CB  LYS    97      96.543 102.415  38.464  1.00  0.00            
ATOM   1383  HB1 LYS    97      95.704 101.858  38.047  1.00  0.00            
ATOM   1384  HB2 LYS    97      97.405 101.767  38.620  1.00  0.00            
ATOM   1385  CG  LYS    97      96.850 103.507  37.371  1.00  0.00            
ATOM   1386  HG1 LYS    97      97.736 104.078  37.650  1.00  0.00            
ATOM   1387  HG2 LYS    97      95.926 104.083  37.330  1.00  0.00            
ATOM   1388  CD  LYS    97      97.209 102.805  36.072  1.00  0.00            
ATOM   1389  HD1 LYS    97      96.495 102.024  35.809  1.00  0.00            
ATOM   1390  HD2 LYS    97      98.168 102.295  35.988  1.00  0.00            
ATOM   1391  CE  LYS    97      97.144 103.686  34.777  1.00  0.00            
ATOM   1392  HE1 LYS    97      96.075 103.779  34.587  1.00  0.00            
ATOM   1393  HE2 LYS    97      97.626 103.069  34.019  1.00  0.00            
ATOM   1394  NZ  LYS    97      97.686 105.004  35.026  1.00  0.00            
ATOM   1395  HZ1 LYS    97      96.989 105.541  35.523  1.00  0.00            
ATOM   1396  HZ2 LYS    97      98.505 104.891  35.606  1.00  0.00            
ATOM   1397  HZ3 LYS    97      97.936 105.504  34.185  1.00  0.00            
ATOM   1398  C   LYS    97      95.249 102.164  40.631  1.00  0.00            
ATOM   1399  O   LYS    97      95.540 101.110  41.190  1.00  0.00            
ATOM   1400  N   ASP    98      94.046 102.705  40.691  1.00  0.00            
ATOM   1401  H   ASP    98      93.960 103.663  40.385  1.00  0.00            
ATOM   1402  CA  ASP    98      92.744 102.064  40.945  1.00  0.00            
ATOM   1403  HA  ASP    98      92.931 100.990  40.937  1.00  0.00            
ATOM   1404  CB  ASP    98      92.203 102.594  42.327  1.00  0.00            
ATOM   1405  HB1 ASP    98      92.578 102.007  43.165  1.00  0.00            
ATOM   1406  HB2 ASP    98      91.140 102.449  42.520  1.00  0.00            
ATOM   1407  CG  ASP    98      92.308 104.079  42.652  1.00  0.00            
ATOM   1408  OD1 ASP    98      92.583 104.896  41.747  1.00  0.00            
ATOM   1409  OD2 ASP    98      92.352 104.366  43.877  1.00  0.00            
ATOM   1410  C   ASP    98      91.793 102.333  39.780  1.00  0.00            
ATOM   1411  O   ASP    98      92.003 103.231  38.979  1.00  0.00            
ATOM   1412  N   GLN    99      90.709 101.552  39.712  1.00  0.00            
ATOM   1413  H   GLN    99      90.609 100.889  40.468  1.00  0.00            
ATOM   1414  CA  GLN    99      89.515 101.855  38.915  1.00  0.00            
ATOM   1415  HA  GLN    99      89.768 102.261  37.936  1.00  0.00            
ATOM   1416  CB  GLN    99      88.665 100.584  38.617  1.00  0.00            
ATOM   1417  HB1 GLN    99      87.994 100.472  39.469  1.00  0.00            
ATOM   1418  HB2 GLN    99      89.314  99.723  38.462  1.00  0.00            
ATOM   1419  CG  GLN    99      87.788 100.627  37.415  1.00  0.00            
ATOM   1420  HG1 GLN    99      88.450 100.895  36.592  1.00  0.00            
ATOM   1421  HG2 GLN    99      86.936 101.308  37.421  1.00  0.00            
ATOM   1422  CD  GLN    99      87.098  99.302  37.100  1.00  0.00            
ATOM   1423  OE1 GLN    99      87.466  98.550  36.197  1.00  0.00            
ATOM   1424  NE2 GLN    99      86.157  98.930  37.872  1.00  0.00            
ATOM   1425 HE21 GLN    99      85.833  99.591  38.563  1.00  0.00            
ATOM   1426 HE22 GLN    99      85.789  98.023  37.621  1.00  0.00            
ATOM   1427  C   GLN    99      88.674 102.961  39.529  1.00  0.00            
ATOM   1428  O   GLN    99      88.468 102.912  40.738  1.00  0.00            
ATOM   1429  N   LEU   100      88.101 103.864  38.775  1.00  0.00            
ATOM   1430  H   LEU   100      88.284 103.898  37.783  1.00  0.00            
ATOM   1431  CA  LEU   100      87.344 104.998  39.271  1.00  0.00            
ATOM   1432  HA  LEU   100      87.783 105.375  40.194  1.00  0.00            
ATOM   1433  CB  LEU   100      87.340 106.105  38.173  1.00  0.00            
ATOM   1434  HB1 LEU   100      86.642 105.857  37.373  1.00  0.00            
ATOM   1435  HB2 LEU   100      88.318 106.172  37.697  1.00  0.00            
ATOM   1436  CG  LEU   100      86.895 107.510  38.697  1.00  0.00            
ATOM   1437  HG  LEU   100      85.883 107.438  39.097  1.00  0.00            
ATOM   1438  CD1 LEU   100      87.734 108.028  39.827  1.00  0.00            
ATOM   1439 HD11 LEU   100      87.329 109.020  40.028  1.00  0.00            
ATOM   1440 HD12 LEU   100      87.687 107.353  40.682  1.00  0.00            
ATOM   1441 HD13 LEU   100      88.755 108.065  39.445  1.00  0.00            
ATOM   1442  CD2 LEU   100      86.893 108.552  37.528  1.00  0.00            
ATOM   1443 HD21 LEU   100      86.138 108.150  36.851  1.00  0.00            
ATOM   1444 HD22 LEU   100      86.566 109.568  37.749  1.00  0.00            
ATOM   1445 HD23 LEU   100      87.870 108.502  37.047  1.00  0.00            
ATOM   1446  C   LEU   100      86.030 104.620  39.872  1.00  0.00            
ATOM   1447  O   LEU   100      85.681 105.080  41.004  1.00  0.00            
ATOM   1448  N   GLY   101      85.248 103.826  39.145  1.00  0.00            
ATOM   1449  H   GLY   101      85.553 103.540  38.226  1.00  0.00            
ATOM   1450  CA  GLY   101      84.037 103.270  39.738  1.00  0.00            
ATOM   1451  HA1 GLY   101      83.204 103.729  39.205  1.00  0.00            
ATOM   1452  HA2 GLY   101      83.972 103.547  40.790  1.00  0.00            
ATOM   1453  C   GLY   101      84.073 101.803  39.685  1.00  0.00            
ATOM   1454  O   GLY   101      85.060 101.097  39.686  1.00  0.00            
ATOM   1455  N   LYS   102      82.843 101.253  39.690  1.00  0.00            
ATOM   1456  H   LYS   102      82.025 101.787  39.945  1.00  0.00            
ATOM   1457  CA  LYS   102      82.615  99.850  39.345  1.00  0.00            
ATOM   1458  HA  LYS   102      83.544  99.364  39.645  1.00  0.00            
ATOM   1459  CB  LYS   102      81.502  99.336  40.313  1.00  0.00            
ATOM   1460  HB1 LYS   102      81.491  98.263  40.123  1.00  0.00            
ATOM   1461  HB2 LYS   102      80.531  99.724  40.007  1.00  0.00            
ATOM   1462  CG  LYS   102      81.794  99.355  41.852  1.00  0.00            
ATOM   1463  HG1 LYS   102      81.725 100.397  42.166  1.00  0.00            
ATOM   1464  HG2 LYS   102      82.751  98.921  42.139  1.00  0.00            
ATOM   1465  CD  LYS   102      80.729  98.584  42.640  1.00  0.00            
ATOM   1466  HD1 LYS   102      80.806  97.519  42.419  1.00  0.00            
ATOM   1467  HD2 LYS   102      79.758  98.911  42.268  1.00  0.00            
ATOM   1468  CE  LYS   102      80.898  98.773  44.133  1.00  0.00            
ATOM   1469  HE1 LYS   102      80.679  99.841  44.164  1.00  0.00            
ATOM   1470  HE2 LYS   102      81.914  98.575  44.474  1.00  0.00            
ATOM   1471  NZ  LYS   102      79.877  97.991  44.945  1.00  0.00            
ATOM   1472  HZ1 LYS   102      80.110  97.009  44.907  1.00  0.00            
ATOM   1473  HZ2 LYS   102      79.951  98.150  45.940  1.00  0.00            
ATOM   1474  HZ3 LYS   102      78.927  98.098  44.619  1.00  0.00            
ATOM   1475  C   LYS   102      82.310  99.519  37.846  1.00  0.00            
ATOM   1476  O   LYS   102      82.031 100.305  36.943  1.00  0.00            
ATOM   1477  N   ASN   103      82.411  98.228  37.551  1.00  0.00            
ATOM   1478  H   ASN   103      82.512  97.547  38.290  1.00  0.00            
ATOM   1479  CA  ASN   103      82.470  97.605  36.189  1.00  0.00            
ATOM   1480  HA  ASN   103      81.748  98.202  35.631  1.00  0.00            
ATOM   1481  CB  ASN   103      83.857  97.685  35.477  1.00  0.00            
ATOM   1482  HB1 ASN   103      84.400  98.615  35.650  1.00  0.00            
ATOM   1483  HB2 ASN   103      83.731  97.643  34.395  1.00  0.00            
ATOM   1484  CG  ASN   103      84.891  96.667  35.864  1.00  0.00            
ATOM   1485  OD1 ASN   103      85.257  96.494  37.045  1.00  0.00            
ATOM   1486  ND2 ASN   103      85.399  95.840  34.990  1.00  0.00            
ATOM   1487 HD21 ASN   103      84.930  95.707  34.105  1.00  0.00            
ATOM   1488 HD22 ASN   103      86.098  95.170  35.277  1.00  0.00            
ATOM   1489  C   ASN   103      81.976  96.136  36.246  1.00  0.00            
ATOM   1490  O   ASN   103      82.106  95.515  37.269  1.00  0.00            
ATOM   1491  N   GLU   104      81.568  95.623  35.094  1.00  0.00            
ATOM   1492  H   GLU   104      81.493  96.245  34.302  1.00  0.00            
ATOM   1493  CA  GLU   104      81.019  94.264  34.996  1.00  0.00            
ATOM   1494  HA  GLU   104      80.271  94.242  35.789  1.00  0.00            
ATOM   1495  CB  GLU   104      80.265  93.956  33.698  1.00  0.00            
ATOM   1496  HB1 GLU   104      79.951  92.913  33.675  1.00  0.00            
ATOM   1497  HB2 GLU   104      80.930  93.981  32.834  1.00  0.00            
ATOM   1498  CG  GLU   104      79.038  94.879  33.575  1.00  0.00            
ATOM   1499  HG1 GLU   104      79.369  95.913  33.667  1.00  0.00            
ATOM   1500  HG2 GLU   104      78.365  94.648  34.402  1.00  0.00            
ATOM   1501  CD  GLU   104      78.344  94.646  32.290  1.00  0.00            
ATOM   1502  OE1 GLU   104      77.206  95.098  32.129  1.00  0.00            
ATOM   1503  OE2 GLU   104      78.908  94.241  31.268  1.00  0.00            
ATOM   1504  C   GLU   104      82.091  93.234  35.363  1.00  0.00            
ATOM   1505  O   GLU   104      81.883  92.402  36.255  1.00  0.00            
ATOM   1506  N   GLU   105      83.177  93.164  34.590  1.00  0.00            
ATOM   1507  H   GLU   105      83.330  93.876  33.890  1.00  0.00            
ATOM   1508  CA  GLU   105      84.118  92.074  34.572  1.00  0.00            
ATOM   1509  HA  GLU   105      83.523  91.163  34.621  1.00  0.00            
ATOM   1510  CB  GLU   105      85.044  92.190  33.358  1.00  0.00            
ATOM   1511  HB1 GLU   105      85.720  91.336  33.383  1.00  0.00            
ATOM   1512  HB2 GLU   105      85.709  93.051  33.430  1.00  0.00            
ATOM   1513  CG  GLU   105      84.218  92.137  32.029  1.00  0.00            
ATOM   1514  HG1 GLU   105      84.942  92.468  31.285  1.00  0.00            
ATOM   1515  HG2 GLU   105      83.378  92.826  31.949  1.00  0.00            
ATOM   1516  CD  GLU   105      83.692  90.709  31.685  1.00  0.00            
ATOM   1517  OE1 GLU   105      83.385  90.028  32.686  1.00  0.00            
ATOM   1518  OE2 GLU   105      83.680  90.272  30.492  1.00  0.00            
ATOM   1519  C   GLU   105      84.933  92.068  35.831  1.00  0.00            
ATOM   1520  O   GLU   105      85.110  93.162  36.451  1.00  0.00            
ATOM   1521  N   GLY   106      85.320  90.905  36.318  1.00  0.00            
ATOM   1522  H   GLY   106      85.146  90.041  35.825  1.00  0.00            
ATOM   1523  CA  GLY   106      86.034  90.666  37.607  1.00  0.00            
ATOM   1524  HA1 GLY   106      86.472  89.669  37.569  1.00  0.00            
ATOM   1525  HA2 GLY   106      85.390  90.795  38.477  1.00  0.00            
ATOM   1526  C   GLY   106      87.309  91.484  37.826  1.00  0.00            
ATOM   1527  O   GLY   106      87.521  92.161  38.883  1.00  0.00            
ATOM   1528  N   ALA   107      88.210  91.496  36.879  1.00  0.00            
ATOM   1529  H   ALA   107      87.917  90.857  36.154  1.00  0.00            
ATOM   1530  CA  ALA   107      89.373  92.368  36.580  1.00  0.00            
ATOM   1531  HA  ALA   107      90.102  92.315  37.390  1.00  0.00            
ATOM   1532  CB  ALA   107      90.099  91.821  35.322  1.00  0.00            
ATOM   1533  HB1 ALA   107      90.905  92.511  35.071  1.00  0.00            
ATOM   1534  HB2 ALA   107      90.472  90.818  35.528  1.00  0.00            
ATOM   1535  HB3 ALA   107      89.462  91.694  34.447  1.00  0.00            
ATOM   1536  C   ALA   107      89.114  93.865  36.398  1.00  0.00            
ATOM   1537  O   ALA   107      88.306  94.282  35.551  1.00  0.00            
ATOM   1538  N   PRO   108      89.830  94.748  37.124  1.00  0.00            
ATOM   1539  CD  PRO   108      90.550  94.360  38.279  1.00  0.00            
ATOM   1540  HD1 PRO   108      91.465  93.807  38.070  1.00  0.00            
ATOM   1541  HD2 PRO   108      89.801  93.854  38.889  1.00  0.00            
ATOM   1542  CG  PRO   108      90.750  95.656  39.052  1.00  0.00            
ATOM   1543  HG1 PRO   108      91.592  95.578  39.740  1.00  0.00            
ATOM   1544  HG2 PRO   108      89.821  95.842  39.591  1.00  0.00            
ATOM   1545  CB  PRO   108      90.987  96.680  37.848  1.00  0.00            
ATOM   1546  HB1 PRO   108      91.957  96.561  37.365  1.00  0.00            
ATOM   1547  HB2 PRO   108      90.770  97.734  38.024  1.00  0.00            
ATOM   1548  CA  PRO   108      89.906  96.172  36.851  1.00  0.00            
ATOM   1549  HA  PRO   108      88.961  96.643  37.122  1.00  0.00            
ATOM   1550  C   PRO   108      90.294  96.570  35.420  1.00  0.00            
ATOM   1551  O   PRO   108      91.080  95.918  34.728  1.00  0.00            
ATOM   1552  N   GLN   109      89.682  97.698  34.967  1.00  0.00            
ATOM   1553  H   GLN   109      88.937  98.035  35.560  1.00  0.00            
ATOM   1554  CA  GLN   109      90.032  98.389  33.643  1.00  0.00            
ATOM   1555  HA  GLN   109      89.790  97.692  32.841  1.00  0.00            
ATOM   1556  CB  GLN   109      89.257  99.686  33.431  1.00  0.00            
ATOM   1557  HB1 GLN   109      89.606 100.323  32.618  1.00  0.00            
ATOM   1558  HB2 GLN   109      89.282 100.297  34.334  1.00  0.00            
ATOM   1559  CG  GLN   109      87.846  99.346  33.007  1.00  0.00            
ATOM   1560  HG1 GLN   109      87.430  98.634  33.720  1.00  0.00            
ATOM   1561  HG2 GLN   109      87.850  99.018  31.968  1.00  0.00            
ATOM   1562  CD  GLN   109      86.851 100.467  32.982  1.00  0.00            
ATOM   1563  OE1 GLN   109      87.197 101.571  33.450  1.00  0.00            
ATOM   1564  NE2 GLN   109      85.554 100.219  32.633  1.00  0.00            
ATOM   1565 HE21 GLN   109      85.155  99.377  32.244  1.00  0.00            
ATOM   1566 HE22 GLN   109      84.838 100.901  32.835  1.00  0.00            
ATOM   1567  C   GLN   109      91.519  98.766  33.571  1.00  0.00            
ATOM   1568  O   GLN   109      92.300  98.945  34.511  1.00  0.00            
ATOM   1569  N   GLU   110      92.000  98.832  32.287  1.00  0.00            
ATOM   1570  H   GLU   110      91.348  98.734  31.522  1.00  0.00            
ATOM   1571  CA  GLU   110      93.333  99.368  31.945  1.00  0.00            
ATOM   1572  HA  GLU   110      93.903  99.307  32.872  1.00  0.00            
ATOM   1573  CB  GLU   110      94.101  98.624  30.778  1.00  0.00            
ATOM   1574  HB1 GLU   110      95.085  99.083  30.682  1.00  0.00            
ATOM   1575  HB2 GLU   110      93.525  98.776  29.865  1.00  0.00            
ATOM   1576  CG  GLU   110      94.155  97.134  31.013  1.00  0.00            
ATOM   1577  HG1 GLU   110      94.675  96.814  30.111  1.00  0.00            
ATOM   1578  HG2 GLU   110      93.163  96.687  31.074  1.00  0.00            
ATOM   1579  CD  GLU   110      94.870  96.631  32.253  1.00  0.00            
ATOM   1580  OE1 GLU   110      94.668  95.418  32.473  1.00  0.00            
ATOM   1581  OE2 GLU   110      95.693  97.326  32.926  1.00  0.00            
ATOM   1582  C   GLU   110      93.191 100.883  31.648  1.00  0.00            
ATOM   1583  O   GLU   110      92.087 101.341  31.273  1.00  0.00            
ATOM   1584  N   GLY   111      94.184 101.746  31.931  1.00  0.00            
ATOM   1585  H   GLY   111      95.042 101.313  32.240  1.00  0.00            
ATOM   1586  CA  GLY   111      94.176 103.238  31.880  1.00  0.00            
ATOM   1587  HA1 GLY   111      94.027 103.575  32.906  1.00  0.00            
ATOM   1588  HA2 GLY   111      93.264 103.633  31.434  1.00  0.00            
ATOM   1589  C   GLY   111      95.336 103.922  31.174  1.00  0.00            
ATOM   1590  O   GLY   111      96.066 103.267  30.418  1.00  0.00            
ATOM   1591  N   ILE   112      95.493 105.222  31.504  1.00  0.00            
ATOM   1592  H   ILE   112      94.831 105.673  32.120  1.00  0.00            
ATOM   1593  CA  ILE   112      96.441 106.121  30.807  1.00  0.00            
ATOM   1594  HA  ILE   112      96.421 105.775  29.774  1.00  0.00            
ATOM   1595  CB  ILE   112      95.895 107.581  30.768  1.00  0.00            
ATOM   1596  HB  ILE   112      95.805 107.857  31.819  1.00  0.00            
ATOM   1597  CG2 ILE   112      96.858 108.492  30.088  1.00  0.00            
ATOM   1598 HG21 ILE   112      97.068 108.150  29.074  1.00  0.00            
ATOM   1599 HG22 ILE   112      96.509 109.524  30.073  1.00  0.00            
ATOM   1600 HG23 ILE   112      97.813 108.557  30.610  1.00  0.00            
ATOM   1601  CG1 ILE   112      94.498 107.657  30.101  1.00  0.00            
ATOM   1602 HG11 ILE   112      94.343 108.714  29.887  1.00  0.00            
ATOM   1603 HG12 ILE   112      93.761 107.108  30.688  1.00  0.00            
ATOM   1604  CD  ILE   112      94.333 106.885  28.802  1.00  0.00            
ATOM   1605  HD1 ILE   112      93.378 107.127  28.338  1.00  0.00            
ATOM   1606  HD2 ILE   112      95.038 107.306  28.085  1.00  0.00            
ATOM   1607  HD3 ILE   112      94.568 105.822  28.858  1.00  0.00            
ATOM   1608  C   ILE   112      97.884 105.839  31.316  1.00  0.00            
ATOM   1609  O   ILE   112      98.179 105.793  32.536  1.00  0.00            
ATOM   1610  N   LEU   113      98.721 105.400  30.356  1.00  0.00            
ATOM   1611  H   LEU   113      98.499 105.463  29.373  1.00  0.00            
ATOM   1612  CA  LEU   113     100.150 105.154  30.577  1.00  0.00            
ATOM   1613  HA  LEU   113     100.189 105.054  31.662  1.00  0.00            
ATOM   1614  CB  LEU   113     100.518 103.781  30.022  1.00  0.00            
ATOM   1615  HB1 LEU   113     101.603 103.706  30.096  1.00  0.00            
ATOM   1616  HB2 LEU   113     100.218 103.714  28.976  1.00  0.00            
ATOM   1617  CG  LEU   113      99.951 102.559  30.829  1.00  0.00            
ATOM   1618  HG  LEU   113      98.874 102.647  30.684  1.00  0.00            
ATOM   1619  CD1 LEU   113     100.299 101.195  30.302  1.00  0.00            
ATOM   1620 HD11 LEU   113     100.003 101.125  29.255  1.00  0.00            
ATOM   1621 HD12 LEU   113     101.347 100.984  30.515  1.00  0.00            
ATOM   1622 HD13 LEU   113      99.734 100.420  30.819  1.00  0.00            
ATOM   1623  CD2 LEU   113     100.316 102.692  32.316  1.00  0.00            
ATOM   1624 HD21 LEU   113     101.377 102.940  32.348  1.00  0.00            
ATOM   1625 HD22 LEU   113      99.651 103.418  32.785  1.00  0.00            
ATOM   1626 HD23 LEU   113     100.020 101.718  32.706  1.00  0.00            
ATOM   1627  C   LEU   113     101.127 106.291  30.263  1.00  0.00            
ATOM   1628  O   LEU   113     102.292 106.127  30.550  1.00  0.00            
ATOM   1629  N   GLU   114     100.602 107.448  29.779  1.00  0.00            
ATOM   1630  H   GLU   114      99.602 107.449  29.639  1.00  0.00            
ATOM   1631  CA  GLU   114     101.431 108.464  29.116  1.00  0.00            
ATOM   1632  HA  GLU   114     102.454 108.088  29.143  1.00  0.00            
ATOM   1633  CB  GLU   114     101.047 108.764  27.684  1.00  0.00            
ATOM   1634  HB1 GLU   114     100.033 109.145  27.564  1.00  0.00            
ATOM   1635  HB2 GLU   114     101.266 107.830  27.168  1.00  0.00            
ATOM   1636  CG  GLU   114     102.005 109.833  27.101  1.00  0.00            
ATOM   1637  HG1 GLU   114     102.950 109.350  27.352  1.00  0.00            
ATOM   1638  HG2 GLU   114     101.826 110.827  27.512  1.00  0.00            
ATOM   1639  CD  GLU   114     101.970 109.831  25.553  1.00  0.00            
ATOM   1640  OE1 GLU   114     100.934 110.226  25.015  1.00  0.00            
ATOM   1641  OE2 GLU   114     103.007 109.960  24.899  1.00  0.00            
ATOM   1642  C   GLU   114     101.308 109.750  29.881  1.00  0.00            
ATOM   1643  O   GLU   114     100.241 110.361  29.971  1.00  0.00            
ATOM   1644  N   ASP   115     102.433 110.146  30.447  1.00  0.00            
ATOM   1645  H   ASP   115     103.271 109.653  30.171  1.00  0.00            
ATOM   1646  CA  ASP   115     102.570 111.314  31.331  1.00  0.00            
ATOM   1647  HA  ASP   115     103.581 111.278  31.738  1.00  0.00            
ATOM   1648  CB  ASP   115     102.464 112.675  30.567  1.00  0.00            
ATOM   1649  HB1 ASP   115     102.670 113.500  31.249  1.00  0.00            
ATOM   1650  HB2 ASP   115     101.394 112.799  30.398  1.00  0.00            
ATOM   1651  CG  ASP   115     103.315 112.912  29.237  1.00  0.00            
ATOM   1652  OD1 ASP   115     104.452 112.430  28.992  1.00  0.00            
ATOM   1653  OD2 ASP   115     102.745 113.647  28.380  1.00  0.00            
ATOM   1654  C   ASP   115     101.691 111.236  32.607  1.00  0.00            
ATOM   1655  O   ASP   115     100.941 112.164  32.921  1.00  0.00            
ATOM   1656  N   MET   116     101.793 110.168  33.384  1.00  0.00            
ATOM   1657  H   MET   116     102.319 109.359  33.085  1.00  0.00            
ATOM   1658  CA  MET   116     101.084 110.072  34.693  1.00  0.00            
ATOM   1659  HA  MET   116     100.113 110.538  34.520  1.00  0.00            
ATOM   1660  CB  MET   116     100.859 108.633  35.030  1.00  0.00            
ATOM   1661  HB1 MET   116     100.474 108.444  36.032  1.00  0.00            
ATOM   1662  HB2 MET   116     101.786 108.059  35.015  1.00  0.00            
ATOM   1663  CG  MET   116      99.827 108.067  34.093  1.00  0.00            
ATOM   1664  HG1 MET   116      99.865 106.986  34.227  1.00  0.00            
ATOM   1665  HG2 MET   116     100.018 108.344  33.056  1.00  0.00            
ATOM   1666  SD  MET   116      98.138 108.532  34.443  1.00  0.00            
ATOM   1667  CE  MET   116      97.828 110.048  33.527  1.00  0.00            
ATOM   1668  HE1 MET   116      96.912 110.469  33.941  1.00  0.00            
ATOM   1669  HE2 MET   116      98.538 110.874  33.589  1.00  0.00            
ATOM   1670  HE3 MET   116      97.609 109.822  32.484  1.00  0.00            
ATOM   1671  C   MET   116     101.782 110.863  35.809  1.00  0.00            
ATOM   1672  O   MET   116     103.005 111.168  35.850  1.00  0.00            
ATOM   1673  N   PRO   117     100.974 111.177  36.799  1.00  0.00            
ATOM   1674  CD  PRO   117      99.568 110.951  36.807  1.00  0.00            
ATOM   1675  HD1 PRO   117      99.343 109.892  36.931  1.00  0.00            
ATOM   1676  HD2 PRO   117      99.101 111.348  35.907  1.00  0.00            
ATOM   1677  CG  PRO   117      98.916 111.587  37.993  1.00  0.00            
ATOM   1678  HG1 PRO   117      98.205 110.926  38.488  1.00  0.00            
ATOM   1679  HG2 PRO   117      98.354 112.473  37.698  1.00  0.00            
ATOM   1680  CB  PRO   117     100.052 112.034  38.888  1.00  0.00            
ATOM   1681  HB1 PRO   117     100.025 111.437  39.799  1.00  0.00            
ATOM   1682  HB2 PRO   117      99.995 113.085  39.172  1.00  0.00            
ATOM   1683  CA  PRO   117     101.340 111.771  38.116  1.00  0.00            
ATOM   1684  HA  PRO   117     101.804 112.712  37.821  1.00  0.00            
ATOM   1685  C   PRO   117     102.316 110.974  39.016  1.00  0.00            
ATOM   1686  O   PRO   117     102.272 109.724  39.177  1.00  0.00            
ATOM   1687  N   VAL   118     103.195 111.699  39.652  1.00  0.00            
ATOM   1688  H   VAL   118     103.259 112.680  39.421  1.00  0.00            
ATOM   1689  CA  VAL   118     104.333 111.099  40.360  1.00  0.00            
ATOM   1690  HA  VAL   118     104.157 110.049  40.124  1.00  0.00            
ATOM   1691  CB  VAL   118     105.680 111.475  39.699  1.00  0.00            
ATOM   1692  HB  VAL   118     106.476 110.922  40.199  1.00  0.00            
ATOM   1693  CG1 VAL   118     105.724 110.971  38.228  1.00  0.00            
ATOM   1694 HG11 VAL   118     106.571 111.293  37.623  1.00  0.00            
ATOM   1695 HG12 VAL   118     105.724 109.882  38.270  1.00  0.00            
ATOM   1696 HG13 VAL   118     104.841 111.359  37.720  1.00  0.00            
ATOM   1697  CG2 VAL   118     105.958 112.971  39.749  1.00  0.00            
ATOM   1698 HG21 VAL   118     107.017 113.063  39.508  1.00  0.00            
ATOM   1699 HG22 VAL   118     105.352 113.447  38.978  1.00  0.00            
ATOM   1700 HG23 VAL   118     105.756 113.276  40.776  1.00  0.00            
ATOM   1701  C   VAL   118     104.179 111.250  41.882  1.00  0.00            
ATOM   1702  O   VAL   118     103.287 111.922  42.437  1.00  0.00            
ATOM   1703  N   ASP   119     105.134 110.666  42.601  1.00  0.00            
ATOM   1704  H   ASP   119     105.737 110.055  42.070  1.00  0.00            
ATOM   1705  CA  ASP   119     105.000 110.513  44.044  1.00  0.00            
ATOM   1706  HA  ASP   119     104.626 111.485  44.365  1.00  0.00            
ATOM   1707  CB  ASP   119     103.935 109.409  44.241  1.00  0.00            
ATOM   1708  HB1 ASP   119     104.354 108.409  44.130  1.00  0.00            
ATOM   1709  HB2 ASP   119     103.133 109.472  43.506  1.00  0.00            
ATOM   1710  CG  ASP   119     103.266 109.547  45.592  1.00  0.00            
ATOM   1711  OD1 ASP   119     102.409 108.705  45.895  1.00  0.00            
ATOM   1712  OD2 ASP   119     103.185 110.669  46.218  1.00  0.00            
ATOM   1713  C   ASP   119     106.264 110.186  44.798  1.00  0.00            
ATOM   1714  O   ASP   119     106.902 109.174  44.488  1.00  0.00            
ATOM   1715  N   PRO   120     106.614 111.001  45.851  1.00  0.00            
ATOM   1716  CD  PRO   120     105.997 112.280  46.092  1.00  0.00            
ATOM   1717  HD1 PRO   120     105.233 112.146  46.858  1.00  0.00            
ATOM   1718  HD2 PRO   120     105.657 112.682  45.137  1.00  0.00            
ATOM   1719  CG  PRO   120     107.099 113.120  46.761  1.00  0.00            
ATOM   1720  HG1 PRO   120     106.800 113.955  47.394  1.00  0.00            
ATOM   1721  HG2 PRO   120     107.800 113.601  46.080  1.00  0.00            
ATOM   1722  CB  PRO   120     107.912 112.112  47.585  1.00  0.00            
ATOM   1723  HB1 PRO   120     107.513 111.963  48.588  1.00  0.00            
ATOM   1724  HB2 PRO   120     108.966 112.388  47.589  1.00  0.00            
ATOM   1725  CA  PRO   120     107.738 110.761  46.774  1.00  0.00            
ATOM   1726  HA  PRO   120     108.629 110.569  46.176  1.00  0.00            
ATOM   1727  C   PRO   120     107.579 109.586  47.686  1.00  0.00            
ATOM   1728  O   PRO   120     106.475 109.250  48.076  1.00  0.00            
ATOM   1729  N   ASP   121     108.689 108.985  48.206  1.00  0.00            
ATOM   1730  H   ASP   121     109.561 109.247  47.770  1.00  0.00            
ATOM   1731  CA  ASP   121     108.778 108.102  49.390  1.00  0.00            
ATOM   1732  HA  ASP   121     108.231 107.184  49.174  1.00  0.00            
ATOM   1733  CB  ASP   121     110.233 107.769  49.830  1.00  0.00            
ATOM   1734  HB1 ASP   121     110.081 106.921  50.498  1.00  0.00            
ATOM   1735  HB2 ASP   121     110.682 108.606  50.364  1.00  0.00            
ATOM   1736  CG  ASP   121     111.254 107.440  48.645  1.00  0.00            
ATOM   1737  OD1 ASP   121     110.929 106.892  47.587  1.00  0.00            
ATOM   1738  OD2 ASP   121     112.470 107.821  48.925  1.00  0.00            
ATOM   1739  C   ASP   121     107.974 108.657  50.627  1.00  0.00            
ATOM   1740  O   ASP   121     108.032 109.855  50.935  1.00  0.00            
ATOM   1741  N   ASN   122     107.196 107.699  51.158  1.00  0.00            
ATOM   1742  H   ASN   122     107.175 106.800  50.697  1.00  0.00            
ATOM   1743  CA  ASN   122     106.250 107.969  52.240  1.00  0.00            
ATOM   1744  HA  ASN   122     106.728 108.686  52.908  1.00  0.00            
ATOM   1745  CB  ASN   122     104.936 108.574  51.679  1.00  0.00            
ATOM   1746  HB1 ASN   122     104.511 107.798  51.043  1.00  0.00            
ATOM   1747  HB2 ASN   122     105.158 109.433  51.045  1.00  0.00            
ATOM   1748  CG  ASN   122     103.919 108.868  52.680  1.00  0.00            
ATOM   1749  OD1 ASN   122     103.160 107.986  53.141  1.00  0.00            
ATOM   1750  ND2 ASN   122     103.981 110.071  53.188  1.00  0.00            
ATOM   1751 HD21 ASN   122     104.722 110.608  52.762  1.00  0.00            
ATOM   1752 HD22 ASN   122     103.326 110.339  53.909  1.00  0.00            
ATOM   1753  C   ASN   122     106.024 106.726  53.127  1.00  0.00            
ATOM   1754  O   ASN   122     105.774 105.609  52.713  1.00  0.00            
ATOM   1755  N   GLU   123     106.050 106.930  54.448  1.00  0.00            
ATOM   1756  H   GLU   123     106.271 107.847  54.810  1.00  0.00            
ATOM   1757  CA  GLU   123     105.917 105.896  55.561  1.00  0.00            
ATOM   1758  HA  GLU   123     106.033 104.931  55.068  1.00  0.00            
ATOM   1759  CB  GLU   123     107.151 106.111  56.519  1.00  0.00            
ATOM   1760  HB1 GLU   123     107.055 105.233  57.157  1.00  0.00            
ATOM   1761  HB2 GLU   123     107.036 107.042  57.072  1.00  0.00            
ATOM   1762  CG  GLU   123     108.478 106.062  55.818  1.00  0.00            
ATOM   1763  HG1 GLU   123     108.595 106.821  55.044  1.00  0.00            
ATOM   1764  HG2 GLU   123     108.590 105.104  55.310  1.00  0.00            
ATOM   1765  CD  GLU   123     109.616 106.154  56.803  1.00  0.00            
ATOM   1766  OE1 GLU   123     109.678 107.119  57.607  1.00  0.00            
ATOM   1767  OE2 GLU   123     110.526 105.319  56.839  1.00  0.00            
ATOM   1768  C   GLU   123     104.566 105.930  56.307  1.00  0.00            
ATOM   1769  O   GLU   123     104.424 105.281  57.352  1.00  0.00            
ATOM   1770  N   ALA   124     103.549 106.577  55.716  1.00  0.00            
ATOM   1771  H   ALA   124     103.693 106.919  54.776  1.00  0.00            
ATOM   1772  CA  ALA   124     102.188 106.501  56.210  1.00  0.00            
ATOM   1773  HA  ALA   124     102.245 106.194  57.254  1.00  0.00            
ATOM   1774  CB  ALA   124     101.546 107.929  56.073  1.00  0.00            
ATOM   1775  HB1 ALA   124     102.220 108.698  56.452  1.00  0.00            
ATOM   1776  HB2 ALA   124     101.320 108.200  55.041  1.00  0.00            
ATOM   1777  HB3 ALA   124     100.645 107.898  56.684  1.00  0.00            
ATOM   1778  C   ALA   124     101.414 105.468  55.413  1.00  0.00            
ATOM   1779  O   ALA   124     100.595 105.782  54.529  1.00  0.00            
ATOM   1780  N   TYR   125     101.723 104.177  55.701  1.00  0.00            
ATOM   1781  H   TYR   125     102.556 104.010  56.246  1.00  0.00            
ATOM   1782  CA  TYR   125     101.207 103.044  54.837  1.00  0.00            
ATOM   1783  HA  TYR   125     101.437 103.280  53.798  1.00  0.00            
ATOM   1784  CB  TYR   125     101.969 101.778  55.302  1.00  0.00            
ATOM   1785  HB1 TYR   125     101.627 100.871  54.802  1.00  0.00            
ATOM   1786  HB2 TYR   125     101.675 101.630  56.341  1.00  0.00            
ATOM   1787  CG  TYR   125     103.546 101.866  55.235  1.00  0.00            
ATOM   1788  CD1 TYR   125     104.160 102.046  53.958  1.00  0.00            
ATOM   1789  HD1 TYR   125     103.641 102.242  53.032  1.00  0.00            
ATOM   1790  CE1 TYR   125     105.493 102.254  53.826  1.00  0.00            
ATOM   1791  HE1 TYR   125     105.908 102.391  52.839  1.00  0.00            
ATOM   1792  CZ  TYR   125     106.329 102.281  54.972  1.00  0.00            
ATOM   1793  OH  TYR   125     107.654 102.480  54.847  1.00  0.00            
ATOM   1794  HH  TYR   125     108.149 102.352  55.659  1.00  0.00            
ATOM   1795  CE2 TYR   125     105.732 102.001  56.223  1.00  0.00            
ATOM   1796  HE2 TYR   125     106.383 101.870  57.075  1.00  0.00            
ATOM   1797  CD2 TYR   125     104.361 101.788  56.357  1.00  0.00            
ATOM   1798  HD2 TYR   125     103.932 101.551  57.320  1.00  0.00            
ATOM   1799  C   TYR   125      99.626 102.785  54.966  1.00  0.00            
ATOM   1800  O   TYR   125      98.941 103.303  55.892  1.00  0.00            
ATOM   1801  N   GLU   126      99.076 102.039  54.026  1.00  0.00            
ATOM   1802  H   GLU   126      99.591 101.971  53.160  1.00  0.00            
ATOM   1803  CA  GLU   126      97.734 101.423  54.048  1.00  0.00            
ATOM   1804  HA  GLU   126      97.030 102.252  54.130  1.00  0.00            
ATOM   1805  CB  GLU   126      97.489 100.526  52.797  1.00  0.00            
ATOM   1806  HB1 GLU   126      96.604  99.924  53.003  1.00  0.00            
ATOM   1807  HB2 GLU   126      98.327  99.838  52.685  1.00  0.00            
ATOM   1808  CG  GLU   126      97.213 101.382  51.649  1.00  0.00            
ATOM   1809  HG1 GLU   126      97.183 100.804  50.725  1.00  0.00            
ATOM   1810  HG2 GLU   126      98.060 102.049  51.489  1.00  0.00            
ATOM   1811  CD  GLU   126      95.993 102.269  51.778  1.00  0.00            
ATOM   1812  OE1 GLU   126      94.975 101.937  52.440  1.00  0.00            
ATOM   1813  OE2 GLU   126      96.174 103.394  51.218  1.00  0.00            
ATOM   1814  C   GLU   126      97.564 100.561  55.317  1.00  0.00            
ATOM   1815  O   GLU   126      98.429  99.795  55.673  1.00  0.00            
ATOM   1816  N   MET   127      96.425 100.755  55.933  1.00  0.00            
ATOM   1817  H   MET   127      95.759 101.390  55.517  1.00  0.00            
ATOM   1818  CA  MET   127      95.953  99.937  57.099  1.00  0.00            
ATOM   1819  HA  MET   127      96.692  99.962  57.900  1.00  0.00            
ATOM   1820  CB  MET   127      94.640 100.521  57.664  1.00  0.00            
ATOM   1821  HB1 MET   127      94.115  99.924  58.410  1.00  0.00            
ATOM   1822  HB2 MET   127      93.875 100.667  56.902  1.00  0.00            
ATOM   1823  CG  MET   127      94.888 101.879  58.323  1.00  0.00            
ATOM   1824  HG1 MET   127      93.883 102.118  58.673  1.00  0.00            
ATOM   1825  HG2 MET   127      95.427 102.518  57.624  1.00  0.00            
ATOM   1826  SD  MET   127      95.839 101.862  59.876  1.00  0.00            
ATOM   1827  CE  MET   127      97.292 102.751  59.331  1.00  0.00            
ATOM   1828  HE1 MET   127      98.051 102.617  60.103  1.00  0.00            
ATOM   1829  HE2 MET   127      97.768 102.339  58.441  1.00  0.00            
ATOM   1830  HE3 MET   127      97.185 103.832  59.246  1.00  0.00            
ATOM   1831  C   MET   127      95.763  98.479  56.805  1.00  0.00            
ATOM   1832  O   MET   127      95.548  98.105  55.638  1.00  0.00            
ATOM   1833  N   PRO   128      95.622  97.609  57.866  1.00  0.00            
ATOM   1834  CD  PRO   128      96.278  97.912  59.091  1.00  0.00            
ATOM   1835  HD1 PRO   128      95.638  98.506  59.744  1.00  0.00            
ATOM   1836  HD2 PRO   128      97.199  98.459  58.888  1.00  0.00            
ATOM   1837  CG  PRO   128      96.595  96.528  59.783  1.00  0.00            
ATOM   1838  HG1 PRO   128      96.473  96.596  60.864  1.00  0.00            
ATOM   1839  HG2 PRO   128      97.526  96.064  59.458  1.00  0.00            
ATOM   1840  CB  PRO   128      95.458  95.671  59.175  1.00  0.00            
ATOM   1841  HB1 PRO   128      94.565  95.749  59.794  1.00  0.00            
ATOM   1842  HB2 PRO   128      95.818  94.645  59.256  1.00  0.00            
ATOM   1843  CA  PRO   128      95.339  96.187  57.724  1.00  0.00            
ATOM   1844  HA  PRO   128      96.157  95.814  57.108  1.00  0.00            
ATOM   1845  C   PRO   128      94.053  95.827  56.990  1.00  0.00            
ATOM   1846  O   PRO   128      93.168  96.664  56.949  1.00  0.00            
ATOM   1847  N   SEP   129      93.958  94.639  56.424  1.00  0.00            
ATOM   1848  H   SEP   129      94.807  94.092  56.403  1.00  0.00            
ATOM   1849  CA  SEP   129      92.906  94.305  55.443  1.00  0.00            
ATOM   1850  HA  SEP   129      92.917  94.939  54.556  1.00  0.00            
ATOM   1851  CB  SEP   129      93.157  92.896  54.954  1.00  0.00            
ATOM   1852  HB1 SEP   129      92.143  92.570  54.719  1.00  0.00            
ATOM   1853  HB2 SEP   129      93.559  92.359  55.813  1.00  0.00            
ATOM   1854  OG  SEP   129      94.154  92.782  53.886  1.00  0.00            
ATOM   1855  P   SEP   129      94.165  91.501  52.931  1.00  0.00            
ATOM   1856  O1P SEP   129      93.014  91.768  52.049  1.00  0.00            
ATOM   1857  O2P SEP   129      95.513  91.536  52.340  1.00  0.00            
ATOM   1858  O3P SEP   129      93.963  90.366  53.805  1.00  0.00            
ATOM   1859  C   SEP   129      91.528  94.376  56.107  1.00  0.00            
ATOM   1860  O   SEP   129      91.332  93.730  57.163  1.00  0.00            
ATOM   1861  N   GLU   130      90.527  94.919  55.460  1.00  0.00            
ATOM   1862  H   GLU   130      90.823  95.392  54.618  1.00  0.00            
ATOM   1863  CA  GLU   130      89.126  94.856  55.801  1.00  0.00            
ATOM   1864  HA  GLU   130      89.004  95.230  56.818  1.00  0.00            
ATOM   1865  CB  GLU   130      88.309  95.744  54.872  1.00  0.00            
ATOM   1866  HB1 GLU   130      88.420  95.331  53.870  1.00  0.00            
ATOM   1867  HB2 GLU   130      88.676  96.769  54.917  1.00  0.00            
ATOM   1868  CG  GLU   130      86.758  95.760  55.026  1.00  0.00            
ATOM   1869  HG1 GLU   130      86.443  95.792  56.070  1.00  0.00            
ATOM   1870  HG2 GLU   130      86.442  94.828  54.557  1.00  0.00            
ATOM   1871  CD  GLU   130      86.159  96.977  54.299  1.00  0.00            
ATOM   1872  OE1 GLU   130      86.446  98.123  54.760  1.00  0.00            
ATOM   1873  OE2 GLU   130      85.546  96.779  53.231  1.00  0.00            
ATOM   1874  C   GLU   130      88.563  93.413  55.806  1.00  0.00            
ATOM   1875  O   GLU   130      87.801  93.232  56.730  1.00  0.00            
ATOM   1876  N   GLU   131      88.840  92.485  54.889  1.00  0.00            
ATOM   1877  H   GLU   131      89.457  92.615  54.100  1.00  0.00            
ATOM   1878  CA  GLU   131      88.267  91.147  55.098  1.00  0.00            
ATOM   1879  HA  GLU   131      87.462  91.191  55.831  1.00  0.00            
ATOM   1880  CB  GLU   131      87.523  90.607  53.817  1.00  0.00            
ATOM   1881  HB1 GLU   131      87.167  89.583  53.929  1.00  0.00            
ATOM   1882  HB2 GLU   131      88.257  90.629  53.012  1.00  0.00            
ATOM   1883  CG  GLU   131      86.376  91.520  53.487  1.00  0.00            
ATOM   1884  HG1 GLU   131      86.679  92.483  53.077  1.00  0.00            
ATOM   1885  HG2 GLU   131      85.790  91.750  54.376  1.00  0.00            
ATOM   1886  CD  GLU   131      85.448  90.974  52.477  1.00  0.00            
ATOM   1887  OE1 GLU   131      85.643  89.882  51.962  1.00  0.00            
ATOM   1888  OE2 GLU   131      84.571  91.714  52.057  1.00  0.00            
ATOM   1889  C   GLU   131      89.328  90.140  55.682  1.00  0.00            
ATOM   1890  O   GLU   131      89.089  88.962  55.731  1.00  0.00            
ATOM   1891  N   GLY   132      90.472  90.647  56.055  1.00  0.00            
ATOM   1892  H   GLY   132      90.557  91.631  56.262  1.00  0.00            
ATOM   1893  CA  GLY   132      91.676  89.789  56.243  1.00  0.00            
ATOM   1894  HA1 GLY   132      92.555  90.377  55.978  1.00  0.00            
ATOM   1895  HA2 GLY   132      91.544  88.954  55.555  1.00  0.00            
ATOM   1896  C   GLY   132      91.816  89.339  57.686  1.00  0.00            
ATOM   1897  O   GLY   132      91.043  89.700  58.568  1.00  0.00            
ATOM   1898  N   TYR   133      92.744  88.399  57.862  1.00  0.00            
ATOM   1899  H   TYR   133      93.304  88.230  57.039  1.00  0.00            
ATOM   1900  CA  TYR   133      92.738  87.314  58.798  1.00  0.00            
ATOM   1901  HA  TYR   133      91.664  87.212  58.952  1.00  0.00            
ATOM   1902  CB  TYR   133      93.297  85.997  58.191  1.00  0.00            
ATOM   1903  HB1 TYR   133      94.298  86.211  57.816  1.00  0.00            
ATOM   1904  HB2 TYR   133      92.663  85.727  57.346  1.00  0.00            
ATOM   1905  CG  TYR   133      93.329  84.852  59.200  1.00  0.00            
ATOM   1906  CD1 TYR   133      92.113  84.252  59.627  1.00  0.00            
ATOM   1907  HD1 TYR   133      91.262  84.613  59.069  1.00  0.00            
ATOM   1908  CE1 TYR   133      92.050  83.384  60.730  1.00  0.00            
ATOM   1909  HE1 TYR   133      91.086  83.073  61.103  1.00  0.00            
ATOM   1910  CZ  TYR   133      93.222  83.043  61.342  1.00  0.00            
ATOM   1911  OH  TYR   133      93.283  82.174  62.419  1.00  0.00            
ATOM   1912  HH  TYR   133      94.154  82.282  62.809  1.00  0.00            
ATOM   1913  CE2 TYR   133      94.463  83.603  60.914  1.00  0.00            
ATOM   1914  HE2 TYR   133      95.463  83.369  61.250  1.00  0.00            
ATOM   1915  CD2 TYR   133      94.477  84.518  59.864  1.00  0.00            
ATOM   1916  HD2 TYR   133      95.398  84.774  59.362  1.00  0.00            
ATOM   1917  C   TYR   133      93.313  87.747  60.163  1.00  0.00            
ATOM   1918  O   TYR   133      94.282  88.495  60.234  1.00  0.00            
ATOM   1919  N   GLN   134      92.495  87.389  61.184  1.00  0.00            
ATOM   1920  H   GLN   134      91.716  86.751  61.096  1.00  0.00            
ATOM   1921  CA  GLN   134      92.905  87.717  62.627  1.00  0.00            
ATOM   1922  HA  GLN   134      93.907  88.145  62.602  1.00  0.00            
ATOM   1923  CB  GLN   134      91.947  88.760  63.293  1.00  0.00            
ATOM   1924  HB1 GLN   134      92.148  88.709  64.363  1.00  0.00            
ATOM   1925  HB2 GLN   134      90.912  88.426  63.226  1.00  0.00            
ATOM   1926  CG  GLN   134      92.155  90.155  62.671  1.00  0.00            
ATOM   1927  HG1 GLN   134      91.866  90.114  61.621  1.00  0.00            
ATOM   1928  HG2 GLN   134      93.159  90.568  62.765  1.00  0.00            
ATOM   1929  CD  GLN   134      91.257  91.141  63.434  1.00  0.00            
ATOM   1930  OE1 GLN   134      90.417  90.775  64.311  1.00  0.00            
ATOM   1931  NE2 GLN   134      91.603  92.408  63.243  1.00  0.00            
ATOM   1932 HE21 GLN   134      92.192  92.615  62.449  1.00  0.00            
ATOM   1933 HE22 GLN   134      91.001  93.078  63.700  1.00  0.00            
ATOM   1934  C   GLN   134      93.020  86.415  63.479  1.00  0.00            
ATOM   1935  O   GLN   134      92.015  85.803  63.751  1.00  0.00            
ATOM   1936  N   ASP   135      94.264  86.032  63.773  1.00  0.00            
ATOM   1937  H   ASP   135      95.031  86.585  63.419  1.00  0.00            
ATOM   1938  CA  ASP   135      94.665  84.779  64.516  1.00  0.00            
ATOM   1939  HA  ASP   135      94.079  83.912  64.211  1.00  0.00            
ATOM   1940  CB  ASP   135      96.070  84.452  64.128  1.00  0.00            
ATOM   1941  HB1 ASP   135      96.804  85.079  64.634  1.00  0.00            
ATOM   1942  HB2 ASP   135      96.264  84.642  63.072  1.00  0.00            
ATOM   1943  CG  ASP   135      96.357  82.943  64.360  1.00  0.00            
ATOM   1944  OD1 ASP   135      97.499  82.481  64.810  1.00  0.00            
ATOM   1945  OD2 ASP   135      95.412  82.200  64.021  1.00  0.00            
ATOM   1946  C   ASP   135      94.381  84.927  66.059  1.00  0.00            
ATOM   1947  O   ASP   135      95.180  84.445  66.841  1.00  0.00            
ATOM   1948  N   TYR   136      93.358  85.685  66.491  1.00  0.00            
ATOM   1949  H   TYR   136      92.591  85.895  65.869  1.00  0.00            
ATOM   1950  CA  TYR   136      93.175  86.168  67.893  1.00  0.00            
ATOM   1951  HA  TYR   136      93.298  85.433  68.688  1.00  0.00            
ATOM   1952  CB  TYR   136      94.152  87.300  68.264  1.00  0.00            
ATOM   1953  HB1 TYR   136      95.125  86.820  68.368  1.00  0.00            
ATOM   1954  HB2 TYR   136      93.889  87.781  69.206  1.00  0.00            
ATOM   1955  CG  TYR   136      94.344  88.376  67.244  1.00  0.00            
ATOM   1956  CD1 TYR   136      93.348  89.300  66.953  1.00  0.00            
ATOM   1957  HD1 TYR   136      92.386  89.225  67.438  1.00  0.00            
ATOM   1958  CE1 TYR   136      93.595  90.361  66.069  1.00  0.00            
ATOM   1959  HE1 TYR   136      92.851  91.114  65.854  1.00  0.00            
ATOM   1960  CZ  TYR   136      94.816  90.404  65.357  1.00  0.00            
ATOM   1961  OH  TYR   136      95.045  91.288  64.377  1.00  0.00            
ATOM   1962  HH  TYR   136      95.966  91.552  64.315  1.00  0.00            
ATOM   1963  CE2 TYR   136      95.832  89.504  65.720  1.00  0.00            
ATOM   1964  HE2 TYR   136      96.766  89.446  65.180  1.00  0.00            
ATOM   1965  CD2 TYR   136      95.607  88.486  66.580  1.00  0.00            
ATOM   1966  HD2 TYR   136      96.368  87.777  66.870  1.00  0.00            
ATOM   1967  C   TYR   136      91.727  86.661  68.124  1.00  0.00            
ATOM   1968  O   TYR   136      90.991  86.871  67.130  1.00  0.00            
ATOM   1969  N   GLU   137      91.258  86.655  69.409  1.00  0.00            
ATOM   1970  H   GLU   137      91.876  86.190  70.059  1.00  0.00            
ATOM   1971  CA  GLU   137      89.990  87.165  69.907  1.00  0.00            
ATOM   1972  HA  GLU   137      89.230  86.484  69.523  1.00  0.00            
ATOM   1973  CB  GLU   137      89.878  87.039  71.445  1.00  0.00            
ATOM   1974  HB1 GLU   137      90.638  87.669  71.906  1.00  0.00            
ATOM   1975  HB2 GLU   137      90.048  86.011  71.763  1.00  0.00            
ATOM   1976  CG  GLU   137      88.634  87.496  72.213  1.00  0.00            
ATOM   1977  HG1 GLU   137      87.678  87.075  71.904  1.00  0.00            
ATOM   1978  HG2 GLU   137      88.477  88.568  72.095  1.00  0.00            
ATOM   1979  CD  GLU   137      88.686  87.051  73.636  1.00  0.00            
ATOM   1980  OE1 GLU   137      88.523  87.921  74.504  1.00  0.00            
ATOM   1981  OE2 GLU   137      88.874  85.820  74.022  1.00  0.00            
ATOM   1982  C   GLU   137      89.656  88.577  69.444  1.00  0.00            
ATOM   1983  O   GLU   137      90.504  89.433  69.639  1.00  0.00            
ATOM   1984  N   PRO   138      88.426  88.883  68.987  1.00  0.00            
ATOM   1985  CD  PRO   138      87.440  87.875  68.608  1.00  0.00            
ATOM   1986  HD1 PRO   138      87.188  87.307  69.503  1.00  0.00            
ATOM   1987  HD2 PRO   138      87.920  87.192  67.906  1.00  0.00            
ATOM   1988  CG  PRO   138      86.262  88.627  68.080  1.00  0.00            
ATOM   1989  HG1 PRO   138      85.512  88.818  68.848  1.00  0.00            
ATOM   1990  HG2 PRO   138      85.785  88.222  67.188  1.00  0.00            
ATOM   1991  CB  PRO   138      86.770  89.925  67.658  1.00  0.00            
ATOM   1992  HB1 PRO   138      85.980  90.675  67.673  1.00  0.00            
ATOM   1993  HB2 PRO   138      87.046  89.791  66.612  1.00  0.00            
ATOM   1994  CA  PRO   138      87.925  90.225  68.569  1.00  0.00            
ATOM   1995  HA  PRO   138      88.710  90.708  67.987  1.00  0.00            
ATOM   1996  C   PRO   138      87.566  91.228  69.667  1.00  0.00            
ATOM   1997  O   PRO   138      87.432  90.811  70.818  1.00  0.00            
ATOM   1998  N   GLU   139      87.499  92.454  69.362  1.00  0.00            
ATOM   1999  H   GLU   139      87.795  92.688  68.425  1.00  0.00            
ATOM   2000  CA  GLU   139      87.325  93.564  70.296  1.00  0.00            
ATOM   2001  HA  GLU   139      88.125  93.573  71.037  1.00  0.00            
ATOM   2002  CB  GLU   139      87.483  94.850  69.514  1.00  0.00            
ATOM   2003  HB1 GLU   139      87.041  95.627  70.138  1.00  0.00            
ATOM   2004  HB2 GLU   139      86.859  94.878  68.622  1.00  0.00            
ATOM   2005  CG  GLU   139      88.966  95.150  69.236  1.00  0.00            
ATOM   2006  HG1 GLU   139      89.341  94.522  68.428  1.00  0.00            
ATOM   2007  HG2 GLU   139      89.613  94.917  70.083  1.00  0.00            
ATOM   2008  CD  GLU   139      89.164  96.619  68.777  1.00  0.00            
ATOM   2009  OE1 GLU   139      89.866  97.330  69.492  1.00  0.00            
ATOM   2010  OE2 GLU   139      88.516  96.976  67.804  1.00  0.00            
ATOM   2011  C   GLU   139      85.990  93.642  71.037  1.00  0.00            
ATOM   2012  O   GLU   139      84.971  93.288  70.473  1.00  0.00            
ATOM   2013  N   ALA   140      85.989  93.917  72.301  1.00  0.00            
ATOM   2014  H   ALA   140      86.822  94.159  72.819  1.00  0.00            
ATOM   2015  CA  ALA   140      84.760  94.008  73.021  1.00  0.00            
ATOM   2016  HA  ALA   140      84.174  93.129  72.752  1.00  0.00            
ATOM   2017  CB  ALA   140      85.227  93.981  74.523  1.00  0.00            
ATOM   2018  HB1 ALA   140      85.850  94.849  74.742  1.00  0.00            
ATOM   2019  HB2 ALA   140      84.400  93.873  75.224  1.00  0.00            
ATOM   2020  HB3 ALA   140      85.809  93.072  74.673  1.00  0.00            
ATOM   2021  C   ALA   140      83.834  95.286  72.698  1.00  0.00            
ATOM   2022  OC1 ALA   140      82.763  94.993  72.118  1.00  0.00            
ATOM   2023  OC2 ALA   140      84.150  96.435  73.012  1.00  0.00            
TER
ENDMDL
